# Supplementary material for: Modeling the structure of the frameshift-stimulatory pseudoknot in SARS-CoV-2 reveals multiple possible conformers
Source: PLoS Comput Biol. 2021 Jan 19;17(1):e1008603. doi: 10.1371/journal.pcbi.1008603 (PMC7845960; doi:10.1371/journal.pcbi.1008603)
Supplement: S1 Data — Files in.pdb format for each of the model structures presented in the manuscript are included in an archived.zip folder. The files corresponding to the structures shown in Figs 3B, 3E, 3H, 4B, 4E, 4H, 5B, 6A–6F, and 7A–7G are named FigNX_1.pdb, where N is the figure number and X is the letter for the figure panel. These structures represent the most populated of the clusters found in the corresponding MD simulations. The structures of the second- and third-most populated clusters from each of the simulations are in the files named FigNX_2.pdb and FigNX_3.pdb, respectively. (ZIP) [file pcbi.1008603.s006.zip]

Archive with 60 entries (60 files):
- Fig3B_1.pdb
- Fig3B_2.pdb
- Fig3B_3.pdb
- Fig3E_1.pdb
- Fig3E_2.pdb
- Fig3E_3.pdb
- Fig3H_1.pdb
- Fig3H_2.pdb
- Fig3H_3.pdb
- Fig4B_1.pdb
- Fig4B_2.pdb
- Fig4B_3.pdb
- Fig4E_1.pdb
- Fig4E_2.pdb
- Fig4E_3.pdb
- Fig4H_1.pdb
- Fig4H_2.pdb
- Fig4H_3.pdb
- Fig5B_1.pdb
- Fig5B_2.pdb
- Fig5B_3.pdb
- Fig6A_1.pdb
- Fig6A_2.pdb
- Fig6A_3.pdb
- Fig6B_1.pdb
- Fig6B_2.pdb
- Fig6B_3.pdb
- Fig6C_1.pdb
- Fig6C_2.pdb
- Fig6C_3.pdb
- Fig6D_1.pdb
- Fig6D_2.pdb
- Fig6D_3.pdb
- Fig6E_1.pdb
- Fig6E_2.pdb
- Fig6E_3.pdb
- Fig6F_1.pdb
- Fig6F_2.pdb
- Fig6F_3.pdb
- Fig7A_1.pdb
- Fig7A_2.pdb
- Fig7A_3.pdb
- Fig7B_1.pdb
- Fig7B_2.pdb
- Fig7B_3.pdb
- Fig7C_1.pdb
- Fig7C_2.pdb
- Fig7C_3.pdb
- Fig7D_1.pdb
- Fig7D_2.pdb
- Fig7D_3.pdb
- Fig7E_1.pdb
- Fig7E_2.pdb
- Fig7E_3.pdb
- Fig7F_1.pdb
- Fig7F_2.pdb
- Fig7F_3.pdb
- Fig7G_1.pdb
- Fig7G_2.pdb
- Fig7G_3.pdb
