# Supplementary material for: Modeling the structure of the frameshift-stimulatory pseudoknot in SARS-CoV-2 reveals multiple possible conformers
Source: PLoS Comput Biol. 2021 Jan 19;17(1):e1008603. doi: 10.1371/journal.pcbi.1008603 (PMC7845960; doi:10.1371/journal.pcbi.1008603)
Supplement: S1 Data — Files in.pdb format for each of the model structures presented in the manuscript are included in an archived.zip folder. The files corresponding to the structures shown in Figs 3B, 3E, 3H, 4B, 4E, 4H, 5B, 6A–6F, and 7A–7G are named FigNX_1.pdb, where N is the figure number and X is the letter for the figure panel. These structures represent the most populated of the clusters found in the corresponding MD simulations. The structures of the second- and third-most populated clusters from each of the simulations are in the files named FigNX_2.pdb and FigNX_3.pdb, respectively. (ZIP) [file pcbi.1008603.s006.zip › Fig3B_1.pdb]

ATOM      1 HO5'  U5     1      20.670  22.799  62.856  1.00  0.00           H  
ATOM      2  O5'  U5     1      21.234  23.388  63.363  1.00  0.00           O  
ATOM      3  C5'  U5     1      22.524  22.976  63.015  1.00  0.00           C  
ATOM      4  H5'  U5     1      22.604  21.901  63.178  1.00  0.00           H  
ATOM      5 H5''  U5     1      23.245  23.413  63.706  1.00  0.00           H  
ATOM      6  C4'  U5     1      23.011  23.200  61.595  1.00  0.00           C  
ATOM      7  H4'  U5     1      23.981  22.744  61.398  1.00  0.00           H  
ATOM      8  O4'  U5     1      22.179  22.572  60.636  1.00  0.00           O  
ATOM      9  C1'  U5     1      22.263  23.306  59.393  1.00  0.00           C  
ATOM     10  H1'  U5     1      22.825  22.738  58.652  1.00  0.00           H  
ATOM     11  N1   U5     1      21.012  23.640  58.839  1.00  0.00           N  
ATOM     12  C6   U5     1      19.965  24.090  59.609  1.00  0.00           C  
ATOM     13  H6   U5     1      20.134  24.214  60.668  1.00  0.00           H  
ATOM     14  C5   U5     1      18.780  24.426  59.020  1.00  0.00           C  
ATOM     15  H5   U5     1      17.976  24.771  59.653  1.00  0.00           H  
ATOM     16  C4   U5     1      18.649  24.506  57.538  1.00  0.00           C  
ATOM     17  O4   U5     1      17.707  24.971  56.903  1.00  0.00           O  
ATOM     18  N3   U5     1      19.605  23.756  56.985  1.00  0.00           N  
ATOM     19  H3   U5     1      19.391  23.530  56.024  1.00  0.00           H  
ATOM     20  C2   U5     1      20.831  23.377  57.484  1.00  0.00           C  
ATOM     21  O2   U5     1      21.690  22.826  56.745  1.00  0.00           O  
ATOM     22  C3'  U5     1      22.992  24.659  61.248  1.00  0.00           C  
ATOM     23  H3'  U5     1      21.998  25.082  61.393  1.00  0.00           H  
ATOM     24  C2'  U5     1      23.225  24.481  59.737  1.00  0.00           C  
ATOM     25  H2'  U5     1      22.975  25.380  59.173  1.00  0.00           H  
ATOM     26  O2'  U5     1      24.614  24.137  59.479  1.00  0.00           O  
ATOM     27 HO2'  U5     1      25.170  24.916  59.561  1.00  0.00           H  
ATOM     28  O3'  U5     1      24.087  25.399  61.778  1.00  0.00           O  
ATOM     29  P     U     2      24.285  26.972  61.630  1.00  0.00           P  
ATOM     30  OP1   U     2      24.999  27.399  62.908  1.00  0.00           O  
ATOM     31  OP2   U     2      22.969  27.499  61.153  1.00  0.00           O  
ATOM     32  O5'   U     2      25.337  26.882  60.516  1.00  0.00           O  
ATOM     33  C5'   U     2      26.740  26.714  60.803  1.00  0.00           C  
ATOM     34  H5'   U     2      27.020  25.737  61.196  1.00  0.00           H  
ATOM     35 H5''   U     2      27.099  27.531  61.428  1.00  0.00           H  
ATOM     36  C4'   U     2      27.541  26.881  59.442  1.00  0.00           C  
ATOM     37  H4'   U     2      28.613  26.743  59.590  1.00  0.00           H  
ATOM     38  O4'   U     2      27.070  25.937  58.458  1.00  0.00           O  
ATOM     39  C1'   U     2      26.866  26.537  57.178  1.00  0.00           C  
ATOM     40  H1'   U     2      27.286  25.967  56.350  1.00  0.00           H  
ATOM     41  N1    U     2      25.356  26.444  56.928  1.00  0.00           N  
ATOM     42  C6    U     2      24.497  27.514  56.970  1.00  0.00           C  
ATOM     43  H6    U     2      24.798  28.476  57.357  1.00  0.00           H  
ATOM     44  C5    U     2      23.201  27.418  56.546  1.00  0.00           C  
ATOM     45  H5    U     2      22.541  28.271  56.603  1.00  0.00           H  
ATOM     46  C4    U     2      22.673  26.242  55.967  1.00  0.00           C  
ATOM     47  O4    U     2      21.573  26.195  55.495  1.00  0.00           O  
ATOM     48  N3    U     2      23.552  25.202  56.039  1.00  0.00           N  
ATOM     49  H3    U     2      23.201  24.261  55.933  1.00  0.00           H  
ATOM     50  C2    U     2      24.873  25.246  56.367  1.00  0.00           C  
ATOM     51  O2    U     2      25.540  24.159  56.390  1.00  0.00           O  
ATOM     52  C3'   U     2      27.354  28.271  58.729  1.00  0.00           C  
ATOM     53  H3'   U     2      26.398  28.626  59.114  1.00  0.00           H  
ATOM     54  C2'   U     2      27.477  27.926  57.280  1.00  0.00           C  
ATOM     55  H2'   U     2      26.967  28.725  56.741  1.00  0.00           H  
ATOM     56  O2'   U     2      28.822  27.749  56.801  1.00  0.00           O  
ATOM     57 HO2'   U     2      29.191  28.625  56.937  1.00  0.00           H  
ATOM     58  O3'   U     2      28.441  29.217  59.176  1.00  0.00           O  
ATOM     59  P     U     3      28.189  30.664  59.599  1.00  0.00           P  
ATOM     60  OP1   U     3      29.443  31.091  60.240  1.00  0.00           O  
ATOM     61  OP2   U     3      26.918  30.720  60.326  1.00  0.00           O  
ATOM     62  O5'   U     3      28.114  31.489  58.195  1.00  0.00           O  
ATOM     63  C5'   U     3      29.205  32.140  57.518  1.00  0.00           C  
ATOM     64  H5'   U     3      29.789  32.677  58.266  1.00  0.00           H  
ATOM     65 H5''   U     3      28.794  32.821  56.773  1.00  0.00           H  
ATOM     66  C4'   U     3      30.139  31.123  56.834  1.00  0.00           C  
ATOM     67  H4'   U     3      30.355  30.295  57.509  1.00  0.00           H  
ATOM     68  O4'   U     3      29.496  30.530  55.729  1.00  0.00           O  
ATOM     69  C1'   U     3      30.484  30.202  54.761  1.00  0.00           C  
ATOM     70  H1'   U     3      30.654  29.125  54.777  1.00  0.00           H  
ATOM     71  N1    U     3      30.178  30.587  53.328  1.00  0.00           N  
ATOM     72  C6    U     3      29.129  31.439  52.996  1.00  0.00           C  
ATOM     73  H6    U     3      28.467  31.791  53.773  1.00  0.00           H  
ATOM     74  C5    U     3      28.924  31.708  51.698  1.00  0.00           C  
ATOM     75  H5    U     3      28.013  32.245  51.480  1.00  0.00           H  
ATOM     76  C4    U     3      29.742  31.329  50.598  1.00  0.00           C  
ATOM     77  O4    U     3      29.605  31.602  49.407  1.00  0.00           O  
ATOM     78  N3    U     3      30.678  30.395  51.035  1.00  0.00           N  
ATOM     79  H3    U     3      31.258  30.003  50.306  1.00  0.00           H  
ATOM     80  C2    U     3      30.880  29.947  52.280  1.00  0.00           C  
ATOM     81  O2    U     3      31.716  29.064  52.611  1.00  0.00           O  
ATOM     82  C3'   U     3      31.443  31.819  56.408  1.00  0.00           C  
ATOM     83  H3'   U     3      31.110  32.805  56.084  1.00  0.00           H  
ATOM     84  C2'   U     3      31.793  30.840  55.257  1.00  0.00           C  
ATOM     85  H2'   U     3      32.238  31.419  54.448  1.00  0.00           H  
ATOM     86  O2'   U     3      32.752  29.830  55.577  1.00  0.00           O  
ATOM     87 HO2'   U     3      33.529  30.175  56.023  1.00  0.00           H  
ATOM     88  O3'   U     3      32.407  32.040  57.446  1.00  0.00           O  
ATOM     89  P     G     4      33.664  32.940  57.214  1.00  0.00           P  
ATOM     90  OP1   G     4      34.192  33.417  58.563  1.00  0.00           O  
ATOM     91  OP2   G     4      33.448  33.941  56.102  1.00  0.00           O  
ATOM     92  O5'   G     4      34.688  31.796  56.663  1.00  0.00           O  
ATOM     93  C5'   G     4      35.383  31.002  57.575  1.00  0.00           C  
ATOM     94  H5'   G     4      34.756  30.193  57.949  1.00  0.00           H  
ATOM     95 H5''   G     4      35.760  31.599  58.406  1.00  0.00           H  
ATOM     96  C4'   G     4      36.509  30.305  56.763  1.00  0.00           C  
ATOM     97  H4'   G     4      36.968  29.657  57.509  1.00  0.00           H  
ATOM     98  O4'   G     4      35.942  29.600  55.704  1.00  0.00           O  
ATOM     99  C1'   G     4      36.946  29.489  54.635  1.00  0.00           C  
ATOM    100  H1'   G     4      37.112  28.449  54.353  1.00  0.00           H  
ATOM    101  N9    G     4      36.485  30.152  53.451  1.00  0.00           N  
ATOM    102  C8    G     4      35.366  30.920  53.357  1.00  0.00           C  
ATOM    103  H8    G     4      34.869  31.203  54.273  1.00  0.00           H  
ATOM    104  N7    G     4      35.103  31.323  52.109  1.00  0.00           N  
ATOM    105  C5    G     4      36.142  30.760  51.357  1.00  0.00           C  
ATOM    106  C6    G     4      36.373  30.694  49.924  1.00  0.00           C  
ATOM    107  O6    G     4      35.711  31.154  49.022  1.00  0.00           O  
ATOM    108  N1    G     4      37.524  29.986  49.610  1.00  0.00           N  
ATOM    109  H1    G     4      37.750  29.934  48.627  1.00  0.00           H  
ATOM    110  C2    G     4      38.296  29.367  50.513  1.00  0.00           C  
ATOM    111  N2    G     4      39.404  28.796  50.066  1.00  0.00           N  
ATOM    112  H21   G     4      40.113  28.303  50.590  1.00  0.00           H  
ATOM    113  H22   G     4      39.572  28.712  49.074  1.00  0.00           H  
ATOM    114  N3    G     4      38.087  29.251  51.819  1.00  0.00           N  
ATOM    115  C4    G     4      36.953  30.016  52.197  1.00  0.00           C  
ATOM    116  C3'   G     4      37.553  31.141  56.137  1.00  0.00           C  
ATOM    117  H3'   G     4      37.024  31.852  55.502  1.00  0.00           H  
ATOM    118  C2'   G     4      38.174  30.107  55.168  1.00  0.00           C  
ATOM    119  H2'   G     4      38.717  30.427  54.279  1.00  0.00           H  
ATOM    120  O2'   G     4      38.722  29.026  55.887  1.00  0.00           O  
ATOM    121 HO2'   G     4      39.569  29.274  56.265  1.00  0.00           H  
ATOM    122  O3'   G     4      38.523  31.637  57.059  1.00  0.00           O  
ATOM    123  P     C     5      39.451  32.897  56.653  1.00  0.00           P  
ATOM    124  OP1   C     5      40.187  33.268  57.852  1.00  0.00           O  
ATOM    125  OP2   C     5      38.624  33.965  56.028  1.00  0.00           O  
ATOM    126  O5'   C     5      40.568  32.461  55.540  1.00  0.00           O  
ATOM    127  C5'   C     5      41.669  31.561  55.719  1.00  0.00           C  
ATOM    128  H5'   C     5      41.273  30.669  56.204  1.00  0.00           H  
ATOM    129 H5''   C     5      42.451  32.108  56.246  1.00  0.00           H  
ATOM    130  C4'   C     5      42.291  31.108  54.389  1.00  0.00           C  
ATOM    131  H4'   C     5      43.083  30.376  54.548  1.00  0.00           H  
ATOM    132  O4'   C     5      41.491  30.393  53.549  1.00  0.00           O  
ATOM    133  C1'   C     5      41.775  30.777  52.199  1.00  0.00           C  
ATOM    134  H1'   C     5      41.885  29.775  51.783  1.00  0.00           H  
ATOM    135  N1    C     5      40.734  31.608  51.573  1.00  0.00           N  
ATOM    136  C6    C     5      39.685  32.134  52.316  1.00  0.00           C  
ATOM    137  H6    C     5      39.610  32.047  53.390  1.00  0.00           H  
ATOM    138  C5    C     5      38.678  32.812  51.693  1.00  0.00           C  
ATOM    139  H5    C     5      37.882  33.196  52.314  1.00  0.00           H  
ATOM    140  C4    C     5      38.839  32.981  50.295  1.00  0.00           C  
ATOM    141  N4    C     5      37.887  33.597  49.671  1.00  0.00           N  
ATOM    142  H41   C     5      38.129  33.748  48.703  1.00  0.00           H  
ATOM    143  H42   C     5      37.081  33.897  50.200  1.00  0.00           H  
ATOM    144  N3    C     5      39.851  32.520  49.584  1.00  0.00           N  
ATOM    145  C2    C     5      40.785  31.814  50.225  1.00  0.00           C  
ATOM    146  O2    C     5      41.698  31.384  49.530  1.00  0.00           O  
ATOM    147  C3'   C     5      42.888  32.222  53.495  1.00  0.00           C  
ATOM    148  H3'   C     5      42.222  33.080  53.399  1.00  0.00           H  
ATOM    149  C2'   C     5      43.133  31.466  52.162  1.00  0.00           C  
ATOM    150  H2'   C     5      43.250  32.190  51.355  1.00  0.00           H  
ATOM    151  O2'   C     5      44.273  30.489  52.176  1.00  0.00           O  
ATOM    152 HO2'   C     5      44.327  30.189  51.266  1.00  0.00           H  
ATOM    153  O3'   C     5      44.142  32.462  54.145  1.00  0.00           O  
ATOM    154  P     G     6      44.592  33.970  54.458  1.00  0.00           P  
ATOM    155  OP1   G     6      45.773  34.108  55.394  1.00  0.00           O  
ATOM    156  OP2   G     6      43.447  34.864  54.616  1.00  0.00           O  
ATOM    157  O5'   G     6      45.110  34.368  52.941  1.00  0.00           O  
ATOM    158  C5'   G     6      46.150  33.633  52.401  1.00  0.00           C  
ATOM    159  H5'   G     6      46.055  32.551  52.493  1.00  0.00           H  
ATOM    160 H5''   G     6      47.154  33.830  52.776  1.00  0.00           H  
ATOM    161  C4'   G     6      46.154  33.909  50.898  1.00  0.00           C  
ATOM    162  H4'   G     6      47.019  33.424  50.446  1.00  0.00           H  
ATOM    163  O4'   G     6      44.979  33.327  50.328  1.00  0.00           O  
ATOM    164  C1'   G     6      44.691  34.123  49.165  1.00  0.00           C  
ATOM    165  H1'   G     6      44.638  33.522  48.257  1.00  0.00           H  
ATOM    166  N9    G     6      43.394  34.788  49.231  1.00  0.00           N  
ATOM    167  C8    G     6      42.530  34.823  50.327  1.00  0.00           C  
ATOM    168  H8    G     6      42.886  34.577  51.317  1.00  0.00           H  
ATOM    169  N7    G     6      41.403  35.382  50.069  1.00  0.00           N  
ATOM    170  C5    G     6      41.419  35.491  48.730  1.00  0.00           C  
ATOM    171  C6    G     6      40.526  36.096  47.864  1.00  0.00           C  
ATOM    172  O6    G     6      39.426  36.490  48.158  1.00  0.00           O  
ATOM    173  N1    G     6      40.933  36.302  46.626  1.00  0.00           N  
ATOM    174  H1    G     6      40.229  36.664  45.999  1.00  0.00           H  
ATOM    175  C2    G     6      42.045  35.807  46.157  1.00  0.00           C  
ATOM    176  N2    G     6      42.354  35.790  44.896  1.00  0.00           N  
ATOM    177  H21   G     6      43.218  35.356  44.605  1.00  0.00           H  
ATOM    178  H22   G     6      41.853  36.404  44.271  1.00  0.00           H  
ATOM    179  N3    G     6      42.936  35.113  46.902  1.00  0.00           N  
ATOM    180  C4    G     6      42.562  35.021  48.190  1.00  0.00           C  
ATOM    181  C3'   G     6      46.112  35.373  50.508  1.00  0.00           C  
ATOM    182  H3'   G     6      45.246  35.881  50.932  1.00  0.00           H  
ATOM    183  C2'   G     6      45.745  35.185  49.039  1.00  0.00           C  
ATOM    184  H2'   G     6      45.348  36.133  48.674  1.00  0.00           H  
ATOM    185  O2'   G     6      46.903  34.853  48.277  1.00  0.00           O  
ATOM    186 HO2'   G     6      47.541  35.570  48.286  1.00  0.00           H  
ATOM    187  O3'   G     6      47.386  36.020  50.952  1.00  0.00           O  
ATOM    188  P     G     7      47.460  37.654  51.162  1.00  0.00           P  
ATOM    189  OP1   G     7      48.817  38.092  51.569  1.00  0.00           O  
ATOM    190  OP2   G     7      46.407  38.055  52.027  1.00  0.00           O  
ATOM    191  O5'   G     7      47.109  38.173  49.757  1.00  0.00           O  
ATOM    192  C5'   G     7      47.972  38.207  48.697  1.00  0.00           C  
ATOM    193  H5'   G     7      48.523  37.285  48.516  1.00  0.00           H  
ATOM    194 H5''   G     7      48.775  38.933  48.828  1.00  0.00           H  
ATOM    195  C4'   G     7      47.297  38.672  47.426  1.00  0.00           C  
ATOM    196  H4'   G     7      48.040  38.584  46.633  1.00  0.00           H  
ATOM    197  O4'   G     7      46.054  37.940  47.103  1.00  0.00           O  
ATOM    198  C1'   G     7      45.238  38.923  46.390  1.00  0.00           C  
ATOM    199  H1'   G     7      45.133  38.705  45.327  1.00  0.00           H  
ATOM    200  N9    G     7      43.890  39.082  47.067  1.00  0.00           N  
ATOM    201  C8    G     7      43.559  38.470  48.220  1.00  0.00           C  
ATOM    202  H8    G     7      44.255  38.061  48.937  1.00  0.00           H  
ATOM    203  N7    G     7      42.254  38.552  48.463  1.00  0.00           N  
ATOM    204  C5    G     7      41.714  39.291  47.434  1.00  0.00           C  
ATOM    205  C6    G     7      40.388  39.740  47.122  1.00  0.00           C  
ATOM    206  O6    G     7      39.336  39.480  47.723  1.00  0.00           O  
ATOM    207  N1    G     7      40.230  40.419  45.955  1.00  0.00           N  
ATOM    208  H1    G     7      39.265  40.523  45.676  1.00  0.00           H  
ATOM    209  C2    G     7      41.300  40.801  45.264  1.00  0.00           C  
ATOM    210  N2    G     7      41.152  41.625  44.294  1.00  0.00           N  
ATOM    211  H21   G     7      41.999  41.827  43.782  1.00  0.00           H  
ATOM    212  H22   G     7      40.215  41.813  43.968  1.00  0.00           H  
ATOM    213  N3    G     7      42.635  40.557  45.556  1.00  0.00           N  
ATOM    214  C4    G     7      42.741  39.658  46.589  1.00  0.00           C  
ATOM    215  C3'   G     7      46.900  40.128  47.551  1.00  0.00           C  
ATOM    216  H3'   G     7      46.381  40.454  48.453  1.00  0.00           H  
ATOM    217  C2'   G     7      46.051  40.212  46.250  1.00  0.00           C  
ATOM    218  H2'   G     7      45.444  41.115  46.313  1.00  0.00           H  
ATOM    219  O2'   G     7      46.716  40.019  45.035  1.00  0.00           O  
ATOM    220 HO2'   G     7      47.083  40.814  44.642  1.00  0.00           H  
ATOM    221  O3'   G     7      48.037  40.897  47.278  1.00  0.00           O  
ATOM    222  P     U     8      48.250  42.368  48.012  1.00  0.00           P  
ATOM    223  OP1   U     8      49.479  42.998  47.479  1.00  0.00           O  
ATOM    224  OP2   U     8      48.224  42.234  49.499  1.00  0.00           O  
ATOM    225  O5'   U     8      47.057  43.276  47.556  1.00  0.00           O  
ATOM    226  C5'   U     8      47.072  43.774  46.225  1.00  0.00           C  
ATOM    227  H5'   U     8      47.480  42.966  45.618  1.00  0.00           H  
ATOM    228 H5''   U     8      47.715  44.647  46.108  1.00  0.00           H  
ATOM    229  C4'   U     8      45.704  44.295  45.928  1.00  0.00           C  
ATOM    230  H4'   U     8      45.758  44.721  44.926  1.00  0.00           H  
ATOM    231  O4'   U     8      44.585  43.401  46.005  1.00  0.00           O  
ATOM    232  C1'   U     8      43.420  44.107  46.279  1.00  0.00           C  
ATOM    233  H1'   U     8      42.796  44.164  45.387  1.00  0.00           H  
ATOM    234  N1    U     8      42.678  43.545  47.466  1.00  0.00           N  
ATOM    235  C6    U     8      43.318  42.795  48.419  1.00  0.00           C  
ATOM    236  H6    U     8      44.384  42.830  48.593  1.00  0.00           H  
ATOM    237  C5    U     8      42.630  42.061  49.357  1.00  0.00           C  
ATOM    238  H5    U     8      43.202  41.730  50.211  1.00  0.00           H  
ATOM    239  C4    U     8      41.183  42.129  49.430  1.00  0.00           C  
ATOM    240  O4    U     8      40.511  41.520  50.197  1.00  0.00           O  
ATOM    241  N3    U     8      40.579  42.807  48.400  1.00  0.00           N  
ATOM    242  H3    U     8      39.570  42.765  48.414  1.00  0.00           H  
ATOM    243  C2    U     8      41.276  43.646  47.498  1.00  0.00           C  
ATOM    244  O2    U     8      40.608  44.307  46.651  1.00  0.00           O  
ATOM    245  C3'   U     8      45.345  45.397  46.836  1.00  0.00           C  
ATOM    246  H3'   U     8      45.495  45.181  47.894  1.00  0.00           H  
ATOM    247  C2'   U     8      43.863  45.537  46.474  1.00  0.00           C  
ATOM    248  H2'   U     8      43.232  45.878  47.294  1.00  0.00           H  
ATOM    249  O2'   U     8      43.757  46.298  45.268  1.00  0.00           O  
ATOM    250 HO2'   U     8      44.405  47.005  45.302  1.00  0.00           H  
ATOM    251  O3'   U     8      45.929  46.581  46.392  1.00  0.00           O  
ATOM    252  P     G     9      46.009  47.881  47.244  1.00  0.00           P  
ATOM    253  OP1   G     9      47.376  48.417  47.146  1.00  0.00           O  
ATOM    254  OP2   G     9      45.421  47.560  48.573  1.00  0.00           O  
ATOM    255  O5'   G     9      45.003  48.664  46.360  1.00  0.00           O  
ATOM    256  C5'   G     9      45.452  49.322  45.123  1.00  0.00           C  
ATOM    257  H5'   G     9      45.507  48.643  44.272  1.00  0.00           H  
ATOM    258 H5''   G     9      46.466  49.701  45.253  1.00  0.00           H  
ATOM    259  C4'   G     9      44.532  50.501  44.759  1.00  0.00           C  
ATOM    260  H4'   G     9      44.833  51.409  45.283  1.00  0.00           H  
ATOM    261  O4'   G     9      44.751  50.816  43.394  1.00  0.00           O  
ATOM    262  C1'   G     9      43.627  50.565  42.659  1.00  0.00           C  
ATOM    263  H1'   G     9      43.141  51.527  42.499  1.00  0.00           H  
ATOM    264  N9    G     9      43.833  50.035  41.304  1.00  0.00           N  
ATOM    265  C8    G     9      43.400  50.621  40.132  1.00  0.00           C  
ATOM    266  H8    G     9      42.941  51.597  40.084  1.00  0.00           H  
ATOM    267  N7    G     9      43.698  49.958  39.053  1.00  0.00           N  
ATOM    268  C5    G     9      44.208  48.793  39.596  1.00  0.00           C  
ATOM    269  C6    G     9      44.552  47.549  38.942  1.00  0.00           C  
ATOM    270  O6    G     9      44.434  47.247  37.732  1.00  0.00           O  
ATOM    271  N1    G     9      45.019  46.561  39.892  1.00  0.00           N  
ATOM    272  H1    G     9      45.155  45.683  39.411  1.00  0.00           H  
ATOM    273  C2    G     9      45.324  46.799  41.196  1.00  0.00           C  
ATOM    274  N2    G     9      45.977  45.905  41.920  1.00  0.00           N  
ATOM    275  H21   G     9      46.197  45.008  41.510  1.00  0.00           H  
ATOM    276  H22   G     9      46.252  46.117  42.868  1.00  0.00           H  
ATOM    277  N3    G     9      44.995  47.937  41.836  1.00  0.00           N  
ATOM    278  C4    G     9      44.429  48.892  40.963  1.00  0.00           C  
ATOM    279  C3'   G     9      43.060  50.108  44.963  1.00  0.00           C  
ATOM    280  H3'   G     9      42.972  49.409  45.795  1.00  0.00           H  
ATOM    281  C2'   G     9      42.762  49.609  43.509  1.00  0.00           C  
ATOM    282  H2'   G     9      43.048  48.569  43.351  1.00  0.00           H  
ATOM    283  O2'   G     9      41.367  49.733  43.179  1.00  0.00           O  
ATOM    284 HO2'   G     9      40.924  48.887  43.276  1.00  0.00           H  
ATOM    285  O3'   G     9      42.415  51.360  45.170  1.00  0.00           O  
ATOM    286  P     U    10      41.845  51.638  46.636  1.00  0.00           P  
ATOM    287  OP1   U    10      41.851  53.125  46.822  1.00  0.00           O  
ATOM    288  OP2   U    10      42.488  50.814  47.671  1.00  0.00           O  
ATOM    289  O5'   U    10      40.309  51.253  46.537  1.00  0.00           O  
ATOM    290  C5'   U    10      39.606  51.885  45.442  1.00  0.00           C  
ATOM    291  H5'   U    10      40.102  51.586  44.519  1.00  0.00           H  
ATOM    292 H5''   U    10      39.686  52.960  45.605  1.00  0.00           H  
ATOM    293  C4'   U    10      38.150  51.468  45.319  1.00  0.00           C  
ATOM    294  H4'   U    10      37.704  52.023  44.494  1.00  0.00           H  
ATOM    295  O4'   U    10      38.193  50.065  45.095  1.00  0.00           O  
ATOM    296  C1'   U    10      37.292  49.405  45.953  1.00  0.00           C  
ATOM    297  H1'   U    10      36.631  48.717  45.425  1.00  0.00           H  
ATOM    298  N1    U    10      38.057  48.456  46.877  1.00  0.00           N  
ATOM    299  C6    U    10      39.406  48.273  46.721  1.00  0.00           C  
ATOM    300  H6    U    10      39.922  48.764  45.910  1.00  0.00           H  
ATOM    301  C5    U    10      40.058  47.448  47.563  1.00  0.00           C  
ATOM    302  H5    U    10      41.111  47.280  47.392  1.00  0.00           H  
ATOM    303  C4    U    10      39.445  46.662  48.612  1.00  0.00           C  
ATOM    304  O4    U    10      40.004  45.846  49.411  1.00  0.00           O  
ATOM    305  N3    U    10      38.078  46.843  48.642  1.00  0.00           N  
ATOM    306  H3    U    10      37.600  46.401  49.413  1.00  0.00           H  
ATOM    307  C2    U    10      37.343  47.661  47.769  1.00  0.00           C  
ATOM    308  O2    U    10      36.136  47.627  47.731  1.00  0.00           O  
ATOM    309  C3'   U    10      37.381  51.656  46.583  1.00  0.00           C  
ATOM    310  H3'   U    10      38.082  51.503  47.403  1.00  0.00           H  
ATOM    311  C2'   U    10      36.426  50.446  46.586  1.00  0.00           C  
ATOM    312  H2'   U    10      36.095  50.253  47.607  1.00  0.00           H  
ATOM    313  O2'   U    10      35.302  50.581  45.708  1.00  0.00           O  
ATOM    314 HO2'   U    10      35.246  51.517  45.505  1.00  0.00           H  
ATOM    315  O3'   U    10      36.618  52.782  46.509  1.00  0.00           O  
ATOM    316  P     A    11      36.297  53.665  47.815  1.00  0.00           P  
ATOM    317  OP1   A    11      35.339  54.675  47.340  1.00  0.00           O  
ATOM    318  OP2   A    11      37.615  54.098  48.384  1.00  0.00           O  
ATOM    319  O5'   A    11      35.520  52.680  48.849  1.00  0.00           O  
ATOM    320  C5'   A    11      34.112  52.385  48.722  1.00  0.00           C  
ATOM    321  H5'   A    11      33.935  52.108  47.682  1.00  0.00           H  
ATOM    322 H5''   A    11      33.460  53.249  48.856  1.00  0.00           H  
ATOM    323  C4'   A    11      33.616  51.328  49.665  1.00  0.00           C  
ATOM    324  H4'   A    11      32.566  51.130  49.446  1.00  0.00           H  
ATOM    325  O4'   A    11      34.167  50.028  49.452  1.00  0.00           O  
ATOM    326  C1'   A    11      34.085  49.364  50.732  1.00  0.00           C  
ATOM    327  H1'   A    11      33.529  48.428  50.794  1.00  0.00           H  
ATOM    328  N9    A    11      35.420  48.944  51.222  1.00  0.00           N  
ATOM    329  C8    A    11      36.620  49.135  50.667  1.00  0.00           C  
ATOM    330  H8    A    11      36.731  49.811  49.832  1.00  0.00           H  
ATOM    331  N7    A    11      37.654  48.548  51.203  1.00  0.00           N  
ATOM    332  C5    A    11      37.058  47.796  52.213  1.00  0.00           C  
ATOM    333  C6    A    11      37.507  46.937  53.255  1.00  0.00           C  
ATOM    334  N6    A    11      38.784  46.742  53.578  1.00  0.00           N  
ATOM    335  H61   A    11      39.521  47.282  53.147  1.00  0.00           H  
ATOM    336  H62   A    11      39.080  46.001  54.197  1.00  0.00           H  
ATOM    337  N1    A    11      36.702  46.468  54.152  1.00  0.00           N  
ATOM    338  C2    A    11      35.440  46.753  54.048  1.00  0.00           C  
ATOM    339  H2    A    11      34.770  46.332  54.784  1.00  0.00           H  
ATOM    340  N3    A    11      34.819  47.486  53.150  1.00  0.00           N  
ATOM    341  C4    A    11      35.696  47.989  52.224  1.00  0.00           C  
ATOM    342  C3'   A    11      33.943  51.691  51.069  1.00  0.00           C  
ATOM    343  H3'   A    11      35.018  51.846  51.169  1.00  0.00           H  
ATOM    344  C2'   A    11      33.559  50.380  51.699  1.00  0.00           C  
ATOM    345  H2'   A    11      34.108  50.340  52.640  1.00  0.00           H  
ATOM    346  O2'   A    11      32.183  50.178  51.832  1.00  0.00           O  
ATOM    347 HO2'   A    11      31.704  51.003  51.940  1.00  0.00           H  
ATOM    348  O3'   A    11      33.141  52.738  51.693  1.00  0.00           O  
ATOM    349  P     A    12      33.550  53.434  53.131  1.00  0.00           P  
ATOM    350  OP1   A    12      32.592  54.531  53.382  1.00  0.00           O  
ATOM    351  OP2   A    12      34.971  53.779  53.158  1.00  0.00           O  
ATOM    352  O5'   A    12      33.317  52.205  54.167  1.00  0.00           O  
ATOM    353  C5'   A    12      31.981  51.860  54.613  1.00  0.00           C  
ATOM    354  H5'   A    12      31.234  51.637  53.851  1.00  0.00           H  
ATOM    355 H5''   A    12      31.664  52.754  55.150  1.00  0.00           H  
ATOM    356  C4'   A    12      32.047  50.609  55.516  1.00  0.00           C  
ATOM    357  H4'   A    12      31.053  50.197  55.689  1.00  0.00           H  
ATOM    358  O4'   A    12      32.787  49.485  55.007  1.00  0.00           O  
ATOM    359  C1'   A    12      33.418  48.885  56.100  1.00  0.00           C  
ATOM    360  H1'   A    12      33.053  47.859  56.155  1.00  0.00           H  
ATOM    361  N9    A    12      34.879  48.987  56.032  1.00  0.00           N  
ATOM    362  C8    A    12      35.642  49.831  55.230  1.00  0.00           C  
ATOM    363  H8    A    12      35.233  50.641  54.644  1.00  0.00           H  
ATOM    364  N7    A    12      36.934  49.763  55.339  1.00  0.00           N  
ATOM    365  C5    A    12      37.017  48.735  56.338  1.00  0.00           C  
ATOM    366  C6    A    12      38.071  48.056  56.963  1.00  0.00           C  
ATOM    367  N6    A    12      39.313  48.236  56.717  1.00  0.00           N  
ATOM    368  H61   A    12      39.983  47.547  57.029  1.00  0.00           H  
ATOM    369  H62   A    12      39.448  48.750  55.858  1.00  0.00           H  
ATOM    370  N1    A    12      37.894  47.249  58.010  1.00  0.00           N  
ATOM    371  C2    A    12      36.638  46.832  58.286  1.00  0.00           C  
ATOM    372  H2    A    12      36.506  46.200  59.152  1.00  0.00           H  
ATOM    373  N3    A    12      35.529  47.310  57.659  1.00  0.00           N  
ATOM    374  C4    A    12      35.795  48.286  56.796  1.00  0.00           C  
ATOM    375  C3'   A    12      32.681  50.973  56.806  1.00  0.00           C  
ATOM    376  H3'   A    12      33.595  51.552  56.672  1.00  0.00           H  
ATOM    377  C2'   A    12      32.962  49.584  57.353  1.00  0.00           C  
ATOM    378  H2'   A    12      33.766  49.658  58.085  1.00  0.00           H  
ATOM    379  O2'   A    12      31.757  49.019  58.031  1.00  0.00           O  
ATOM    380 HO2'   A    12      31.160  49.764  58.132  1.00  0.00           H  
ATOM    381  O3'   A    12      31.706  51.782  57.456  1.00  0.00           O  
ATOM    382  P     G    13      32.256  52.662  58.718  1.00  0.00           P  
ATOM    383  OP1   G    13      30.981  53.236  59.261  1.00  0.00           O  
ATOM    384  OP2   G    13      33.345  53.596  58.345  1.00  0.00           O  
ATOM    385  O5'   G    13      32.832  51.614  59.841  1.00  0.00           O  
ATOM    386  C5'   G    13      31.993  50.847  60.608  1.00  0.00           C  
ATOM    387  H5'   G    13      31.187  50.380  60.041  1.00  0.00           H  
ATOM    388 H5''   G    13      31.522  51.541  61.304  1.00  0.00           H  
ATOM    389  C4'   G    13      32.729  49.864  61.576  1.00  0.00           C  
ATOM    390  H4'   G    13      32.032  49.266  62.164  1.00  0.00           H  
ATOM    391  O4'   G    13      33.570  48.924  60.885  1.00  0.00           O  
ATOM    392  C1'   G    13      34.774  48.709  61.684  1.00  0.00           C  
ATOM    393  H1'   G    13      34.827  47.649  61.935  1.00  0.00           H  
ATOM    394  N9    G    13      36.064  49.101  60.983  1.00  0.00           N  
ATOM    395  C8    G    13      36.250  50.070  59.993  1.00  0.00           C  
ATOM    396  H8    G    13      35.573  50.735  59.479  1.00  0.00           H  
ATOM    397  N7    G    13      37.504  50.325  59.814  1.00  0.00           N  
ATOM    398  C5    G    13      38.182  49.263  60.458  1.00  0.00           C  
ATOM    399  C6    G    13      39.607  48.922  60.417  1.00  0.00           C  
ATOM    400  O6    G    13      40.455  49.541  59.832  1.00  0.00           O  
ATOM    401  N1    G    13      39.863  47.755  61.047  1.00  0.00           N  
ATOM    402  H1    G    13      40.806  47.397  61.077  1.00  0.00           H  
ATOM    403  C2    G    13      38.941  47.050  61.760  1.00  0.00           C  
ATOM    404  N2    G    13      39.414  46.106  62.515  1.00  0.00           N  
ATOM    405  H21   G    13      40.412  45.959  62.578  1.00  0.00           H  
ATOM    406  H22   G    13      38.783  45.556  63.080  1.00  0.00           H  
ATOM    407  N3    G    13      37.633  47.333  61.861  1.00  0.00           N  
ATOM    408  C4    G    13      37.308  48.448  61.103  1.00  0.00           C  
ATOM    409  C3'   G    13      33.635  50.698  62.437  1.00  0.00           C  
ATOM    410  H3'   G    13      34.209  51.360  61.789  1.00  0.00           H  
ATOM    411  C2'   G    13      34.536  49.589  62.917  1.00  0.00           C  
ATOM    412  H2'   G    13      35.504  49.988  63.223  1.00  0.00           H  
ATOM    413  O2'   G    13      33.941  48.787  63.918  1.00  0.00           O  
ATOM    414 HO2'   G    13      33.900  49.265  64.749  1.00  0.00           H  
ATOM    415  O3'   G    13      33.169  51.199  63.660  1.00  0.00           O  
ATOM    416  P     U    14      33.371  52.779  63.972  1.00  0.00           P  
ATOM    417  OP1   U    14      32.600  53.147  65.113  1.00  0.00           O  
ATOM    418  OP2   U    14      33.121  53.506  62.713  1.00  0.00           O  
ATOM    419  O5'   U    14      34.845  53.005  64.350  1.00  0.00           O  
ATOM    420  C5'   U    14      35.378  52.512  65.594  1.00  0.00           C  
ATOM    421  H5'   U    14      35.676  51.465  65.538  1.00  0.00           H  
ATOM    422 H5''   U    14      34.580  52.440  66.334  1.00  0.00           H  
ATOM    423  C4'   U    14      36.555  53.290  66.180  1.00  0.00           C  
ATOM    424  H4'   U    14      36.811  52.802  67.121  1.00  0.00           H  
ATOM    425  O4'   U    14      37.724  53.372  65.377  1.00  0.00           O  
ATOM    426  C1'   U    14      38.427  54.545  65.770  1.00  0.00           C  
ATOM    427  H1'   U    14      39.191  54.143  66.434  1.00  0.00           H  
ATOM    428  N1    U    14      38.986  55.212  64.548  1.00  0.00           N  
ATOM    429  C6    U    14      38.090  55.373  63.508  1.00  0.00           C  
ATOM    430  H6    U    14      37.063  55.080  63.667  1.00  0.00           H  
ATOM    431  C5    U    14      38.641  55.904  62.341  1.00  0.00           C  
ATOM    432  H5    U    14      38.053  56.015  61.441  1.00  0.00           H  
ATOM    433  C4    U    14      40.035  56.285  62.145  1.00  0.00           C  
ATOM    434  O4    U    14      40.544  56.723  61.110  1.00  0.00           O  
ATOM    435  N3    U    14      40.796  56.116  63.261  1.00  0.00           N  
ATOM    436  H3    U    14      41.788  56.304  63.288  1.00  0.00           H  
ATOM    437  C2    U    14      40.350  55.565  64.455  1.00  0.00           C  
ATOM    438  O2    U    14      41.124  55.524  65.420  1.00  0.00           O  
ATOM    439  C3'   U    14      36.190  54.721  66.458  1.00  0.00           C  
ATOM    440  H3'   U    14      35.820  55.024  65.478  1.00  0.00           H  
ATOM    441  C2'   U    14      37.578  55.412  66.688  1.00  0.00           C  
ATOM    442  H2'   U    14      37.598  56.477  66.454  1.00  0.00           H  
ATOM    443  O2'   U    14      37.998  55.121  67.943  1.00  0.00           O  
ATOM    444 HO2'   U    14      37.806  55.887  68.488  1.00  0.00           H  
ATOM    445  O3'   U    14      35.239  54.761  67.468  1.00  0.00           O  
ATOM    446  P     G    15      34.415  56.139  67.573  1.00  0.00           P  
ATOM    447  OP1   G    15      33.276  55.862  68.500  1.00  0.00           O  
ATOM    448  OP2   G    15      34.039  56.564  66.224  1.00  0.00           O  
ATOM    449  O5'   G    15      35.291  57.240  68.424  1.00  0.00           O  
ATOM    450  C5'   G    15      35.411  57.111  69.819  1.00  0.00           C  
ATOM    451  H5'   G    15      35.588  56.068  70.081  1.00  0.00           H  
ATOM    452 H5''   G    15      34.524  57.444  70.358  1.00  0.00           H  
ATOM    453  C4'   G    15      36.584  57.988  70.276  1.00  0.00           C  
ATOM    454  H4'   G    15      36.980  57.780  71.270  1.00  0.00           H  
ATOM    455  O4'   G    15      37.680  57.586  69.455  1.00  0.00           O  
ATOM    456  C1'   G    15      38.476  58.666  69.022  1.00  0.00           C  
ATOM    457  H1'   G    15      39.513  58.683  69.358  1.00  0.00           H  
ATOM    458  N9    G    15      38.387  58.776  67.505  1.00  0.00           N  
ATOM    459  C8    G    15      37.353  59.185  66.747  1.00  0.00           C  
ATOM    460  H8    G    15      36.419  59.252  67.286  1.00  0.00           H  
ATOM    461  N7    G    15      37.532  59.170  65.430  1.00  0.00           N  
ATOM    462  C5    G    15      38.903  59.062  65.387  1.00  0.00           C  
ATOM    463  C6    G    15      39.814  59.096  64.272  1.00  0.00           C  
ATOM    464  O6    G    15      39.530  59.240  63.126  1.00  0.00           O  
ATOM    465  N1    G    15      41.131  58.950  64.612  1.00  0.00           N  
ATOM    466  H1    G    15      41.778  59.044  63.842  1.00  0.00           H  
ATOM    467  C2    G    15      41.529  58.699  65.884  1.00  0.00           C  
ATOM    468  N2    G    15      42.836  58.644  66.102  1.00  0.00           N  
ATOM    469  H21   G    15      43.259  58.341  66.967  1.00  0.00           H  
ATOM    470  H22   G    15      43.394  58.864  65.290  1.00  0.00           H  
ATOM    471  N3    G    15      40.714  58.602  66.895  1.00  0.00           N  
ATOM    472  C4    G    15      39.414  58.754  66.604  1.00  0.00           C  
ATOM    473  C3'   G    15      36.501  59.465  70.233  1.00  0.00           C  
ATOM    474  H3'   G    15      35.848  59.781  69.420  1.00  0.00           H  
ATOM    475  C2'   G    15      37.918  59.880  69.744  1.00  0.00           C  
ATOM    476  H2'   G    15      37.827  60.749  69.092  1.00  0.00           H  
ATOM    477  O2'   G    15      38.802  60.198  70.806  1.00  0.00           O  
ATOM    478 HO2'   G    15      38.227  60.405  71.546  1.00  0.00           H  
ATOM    479  O3'   G    15      36.149  60.067  71.496  1.00  0.00           O  
ATOM    480  P     C    16      35.769  61.651  71.736  1.00  0.00           P  
ATOM    481  OP1   C    16      36.675  62.482  70.954  1.00  0.00           O  
ATOM    482  OP2   C    16      35.578  61.930  73.179  1.00  0.00           O  
ATOM    483  O5'   C    16      34.281  61.878  71.063  1.00  0.00           O  
ATOM    484  C5'   C    16      33.136  61.401  71.784  1.00  0.00           C  
ATOM    485  H5'   C    16      33.460  61.290  72.818  1.00  0.00           H  
ATOM    486 H5''   C    16      32.753  60.448  71.418  1.00  0.00           H  
ATOM    487  C4'   C    16      31.907  62.315  71.740  1.00  0.00           C  
ATOM    488  H4'   C    16      31.136  61.828  72.337  1.00  0.00           H  
ATOM    489  O4'   C    16      32.171  63.617  72.234  1.00  0.00           O  
ATOM    490  C1'   C    16      31.659  64.598  71.215  1.00  0.00           C  
ATOM    491  H1'   C    16      31.035  65.330  71.728  1.00  0.00           H  
ATOM    492  N1    C    16      32.824  65.290  70.515  1.00  0.00           N  
ATOM    493  C6    C    16      34.106  65.021  70.844  1.00  0.00           C  
ATOM    494  H6    C    16      34.357  64.288  71.597  1.00  0.00           H  
ATOM    495  C5    C    16      35.069  65.750  70.358  1.00  0.00           C  
ATOM    496  H5    C    16      36.048  65.455  70.706  1.00  0.00           H  
ATOM    497  C4    C    16      34.809  66.776  69.504  1.00  0.00           C  
ATOM    498  N4    C    16      35.785  67.515  69.031  1.00  0.00           N  
ATOM    499  H41   C    16      35.592  68.304  68.431  1.00  0.00           H  
ATOM    500  H42   C    16      36.725  67.371  69.370  1.00  0.00           H  
ATOM    501  N3    C    16      33.586  67.109  69.152  1.00  0.00           N  
ATOM    502  C2    C    16      32.567  66.408  69.650  1.00  0.00           C  
ATOM    503  O2    C    16      31.448  66.725  69.172  1.00  0.00           O  
ATOM    504  C3'   C    16      31.406  62.442  70.321  1.00  0.00           C  
ATOM    505  H3'   C    16      32.294  62.539  69.696  1.00  0.00           H  
ATOM    506  C2'   C    16      30.737  63.804  70.346  1.00  0.00           C  
ATOM    507  H2'   C    16      30.722  64.202  69.332  1.00  0.00           H  
ATOM    508  O2'   C    16      29.396  63.689  70.935  1.00  0.00           O  
ATOM    509 HO2'   C    16      28.837  63.257  70.285  1.00  0.00           H  
ATOM    510  O3'   C    16      30.532  61.389  69.964  1.00  0.00           O  
ATOM    511  P     A    17      30.509  60.643  68.543  1.00  0.00           P  
ATOM    512  OP1   A    17      29.262  59.840  68.444  1.00  0.00           O  
ATOM    513  OP2   A    17      31.750  59.912  68.427  1.00  0.00           O  
ATOM    514  O5'   A    17      30.479  61.843  67.531  1.00  0.00           O  
ATOM    515  C5'   A    17      29.247  62.265  66.989  1.00  0.00           C  
ATOM    516  H5'   A    17      28.456  62.485  67.705  1.00  0.00           H  
ATOM    517 H5''   A    17      28.918  61.517  66.267  1.00  0.00           H  
ATOM    518  C4'   A    17      29.421  63.520  66.110  1.00  0.00           C  
ATOM    519  H4'   A    17      28.463  63.943  65.807  1.00  0.00           H  
ATOM    520  O4'   A    17      30.072  64.641  66.685  1.00  0.00           O  
ATOM    521  C1'   A    17      30.914  65.320  65.780  1.00  0.00           C  
ATOM    522  H1'   A    17      30.659  66.380  65.743  1.00  0.00           H  
ATOM    523  N9    A    17      32.345  65.085  66.034  1.00  0.00           N  
ATOM    524  C8    A    17      32.948  64.154  66.867  1.00  0.00           C  
ATOM    525  H8    A    17      32.390  63.430  67.443  1.00  0.00           H  
ATOM    526  N7    A    17      34.261  64.274  66.873  1.00  0.00           N  
ATOM    527  C5    A    17      34.488  65.361  66.019  1.00  0.00           C  
ATOM    528  C6    A    17      35.614  66.109  65.614  1.00  0.00           C  
ATOM    529  N6    A    17      36.718  65.973  66.266  1.00  0.00           N  
ATOM    530  H61   A    17      36.616  65.406  67.095  1.00  0.00           H  
ATOM    531  H62   A    17      37.338  66.767  66.196  1.00  0.00           H  
ATOM    532  N1    A    17      35.578  67.095  64.690  1.00  0.00           N  
ATOM    533  C2    A    17      34.416  67.216  64.145  1.00  0.00           C  
ATOM    534  H2    A    17      34.456  67.905  63.314  1.00  0.00           H  
ATOM    535  N3    A    17      33.205  66.734  64.456  1.00  0.00           N  
ATOM    536  C4    A    17      33.322  65.751  65.436  1.00  0.00           C  
ATOM    537  C3'   A    17      30.180  63.214  64.851  1.00  0.00           C  
ATOM    538  H3'   A    17      31.125  62.793  65.193  1.00  0.00           H  
ATOM    539  C2'   A    17      30.537  64.665  64.460  1.00  0.00           C  
ATOM    540  H2'   A    17      31.354  64.723  63.742  1.00  0.00           H  
ATOM    541  O2'   A    17      29.425  65.311  63.921  1.00  0.00           O  
ATOM    542 HO2'   A    17      29.752  66.178  63.670  1.00  0.00           H  
ATOM    543  O3'   A    17      29.402  62.448  63.905  1.00  0.00           O  
ATOM    544  P     G    18      30.206  61.658  62.738  1.00  0.00           P  
ATOM    545  OP1   G    18      29.186  61.116  61.841  1.00  0.00           O  
ATOM    546  OP2   G    18      31.203  60.701  63.216  1.00  0.00           O  
ATOM    547  O5'   G    18      30.864  62.803  61.937  1.00  0.00           O  
ATOM    548  C5'   G    18      30.173  63.531  60.831  1.00  0.00           C  
ATOM    549  H5'   G    18      29.246  63.986  61.179  1.00  0.00           H  
ATOM    550 H5''   G    18      29.858  62.830  60.058  1.00  0.00           H  
ATOM    551  C4'   G    18      31.172  64.404  60.118  1.00  0.00           C  
ATOM    552  H4'   G    18      30.677  64.951  59.316  1.00  0.00           H  
ATOM    553  O4'   G    18      31.874  65.315  60.957  1.00  0.00           O  
ATOM    554  C1'   G    18      33.200  65.583  60.392  1.00  0.00           C  
ATOM    555  H1'   G    18      33.174  66.652  60.178  1.00  0.00           H  
ATOM    556  N9    G    18      34.243  65.262  61.424  1.00  0.00           N  
ATOM    557  C8    G    18      34.240  64.296  62.394  1.00  0.00           C  
ATOM    558  H8    G    18      33.350  63.725  62.615  1.00  0.00           H  
ATOM    559  N7    G    18      35.355  64.226  63.047  1.00  0.00           N  
ATOM    560  C5    G    18      36.195  65.077  62.390  1.00  0.00           C  
ATOM    561  C6    G    18      37.585  65.361  62.538  1.00  0.00           C  
ATOM    562  O6    G    18      38.350  64.948  63.360  1.00  0.00           O  
ATOM    563  N1    G    18      38.003  66.385  61.663  1.00  0.00           N  
ATOM    564  H1    G    18      38.952  66.717  61.758  1.00  0.00           H  
ATOM    565  C2    G    18      37.372  66.755  60.479  1.00  0.00           C  
ATOM    566  N2    G    18      38.020  67.433  59.546  1.00  0.00           N  
ATOM    567  H21   G    18      38.990  67.630  59.746  1.00  0.00           H  
ATOM    568  H22   G    18      37.607  67.908  58.756  1.00  0.00           H  
ATOM    569  N3    G    18      36.100  66.423  60.311  1.00  0.00           N  
ATOM    570  C4    G    18      35.546  65.685  61.280  1.00  0.00           C  
ATOM    571  C3'   G    18      32.400  63.541  59.532  1.00  0.00           C  
ATOM    572  H3'   G    18      32.804  62.899  60.316  1.00  0.00           H  
ATOM    573  C2'   G    18      33.302  64.673  59.069  1.00  0.00           C  
ATOM    574  H2'   G    18      34.324  64.314  58.949  1.00  0.00           H  
ATOM    575  O2'   G    18      32.725  65.485  58.001  1.00  0.00           O  
ATOM    576 HO2'   G    18      32.425  64.925  57.281  1.00  0.00           H  
ATOM    577  O3'   G    18      32.005  62.722  58.464  1.00  0.00           O  
ATOM    578  P     C    19      32.991  61.744  57.820  1.00  0.00           P  
ATOM    579  OP1   C    19      32.263  60.947  56.751  1.00  0.00           O  
ATOM    580  OP2   C    19      33.440  60.892  58.977  1.00  0.00           O  
ATOM    581  O5'   C    19      34.333  62.324  57.232  1.00  0.00           O  
ATOM    582  C5'   C    19      34.495  62.885  55.961  1.00  0.00           C  
ATOM    583  H5'   C    19      33.741  63.666  55.864  1.00  0.00           H  
ATOM    584 H5''   C    19      34.465  62.127  55.178  1.00  0.00           H  
ATOM    585  C4'   C    19      35.875  63.635  55.759  1.00  0.00           C  
ATOM    586  H4'   C    19      35.883  64.217  54.838  1.00  0.00           H  
ATOM    587  O4'   C    19      36.142  64.539  56.873  1.00  0.00           O  
ATOM    588  C1'   C    19      37.581  64.472  57.136  1.00  0.00           C  
ATOM    589  H1'   C    19      37.955  65.494  57.065  1.00  0.00           H  
ATOM    590  N1    C    19      37.918  63.994  58.433  1.00  0.00           N  
ATOM    591  C6    C    19      37.177  63.028  59.052  1.00  0.00           C  
ATOM    592  H6    C    19      36.157  62.822  58.765  1.00  0.00           H  
ATOM    593  C5    C    19      37.634  62.562  60.209  1.00  0.00           C  
ATOM    594  H5    C    19      37.016  61.895  60.792  1.00  0.00           H  
ATOM    595  C4    C    19      38.885  63.018  60.726  1.00  0.00           C  
ATOM    596  N4    C    19      39.376  62.361  61.672  1.00  0.00           N  
ATOM    597  H41   C    19      38.718  61.757  62.144  1.00  0.00           H  
ATOM    598  H42   C    19      40.274  62.575  62.082  1.00  0.00           H  
ATOM    599  N3    C    19      39.673  63.797  59.991  1.00  0.00           N  
ATOM    600  C2    C    19      39.219  64.269  58.870  1.00  0.00           C  
ATOM    601  O2    C    19      39.958  65.013  58.280  1.00  0.00           O  
ATOM    602  C3'   C    19      37.146  62.731  55.603  1.00  0.00           C  
ATOM    603  H3'   C    19      37.038  61.952  56.357  1.00  0.00           H  
ATOM    604  C2'   C    19      38.301  63.675  56.001  1.00  0.00           C  
ATOM    605  H2'   C    19      39.126  63.137  56.468  1.00  0.00           H  
ATOM    606  O2'   C    19      38.665  64.677  55.009  1.00  0.00           O  
ATOM    607 HO2'   C    19      39.448  65.080  55.392  1.00  0.00           H  
ATOM    608  O3'   C    19      37.391  62.201  54.372  1.00  0.00           O  
ATOM    609  P     C    20      38.251  60.756  54.114  1.00  0.00           P  
ATOM    610  OP1   C    20      38.238  60.344  52.696  1.00  0.00           O  
ATOM    611  OP2   C    20      37.778  59.792  55.104  1.00  0.00           O  
ATOM    612  O5'   C    20      39.837  61.021  54.473  1.00  0.00           O  
ATOM    613  C5'   C    20      40.726  61.691  53.609  1.00  0.00           C  
ATOM    614  H5'   C    20      40.305  62.604  53.188  1.00  0.00           H  
ATOM    615 H5''   C    20      40.882  60.989  52.790  1.00  0.00           H  
ATOM    616  C4'   C    20      42.119  61.891  54.210  1.00  0.00           C  
ATOM    617  H4'   C    20      42.736  62.569  53.620  1.00  0.00           H  
ATOM    618  O4'   C    20      41.903  62.503  55.489  1.00  0.00           O  
ATOM    619  C1'   C    20      43.029  62.157  56.279  1.00  0.00           C  
ATOM    620  H1'   C    20      43.624  63.019  56.580  1.00  0.00           H  
ATOM    621  N1    C    20      42.438  61.527  57.613  1.00  0.00           N  
ATOM    622  C6    C    20      41.119  61.120  57.716  1.00  0.00           C  
ATOM    623  H6    C    20      40.476  61.000  56.857  1.00  0.00           H  
ATOM    624  C5    C    20      40.788  60.497  58.899  1.00  0.00           C  
ATOM    625  H5    C    20      39.835  60.012  59.050  1.00  0.00           H  
ATOM    626  C4    C    20      41.725  60.401  59.917  1.00  0.00           C  
ATOM    627  N4    C    20      41.342  59.766  60.962  1.00  0.00           N  
ATOM    628  H41   C    20      40.338  59.771  61.073  1.00  0.00           H  
ATOM    629  H42   C    20      42.034  59.572  61.671  1.00  0.00           H  
ATOM    630  N3    C    20      43.012  60.782  59.841  1.00  0.00           N  
ATOM    631  C2    C    20      43.382  61.328  58.634  1.00  0.00           C  
ATOM    632  O2    C    20      44.526  61.648  58.468  1.00  0.00           O  
ATOM    633  C3'   C    20      42.887  60.545  54.401  1.00  0.00           C  
ATOM    634  H3'   C    20      42.127  59.923  54.874  1.00  0.00           H  
ATOM    635  C2'   C    20      43.897  61.189  55.435  1.00  0.00           C  
ATOM    636  H2'   C    20      44.197  60.378  56.098  1.00  0.00           H  
ATOM    637  O2'   C    20      45.023  61.951  54.860  1.00  0.00           O  
ATOM    638 HO2'   C    20      44.734  62.336  54.030  1.00  0.00           H  
ATOM    639  O3'   C    20      43.413  60.073  53.152  1.00  0.00           O  
ATOM    640  P     C    21      43.845  58.548  53.104  1.00  0.00           P  
ATOM    641  OP1   C    21      44.330  58.207  51.747  1.00  0.00           O  
ATOM    642  OP2   C    21      42.645  57.860  53.616  1.00  0.00           O  
ATOM    643  O5'   C    21      45.034  58.262  54.126  1.00  0.00           O  
ATOM    644  C5'   C    21      46.301  58.904  53.960  1.00  0.00           C  
ATOM    645  H5'   C    21      46.315  59.979  53.783  1.00  0.00           H  
ATOM    646 H5''   C    21      46.884  58.539  53.114  1.00  0.00           H  
ATOM    647  C4'   C    21      47.274  58.664  55.153  1.00  0.00           C  
ATOM    648  H4'   C    21      48.258  59.062  54.904  1.00  0.00           H  
ATOM    649  O4'   C    21      46.851  59.336  56.313  1.00  0.00           O  
ATOM    650  C1'   C    21      47.296  58.613  57.491  1.00  0.00           C  
ATOM    651  H1'   C    21      48.069  59.117  58.071  1.00  0.00           H  
ATOM    652  N1    C    21      46.145  58.133  58.286  1.00  0.00           N  
ATOM    653  C6    C    21      44.862  58.122  57.844  1.00  0.00           C  
ATOM    654  H6    C    21      44.627  58.269  56.800  1.00  0.00           H  
ATOM    655  C5    C    21      43.878  57.793  58.764  1.00  0.00           C  
ATOM    656  H5    C    21      42.892  57.695  58.337  1.00  0.00           H  
ATOM    657  C4    C    21      44.273  57.600  60.107  1.00  0.00           C  
ATOM    658  N4    C    21      43.296  57.266  60.963  1.00  0.00           N  
ATOM    659  H41   C    21      42.354  57.164  60.613  1.00  0.00           H  
ATOM    660  H42   C    21      43.471  57.266  61.958  1.00  0.00           H  
ATOM    661  N3    C    21      45.511  57.579  60.524  1.00  0.00           N  
ATOM    662  C2    C    21      46.501  57.841  59.627  1.00  0.00           C  
ATOM    663  O2    C    21      47.663  57.612  59.941  1.00  0.00           O  
ATOM    664  C3'   C    21      47.373  57.202  55.576  1.00  0.00           C  
ATOM    665  H3'   C    21      46.364  56.808  55.698  1.00  0.00           H  
ATOM    666  C2'   C    21      48.043  57.395  56.921  1.00  0.00           C  
ATOM    667  H2'   C    21      47.919  56.532  57.575  1.00  0.00           H  
ATOM    668  O2'   C    21      49.415  57.746  56.856  1.00  0.00           O  
ATOM    669 HO2'   C    21      49.903  56.992  56.518  1.00  0.00           H  
ATOM    670  O3'   C    21      48.188  56.285  54.808  1.00  0.00           O  
ATOM    671  P     G    22      47.621  54.792  54.628  1.00  0.00           P  
ATOM    672  OP1   G    22      48.482  54.032  53.632  1.00  0.00           O  
ATOM    673  OP2   G    22      46.215  54.860  54.273  1.00  0.00           O  
ATOM    674  O5'   G    22      47.722  54.192  56.181  1.00  0.00           O  
ATOM    675  C5'   G    22      48.949  53.965  56.817  1.00  0.00           C  
ATOM    676  H5'   G    22      49.563  54.845  56.627  1.00  0.00           H  
ATOM    677 H5''   G    22      49.441  53.051  56.485  1.00  0.00           H  
ATOM    678  C4'   G    22      48.870  53.748  58.342  1.00  0.00           C  
ATOM    679  H4'   G    22      49.897  53.810  58.702  1.00  0.00           H  
ATOM    680  O4'   G    22      48.106  54.783  59.040  1.00  0.00           O  
ATOM    681  C1'   G    22      47.371  54.131  60.061  1.00  0.00           C  
ATOM    682  H1'   G    22      47.585  54.506  61.061  1.00  0.00           H  
ATOM    683  N9    G    22      45.969  54.140  59.779  1.00  0.00           N  
ATOM    684  C8    G    22      45.254  54.307  58.607  1.00  0.00           C  
ATOM    685  H8    G    22      45.680  54.592  57.657  1.00  0.00           H  
ATOM    686  N7    G    22      43.956  54.202  58.726  1.00  0.00           N  
ATOM    687  C5    G    22      43.757  53.956  60.114  1.00  0.00           C  
ATOM    688  C6    G    22      42.590  53.743  60.899  1.00  0.00           C  
ATOM    689  O6    G    22      41.403  53.752  60.601  1.00  0.00           O  
ATOM    690  N1    G    22      42.837  53.276  62.148  1.00  0.00           N  
ATOM    691  H1    G    22      42.075  52.857  62.661  1.00  0.00           H  
ATOM    692  C2    G    22      44.099  53.238  62.704  1.00  0.00           C  
ATOM    693  N2    G    22      44.138  52.936  63.939  1.00  0.00           N  
ATOM    694  H21   G    22      43.321  52.607  64.433  1.00  0.00           H  
ATOM    695  H22   G    22      45.036  52.923  64.402  1.00  0.00           H  
ATOM    696  N3    G    22      45.250  53.476  62.061  1.00  0.00           N  
ATOM    697  C4    G    22      45.008  53.865  60.751  1.00  0.00           C  
ATOM    698  C3'   G    22      48.265  52.391  58.734  1.00  0.00           C  
ATOM    699  H3'   G    22      47.437  52.151  58.066  1.00  0.00           H  
ATOM    700  C2'   G    22      47.929  52.727  60.189  1.00  0.00           C  
ATOM    701  H2'   G    22      47.201  52.018  60.584  1.00  0.00           H  
ATOM    702  O2'   G    22      49.176  52.682  61.015  1.00  0.00           O  
ATOM    703 HO2'   G    22      49.716  51.913  60.819  1.00  0.00           H  
ATOM    704  O3'   G    22      49.247  51.466  58.618  1.00  0.00           O  
ATOM    705  P     U    23      48.950  49.917  58.459  1.00  0.00           P  
ATOM    706  OP1   U    23      50.150  49.379  57.739  1.00  0.00           O  
ATOM    707  OP2   U    23      47.607  49.808  57.797  1.00  0.00           O  
ATOM    708  O5'   U    23      48.836  49.342  59.948  1.00  0.00           O  
ATOM    709  C5'   U    23      50.013  49.329  60.845  1.00  0.00           C  
ATOM    710  H5'   U    23      50.645  50.204  60.998  1.00  0.00           H  
ATOM    711 H5''   U    23      50.664  48.510  60.537  1.00  0.00           H  
ATOM    712  C4'   U    23      49.626  48.902  62.213  1.00  0.00           C  
ATOM    713  H4'   U    23      50.522  49.080  62.808  1.00  0.00           H  
ATOM    714  O4'   U    23      48.792  49.809  62.990  1.00  0.00           O  
ATOM    715  C1'   U    23      47.930  49.101  63.848  1.00  0.00           C  
ATOM    716  H1'   U    23      47.988  49.453  64.878  1.00  0.00           H  
ATOM    717  N1    U    23      46.506  49.300  63.436  1.00  0.00           N  
ATOM    718  C6    U    23      46.144  49.908  62.239  1.00  0.00           C  
ATOM    719  H6    U    23      46.967  50.053  61.555  1.00  0.00           H  
ATOM    720  C5    U    23      44.844  50.179  61.935  1.00  0.00           C  
ATOM    721  H5    U    23      44.572  50.728  61.045  1.00  0.00           H  
ATOM    722  C4    U    23      43.803  49.863  62.929  1.00  0.00           C  
ATOM    723  O4    U    23      42.599  50.119  62.725  1.00  0.00           O  
ATOM    724  N3    U    23      44.227  49.392  64.141  1.00  0.00           N  
ATOM    725  H3    U    23      43.487  49.151  64.785  1.00  0.00           H  
ATOM    726  C2    U    23      45.561  49.154  64.439  1.00  0.00           C  
ATOM    727  O2    U    23      45.905  48.819  65.561  1.00  0.00           O  
ATOM    728  C3'   U    23      49.104  47.472  62.385  1.00  0.00           C  
ATOM    729  H3'   U    23      48.270  47.357  61.694  1.00  0.00           H  
ATOM    730  C2'   U    23      48.435  47.658  63.771  1.00  0.00           C  
ATOM    731  H2'   U    23      47.644  46.918  63.900  1.00  0.00           H  
ATOM    732  O2'   U    23      49.392  47.506  64.800  1.00  0.00           O  
ATOM    733 HO2'   U    23      50.291  47.554  64.468  1.00  0.00           H  
ATOM    734  O3'   U    23      50.156  46.501  62.361  1.00  0.00           O  
ATOM    735  P     C    24      49.910  45.165  61.516  1.00  0.00           P  
ATOM    736  OP1   C    24      51.004  44.270  61.977  1.00  0.00           O  
ATOM    737  OP2   C    24      49.737  45.477  60.080  1.00  0.00           O  
ATOM    738  O5'   C    24      48.533  44.493  61.981  1.00  0.00           O  
ATOM    739  C5'   C    24      48.246  43.928  63.232  1.00  0.00           C  
ATOM    740  H5'   C    24      48.761  44.509  63.997  1.00  0.00           H  
ATOM    741 H5''   C    24      48.637  42.916  63.342  1.00  0.00           H  
ATOM    742  C4'   C    24      46.745  43.716  63.645  1.00  0.00           C  
ATOM    743  H4'   C    24      46.730  43.297  64.651  1.00  0.00           H  
ATOM    744  O4'   C    24      46.178  45.026  63.758  1.00  0.00           O  
ATOM    745  C1'   C    24      44.791  44.929  63.552  1.00  0.00           C  
ATOM    746  H1'   C    24      44.166  45.058  64.436  1.00  0.00           H  
ATOM    747  N1    C    24      44.394  45.656  62.320  1.00  0.00           N  
ATOM    748  C6    C    24      45.419  46.202  61.478  1.00  0.00           C  
ATOM    749  H6    C    24      46.456  45.905  61.534  1.00  0.00           H  
ATOM    750  C5    C    24      45.063  47.108  60.568  1.00  0.00           C  
ATOM    751  H5    C    24      45.883  47.578  60.045  1.00  0.00           H  
ATOM    752  C4    C    24      43.700  47.468  60.402  1.00  0.00           C  
ATOM    753  N4    C    24      43.295  48.325  59.496  1.00  0.00           N  
ATOM    754  H41   C    24      42.307  48.534  59.502  1.00  0.00           H  
ATOM    755  H42   C    24      43.951  48.715  58.835  1.00  0.00           H  
ATOM    756  N3    C    24      42.760  46.924  61.157  1.00  0.00           N  
ATOM    757  C2    C    24      43.038  45.949  62.065  1.00  0.00           C  
ATOM    758  O2    C    24      42.095  45.350  62.650  1.00  0.00           O  
ATOM    759  C3'   C    24      45.791  42.879  62.759  1.00  0.00           C  
ATOM    760  H3'   C    24      45.810  43.230  61.727  1.00  0.00           H  
ATOM    761  C2'   C    24      44.523  43.417  63.333  1.00  0.00           C  
ATOM    762  H2'   C    24      43.806  43.297  62.521  1.00  0.00           H  
ATOM    763  O2'   C    24      44.142  42.916  64.551  1.00  0.00           O  
ATOM    764 HO2'   C    24      44.353  41.984  64.638  1.00  0.00           H  
ATOM    765  O3'   C    24      45.986  41.447  62.868  1.00  0.00           O  
ATOM    766  P     U    25      45.327  40.488  61.875  1.00  0.00           P  
ATOM    767  OP1   U    25      45.238  39.141  62.478  1.00  0.00           O  
ATOM    768  OP2   U    25      45.969  40.786  60.568  1.00  0.00           O  
ATOM    769  O5'   U    25      43.794  40.888  61.677  1.00  0.00           O  
ATOM    770  C5'   U    25      42.844  40.549  62.662  1.00  0.00           C  
ATOM    771  H5'   U    25      43.095  41.072  63.585  1.00  0.00           H  
ATOM    772 H5''   U    25      42.868  39.469  62.801  1.00  0.00           H  
ATOM    773  C4'   U    25      41.404  40.864  62.378  1.00  0.00           C  
ATOM    774  H4'   U    25      40.789  40.537  63.217  1.00  0.00           H  
ATOM    775  O4'   U    25      41.246  42.325  62.279  1.00  0.00           O  
ATOM    776  C1'   U    25      40.297  42.578  61.308  1.00  0.00           C  
ATOM    777  H1'   U    25      39.561  43.114  61.907  1.00  0.00           H  
ATOM    778  N1    U    25      40.686  43.469  60.206  1.00  0.00           N  
ATOM    779  C6    U    25      41.952  43.765  59.861  1.00  0.00           C  
ATOM    780  H6    U    25      42.752  43.134  60.220  1.00  0.00           H  
ATOM    781  C5    U    25      42.156  44.615  58.844  1.00  0.00           C  
ATOM    782  H5    U    25      43.195  44.742  58.577  1.00  0.00           H  
ATOM    783  C4    U    25      41.141  45.461  58.256  1.00  0.00           C  
ATOM    784  O4    U    25      41.329  46.202  57.314  1.00  0.00           O  
ATOM    785  N3    U    25      39.944  45.243  58.801  1.00  0.00           N  
ATOM    786  H3    U    25      39.190  45.758  58.367  1.00  0.00           H  
ATOM    787  C2    U    25      39.645  44.205  59.629  1.00  0.00           C  
ATOM    788  O2    U    25      38.464  43.945  59.766  1.00  0.00           O  
ATOM    789  C3'   U    25      40.893  40.413  61.065  1.00  0.00           C  
ATOM    790  H3'   U    25      41.522  40.598  60.195  1.00  0.00           H  
ATOM    791  C2'   U    25      39.680  41.277  60.854  1.00  0.00           C  
ATOM    792  H2'   U    25      39.310  41.287  59.828  1.00  0.00           H  
ATOM    793  O2'   U    25      38.663  40.904  61.764  1.00  0.00           O  
ATOM    794 HO2'   U    25      38.542  39.957  61.662  1.00  0.00           H  
ATOM    795  O3'   U    25      40.518  39.085  61.034  1.00  0.00           O  
ATOM    796  P     U    26      40.445  38.300  59.563  1.00  0.00           P  
ATOM    797  OP1   U    26      40.428  36.810  59.816  1.00  0.00           O  
ATOM    798  OP2   U    26      41.461  38.869  58.583  1.00  0.00           O  
ATOM    799  O5'   U    26      39.076  38.679  58.922  1.00  0.00           O  
ATOM    800  C5'   U    26      37.817  38.308  59.522  1.00  0.00           C  
ATOM    801  H5'   U    26      37.930  38.464  60.595  1.00  0.00           H  
ATOM    802 H5''   U    26      37.481  37.283  59.367  1.00  0.00           H  
ATOM    803  C4'   U    26      36.633  39.243  59.182  1.00  0.00           C  
ATOM    804  H4'   U    26      35.742  39.006  59.764  1.00  0.00           H  
ATOM    805  O4'   U    26      36.906  40.644  59.292  1.00  0.00           O  
ATOM    806  C1'   U    26      36.276  41.390  58.341  1.00  0.00           C  
ATOM    807  H1'   U    26      35.613  42.076  58.869  1.00  0.00           H  
ATOM    808  N1    U    26      37.212  42.135  57.466  1.00  0.00           N  
ATOM    809  C6    U    26      38.582  41.788  57.286  1.00  0.00           C  
ATOM    810  H6    U    26      39.015  40.885  57.690  1.00  0.00           H  
ATOM    811  C5    U    26      39.396  42.589  56.567  1.00  0.00           C  
ATOM    812  H5    U    26      40.409  42.254  56.400  1.00  0.00           H  
ATOM    813  C4    U    26      38.896  43.785  55.999  1.00  0.00           C  
ATOM    814  O4    U    26      39.634  44.499  55.348  1.00  0.00           O  
ATOM    815  N3    U    26      37.519  44.014  55.972  1.00  0.00           N  
ATOM    816  H3    U    26      37.248  44.910  55.593  1.00  0.00           H  
ATOM    817  C2    U    26      36.679  43.286  56.805  1.00  0.00           C  
ATOM    818  O2    U    26      35.501  43.665  56.989  1.00  0.00           O  
ATOM    819  C3'   U    26      36.280  39.116  57.698  1.00  0.00           C  
ATOM    820  H3'   U    26      37.165  39.119  57.061  1.00  0.00           H  
ATOM    821  C2'   U    26      35.436  40.460  57.612  1.00  0.00           C  
ATOM    822  H2'   U    26      35.383  40.817  56.584  1.00  0.00           H  
ATOM    823  O2'   U    26      34.125  40.303  58.129  1.00  0.00           O  
ATOM    824 HO2'   U    26      33.909  39.372  58.213  1.00  0.00           H  
ATOM    825  O3'   U    26      35.391  38.039  57.414  1.00  0.00           O  
ATOM    826  P     A    27      35.293  37.603  55.884  1.00  0.00           P  
ATOM    827  OP1   A    27      34.492  36.389  55.823  1.00  0.00           O  
ATOM    828  OP2   A    27      36.637  37.543  55.329  1.00  0.00           O  
ATOM    829  O5'   A    27      34.546  38.778  55.051  1.00  0.00           O  
ATOM    830  C5'   A    27      33.161  39.116  55.251  1.00  0.00           C  
ATOM    831  H5'   A    27      33.001  39.579  56.224  1.00  0.00           H  
ATOM    832 H5''   A    27      32.544  38.227  55.116  1.00  0.00           H  
ATOM    833  C4'   A    27      32.789  40.114  54.079  1.00  0.00           C  
ATOM    834  H4'   A    27      31.699  40.095  54.045  1.00  0.00           H  
ATOM    835  O4'   A    27      33.364  41.415  54.318  1.00  0.00           O  
ATOM    836  C1'   A    27      33.609  41.993  53.064  1.00  0.00           C  
ATOM    837  H1'   A    27      33.148  42.972  52.936  1.00  0.00           H  
ATOM    838  N9    A    27      35.075  42.231  52.981  1.00  0.00           N  
ATOM    839  C8    A    27      36.088  41.621  53.682  1.00  0.00           C  
ATOM    840  H8    A    27      35.885  40.837  54.395  1.00  0.00           H  
ATOM    841  N7    A    27      37.288  41.992  53.349  1.00  0.00           N  
ATOM    842  C5    A    27      37.029  42.945  52.308  1.00  0.00           C  
ATOM    843  C6    A    27      37.852  43.825  51.543  1.00  0.00           C  
ATOM    844  N6    A    27      39.086  44.020  51.625  1.00  0.00           N  
ATOM    845  H61   A    27      39.682  43.338  52.070  1.00  0.00           H  
ATOM    846  H62   A    27      39.418  44.747  51.007  1.00  0.00           H  
ATOM    847  N1    A    27      37.246  44.683  50.703  1.00  0.00           N  
ATOM    848  C2    A    27      35.873  44.612  50.552  1.00  0.00           C  
ATOM    849  H2    A    27      35.525  45.105  49.656  1.00  0.00           H  
ATOM    850  N3    A    27      35.005  43.822  51.137  1.00  0.00           N  
ATOM    851  C4    A    27      35.682  43.069  52.081  1.00  0.00           C  
ATOM    852  C3'   A    27      33.284  39.733  52.706  1.00  0.00           C  
ATOM    853  H3'   A    27      34.345  39.497  52.794  1.00  0.00           H  
ATOM    854  C2'   A    27      33.200  41.015  51.918  1.00  0.00           C  
ATOM    855  H2'   A    27      33.919  41.006  51.099  1.00  0.00           H  
ATOM    856  O2'   A    27      31.930  41.372  51.463  1.00  0.00           O  
ATOM    857 HO2'   A    27      31.726  40.965  50.618  1.00  0.00           H  
ATOM    858  O3'   A    27      32.702  38.683  52.019  1.00  0.00           O  
ATOM    859  P     C    28      33.380  37.237  51.961  1.00  0.00           P  
ATOM    860  OP1   C    28      33.151  36.443  53.240  1.00  0.00           O  
ATOM    861  OP2   C    28      34.723  37.427  51.486  1.00  0.00           O  
ATOM    862  O5'   C    28      32.627  36.505  50.731  1.00  0.00           O  
ATOM    863  C5'   C    28      33.041  36.633  49.365  1.00  0.00           C  
ATOM    864  H5'   C    28      33.930  36.130  48.984  1.00  0.00           H  
ATOM    865 H5''   C    28      33.244  37.689  49.186  1.00  0.00           H  
ATOM    866  C4'   C    28      32.095  36.282  48.214  1.00  0.00           C  
ATOM    867  H4'   C    28      32.648  36.285  47.275  1.00  0.00           H  
ATOM    868  O4'   C    28      31.523  34.969  48.332  1.00  0.00           O  
ATOM    869  C1'   C    28      30.145  34.972  47.974  1.00  0.00           C  
ATOM    870  H1'   C    28      29.982  34.109  47.329  1.00  0.00           H  
ATOM    871  N1    C    28      29.185  34.877  49.101  1.00  0.00           N  
ATOM    872  C6    C    28      29.588  35.163  50.452  1.00  0.00           C  
ATOM    873  H6    C    28      30.645  35.166  50.674  1.00  0.00           H  
ATOM    874  C5    C    28      28.681  35.099  51.439  1.00  0.00           C  
ATOM    875  H5    C    28      29.071  35.335  52.418  1.00  0.00           H  
ATOM    876  C4    C    28      27.345  34.832  51.126  1.00  0.00           C  
ATOM    877  N4    C    28      26.371  35.075  51.998  1.00  0.00           N  
ATOM    878  H41   C    28      26.731  35.517  52.832  1.00  0.00           H  
ATOM    879  H42   C    28      25.407  35.075  51.694  1.00  0.00           H  
ATOM    880  N3    C    28      26.918  34.628  49.849  1.00  0.00           N  
ATOM    881  C2    C    28      27.903  34.488  48.827  1.00  0.00           C  
ATOM    882  O2    C    28      27.544  34.014  47.716  1.00  0.00           O  
ATOM    883  C3'   C    28      30.855  37.277  47.939  1.00  0.00           C  
ATOM    884  H3'   C    28      30.406  37.490  48.909  1.00  0.00           H  
ATOM    885  C2'   C    28      29.967  36.295  47.205  1.00  0.00           C  
ATOM    886  H2'   C    28      28.950  36.645  47.387  1.00  0.00           H  
ATOM    887  O2'   C    28      30.329  36.151  45.878  1.00  0.00           O  
ATOM    888 HO2'   C    28      30.484  36.969  45.399  1.00  0.00           H  
ATOM    889  O3'   C    28      31.113  38.391  47.056  1.00  0.00           O  
ATOM    890  P     A    29      31.964  39.528  47.587  1.00  0.00           P  
ATOM    891  OP1   A    29      33.339  39.076  47.450  1.00  0.00           O  
ATOM    892  OP2   A    29      31.524  40.009  48.913  1.00  0.00           O  
ATOM    893  O5'   A    29      31.784  40.724  46.529  1.00  0.00           O  
ATOM    894  C5'   A    29      30.535  41.353  46.386  1.00  0.00           C  
ATOM    895  H5'   A    29      29.998  41.559  47.311  1.00  0.00           H  
ATOM    896 H5''   A    29      29.837  40.699  45.863  1.00  0.00           H  
ATOM    897  C4'   A    29      30.508  42.680  45.620  1.00  0.00           C  
ATOM    898  H4'   A    29      29.469  42.853  45.342  1.00  0.00           H  
ATOM    899  O4'   A    29      30.934  43.812  46.379  1.00  0.00           O  
ATOM    900  C1'   A    29      32.068  44.330  45.614  1.00  0.00           C  
ATOM    901  H1'   A    29      31.955  45.413  45.655  1.00  0.00           H  
ATOM    902  N9    A    29      33.363  43.924  46.057  1.00  0.00           N  
ATOM    903  C8    A    29      33.637  43.253  47.226  1.00  0.00           C  
ATOM    904  H8    A    29      32.979  42.672  47.855  1.00  0.00           H  
ATOM    905  N7    A    29      34.886  43.263  47.496  1.00  0.00           N  
ATOM    906  C5    A    29      35.452  44.068  46.541  1.00  0.00           C  
ATOM    907  C6    A    29      36.749  44.587  46.217  1.00  0.00           C  
ATOM    908  N6    A    29      37.818  44.308  46.969  1.00  0.00           N  
ATOM    909  H61   A    29      37.630  43.798  47.821  1.00  0.00           H  
ATOM    910  H62   A    29      38.677  44.829  46.863  1.00  0.00           H  
ATOM    911  N1    A    29      37.004  45.243  45.068  1.00  0.00           N  
ATOM    912  C2    A    29      35.973  45.565  44.335  1.00  0.00           C  
ATOM    913  H2    A    29      36.183  46.003  43.371  1.00  0.00           H  
ATOM    914  N3    A    29      34.646  45.359  44.617  1.00  0.00           N  
ATOM    915  C4    A    29      34.512  44.499  45.679  1.00  0.00           C  
ATOM    916  C3'   A    29      31.185  42.554  44.251  1.00  0.00           C  
ATOM    917  H3'   A    29      31.892  41.725  44.212  1.00  0.00           H  
ATOM    918  C2'   A    29      31.798  43.933  44.212  1.00  0.00           C  
ATOM    919  H2'   A    29      32.754  43.982  43.690  1.00  0.00           H  
ATOM    920  O2'   A    29      30.958  44.872  43.658  1.00  0.00           O  
ATOM    921 HO2'   A    29      30.111  44.440  43.525  1.00  0.00           H  
ATOM    922  O3'   A    29      30.249  42.383  43.213  1.00  0.00           O  
ATOM    923  P     C    30      30.764  41.940  41.793  1.00  0.00           P  
ATOM    924  OP1   C    30      30.025  42.758  40.832  1.00  0.00           O  
ATOM    925  OP2   C    30      30.648  40.498  41.742  1.00  0.00           O  
ATOM    926  O5'   C    30      32.279  42.269  41.651  1.00  0.00           O  
ATOM    927  C5'   C    30      32.756  43.166  40.691  1.00  0.00           C  
ATOM    928  H5'   C    30      32.526  44.221  40.840  1.00  0.00           H  
ATOM    929 H5''   C    30      32.492  42.899  39.668  1.00  0.00           H  
ATOM    930  C4'   C    30      34.265  43.062  40.718  1.00  0.00           C  
ATOM    931  H4'   C    30      34.580  43.664  39.866  1.00  0.00           H  
ATOM    932  O4'   C    30      34.921  43.573  41.855  1.00  0.00           O  
ATOM    933  C1'   C    30      36.150  42.865  41.997  1.00  0.00           C  
ATOM    934  H1'   C    30      36.986  43.554  41.879  1.00  0.00           H  
ATOM    935  N1    C    30      36.133  42.117  43.265  1.00  0.00           N  
ATOM    936  C6    C    30      34.989  41.650  43.887  1.00  0.00           C  
ATOM    937  H6    C    30      34.021  41.918  43.490  1.00  0.00           H  
ATOM    938  C5    C    30      35.070  40.930  45.035  1.00  0.00           C  
ATOM    939  H5    C    30      34.195  40.465  45.465  1.00  0.00           H  
ATOM    940  C4    C    30      36.325  40.871  45.657  1.00  0.00           C  
ATOM    941  N4    C    30      36.601  40.141  46.676  1.00  0.00           N  
ATOM    942  H41   C    30      37.593  40.096  46.865  1.00  0.00           H  
ATOM    943  H42   C    30      35.922  39.865  47.371  1.00  0.00           H  
ATOM    944  N3    C    30      37.409  41.394  45.164  1.00  0.00           N  
ATOM    945  C2    C    30      37.359  41.965  43.914  1.00  0.00           C  
ATOM    946  O2    C    30      38.468  42.339  43.531  1.00  0.00           O  
ATOM    947  C3'   C    30      34.846  41.665  40.546  1.00  0.00           C  
ATOM    948  H3'   C    30      34.325  41.054  41.283  1.00  0.00           H  
ATOM    949  C2'   C    30      36.272  41.886  40.883  1.00  0.00           C  
ATOM    950  H2'   C    30      36.762  40.955  41.168  1.00  0.00           H  
ATOM    951  O2'   C    30      36.912  42.551  39.740  1.00  0.00           O  
ATOM    952 HO2'   C    30      36.532  42.134  38.963  1.00  0.00           H  
ATOM    953  O3'   C    30      34.631  41.170  39.262  1.00  0.00           O  
ATOM    954  P     C    31      34.607  39.611  39.012  1.00  0.00           P  
ATOM    955  OP1   C    31      34.303  39.305  37.619  1.00  0.00           O  
ATOM    956  OP2   C    31      33.752  38.931  40.023  1.00  0.00           O  
ATOM    957  O5'   C    31      36.141  39.250  39.282  1.00  0.00           O  
ATOM    958  C5'   C    31      37.182  39.399  38.394  1.00  0.00           C  
ATOM    959  H5'   C    31      37.304  40.459  38.168  1.00  0.00           H  
ATOM    960 H5''   C    31      37.097  38.754  37.520  1.00  0.00           H  
ATOM    961  C4'   C    31      38.484  38.884  39.087  1.00  0.00           C  
ATOM    962  H4'   C    31      39.270  39.113  38.368  1.00  0.00           H  
ATOM    963  O4'   C    31      38.954  39.526  40.181  1.00  0.00           O  
ATOM    964  C1'   C    31      39.692  38.619  40.959  1.00  0.00           C  
ATOM    965  H1'   C    31      40.727  38.959  40.993  1.00  0.00           H  
ATOM    966  N1    C    31      39.079  38.531  42.303  1.00  0.00           N  
ATOM    967  C6    C    31      37.794  38.775  42.576  1.00  0.00           C  
ATOM    968  H6    C    31      37.075  39.153  41.864  1.00  0.00           H  
ATOM    969  C5    C    31      37.287  38.441  43.800  1.00  0.00           C  
ATOM    970  H5    C    31      36.258  38.638  44.065  1.00  0.00           H  
ATOM    971  C4    C    31      38.155  37.789  44.720  1.00  0.00           C  
ATOM    972  N4    C    31      37.637  37.420  45.873  1.00  0.00           N  
ATOM    973  H41   C    31      36.631  37.431  45.966  1.00  0.00           H  
ATOM    974  H42   C    31      38.285  37.228  46.624  1.00  0.00           H  
ATOM    975  N3    C    31      39.380  37.572  44.489  1.00  0.00           N  
ATOM    976  C2    C    31      39.946  38.009  43.350  1.00  0.00           C  
ATOM    977  O2    C    31      41.174  37.949  43.262  1.00  0.00           O  
ATOM    978  C3'   C    31      38.345  37.437  39.450  1.00  0.00           C  
ATOM    979  H3'   C    31      37.469  37.415  40.097  1.00  0.00           H  
ATOM    980  C2'   C    31      39.564  37.309  40.236  1.00  0.00           C  
ATOM    981  H2'   C    31      39.556  36.506  40.972  1.00  0.00           H  
ATOM    982  O2'   C    31      40.749  37.179  39.417  1.00  0.00           O  
ATOM    983 HO2'   C    31      40.487  36.547  38.744  1.00  0.00           H  
ATOM    984  O3'   C    31      38.263  36.435  38.418  1.00  0.00           O  
ATOM    985  P     G    32      37.618  35.050  38.611  1.00  0.00           P  
ATOM    986  OP1   G    32      37.266  34.273  37.366  1.00  0.00           O  
ATOM    987  OP2   G    32      36.561  35.218  39.612  1.00  0.00           O  
ATOM    988  O5'   G    32      38.725  34.168  39.337  1.00  0.00           O  
ATOM    989  C5'   G    32      39.817  33.635  38.560  1.00  0.00           C  
ATOM    990  H5'   G    32      40.376  34.407  38.031  1.00  0.00           H  
ATOM    991 H5''   G    32      39.398  32.907  37.865  1.00  0.00           H  
ATOM    992  C4'   G    32      40.840  33.042  39.570  1.00  0.00           C  
ATOM    993  H4'   G    32      41.745  32.785  39.019  1.00  0.00           H  
ATOM    994  O4'   G    32      41.179  34.005  40.570  1.00  0.00           O  
ATOM    995  C1'   G    32      41.327  33.369  41.826  1.00  0.00           C  
ATOM    996  H1'   G    32      42.250  33.658  42.329  1.00  0.00           H  
ATOM    997  N9    G    32      40.226  33.746  42.757  1.00  0.00           N  
ATOM    998  C8    G    32      39.061  34.437  42.547  1.00  0.00           C  
ATOM    999  H8    G    32      38.776  34.967  41.650  1.00  0.00           H  
ATOM   1000  N7    G    32      38.396  34.500  43.640  1.00  0.00           N  
ATOM   1001  C5    G    32      39.168  33.883  44.608  1.00  0.00           C  
ATOM   1002  C6    G    32      38.966  33.619  46.027  1.00  0.00           C  
ATOM   1003  O6    G    32      37.976  33.892  46.721  1.00  0.00           O  
ATOM   1004  N1    G    32      40.003  33.051  46.672  1.00  0.00           N  
ATOM   1005  H1    G    32      39.953  32.961  47.677  1.00  0.00           H  
ATOM   1006  C2    G    32      41.091  32.582  46.049  1.00  0.00           C  
ATOM   1007  N2    G    32      41.918  31.790  46.782  1.00  0.00           N  
ATOM   1008  H21   G    32      41.732  31.660  47.766  1.00  0.00           H  
ATOM   1009  H22   G    32      42.561  31.265  46.205  1.00  0.00           H  
ATOM   1010  N3    G    32      41.315  32.688  44.736  1.00  0.00           N  
ATOM   1011  C4    G    32      40.316  33.370  44.083  1.00  0.00           C  
ATOM   1012  C3'   G    32      40.387  31.807  40.253  1.00  0.00           C  
ATOM   1013  H3'   G    32      39.326  31.976  40.435  1.00  0.00           H  
ATOM   1014  C2'   G    32      41.303  31.831  41.463  1.00  0.00           C  
ATOM   1015  H2'   G    32      40.820  31.343  42.309  1.00  0.00           H  
ATOM   1016  O2'   G    32      42.601  31.346  41.243  1.00  0.00           O  
ATOM   1017 HO2'   G    32      42.924  31.910  40.536  1.00  0.00           H  
ATOM   1018  O3'   G    32      40.534  30.712  39.386  1.00  0.00           O  
ATOM   1019  P     U    33      39.634  29.367  39.672  1.00  0.00           P  
ATOM   1020  OP1   U    33      40.109  28.336  38.799  1.00  0.00           O  
ATOM   1021  OP2   U    33      38.193  29.803  39.606  1.00  0.00           O  
ATOM   1022  O5'   U    33      39.914  28.991  41.128  1.00  0.00           O  
ATOM   1023  C5'   U    33      40.995  28.175  41.584  1.00  0.00           C  
ATOM   1024  H5'   U    33      41.988  28.599  41.433  1.00  0.00           H  
ATOM   1025 H5''   U    33      41.133  27.232  41.055  1.00  0.00           H  
ATOM   1026  C4'   U    33      40.802  27.912  43.025  1.00  0.00           C  
ATOM   1027  H4'   U    33      41.577  27.176  43.237  1.00  0.00           H  
ATOM   1028  O4'   U    33      40.896  29.117  43.857  1.00  0.00           O  
ATOM   1029  C1'   U    33      40.014  28.928  44.952  1.00  0.00           C  
ATOM   1030  H1'   U    33      40.613  28.880  45.861  1.00  0.00           H  
ATOM   1031  N1    U    33      38.978  29.960  45.025  1.00  0.00           N  
ATOM   1032  C6    U    33      38.522  30.508  43.904  1.00  0.00           C  
ATOM   1033  H6    U    33      38.993  30.418  42.936  1.00  0.00           H  
ATOM   1034  C5    U    33      37.446  31.327  43.944  1.00  0.00           C  
ATOM   1035  H5    U    33      36.968  31.798  43.098  1.00  0.00           H  
ATOM   1036  C4    U    33      36.685  31.543  45.179  1.00  0.00           C  
ATOM   1037  O4    U    33      35.702  32.268  45.395  1.00  0.00           O  
ATOM   1038  N3    U    33      37.230  30.950  46.228  1.00  0.00           N  
ATOM   1039  H3    U    33      36.787  31.272  47.077  1.00  0.00           H  
ATOM   1040  C2    U    33      38.314  30.135  46.216  1.00  0.00           C  
ATOM   1041  O2    U    33      38.775  29.687  47.247  1.00  0.00           O  
ATOM   1042  C3'   U    33      39.517  27.124  43.396  1.00  0.00           C  
ATOM   1043  H3'   U    33      38.727  27.631  42.841  1.00  0.00           H  
ATOM   1044  C2'   U    33      39.448  27.538  44.829  1.00  0.00           C  
ATOM   1045  H2'   U    33      38.376  27.585  45.021  1.00  0.00           H  
ATOM   1046  O2'   U    33      40.149  26.598  45.584  1.00  0.00           O  
ATOM   1047 HO2'   U    33      39.584  25.896  45.915  1.00  0.00           H  
ATOM   1048  O3'   U    33      39.593  25.715  43.111  1.00  0.00           O  
ATOM   1049  P     G    34      38.251  24.861  42.835  1.00  0.00           P  
ATOM   1050  OP1   G    34      38.661  23.523  42.443  1.00  0.00           O  
ATOM   1051  OP2   G    34      37.286  25.576  41.962  1.00  0.00           O  
ATOM   1052  O5'   G    34      37.579  24.639  44.239  1.00  0.00           O  
ATOM   1053  C5'   G    34      38.273  23.948  45.321  1.00  0.00           C  
ATOM   1054  H5'   G    34      39.354  24.089  45.308  1.00  0.00           H  
ATOM   1055 H5''   G    34      38.048  22.901  45.120  1.00  0.00           H  
ATOM   1056  C4'   G    34      37.820  24.186  46.765  1.00  0.00           C  
ATOM   1057  H4'   G    34      38.696  23.855  47.322  1.00  0.00           H  
ATOM   1058  O4'   G    34      37.743  25.551  47.019  1.00  0.00           O  
ATOM   1059  C1'   G    34      37.013  25.660  48.276  1.00  0.00           C  
ATOM   1060  H1'   G    34      37.678  25.958  49.086  1.00  0.00           H  
ATOM   1061  N9    G    34      35.971  26.673  48.112  1.00  0.00           N  
ATOM   1062  C8    G    34      35.752  27.483  47.015  1.00  0.00           C  
ATOM   1063  H8    G    34      36.217  27.311  46.056  1.00  0.00           H  
ATOM   1064  N7    G    34      34.717  28.265  47.207  1.00  0.00           N  
ATOM   1065  C5    G    34      34.300  28.092  48.535  1.00  0.00           C  
ATOM   1066  C6    G    34      33.282  28.689  49.369  1.00  0.00           C  
ATOM   1067  O6    G    34      32.403  29.465  49.045  1.00  0.00           O  
ATOM   1068  N1    G    34      33.363  28.196  50.664  1.00  0.00           N  
ATOM   1069  H1    G    34      32.725  28.582  51.345  1.00  0.00           H  
ATOM   1070  C2    G    34      34.336  27.372  51.135  1.00  0.00           C  
ATOM   1071  N2    G    34      34.328  27.139  52.475  1.00  0.00           N  
ATOM   1072  H21   G    34      34.974  26.447  52.827  1.00  0.00           H  
ATOM   1073  H22   G    34      33.613  27.553  53.057  1.00  0.00           H  
ATOM   1074  N3    G    34      35.200  26.723  50.376  1.00  0.00           N  
ATOM   1075  C4    G    34      35.156  27.146  49.074  1.00  0.00           C  
ATOM   1076  C3'   G    34      36.535  23.542  47.258  1.00  0.00           C  
ATOM   1077  H3'   G    34      35.725  23.877  46.610  1.00  0.00           H  
ATOM   1078  C2'   G    34      36.387  24.293  48.604  1.00  0.00           C  
ATOM   1079  H2'   G    34      35.346  24.361  48.922  1.00  0.00           H  
ATOM   1080  O2'   G    34      37.256  23.659  49.643  1.00  0.00           O  
ATOM   1081 HO2'   G    34      37.390  22.763  49.325  1.00  0.00           H  
ATOM   1082  O3'   G    34      36.547  22.140  47.491  1.00  0.00           O  
ATOM   1083  P     C    35      35.149  21.273  47.343  1.00  0.00           P  
ATOM   1084  OP1   C    35      35.415  19.828  47.226  1.00  0.00           O  
ATOM   1085  OP2   C    35      34.367  21.927  46.229  1.00  0.00           O  
ATOM   1086  O5'   C    35      34.465  21.530  48.740  1.00  0.00           O  
ATOM   1087  C5'   C    35      34.998  21.186  49.988  1.00  0.00           C  
ATOM   1088  H5'   C    35      35.999  21.580  50.165  1.00  0.00           H  
ATOM   1089 H5''   C    35      35.018  20.098  49.933  1.00  0.00           H  
ATOM   1090  C4'   C    35      34.224  21.546  51.272  1.00  0.00           C  
ATOM   1091  H4'   C    35      34.759  21.003  52.050  1.00  0.00           H  
ATOM   1092  O4'   C    35      34.212  22.938  51.452  1.00  0.00           O  
ATOM   1093  C1'   C    35      33.035  23.511  52.076  1.00  0.00           C  
ATOM   1094  H1'   C    35      33.325  24.055  52.975  1.00  0.00           H  
ATOM   1095  N1    C    35      32.267  24.357  51.137  1.00  0.00           N  
ATOM   1096  C6    C    35      32.539  24.462  49.761  1.00  0.00           C  
ATOM   1097  H6    C    35      33.258  23.794  49.311  1.00  0.00           H  
ATOM   1098  C5    C    35      31.941  25.447  49.049  1.00  0.00           C  
ATOM   1099  H5    C    35      32.180  25.493  47.997  1.00  0.00           H  
ATOM   1100  C4    C    35      31.005  26.285  49.687  1.00  0.00           C  
ATOM   1101  N4    C    35      30.329  27.129  49.058  1.00  0.00           N  
ATOM   1102  H41   C    35      30.690  27.338  48.138  1.00  0.00           H  
ATOM   1103  H42   C    35      29.817  27.816  49.592  1.00  0.00           H  
ATOM   1104  N3    C    35      30.811  26.230  50.974  1.00  0.00           N  
ATOM   1105  C2    C    35      31.424  25.286  51.751  1.00  0.00           C  
ATOM   1106  O2    C    35      31.081  25.296  52.966  1.00  0.00           O  
ATOM   1107  C3'   C    35      32.714  21.309  51.327  1.00  0.00           C  
ATOM   1108  H3'   C    35      32.329  21.633  50.360  1.00  0.00           H  
ATOM   1109  C2'   C    35      32.294  22.277  52.464  1.00  0.00           C  
ATOM   1110  H2'   C    35      31.204  22.313  52.458  1.00  0.00           H  
ATOM   1111  O2'   C    35      32.754  21.858  53.706  1.00  0.00           O  
ATOM   1112 HO2'   C    35      32.809  20.905  53.611  1.00  0.00           H  
ATOM   1113  O3'   C    35      32.255  20.014  51.636  1.00  0.00           O  
ATOM   1114  P     G    36      30.796  19.531  51.250  1.00  0.00           P  
ATOM   1115  OP1   G    36      30.775  18.084  51.471  1.00  0.00           O  
ATOM   1116  OP2   G    36      30.529  20.022  49.914  1.00  0.00           O  
ATOM   1117  O5'   G    36      29.688  20.259  52.161  1.00  0.00           O  
ATOM   1118  C5'   G    36      29.579  19.916  53.527  1.00  0.00           C  
ATOM   1119  H5'   G    36      30.479  20.131  54.103  1.00  0.00           H  
ATOM   1120 H5''   G    36      29.359  18.857  53.664  1.00  0.00           H  
ATOM   1121  C4'   G    36      28.526  20.760  54.246  1.00  0.00           C  
ATOM   1122  H4'   G    36      28.516  20.434  55.286  1.00  0.00           H  
ATOM   1123  O4'   G    36      28.849  22.108  54.268  1.00  0.00           O  
ATOM   1124  C1'   G    36      27.569  22.827  54.170  1.00  0.00           C  
ATOM   1125  H1'   G    36      27.412  23.533  54.985  1.00  0.00           H  
ATOM   1126  N9    G    36      27.475  23.590  52.859  1.00  0.00           N  
ATOM   1127  C8    G    36      28.325  23.457  51.778  1.00  0.00           C  
ATOM   1128  H8    G    36      29.145  22.756  51.720  1.00  0.00           H  
ATOM   1129  N7    G    36      27.962  24.146  50.736  1.00  0.00           N  
ATOM   1130  C5    G    36      26.941  24.978  51.240  1.00  0.00           C  
ATOM   1131  C6    G    36      26.149  25.890  50.534  1.00  0.00           C  
ATOM   1132  O6    G    36      26.198  26.158  49.360  1.00  0.00           O  
ATOM   1133  N1    G    36      25.249  26.612  51.280  1.00  0.00           N  
ATOM   1134  H1    G    36      24.658  27.259  50.777  1.00  0.00           H  
ATOM   1135  C2    G    36      24.877  26.088  52.521  1.00  0.00           C  
ATOM   1136  N2    G    36      23.816  26.599  53.074  1.00  0.00           N  
ATOM   1137  H21   G    36      23.312  27.371  52.662  1.00  0.00           H  
ATOM   1138  H22   G    36      23.493  26.049  53.857  1.00  0.00           H  
ATOM   1139  N3    G    36      25.549  25.143  53.210  1.00  0.00           N  
ATOM   1140  C4    G    36      26.663  24.635  52.540  1.00  0.00           C  
ATOM   1141  C3'   G    36      27.111  20.607  53.695  1.00  0.00           C  
ATOM   1142  H3'   G    36      27.319  20.739  52.633  1.00  0.00           H  
ATOM   1143  C2'   G    36      26.420  21.742  54.269  1.00  0.00           C  
ATOM   1144  H2'   G    36      25.465  22.090  53.873  1.00  0.00           H  
ATOM   1145  O2'   G    36      26.316  21.651  55.676  1.00  0.00           O  
ATOM   1146 HO2'   G    36      25.740  22.364  55.962  1.00  0.00           H  
ATOM   1147  O3'   G    36      26.438  19.357  53.851  1.00  0.00           O  
ATOM   1148  P     G    37      25.301  19.040  52.804  1.00  0.00           P  
ATOM   1149  OP1   G    37      24.760  17.665  53.162  1.00  0.00           O  
ATOM   1150  OP2   G    37      25.939  19.266  51.490  1.00  0.00           O  
ATOM   1151  O5'   G    37      24.099  20.106  53.068  1.00  0.00           O  
ATOM   1152  C5'   G    37      23.462  20.146  54.333  1.00  0.00           C  
ATOM   1153  H5'   G    37      24.228  20.339  55.084  1.00  0.00           H  
ATOM   1154 H5''   G    37      22.995  19.168  54.452  1.00  0.00           H  
ATOM   1155  C4'   G    37      22.401  21.162  54.347  1.00  0.00           C  
ATOM   1156  H4'   G    37      21.942  21.042  55.329  1.00  0.00           H  
ATOM   1157  O4'   G    37      22.941  22.484  54.136  1.00  0.00           O  
ATOM   1158  C1'   G    37      21.985  23.177  53.319  1.00  0.00           C  
ATOM   1159  H1'   G    37      21.711  24.100  53.831  1.00  0.00           H  
ATOM   1160  N9    G    37      22.364  23.439  51.905  1.00  0.00           N  
ATOM   1161  C8    G    37      23.492  23.047  51.237  1.00  0.00           C  
ATOM   1162  H8    G    37      24.209  22.369  51.678  1.00  0.00           H  
ATOM   1163  N7    G    37      23.698  23.569  50.098  1.00  0.00           N  
ATOM   1164  C5    G    37      22.648  24.453  49.951  1.00  0.00           C  
ATOM   1165  C6    G    37      22.409  25.369  48.799  1.00  0.00           C  
ATOM   1166  O6    G    37      23.010  25.492  47.779  1.00  0.00           O  
ATOM   1167  N1    G    37      21.234  26.074  49.018  1.00  0.00           N  
ATOM   1168  H1    G    37      20.857  26.598  48.241  1.00  0.00           H  
ATOM   1169  C2    G    37      20.498  26.039  50.139  1.00  0.00           C  
ATOM   1170  N2    G    37      19.423  26.692  50.075  1.00  0.00           N  
ATOM   1171  H21   G    37      18.727  26.622  50.803  1.00  0.00           H  
ATOM   1172  H22   G    37      19.233  27.303  49.293  1.00  0.00           H  
ATOM   1173  N3    G    37      20.750  25.305  51.217  1.00  0.00           N  
ATOM   1174  C4    G    37      21.858  24.460  51.063  1.00  0.00           C  
ATOM   1175  C3'   G    37      21.405  20.834  53.272  1.00  0.00           C  
ATOM   1176  H3'   G    37      21.848  20.552  52.317  1.00  0.00           H  
ATOM   1177  C2'   G    37      20.772  22.227  53.189  1.00  0.00           C  
ATOM   1178  H2'   G    37      20.295  22.298  52.211  1.00  0.00           H  
ATOM   1179  O2'   G    37      19.883  22.693  54.228  1.00  0.00           O  
ATOM   1180 HO2'   G    37      19.767  22.001  54.884  1.00  0.00           H  
ATOM   1181  O3'   G    37      20.424  19.950  53.659  1.00  0.00           O  
ATOM   1182  P     C    38      19.714  19.082  52.614  1.00  0.00           P  
ATOM   1183  OP1   C    38      18.886  18.198  53.442  1.00  0.00           O  
ATOM   1184  OP2   C    38      20.702  18.546  51.717  1.00  0.00           O  
ATOM   1185  O5'   C    38      18.709  20.034  51.754  1.00  0.00           O  
ATOM   1186  C5'   C    38      17.567  20.555  52.332  1.00  0.00           C  
ATOM   1187  H5'   C    38      17.722  21.023  53.305  1.00  0.00           H  
ATOM   1188 H5''   C    38      16.885  19.713  52.448  1.00  0.00           H  
ATOM   1189  C4'   C    38      17.031  21.709  51.460  1.00  0.00           C  
ATOM   1190  H4'   C    38      16.152  22.033  52.017  1.00  0.00           H  
ATOM   1191  O4'   C    38      18.065  22.724  51.283  1.00  0.00           O  
ATOM   1192  C1'   C    38      17.836  23.294  49.964  1.00  0.00           C  
ATOM   1193  H1'   C    38      17.684  24.373  50.016  1.00  0.00           H  
ATOM   1194  N1    C    38      19.025  22.985  49.145  1.00  0.00           N  
ATOM   1195  C6    C    38      19.968  21.991  49.403  1.00  0.00           C  
ATOM   1196  H6    C    38      19.977  21.407  50.312  1.00  0.00           H  
ATOM   1197  C5    C    38      21.024  21.781  48.516  1.00  0.00           C  
ATOM   1198  H5    C    38      21.782  21.050  48.756  1.00  0.00           H  
ATOM   1199  C4    C    38      21.005  22.484  47.264  1.00  0.00           C  
ATOM   1200  N4    C    38      21.919  22.194  46.398  1.00  0.00           N  
ATOM   1201  H41   C    38      21.828  22.737  45.552  1.00  0.00           H  
ATOM   1202  H42   C    38      22.780  21.766  46.708  1.00  0.00           H  
ATOM   1203  N3    C    38      20.172  23.438  47.085  1.00  0.00           N  
ATOM   1204  C2    C    38      19.173  23.698  47.898  1.00  0.00           C  
ATOM   1205  O2    C    38      18.356  24.570  47.603  1.00  0.00           O  
ATOM   1206  C3'   C    38      16.631  21.325  50.044  1.00  0.00           C  
ATOM   1207  H3'   C    38      17.458  20.748  49.631  1.00  0.00           H  
ATOM   1208  C2'   C    38      16.485  22.685  49.445  1.00  0.00           C  
ATOM   1209  H2'   C    38      16.437  22.579  48.362  1.00  0.00           H  
ATOM   1210  O2'   C    38      15.408  23.424  49.961  1.00  0.00           O  
ATOM   1211 HO2'   C    38      14.842  22.776  50.388  1.00  0.00           H  
ATOM   1212  O3'   C    38      15.385  20.537  49.966  1.00  0.00           O  
ATOM   1213  P     A    39      15.239  19.466  48.877  1.00  0.00           P  
ATOM   1214  OP1   A    39      13.957  18.737  49.051  1.00  0.00           O  
ATOM   1215  OP2   A    39      16.418  18.598  48.759  1.00  0.00           O  
ATOM   1216  O5'   A    39      15.171  20.393  47.591  1.00  0.00           O  
ATOM   1217  C5'   A    39      14.001  21.160  47.338  1.00  0.00           C  
ATOM   1218  H5'   A    39      13.874  21.834  48.184  1.00  0.00           H  
ATOM   1219 H5''   A    39      13.191  20.443  47.204  1.00  0.00           H  
ATOM   1220  C4'   A    39      14.150  22.104  46.153  1.00  0.00           C  
ATOM   1221  H4'   A    39      13.341  22.833  46.096  1.00  0.00           H  
ATOM   1222  O4'   A    39      15.297  23.004  46.119  1.00  0.00           O  
ATOM   1223  C1'   A    39      15.781  23.096  44.761  1.00  0.00           C  
ATOM   1224  H1'   A    39      15.811  24.144  44.465  1.00  0.00           H  
ATOM   1225  N9    A    39      17.111  22.415  44.714  1.00  0.00           N  
ATOM   1226  C8    A    39      17.767  21.737  45.718  1.00  0.00           C  
ATOM   1227  H8    A    39      17.297  21.578  46.678  1.00  0.00           H  
ATOM   1228  N7    A    39      18.797  21.121  45.261  1.00  0.00           N  
ATOM   1229  C5    A    39      18.885  21.626  43.937  1.00  0.00           C  
ATOM   1230  C6    A    39      19.902  21.515  42.921  1.00  0.00           C  
ATOM   1231  N6    A    39      20.982  20.791  42.939  1.00  0.00           N  
ATOM   1232  H61   A    39      21.642  21.002  42.204  1.00  0.00           H  
ATOM   1233  H62   A    39      21.146  20.057  43.612  1.00  0.00           H  
ATOM   1234  N1    A    39      19.792  22.068  41.732  1.00  0.00           N  
ATOM   1235  C2    A    39      18.715  22.859  41.545  1.00  0.00           C  
ATOM   1236  H2    A    39      18.547  23.326  40.587  1.00  0.00           H  
ATOM   1237  N3    A    39      17.754  23.204  42.460  1.00  0.00           N  
ATOM   1238  C4    A    39      17.851  22.477  43.614  1.00  0.00           C  
ATOM   1239  C3'   A    39      14.285  21.267  44.863  1.00  0.00           C  
ATOM   1240  H3'   A    39      15.092  20.541  44.966  1.00  0.00           H  
ATOM   1241  C2'   A    39      14.738  22.376  43.927  1.00  0.00           C  
ATOM   1242  H2'   A    39      15.301  21.970  43.086  1.00  0.00           H  
ATOM   1243  O2'   A    39      13.707  23.334  43.557  1.00  0.00           O  
ATOM   1244 HO2'   A    39      12.822  23.029  43.774  1.00  0.00           H  
ATOM   1245  O3'   A    39      13.038  20.693  44.484  1.00  0.00           O  
ATOM   1246  P     C    40      12.968  19.189  43.887  1.00  0.00           P  
ATOM   1247  OP1   C    40      11.536  18.856  43.652  1.00  0.00           O  
ATOM   1248  OP2   C    40      13.778  18.284  44.681  1.00  0.00           O  
ATOM   1249  O5'   C    40      13.691  19.411  42.448  1.00  0.00           O  
ATOM   1250  C5'   C    40      13.226  20.477  41.618  1.00  0.00           C  
ATOM   1251  H5'   C    40      13.199  21.528  41.905  1.00  0.00           H  
ATOM   1252 H5''   C    40      12.242  20.184  41.251  1.00  0.00           H  
ATOM   1253  C4'   C    40      14.105  20.475  40.364  1.00  0.00           C  
ATOM   1254  H4'   C    40      13.515  21.201  39.805  1.00  0.00           H  
ATOM   1255  O4'   C    40      15.474  20.936  40.483  1.00  0.00           O  
ATOM   1256  C1'   C    40      16.336  20.276  39.604  1.00  0.00           C  
ATOM   1257  H1'   C    40      16.951  20.955  39.012  1.00  0.00           H  
ATOM   1258  N1    C    40      17.308  19.417  40.347  1.00  0.00           N  
ATOM   1259  C6    C    40      17.308  19.339  41.713  1.00  0.00           C  
ATOM   1260  H6    C    40      16.566  19.986  42.156  1.00  0.00           H  
ATOM   1261  C5    C    40      18.211  18.568  42.350  1.00  0.00           C  
ATOM   1262  H5    C    40      18.088  18.556  43.423  1.00  0.00           H  
ATOM   1263  C4    C    40      19.220  17.982  41.558  1.00  0.00           C  
ATOM   1264  N4    C    40      20.298  17.479  42.061  1.00  0.00           N  
ATOM   1265  H41   C    40      21.069  17.215  41.465  1.00  0.00           H  
ATOM   1266  H42   C    40      20.399  17.424  43.064  1.00  0.00           H  
ATOM   1267  N3    C    40      19.253  18.069  40.254  1.00  0.00           N  
ATOM   1268  C2    C    40      18.272  18.690  39.569  1.00  0.00           C  
ATOM   1269  O2    C    40      18.233  18.742  38.323  1.00  0.00           O  
ATOM   1270  C3'   C    40      14.156  19.133  39.583  1.00  0.00           C  
ATOM   1271  H3'   C    40      14.320  18.249  40.200  1.00  0.00           H  
ATOM   1272  C2'   C    40      15.323  19.429  38.722  1.00  0.00           C  
ATOM   1273  H2'   C    40      15.904  18.565  38.399  1.00  0.00           H  
ATOM   1274  O2'   C    40      14.763  20.143  37.632  1.00  0.00           O  
ATOM   1275 HO2'   C    40      13.821  19.961  37.684  1.00  0.00           H  
ATOM   1276  O3'   C    40      12.906  18.988  38.861  1.00  0.00           O  
ATOM   1277  P     A    41      12.246  17.545  38.672  1.00  0.00           P  
ATOM   1278  OP1   A    41      10.989  17.781  37.941  1.00  0.00           O  
ATOM   1279  OP2   A    41      12.333  16.855  39.911  1.00  0.00           O  
ATOM   1280  O5'   A    41      13.204  16.749  37.684  1.00  0.00           O  
ATOM   1281  C5'   A    41      12.988  16.861  36.279  1.00  0.00           C  
ATOM   1282  H5'   A    41      12.886  17.923  36.057  1.00  0.00           H  
ATOM   1283 H5''   A    41      12.005  16.402  36.180  1.00  0.00           H  
ATOM   1284  C4'   A    41      14.028  16.070  35.414  1.00  0.00           C  
ATOM   1285  H4'   A    41      13.729  16.126  34.367  1.00  0.00           H  
ATOM   1286  O4'   A    41      15.323  16.629  35.692  1.00  0.00           O  
ATOM   1287  C1'   A    41      16.281  15.614  35.733  1.00  0.00           C  
ATOM   1288  H1'   A    41      17.078  15.964  35.078  1.00  0.00           H  
ATOM   1289  N9    A    41      16.811  15.471  37.160  1.00  0.00           N  
ATOM   1290  C8    A    41      16.179  15.563  38.377  1.00  0.00           C  
ATOM   1291  H8    A    41      15.119  15.670  38.556  1.00  0.00           H  
ATOM   1292  N7    A    41      16.905  15.292  39.437  1.00  0.00           N  
ATOM   1293  C5    A    41      18.161  14.965  38.956  1.00  0.00           C  
ATOM   1294  C6    A    41      19.440  14.559  39.463  1.00  0.00           C  
ATOM   1295  N6    A    41      19.692  14.426  40.708  1.00  0.00           N  
ATOM   1296  H61   A    41      18.948  14.612  41.365  1.00  0.00           H  
ATOM   1297  H62   A    41      20.670  14.209  40.838  1.00  0.00           H  
ATOM   1298  N1    A    41      20.458  14.361  38.636  1.00  0.00           N  
ATOM   1299  C2    A    41      20.261  14.603  37.340  1.00  0.00           C  
ATOM   1300  H2    A    41      21.124  14.591  36.691  1.00  0.00           H  
ATOM   1301  N3    A    41      19.188  15.019  36.715  1.00  0.00           N  
ATOM   1302  C4    A    41      18.112  15.134  37.571  1.00  0.00           C  
ATOM   1303  C3'   A    41      14.257  14.576  35.694  1.00  0.00           C  
ATOM   1304  H3'   A    41      14.117  14.629  36.773  1.00  0.00           H  
ATOM   1305  C2'   A    41      15.658  14.324  35.193  1.00  0.00           C  
ATOM   1306  H2'   A    41      16.018  13.439  35.718  1.00  0.00           H  
ATOM   1307  O2'   A    41      15.742  14.206  33.740  1.00  0.00           O  
ATOM   1308 HO2'   A    41      16.124  13.365  33.477  1.00  0.00           H  
ATOM   1309  O3'   A    41      13.226  13.799  35.152  1.00  0.00           O  
ATOM   1310  P     G    42      12.690  12.538  35.855  1.00  0.00           P  
ATOM   1311  OP1   G    42      11.510  12.074  35.057  1.00  0.00           O  
ATOM   1312  OP2   G    42      12.545  12.777  37.317  1.00  0.00           O  
ATOM   1313  O5'   G    42      13.839  11.489  35.554  1.00  0.00           O  
ATOM   1314  C5'   G    42      13.992  10.915  34.201  1.00  0.00           C  
ATOM   1315  H5'   G    42      13.665  11.629  33.445  1.00  0.00           H  
ATOM   1316 H5''   G    42      13.341  10.051  34.069  1.00  0.00           H  
ATOM   1317  C4'   G    42      15.395  10.465  33.717  1.00  0.00           C  
ATOM   1318  H4'   G    42      15.277  10.309  32.645  1.00  0.00           H  
ATOM   1319  O4'   G    42      16.363  11.452  33.938  1.00  0.00           O  
ATOM   1320  C1'   G    42      17.545  10.767  34.515  1.00  0.00           C  
ATOM   1321  H1'   G    42      18.482  11.059  34.042  1.00  0.00           H  
ATOM   1322  N9    G    42      17.698  10.865  35.949  1.00  0.00           N  
ATOM   1323  C8    G    42      16.730  11.325  36.845  1.00  0.00           C  
ATOM   1324  H8    G    42      15.757  11.570  36.445  1.00  0.00           H  
ATOM   1325  N7    G    42      17.158  11.511  38.037  1.00  0.00           N  
ATOM   1326  C5    G    42      18.491  11.096  37.989  1.00  0.00           C  
ATOM   1327  C6    G    42      19.486  11.063  39.002  1.00  0.00           C  
ATOM   1328  O6    G    42      19.481  11.505  40.111  1.00  0.00           O  
ATOM   1329  N1    G    42      20.635  10.445  38.616  1.00  0.00           N  
ATOM   1330  H1    G    42      21.372  10.412  39.305  1.00  0.00           H  
ATOM   1331  C2    G    42      20.966  10.109  37.350  1.00  0.00           C  
ATOM   1332  N2    G    42      22.134   9.607  37.151  1.00  0.00           N  
ATOM   1333  H21   G    42      22.648   9.353  37.982  1.00  0.00           H  
ATOM   1334  H22   G    42      22.503   9.398  36.234  1.00  0.00           H  
ATOM   1335  N3    G    42      20.031  10.173  36.326  1.00  0.00           N  
ATOM   1336  C4    G    42      18.848  10.642  36.703  1.00  0.00           C  
ATOM   1337  C3'   G    42      15.850   9.157  34.319  1.00  0.00           C  
ATOM   1338  H3'   G    42      15.496   9.304  35.339  1.00  0.00           H  
ATOM   1339  C2'   G    42      17.405   9.330  34.199  1.00  0.00           C  
ATOM   1340  H2'   G    42      17.974   8.675  34.858  1.00  0.00           H  
ATOM   1341  O2'   G    42      18.039   9.119  32.946  1.00  0.00           O  
ATOM   1342 HO2'   G    42      17.356   9.140  32.272  1.00  0.00           H  
ATOM   1343  O3'   G    42      15.180   8.021  33.854  1.00  0.00           O  
ATOM   1344  P     G    43      15.224   6.658  34.604  1.00  0.00           P  
ATOM   1345  OP1   G    43      14.688   5.533  33.765  1.00  0.00           O  
ATOM   1346  OP2   G    43      14.456   6.966  35.875  1.00  0.00           O  
ATOM   1347  O5'   G    43      16.700   6.307  35.059  1.00  0.00           O  
ATOM   1348  C5'   G    43      17.668   5.710  34.237  1.00  0.00           C  
ATOM   1349  H5'   G    43      17.916   6.293  33.350  1.00  0.00           H  
ATOM   1350 H5''   G    43      17.342   4.719  33.921  1.00  0.00           H  
ATOM   1351  C4'   G    43      18.971   5.475  35.035  1.00  0.00           C  
ATOM   1352  H4'   G    43      19.724   4.983  34.420  1.00  0.00           H  
ATOM   1353  O4'   G    43      19.502   6.665  35.640  1.00  0.00           O  
ATOM   1354  C1'   G    43      20.090   6.335  36.950  1.00  0.00           C  
ATOM   1355  H1'   G    43      21.070   6.808  37.019  1.00  0.00           H  
ATOM   1356  N9    G    43      19.344   6.999  38.020  1.00  0.00           N  
ATOM   1357  C8    G    43      18.220   7.680  37.909  1.00  0.00           C  
ATOM   1358  H8    G    43      17.800   7.861  36.931  1.00  0.00           H  
ATOM   1359  N7    G    43      17.671   8.129  39.016  1.00  0.00           N  
ATOM   1360  C5    G    43      18.688   7.748  39.914  1.00  0.00           C  
ATOM   1361  C6    G    43      18.724   7.870  41.313  1.00  0.00           C  
ATOM   1362  O6    G    43      17.863   8.332  42.058  1.00  0.00           O  
ATOM   1363  N1    G    43      19.772   7.326  41.988  1.00  0.00           N  
ATOM   1364  H1    G    43      19.787   7.317  42.997  1.00  0.00           H  
ATOM   1365  C2    G    43      20.774   6.666  41.251  1.00  0.00           C  
ATOM   1366  N2    G    43      21.800   6.241  41.930  1.00  0.00           N  
ATOM   1367  H21   G    43      22.613   5.803  41.522  1.00  0.00           H  
ATOM   1368  H22   G    43      21.613   6.348  42.917  1.00  0.00           H  
ATOM   1369  N3    G    43      20.810   6.659  39.910  1.00  0.00           N  
ATOM   1370  C4    G    43      19.762   7.180  39.301  1.00  0.00           C  
ATOM   1371  C3'   G    43      18.828   4.522  36.261  1.00  0.00           C  
ATOM   1372  H3'   G    43      17.968   4.706  36.904  1.00  0.00           H  
ATOM   1373  C2'   G    43      20.104   4.878  37.059  1.00  0.00           C  
ATOM   1374  H2'   G    43      20.080   4.573  38.105  1.00  0.00           H  
ATOM   1375  O2'   G    43      21.261   4.347  36.456  1.00  0.00           O  
ATOM   1376 HO2'   G    43      20.824   3.629  35.992  1.00  0.00           H  
ATOM   1377  O3'   G    43      18.811   3.152  35.745  1.00  0.00           O  
ATOM   1378  P     C    44      17.899   2.050  36.364  1.00  0.00           P  
ATOM   1379  OP1   C    44      18.403   0.778  35.812  1.00  0.00           O  
ATOM   1380  OP2   C    44      16.498   2.484  36.129  1.00  0.00           O  
ATOM   1381  O5'   C    44      18.249   2.153  37.893  1.00  0.00           O  
ATOM   1382  C5'   C    44      19.525   1.708  38.452  1.00  0.00           C  
ATOM   1383  H5'   C    44      20.372   2.170  37.945  1.00  0.00           H  
ATOM   1384 H5''   C    44      19.559   0.646  38.209  1.00  0.00           H  
ATOM   1385  C4'   C    44      19.696   2.016  39.996  1.00  0.00           C  
ATOM   1386  H4'   C    44      20.739   1.749  40.167  1.00  0.00           H  
ATOM   1387  O4'   C    44      19.366   3.369  40.136  1.00  0.00           O  
ATOM   1388  C1'   C    44      18.833   3.530  41.430  1.00  0.00           C  
ATOM   1389  H1'   C    44      19.677   3.932  41.989  1.00  0.00           H  
ATOM   1390  N1    C    44      17.687   4.486  41.282  1.00  0.00           N  
ATOM   1391  C6    C    44      17.056   4.781  40.048  1.00  0.00           C  
ATOM   1392  H6    C    44      17.357   4.176  39.205  1.00  0.00           H  
ATOM   1393  C5    C    44      15.920   5.591  40.093  1.00  0.00           C  
ATOM   1394  H5    C    44      15.274   5.599  39.227  1.00  0.00           H  
ATOM   1395  C4    C    44      15.601   6.135  41.362  1.00  0.00           C  
ATOM   1396  N4    C    44      14.646   6.993  41.408  1.00  0.00           N  
ATOM   1397  H41   C    44      14.418   7.578  42.199  1.00  0.00           H  
ATOM   1398  H42   C    44      14.160   7.196  40.546  1.00  0.00           H  
ATOM   1399  N3    C    44      16.202   5.932  42.514  1.00  0.00           N  
ATOM   1400  C2    C    44      17.271   5.145  42.520  1.00  0.00           C  
ATOM   1401  O2    C    44      17.988   5.210  43.548  1.00  0.00           O  
ATOM   1402  C3'   C    44      18.686   1.227  40.823  1.00  0.00           C  
ATOM   1403  H3'   C    44      17.856   0.967  40.166  1.00  0.00           H  
ATOM   1404  C2'   C    44      18.245   2.120  41.913  1.00  0.00           C  
ATOM   1405  H2'   C    44      17.157   2.187  41.911  1.00  0.00           H  
ATOM   1406  O2'   C    44      18.725   1.767  43.204  1.00  0.00           O  
ATOM   1407 HO2'   C    44      18.644   0.812  43.246  1.00  0.00           H  
ATOM   1408  O3'   C    44      19.292  -0.013  41.340  1.00  0.00           O  
ATOM   1409  P     A    45      18.395  -1.298  41.589  1.00  0.00           P  
ATOM   1410  OP1   A    45      19.216  -2.566  41.440  1.00  0.00           O  
ATOM   1411  OP2   A    45      17.132  -1.124  40.890  1.00  0.00           O  
ATOM   1412  O5'   A    45      18.056  -1.026  43.090  1.00  0.00           O  
ATOM   1413  C5'   A    45      19.066  -1.425  44.172  1.00  0.00           C  
ATOM   1414  H5'   A    45      20.041  -0.946  44.078  1.00  0.00           H  
ATOM   1415 H5''   A    45      19.239  -2.501  44.151  1.00  0.00           H  
ATOM   1416  C4'   A    45      18.548  -1.187  45.583  1.00  0.00           C  
ATOM   1417  H4'   A    45      19.345  -1.408  46.292  1.00  0.00           H  
ATOM   1418  O4'   A    45      18.073   0.159  45.733  1.00  0.00           O  
ATOM   1419  C1'   A    45      16.631   0.108  46.096  1.00  0.00           C  
ATOM   1420  H1'   A    45      16.438  -0.050  47.158  1.00  0.00           H  
ATOM   1421  N9    A    45      15.925   1.363  45.742  1.00  0.00           N  
ATOM   1422  C8    A    45      15.283   1.630  44.589  1.00  0.00           C  
ATOM   1423  H8    A    45      15.318   0.891  43.802  1.00  0.00           H  
ATOM   1424  N7    A    45      14.755   2.833  44.524  1.00  0.00           N  
ATOM   1425  C5    A    45      15.147   3.429  45.743  1.00  0.00           C  
ATOM   1426  C6    A    45      15.035   4.709  46.354  1.00  0.00           C  
ATOM   1427  N6    A    45      14.422   5.764  45.952  1.00  0.00           N  
ATOM   1428  H61   A    45      14.552   6.586  46.524  1.00  0.00           H  
ATOM   1429  H62   A    45      13.891   5.739  45.093  1.00  0.00           H  
ATOM   1430  N1    A    45      15.564   4.924  47.537  1.00  0.00           N  
ATOM   1431  C2    A    45      16.140   3.920  48.269  1.00  0.00           C  
ATOM   1432  H2    A    45      16.628   4.144  49.206  1.00  0.00           H  
ATOM   1433  N3    A    45      16.270   2.634  47.836  1.00  0.00           N  
ATOM   1434  C4    A    45      15.781   2.490  46.541  1.00  0.00           C  
ATOM   1435  C3'   A    45      17.321  -2.112  45.962  1.00  0.00           C  
ATOM   1436  H3'   A    45      17.225  -3.029  45.380  1.00  0.00           H  
ATOM   1437  C2'   A    45      16.219  -1.174  45.486  1.00  0.00           C  
ATOM   1438  H2'   A    45      16.210  -1.086  44.400  1.00  0.00           H  
ATOM   1439  O2'   A    45      14.940  -1.420  45.909  1.00  0.00           O  
ATOM   1440 HO2'   A    45      14.942  -1.717  46.822  1.00  0.00           H  
ATOM   1441  O3'   A    45      17.530  -2.407  47.431  1.00  0.00           O  
ATOM   1442  P     C    46      16.428  -3.334  48.163  1.00  0.00           P  
ATOM   1443  OP1   C    46      17.136  -3.953  49.336  1.00  0.00           O  
ATOM   1444  OP2   C    46      15.809  -4.254  47.196  1.00  0.00           O  
ATOM   1445  O5'   C    46      15.366  -2.295  48.624  1.00  0.00           O  
ATOM   1446  C5'   C    46      15.549  -1.550  49.802  1.00  0.00           C  
ATOM   1447  H5'   C    46      16.465  -0.973  49.678  1.00  0.00           H  
ATOM   1448 H5''   C    46      15.618  -2.197  50.677  1.00  0.00           H  
ATOM   1449  C4'   C    46      14.331  -0.655  49.892  1.00  0.00           C  
ATOM   1450  H4'   C    46      14.601   0.146  50.580  1.00  0.00           H  
ATOM   1451  O4'   C    46      14.083   0.088  48.694  1.00  0.00           O  
ATOM   1452  C1'   C    46      12.783   0.573  48.861  1.00  0.00           C  
ATOM   1453  H1'   C    46      12.695   1.213  49.738  1.00  0.00           H  
ATOM   1454  N1    C    46      12.348   1.292  47.619  1.00  0.00           N  
ATOM   1455  C6    C    46      12.152   2.629  47.675  1.00  0.00           C  
ATOM   1456  H6    C    46      12.224   3.179  48.602  1.00  0.00           H  
ATOM   1457  C5    C    46      11.835   3.365  46.615  1.00  0.00           C  
ATOM   1458  H5    C    46      11.660   4.425  46.726  1.00  0.00           H  
ATOM   1459  C4    C    46      11.514   2.633  45.504  1.00  0.00           C  
ATOM   1460  N4    C    46      11.023   3.351  44.503  1.00  0.00           N  
ATOM   1461  H41   C    46      10.728   2.949  43.624  1.00  0.00           H  
ATOM   1462  H42   C    46      10.887   4.349  44.582  1.00  0.00           H  
ATOM   1463  N3    C    46      11.669   1.327  45.297  1.00  0.00           N  
ATOM   1464  C2    C    46      12.051   0.584  46.428  1.00  0.00           C  
ATOM   1465  O2    C    46      12.076  -0.632  46.272  1.00  0.00           O  
ATOM   1466  C3'   C    46      13.030  -1.328  50.217  1.00  0.00           C  
ATOM   1467  H3'   C    46      13.010  -2.401  50.029  1.00  0.00           H  
ATOM   1468  C2'   C    46      11.962  -0.672  49.309  1.00  0.00           C  
ATOM   1469  H2'   C    46      11.700  -1.352  48.499  1.00  0.00           H  
ATOM   1470  O2'   C    46      10.772  -0.370  49.961  1.00  0.00           O  
ATOM   1471 HO2'   C    46      10.247  -1.173  49.953  1.00  0.00           H  
ATOM   1472  O3'   C    46      12.547  -1.159  51.568  1.00  0.00           O  
ATOM   1473  P     U    47      13.268  -1.900  52.791  1.00  0.00           P  
ATOM   1474  OP1   U    47      13.639  -3.321  52.397  1.00  0.00           O  
ATOM   1475  OP2   U    47      12.369  -1.693  53.936  1.00  0.00           O  
ATOM   1476  O5'   U    47      14.623  -1.016  53.001  1.00  0.00           O  
ATOM   1477  C5'   U    47      15.597  -1.447  53.982  1.00  0.00           C  
ATOM   1478  H5'   U    47      15.764  -2.519  53.876  1.00  0.00           H  
ATOM   1479 H5''   U    47      15.119  -1.352  54.957  1.00  0.00           H  
ATOM   1480  C4'   U    47      16.898  -0.703  53.866  1.00  0.00           C  
ATOM   1481  H4'   U    47      17.447  -1.110  54.715  1.00  0.00           H  
ATOM   1482  O4'   U    47      17.485  -0.920  52.555  1.00  0.00           O  
ATOM   1483  C1'   U    47      18.484   0.000  52.471  1.00  0.00           C  
ATOM   1484  H1'   U    47      19.391  -0.477  52.842  1.00  0.00           H  
ATOM   1485  N1    U    47      18.868   0.396  51.114  1.00  0.00           N  
ATOM   1486  C6    U    47      20.217   0.007  50.770  1.00  0.00           C  
ATOM   1487  H6    U    47      20.787  -0.686  51.370  1.00  0.00           H  
ATOM   1488  C5    U    47      20.707   0.350  49.547  1.00  0.00           C  
ATOM   1489  H5    U    47      21.702   0.063  49.241  1.00  0.00           H  
ATOM   1490  C4    U    47      19.883   1.183  48.623  1.00  0.00           C  
ATOM   1491  O4    U    47      20.238   1.460  47.510  1.00  0.00           O  
ATOM   1492  N3    U    47      18.580   1.472  49.077  1.00  0.00           N  
ATOM   1493  H3    U    47      17.995   2.054  48.495  1.00  0.00           H  
ATOM   1494  C2    U    47      18.027   1.142  50.263  1.00  0.00           C  
ATOM   1495  O2    U    47      16.959   1.584  50.691  1.00  0.00           O  
ATOM   1496  C3'   U    47      16.783   0.809  53.924  1.00  0.00           C  
ATOM   1497  H3'   U    47      16.050   1.172  53.204  1.00  0.00           H  
ATOM   1498  C2'   U    47      18.198   1.157  53.395  1.00  0.00           C  
ATOM   1499  H2'   U    47      18.219   2.128  52.899  1.00  0.00           H  
ATOM   1500  O2'   U    47      19.198   1.179  54.409  1.00  0.00           O  
ATOM   1501 HO2'   U    47      18.748   1.675  55.097  1.00  0.00           H  
ATOM   1502  O3'   U    47      16.562   1.178  55.270  1.00  0.00           O  
ATOM   1503  P     A    48      15.594   2.404  55.581  1.00  0.00           P  
ATOM   1504  OP1   A    48      15.813   2.832  56.942  1.00  0.00           O  
ATOM   1505  OP2   A    48      14.220   2.059  55.115  1.00  0.00           O  
ATOM   1506  O5'   A    48      16.122   3.648  54.691  1.00  0.00           O  
ATOM   1507  C5'   A    48      15.675   3.911  53.383  1.00  0.00           C  
ATOM   1508  H5'   A    48      14.613   4.123  53.263  1.00  0.00           H  
ATOM   1509 H5''   A    48      15.904   3.028  52.786  1.00  0.00           H  
ATOM   1510  C4'   A    48      16.453   5.068  52.797  1.00  0.00           C  
ATOM   1511  H4'   A    48      17.516   4.885  52.638  1.00  0.00           H  
ATOM   1512  O4'   A    48      15.969   5.353  51.472  1.00  0.00           O  
ATOM   1513  C1'   A    48      15.728   6.736  51.305  1.00  0.00           C  
ATOM   1514  H1'   A    48      16.709   7.189  51.157  1.00  0.00           H  
ATOM   1515  N9    A    48      14.882   7.062  50.104  1.00  0.00           N  
ATOM   1516  C8    A    48      15.136   7.966  49.089  1.00  0.00           C  
ATOM   1517  H8    A    48      16.097   8.443  48.968  1.00  0.00           H  
ATOM   1518  N7    A    48      14.121   8.105  48.209  1.00  0.00           N  
ATOM   1519  C5    A    48      13.124   7.320  48.777  1.00  0.00           C  
ATOM   1520  C6    A    48      11.777   7.063  48.479  1.00  0.00           C  
ATOM   1521  N6    A    48      11.142   7.557  47.415  1.00  0.00           N  
ATOM   1522  H61   A    48      10.226   7.151  47.287  1.00  0.00           H  
ATOM   1523  H62   A    48      11.670   7.830  46.599  1.00  0.00           H  
ATOM   1524  N1    A    48      11.063   6.207  49.216  1.00  0.00           N  
ATOM   1525  C2    A    48      11.578   5.613  50.251  1.00  0.00           C  
ATOM   1526  H2    A    48      10.894   5.048  50.868  1.00  0.00           H  
ATOM   1527  N3    A    48      12.826   5.810  50.705  1.00  0.00           N  
ATOM   1528  C4    A    48      13.585   6.642  49.920  1.00  0.00           C  
ATOM   1529  C3'   A    48      16.156   6.320  53.662  1.00  0.00           C  
ATOM   1530  H3'   A    48      15.630   6.082  54.587  1.00  0.00           H  
ATOM   1531  C2'   A    48      15.276   7.144  52.732  1.00  0.00           C  
ATOM   1532  H2'   A    48      14.254   6.785  52.852  1.00  0.00           H  
ATOM   1533  O2'   A    48      15.304   8.563  52.953  1.00  0.00           O  
ATOM   1534 HO2'   A    48      15.969   8.824  53.594  1.00  0.00           H  
ATOM   1535  O3'   A    48      17.236   7.161  53.953  1.00  0.00           O  
ATOM   1536  P     G    49      18.424   6.761  54.932  1.00  0.00           P  
ATOM   1537  OP1   G    49      17.868   5.921  56.059  1.00  0.00           O  
ATOM   1538  OP2   G    49      18.999   8.037  55.263  1.00  0.00           O  
ATOM   1539  O5'   G    49      19.493   6.004  54.080  1.00  0.00           O  
ATOM   1540  C5'   G    49      19.837   4.616  54.344  1.00  0.00           C  
ATOM   1541  H5'   G    49      18.939   4.104  54.688  1.00  0.00           H  
ATOM   1542 H5''   G    49      20.515   4.459  55.183  1.00  0.00           H  
ATOM   1543  C4'   G    49      20.495   4.017  53.172  1.00  0.00           C  
ATOM   1544  H4'   G    49      20.805   3.029  53.514  1.00  0.00           H  
ATOM   1545  O4'   G    49      19.591   3.950  52.058  1.00  0.00           O  
ATOM   1546  C1'   G    49      20.237   4.133  50.774  1.00  0.00           C  
ATOM   1547  H1'   G    49      20.104   3.173  50.276  1.00  0.00           H  
ATOM   1548  N9    G    49      19.471   5.246  50.193  1.00  0.00           N  
ATOM   1549  C8    G    49      19.163   6.503  50.667  1.00  0.00           C  
ATOM   1550  H8    G    49      19.315   6.781  51.700  1.00  0.00           H  
ATOM   1551  N7    G    49      18.675   7.305  49.764  1.00  0.00           N  
ATOM   1552  C5    G    49      18.707   6.556  48.587  1.00  0.00           C  
ATOM   1553  C6    G    49      18.384   6.887  47.253  1.00  0.00           C  
ATOM   1554  O6    G    49      17.880   7.964  46.839  1.00  0.00           O  
ATOM   1555  N1    G    49      18.657   5.898  46.409  1.00  0.00           N  
ATOM   1556  H1    G    49      18.510   6.125  45.435  1.00  0.00           H  
ATOM   1557  C2    G    49      19.034   4.619  46.691  1.00  0.00           C  
ATOM   1558  N2    G    49      18.980   3.800  45.656  1.00  0.00           N  
ATOM   1559  H21   G    49      18.639   4.177  44.783  1.00  0.00           H  
ATOM   1560  H22   G    49      19.108   2.825  45.884  1.00  0.00           H  
ATOM   1561  N3    G    49      19.260   4.232  47.955  1.00  0.00           N  
ATOM   1562  C4    G    49      19.160   5.257  48.855  1.00  0.00           C  
ATOM   1563  C3'   G    49      21.643   4.839  52.566  1.00  0.00           C  
ATOM   1564  H3'   G    49      21.482   5.915  52.503  1.00  0.00           H  
ATOM   1565  C2'   G    49      21.724   4.441  51.102  1.00  0.00           C  
ATOM   1566  H2'   G    49      22.015   5.329  50.542  1.00  0.00           H  
ATOM   1567  O2'   G    49      22.469   3.322  50.734  1.00  0.00           O  
ATOM   1568 HO2'   G    49      23.306   3.389  51.199  1.00  0.00           H  
ATOM   1569  O3'   G    49      22.875   4.435  53.211  1.00  0.00           O  
ATOM   1570  P     U    50      23.724   5.312  54.254  1.00  0.00           P  
ATOM   1571  OP1   U    50      24.920   4.554  54.565  1.00  0.00           O  
ATOM   1572  OP2   U    50      22.854   5.765  55.360  1.00  0.00           O  
ATOM   1573  O5'   U    50      24.180   6.567  53.493  1.00  0.00           O  
ATOM   1574  C5'   U    50      24.985   6.460  52.352  1.00  0.00           C  
ATOM   1575  H5'   U    50      24.553   5.794  51.605  1.00  0.00           H  
ATOM   1576 H5''   U    50      26.030   6.293  52.616  1.00  0.00           H  
ATOM   1577  C4'   U    50      24.904   7.798  51.619  1.00  0.00           C  
ATOM   1578  H4'   U    50      25.432   7.654  50.677  1.00  0.00           H  
ATOM   1579  O4'   U    50      23.603   8.167  51.452  1.00  0.00           O  
ATOM   1580  C1'   U    50      23.570   9.650  51.451  1.00  0.00           C  
ATOM   1581  H1'   U    50      24.003  10.021  50.522  1.00  0.00           H  
ATOM   1582  N1    U    50      22.076   9.959  51.593  1.00  0.00           N  
ATOM   1583  C6    U    50      21.233   9.210  52.323  1.00  0.00           C  
ATOM   1584  H6    U    50      21.576   8.296  52.785  1.00  0.00           H  
ATOM   1585  C5    U    50      19.986   9.656  52.488  1.00  0.00           C  
ATOM   1586  H5    U    50      19.261   9.066  53.029  1.00  0.00           H  
ATOM   1587  C4    U    50      19.492  10.882  52.038  1.00  0.00           C  
ATOM   1588  O4    U    50      18.380  11.331  52.185  1.00  0.00           O  
ATOM   1589  N3    U    50      20.431  11.638  51.366  1.00  0.00           N  
ATOM   1590  H3    U    50      20.143  12.502  50.930  1.00  0.00           H  
ATOM   1591  C2    U    50      21.707  11.225  51.067  1.00  0.00           C  
ATOM   1592  O2    U    50      22.468  12.081  50.668  1.00  0.00           O  
ATOM   1593  C3'   U    50      25.476   8.886  52.529  1.00  0.00           C  
ATOM   1594  H3'   U    50      25.767   8.518  53.513  1.00  0.00           H  
ATOM   1595  C2'   U    50      24.353   9.875  52.732  1.00  0.00           C  
ATOM   1596  H2'   U    50      23.780   9.609  53.620  1.00  0.00           H  
ATOM   1597  O2'   U    50      24.750  11.213  52.803  1.00  0.00           O  
ATOM   1598 HO2'   U    50      25.550  11.382  53.306  1.00  0.00           H  
ATOM   1599  O3'   U    50      26.601   9.554  51.916  1.00  0.00           O  
ATOM   1600  P     A    51      28.055   8.984  52.061  1.00  0.00           P  
ATOM   1601  OP1   A    51      28.382   8.451  53.439  1.00  0.00           O  
ATOM   1602  OP2   A    51      28.923  10.045  51.498  1.00  0.00           O  
ATOM   1603  O5'   A    51      28.076   7.736  51.051  1.00  0.00           O  
ATOM   1604  C5'   A    51      28.314   7.868  49.624  1.00  0.00           C  
ATOM   1605  H5'   A    51      29.375   7.818  49.380  1.00  0.00           H  
ATOM   1606 H5''   A    51      27.960   8.859  49.341  1.00  0.00           H  
ATOM   1607  C4'   A    51      27.627   6.917  48.723  1.00  0.00           C  
ATOM   1608  H4'   A    51      28.163   5.968  48.691  1.00  0.00           H  
ATOM   1609  O4'   A    51      26.288   6.527  49.094  1.00  0.00           O  
ATOM   1610  C1'   A    51      25.574   6.179  47.888  1.00  0.00           C  
ATOM   1611  H1'   A    51      25.477   5.094  47.850  1.00  0.00           H  
ATOM   1612  N9    A    51      24.212   6.741  47.999  1.00  0.00           N  
ATOM   1613  C8    A    51      23.042   6.033  48.138  1.00  0.00           C  
ATOM   1614  H8    A    51      23.006   4.982  48.383  1.00  0.00           H  
ATOM   1615  N7    A    51      21.990   6.791  48.285  1.00  0.00           N  
ATOM   1616  C5    A    51      22.509   8.082  48.099  1.00  0.00           C  
ATOM   1617  C6    A    51      21.902   9.314  48.121  1.00  0.00           C  
ATOM   1618  N6    A    51      20.657   9.496  48.438  1.00  0.00           N  
ATOM   1619  H61   A    51      20.087   8.705  48.701  1.00  0.00           H  
ATOM   1620  H62   A    51      20.418  10.470  48.558  1.00  0.00           H  
ATOM   1621  N1    A    51      22.631  10.438  47.893  1.00  0.00           N  
ATOM   1622  C2    A    51      23.900  10.370  47.599  1.00  0.00           C  
ATOM   1623  H2    A    51      24.436  11.271  47.338  1.00  0.00           H  
ATOM   1624  N3    A    51      24.623   9.160  47.492  1.00  0.00           N  
ATOM   1625  C4    A    51      23.854   8.048  47.811  1.00  0.00           C  
ATOM   1626  C3'   A    51      27.532   7.560  47.281  1.00  0.00           C  
ATOM   1627  H3'   A    51      27.235   8.588  47.485  1.00  0.00           H  
ATOM   1628  C2'   A    51      26.424   6.699  46.625  1.00  0.00           C  
ATOM   1629  H2'   A    51      25.874   7.317  45.916  1.00  0.00           H  
ATOM   1630  O2'   A    51      26.995   5.598  45.976  1.00  0.00           O  
ATOM   1631 HO2'   A    51      27.931   5.774  46.101  1.00  0.00           H  
ATOM   1632  O3'   A    51      28.788   7.530  46.696  1.00  0.00           O  
ATOM   1633  P     C    52      29.147   8.594  45.614  1.00  0.00           P  
ATOM   1634  OP1   C    52      30.590   8.442  45.402  1.00  0.00           O  
ATOM   1635  OP2   C    52      28.638   9.882  46.012  1.00  0.00           O  
ATOM   1636  O5'   C    52      28.438   8.309  44.168  1.00  0.00           O  
ATOM   1637  C5'   C    52      28.657   7.142  43.397  1.00  0.00           C  
ATOM   1638  H5'   C    52      28.237   6.291  43.933  1.00  0.00           H  
ATOM   1639 H5''   C    52      29.719   6.993  43.200  1.00  0.00           H  
ATOM   1640  C4'   C    52      27.845   7.195  42.034  1.00  0.00           C  
ATOM   1641  H4'   C    52      28.250   6.333  41.503  1.00  0.00           H  
ATOM   1642  O4'   C    52      26.363   7.126  42.157  1.00  0.00           O  
ATOM   1643  C1'   C    52      25.846   7.745  41.002  1.00  0.00           C  
ATOM   1644  H1'   C    52      25.433   6.923  40.419  1.00  0.00           H  
ATOM   1645  N1    C    52      24.770   8.779  41.380  1.00  0.00           N  
ATOM   1646  C6    C    52      24.681   9.285  42.645  1.00  0.00           C  
ATOM   1647  H6    C    52      25.455   9.170  43.389  1.00  0.00           H  
ATOM   1648  C5    C    52      23.647  10.157  42.992  1.00  0.00           C  
ATOM   1649  H5    C    52      23.620  10.683  43.935  1.00  0.00           H  
ATOM   1650  C4    C    52      22.718  10.406  41.992  1.00  0.00           C  
ATOM   1651  N4    C    52      21.532  11.040  42.305  1.00  0.00           N  
ATOM   1652  H41   C    52      20.846  10.932  41.571  1.00  0.00           H  
ATOM   1653  H42   C    52      21.407  11.445  43.222  1.00  0.00           H  
ATOM   1654  N3    C    52      22.779  10.046  40.740  1.00  0.00           N  
ATOM   1655  C2    C    52      23.810   9.271  40.458  1.00  0.00           C  
ATOM   1656  O2    C    52      23.912   9.022  39.244  1.00  0.00           O  
ATOM   1657  C3'   C    52      27.997   8.486  41.269  1.00  0.00           C  
ATOM   1658  H3'   C    52      27.867   9.364  41.902  1.00  0.00           H  
ATOM   1659  C2'   C    52      26.908   8.374  40.168  1.00  0.00           C  
ATOM   1660  H2'   C    52      26.575   9.381  39.915  1.00  0.00           H  
ATOM   1661  O2'   C    52      27.280   7.432  39.143  1.00  0.00           O  
ATOM   1662 HO2'   C    52      28.239   7.425  39.186  1.00  0.00           H  
ATOM   1663  O3'   C    52      29.228   8.522  40.531  1.00  0.00           O  
ATOM   1664  P     U    53      29.988   9.859  40.160  1.00  0.00           P  
ATOM   1665  OP1   U    53      31.229   9.506  39.414  1.00  0.00           O  
ATOM   1666  OP2   U    53      30.134  10.586  41.445  1.00  0.00           O  
ATOM   1667  O5'   U    53      29.022  10.633  39.163  1.00  0.00           O  
ATOM   1668  C5'   U    53      29.069  10.300  37.774  1.00  0.00           C  
ATOM   1669  H5'   U    53      28.856   9.236  37.662  1.00  0.00           H  
ATOM   1670 H5''   U    53      30.056  10.536  37.376  1.00  0.00           H  
ATOM   1671  C4'   U    53      27.910  10.895  37.020  1.00  0.00           C  
ATOM   1672  H4'   U    53      27.822  10.345  36.083  1.00  0.00           H  
ATOM   1673  O4'   U    53      26.608  10.659  37.651  1.00  0.00           O  
ATOM   1674  C1'   U    53      25.700  11.741  37.376  1.00  0.00           C  
ATOM   1675  H1'   U    53      24.901  11.372  36.733  1.00  0.00           H  
ATOM   1676  N1    U    53      25.042  12.257  38.591  1.00  0.00           N  
ATOM   1677  C6    U    53      25.683  12.503  39.832  1.00  0.00           C  
ATOM   1678  H6    U    53      26.669  12.088  39.981  1.00  0.00           H  
ATOM   1679  C5    U    53      24.960  13.073  40.866  1.00  0.00           C  
ATOM   1680  H5    U    53      25.389  13.103  41.857  1.00  0.00           H  
ATOM   1681  C4    U    53      23.605  13.525  40.760  1.00  0.00           C  
ATOM   1682  O4    U    53      22.961  13.884  41.692  1.00  0.00           O  
ATOM   1683  N3    U    53      23.126  13.437  39.493  1.00  0.00           N  
ATOM   1684  H3    U    53      22.244  13.900  39.323  1.00  0.00           H  
ATOM   1685  C2    U    53      23.725  12.784  38.400  1.00  0.00           C  
ATOM   1686  O2    U    53      23.153  12.804  37.322  1.00  0.00           O  
ATOM   1687  C3'   U    53      27.986  12.343  36.801  1.00  0.00           C  
ATOM   1688  H3'   U    53      28.410  12.760  37.714  1.00  0.00           H  
ATOM   1689  C2'   U    53      26.550  12.837  36.646  1.00  0.00           C  
ATOM   1690  H2'   U    53      26.337  13.829  37.043  1.00  0.00           H  
ATOM   1691  O2'   U    53      26.204  12.720  35.230  1.00  0.00           O  
ATOM   1692 HO2'   U    53      26.937  13.111  34.749  1.00  0.00           H  
ATOM   1693  O3'   U    53      28.820  12.676  35.741  1.00  0.00           O  
ATOM   1694  P     G    54      29.602  13.995  35.543  1.00  0.00           P  
ATOM   1695  OP1   G    54      30.409  13.797  34.260  1.00  0.00           O  
ATOM   1696  OP2   G    54      30.281  14.461  36.821  1.00  0.00           O  
ATOM   1697  O5'   G    54      28.454  15.077  35.225  1.00  0.00           O  
ATOM   1698  C5'   G    54      28.200  15.364  33.866  1.00  0.00           C  
ATOM   1699  H5'   G    54      28.001  14.411  33.377  1.00  0.00           H  
ATOM   1700 H5''   G    54      29.109  15.787  33.439  1.00  0.00           H  
ATOM   1701  C4'   G    54      26.989  16.376  33.731  1.00  0.00           C  
ATOM   1702  H4'   G    54      26.740  16.467  32.674  1.00  0.00           H  
ATOM   1703  O4'   G    54      25.980  15.874  34.520  1.00  0.00           O  
ATOM   1704  C1'   G    54      25.203  17.002  34.880  1.00  0.00           C  
ATOM   1705  H1'   G    54      24.343  17.244  34.256  1.00  0.00           H  
ATOM   1706  N9    G    54      24.880  16.951  36.309  1.00  0.00           N  
ATOM   1707  C8    G    54      25.693  16.563  37.343  1.00  0.00           C  
ATOM   1708  H8    G    54      26.759  16.429  37.234  1.00  0.00           H  
ATOM   1709  N7    G    54      25.083  16.411  38.454  1.00  0.00           N  
ATOM   1710  C5    G    54      23.769  16.717  38.126  1.00  0.00           C  
ATOM   1711  C6    G    54      22.605  16.965  38.975  1.00  0.00           C  
ATOM   1712  O6    G    54      22.449  16.770  40.178  1.00  0.00           O  
ATOM   1713  N1    G    54      21.511  17.438  38.303  1.00  0.00           N  
ATOM   1714  H1    G    54      20.683  17.555  38.870  1.00  0.00           H  
ATOM   1715  C2    G    54      21.519  17.647  36.967  1.00  0.00           C  
ATOM   1716  N2    G    54      20.369  17.818  36.362  1.00  0.00           N  
ATOM   1717  H21   G    54      20.438  17.942  35.362  1.00  0.00           H  
ATOM   1718  H22   G    54      19.553  17.836  36.957  1.00  0.00           H  
ATOM   1719  N3    G    54      22.566  17.595  36.173  1.00  0.00           N  
ATOM   1720  C4    G    54      23.679  17.081  36.797  1.00  0.00           C  
ATOM   1721  C3'   G    54      27.430  17.689  34.352  1.00  0.00           C  
ATOM   1722  H3'   G    54      27.963  17.478  35.279  1.00  0.00           H  
ATOM   1723  C2'   G    54      26.044  18.291  34.564  1.00  0.00           C  
ATOM   1724  H2'   G    54      26.028  18.964  35.422  1.00  0.00           H  
ATOM   1725  O2'   G    54      25.493  18.952  33.422  1.00  0.00           O  
ATOM   1726 HO2'   G    54      26.008  19.748  33.272  1.00  0.00           H  
ATOM   1727  O3'   G    54      28.188  18.457  33.483  1.00  0.00           O  
ATOM   1728  P     A    55      29.107  19.536  34.005  1.00  0.00           P  
ATOM   1729  OP1   A    55      30.173  19.834  33.069  1.00  0.00           O  
ATOM   1730  OP2   A    55      29.470  19.308  35.415  1.00  0.00           O  
ATOM   1731  O5'   A    55      28.013  20.663  34.024  1.00  0.00           O  
ATOM   1732  C5'   A    55      27.759  21.483  32.975  1.00  0.00           C  
ATOM   1733  H5'   A    55      27.416  20.802  32.196  1.00  0.00           H  
ATOM   1734 H5''   A    55      28.646  22.020  32.637  1.00  0.00           H  
ATOM   1735  C4'   A    55      26.616  22.490  33.137  1.00  0.00           C  
ATOM   1736  H4'   A    55      26.308  22.941  32.194  1.00  0.00           H  
ATOM   1737  O4'   A    55      25.501  21.766  33.780  1.00  0.00           O  
ATOM   1738  C1'   A    55      25.187  22.387  35.040  1.00  0.00           C  
ATOM   1739  H1'   A    55      24.545  23.254  34.886  1.00  0.00           H  
ATOM   1740  N9    A    55      24.611  21.452  35.993  1.00  0.00           N  
ATOM   1741  C8    A    55      25.175  20.933  37.197  1.00  0.00           C  
ATOM   1742  H8    A    55      26.240  21.004  37.360  1.00  0.00           H  
ATOM   1743  N7    A    55      24.320  20.425  38.070  1.00  0.00           N  
ATOM   1744  C5    A    55      23.109  20.763  37.487  1.00  0.00           C  
ATOM   1745  C6    A    55      21.705  20.617  37.869  1.00  0.00           C  
ATOM   1746  N6    A    55      21.187  20.188  39.022  1.00  0.00           N  
ATOM   1747  H61   A    55      20.178  20.171  39.032  1.00  0.00           H  
ATOM   1748  H62   A    55      21.854  19.695  39.598  1.00  0.00           H  
ATOM   1749  N1    A    55      20.707  21.056  37.050  1.00  0.00           N  
ATOM   1750  C2    A    55      21.040  21.643  35.892  1.00  0.00           C  
ATOM   1751  H2    A    55      20.199  21.980  35.305  1.00  0.00           H  
ATOM   1752  N3    A    55      22.262  21.779  35.366  1.00  0.00           N  
ATOM   1753  C4    A    55      23.227  21.332  36.231  1.00  0.00           C  
ATOM   1754  C3'   A    55      27.059  23.578  34.181  1.00  0.00           C  
ATOM   1755  H3'   A    55      28.124  23.761  34.328  1.00  0.00           H  
ATOM   1756  C2'   A    55      26.514  23.009  35.441  1.00  0.00           C  
ATOM   1757  H2'   A    55      27.224  22.281  35.834  1.00  0.00           H  
ATOM   1758  O2'   A    55      26.421  23.993  36.490  1.00  0.00           O  
ATOM   1759 HO2'   A    55      26.871  24.776  36.163  1.00  0.00           H  
ATOM   1760  O3'   A    55      26.568  24.803  33.589  1.00  0.00           O  
ATOM   1761  P     U    56      26.622  26.236  34.293  1.00  0.00           P  
ATOM   1762  OP1   U    56      26.871  27.187  33.191  1.00  0.00           O  
ATOM   1763  OP2   U    56      27.527  26.257  35.439  1.00  0.00           O  
ATOM   1764  O5'   U    56      25.300  26.603  34.990  1.00  0.00           O  
ATOM   1765  C5'   U    56      24.071  26.867  34.288  1.00  0.00           C  
ATOM   1766  H5'   U    56      24.159  26.332  33.342  1.00  0.00           H  
ATOM   1767 H5''   U    56      24.024  27.945  34.133  1.00  0.00           H  
ATOM   1768  C4'   U    56      22.789  26.594  35.180  1.00  0.00           C  
ATOM   1769  H4'   U    56      21.920  26.857  34.577  1.00  0.00           H  
ATOM   1770  O4'   U    56      22.704  25.216  35.604  1.00  0.00           O  
ATOM   1771  C1'   U    56      21.782  25.156  36.748  1.00  0.00           C  
ATOM   1772  H1'   U    56      20.785  24.990  36.340  1.00  0.00           H  
ATOM   1773  N1    U    56      22.173  24.270  37.836  1.00  0.00           N  
ATOM   1774  C6    U    56      23.529  24.065  38.046  1.00  0.00           C  
ATOM   1775  H6    U    56      24.227  24.483  37.336  1.00  0.00           H  
ATOM   1776  C5    U    56      23.995  23.421  39.144  1.00  0.00           C  
ATOM   1777  H5    U    56      25.051  23.202  39.217  1.00  0.00           H  
ATOM   1778  C4    U    56      23.052  22.897  40.138  1.00  0.00           C  
ATOM   1779  O4    U    56      23.402  22.086  41.049  1.00  0.00           O  
ATOM   1780  N3    U    56      21.751  23.301  39.952  1.00  0.00           N  
ATOM   1781  H3    U    56      21.111  23.228  40.730  1.00  0.00           H  
ATOM   1782  C2    U    56      21.237  23.929  38.815  1.00  0.00           C  
ATOM   1783  O2    U    56      20.093  24.266  38.767  1.00  0.00           O  
ATOM   1784  C3'   U    56      22.778  27.392  36.464  1.00  0.00           C  
ATOM   1785  H3'   U    56      23.786  27.212  36.839  1.00  0.00           H  
ATOM   1786  C2'   U    56      21.772  26.581  37.304  1.00  0.00           C  
ATOM   1787  H2'   U    56      22.175  26.538  38.315  1.00  0.00           H  
ATOM   1788  O2'   U    56      20.458  26.960  37.208  1.00  0.00           O  
ATOM   1789 HO2'   U    56      20.289  27.743  37.737  1.00  0.00           H  
ATOM   1790  O3'   U    56      22.579  28.770  36.344  1.00  0.00           O  
ATOM   1791  P     G    57      22.675  29.723  37.605  1.00  0.00           P  
ATOM   1792  OP1   G    57      22.626  31.149  37.209  1.00  0.00           O  
ATOM   1793  OP2   G    57      23.787  29.288  38.510  1.00  0.00           O  
ATOM   1794  O5'   G    57      21.381  29.473  38.452  1.00  0.00           O  
ATOM   1795  C5'   G    57      20.161  30.016  37.988  1.00  0.00           C  
ATOM   1796  H5'   G    57      19.868  29.583  37.032  1.00  0.00           H  
ATOM   1797 H5''   G    57      20.335  31.084  37.854  1.00  0.00           H  
ATOM   1798  C4'   G    57      18.987  29.816  39.002  1.00  0.00           C  
ATOM   1799  H4'   G    57      17.998  30.134  38.672  1.00  0.00           H  
ATOM   1800  O4'   G    57      18.870  28.417  39.247  1.00  0.00           O  
ATOM   1801  C1'   G    57      18.561  28.168  40.626  1.00  0.00           C  
ATOM   1802  H1'   G    57      17.603  27.648  40.594  1.00  0.00           H  
ATOM   1803  N9    G    57      19.529  27.280  41.306  1.00  0.00           N  
ATOM   1804  C8    G    57      20.764  26.982  40.775  1.00  0.00           C  
ATOM   1805  H8    G    57      21.207  27.480  39.925  1.00  0.00           H  
ATOM   1806  N7    G    57      21.432  26.091  41.516  1.00  0.00           N  
ATOM   1807  C5    G    57      20.567  25.848  42.638  1.00  0.00           C  
ATOM   1808  C6    G    57      20.657  24.904  43.731  1.00  0.00           C  
ATOM   1809  O6    G    57      21.495  24.042  43.977  1.00  0.00           O  
ATOM   1810  N1    G    57      19.594  24.993  44.627  1.00  0.00           N  
ATOM   1811  H1    G    57      19.523  24.349  45.402  1.00  0.00           H  
ATOM   1812  C2    G    57      18.445  25.768  44.365  1.00  0.00           C  
ATOM   1813  N2    G    57      17.542  25.796  45.335  1.00  0.00           N  
ATOM   1814  H21   G    57      16.748  26.418  45.391  1.00  0.00           H  
ATOM   1815  H22   G    57      17.696  25.271  46.184  1.00  0.00           H  
ATOM   1816  N3    G    57      18.315  26.623  43.330  1.00  0.00           N  
ATOM   1817  C4    G    57      19.407  26.607  42.541  1.00  0.00           C  
ATOM   1818  C3'   G    57      19.346  30.385  40.346  1.00  0.00           C  
ATOM   1819  H3'   G    57      20.351  30.129  40.683  1.00  0.00           H  
ATOM   1820  C2'   G    57      18.387  29.620  41.227  1.00  0.00           C  
ATOM   1821  H2'   G    57      18.810  29.725  42.226  1.00  0.00           H  
ATOM   1822  O2'   G    57      16.997  30.040  41.136  1.00  0.00           O  
ATOM   1823 HO2'   G    57      17.049  30.885  40.683  1.00  0.00           H  
ATOM   1824  O3'   G    57      19.291  31.786  40.376  1.00  0.00           O  
ATOM   1825  P     U    58      20.170  32.673  41.397  1.00  0.00           P  
ATOM   1826  OP1   U    58      19.686  34.083  41.238  1.00  0.00           O  
ATOM   1827  OP2   U    58      21.567  32.286  41.324  1.00  0.00           O  
ATOM   1828  O5'   U    58      19.670  32.200  42.892  1.00  0.00           O  
ATOM   1829  C5'   U    58      18.389  32.564  43.399  1.00  0.00           C  
ATOM   1830  H5'   U    58      17.590  32.274  42.717  1.00  0.00           H  
ATOM   1831 H5''   U    58      18.422  33.646  43.532  1.00  0.00           H  
ATOM   1832  C4'   U    58      18.229  31.837  44.713  1.00  0.00           C  
ATOM   1833  H4'   U    58      17.236  32.034  45.119  1.00  0.00           H  
ATOM   1834  O4'   U    58      18.441  30.436  44.578  1.00  0.00           O  
ATOM   1835  C1'   U    58      19.124  29.890  45.722  1.00  0.00           C  
ATOM   1836  H1'   U    58      18.449  29.269  46.310  1.00  0.00           H  
ATOM   1837  N1    U    58      20.408  29.113  45.386  1.00  0.00           N  
ATOM   1838  C6    U    58      21.067  29.329  44.225  1.00  0.00           C  
ATOM   1839  H6    U    58      20.652  29.992  43.479  1.00  0.00           H  
ATOM   1840  C5    U    58      22.183  28.632  44.030  1.00  0.00           C  
ATOM   1841  H5    U    58      22.723  28.790  43.108  1.00  0.00           H  
ATOM   1842  C4    U    58      22.674  27.636  44.918  1.00  0.00           C  
ATOM   1843  O4    U    58      23.627  26.903  44.671  1.00  0.00           O  
ATOM   1844  N3    U    58      22.024  27.572  46.072  1.00  0.00           N  
ATOM   1845  H3    U    58      22.170  26.810  46.719  1.00  0.00           H  
ATOM   1846  C2    U    58      20.918  28.331  46.441  1.00  0.00           C  
ATOM   1847  O2    U    58      20.463  28.254  47.553  1.00  0.00           O  
ATOM   1848  C3'   U    58      19.268  32.301  45.682  1.00  0.00           C  
ATOM   1849  H3'   U    58      20.183  32.388  45.097  1.00  0.00           H  
ATOM   1850  C2'   U    58      19.507  31.125  46.599  1.00  0.00           C  
ATOM   1851  H2'   U    58      20.520  31.063  46.995  1.00  0.00           H  
ATOM   1852  O2'   U    58      18.666  30.952  47.742  1.00  0.00           O  
ATOM   1853 HO2'   U    58      19.242  30.890  48.508  1.00  0.00           H  
ATOM   1854  O3'   U    58      18.909  33.452  46.417  1.00  0.00           O  
ATOM   1855  P     C    59      20.109  34.366  47.038  1.00  0.00           P  
ATOM   1856  OP1   C    59      19.525  35.708  47.232  1.00  0.00           O  
ATOM   1857  OP2   C    59      21.232  34.247  46.138  1.00  0.00           O  
ATOM   1858  O5'   C    59      20.428  33.684  48.378  1.00  0.00           O  
ATOM   1859  C5'   C    59      19.414  33.734  49.394  1.00  0.00           C  
ATOM   1860  H5'   C    59      18.494  33.358  48.946  1.00  0.00           H  
ATOM   1861 H5''   C    59      19.434  34.758  49.768  1.00  0.00           H  
ATOM   1862  C4'   C    59      19.720  32.868  50.611  1.00  0.00           C  
ATOM   1863  H4'   C    59      19.110  33.063  51.493  1.00  0.00           H  
ATOM   1864  O4'   C    59      19.749  31.438  50.349  1.00  0.00           O  
ATOM   1865  C1'   C    59      20.806  30.711  50.975  1.00  0.00           C  
ATOM   1866  H1'   C    59      20.381  29.943  51.621  1.00  0.00           H  
ATOM   1867  N1    C    59      21.920  30.180  50.103  1.00  0.00           N  
ATOM   1868  C6    C    59      22.242  30.764  48.918  1.00  0.00           C  
ATOM   1869  H6    C    59      21.764  31.667  48.569  1.00  0.00           H  
ATOM   1870  C5    C    59      23.203  30.210  48.166  1.00  0.00           C  
ATOM   1871  H5    C    59      23.357  30.662  47.198  1.00  0.00           H  
ATOM   1872  C4    C    59      23.869  29.049  48.662  1.00  0.00           C  
ATOM   1873  N4    C    59      24.842  28.497  47.983  1.00  0.00           N  
ATOM   1874  H41   C    59      25.134  28.910  47.108  1.00  0.00           H  
ATOM   1875  H42   C    59      25.420  27.878  48.533  1.00  0.00           H  
ATOM   1876  N3    C    59      23.520  28.428  49.789  1.00  0.00           N  
ATOM   1877  C2    C    59      22.531  28.943  50.536  1.00  0.00           C  
ATOM   1878  O2    C    59      22.182  28.448  51.579  1.00  0.00           O  
ATOM   1879  C3'   C    59      21.195  33.007  51.114  1.00  0.00           C  
ATOM   1880  H3'   C    59      21.763  33.221  50.208  1.00  0.00           H  
ATOM   1881  C2'   C    59      21.393  31.693  51.895  1.00  0.00           C  
ATOM   1882  H2'   C    59      22.440  31.607  52.185  1.00  0.00           H  
ATOM   1883  O2'   C    59      20.612  31.660  53.123  1.00  0.00           O  
ATOM   1884 HO2'   C    59      20.870  30.945  53.710  1.00  0.00           H  
ATOM   1885  O3'   C    59      21.293  34.050  52.052  1.00  0.00           O  
ATOM   1886  P     G    60      22.664  34.729  52.492  1.00  0.00           P  
ATOM   1887  OP1   G    60      22.322  35.894  53.338  1.00  0.00           O  
ATOM   1888  OP2   G    60      23.453  35.077  51.263  1.00  0.00           O  
ATOM   1889  O5'   G    60      23.546  33.751  53.282  1.00  0.00           O  
ATOM   1890  C5'   G    60      23.317  33.414  54.659  1.00  0.00           C  
ATOM   1891  H5'   G    60      22.281  33.077  54.692  1.00  0.00           H  
ATOM   1892 H5''   G    60      23.372  34.305  55.285  1.00  0.00           H  
ATOM   1893  C4'   G    60      24.123  32.281  55.278  1.00  0.00           C  
ATOM   1894  H4'   G    60      23.725  32.080  56.273  1.00  0.00           H  
ATOM   1895  O4'   G    60      23.832  31.103  54.542  1.00  0.00           O  
ATOM   1896  C1'   G    60      25.023  30.326  54.623  1.00  0.00           C  
ATOM   1897  H1'   G    60      24.860  29.410  55.190  1.00  0.00           H  
ATOM   1898  N9    G    60      25.636  30.150  53.342  1.00  0.00           N  
ATOM   1899  C8    G    60      25.386  30.935  52.230  1.00  0.00           C  
ATOM   1900  H8    G    60      24.705  31.773  52.261  1.00  0.00           H  
ATOM   1901  N7    G    60      26.013  30.453  51.142  1.00  0.00           N  
ATOM   1902  C5    G    60      26.798  29.423  51.567  1.00  0.00           C  
ATOM   1903  C6    G    60      27.763  28.578  50.930  1.00  0.00           C  
ATOM   1904  O6    G    60      28.086  28.609  49.771  1.00  0.00           O  
ATOM   1905  N1    G    60      28.450  27.800  51.852  1.00  0.00           N  
ATOM   1906  H1    G    60      29.151  27.183  51.466  1.00  0.00           H  
ATOM   1907  C2    G    60      28.345  27.862  53.162  1.00  0.00           C  
ATOM   1908  N2    G    60      29.199  27.148  53.857  1.00  0.00           N  
ATOM   1909  H21   G    60      29.964  26.591  53.506  1.00  0.00           H  
ATOM   1910  H22   G    60      29.006  27.009  54.838  1.00  0.00           H  
ATOM   1911  N3    G    60      27.487  28.586  53.789  1.00  0.00           N  
ATOM   1912  C4    G    60      26.766  29.384  52.962  1.00  0.00           C  
ATOM   1913  C3'   G    60      25.653  32.551  55.284  1.00  0.00           C  
ATOM   1914  H3'   G    60      25.985  32.958  54.329  1.00  0.00           H  
ATOM   1915  C2'   G    60      26.053  31.072  55.451  1.00  0.00           C  
ATOM   1916  H2'   G    60      27.061  30.791  55.149  1.00  0.00           H  
ATOM   1917  O2'   G    60      25.843  30.733  56.827  1.00  0.00           O  
ATOM   1918 HO2'   G    60      26.507  31.145  57.385  1.00  0.00           H  
ATOM   1919  O3'   G    60      26.182  33.286  56.405  1.00  0.00           O  
ATOM   1920  P     U    61      26.410  34.777  56.254  1.00  0.00           P  
ATOM   1921  OP1   U    61      25.183  35.541  56.594  1.00  0.00           O  
ATOM   1922  OP2   U    61      27.145  35.040  55.022  1.00  0.00           O  
ATOM   1923  O5'   U    61      27.409  34.999  57.422  1.00  0.00           O  
ATOM   1924  C5'   U    61      27.885  36.345  57.656  1.00  0.00           C  
ATOM   1925  H5'   U    61      27.111  37.110  57.589  1.00  0.00           H  
ATOM   1926 H5''   U    61      28.492  36.680  56.815  1.00  0.00           H  
ATOM   1927  C4'   U    61      28.603  36.505  59.025  1.00  0.00           C  
ATOM   1928  H4'   U    61      28.901  37.553  59.024  1.00  0.00           H  
ATOM   1929  O4'   U    61      27.723  36.261  60.107  1.00  0.00           O  
ATOM   1930  C1'   U    61      28.483  35.677  61.085  1.00  0.00           C  
ATOM   1931  H1'   U    61      29.091  36.453  61.549  1.00  0.00           H  
ATOM   1932  N1    U    61      27.646  35.074  62.238  1.00  0.00           N  
ATOM   1933  C6    U    61      27.046  33.803  62.077  1.00  0.00           C  
ATOM   1934  H6    U    61      27.172  33.306  61.127  1.00  0.00           H  
ATOM   1935  C5    U    61      26.336  33.247  63.055  1.00  0.00           C  
ATOM   1936  H5    U    61      25.894  32.266  62.964  1.00  0.00           H  
ATOM   1937  C4    U    61      26.147  33.936  64.340  1.00  0.00           C  
ATOM   1938  O4    U    61      25.515  33.509  65.316  1.00  0.00           O  
ATOM   1939  N3    U    61      26.745  35.151  64.424  1.00  0.00           N  
ATOM   1940  H3    U    61      26.495  35.740  65.205  1.00  0.00           H  
ATOM   1941  C2    U    61      27.485  35.772  63.438  1.00  0.00           C  
ATOM   1942  O2    U    61      27.959  36.934  63.614  1.00  0.00           O  
ATOM   1943  C3'   U    61      29.853  35.611  59.266  1.00  0.00           C  
ATOM   1944  H3'   U    61      30.151  35.049  58.381  1.00  0.00           H  
ATOM   1945  C2'   U    61      29.354  34.676  60.404  1.00  0.00           C  
ATOM   1946  H2'   U    61      28.749  33.871  59.985  1.00  0.00           H  
ATOM   1947  O2'   U    61      30.416  34.369  61.290  1.00  0.00           O  
ATOM   1948 HO2'   U    61      31.141  34.933  61.009  1.00  0.00           H  
ATOM   1949  O3'   U    61      30.968  36.418  59.822  1.00  0.00           O  
ATOM   1950  P     A    62      31.794  37.377  58.925  1.00  0.00           P  
ATOM   1951  OP1   A    62      31.047  38.576  58.511  1.00  0.00           O  
ATOM   1952  OP2   A    62      32.639  36.609  57.957  1.00  0.00           O  
ATOM   1953  O5'   A    62      32.965  37.903  59.946  1.00  0.00           O  
ATOM   1954  C5'   A    62      32.755  38.843  61.011  1.00  0.00           C  
ATOM   1955  H5'   A    62      32.303  39.798  60.746  1.00  0.00           H  
ATOM   1956 H5''   A    62      33.689  39.160  61.476  1.00  0.00           H  
ATOM   1957  C4'   A    62      31.815  38.191  62.104  1.00  0.00           C  
ATOM   1958  H4'   A    62      30.778  38.284  61.780  1.00  0.00           H  
ATOM   1959  O4'   A    62      32.193  36.822  62.363  1.00  0.00           O  
ATOM   1960  C1'   A    62      32.468  36.565  63.785  1.00  0.00           C  
ATOM   1961  H1'   A    62      31.852  35.767  64.200  1.00  0.00           H  
ATOM   1962  N9    A    62      33.837  36.165  64.061  1.00  0.00           N  
ATOM   1963  C8    A    62      34.259  34.919  64.414  1.00  0.00           C  
ATOM   1964  H8    A    62      33.625  34.118  64.765  1.00  0.00           H  
ATOM   1965  N7    A    62      35.558  34.801  64.265  1.00  0.00           N  
ATOM   1966  C5    A    62      36.007  36.037  63.877  1.00  0.00           C  
ATOM   1967  C6    A    62      37.258  36.516  63.446  1.00  0.00           C  
ATOM   1968  N6    A    62      38.438  35.916  63.517  1.00  0.00           N  
ATOM   1969  H61   A    62      38.460  34.907  63.546  1.00  0.00           H  
ATOM   1970  H62   A    62      39.228  36.467  63.213  1.00  0.00           H  
ATOM   1971  N1    A    62      37.453  37.800  63.156  1.00  0.00           N  
ATOM   1972  C2    A    62      36.341  38.585  63.153  1.00  0.00           C  
ATOM   1973  H2    A    62      36.419  39.631  62.894  1.00  0.00           H  
ATOM   1974  N3    A    62      35.114  38.260  63.397  1.00  0.00           N  
ATOM   1975  C4    A    62      34.974  36.886  63.684  1.00  0.00           C  
ATOM   1976  C3'   A    62      31.964  38.979  63.452  1.00  0.00           C  
ATOM   1977  H3'   A    62      32.961  39.420  63.419  1.00  0.00           H  
ATOM   1978  C2'   A    62      32.113  37.799  64.529  1.00  0.00           C  
ATOM   1979  H2'   A    62      32.839  38.080  65.293  1.00  0.00           H  
ATOM   1980  O2'   A    62      30.798  37.571  65.056  1.00  0.00           O  
ATOM   1981 HO2'   A    62      30.349  38.411  65.178  1.00  0.00           H  
ATOM   1982  O3'   A    62      30.923  39.959  63.493  1.00  0.00           O  
ATOM   1983  P     U    63      30.733  40.916  64.717  1.00  0.00           P  
ATOM   1984  OP1   U    63      30.259  40.106  65.856  1.00  0.00           O  
ATOM   1985  OP2   U    63      29.918  42.102  64.332  1.00  0.00           O  
ATOM   1986  O5'   U    63      32.257  41.397  65.113  1.00  0.00           O  
ATOM   1987  C5'   U    63      32.902  40.972  66.318  1.00  0.00           C  
ATOM   1988  H5'   U    63      32.961  39.886  66.241  1.00  0.00           H  
ATOM   1989 H5''   U    63      32.353  41.344  67.183  1.00  0.00           H  
ATOM   1990  C4'   U    63      34.299  41.563  66.460  1.00  0.00           C  
ATOM   1991  H4'   U    63      34.672  41.132  67.389  1.00  0.00           H  
ATOM   1992  O4'   U    63      35.084  41.086  65.393  1.00  0.00           O  
ATOM   1993  C1'   U    63      36.032  42.072  64.991  1.00  0.00           C  
ATOM   1994  H1'   U    63      37.049  41.680  64.980  1.00  0.00           H  
ATOM   1995  N1    U    63      35.703  42.742  63.644  1.00  0.00           N  
ATOM   1996  C6    U    63      34.711  42.189  62.826  1.00  0.00           C  
ATOM   1997  H6    U    63      34.314  41.254  63.193  1.00  0.00           H  
ATOM   1998  C5    U    63      34.410  42.651  61.574  1.00  0.00           C  
ATOM   1999  H5    U    63      33.693  42.126  60.960  1.00  0.00           H  
ATOM   2000  C4    U    63      35.005  43.853  61.077  1.00  0.00           C  
ATOM   2001  O4    U    63      34.772  44.482  60.042  1.00  0.00           O  
ATOM   2002  N3    U    63      36.026  44.331  61.928  1.00  0.00           N  
ATOM   2003  H3    U    63      36.728  44.904  61.482  1.00  0.00           H  
ATOM   2004  C2    U    63      36.443  43.841  63.151  1.00  0.00           C  
ATOM   2005  O2    U    63      37.527  44.273  63.583  1.00  0.00           O  
ATOM   2006  C3'   U    63      34.439  43.075  66.545  1.00  0.00           C  
ATOM   2007  H3'   U    63      33.932  43.634  65.758  1.00  0.00           H  
ATOM   2008  C2'   U    63      35.946  43.081  66.176  1.00  0.00           C  
ATOM   2009  H2'   U    63      36.314  44.078  65.934  1.00  0.00           H  
ATOM   2010  O2'   U    63      36.789  42.630  67.270  1.00  0.00           O  
ATOM   2011 HO2'   U    63      36.351  42.866  68.091  1.00  0.00           H  
ATOM   2012  O3'   U    63      34.074  43.494  67.805  1.00  0.00           O  
ATOM   2013  P     A    64      34.214  44.993  68.225  1.00  0.00           P  
ATOM   2014  OP1   A    64      33.437  45.073  69.471  1.00  0.00           O  
ATOM   2015  OP2   A    64      34.015  45.842  67.049  1.00  0.00           O  
ATOM   2016  O5'   A    64      35.732  45.065  68.630  1.00  0.00           O  
ATOM   2017  C5'   A    64      36.223  44.460  69.820  1.00  0.00           C  
ATOM   2018  H5'   A    64      35.950  43.420  69.997  1.00  0.00           H  
ATOM   2019 H5''   A    64      35.716  44.912  70.672  1.00  0.00           H  
ATOM   2020  C4'   A    64      37.701  44.729  70.123  1.00  0.00           C  
ATOM   2021  H4'   A    64      38.011  44.117  70.970  1.00  0.00           H  
ATOM   2022  O4'   A    64      38.518  44.362  68.958  1.00  0.00           O  
ATOM   2023  C1'   A    64      39.670  45.240  69.070  1.00  0.00           C  
ATOM   2024  H1'   A    64      40.446  44.483  69.179  1.00  0.00           H  
ATOM   2025  N9    A    64      39.741  45.915  67.779  1.00  0.00           N  
ATOM   2026  C8    A    64      38.703  45.979  66.864  1.00  0.00           C  
ATOM   2027  H8    A    64      37.748  45.502  67.023  1.00  0.00           H  
ATOM   2028  N7    A    64      39.010  46.594  65.794  1.00  0.00           N  
ATOM   2029  C5    A    64      40.271  47.074  66.051  1.00  0.00           C  
ATOM   2030  C6    A    64      41.160  48.000  65.413  1.00  0.00           C  
ATOM   2031  N6    A    64      40.787  48.565  64.275  1.00  0.00           N  
ATOM   2032  H61   A    64      39.918  48.139  63.984  1.00  0.00           H  
ATOM   2033  H62   A    64      41.392  49.194  63.768  1.00  0.00           H  
ATOM   2034  N1    A    64      42.236  48.458  66.062  1.00  0.00           N  
ATOM   2035  C2    A    64      42.488  47.974  67.273  1.00  0.00           C  
ATOM   2036  H2    A    64      43.460  48.286  67.625  1.00  0.00           H  
ATOM   2037  N3    A    64      41.724  47.199  68.000  1.00  0.00           N  
ATOM   2038  C4    A    64      40.668  46.742  67.310  1.00  0.00           C  
ATOM   2039  C3'   A    64      38.047  46.198  70.408  1.00  0.00           C  
ATOM   2040  H3'   A    64      37.658  46.783  69.575  1.00  0.00           H  
ATOM   2041  C2'   A    64      39.549  46.157  70.285  1.00  0.00           C  
ATOM   2042  H2'   A    64      40.010  47.129  70.107  1.00  0.00           H  
ATOM   2043  O2'   A    64      40.019  45.545  71.479  1.00  0.00           O  
ATOM   2044 HO2'   A    64      40.104  46.318  72.042  1.00  0.00           H  
ATOM   2045  O3'   A    64      37.547  46.668  71.674  1.00  0.00           O  
ATOM   2046  P     C    65      37.207  48.176  71.835  1.00  0.00           P  
ATOM   2047  OP1   C    65      37.270  48.470  73.270  1.00  0.00           O  
ATOM   2048  OP2   C    65      35.891  48.372  71.160  1.00  0.00           O  
ATOM   2049  O5'   C    65      38.395  48.993  71.151  1.00  0.00           O  
ATOM   2050  C5'   C    65      38.156  49.588  69.890  1.00  0.00           C  
ATOM   2051  H5'   C    65      37.558  50.470  70.119  1.00  0.00           H  
ATOM   2052 H5''   C    65      37.530  48.948  69.269  1.00  0.00           H  
ATOM   2053  C4'   C    65      39.573  49.799  69.209  1.00  0.00           C  
ATOM   2054  H4'   C    65      40.264  48.995  69.464  1.00  0.00           H  
ATOM   2055  O4'   C    65      39.530  49.702  67.785  1.00  0.00           O  
ATOM   2056  C1'   C    65      40.277  50.852  67.308  1.00  0.00           C  
ATOM   2057  H1'   C    65      41.318  50.661  67.570  1.00  0.00           H  
ATOM   2058  N1    C    65      39.999  51.239  65.901  1.00  0.00           N  
ATOM   2059  C6    C    65      38.991  50.764  65.169  1.00  0.00           C  
ATOM   2060  H6    C    65      38.223  50.229  65.709  1.00  0.00           H  
ATOM   2061  C5    C    65      38.904  50.876  63.839  1.00  0.00           C  
ATOM   2062  H5    C    65      38.134  50.368  63.277  1.00  0.00           H  
ATOM   2063  C4    C    65      39.856  51.689  63.216  1.00  0.00           C  
ATOM   2064  N4    C    65      39.735  51.917  61.975  1.00  0.00           N  
ATOM   2065  H41   C    65      38.991  51.501  61.434  1.00  0.00           H  
ATOM   2066  H42   C    65      40.246  52.659  61.518  1.00  0.00           H  
ATOM   2067  N3    C    65      40.839  52.188  63.887  1.00  0.00           N  
ATOM   2068  C2    C    65      40.962  52.032  65.216  1.00  0.00           C  
ATOM   2069  O2    C    65      41.983  52.470  65.713  1.00  0.00           O  
ATOM   2070  C3'   C    65      39.994  51.207  69.660  1.00  0.00           C  
ATOM   2071  H3'   C    65      39.379  51.641  70.448  1.00  0.00           H  
ATOM   2072  C2'   C    65      39.774  51.862  68.403  1.00  0.00           C  
ATOM   2073  H2'   C    65      38.727  52.083  68.196  1.00  0.00           H  
ATOM   2074  O2'   C    65      40.472  53.091  68.237  1.00  0.00           O  
ATOM   2075 HO2'   C    65      39.922  53.820  68.536  1.00  0.00           H  
ATOM   2076  O3'   C    65      41.396  51.111  70.031  1.00  0.00           O  
ATOM   2077  P     A    66      41.836  50.722  71.459  1.00  0.00           P  
ATOM   2078  OP1   A    66      41.575  49.262  71.587  1.00  0.00           O  
ATOM   2079  OP2   A    66      41.201  51.559  72.475  1.00  0.00           O  
ATOM   2080  O5'   A    66      43.351  50.872  71.583  1.00  0.00           O  
ATOM   2081  C5'   A    66      44.144  50.263  70.632  1.00  0.00           C  
ATOM   2082  H5'   A    66      43.841  50.595  69.639  1.00  0.00           H  
ATOM   2083 H5''   A    66      44.098  49.185  70.788  1.00  0.00           H  
ATOM   2084  C4'   A    66      45.590  50.546  70.777  1.00  0.00           C  
ATOM   2085  H4'   A    66      45.913  50.127  71.730  1.00  0.00           H  
ATOM   2086  O4'   A    66      46.328  49.897  69.758  1.00  0.00           O  
ATOM   2087  C1'   A    66      47.474  50.741  69.299  1.00  0.00           C  
ATOM   2088  H1'   A    66      48.355  50.099  69.316  1.00  0.00           H  
ATOM   2089  N9    A    66      47.281  51.194  67.923  1.00  0.00           N  
ATOM   2090  C8    A    66      46.121  51.618  67.279  1.00  0.00           C  
ATOM   2091  H8    A    66      45.150  51.594  67.752  1.00  0.00           H  
ATOM   2092  N7    A    66      46.237  52.112  66.070  1.00  0.00           N  
ATOM   2093  C5    A    66      47.616  51.944  65.826  1.00  0.00           C  
ATOM   2094  C6    A    66      48.455  52.314  64.748  1.00  0.00           C  
ATOM   2095  N6    A    66      48.001  52.879  63.664  1.00  0.00           N  
ATOM   2096  H61   A    66      47.024  53.110  63.560  1.00  0.00           H  
ATOM   2097  H62   A    66      48.730  53.096  62.999  1.00  0.00           H  
ATOM   2098  N1    A    66      49.758  52.043  64.708  1.00  0.00           N  
ATOM   2099  C2    A    66      50.207  51.491  65.863  1.00  0.00           C  
ATOM   2100  H2    A    66      51.215  51.103  65.882  1.00  0.00           H  
ATOM   2101  N3    A    66      49.582  51.145  67.006  1.00  0.00           N  
ATOM   2102  C4    A    66      48.237  51.459  66.918  1.00  0.00           C  
ATOM   2103  C3'   A    66      46.030  51.992  70.679  1.00  0.00           C  
ATOM   2104  H3'   A    66      45.509  52.408  69.817  1.00  0.00           H  
ATOM   2105  C2'   A    66      47.551  51.886  70.303  1.00  0.00           C  
ATOM   2106  H2'   A    66      47.816  52.773  69.727  1.00  0.00           H  
ATOM   2107  O2'   A    66      48.476  51.434  71.293  1.00  0.00           O  
ATOM   2108 HO2'   A    66      49.327  51.501  70.855  1.00  0.00           H  
ATOM   2109  O3'   A    66      45.726  52.757  71.757  1.00  0.00           O  
ATOM   2110  P     G    67      45.375  54.352  71.766  1.00  0.00           P  
ATOM   2111  OP1   G    67      45.564  54.765  73.127  1.00  0.00           O  
ATOM   2112  OP2   G    67      43.975  54.416  71.181  1.00  0.00           O  
ATOM   2113  O5'   G    67      46.298  55.183  70.884  1.00  0.00           O  
ATOM   2114  C5'   G    67      47.653  55.459  71.155  1.00  0.00           C  
ATOM   2115  H5'   G    67      48.004  54.559  71.660  1.00  0.00           H  
ATOM   2116 H5''   G    67      47.860  56.263  71.861  1.00  0.00           H  
ATOM   2117  C4'   G    67      48.351  55.678  69.841  1.00  0.00           C  
ATOM   2118  H4'   G    67      49.395  55.515  70.111  1.00  0.00           H  
ATOM   2119  O4'   G    67      48.017  54.712  68.850  1.00  0.00           O  
ATOM   2120  C1'   G    67      48.120  55.352  67.567  1.00  0.00           C  
ATOM   2121  H1'   G    67      48.792  54.747  66.958  1.00  0.00           H  
ATOM   2122  N9    G    67      46.784  55.544  66.919  1.00  0.00           N  
ATOM   2123  C8    G    67      45.553  55.293  67.406  1.00  0.00           C  
ATOM   2124  H8    G    67      45.447  54.869  68.394  1.00  0.00           H  
ATOM   2125  N7    G    67      44.595  55.511  66.612  1.00  0.00           N  
ATOM   2126  C5    G    67      45.225  55.917  65.397  1.00  0.00           C  
ATOM   2127  C6    G    67      44.732  56.296  64.132  1.00  0.00           C  
ATOM   2128  O6    G    67      43.636  56.503  63.754  1.00  0.00           O  
ATOM   2129  N1    G    67      45.749  56.467  63.238  1.00  0.00           N  
ATOM   2130  H1    G    67      45.443  56.526  62.277  1.00  0.00           H  
ATOM   2131  C2    G    67      47.095  56.480  63.517  1.00  0.00           C  
ATOM   2132  N2    G    67      47.974  56.691  62.548  1.00  0.00           N  
ATOM   2133  H21   G    67      48.954  56.493  62.691  1.00  0.00           H  
ATOM   2134  H22   G    67      47.676  57.223  61.743  1.00  0.00           H  
ATOM   2135  N3    G    67      47.606  56.031  64.646  1.00  0.00           N  
ATOM   2136  C4    G    67      46.604  55.778  65.593  1.00  0.00           C  
ATOM   2137  C3'   G    67      48.252  57.025  69.232  1.00  0.00           C  
ATOM   2138  H3'   G    67      47.197  57.193  69.018  1.00  0.00           H  
ATOM   2139  C2'   G    67      48.822  56.699  67.840  1.00  0.00           C  
ATOM   2140  H2'   G    67      48.492  57.351  67.031  1.00  0.00           H  
ATOM   2141  O2'   G    67      50.211  56.600  67.825  1.00  0.00           O  
ATOM   2142 HO2'   G    67      50.586  57.091  68.560  1.00  0.00           H  
ATOM   2143  O3'   G    67      48.794  58.122  70.002  1.00  0.00           O  
ATOM   2144  P     G    68      48.131  59.532  69.746  1.00  0.00           P  
ATOM   2145  OP1   G    68      48.633  60.346  70.847  1.00  0.00           O  
ATOM   2146  OP2   G    68      46.666  59.425  69.605  1.00  0.00           O  
ATOM   2147  O5'   G    68      48.692  59.984  68.303  1.00  0.00           O  
ATOM   2148  C5'   G    68      49.924  60.678  68.135  1.00  0.00           C  
ATOM   2149  H5'   G    68      50.684  60.078  68.635  1.00  0.00           H  
ATOM   2150 H5''   G    68      49.930  61.679  68.564  1.00  0.00           H  
ATOM   2151  C4'   G    68      50.258  60.870  66.677  1.00  0.00           C  
ATOM   2152  H4'   G    68      51.302  61.124  66.499  1.00  0.00           H  
ATOM   2153  O4'   G    68      49.849  59.708  65.964  1.00  0.00           O  
ATOM   2154  C1'   G    68      49.344  60.104  64.723  1.00  0.00           C  
ATOM   2155  H1'   G    68      49.905  59.517  63.996  1.00  0.00           H  
ATOM   2156  N9    G    68      47.894  59.935  64.667  1.00  0.00           N  
ATOM   2157  C8    G    68      47.008  59.412  65.631  1.00  0.00           C  
ATOM   2158  H8    G    68      47.428  59.078  66.569  1.00  0.00           H  
ATOM   2159  N7    G    68      45.787  59.352  65.218  1.00  0.00           N  
ATOM   2160  C5    G    68      45.786  59.829  63.900  1.00  0.00           C  
ATOM   2161  C6    G    68      44.768  59.862  62.835  1.00  0.00           C  
ATOM   2162  O6    G    68      43.638  59.586  62.912  1.00  0.00           O  
ATOM   2163  N1    G    68      45.214  60.360  61.698  1.00  0.00           N  
ATOM   2164  H1    G    68      44.578  60.334  60.914  1.00  0.00           H  
ATOM   2165  C2    G    68      46.434  60.655  61.409  1.00  0.00           C  
ATOM   2166  N2    G    68      46.640  61.280  60.295  1.00  0.00           N  
ATOM   2167  H21   G    68      47.529  61.648  59.987  1.00  0.00           H  
ATOM   2168  H22   G    68      45.787  61.594  59.855  1.00  0.00           H  
ATOM   2169  N3    G    68      47.468  60.537  62.286  1.00  0.00           N  
ATOM   2170  C4    G    68      47.057  60.122  63.532  1.00  0.00           C  
ATOM   2171  C3'   G    68      49.500  62.092  66.034  1.00  0.00           C  
ATOM   2172  H3'   G    68      48.517  61.941  66.482  1.00  0.00           H  
ATOM   2173  C2'   G    68      49.686  61.596  64.590  1.00  0.00           C  
ATOM   2174  H2'   G    68      48.989  62.164  63.974  1.00  0.00           H  
ATOM   2175  O2'   G    68      51.025  61.839  64.011  1.00  0.00           O  
ATOM   2176 HO2'   G    68      50.852  61.884  63.068  1.00  0.00           H  
ATOM   2177  O3'   G    68      50.059  63.308  66.399  1.00  0.00           O  
ATOM   2178  P     G    69      49.176  64.605  66.175  1.00  0.00           P  
ATOM   2179  OP1   G    69      49.856  65.914  66.549  1.00  0.00           O  
ATOM   2180  OP2   G    69      47.825  64.380  66.760  1.00  0.00           O  
ATOM   2181  O5'   G    69      49.015  64.605  64.530  1.00  0.00           O  
ATOM   2182  C5'   G    69      50.024  65.230  63.770  1.00  0.00           C  
ATOM   2183  H5'   G    69      50.903  64.605  63.616  1.00  0.00           H  
ATOM   2184 H5''   G    69      50.335  66.148  64.269  1.00  0.00           H  
ATOM   2185  C4'   G    69      49.455  65.527  62.408  1.00  0.00           C  
ATOM   2186  H4'   G    69      50.248  65.955  61.794  1.00  0.00           H  
ATOM   2187  O4'   G    69      48.812  64.394  61.891  1.00  0.00           O  
ATOM   2188  C1'   G    69      47.633  64.710  61.168  1.00  0.00           C  
ATOM   2189  H1'   G    69      47.503  64.213  60.207  1.00  0.00           H  
ATOM   2190  N9    G    69      46.426  64.238  61.868  1.00  0.00           N  
ATOM   2191  C8    G    69      46.352  63.387  62.922  1.00  0.00           C  
ATOM   2192  H8    G    69      47.242  63.047  63.431  1.00  0.00           H  
ATOM   2193  N7    G    69      45.204  62.893  63.237  1.00  0.00           N  
ATOM   2194  C5    G    69      44.350  63.365  62.246  1.00  0.00           C  
ATOM   2195  C6    G    69      42.918  63.249  62.027  1.00  0.00           C  
ATOM   2196  O6    G    69      42.027  62.742  62.717  1.00  0.00           O  
ATOM   2197  N1    G    69      42.473  63.833  60.889  1.00  0.00           N  
ATOM   2198  H1    G    69      41.473  63.846  60.750  1.00  0.00           H  
ATOM   2199  C2    G    69      43.246  64.556  60.043  1.00  0.00           C  
ATOM   2200  N2    G    69      42.637  65.196  59.048  1.00  0.00           N  
ATOM   2201  H21   G    69      43.094  65.936  58.534  1.00  0.00           H  
ATOM   2202  H22   G    69      41.703  64.975  58.733  1.00  0.00           H  
ATOM   2203  N3    G    69      44.584  64.725  60.156  1.00  0.00           N  
ATOM   2204  C4    G    69      45.087  64.156  61.322  1.00  0.00           C  
ATOM   2205  C3'   G    69      48.346  66.557  62.359  1.00  0.00           C  
ATOM   2206  H3'   G    69      47.659  66.346  63.178  1.00  0.00           H  
ATOM   2207  C2'   G    69      47.596  66.198  61.026  1.00  0.00           C  
ATOM   2208  H2'   G    69      46.608  66.658  61.032  1.00  0.00           H  
ATOM   2209  O2'   G    69      48.227  66.526  59.772  1.00  0.00           O  
ATOM   2210 HO2'   G    69      47.518  66.744  59.162  1.00  0.00           H  
ATOM   2211  O3'   G    69      48.740  67.970  62.399  1.00  0.00           O  
ATOM   2212  P     C    70      47.834  69.015  63.049  1.00  0.00           P  
ATOM   2213  OP1   C    70      48.549  70.356  63.110  1.00  0.00           O  
ATOM   2214  OP2   C    70      47.326  68.463  64.344  1.00  0.00           O  
ATOM   2215  O5'   C    70      46.533  69.078  62.078  1.00  0.00           O  
ATOM   2216  C5'   C    70      46.676  69.638  60.810  1.00  0.00           C  
ATOM   2217  H5'   C    70      47.317  68.956  60.251  1.00  0.00           H  
ATOM   2218 H5''   C    70      47.071  70.651  60.883  1.00  0.00           H  
ATOM   2219  C4'   C    70      45.358  69.730  60.069  1.00  0.00           C  
ATOM   2220  H4'   C    70      45.491  69.924  59.005  1.00  0.00           H  
ATOM   2221  O4'   C    70      44.671  68.500  60.095  1.00  0.00           O  
ATOM   2222  C1'   C    70      43.279  68.690  60.178  1.00  0.00           C  
ATOM   2223  H1'   C    70      42.810  68.302  59.274  1.00  0.00           H  
ATOM   2224  N1    C    70      42.733  67.971  61.322  1.00  0.00           N  
ATOM   2225  C6    C    70      43.533  67.598  62.366  1.00  0.00           C  
ATOM   2226  H6    C    70      44.578  67.862  62.298  1.00  0.00           H  
ATOM   2227  C5    C    70      43.062  66.854  63.385  1.00  0.00           C  
ATOM   2228  H5    C    70      43.716  66.511  64.173  1.00  0.00           H  
ATOM   2229  C4    C    70      41.675  66.538  63.292  1.00  0.00           C  
ATOM   2230  N4    C    70      41.149  65.619  64.081  1.00  0.00           N  
ATOM   2231  H41   C    70      41.820  64.919  64.365  1.00  0.00           H  
ATOM   2232  H42   C    70      40.191  65.310  64.000  1.00  0.00           H  
ATOM   2233  N3    C    70      40.853  66.980  62.358  1.00  0.00           N  
ATOM   2234  C2    C    70      41.328  67.750  61.367  1.00  0.00           C  
ATOM   2235  O2    C    70      40.539  68.169  60.548  1.00  0.00           O  
ATOM   2236  C3'   C    70      44.420  70.665  60.804  1.00  0.00           C  
ATOM   2237  H3'   C    70      44.500  70.516  61.880  1.00  0.00           H  
ATOM   2238  C2'   C    70      43.018  70.160  60.339  1.00  0.00           C  
ATOM   2239  H2'   C    70      42.314  70.270  61.164  1.00  0.00           H  
ATOM   2240  O2'   C    70      42.693  70.754  59.072  1.00  0.00           O  
ATOM   2241 HO2'   C    70      43.460  71.325  58.985  1.00  0.00           H  
ATOM   2242  O3'   C    70      44.568  72.000  60.378  1.00  0.00           O  
ATOM   2243  P    U3    71      44.189  73.128  61.341  1.00  0.00           P  
ATOM   2244  OP1  U3    71      44.521  74.440  60.692  1.00  0.00           O  
ATOM   2245  OP2  U3    71      44.837  72.829  62.648  1.00  0.00           O  
ATOM   2246  O5'  U3    71      42.624  73.075  61.642  1.00  0.00           O  
ATOM   2247  C5'  U3    71      41.729  73.592  60.669  1.00  0.00           C  
ATOM   2248  H5'  U3    71      41.952  73.266  59.653  1.00  0.00           H  
ATOM   2249 H5''  U3    71      41.698  74.681  60.685  1.00  0.00           H  
ATOM   2250  C4'  U3    71      40.232  73.209  60.877  1.00  0.00           C  
ATOM   2251  H4'  U3    71      39.687  73.613  60.024  1.00  0.00           H  
ATOM   2252  O4'  U3    71      40.091  71.788  60.889  1.00  0.00           O  
ATOM   2253  C1'  U3    71      38.890  71.377  61.675  1.00  0.00           C  
ATOM   2254  H1'  U3    71      38.170  71.076  60.914  1.00  0.00           H  
ATOM   2255  N1   U3    71      39.072  70.284  62.652  1.00  0.00           N  
ATOM   2256  C6   U3    71      40.107  70.360  63.543  1.00  0.00           C  
ATOM   2257  H6   U3    71      40.899  71.084  63.420  1.00  0.00           H  
ATOM   2258  C5   U3    71      40.111  69.576  64.645  1.00  0.00           C  
ATOM   2259  H5   U3    71      40.924  69.714  65.342  1.00  0.00           H  
ATOM   2260  C4   U3    71      39.080  68.621  64.930  1.00  0.00           C  
ATOM   2261  O4   U3    71      38.969  67.900  65.951  1.00  0.00           O  
ATOM   2262  N3   U3    71      38.070  68.555  64.001  1.00  0.00           N  
ATOM   2263  H3   U3    71      37.381  67.825  64.107  1.00  0.00           H  
ATOM   2264  C2   U3    71      38.009  69.367  62.927  1.00  0.00           C  
ATOM   2265  O2   U3    71      37.040  69.223  62.182  1.00  0.00           O  
ATOM   2266  C3'  U3    71      39.569  73.591  62.115  1.00  0.00           C  
ATOM   2267  H3'  U3    71      40.285  73.362  62.904  1.00  0.00           H  
ATOM   2268  C2'  U3    71      38.353  72.700  62.229  1.00  0.00           C  
ATOM   2269  H2'  U3    71      38.155  72.565  63.292  1.00  0.00           H  
ATOM   2270  O2'  U3    71      37.255  73.266  61.516  1.00  0.00           O  
ATOM   2271 HO2'  U3    71      36.445  72.963  61.932  1.00  0.00           H  
ATOM   2272  O3'  U3    71      39.158  74.960  62.156  1.00  0.00           O  
ATOM   2273 HO3'  U3    71      38.210  74.983  62.305  1.00  0.00           H  
TER    2274       U3    71 
ATOM   2274 MG    MG    72      26.402  32.624  46.676  1.00  0.00          MG  
TER    2275       MG    72 
ATOM   2275 MG    MG    73      33.727  35.262  42.432  1.00  0.00          MG  
TER    2276       MG    73 
ATOM   2276 MG    MG    74      34.302  57.461  56.361  1.00  0.00          MG  
TER    2277       MG    74 
ATOM   2277 MG    MG    75      33.368  35.184  54.731  1.00  0.00          MG  
TER    2278       MG    75 
ATOM   2278 MG    MG    76      25.815  15.214  45.872  1.00  0.00          MG  
TER    2279       MG    76 
ATOM   2279 MG    MG    77      31.821  55.827  46.049  1.00  0.00          MG  
TER    2280       MG    77 
END  
