# Supplementary material for: Modeling the structure of the frameshift-stimulatory pseudoknot in SARS-CoV-2 reveals multiple possible conformers
Source: PLoS Comput Biol. 2021 Jan 19;17(1):e1008603. doi: 10.1371/journal.pcbi.1008603 (PMC7845960; doi:10.1371/journal.pcbi.1008603)
Supplement: S1 Data — Files in.pdb format for each of the model structures presented in the manuscript are included in an archived.zip folder. The files corresponding to the structures shown in Figs 3B, 3E, 3H, 4B, 4E, 4H, 5B, 6A–6F, and 7A–7G are named FigNX_1.pdb, where N is the figure number and X is the letter for the figure panel. These structures represent the most populated of the clusters found in the corresponding MD simulations. The structures of the second- and third-most populated clusters from each of the simulations are in the files named FigNX_2.pdb and FigNX_3.pdb, respectively. (ZIP) [file pcbi.1008603.s006.zip › Fig3B_2.pdb]

ATOM      1 HO5'  U5     1      18.736  27.239  61.547  1.00  0.00           H  
ATOM      2  O5'  U5     1      19.621  27.573  61.381  1.00  0.00           O  
ATOM      3  C5'  U5     1      20.466  26.764  62.192  1.00  0.00           C  
ATOM      4  H5'  U5     1      19.895  26.011  62.734  1.00  0.00           H  
ATOM      5 H5''  U5     1      20.879  27.492  62.891  1.00  0.00           H  
ATOM      6  C4'  U5     1      21.535  26.140  61.320  1.00  0.00           C  
ATOM      7  H4'  U5     1      22.311  25.617  61.879  1.00  0.00           H  
ATOM      8  O4'  U5     1      21.105  25.197  60.347  1.00  0.00           O  
ATOM      9  C1'  U5     1      22.185  25.167  59.376  1.00  0.00           C  
ATOM     10  H1'  U5     1      22.742  24.234  59.464  1.00  0.00           H  
ATOM     11  N1   U5     1      21.580  25.155  58.040  1.00  0.00           N  
ATOM     12  C6   U5     1      20.615  26.078  57.725  1.00  0.00           C  
ATOM     13  H6   U5     1      20.300  26.846  58.415  1.00  0.00           H  
ATOM     14  C5   U5     1      20.034  25.989  56.526  1.00  0.00           C  
ATOM     15  H5   U5     1      19.330  26.795  56.380  1.00  0.00           H  
ATOM     16  C4   U5     1      20.288  25.038  55.512  1.00  0.00           C  
ATOM     17  O4   U5     1      19.583  24.887  54.499  1.00  0.00           O  
ATOM     18  N3   U5     1      21.253  24.112  55.833  1.00  0.00           N  
ATOM     19  H3   U5     1      21.568  23.471  55.119  1.00  0.00           H  
ATOM     20  C2   U5     1      21.965  24.160  57.095  1.00  0.00           C  
ATOM     21  O2   U5     1      22.746  23.280  57.324  1.00  0.00           O  
ATOM     22  C3'  U5     1      22.458  27.205  60.581  1.00  0.00           C  
ATOM     23  H3'  U5     1      21.863  27.947  60.048  1.00  0.00           H  
ATOM     24  C2'  U5     1      23.076  26.383  59.454  1.00  0.00           C  
ATOM     25  H2'  U5     1      23.096  27.089  58.624  1.00  0.00           H  
ATOM     26  O2'  U5     1      24.380  25.895  59.802  1.00  0.00           O  
ATOM     27 HO2'  U5     1      24.982  26.613  59.592  1.00  0.00           H  
ATOM     28  O3'  U5     1      23.339  27.737  61.487  1.00  0.00           O  
ATOM     29  P     U     2      23.975  29.117  61.243  1.00  0.00           P  
ATOM     30  OP1   U     2      24.375  29.533  62.640  1.00  0.00           O  
ATOM     31  OP2   U     2      22.920  29.980  60.583  1.00  0.00           O  
ATOM     32  O5'   U     2      25.193  28.931  60.220  1.00  0.00           O  
ATOM     33  C5'   U     2      26.522  28.500  60.744  1.00  0.00           C  
ATOM     34  H5'   U     2      26.312  27.712  61.467  1.00  0.00           H  
ATOM     35 H5''   U     2      27.088  29.322  61.183  1.00  0.00           H  
ATOM     36  C4'   U     2      27.419  28.038  59.533  1.00  0.00           C  
ATOM     37  H4'   U     2      28.383  27.643  59.854  1.00  0.00           H  
ATOM     38  O4'   U     2      26.803  27.015  58.832  1.00  0.00           O  
ATOM     39  C1'   U     2      27.325  26.914  57.504  1.00  0.00           C  
ATOM     40  H1'   U     2      28.094  26.142  57.484  1.00  0.00           H  
ATOM     41  N1    U     2      26.236  26.575  56.577  1.00  0.00           N  
ATOM     42  C6    U     2      25.000  27.244  56.631  1.00  0.00           C  
ATOM     43  H6    U     2      24.874  27.945  57.443  1.00  0.00           H  
ATOM     44  C5    U     2      23.988  27.037  55.724  1.00  0.00           C  
ATOM     45  H5    U     2      23.030  27.512  55.877  1.00  0.00           H  
ATOM     46  C4    U     2      24.211  26.067  54.608  1.00  0.00           C  
ATOM     47  O4    U     2      23.373  25.689  53.817  1.00  0.00           O  
ATOM     48  N3    U     2      25.423  25.407  54.699  1.00  0.00           N  
ATOM     49  H3    U     2      25.642  24.736  53.977  1.00  0.00           H  
ATOM     50  C2    U     2      26.403  25.576  55.607  1.00  0.00           C  
ATOM     51  O2    U     2      27.443  24.917  55.525  1.00  0.00           O  
ATOM     52  C3'   U     2      27.649  29.131  58.515  1.00  0.00           C  
ATOM     53  H3'   U     2      26.687  29.631  58.399  1.00  0.00           H  
ATOM     54  C2'   U     2      28.058  28.237  57.294  1.00  0.00           C  
ATOM     55  H2'   U     2      27.685  28.864  56.485  1.00  0.00           H  
ATOM     56  O2'   U     2      29.417  27.938  57.211  1.00  0.00           O  
ATOM     57 HO2'   U     2      29.968  28.679  57.472  1.00  0.00           H  
ATOM     58  O3'   U     2      28.650  30.127  58.854  1.00  0.00           O  
ATOM     59  P     U     3      28.370  31.654  59.070  1.00  0.00           P  
ATOM     60  OP1   U     3      29.618  32.178  59.691  1.00  0.00           O  
ATOM     61  OP2   U     3      27.087  31.776  59.816  1.00  0.00           O  
ATOM     62  O5'   U     3      28.205  32.212  57.584  1.00  0.00           O  
ATOM     63  C5'   U     3      29.325  32.571  56.799  1.00  0.00           C  
ATOM     64  H5'   U     3      29.807  33.403  57.312  1.00  0.00           H  
ATOM     65 H5''   U     3      28.941  32.925  55.843  1.00  0.00           H  
ATOM     66  C4'   U     3      30.278  31.476  56.422  1.00  0.00           C  
ATOM     67  H4'   U     3      30.580  30.992  57.351  1.00  0.00           H  
ATOM     68  O4'   U     3      29.864  30.470  55.512  1.00  0.00           O  
ATOM     69  C1'   U     3      30.857  30.261  54.530  1.00  0.00           C  
ATOM     70  H1'   U     3      31.159  29.214  54.509  1.00  0.00           H  
ATOM     71  N1    U     3      30.468  30.680  53.195  1.00  0.00           N  
ATOM     72  C6    U     3      29.396  31.493  53.044  1.00  0.00           C  
ATOM     73  H6    U     3      29.002  32.017  53.902  1.00  0.00           H  
ATOM     74  C5    U     3      28.896  31.813  51.817  1.00  0.00           C  
ATOM     75  H5    U     3      28.111  32.538  51.663  1.00  0.00           H  
ATOM     76  C4    U     3      29.605  31.360  50.666  1.00  0.00           C  
ATOM     77  O4    U     3      29.406  31.758  49.548  1.00  0.00           O  
ATOM     78  N3    U     3      30.651  30.512  50.848  1.00  0.00           N  
ATOM     79  H3    U     3      31.253  30.282  50.070  1.00  0.00           H  
ATOM     80  C2    U     3      31.103  30.081  52.119  1.00  0.00           C  
ATOM     81  O2    U     3      31.929  29.146  52.186  1.00  0.00           O  
ATOM     82  C3'   U     3      31.590  32.135  55.780  1.00  0.00           C  
ATOM     83  H3'   U     3      31.188  32.901  55.117  1.00  0.00           H  
ATOM     84  C2'   U     3      32.137  30.946  54.939  1.00  0.00           C  
ATOM     85  H2'   U     3      32.773  31.390  54.174  1.00  0.00           H  
ATOM     86  O2'   U     3      32.970  30.181  55.749  1.00  0.00           O  
ATOM     87 HO2'   U     3      33.835  30.574  55.893  1.00  0.00           H  
ATOM     88  O3'   U     3      32.422  32.725  56.717  1.00  0.00           O  
ATOM     89  P     G     4      33.577  33.653  56.416  1.00  0.00           P  
ATOM     90  OP1   G     4      33.791  34.409  57.677  1.00  0.00           O  
ATOM     91  OP2   G     4      33.245  34.356  55.175  1.00  0.00           O  
ATOM     92  O5'   G     4      34.864  32.840  56.026  1.00  0.00           O  
ATOM     93  C5'   G     4      35.537  32.083  57.062  1.00  0.00           C  
ATOM     94  H5'   G     4      34.735  31.527  57.548  1.00  0.00           H  
ATOM     95 H5''   G     4      35.981  32.758  57.793  1.00  0.00           H  
ATOM     96  C4'   G     4      36.575  31.177  56.315  1.00  0.00           C  
ATOM     97  H4'   G     4      36.977  30.394  56.957  1.00  0.00           H  
ATOM     98  O4'   G     4      35.971  30.511  55.173  1.00  0.00           O  
ATOM     99  C1'   G     4      36.966  30.320  54.177  1.00  0.00           C  
ATOM    100  H1'   G     4      37.312  29.287  54.136  1.00  0.00           H  
ATOM    101  N9    G     4      36.530  30.733  52.800  1.00  0.00           N  
ATOM    102  C8    G     4      35.434  31.427  52.465  1.00  0.00           C  
ATOM    103  H8    G     4      34.802  31.880  53.214  1.00  0.00           H  
ATOM    104  N7    G     4      35.138  31.457  51.204  1.00  0.00           N  
ATOM    105  C5    G     4      36.261  30.860  50.663  1.00  0.00           C  
ATOM    106  C6    G     4      36.690  30.732  49.339  1.00  0.00           C  
ATOM    107  O6    G     4      36.308  31.194  48.317  1.00  0.00           O  
ATOM    108  N1    G     4      37.763  29.938  49.183  1.00  0.00           N  
ATOM    109  H1    G     4      38.182  30.076  48.274  1.00  0.00           H  
ATOM    110  C2    G     4      38.458  29.325  50.157  1.00  0.00           C  
ATOM    111  N2    G     4      39.570  28.680  49.836  1.00  0.00           N  
ATOM    112  H21   G     4      40.205  28.356  50.552  1.00  0.00           H  
ATOM    113  H22   G     4      39.795  28.678  48.851  1.00  0.00           H  
ATOM    114  N3    G     4      38.160  29.446  51.426  1.00  0.00           N  
ATOM    115  C4    G     4      37.047  30.256  51.635  1.00  0.00           C  
ATOM    116  C3'   G     4      37.738  32.089  55.692  1.00  0.00           C  
ATOM    117  H3'   G     4      37.332  32.923  55.119  1.00  0.00           H  
ATOM    118  C2'   G     4      38.259  31.099  54.576  1.00  0.00           C  
ATOM    119  H2'   G     4      38.693  31.712  53.786  1.00  0.00           H  
ATOM    120  O2'   G     4      39.219  30.279  55.179  1.00  0.00           O  
ATOM    121 HO2'   G     4      39.943  30.663  55.680  1.00  0.00           H  
ATOM    122  O3'   G     4      38.689  32.340  56.711  1.00  0.00           O  
ATOM    123  P     C     5      39.772  33.418  56.563  1.00  0.00           P  
ATOM    124  OP1   C     5      40.447  33.426  57.904  1.00  0.00           O  
ATOM    125  OP2   C     5      39.072  34.690  56.140  1.00  0.00           O  
ATOM    126  O5'   C     5      40.745  32.958  55.369  1.00  0.00           O  
ATOM    127  C5'   C     5      41.893  32.177  55.656  1.00  0.00           C  
ATOM    128  H5'   C     5      41.672  31.346  56.326  1.00  0.00           H  
ATOM    129 H5''   C     5      42.635  32.822  56.126  1.00  0.00           H  
ATOM    130  C4'   C     5      42.596  31.722  54.380  1.00  0.00           C  
ATOM    131  H4'   C     5      43.331  30.937  54.560  1.00  0.00           H  
ATOM    132  O4'   C     5      41.731  31.090  53.404  1.00  0.00           O  
ATOM    133  C1'   C     5      42.190  31.368  52.098  1.00  0.00           C  
ATOM    134  H1'   C     5      42.361  30.474  51.498  1.00  0.00           H  
ATOM    135  N1    C     5      41.125  31.931  51.219  1.00  0.00           N  
ATOM    136  C6    C     5      40.064  32.698  51.740  1.00  0.00           C  
ATOM    137  H6    C     5      39.920  32.842  52.801  1.00  0.00           H  
ATOM    138  C5    C     5      39.132  33.293  50.888  1.00  0.00           C  
ATOM    139  H5    C     5      38.325  33.885  51.294  1.00  0.00           H  
ATOM    140  C4    C     5      39.340  33.150  49.545  1.00  0.00           C  
ATOM    141  N4    C     5      38.499  33.685  48.818  1.00  0.00           N  
ATOM    142  H41   C     5      38.539  33.508  47.824  1.00  0.00           H  
ATOM    143  H42   C     5      37.602  33.991  49.168  1.00  0.00           H  
ATOM    144  N3    C     5      40.208  32.266  49.044  1.00  0.00           N  
ATOM    145  C2    C     5      41.162  31.781  49.787  1.00  0.00           C  
ATOM    146  O2    C     5      42.053  31.166  49.238  1.00  0.00           O  
ATOM    147  C3'   C     5      43.263  32.868  53.629  1.00  0.00           C  
ATOM    148  H3'   C     5      42.555  33.696  53.604  1.00  0.00           H  
ATOM    149  C2'   C     5      43.416  32.295  52.278  1.00  0.00           C  
ATOM    150  H2'   C     5      43.205  33.074  51.546  1.00  0.00           H  
ATOM    151  O2'   C     5      44.574  31.536  52.057  1.00  0.00           O  
ATOM    152 HO2'   C     5      45.309  31.967  52.498  1.00  0.00           H  
ATOM    153  O3'   C     5      44.495  33.248  54.112  1.00  0.00           O  
ATOM    154  P     G     6      45.339  34.543  53.698  1.00  0.00           P  
ATOM    155  OP1   G     6      46.499  34.697  54.582  1.00  0.00           O  
ATOM    156  OP2   G     6      44.330  35.609  53.739  1.00  0.00           O  
ATOM    157  O5'   G     6      45.678  34.500  52.105  1.00  0.00           O  
ATOM    158  C5'   G     6      47.025  34.018  51.687  1.00  0.00           C  
ATOM    159  H5'   G     6      47.143  32.979  51.994  1.00  0.00           H  
ATOM    160 H5''   G     6      47.724  34.766  52.062  1.00  0.00           H  
ATOM    161  C4'   G     6      47.151  34.053  50.147  1.00  0.00           C  
ATOM    162  H4'   G     6      48.128  33.652  49.877  1.00  0.00           H  
ATOM    163  O4'   G     6      46.085  33.351  49.540  1.00  0.00           O  
ATOM    164  C1'   G     6      45.627  33.958  48.293  1.00  0.00           C  
ATOM    165  H1'   G     6      45.620  33.223  47.488  1.00  0.00           H  
ATOM    166  N9    G     6      44.227  34.557  48.363  1.00  0.00           N  
ATOM    167  C8    G     6      43.499  34.847  49.449  1.00  0.00           C  
ATOM    168  H8    G     6      43.817  34.683  50.468  1.00  0.00           H  
ATOM    169  N7    G     6      42.301  35.347  49.113  1.00  0.00           N  
ATOM    170  C5    G     6      42.265  35.230  47.700  1.00  0.00           C  
ATOM    171  C6    G     6      41.199  35.568  46.735  1.00  0.00           C  
ATOM    172  O6    G     6      39.998  35.969  46.925  1.00  0.00           O  
ATOM    173  N1    G     6      41.631  35.469  45.433  1.00  0.00           N  
ATOM    174  H1    G     6      41.123  36.092  44.821  1.00  0.00           H  
ATOM    175  C2    G     6      42.841  35.016  45.081  1.00  0.00           C  
ATOM    176  N2    G     6      43.118  35.000  43.841  1.00  0.00           N  
ATOM    177  H21   G     6      44.057  34.698  43.623  1.00  0.00           H  
ATOM    178  H22   G     6      42.505  35.349  43.118  1.00  0.00           H  
ATOM    179  N3    G     6      43.822  34.669  45.926  1.00  0.00           N  
ATOM    180  C4    G     6      43.435  34.756  47.229  1.00  0.00           C  
ATOM    181  C3'   G     6      47.037  35.370  49.445  1.00  0.00           C  
ATOM    182  H3'   G     6      46.231  36.001  49.819  1.00  0.00           H  
ATOM    183  C2'   G     6      46.652  35.018  48.049  1.00  0.00           C  
ATOM    184  H2'   G     6      46.224  35.828  47.459  1.00  0.00           H  
ATOM    185  O2'   G     6      47.774  34.537  47.318  1.00  0.00           O  
ATOM    186 HO2'   G     6      48.543  34.378  47.871  1.00  0.00           H  
ATOM    187  O3'   G     6      48.199  36.179  49.434  1.00  0.00           O  
ATOM    188  P     G     7      48.093  37.808  49.280  1.00  0.00           P  
ATOM    189  OP1   G     7      49.437  38.370  49.326  1.00  0.00           O  
ATOM    190  OP2   G     7      47.175  38.279  50.297  1.00  0.00           O  
ATOM    191  O5'   G     7      47.488  37.999  47.830  1.00  0.00           O  
ATOM    192  C5'   G     7      48.261  37.774  46.672  1.00  0.00           C  
ATOM    193  H5'   G     7      48.622  36.745  46.686  1.00  0.00           H  
ATOM    194 H5''   G     7      49.001  38.559  46.823  1.00  0.00           H  
ATOM    195  C4'   G     7      47.561  38.029  45.352  1.00  0.00           C  
ATOM    196  H4'   G     7      48.184  37.775  44.494  1.00  0.00           H  
ATOM    197  O4'   G     7      46.386  37.343  45.177  1.00  0.00           O  
ATOM    198  C1'   G     7      45.489  38.167  44.450  1.00  0.00           C  
ATOM    199  H1'   G     7      45.096  37.609  43.601  1.00  0.00           H  
ATOM    200  N9    G     7      44.283  38.424  45.344  1.00  0.00           N  
ATOM    201  C8    G     7      44.072  38.160  46.673  1.00  0.00           C  
ATOM    202  H8    G     7      44.785  37.621  47.279  1.00  0.00           H  
ATOM    203  N7    G     7      42.876  38.517  47.088  1.00  0.00           N  
ATOM    204  C5    G     7      42.299  39.029  45.943  1.00  0.00           C  
ATOM    205  C6    G     7      40.912  39.396  45.722  1.00  0.00           C  
ATOM    206  O6    G     7      39.881  39.404  46.469  1.00  0.00           O  
ATOM    207  N1    G     7      40.724  39.888  44.475  1.00  0.00           N  
ATOM    208  H1    G     7      39.782  40.218  44.319  1.00  0.00           H  
ATOM    209  C2    G     7      41.617  39.929  43.516  1.00  0.00           C  
ATOM    210  N2    G     7      41.212  40.467  42.364  1.00  0.00           N  
ATOM    211  H21   G     7      41.948  40.753  41.735  1.00  0.00           H  
ATOM    212  H22   G     7      40.367  41.021  42.385  1.00  0.00           H  
ATOM    213  N3    G     7      42.906  39.640  43.662  1.00  0.00           N  
ATOM    214  C4    G     7      43.133  39.021  44.883  1.00  0.00           C  
ATOM    215  C3'   G     7      47.173  39.559  45.203  1.00  0.00           C  
ATOM    216  H3'   G     7      46.738  39.925  46.133  1.00  0.00           H  
ATOM    217  C2'   G     7      46.089  39.495  44.075  1.00  0.00           C  
ATOM    218  H2'   G     7      45.469  40.389  44.149  1.00  0.00           H  
ATOM    219  O2'   G     7      46.602  39.275  42.755  1.00  0.00           O  
ATOM    220 HO2'   G     7      47.459  39.692  42.874  1.00  0.00           H  
ATOM    221  O3'   G     7      48.220  40.298  44.662  1.00  0.00           O  
ATOM    222  P     U     8      48.576  41.733  45.146  1.00  0.00           P  
ATOM    223  OP1   U     8      49.633  42.233  44.237  1.00  0.00           O  
ATOM    224  OP2   U     8      48.818  41.714  46.574  1.00  0.00           O  
ATOM    225  O5'   U     8      47.427  42.771  44.848  1.00  0.00           O  
ATOM    226  C5'   U     8      47.077  42.968  43.459  1.00  0.00           C  
ATOM    227  H5'   U     8      47.174  42.010  42.948  1.00  0.00           H  
ATOM    228 H5''   U     8      47.761  43.713  43.053  1.00  0.00           H  
ATOM    229  C4'   U     8      45.629  43.529  43.251  1.00  0.00           C  
ATOM    230  H4'   U     8      45.519  43.816  42.205  1.00  0.00           H  
ATOM    231  O4'   U     8      44.583  42.641  43.623  1.00  0.00           O  
ATOM    232  C1'   U     8      43.442  43.280  44.230  1.00  0.00           C  
ATOM    233  H1'   U     8      42.552  43.100  43.626  1.00  0.00           H  
ATOM    234  N1    U     8      43.036  42.754  45.567  1.00  0.00           N  
ATOM    235  C6    U     8      43.947  42.145  46.319  1.00  0.00           C  
ATOM    236  H6    U     8      44.986  42.081  46.029  1.00  0.00           H  
ATOM    237  C5    U     8      43.663  41.810  47.555  1.00  0.00           C  
ATOM    238  H5    U     8      44.455  41.353  48.131  1.00  0.00           H  
ATOM    239  C4    U     8      42.355  41.881  48.175  1.00  0.00           C  
ATOM    240  O4    U     8      42.029  41.371  49.245  1.00  0.00           O  
ATOM    241  N3    U     8      41.409  42.469  47.354  1.00  0.00           N  
ATOM    242  H3    U     8      40.436  42.484  47.624  1.00  0.00           H  
ATOM    243  C2    U     8      41.698  42.840  45.985  1.00  0.00           C  
ATOM    244  O2    U     8      40.715  43.115  45.255  1.00  0.00           O  
ATOM    245  C3'   U     8      45.384  44.738  44.192  1.00  0.00           C  
ATOM    246  H3'   U     8      45.664  44.364  45.177  1.00  0.00           H  
ATOM    247  C2'   U     8      43.831  44.747  44.147  1.00  0.00           C  
ATOM    248  H2'   U     8      43.475  45.290  45.023  1.00  0.00           H  
ATOM    249  O2'   U     8      43.253  45.184  42.917  1.00  0.00           O  
ATOM    250 HO2'   U     8      42.981  46.069  43.172  1.00  0.00           H  
ATOM    251  O3'   U     8      46.036  45.973  43.813  1.00  0.00           O  
ATOM    252  P     G     9      45.722  47.262  44.520  1.00  0.00           P  
ATOM    253  OP1   G     9      46.649  48.240  44.017  1.00  0.00           O  
ATOM    254  OP2   G     9      45.673  46.905  45.958  1.00  0.00           O  
ATOM    255  O5'   G     9      44.325  47.742  44.161  1.00  0.00           O  
ATOM    256  C5'   G     9      43.997  48.353  42.907  1.00  0.00           C  
ATOM    257  H5'   G     9      44.359  47.770  42.060  1.00  0.00           H  
ATOM    258 H5''   G     9      44.507  49.310  42.788  1.00  0.00           H  
ATOM    259  C4'   G     9      42.515  48.677  42.800  1.00  0.00           C  
ATOM    260  H4'   G     9      42.249  49.165  41.862  1.00  0.00           H  
ATOM    261  O4'   G     9      41.662  47.531  42.936  1.00  0.00           O  
ATOM    262  C1'   G     9      40.405  47.928  43.525  1.00  0.00           C  
ATOM    263  H1'   G     9      39.667  47.859  42.726  1.00  0.00           H  
ATOM    264  N9    G     9      39.791  47.233  44.705  1.00  0.00           N  
ATOM    265  C8    G     9      38.516  46.893  44.886  1.00  0.00           C  
ATOM    266  H8    G     9      37.774  47.175  44.155  1.00  0.00           H  
ATOM    267  N7    G     9      38.214  46.232  45.963  1.00  0.00           N  
ATOM    268  C5    G     9      39.460  46.166  46.583  1.00  0.00           C  
ATOM    269  C6    G     9      39.901  45.741  47.912  1.00  0.00           C  
ATOM    270  O6    G     9      39.341  45.359  48.901  1.00  0.00           O  
ATOM    271  N1    G     9      41.245  45.741  48.055  1.00  0.00           N  
ATOM    272  H1    G     9      41.592  45.622  48.996  1.00  0.00           H  
ATOM    273  C2    G     9      42.096  46.272  47.162  1.00  0.00           C  
ATOM    274  N2    G     9      43.292  46.414  47.577  1.00  0.00           N  
ATOM    275  H21   G     9      43.470  46.387  48.570  1.00  0.00           H  
ATOM    276  H22   G     9      43.858  47.021  47.002  1.00  0.00           H  
ATOM    277  N3    G     9      41.716  46.759  45.979  1.00  0.00           N  
ATOM    278  C4    G     9      40.405  46.698  45.761  1.00  0.00           C  
ATOM    279  C3'   G     9      42.208  49.593  43.939  1.00  0.00           C  
ATOM    280  H3'   G     9      42.550  49.198  44.895  1.00  0.00           H  
ATOM    281  C2'   G     9      40.701  49.331  43.833  1.00  0.00           C  
ATOM    282  H2'   G     9      40.396  49.522  44.862  1.00  0.00           H  
ATOM    283  O2'   G     9      40.007  50.097  42.809  1.00  0.00           O  
ATOM    284 HO2'   G     9      40.619  50.712  42.397  1.00  0.00           H  
ATOM    285  O3'   G     9      42.535  50.935  43.806  1.00  0.00           O  
ATOM    286  P     U    10      42.692  51.845  45.043  1.00  0.00           P  
ATOM    287  OP1   U    10      43.102  53.184  44.576  1.00  0.00           O  
ATOM    288  OP2   U    10      43.447  51.082  46.066  1.00  0.00           O  
ATOM    289  O5'   U    10      41.226  51.912  45.702  1.00  0.00           O  
ATOM    290  C5'   U    10      40.123  52.666  45.116  1.00  0.00           C  
ATOM    291  H5'   U    10      40.068  52.440  44.051  1.00  0.00           H  
ATOM    292 H5''   U    10      40.249  53.730  45.312  1.00  0.00           H  
ATOM    293  C4'   U    10      38.787  52.251  45.754  1.00  0.00           C  
ATOM    294  H4'   U    10      38.080  52.834  45.162  1.00  0.00           H  
ATOM    295  O4'   U    10      38.536  50.899  45.587  1.00  0.00           O  
ATOM    296  C1'   U    10      37.944  50.357  46.770  1.00  0.00           C  
ATOM    297  H1'   U    10      37.052  49.813  46.457  1.00  0.00           H  
ATOM    298  N1    U    10      38.857  49.485  47.583  1.00  0.00           N  
ATOM    299  C6    U    10      40.252  49.469  47.603  1.00  0.00           C  
ATOM    300  H6    U    10      40.735  50.041  46.825  1.00  0.00           H  
ATOM    301  C5    U    10      40.947  48.977  48.621  1.00  0.00           C  
ATOM    302  H5    U    10      42.011  49.137  48.713  1.00  0.00           H  
ATOM    303  C4    U    10      40.294  48.294  49.706  1.00  0.00           C  
ATOM    304  O4    U    10      40.867  47.807  50.656  1.00  0.00           O  
ATOM    305  N3    U    10      38.921  48.083  49.554  1.00  0.00           N  
ATOM    306  H3    U    10      38.523  47.343  50.115  1.00  0.00           H  
ATOM    307  C2    U    10      38.169  48.733  48.603  1.00  0.00           C  
ATOM    308  O2    U    10      36.904  48.586  48.607  1.00  0.00           O  
ATOM    309  C3'   U    10      38.614  52.645  47.217  1.00  0.00           C  
ATOM    310  H3'   U    10      39.483  52.395  47.826  1.00  0.00           H  
ATOM    311  C2'   U    10      37.521  51.623  47.578  1.00  0.00           C  
ATOM    312  H2'   U    10      37.497  51.412  48.647  1.00  0.00           H  
ATOM    313  O2'   U    10      36.256  52.056  47.091  1.00  0.00           O  
ATOM    314 HO2'   U    10      35.531  51.795  47.664  1.00  0.00           H  
ATOM    315  O3'   U    10      38.318  53.958  47.524  1.00  0.00           O  
ATOM    316  P     A    11      38.198  54.536  48.929  1.00  0.00           P  
ATOM    317  OP1   A    11      37.850  55.941  48.745  1.00  0.00           O  
ATOM    318  OP2   A    11      39.515  54.290  49.576  1.00  0.00           O  
ATOM    319  O5'   A    11      37.093  53.787  49.790  1.00  0.00           O  
ATOM    320  C5'   A    11      35.700  54.053  49.520  1.00  0.00           C  
ATOM    321  H5'   A    11      35.560  54.083  48.439  1.00  0.00           H  
ATOM    322 H5''   A    11      35.364  55.007  49.925  1.00  0.00           H  
ATOM    323  C4'   A    11      34.780  52.956  50.049  1.00  0.00           C  
ATOM    324  H4'   A    11      33.825  53.292  49.644  1.00  0.00           H  
ATOM    325  O4'   A    11      35.266  51.661  49.719  1.00  0.00           O  
ATOM    326  C1'   A    11      34.922  50.754  50.715  1.00  0.00           C  
ATOM    327  H1'   A    11      34.511  49.860  50.247  1.00  0.00           H  
ATOM    328  N9    A    11      36.116  50.237  51.278  1.00  0.00           N  
ATOM    329  C8    A    11      37.324  50.886  51.331  1.00  0.00           C  
ATOM    330  H8    A    11      37.653  51.717  50.724  1.00  0.00           H  
ATOM    331  N7    A    11      38.228  50.249  52.088  1.00  0.00           N  
ATOM    332  C5    A    11      37.451  49.192  52.665  1.00  0.00           C  
ATOM    333  C6    A    11      37.739  48.153  53.592  1.00  0.00           C  
ATOM    334  N6    A    11      38.921  47.972  54.106  1.00  0.00           N  
ATOM    335  H61   A    11      39.667  48.603  53.851  1.00  0.00           H  
ATOM    336  H62   A    11      39.165  47.184  54.689  1.00  0.00           H  
ATOM    337  N1    A    11      36.806  47.279  54.067  1.00  0.00           N  
ATOM    338  C2    A    11      35.616  47.513  53.561  1.00  0.00           C  
ATOM    339  H2    A    11      34.829  46.860  53.907  1.00  0.00           H  
ATOM    340  N3    A    11      35.176  48.317  52.566  1.00  0.00           N  
ATOM    341  C4    A    11      36.222  49.141  52.217  1.00  0.00           C  
ATOM    342  C3'   A    11      34.514  52.937  51.536  1.00  0.00           C  
ATOM    343  H3'   A    11      35.371  53.141  52.178  1.00  0.00           H  
ATOM    344  C2'   A    11      34.095  51.488  51.722  1.00  0.00           C  
ATOM    345  H2'   A    11      34.448  51.108  52.681  1.00  0.00           H  
ATOM    346  O2'   A    11      32.714  51.162  51.419  1.00  0.00           O  
ATOM    347 HO2'   A    11      32.501  50.291  51.761  1.00  0.00           H  
ATOM    348  O3'   A    11      33.547  53.876  51.926  1.00  0.00           O  
ATOM    349  P     A    12      33.436  54.383  53.391  1.00  0.00           P  
ATOM    350  OP1   A    12      32.271  55.220  53.561  1.00  0.00           O  
ATOM    351  OP2   A    12      34.765  54.975  53.883  1.00  0.00           O  
ATOM    352  O5'   A    12      33.220  52.987  54.162  1.00  0.00           O  
ATOM    353  C5'   A    12      31.993  52.373  54.388  1.00  0.00           C  
ATOM    354  H5'   A    12      31.583  52.059  53.427  1.00  0.00           H  
ATOM    355 H5''   A    12      31.304  53.073  54.859  1.00  0.00           H  
ATOM    356  C4'   A    12      32.040  51.154  55.245  1.00  0.00           C  
ATOM    357  H4'   A    12      31.084  50.636  55.313  1.00  0.00           H  
ATOM    358  O4'   A    12      32.894  50.252  54.670  1.00  0.00           O  
ATOM    359  C1'   A    12      33.598  49.505  55.724  1.00  0.00           C  
ATOM    360  H1'   A    12      33.387  48.447  55.571  1.00  0.00           H  
ATOM    361  N9    A    12      35.066  49.815  55.807  1.00  0.00           N  
ATOM    362  C8    A    12      35.808  50.921  55.279  1.00  0.00           C  
ATOM    363  H8    A    12      35.455  51.742  54.674  1.00  0.00           H  
ATOM    364  N7    A    12      37.113  50.811  55.510  1.00  0.00           N  
ATOM    365  C5    A    12      37.232  49.653  56.262  1.00  0.00           C  
ATOM    366  C6    A    12      38.377  48.934  56.830  1.00  0.00           C  
ATOM    367  N6    A    12      39.641  49.336  56.740  1.00  0.00           N  
ATOM    368  H61   A    12      40.352  48.885  57.298  1.00  0.00           H  
ATOM    369  H62   A    12      39.885  50.140  56.180  1.00  0.00           H  
ATOM    370  N1    A    12      38.128  47.826  57.498  1.00  0.00           N  
ATOM    371  C2    A    12      36.891  47.315  57.543  1.00  0.00           C  
ATOM    372  H2    A    12      36.783  46.444  58.173  1.00  0.00           H  
ATOM    373  N3    A    12      35.802  47.835  57.040  1.00  0.00           N  
ATOM    374  C4    A    12      35.974  49.001  56.332  1.00  0.00           C  
ATOM    375  C3'   A    12      32.588  51.366  56.654  1.00  0.00           C  
ATOM    376  H3'   A    12      33.564  51.832  56.519  1.00  0.00           H  
ATOM    377  C2'   A    12      32.923  49.915  57.016  1.00  0.00           C  
ATOM    378  H2'   A    12      33.668  49.900  57.812  1.00  0.00           H  
ATOM    379  O2'   A    12      31.809  49.079  57.129  1.00  0.00           O  
ATOM    380 HO2'   A    12      31.756  48.778  58.039  1.00  0.00           H  
ATOM    381  O3'   A    12      31.740  52.149  57.518  1.00  0.00           O  
ATOM    382  P     G    13      32.404  53.085  58.592  1.00  0.00           P  
ATOM    383  OP1   G    13      31.225  53.722  59.233  1.00  0.00           O  
ATOM    384  OP2   G    13      33.480  53.916  58.064  1.00  0.00           O  
ATOM    385  O5'   G    13      33.046  52.000  59.609  1.00  0.00           O  
ATOM    386  C5'   G    13      32.229  51.386  60.693  1.00  0.00           C  
ATOM    387  H5'   G    13      31.582  50.663  60.195  1.00  0.00           H  
ATOM    388 H5''   G    13      31.687  52.113  61.298  1.00  0.00           H  
ATOM    389  C4'   G    13      33.099  50.628  61.660  1.00  0.00           C  
ATOM    390  H4'   G    13      32.478  50.121  62.399  1.00  0.00           H  
ATOM    391  O4'   G    13      33.768  49.689  60.960  1.00  0.00           O  
ATOM    392  C1'   G    13      34.917  49.500  61.756  1.00  0.00           C  
ATOM    393  H1'   G    13      34.875  48.517  62.226  1.00  0.00           H  
ATOM    394  N9    G    13      36.128  49.741  60.974  1.00  0.00           N  
ATOM    395  C8    G    13      36.268  50.699  60.016  1.00  0.00           C  
ATOM    396  H8    G    13      35.411  51.305  59.762  1.00  0.00           H  
ATOM    397  N7    G    13      37.452  50.831  59.519  1.00  0.00           N  
ATOM    398  C5    G    13      38.113  49.890  60.261  1.00  0.00           C  
ATOM    399  C6    G    13      39.489  49.469  60.165  1.00  0.00           C  
ATOM    400  O6    G    13      40.499  49.991  59.643  1.00  0.00           O  
ATOM    401  N1    G    13      39.792  48.288  60.864  1.00  0.00           N  
ATOM    402  H1    G    13      40.779  48.105  60.978  1.00  0.00           H  
ATOM    403  C2    G    13      38.894  47.567  61.656  1.00  0.00           C  
ATOM    404  N2    G    13      39.342  46.464  62.172  1.00  0.00           N  
ATOM    405  H21   G    13      40.324  46.240  62.100  1.00  0.00           H  
ATOM    406  H22   G    13      38.702  45.843  62.647  1.00  0.00           H  
ATOM    407  N3    G    13      37.667  47.968  61.860  1.00  0.00           N  
ATOM    408  C4    G    13      37.334  49.131  61.132  1.00  0.00           C  
ATOM    409  C3'   G    13      34.054  51.521  62.417  1.00  0.00           C  
ATOM    410  H3'   G    13      34.633  52.118  61.712  1.00  0.00           H  
ATOM    411  C2'   G    13      34.954  50.439  62.952  1.00  0.00           C  
ATOM    412  H2'   G    13      35.966  50.811  63.113  1.00  0.00           H  
ATOM    413  O2'   G    13      34.457  49.721  64.085  1.00  0.00           O  
ATOM    414 HO2'   G    13      35.050  49.003  64.319  1.00  0.00           H  
ATOM    415  O3'   G    13      33.383  52.319  63.384  1.00  0.00           O  
ATOM    416  P     U    14      34.129  53.532  64.158  1.00  0.00           P  
ATOM    417  OP1   U    14      33.199  54.133  65.181  1.00  0.00           O  
ATOM    418  OP2   U    14      34.852  54.384  63.126  1.00  0.00           O  
ATOM    419  O5'   U    14      35.333  52.894  64.987  1.00  0.00           O  
ATOM    420  C5'   U    14      35.233  52.031  66.166  1.00  0.00           C  
ATOM    421  H5'   U    14      35.400  50.988  65.898  1.00  0.00           H  
ATOM    422 H5''   U    14      34.245  52.229  66.582  1.00  0.00           H  
ATOM    423  C4'   U    14      36.205  52.530  67.161  1.00  0.00           C  
ATOM    424  H4'   U    14      36.051  51.771  67.928  1.00  0.00           H  
ATOM    425  O4'   U    14      37.516  52.463  66.639  1.00  0.00           O  
ATOM    426  C1'   U    14      38.227  53.644  67.123  1.00  0.00           C  
ATOM    427  H1'   U    14      39.042  53.344  67.781  1.00  0.00           H  
ATOM    428  N1    U    14      38.710  54.344  65.885  1.00  0.00           N  
ATOM    429  C6    U    14      37.857  54.811  64.933  1.00  0.00           C  
ATOM    430  H6    U    14      36.792  54.744  65.104  1.00  0.00           H  
ATOM    431  C5    U    14      38.337  55.450  63.853  1.00  0.00           C  
ATOM    432  H5    U    14      37.712  55.910  63.101  1.00  0.00           H  
ATOM    433  C4    U    14      39.769  55.594  63.647  1.00  0.00           C  
ATOM    434  O4    U    14      40.293  56.137  62.681  1.00  0.00           O  
ATOM    435  N3    U    14      40.552  54.986  64.628  1.00  0.00           N  
ATOM    436  H3    U    14      41.548  55.101  64.505  1.00  0.00           H  
ATOM    437  C2    U    14      40.079  54.421  65.772  1.00  0.00           C  
ATOM    438  O2    U    14      40.878  54.217  66.681  1.00  0.00           O  
ATOM    439  C3'   U    14      35.920  53.886  67.801  1.00  0.00           C  
ATOM    440  H3'   U    14      35.472  54.451  66.984  1.00  0.00           H  
ATOM    441  C2'   U    14      37.258  54.483  68.030  1.00  0.00           C  
ATOM    442  H2'   U    14      37.254  55.538  67.754  1.00  0.00           H  
ATOM    443  O2'   U    14      37.792  54.303  69.307  1.00  0.00           O  
ATOM    444 HO2'   U    14      37.250  54.649  70.020  1.00  0.00           H  
ATOM    445  O3'   U    14      35.123  53.816  68.936  1.00  0.00           O  
ATOM    446  P     G    15      34.541  55.082  69.622  1.00  0.00           P  
ATOM    447  OP1   G    15      33.572  54.646  70.612  1.00  0.00           O  
ATOM    448  OP2   G    15      34.185  56.129  68.545  1.00  0.00           O  
ATOM    449  O5'   G    15      35.611  55.830  70.436  1.00  0.00           O  
ATOM    450  C5'   G    15      35.971  55.452  71.785  1.00  0.00           C  
ATOM    451  H5'   G    15      36.278  54.407  71.826  1.00  0.00           H  
ATOM    452 H5''   G    15      35.068  55.545  72.388  1.00  0.00           H  
ATOM    453  C4'   G    15      37.063  56.320  72.361  1.00  0.00           C  
ATOM    454  H4'   G    15      37.393  56.036  73.360  1.00  0.00           H  
ATOM    455  O4'   G    15      38.171  56.117  71.467  1.00  0.00           O  
ATOM    456  C1'   G    15      38.769  57.346  71.116  1.00  0.00           C  
ATOM    457  H1'   G    15      39.826  57.359  71.381  1.00  0.00           H  
ATOM    458  N9    G    15      38.599  57.633  69.642  1.00  0.00           N  
ATOM    459  C8    G    15      37.406  57.874  68.854  1.00  0.00           C  
ATOM    460  H8    G    15      36.459  57.955  69.368  1.00  0.00           H  
ATOM    461  N7    G    15      37.568  57.974  67.580  1.00  0.00           N  
ATOM    462  C5    G    15      39.000  57.899  67.462  1.00  0.00           C  
ATOM    463  C6    G    15      39.856  57.954  66.315  1.00  0.00           C  
ATOM    464  O6    G    15      39.621  58.142  65.161  1.00  0.00           O  
ATOM    465  N1    G    15      41.154  57.660  66.548  1.00  0.00           N  
ATOM    466  H1    G    15      41.822  57.526  65.803  1.00  0.00           H  
ATOM    467  C2    G    15      41.673  57.443  67.761  1.00  0.00           C  
ATOM    468  N2    G    15      43.006  57.157  67.743  1.00  0.00           N  
ATOM    469  H21   G    15      43.442  56.871  68.609  1.00  0.00           H  
ATOM    470  H22   G    15      43.563  57.233  66.904  1.00  0.00           H  
ATOM    471  N3    G    15      40.975  57.417  68.882  1.00  0.00           N  
ATOM    472  C4    G    15      39.613  57.614  68.700  1.00  0.00           C  
ATOM    473  C3'   G    15      36.694  57.818  72.361  1.00  0.00           C  
ATOM    474  H3'   G    15      35.983  58.072  71.574  1.00  0.00           H  
ATOM    475  C2'   G    15      38.085  58.340  71.992  1.00  0.00           C  
ATOM    476  H2'   G    15      37.982  59.289  71.465  1.00  0.00           H  
ATOM    477  O2'   G    15      38.932  58.627  73.137  1.00  0.00           O  
ATOM    478 HO2'   G    15      38.369  58.642  73.914  1.00  0.00           H  
ATOM    479  O3'   G    15      36.058  58.204  73.522  1.00  0.00           O  
ATOM    480  P     C    16      35.448  59.691  73.652  1.00  0.00           P  
ATOM    481  OP1   C    16      36.076  60.550  72.615  1.00  0.00           O  
ATOM    482  OP2   C    16      35.649  60.199  74.962  1.00  0.00           O  
ATOM    483  O5'   C    16      33.820  59.769  73.327  1.00  0.00           O  
ATOM    484  C5'   C    16      32.734  59.162  74.091  1.00  0.00           C  
ATOM    485  H5'   C    16      32.884  59.336  75.156  1.00  0.00           H  
ATOM    486 H5''   C    16      32.553  58.119  73.829  1.00  0.00           H  
ATOM    487  C4'   C    16      31.446  59.950  73.813  1.00  0.00           C  
ATOM    488  H4'   C    16      30.587  59.597  74.383  1.00  0.00           H  
ATOM    489  O4'   C    16      31.706  61.263  74.268  1.00  0.00           O  
ATOM    490  C1'   C    16      31.023  62.255  73.430  1.00  0.00           C  
ATOM    491  H1'   C    16      30.300  62.863  73.974  1.00  0.00           H  
ATOM    492  N1    C    16      31.972  63.310  72.932  1.00  0.00           N  
ATOM    493  C6    C    16      33.330  63.167  73.057  1.00  0.00           C  
ATOM    494  H6    C    16      33.680  62.157  73.211  1.00  0.00           H  
ATOM    495  C5    C    16      34.174  64.147  72.776  1.00  0.00           C  
ATOM    496  H5    C    16      35.241  64.060  72.919  1.00  0.00           H  
ATOM    497  C4    C    16      33.611  65.356  72.172  1.00  0.00           C  
ATOM    498  N4    C    16      34.386  66.317  71.741  1.00  0.00           N  
ATOM    499  H41   C    16      34.004  67.099  71.228  1.00  0.00           H  
ATOM    500  H42   C    16      35.305  66.004  71.461  1.00  0.00           H  
ATOM    501  N3    C    16      32.317  65.467  72.101  1.00  0.00           N  
ATOM    502  C2    C    16      31.521  64.445  72.427  1.00  0.00           C  
ATOM    503  O2    C    16      30.287  64.704  72.352  1.00  0.00           O  
ATOM    504  C3'   C    16      31.068  60.167  72.345  1.00  0.00           C  
ATOM    505  H3'   C    16      32.000  60.163  71.780  1.00  0.00           H  
ATOM    506  C2'   C    16      30.283  61.475  72.345  1.00  0.00           C  
ATOM    507  H2'   C    16      30.348  62.019  71.403  1.00  0.00           H  
ATOM    508  O2'   C    16      28.896  61.335  72.718  1.00  0.00           O  
ATOM    509 HO2'   C    16      28.388  61.916  72.146  1.00  0.00           H  
ATOM    510  O3'   C    16      30.175  59.150  71.949  1.00  0.00           O  
ATOM    511  P     A    17      30.362  58.563  70.552  1.00  0.00           P  
ATOM    512  OP1   A    17      29.191  57.687  70.246  1.00  0.00           O  
ATOM    513  OP2   A    17      31.738  58.016  70.406  1.00  0.00           O  
ATOM    514  O5'   A    17      30.241  59.775  69.451  1.00  0.00           O  
ATOM    515  C5'   A    17      28.940  60.362  69.075  1.00  0.00           C  
ATOM    516  H5'   A    17      28.410  60.364  70.027  1.00  0.00           H  
ATOM    517 H5''   A    17      28.403  59.693  68.402  1.00  0.00           H  
ATOM    518  C4'   A    17      29.048  61.813  68.547  1.00  0.00           C  
ATOM    519  H4'   A    17      28.093  62.222  68.217  1.00  0.00           H  
ATOM    520  O4'   A    17      29.624  62.813  69.367  1.00  0.00           O  
ATOM    521  C1'   A    17      30.571  63.523  68.603  1.00  0.00           C  
ATOM    522  H1'   A    17      30.442  64.605  68.628  1.00  0.00           H  
ATOM    523  N9    A    17      32.027  63.237  68.870  1.00  0.00           N  
ATOM    524  C8    A    17      32.579  62.041  69.369  1.00  0.00           C  
ATOM    525  H8    A    17      31.977  61.164  69.557  1.00  0.00           H  
ATOM    526  N7    A    17      33.826  62.210  69.577  1.00  0.00           N  
ATOM    527  C5    A    17      34.145  63.440  69.109  1.00  0.00           C  
ATOM    528  C6    A    17      35.326  64.244  69.034  1.00  0.00           C  
ATOM    529  N6    A    17      36.555  63.807  69.231  1.00  0.00           N  
ATOM    530  H61   A    17      36.596  62.830  69.485  1.00  0.00           H  
ATOM    531  H62   A    17      37.305  64.481  69.294  1.00  0.00           H  
ATOM    532  N1    A    17      35.356  65.502  68.743  1.00  0.00           N  
ATOM    533  C2    A    17      34.116  65.990  68.384  1.00  0.00           C  
ATOM    534  H2    A    17      33.984  67.049  68.211  1.00  0.00           H  
ATOM    535  N3    A    17      33.007  65.389  68.350  1.00  0.00           N  
ATOM    536  C4    A    17      33.071  64.064  68.702  1.00  0.00           C  
ATOM    537  C3'   A    17      29.890  61.718  67.276  1.00  0.00           C  
ATOM    538  H3'   A    17      30.756  61.104  67.520  1.00  0.00           H  
ATOM    539  C2'   A    17      30.271  63.160  67.190  1.00  0.00           C  
ATOM    540  H2'   A    17      31.150  63.416  66.598  1.00  0.00           H  
ATOM    541  O2'   A    17      29.155  63.892  66.673  1.00  0.00           O  
ATOM    542 HO2'   A    17      28.498  63.295  66.308  1.00  0.00           H  
ATOM    543  O3'   A    17      29.244  61.235  66.140  1.00  0.00           O  
ATOM    544  P     G    18      30.050  60.586  64.901  1.00  0.00           P  
ATOM    545  OP1   G    18      29.014  59.981  64.096  1.00  0.00           O  
ATOM    546  OP2   G    18      31.145  59.740  65.514  1.00  0.00           O  
ATOM    547  O5'   G    18      30.676  61.804  64.160  1.00  0.00           O  
ATOM    548  C5'   G    18      29.896  62.557  63.266  1.00  0.00           C  
ATOM    549  H5'   G    18      28.988  62.982  63.695  1.00  0.00           H  
ATOM    550 H5''   G    18      29.492  61.903  62.493  1.00  0.00           H  
ATOM    551  C4'   G    18      30.748  63.820  62.765  1.00  0.00           C  
ATOM    552  H4'   G    18      30.158  64.354  62.020  1.00  0.00           H  
ATOM    553  O4'   G    18      31.194  64.687  63.815  1.00  0.00           O  
ATOM    554  C1'   G    18      32.493  65.121  63.419  1.00  0.00           C  
ATOM    555  H1'   G    18      32.643  66.197  63.511  1.00  0.00           H  
ATOM    556  N9    G    18      33.647  64.575  64.195  1.00  0.00           N  
ATOM    557  C8    G    18      33.594  63.524  64.984  1.00  0.00           C  
ATOM    558  H8    G    18      32.680  62.950  65.035  1.00  0.00           H  
ATOM    559  N7    G    18      34.657  63.366  65.662  1.00  0.00           N  
ATOM    560  C5    G    18      35.551  64.300  65.106  1.00  0.00           C  
ATOM    561  C6    G    18      36.917  64.569  65.336  1.00  0.00           C  
ATOM    562  O6    G    18      37.738  63.990  66.053  1.00  0.00           O  
ATOM    563  N1    G    18      37.525  65.574  64.559  1.00  0.00           N  
ATOM    564  H1    G    18      38.516  65.708  64.700  1.00  0.00           H  
ATOM    565  C2    G    18      36.839  66.146  63.538  1.00  0.00           C  
ATOM    566  N2    G    18      37.534  67.055  62.891  1.00  0.00           N  
ATOM    567  H21   G    18      38.487  67.308  63.111  1.00  0.00           H  
ATOM    568  H22   G    18      37.032  67.531  62.156  1.00  0.00           H  
ATOM    569  N3    G    18      35.513  65.970  63.345  1.00  0.00           N  
ATOM    570  C4    G    18      34.903  64.997  64.148  1.00  0.00           C  
ATOM    571  C3'   G    18      32.024  63.363  61.925  1.00  0.00           C  
ATOM    572  H3'   G    18      32.615  62.679  62.535  1.00  0.00           H  
ATOM    573  C2'   G    18      32.669  64.777  61.887  1.00  0.00           C  
ATOM    574  H2'   G    18      33.695  64.750  61.520  1.00  0.00           H  
ATOM    575  O2'   G    18      31.957  65.715  61.007  1.00  0.00           O  
ATOM    576 HO2'   G    18      31.528  65.232  60.296  1.00  0.00           H  
ATOM    577  O3'   G    18      31.659  62.857  60.659  1.00  0.00           O  
ATOM    578  P     C    19      32.579  61.924  59.779  1.00  0.00           P  
ATOM    579  OP1   C    19      31.839  61.871  58.508  1.00  0.00           O  
ATOM    580  OP2   C    19      32.886  60.616  60.459  1.00  0.00           O  
ATOM    581  O5'   C    19      33.900  62.730  59.564  1.00  0.00           O  
ATOM    582  C5'   C    19      34.138  63.671  58.535  1.00  0.00           C  
ATOM    583  H5'   C    19      33.363  64.432  58.622  1.00  0.00           H  
ATOM    584 H5''   C    19      34.049  63.169  57.571  1.00  0.00           H  
ATOM    585  C4'   C    19      35.593  64.257  58.620  1.00  0.00           C  
ATOM    586  H4'   C    19      35.622  64.975  57.800  1.00  0.00           H  
ATOM    587  O4'   C    19      35.945  64.890  59.846  1.00  0.00           O  
ATOM    588  C1'   C    19      37.348  64.644  60.050  1.00  0.00           C  
ATOM    589  H1'   C    19      37.981  65.532  60.041  1.00  0.00           H  
ATOM    590  N1    C    19      37.620  63.800  61.245  1.00  0.00           N  
ATOM    591  C6    C    19      36.780  62.780  61.706  1.00  0.00           C  
ATOM    592  H6    C    19      35.837  62.599  61.210  1.00  0.00           H  
ATOM    593  C5    C    19      37.138  61.970  62.763  1.00  0.00           C  
ATOM    594  H5    C    19      36.356  61.306  63.102  1.00  0.00           H  
ATOM    595  C4    C    19      38.396  62.170  63.300  1.00  0.00           C  
ATOM    596  N4    C    19      38.776  61.451  64.292  1.00  0.00           N  
ATOM    597  H41   C    19      37.967  60.877  64.480  1.00  0.00           H  
ATOM    598  H42   C    19      39.727  61.430  64.632  1.00  0.00           H  
ATOM    599  N3    C    19      39.267  62.988  62.769  1.00  0.00           N  
ATOM    600  C2    C    19      38.920  63.863  61.760  1.00  0.00           C  
ATOM    601  O2    C    19      39.791  64.579  61.301  1.00  0.00           O  
ATOM    602  C3'   C    19      36.619  63.147  58.466  1.00  0.00           C  
ATOM    603  H3'   C    19      36.437  62.305  59.133  1.00  0.00           H  
ATOM    604  C2'   C    19      37.863  64.009  58.785  1.00  0.00           C  
ATOM    605  H2'   C    19      38.713  63.368  59.020  1.00  0.00           H  
ATOM    606  O2'   C    19      38.137  65.052  57.915  1.00  0.00           O  
ATOM    607 HO2'   C    19      38.551  65.784  58.378  1.00  0.00           H  
ATOM    608  O3'   C    19      36.607  62.689  57.104  1.00  0.00           O  
ATOM    609  P     C    20      37.201  61.278  56.742  1.00  0.00           P  
ATOM    610  OP1   C    20      36.821  61.025  55.344  1.00  0.00           O  
ATOM    611  OP2   C    20      36.921  60.354  57.827  1.00  0.00           O  
ATOM    612  O5'   C    20      38.812  61.434  56.757  1.00  0.00           O  
ATOM    613  C5'   C    20      39.593  62.338  55.971  1.00  0.00           C  
ATOM    614  H5'   C    20      39.201  63.345  56.114  1.00  0.00           H  
ATOM    615 H5''   C    20      39.583  62.176  54.893  1.00  0.00           H  
ATOM    616  C4'   C    20      41.010  62.490  56.571  1.00  0.00           C  
ATOM    617  H4'   C    20      41.628  63.174  55.990  1.00  0.00           H  
ATOM    618  O4'   C    20      41.052  62.975  57.967  1.00  0.00           O  
ATOM    619  C1'   C    20      42.285  62.451  58.527  1.00  0.00           C  
ATOM    620  H1'   C    20      42.934  63.272  58.831  1.00  0.00           H  
ATOM    621  N1    C    20      41.862  61.632  59.708  1.00  0.00           N  
ATOM    622  C6    C    20      40.750  60.814  59.725  1.00  0.00           C  
ATOM    623  H6    C    20      40.078  60.721  58.885  1.00  0.00           H  
ATOM    624  C5    C    20      40.455  60.223  60.869  1.00  0.00           C  
ATOM    625  H5    C    20      39.460  59.820  60.984  1.00  0.00           H  
ATOM    626  C4    C    20      41.310  60.419  62.038  1.00  0.00           C  
ATOM    627  N4    C    20      41.020  59.881  63.190  1.00  0.00           N  
ATOM    628  H41   C    20      40.192  59.355  63.429  1.00  0.00           H  
ATOM    629  H42   C    20      41.788  59.688  63.817  1.00  0.00           H  
ATOM    630  N3    C    20      42.517  61.013  61.940  1.00  0.00           N  
ATOM    631  C2    C    20      42.808  61.631  60.775  1.00  0.00           C  
ATOM    632  O2    C    20      43.892  62.160  60.701  1.00  0.00           O  
ATOM    633  C3'   C    20      41.795  61.132  56.498  1.00  0.00           C  
ATOM    634  H3'   C    20      41.320  60.204  56.819  1.00  0.00           H  
ATOM    635  C2'   C    20      42.932  61.578  57.450  1.00  0.00           C  
ATOM    636  H2'   C    20      43.470  60.722  57.858  1.00  0.00           H  
ATOM    637  O2'   C    20      43.809  62.427  56.694  1.00  0.00           O  
ATOM    638 HO2'   C    20      43.773  62.094  55.794  1.00  0.00           H  
ATOM    639  O3'   C    20      42.248  60.975  55.146  1.00  0.00           O  
ATOM    640  P     C    21      42.679  59.519  54.555  1.00  0.00           P  
ATOM    641  OP1   C    21      43.285  59.673  53.184  1.00  0.00           O  
ATOM    642  OP2   C    21      41.482  58.697  54.746  1.00  0.00           O  
ATOM    643  O5'   C    21      43.771  58.827  55.529  1.00  0.00           O  
ATOM    644  C5'   C    21      45.121  59.060  55.282  1.00  0.00           C  
ATOM    645  H5'   C    21      45.157  60.079  54.898  1.00  0.00           H  
ATOM    646 H5''   C    21      45.373  58.343  54.500  1.00  0.00           H  
ATOM    647  C4'   C    21      46.110  59.012  56.461  1.00  0.00           C  
ATOM    648  H4'   C    21      47.030  59.548  56.225  1.00  0.00           H  
ATOM    649  O4'   C    21      45.610  59.567  57.693  1.00  0.00           O  
ATOM    650  C1'   C    21      46.251  59.028  58.788  1.00  0.00           C  
ATOM    651  H1'   C    21      46.763  59.778  59.390  1.00  0.00           H  
ATOM    652  N1    C    21      45.253  58.270  59.665  1.00  0.00           N  
ATOM    653  C6    C    21      43.966  58.033  59.304  1.00  0.00           C  
ATOM    654  H6    C    21      43.653  58.102  58.272  1.00  0.00           H  
ATOM    655  C5    C    21      43.068  57.667  60.263  1.00  0.00           C  
ATOM    656  H5    C    21      42.018  57.499  60.074  1.00  0.00           H  
ATOM    657  C4    C    21      43.549  57.504  61.580  1.00  0.00           C  
ATOM    658  N4    C    21      42.752  57.149  62.539  1.00  0.00           N  
ATOM    659  H41   C    21      41.760  56.969  62.484  1.00  0.00           H  
ATOM    660  H42   C    21      43.208  57.105  63.439  1.00  0.00           H  
ATOM    661  N3    C    21      44.822  57.706  61.930  1.00  0.00           N  
ATOM    662  C2    C    21      45.686  58.025  60.946  1.00  0.00           C  
ATOM    663  O2    C    21      46.844  58.053  61.311  1.00  0.00           O  
ATOM    664  C3'   C    21      46.581  57.678  56.867  1.00  0.00           C  
ATOM    665  H3'   C    21      45.654  57.121  57.005  1.00  0.00           H  
ATOM    666  C2'   C    21      47.181  57.903  58.245  1.00  0.00           C  
ATOM    667  H2'   C    21      47.244  57.062  58.936  1.00  0.00           H  
ATOM    668  O2'   C    21      48.417  58.514  58.075  1.00  0.00           O  
ATOM    669 HO2'   C    21      48.875  58.200  57.292  1.00  0.00           H  
ATOM    670  O3'   C    21      47.504  57.108  55.934  1.00  0.00           O  
ATOM    671  P     G    22      47.444  55.498  55.663  1.00  0.00           P  
ATOM    672  OP1   G    22      48.505  55.164  54.722  1.00  0.00           O  
ATOM    673  OP2   G    22      46.097  55.207  55.295  1.00  0.00           O  
ATOM    674  O5'   G    22      47.682  54.757  57.041  1.00  0.00           O  
ATOM    675  C5'   G    22      48.863  54.832  57.732  1.00  0.00           C  
ATOM    676  H5'   G    22      49.080  55.885  57.911  1.00  0.00           H  
ATOM    677 H5''   G    22      49.596  54.260  57.162  1.00  0.00           H  
ATOM    678  C4'   G    22      48.735  54.171  59.077  1.00  0.00           C  
ATOM    679  H4'   G    22      49.788  54.033  59.320  1.00  0.00           H  
ATOM    680  O4'   G    22      47.946  54.957  60.066  1.00  0.00           O  
ATOM    681  C1'   G    22      47.239  54.017  60.884  1.00  0.00           C  
ATOM    682  H1'   G    22      47.591  54.223  61.894  1.00  0.00           H  
ATOM    683  N9    G    22      45.759  54.216  60.830  1.00  0.00           N  
ATOM    684  C8    G    22      45.030  54.669  59.783  1.00  0.00           C  
ATOM    685  H8    G    22      45.497  55.223  58.982  1.00  0.00           H  
ATOM    686  N7    G    22      43.772  54.368  59.858  1.00  0.00           N  
ATOM    687  C5    G    22      43.628  53.748  61.072  1.00  0.00           C  
ATOM    688  C6    G    22      42.494  53.241  61.757  1.00  0.00           C  
ATOM    689  O6    G    22      41.332  53.236  61.369  1.00  0.00           O  
ATOM    690  N1    G    22      42.794  52.793  63.035  1.00  0.00           N  
ATOM    691  H1    G    22      42.202  52.118  63.497  1.00  0.00           H  
ATOM    692  C2    G    22      44.101  52.689  63.522  1.00  0.00           C  
ATOM    693  N2    G    22      44.249  52.341  64.733  1.00  0.00           N  
ATOM    694  H21   G    22      43.510  51.836  65.200  1.00  0.00           H  
ATOM    695  H22   G    22      45.178  52.288  65.127  1.00  0.00           H  
ATOM    696  N3    G    22      45.253  53.107  62.896  1.00  0.00           N  
ATOM    697  C4    G    22      44.877  53.708  61.719  1.00  0.00           C  
ATOM    698  C3'   G    22      48.182  52.766  59.057  1.00  0.00           C  
ATOM    699  H3'   G    22      47.385  52.747  58.313  1.00  0.00           H  
ATOM    700  C2'   G    22      47.470  52.569  60.382  1.00  0.00           C  
ATOM    701  H2'   G    22      46.524  52.044  60.256  1.00  0.00           H  
ATOM    702  O2'   G    22      48.318  51.952  61.352  1.00  0.00           O  
ATOM    703 HO2'   G    22      48.637  51.144  60.943  1.00  0.00           H  
ATOM    704  O3'   G    22      49.160  51.750  58.603  1.00  0.00           O  
ATOM    705  P     U    23      48.760  50.242  58.306  1.00  0.00           P  
ATOM    706  OP1   U    23      49.851  49.648  57.523  1.00  0.00           O  
ATOM    707  OP2   U    23      47.404  50.162  57.692  1.00  0.00           O  
ATOM    708  O5'   U    23      48.819  49.584  59.788  1.00  0.00           O  
ATOM    709  C5'   U    23      50.083  49.268  60.303  1.00  0.00           C  
ATOM    710  H5'   U    23      50.722  50.130  60.494  1.00  0.00           H  
ATOM    711 H5''   U    23      50.592  48.571  59.637  1.00  0.00           H  
ATOM    712  C4'   U    23      49.869  48.605  61.682  1.00  0.00           C  
ATOM    713  H4'   U    23      50.842  48.303  62.069  1.00  0.00           H  
ATOM    714  O4'   U    23      49.141  49.400  62.529  1.00  0.00           O  
ATOM    715  C1'   U    23      48.284  48.687  63.481  1.00  0.00           C  
ATOM    716  H1'   U    23      48.418  48.989  64.520  1.00  0.00           H  
ATOM    717  N1    U    23      46.872  48.929  63.166  1.00  0.00           N  
ATOM    718  C6    U    23      46.308  49.553  62.065  1.00  0.00           C  
ATOM    719  H6    U    23      46.965  49.931  61.296  1.00  0.00           H  
ATOM    720  C5    U    23      44.945  49.778  61.969  1.00  0.00           C  
ATOM    721  H5    U    23      44.509  50.379  61.185  1.00  0.00           H  
ATOM    722  C4    U    23      44.002  49.327  63.036  1.00  0.00           C  
ATOM    723  O4    U    23      42.840  49.630  63.200  1.00  0.00           O  
ATOM    724  N3    U    23      44.635  48.616  63.998  1.00  0.00           N  
ATOM    725  H3    U    23      44.057  48.571  64.826  1.00  0.00           H  
ATOM    726  C2    U    23      46.016  48.472  64.194  1.00  0.00           C  
ATOM    727  O2    U    23      46.494  47.975  65.273  1.00  0.00           O  
ATOM    728  C3'   U    23      49.167  47.260  61.690  1.00  0.00           C  
ATOM    729  H3'   U    23      48.345  47.461  61.003  1.00  0.00           H  
ATOM    730  C2'   U    23      48.589  47.243  63.143  1.00  0.00           C  
ATOM    731  H2'   U    23      47.821  46.473  63.210  1.00  0.00           H  
ATOM    732  O2'   U    23      49.658  46.823  64.023  1.00  0.00           O  
ATOM    733 HO2'   U    23      50.047  46.076  63.562  1.00  0.00           H  
ATOM    734  O3'   U    23      49.917  46.138  61.359  1.00  0.00           O  
ATOM    735  P     C    24      49.334  44.850  60.557  1.00  0.00           P  
ATOM    736  OP1   C    24      50.249  43.746  60.758  1.00  0.00           O  
ATOM    737  OP2   C    24      48.945  45.289  59.191  1.00  0.00           O  
ATOM    738  O5'   C    24      47.950  44.579  61.392  1.00  0.00           O  
ATOM    739  C5'   C    24      47.908  43.868  62.536  1.00  0.00           C  
ATOM    740  H5'   C    24      48.585  44.307  63.268  1.00  0.00           H  
ATOM    741 H5''   C    24      48.151  42.871  62.167  1.00  0.00           H  
ATOM    742  C4'   C    24      46.515  43.725  63.122  1.00  0.00           C  
ATOM    743  H4'   C    24      46.603  43.043  63.968  1.00  0.00           H  
ATOM    744  O4'   C    24      45.891  44.977  63.483  1.00  0.00           O  
ATOM    745  C1'   C    24      44.546  45.051  63.036  1.00  0.00           C  
ATOM    746  H1'   C    24      43.935  45.402  63.868  1.00  0.00           H  
ATOM    747  N1    C    24      44.210  45.973  61.884  1.00  0.00           N  
ATOM    748  C6    C    24      45.181  46.497  61.070  1.00  0.00           C  
ATOM    749  H6    C    24      46.208  46.168  61.122  1.00  0.00           H  
ATOM    750  C5    C    24      44.921  47.427  60.145  1.00  0.00           C  
ATOM    751  H5    C    24      45.741  47.796  59.546  1.00  0.00           H  
ATOM    752  C4    C    24      43.580  47.886  60.076  1.00  0.00           C  
ATOM    753  N4    C    24      43.269  48.863  59.298  1.00  0.00           N  
ATOM    754  H41   C    24      42.322  49.212  59.339  1.00  0.00           H  
ATOM    755  H42   C    24      44.057  49.206  58.766  1.00  0.00           H  
ATOM    756  N3    C    24      42.608  47.343  60.799  1.00  0.00           N  
ATOM    757  C2    C    24      42.904  46.324  61.628  1.00  0.00           C  
ATOM    758  O2    C    24      42.031  45.736  62.221  1.00  0.00           O  
ATOM    759  C3'   C    24      45.472  43.076  62.219  1.00  0.00           C  
ATOM    760  H3'   C    24      45.745  43.502  61.254  1.00  0.00           H  
ATOM    761  C2'   C    24      44.161  43.592  62.816  1.00  0.00           C  
ATOM    762  H2'   C    24      43.289  43.466  62.174  1.00  0.00           H  
ATOM    763  O2'   C    24      43.790  42.975  64.038  1.00  0.00           O  
ATOM    764 HO2'   C    24      42.837  43.073  63.991  1.00  0.00           H  
ATOM    765  O3'   C    24      45.499  41.629  62.078  1.00  0.00           O  
ATOM    766  P     U    25      45.016  40.966  60.756  1.00  0.00           P  
ATOM    767  OP1   U    25      45.113  39.480  60.856  1.00  0.00           O  
ATOM    768  OP2   U    25      45.616  41.638  59.604  1.00  0.00           O  
ATOM    769  O5'   U    25      43.436  41.260  60.772  1.00  0.00           O  
ATOM    770  C5'   U    25      42.439  40.643  61.670  1.00  0.00           C  
ATOM    771  H5'   U    25      42.718  40.927  62.685  1.00  0.00           H  
ATOM    772 H5''   U    25      42.442  39.575  61.455  1.00  0.00           H  
ATOM    773  C4'   U    25      41.087  41.241  61.559  1.00  0.00           C  
ATOM    774  H4'   U    25      40.405  41.003  62.375  1.00  0.00           H  
ATOM    775  O4'   U    25      41.114  42.661  61.501  1.00  0.00           O  
ATOM    776  C1'   U    25      39.973  43.138  60.783  1.00  0.00           C  
ATOM    777  H1'   U    25      39.344  43.645  61.516  1.00  0.00           H  
ATOM    778  N1    U    25      40.394  44.100  59.819  1.00  0.00           N  
ATOM    779  C6    U    25      41.679  44.001  59.246  1.00  0.00           C  
ATOM    780  H6    U    25      42.418  43.306  59.616  1.00  0.00           H  
ATOM    781  C5    U    25      42.183  45.006  58.443  1.00  0.00           C  
ATOM    782  H5    U    25      43.224  44.950  58.160  1.00  0.00           H  
ATOM    783  C4    U    25      41.334  46.115  58.111  1.00  0.00           C  
ATOM    784  O4    U    25      41.666  47.094  57.473  1.00  0.00           O  
ATOM    785  N3    U    25      39.993  45.958  58.461  1.00  0.00           N  
ATOM    786  H3    U    25      39.369  46.608  58.004  1.00  0.00           H  
ATOM    787  C2    U    25      39.478  45.002  59.319  1.00  0.00           C  
ATOM    788  O2    U    25      38.299  44.968  59.550  1.00  0.00           O  
ATOM    789  C3'   U    25      40.489  40.731  60.305  1.00  0.00           C  
ATOM    790  H3'   U    25      41.196  40.830  59.481  1.00  0.00           H  
ATOM    791  C2'   U    25      39.389  41.872  60.204  1.00  0.00           C  
ATOM    792  H2'   U    25      39.352  42.114  59.142  1.00  0.00           H  
ATOM    793  O2'   U    25      38.116  41.708  60.734  1.00  0.00           O  
ATOM    794 HO2'   U    25      37.559  41.442  59.998  1.00  0.00           H  
ATOM    795  O3'   U    25      39.889  39.461  60.518  1.00  0.00           O  
ATOM    796  P     U    26      39.604  38.477  59.310  1.00  0.00           P  
ATOM    797  OP1   U    26      39.216  37.179  59.912  1.00  0.00           O  
ATOM    798  OP2   U    26      40.726  38.479  58.367  1.00  0.00           O  
ATOM    799  O5'   U    26      38.395  39.162  58.720  1.00  0.00           O  
ATOM    800  C5'   U    26      37.012  39.092  59.199  1.00  0.00           C  
ATOM    801  H5'   U    26      37.009  39.451  60.228  1.00  0.00           H  
ATOM    802 H5''   U    26      36.678  38.063  59.065  1.00  0.00           H  
ATOM    803  C4'   U    26      36.071  39.962  58.454  1.00  0.00           C  
ATOM    804  H4'   U    26      35.068  39.804  58.852  1.00  0.00           H  
ATOM    805  O4'   U    26      36.457  41.363  58.578  1.00  0.00           O  
ATOM    806  C1'   U    26      36.017  41.948  57.311  1.00  0.00           C  
ATOM    807  H1'   U    26      35.143  42.526  57.612  1.00  0.00           H  
ATOM    808  N1    U    26      37.057  42.845  56.695  1.00  0.00           N  
ATOM    809  C6    U    26      38.379  42.492  56.802  1.00  0.00           C  
ATOM    810  H6    U    26      38.671  41.550  57.242  1.00  0.00           H  
ATOM    811  C5    U    26      39.310  43.289  56.277  1.00  0.00           C  
ATOM    812  H5    U    26      40.343  42.993  56.390  1.00  0.00           H  
ATOM    813  C4    U    26      38.952  44.504  55.561  1.00  0.00           C  
ATOM    814  O4    U    26      39.790  45.268  55.102  1.00  0.00           O  
ATOM    815  N3    U    26      37.584  44.731  55.415  1.00  0.00           N  
ATOM    816  H3    U    26      37.330  45.528  54.848  1.00  0.00           H  
ATOM    817  C2    U    26      36.622  43.953  55.956  1.00  0.00           C  
ATOM    818  O2    U    26      35.403  44.306  55.935  1.00  0.00           O  
ATOM    819  C3'   U    26      35.994  39.573  56.965  1.00  0.00           C  
ATOM    820  H3'   U    26      37.021  39.401  56.644  1.00  0.00           H  
ATOM    821  C2'   U    26      35.522  40.905  56.383  1.00  0.00           C  
ATOM    822  H2'   U    26      35.860  40.989  55.350  1.00  0.00           H  
ATOM    823  O2'   U    26      34.124  40.962  56.506  1.00  0.00           O  
ATOM    824 HO2'   U    26      33.800  40.065  56.399  1.00  0.00           H  
ATOM    825  O3'   U    26      35.101  38.504  56.584  1.00  0.00           O  
ATOM    826  P     A    27      35.295  37.901  55.131  1.00  0.00           P  
ATOM    827  OP1   A    27      34.336  36.781  54.990  1.00  0.00           O  
ATOM    828  OP2   A    27      36.718  37.765  54.853  1.00  0.00           O  
ATOM    829  O5'   A    27      34.765  38.879  54.042  1.00  0.00           O  
ATOM    830  C5'   A    27      33.451  39.261  53.971  1.00  0.00           C  
ATOM    831  H5'   A    27      32.975  39.626  54.881  1.00  0.00           H  
ATOM    832 H5''   A    27      32.896  38.369  53.678  1.00  0.00           H  
ATOM    833  C4'   A    27      33.131  40.297  52.845  1.00  0.00           C  
ATOM    834  H4'   A    27      32.058  40.427  52.702  1.00  0.00           H  
ATOM    835  O4'   A    27      33.662  41.585  53.157  1.00  0.00           O  
ATOM    836  C1'   A    27      33.981  42.156  51.938  1.00  0.00           C  
ATOM    837  H1'   A    27      33.361  43.021  51.702  1.00  0.00           H  
ATOM    838  N9    A    27      35.388  42.548  51.973  1.00  0.00           N  
ATOM    839  C8    A    27      36.483  41.956  52.548  1.00  0.00           C  
ATOM    840  H8    A    27      36.519  40.933  52.893  1.00  0.00           H  
ATOM    841  N7    A    27      37.502  42.824  52.719  1.00  0.00           N  
ATOM    842  C5    A    27      37.100  43.985  52.020  1.00  0.00           C  
ATOM    843  C6    A    27      37.719  45.231  51.702  1.00  0.00           C  
ATOM    844  N6    A    27      38.954  45.546  52.120  1.00  0.00           N  
ATOM    845  H61   A    27      39.574  44.870  52.543  1.00  0.00           H  
ATOM    846  H62   A    27      39.467  46.277  51.648  1.00  0.00           H  
ATOM    847  N1    A    27      37.125  46.085  50.877  1.00  0.00           N  
ATOM    848  C2    A    27      35.906  45.807  50.516  1.00  0.00           C  
ATOM    849  H2    A    27      35.488  46.554  49.858  1.00  0.00           H  
ATOM    850  N3    A    27      35.129  44.745  50.828  1.00  0.00           N  
ATOM    851  C4    A    27      35.807  43.842  51.583  1.00  0.00           C  
ATOM    852  C3'   A    27      33.842  39.804  51.535  1.00  0.00           C  
ATOM    853  H3'   A    27      34.874  39.488  51.689  1.00  0.00           H  
ATOM    854  C2'   A    27      33.799  41.109  50.840  1.00  0.00           C  
ATOM    855  H2'   A    27      34.576  41.215  50.082  1.00  0.00           H  
ATOM    856  O2'   A    27      32.550  41.415  50.146  1.00  0.00           O  
ATOM    857 HO2'   A    27      32.364  40.766  49.463  1.00  0.00           H  
ATOM    858  O3'   A    27      32.998  38.789  50.899  1.00  0.00           O  
ATOM    859  P     C    28      33.574  37.308  50.894  1.00  0.00           P  
ATOM    860  OP1   C    28      33.236  36.753  52.239  1.00  0.00           O  
ATOM    861  OP2   C    28      34.979  37.317  50.411  1.00  0.00           O  
ATOM    862  O5'   C    28      32.687  36.598  49.811  1.00  0.00           O  
ATOM    863  C5'   C    28      33.134  36.431  48.524  1.00  0.00           C  
ATOM    864  H5'   C    28      33.852  35.611  48.515  1.00  0.00           H  
ATOM    865 H5''   C    28      33.579  37.344  48.127  1.00  0.00           H  
ATOM    866  C4'   C    28      32.079  36.170  47.458  1.00  0.00           C  
ATOM    867  H4'   C    28      32.502  36.097  46.456  1.00  0.00           H  
ATOM    868  O4'   C    28      31.436  35.028  47.821  1.00  0.00           O  
ATOM    869  C1'   C    28      30.120  35.112  47.355  1.00  0.00           C  
ATOM    870  H1'   C    28      29.995  34.349  46.586  1.00  0.00           H  
ATOM    871  N1    C    28      29.124  35.109  48.481  1.00  0.00           N  
ATOM    872  C6    C    28      29.438  35.454  49.785  1.00  0.00           C  
ATOM    873  H6    C    28      30.404  35.916  49.927  1.00  0.00           H  
ATOM    874  C5    C    28      28.536  35.335  50.810  1.00  0.00           C  
ATOM    875  H5    C    28      28.797  35.701  51.792  1.00  0.00           H  
ATOM    876  C4    C    28      27.221  34.955  50.494  1.00  0.00           C  
ATOM    877  N4    C    28      26.313  35.003  51.454  1.00  0.00           N  
ATOM    878  H41   C    28      26.565  35.207  52.410  1.00  0.00           H  
ATOM    879  H42   C    28      25.353  34.921  51.149  1.00  0.00           H  
ATOM    880  N3    C    28      26.897  34.611  49.288  1.00  0.00           N  
ATOM    881  C2    C    28      27.882  34.717  48.306  1.00  0.00           C  
ATOM    882  O2    C    28      27.511  34.426  47.131  1.00  0.00           O  
ATOM    883  C3'   C    28      31.031  37.296  47.373  1.00  0.00           C  
ATOM    884  H3'   C    28      30.681  37.536  48.377  1.00  0.00           H  
ATOM    885  C2'   C    28      29.896  36.519  46.731  1.00  0.00           C  
ATOM    886  H2'   C    28      28.904  36.886  46.994  1.00  0.00           H  
ATOM    887  O2'   C    28      30.031  36.433  45.311  1.00  0.00           O  
ATOM    888 HO2'   C    28      30.187  37.321  44.980  1.00  0.00           H  
ATOM    889  O3'   C    28      31.377  38.413  46.502  1.00  0.00           O  
ATOM    890  P     A    29      31.915  39.847  47.083  1.00  0.00           P  
ATOM    891  OP1   A    29      33.356  39.668  47.437  1.00  0.00           O  
ATOM    892  OP2   A    29      31.013  40.297  48.212  1.00  0.00           O  
ATOM    893  O5'   A    29      31.746  40.835  45.863  1.00  0.00           O  
ATOM    894  C5'   A    29      30.385  41.136  45.450  1.00  0.00           C  
ATOM    895  H5'   A    29      29.845  41.471  46.335  1.00  0.00           H  
ATOM    896 H5''   A    29      30.013  40.200  45.033  1.00  0.00           H  
ATOM    897  C4'   A    29      30.502  42.266  44.470  1.00  0.00           C  
ATOM    898  H4'   A    29      29.477  42.380  44.118  1.00  0.00           H  
ATOM    899  O4'   A    29      30.963  43.533  44.999  1.00  0.00           O  
ATOM    900  C1'   A    29      32.045  44.056  44.240  1.00  0.00           C  
ATOM    901  H1'   A    29      31.993  45.142  44.160  1.00  0.00           H  
ATOM    902  N9    A    29      33.349  43.678  44.930  1.00  0.00           N  
ATOM    903  C8    A    29      33.415  43.190  46.209  1.00  0.00           C  
ATOM    904  H8    A    29      32.531  42.968  46.788  1.00  0.00           H  
ATOM    905  N7    A    29      34.652  42.883  46.516  1.00  0.00           N  
ATOM    906  C5    A    29      35.419  43.343  45.443  1.00  0.00           C  
ATOM    907  C6    A    29      36.802  43.395  45.108  1.00  0.00           C  
ATOM    908  N6    A    29      37.671  42.812  45.876  1.00  0.00           N  
ATOM    909  H61   A    29      37.345  42.259  46.656  1.00  0.00           H  
ATOM    910  H62   A    29      38.633  42.732  45.579  1.00  0.00           H  
ATOM    911  N1    A    29      37.248  43.842  43.969  1.00  0.00           N  
ATOM    912  C2    A    29      36.314  44.168  43.115  1.00  0.00           C  
ATOM    913  H2    A    29      36.679  44.583  42.188  1.00  0.00           H  
ATOM    914  N3    A    29      35.017  44.282  43.239  1.00  0.00           N  
ATOM    915  C4    A    29      34.633  43.873  44.454  1.00  0.00           C  
ATOM    916  C3'   A    29      31.306  41.920  43.197  1.00  0.00           C  
ATOM    917  H3'   A    29      32.105  41.203  43.385  1.00  0.00           H  
ATOM    918  C2'   A    29      31.885  43.302  42.892  1.00  0.00           C  
ATOM    919  H2'   A    29      32.847  43.283  42.379  1.00  0.00           H  
ATOM    920  O2'   A    29      31.046  44.170  42.200  1.00  0.00           O  
ATOM    921 HO2'   A    29      30.187  43.746  42.136  1.00  0.00           H  
ATOM    922  O3'   A    29      30.535  41.596  42.095  1.00  0.00           O  
ATOM    923  P     C    30      30.656  40.191  41.316  1.00  0.00           P  
ATOM    924  OP1   C    30      29.650  40.287  40.234  1.00  0.00           O  
ATOM    925  OP2   C    30      30.708  39.036  42.305  1.00  0.00           O  
ATOM    926  O5'   C    30      32.110  40.213  40.683  1.00  0.00           O  
ATOM    927  C5'   C    30      32.498  41.146  39.714  1.00  0.00           C  
ATOM    928  H5'   C    30      32.040  42.123  39.870  1.00  0.00           H  
ATOM    929 H5''   C    30      32.192  40.694  38.770  1.00  0.00           H  
ATOM    930  C4'   C    30      33.991  41.367  39.576  1.00  0.00           C  
ATOM    931  H4'   C    30      34.202  41.883  38.639  1.00  0.00           H  
ATOM    932  O4'   C    30      34.488  41.959  40.719  1.00  0.00           O  
ATOM    933  C1'   C    30      35.830  41.604  40.879  1.00  0.00           C  
ATOM    934  H1'   C    30      36.400  42.527  40.775  1.00  0.00           H  
ATOM    935  N1    C    30      36.062  40.979  42.210  1.00  0.00           N  
ATOM    936  C6    C    30      35.022  40.705  43.099  1.00  0.00           C  
ATOM    937  H6    C    30      33.987  40.893  42.855  1.00  0.00           H  
ATOM    938  C5    C    30      35.369  40.412  44.386  1.00  0.00           C  
ATOM    939  H5    C    30      34.544  40.331  45.078  1.00  0.00           H  
ATOM    940  C4    C    30      36.755  40.237  44.712  1.00  0.00           C  
ATOM    941  N4    C    30      37.068  39.944  45.958  1.00  0.00           N  
ATOM    942  H41   C    30      38.034  39.677  46.081  1.00  0.00           H  
ATOM    943  H42   C    30      36.382  39.597  46.613  1.00  0.00           H  
ATOM    944  N3    C    30      37.729  40.372  43.852  1.00  0.00           N  
ATOM    945  C2    C    30      37.436  40.834  42.644  1.00  0.00           C  
ATOM    946  O2    C    30      38.339  41.128  41.899  1.00  0.00           O  
ATOM    947  C3'   C    30      34.765  40.068  39.489  1.00  0.00           C  
ATOM    948  H3'   C    30      34.417  39.351  40.233  1.00  0.00           H  
ATOM    949  C2'   C    30      36.200  40.584  39.800  1.00  0.00           C  
ATOM    950  H2'   C    30      36.852  39.775  40.130  1.00  0.00           H  
ATOM    951  O2'   C    30      36.847  41.218  38.650  1.00  0.00           O  
ATOM    952 HO2'   C    30      37.787  41.237  38.842  1.00  0.00           H  
ATOM    953  O3'   C    30      34.536  39.461  38.185  1.00  0.00           O  
ATOM    954  P     C    31      34.776  37.965  37.891  1.00  0.00           P  
ATOM    955  OP1   C    31      34.597  37.756  36.434  1.00  0.00           O  
ATOM    956  OP2   C    31      33.965  37.208  38.865  1.00  0.00           O  
ATOM    957  O5'   C    31      36.306  37.515  38.309  1.00  0.00           O  
ATOM    958  C5'   C    31      37.319  37.887  37.447  1.00  0.00           C  
ATOM    959  H5'   C    31      37.272  38.955  37.236  1.00  0.00           H  
ATOM    960 H5''   C    31      37.259  37.322  36.517  1.00  0.00           H  
ATOM    961  C4'   C    31      38.714  37.736  38.014  1.00  0.00           C  
ATOM    962  H4'   C    31      39.431  38.063  37.261  1.00  0.00           H  
ATOM    963  O4'   C    31      39.036  38.483  39.178  1.00  0.00           O  
ATOM    964  C1'   C    31      39.943  37.658  39.956  1.00  0.00           C  
ATOM    965  H1'   C    31      40.827  38.266  40.149  1.00  0.00           H  
ATOM    966  N1    C    31      39.327  37.358  41.274  1.00  0.00           N  
ATOM    967  C6    C    31      38.025  37.678  41.500  1.00  0.00           C  
ATOM    968  H6    C    31      37.436  38.009  40.657  1.00  0.00           H  
ATOM    969  C5    C    31      37.494  37.472  42.750  1.00  0.00           C  
ATOM    970  H5    C    31      36.449  37.715  42.872  1.00  0.00           H  
ATOM    971  C4    C    31      38.359  37.028  43.845  1.00  0.00           C  
ATOM    972  N4    C    31      37.854  36.915  45.010  1.00  0.00           N  
ATOM    973  H41   C    31      36.911  37.234  45.177  1.00  0.00           H  
ATOM    974  H42   C    31      38.518  36.518  45.659  1.00  0.00           H  
ATOM    975  N3    C    31      39.633  36.848  43.628  1.00  0.00           N  
ATOM    976  C2    C    31      40.142  36.870  42.345  1.00  0.00           C  
ATOM    977  O2    C    31      41.329  36.603  42.138  1.00  0.00           O  
ATOM    978  C3'   C    31      38.944  36.256  38.231  1.00  0.00           C  
ATOM    979  H3'   C    31      38.156  35.794  38.827  1.00  0.00           H  
ATOM    980  C2'   C    31      40.162  36.402  39.150  1.00  0.00           C  
ATOM    981  H2'   C    31      40.274  35.568  39.843  1.00  0.00           H  
ATOM    982  O2'   C    31      41.365  36.466  38.487  1.00  0.00           O  
ATOM    983 HO2'   C    31      41.337  35.939  37.686  1.00  0.00           H  
ATOM    984  O3'   C    31      39.240  35.477  37.102  1.00  0.00           O  
ATOM    985  P     G    32      38.621  34.007  37.086  1.00  0.00           P  
ATOM    986  OP1   G    32      38.966  33.504  35.704  1.00  0.00           O  
ATOM    987  OP2   G    32      37.240  33.875  37.537  1.00  0.00           O  
ATOM    988  O5'   G    32      39.599  33.361  38.220  1.00  0.00           O  
ATOM    989  C5'   G    32      40.896  32.836  37.821  1.00  0.00           C  
ATOM    990  H5'   G    32      41.469  33.580  37.266  1.00  0.00           H  
ATOM    991 H5''   G    32      40.840  31.965  37.168  1.00  0.00           H  
ATOM    992  C4'   G    32      41.714  32.392  38.979  1.00  0.00           C  
ATOM    993  H4'   G    32      42.738  32.175  38.675  1.00  0.00           H  
ATOM    994  O4'   G    32      41.850  33.279  40.012  1.00  0.00           O  
ATOM    995  C1'   G    32      41.867  32.560  41.249  1.00  0.00           C  
ATOM    996  H1'   G    32      42.807  32.815  41.738  1.00  0.00           H  
ATOM    997  N9    G    32      40.718  32.826  42.152  1.00  0.00           N  
ATOM    998  C8    G    32      39.506  33.373  41.740  1.00  0.00           C  
ATOM    999  H8    G    32      39.298  33.593  40.704  1.00  0.00           H  
ATOM   1000  N7    G    32      38.674  33.546  42.721  1.00  0.00           N  
ATOM   1001  C5    G    32      39.368  33.116  43.866  1.00  0.00           C  
ATOM   1002  C6    G    32      39.056  33.156  45.262  1.00  0.00           C  
ATOM   1003  O6    G    32      38.088  33.707  45.900  1.00  0.00           O  
ATOM   1004  N1    G    32      39.975  32.389  45.992  1.00  0.00           N  
ATOM   1005  H1    G    32      39.847  32.350  46.993  1.00  0.00           H  
ATOM   1006  C2    G    32      41.155  31.912  45.508  1.00  0.00           C  
ATOM   1007  N2    G    32      41.968  31.503  46.435  1.00  0.00           N  
ATOM   1008  H21   G    32      41.767  31.586  47.421  1.00  0.00           H  
ATOM   1009  H22   G    32      42.951  31.462  46.206  1.00  0.00           H  
ATOM   1010  N3    G    32      41.590  31.955  44.227  1.00  0.00           N  
ATOM   1011  C4    G    32      40.615  32.581  43.467  1.00  0.00           C  
ATOM   1012  C3'   G    32      41.102  31.115  39.620  1.00  0.00           C  
ATOM   1013  H3'   G    32      40.078  31.230  39.974  1.00  0.00           H  
ATOM   1014  C2'   G    32      41.854  31.076  40.934  1.00  0.00           C  
ATOM   1015  H2'   G    32      41.308  30.508  41.687  1.00  0.00           H  
ATOM   1016  O2'   G    32      43.109  30.621  40.680  1.00  0.00           O  
ATOM   1017 HO2'   G    32      42.986  29.933  40.021  1.00  0.00           H  
ATOM   1018  O3'   G    32      41.203  29.936  38.807  1.00  0.00           O  
ATOM   1019  P     U    33      39.990  28.939  38.873  1.00  0.00           P  
ATOM   1020  OP1   U    33      40.492  27.812  38.107  1.00  0.00           O  
ATOM   1021  OP2   U    33      38.777  29.567  38.451  1.00  0.00           O  
ATOM   1022  O5'   U    33      39.878  28.545  40.401  1.00  0.00           O  
ATOM   1023  C5'   U    33      40.804  27.649  40.992  1.00  0.00           C  
ATOM   1024  H5'   U    33      41.794  28.104  41.002  1.00  0.00           H  
ATOM   1025 H5''   U    33      40.892  26.714  40.438  1.00  0.00           H  
ATOM   1026  C4'   U    33      40.695  27.302  42.477  1.00  0.00           C  
ATOM   1027  H4'   U    33      41.452  26.579  42.781  1.00  0.00           H  
ATOM   1028  O4'   U    33      40.866  28.527  43.163  1.00  0.00           O  
ATOM   1029  C1'   U    33      40.169  28.475  44.420  1.00  0.00           C  
ATOM   1030  H1'   U    33      40.823  28.673  45.269  1.00  0.00           H  
ATOM   1031  N1    U    33      38.965  29.329  44.481  1.00  0.00           N  
ATOM   1032  C6    U    33      38.358  29.791  43.315  1.00  0.00           C  
ATOM   1033  H6    U    33      38.658  29.517  42.314  1.00  0.00           H  
ATOM   1034  C5    U    33      37.194  30.509  43.470  1.00  0.00           C  
ATOM   1035  H5    U    33      36.683  30.886  42.597  1.00  0.00           H  
ATOM   1036  C4    U    33      36.601  30.865  44.764  1.00  0.00           C  
ATOM   1037  O4    U    33      35.612  31.559  44.906  1.00  0.00           O  
ATOM   1038  N3    U    33      37.306  30.298  45.816  1.00  0.00           N  
ATOM   1039  H3    U    33      36.998  30.501  46.756  1.00  0.00           H  
ATOM   1040  C2    U    33      38.494  29.682  45.756  1.00  0.00           C  
ATOM   1041  O2    U    33      39.164  29.543  46.836  1.00  0.00           O  
ATOM   1042  C3'   U    33      39.444  26.588  43.018  1.00  0.00           C  
ATOM   1043  H3'   U    33      38.519  27.050  42.675  1.00  0.00           H  
ATOM   1044  C2'   U    33      39.670  27.047  44.510  1.00  0.00           C  
ATOM   1045  H2'   U    33      38.804  26.894  45.154  1.00  0.00           H  
ATOM   1046  O2'   U    33      40.683  26.373  45.213  1.00  0.00           O  
ATOM   1047 HO2'   U    33      40.629  26.791  46.075  1.00  0.00           H  
ATOM   1048  O3'   U    33      39.376  25.174  42.918  1.00  0.00           O  
ATOM   1049  P     G    34      38.013  24.352  43.110  1.00  0.00           P  
ATOM   1050  OP1   G    34      38.196  22.936  42.805  1.00  0.00           O  
ATOM   1051  OP2   G    34      36.984  25.064  42.305  1.00  0.00           O  
ATOM   1052  O5'   G    34      37.712  24.581  44.680  1.00  0.00           O  
ATOM   1053  C5'   G    34      38.523  23.752  45.587  1.00  0.00           C  
ATOM   1054  H5'   G    34      39.589  23.944  45.471  1.00  0.00           H  
ATOM   1055 H5''   G    34      38.300  22.719  45.320  1.00  0.00           H  
ATOM   1056  C4'   G    34      38.264  24.103  47.039  1.00  0.00           C  
ATOM   1057  H4'   G    34      39.116  23.656  47.552  1.00  0.00           H  
ATOM   1058  O4'   G    34      38.136  25.548  47.100  1.00  0.00           O  
ATOM   1059  C1'   G    34      37.460  25.857  48.276  1.00  0.00           C  
ATOM   1060  H1'   G    34      38.131  26.153  49.083  1.00  0.00           H  
ATOM   1061  N9    G    34      36.428  26.875  47.923  1.00  0.00           N  
ATOM   1062  C8    G    34      35.945  27.371  46.737  1.00  0.00           C  
ATOM   1063  H8    G    34      36.348  26.984  45.813  1.00  0.00           H  
ATOM   1064  N7    G    34      34.966  28.192  46.832  1.00  0.00           N  
ATOM   1065  C5    G    34      34.642  28.168  48.173  1.00  0.00           C  
ATOM   1066  C6    G    34      33.661  28.848  48.914  1.00  0.00           C  
ATOM   1067  O6    G    34      32.727  29.497  48.486  1.00  0.00           O  
ATOM   1068  N1    G    34      33.720  28.502  50.243  1.00  0.00           N  
ATOM   1069  H1    G    34      33.020  28.833  50.892  1.00  0.00           H  
ATOM   1070  C2    G    34      34.666  27.745  50.882  1.00  0.00           C  
ATOM   1071  N2    G    34      34.514  27.663  52.140  1.00  0.00           N  
ATOM   1072  H21   G    34      35.178  27.084  52.633  1.00  0.00           H  
ATOM   1073  H22   G    34      33.663  28.046  52.527  1.00  0.00           H  
ATOM   1074  N3    G    34      35.566  27.066  50.204  1.00  0.00           N  
ATOM   1075  C4    G    34      35.547  27.338  48.861  1.00  0.00           C  
ATOM   1076  C3'   G    34      36.966  23.579  47.585  1.00  0.00           C  
ATOM   1077  H3'   G    34      36.196  23.772  46.838  1.00  0.00           H  
ATOM   1078  C2'   G    34      36.769  24.544  48.792  1.00  0.00           C  
ATOM   1079  H2'   G    34      35.700  24.675  48.961  1.00  0.00           H  
ATOM   1080  O2'   G    34      37.310  24.215  50.093  1.00  0.00           O  
ATOM   1081 HO2'   G    34      36.615  24.097  50.744  1.00  0.00           H  
ATOM   1082  O3'   G    34      36.977  22.231  47.930  1.00  0.00           O  
ATOM   1083  P     C    35      35.649  21.337  47.962  1.00  0.00           P  
ATOM   1084  OP1   C    35      35.961  19.891  48.272  1.00  0.00           O  
ATOM   1085  OP2   C    35      34.889  21.611  46.679  1.00  0.00           O  
ATOM   1086  O5'   C    35      34.866  21.946  49.247  1.00  0.00           O  
ATOM   1087  C5'   C    35      35.499  21.644  50.540  1.00  0.00           C  
ATOM   1088  H5'   C    35      36.589  21.658  50.510  1.00  0.00           H  
ATOM   1089 H5''   C    35      35.306  20.573  50.600  1.00  0.00           H  
ATOM   1090  C4'   C    35      34.850  22.424  51.669  1.00  0.00           C  
ATOM   1091  H4'   C    35      35.365  22.227  52.609  1.00  0.00           H  
ATOM   1092  O4'   C    35      34.837  23.865  51.527  1.00  0.00           O  
ATOM   1093  C1'   C    35      33.599  24.381  52.098  1.00  0.00           C  
ATOM   1094  H1'   C    35      33.815  25.040  52.938  1.00  0.00           H  
ATOM   1095  N1    C    35      32.774  25.095  51.059  1.00  0.00           N  
ATOM   1096  C6    C    35      33.057  25.031  49.744  1.00  0.00           C  
ATOM   1097  H6    C    35      33.882  24.394  49.461  1.00  0.00           H  
ATOM   1098  C5    C    35      32.334  25.760  48.805  1.00  0.00           C  
ATOM   1099  H5    C    35      32.501  25.700  47.740  1.00  0.00           H  
ATOM   1100  C4    C    35      31.186  26.449  49.337  1.00  0.00           C  
ATOM   1101  N4    C    35      30.457  27.190  48.638  1.00  0.00           N  
ATOM   1102  H41   C    35      30.701  27.513  47.713  1.00  0.00           H  
ATOM   1103  H42   C    35      29.661  27.637  49.071  1.00  0.00           H  
ATOM   1104  N3    C    35      30.903  26.492  50.629  1.00  0.00           N  
ATOM   1105  C2    C    35      31.671  25.819  51.518  1.00  0.00           C  
ATOM   1106  O2    C    35      31.427  25.803  52.733  1.00  0.00           O  
ATOM   1107  C3'   C    35      33.346  22.028  51.746  1.00  0.00           C  
ATOM   1108  H3'   C    35      32.888  22.096  50.760  1.00  0.00           H  
ATOM   1109  C2'   C    35      32.794  23.137  52.604  1.00  0.00           C  
ATOM   1110  H2'   C    35      31.721  23.257  52.458  1.00  0.00           H  
ATOM   1111  O2'   C    35      33.114  22.872  53.992  1.00  0.00           O  
ATOM   1112 HO2'   C    35      33.341  21.940  53.966  1.00  0.00           H  
ATOM   1113  O3'   C    35      33.193  20.700  52.363  1.00  0.00           O  
ATOM   1114  P     G    36      32.145  19.646  51.691  1.00  0.00           P  
ATOM   1115  OP1   G    36      32.346  18.382  52.424  1.00  0.00           O  
ATOM   1116  OP2   G    36      32.147  19.664  50.202  1.00  0.00           O  
ATOM   1117  O5'   G    36      30.680  20.236  52.014  1.00  0.00           O  
ATOM   1118  C5'   G    36      30.225  20.484  53.331  1.00  0.00           C  
ATOM   1119  H5'   G    36      31.059  21.053  53.741  1.00  0.00           H  
ATOM   1120 H5''   G    36      29.922  19.610  53.907  1.00  0.00           H  
ATOM   1121  C4'   G    36      29.049  21.550  53.398  1.00  0.00           C  
ATOM   1122  H4'   G    36      28.622  21.526  54.401  1.00  0.00           H  
ATOM   1123  O4'   G    36      29.486  22.839  52.932  1.00  0.00           O  
ATOM   1124  C1'   G    36      28.314  23.534  52.591  1.00  0.00           C  
ATOM   1125  H1'   G    36      27.970  24.239  53.348  1.00  0.00           H  
ATOM   1126  N9    G    36      28.548  24.140  51.284  1.00  0.00           N  
ATOM   1127  C8    G    36      29.209  23.667  50.195  1.00  0.00           C  
ATOM   1128  H8    G    36      30.067  23.012  50.223  1.00  0.00           H  
ATOM   1129  N7    G    36      28.823  24.148  49.051  1.00  0.00           N  
ATOM   1130  C5    G    36      27.744  25.014  49.439  1.00  0.00           C  
ATOM   1131  C6    G    36      26.937  25.933  48.688  1.00  0.00           C  
ATOM   1132  O6    G    36      27.022  26.228  47.475  1.00  0.00           O  
ATOM   1133  N1    G    36      25.895  26.508  49.374  1.00  0.00           N  
ATOM   1134  H1    G    36      25.128  26.937  48.877  1.00  0.00           H  
ATOM   1135  C2    G    36      25.694  26.283  50.692  1.00  0.00           C  
ATOM   1136  N2    G    36      24.679  26.810  51.269  1.00  0.00           N  
ATOM   1137  H21   G    36      24.115  27.489  50.778  1.00  0.00           H  
ATOM   1138  H22   G    36      24.563  26.675  52.263  1.00  0.00           H  
ATOM   1139  N3    G    36      26.494  25.523  51.466  1.00  0.00           N  
ATOM   1140  C4    G    36      27.563  24.958  50.794  1.00  0.00           C  
ATOM   1141  C3'   G    36      27.922  21.160  52.431  1.00  0.00           C  
ATOM   1142  H3'   G    36      28.347  21.033  51.436  1.00  0.00           H  
ATOM   1143  C2'   G    36      27.239  22.475  52.424  1.00  0.00           C  
ATOM   1144  H2'   G    36      26.732  22.527  51.460  1.00  0.00           H  
ATOM   1145  O2'   G    36      26.202  22.705  53.427  1.00  0.00           O  
ATOM   1146 HO2'   G    36      25.626  21.944  53.323  1.00  0.00           H  
ATOM   1147  O3'   G    36      27.242  19.927  52.828  1.00  0.00           O  
ATOM   1148  P     G    37      26.197  19.285  51.874  1.00  0.00           P  
ATOM   1149  OP1   G    37      25.947  17.838  52.098  1.00  0.00           O  
ATOM   1150  OP2   G    37      26.564  19.657  50.514  1.00  0.00           O  
ATOM   1151  O5'   G    37      24.812  20.086  52.252  1.00  0.00           O  
ATOM   1152  C5'   G    37      24.205  20.036  53.549  1.00  0.00           C  
ATOM   1153  H5'   G    37      24.942  20.252  54.322  1.00  0.00           H  
ATOM   1154 H5''   G    37      23.720  19.074  53.717  1.00  0.00           H  
ATOM   1155  C4'   G    37      23.091  21.003  53.517  1.00  0.00           C  
ATOM   1156  H4'   G    37      22.541  20.930  54.455  1.00  0.00           H  
ATOM   1157  O4'   G    37      23.392  22.408  53.309  1.00  0.00           O  
ATOM   1158  C1'   G    37      22.395  23.027  52.455  1.00  0.00           C  
ATOM   1159  H1'   G    37      21.984  23.945  52.874  1.00  0.00           H  
ATOM   1160  N9    G    37      22.869  23.342  51.054  1.00  0.00           N  
ATOM   1161  C8    G    37      24.004  22.893  50.368  1.00  0.00           C  
ATOM   1162  H8    G    37      24.746  22.303  50.886  1.00  0.00           H  
ATOM   1163  N7    G    37      24.212  23.521  49.268  1.00  0.00           N  
ATOM   1164  C5    G    37      23.111  24.301  49.051  1.00  0.00           C  
ATOM   1165  C6    G    37      22.744  25.141  47.915  1.00  0.00           C  
ATOM   1166  O6    G    37      23.315  25.296  46.892  1.00  0.00           O  
ATOM   1167  N1    G    37      21.528  25.818  48.116  1.00  0.00           N  
ATOM   1168  H1    G    37      21.198  26.534  47.484  1.00  0.00           H  
ATOM   1169  C2    G    37      20.742  25.553  49.214  1.00  0.00           C  
ATOM   1170  N2    G    37      19.643  26.297  49.363  1.00  0.00           N  
ATOM   1171  H21   G    37      19.189  26.141  50.252  1.00  0.00           H  
ATOM   1172  H22   G    37      19.386  26.992  48.676  1.00  0.00           H  
ATOM   1173  N3    G    37      21.051  24.803  50.254  1.00  0.00           N  
ATOM   1174  C4    G    37      22.274  24.236  50.182  1.00  0.00           C  
ATOM   1175  C3'   G    37      22.072  20.603  52.439  1.00  0.00           C  
ATOM   1176  H3'   G    37      22.639  20.427  51.525  1.00  0.00           H  
ATOM   1177  C2'   G    37      21.326  21.992  52.469  1.00  0.00           C  
ATOM   1178  H2'   G    37      20.779  21.981  51.526  1.00  0.00           H  
ATOM   1179  O2'   G    37      20.482  22.072  53.596  1.00  0.00           O  
ATOM   1180 HO2'   G    37      19.771  21.434  53.496  1.00  0.00           H  
ATOM   1181  O3'   G    37      21.216  19.536  52.812  1.00  0.00           O  
ATOM   1182  P     C    38      20.586  18.599  51.612  1.00  0.00           P  
ATOM   1183  OP1   C    38      19.990  17.385  52.185  1.00  0.00           O  
ATOM   1184  OP2   C    38      21.649  18.442  50.589  1.00  0.00           O  
ATOM   1185  O5'   C    38      19.410  19.501  51.030  1.00  0.00           O  
ATOM   1186  C5'   C    38      18.196  19.838  51.685  1.00  0.00           C  
ATOM   1187  H5'   C    38      18.433  20.081  52.721  1.00  0.00           H  
ATOM   1188 H5''   C    38      17.475  19.021  51.647  1.00  0.00           H  
ATOM   1189  C4'   C    38      17.483  20.985  51.031  1.00  0.00           C  
ATOM   1190  H4'   C    38      16.737  21.416  51.699  1.00  0.00           H  
ATOM   1191  O4'   C    38      18.399  22.018  50.716  1.00  0.00           O  
ATOM   1192  C1'   C    38      18.187  22.659  49.450  1.00  0.00           C  
ATOM   1193  H1'   C    38      17.990  23.718  49.613  1.00  0.00           H  
ATOM   1194  N1    C    38      19.250  22.401  48.389  1.00  0.00           N  
ATOM   1195  C6    C    38      20.231  21.501  48.615  1.00  0.00           C  
ATOM   1196  H6    C    38      20.243  21.003  49.573  1.00  0.00           H  
ATOM   1197  C5    C    38      21.235  21.388  47.721  1.00  0.00           C  
ATOM   1198  H5    C    38      22.043  20.690  47.885  1.00  0.00           H  
ATOM   1199  C4    C    38      21.263  22.333  46.657  1.00  0.00           C  
ATOM   1200  N4    C    38      22.197  22.305  45.639  1.00  0.00           N  
ATOM   1201  H41   C    38      22.231  23.035  44.941  1.00  0.00           H  
ATOM   1202  H42   C    38      23.007  21.707  45.712  1.00  0.00           H  
ATOM   1203  N3    C    38      20.174  23.048  46.318  1.00  0.00           N  
ATOM   1204  C2    C    38      19.160  23.199  47.220  1.00  0.00           C  
ATOM   1205  O2    C    38      18.278  24.030  47.055  1.00  0.00           O  
ATOM   1206  C3'   C    38      16.894  20.639  49.679  1.00  0.00           C  
ATOM   1207  H3'   C    38      17.497  19.974  49.061  1.00  0.00           H  
ATOM   1208  C2'   C    38      16.868  22.040  48.966  1.00  0.00           C  
ATOM   1209  H2'   C    38      16.932  21.941  47.882  1.00  0.00           H  
ATOM   1210  O2'   C    38      15.746  22.831  49.331  1.00  0.00           O  
ATOM   1211 HO2'   C    38      15.010  22.225  49.448  1.00  0.00           H  
ATOM   1212  O3'   C    38      15.598  20.245  49.789  1.00  0.00           O  
ATOM   1213  P     A    39      14.914  19.036  49.000  1.00  0.00           P  
ATOM   1214  OP1   A    39      13.634  18.759  49.700  1.00  0.00           O  
ATOM   1215  OP2   A    39      15.983  17.986  48.823  1.00  0.00           O  
ATOM   1216  O5'   A    39      14.531  19.640  47.640  1.00  0.00           O  
ATOM   1217  C5'   A    39      13.557  20.562  47.401  1.00  0.00           C  
ATOM   1218  H5'   A    39      13.756  21.436  48.022  1.00  0.00           H  
ATOM   1219 H5''   A    39      12.589  20.125  47.647  1.00  0.00           H  
ATOM   1220  C4'   A    39      13.483  21.044  45.906  1.00  0.00           C  
ATOM   1221  H4'   A    39      12.470  21.405  45.730  1.00  0.00           H  
ATOM   1222  O4'   A    39      14.574  21.909  45.533  1.00  0.00           O  
ATOM   1223  C1'   A    39      14.991  21.765  44.215  1.00  0.00           C  
ATOM   1224  H1'   A    39      14.843  22.657  43.606  1.00  0.00           H  
ATOM   1225  N9    A    39      16.393  21.342  44.198  1.00  0.00           N  
ATOM   1226  C8    A    39      17.054  20.454  45.036  1.00  0.00           C  
ATOM   1227  H8    A    39      16.496  19.810  45.699  1.00  0.00           H  
ATOM   1228  N7    A    39      18.356  20.511  44.898  1.00  0.00           N  
ATOM   1229  C5    A    39      18.562  21.289  43.732  1.00  0.00           C  
ATOM   1230  C6    A    39      19.689  21.691  42.985  1.00  0.00           C  
ATOM   1231  N6    A    39      20.901  21.171  43.045  1.00  0.00           N  
ATOM   1232  H61   A    39      21.528  21.335  42.270  1.00  0.00           H  
ATOM   1233  H62   A    39      21.082  20.645  43.887  1.00  0.00           H  
ATOM   1234  N1    A    39      19.517  22.433  41.899  1.00  0.00           N  
ATOM   1235  C2    A    39      18.334  22.801  41.552  1.00  0.00           C  
ATOM   1236  H2    A    39      18.222  23.420  40.674  1.00  0.00           H  
ATOM   1237  N3    A    39      17.188  22.516  42.197  1.00  0.00           N  
ATOM   1238  C4    A    39      17.344  21.775  43.284  1.00  0.00           C  
ATOM   1239  C3'   A    39      13.575  19.944  44.848  1.00  0.00           C  
ATOM   1240  H3'   A    39      14.200  19.118  45.188  1.00  0.00           H  
ATOM   1241  C2'   A    39      14.245  20.624  43.606  1.00  0.00           C  
ATOM   1242  H2'   A    39      14.740  19.855  43.012  1.00  0.00           H  
ATOM   1243  O2'   A    39      13.218  21.198  42.870  1.00  0.00           O  
ATOM   1244 HO2'   A    39      13.273  20.814  41.992  1.00  0.00           H  
ATOM   1245  O3'   A    39      12.219  19.412  44.715  1.00  0.00           O  
ATOM   1246  P     C    40      11.992  17.879  44.153  1.00  0.00           P  
ATOM   1247  OP1   C    40      10.561  17.616  44.265  1.00  0.00           O  
ATOM   1248  OP2   C    40      12.944  16.995  44.863  1.00  0.00           O  
ATOM   1249  O5'   C    40      12.512  17.911  42.578  1.00  0.00           O  
ATOM   1250  C5'   C    40      11.678  18.633  41.571  1.00  0.00           C  
ATOM   1251  H5'   C    40      11.357  19.571  42.026  1.00  0.00           H  
ATOM   1252 H5''   C    40      10.906  17.987  41.154  1.00  0.00           H  
ATOM   1253  C4'   C    40      12.549  19.078  40.418  1.00  0.00           C  
ATOM   1254  H4'   C    40      11.850  19.625  39.786  1.00  0.00           H  
ATOM   1255  O4'   C    40      13.674  19.892  40.670  1.00  0.00           O  
ATOM   1256  C1'   C    40      14.806  19.594  39.827  1.00  0.00           C  
ATOM   1257  H1'   C    40      15.243  20.472  39.352  1.00  0.00           H  
ATOM   1258  N1    C    40      15.976  18.934  40.580  1.00  0.00           N  
ATOM   1259  C6    C    40      15.793  18.088  41.657  1.00  0.00           C  
ATOM   1260  H6    C    40      14.787  17.766  41.883  1.00  0.00           H  
ATOM   1261  C5    C    40      16.752  17.871  42.528  1.00  0.00           C  
ATOM   1262  H5    C    40      16.554  17.207  43.356  1.00  0.00           H  
ATOM   1263  C4    C    40      18.052  18.271  42.180  1.00  0.00           C  
ATOM   1264  N4    C    40      18.979  17.973  43.068  1.00  0.00           N  
ATOM   1265  H41   C    40      19.881  18.402  42.917  1.00  0.00           H  
ATOM   1266  H42   C    40      18.741  17.613  43.981  1.00  0.00           H  
ATOM   1267  N3    C    40      18.293  19.007  41.181  1.00  0.00           N  
ATOM   1268  C2    C    40      17.238  19.349  40.366  1.00  0.00           C  
ATOM   1269  O2    C    40      17.482  19.993  39.350  1.00  0.00           O  
ATOM   1270  C3'   C    40      13.104  17.919  39.511  1.00  0.00           C  
ATOM   1271  H3'   C    40      13.551  17.164  40.158  1.00  0.00           H  
ATOM   1272  C2'   C    40      14.234  18.591  38.794  1.00  0.00           C  
ATOM   1273  H2'   C    40      14.936  17.855  38.400  1.00  0.00           H  
ATOM   1274  O2'   C    40      13.715  19.380  37.746  1.00  0.00           O  
ATOM   1275 HO2'   C    40      12.862  19.070  37.433  1.00  0.00           H  
ATOM   1276  O3'   C    40      12.213  17.313  38.674  1.00  0.00           O  
ATOM   1277  P     A    41      12.274  15.776  38.152  1.00  0.00           P  
ATOM   1278  OP1   A    41      11.224  15.473  37.082  1.00  0.00           O  
ATOM   1279  OP2   A    41      12.514  14.875  39.307  1.00  0.00           O  
ATOM   1280  O5'   A    41      13.654  15.718  37.334  1.00  0.00           O  
ATOM   1281  C5'   A    41      13.612  16.279  36.055  1.00  0.00           C  
ATOM   1282  H5'   A    41      13.372  17.332  36.202  1.00  0.00           H  
ATOM   1283 H5''   A    41      12.830  15.753  35.507  1.00  0.00           H  
ATOM   1284  C4'   A    41      14.903  16.103  35.324  1.00  0.00           C  
ATOM   1285  H4'   A    41      14.799  16.555  34.337  1.00  0.00           H  
ATOM   1286  O4'   A    41      15.872  16.967  35.869  1.00  0.00           O  
ATOM   1287  C1'   A    41      17.121  16.388  35.855  1.00  0.00           C  
ATOM   1288  H1'   A    41      17.766  17.120  35.370  1.00  0.00           H  
ATOM   1289  N9    A    41      17.497  16.049  37.264  1.00  0.00           N  
ATOM   1290  C8    A    41      16.718  16.054  38.432  1.00  0.00           C  
ATOM   1291  H8    A    41      15.643  16.016  38.339  1.00  0.00           H  
ATOM   1292  N7    A    41      17.389  16.123  39.577  1.00  0.00           N  
ATOM   1293  C5    A    41      18.716  15.988  39.116  1.00  0.00           C  
ATOM   1294  C6    A    41      19.960  15.731  39.730  1.00  0.00           C  
ATOM   1295  N6    A    41      20.167  15.558  41.075  1.00  0.00           N  
ATOM   1296  H61   A    41      19.398  15.435  41.718  1.00  0.00           H  
ATOM   1297  H62   A    41      21.125  15.518  41.390  1.00  0.00           H  
ATOM   1298  N1    A    41      21.098  15.477  39.033  1.00  0.00           N  
ATOM   1299  C2    A    41      20.946  15.457  37.716  1.00  0.00           C  
ATOM   1300  H2    A    41      21.812  15.204  37.123  1.00  0.00           H  
ATOM   1301  N3    A    41      19.867  15.585  36.964  1.00  0.00           N  
ATOM   1302  C4    A    41      18.782  15.803  37.738  1.00  0.00           C  
ATOM   1303  C3'   A    41      15.525  14.774  35.245  1.00  0.00           C  
ATOM   1304  H3'   A    41      15.399  14.349  36.241  1.00  0.00           H  
ATOM   1305  C2'   A    41      17.016  15.146  34.986  1.00  0.00           C  
ATOM   1306  H2'   A    41      17.536  14.383  35.565  1.00  0.00           H  
ATOM   1307  O2'   A    41      17.411  15.256  33.659  1.00  0.00           O  
ATOM   1308 HO2'   A    41      17.983  14.490  33.571  1.00  0.00           H  
ATOM   1309  O3'   A    41      14.829  13.859  34.383  1.00  0.00           O  
ATOM   1310  P     G    42      14.479  12.355  34.851  1.00  0.00           P  
ATOM   1311  OP1   G    42      13.708  11.786  33.693  1.00  0.00           O  
ATOM   1312  OP2   G    42      13.931  12.417  36.221  1.00  0.00           O  
ATOM   1313  O5'   G    42      15.856  11.658  34.963  1.00  0.00           O  
ATOM   1314  C5'   G    42      16.651  11.458  33.760  1.00  0.00           C  
ATOM   1315  H5'   G    42      16.708  12.366  33.160  1.00  0.00           H  
ATOM   1316 H5''   G    42      16.254  10.585  33.242  1.00  0.00           H  
ATOM   1317  C4'   G    42      18.087  11.089  34.168  1.00  0.00           C  
ATOM   1318  H4'   G    42      18.645  10.788  33.282  1.00  0.00           H  
ATOM   1319  O4'   G    42      18.658  12.161  34.912  1.00  0.00           O  
ATOM   1320  C1'   G    42      19.733  11.776  35.739  1.00  0.00           C  
ATOM   1321  H1'   G    42      20.713  12.211  35.547  1.00  0.00           H  
ATOM   1322  N9    G    42      19.357  12.027  37.211  1.00  0.00           N  
ATOM   1323  C8    G    42      18.233  12.352  37.831  1.00  0.00           C  
ATOM   1324  H8    G    42      17.338  12.471  37.238  1.00  0.00           H  
ATOM   1325  N7    G    42      18.359  12.555  39.127  1.00  0.00           N  
ATOM   1326  C5    G    42      19.700  12.162  39.402  1.00  0.00           C  
ATOM   1327  C6    G    42      20.520  12.122  40.631  1.00  0.00           C  
ATOM   1328  O6    G    42      20.239  12.360  41.787  1.00  0.00           O  
ATOM   1329  N1    G    42      21.777  11.656  40.392  1.00  0.00           N  
ATOM   1330  H1    G    42      22.304  11.410  41.218  1.00  0.00           H  
ATOM   1331  C2    G    42      22.268  11.301  39.140  1.00  0.00           C  
ATOM   1332  N2    G    42      23.509  10.859  39.093  1.00  0.00           N  
ATOM   1333  H21   G    42      23.966  10.724  39.984  1.00  0.00           H  
ATOM   1334  H22   G    42      23.925  10.693  38.188  1.00  0.00           H  
ATOM   1335  N3    G    42      21.562  11.384  38.017  1.00  0.00           N  
ATOM   1336  C4    G    42      20.279  11.897  38.214  1.00  0.00           C  
ATOM   1337  C3'   G    42      18.221   9.899  35.159  1.00  0.00           C  
ATOM   1338  H3'   G    42      17.649  10.134  36.056  1.00  0.00           H  
ATOM   1339  C2'   G    42      19.711  10.201  35.530  1.00  0.00           C  
ATOM   1340  H2'   G    42      19.927   9.612  36.421  1.00  0.00           H  
ATOM   1341  O2'   G    42      20.579   9.960  34.478  1.00  0.00           O  
ATOM   1342 HO2'   G    42      21.424   9.613  34.775  1.00  0.00           H  
ATOM   1343  O3'   G    42      17.862   8.714  34.553  1.00  0.00           O  
ATOM   1344  P     G    43      17.331   7.518  35.560  1.00  0.00           P  
ATOM   1345  OP1   G    43      17.179   6.297  34.759  1.00  0.00           O  
ATOM   1346  OP2   G    43      16.275   8.087  36.320  1.00  0.00           O  
ATOM   1347  O5'   G    43      18.569   7.210  36.585  1.00  0.00           O  
ATOM   1348  C5'   G    43      19.687   6.555  35.939  1.00  0.00           C  
ATOM   1349  H5'   G    43      19.867   7.012  34.966  1.00  0.00           H  
ATOM   1350 H5''   G    43      19.368   5.530  35.748  1.00  0.00           H  
ATOM   1351  C4'   G    43      20.925   6.468  36.844  1.00  0.00           C  
ATOM   1352  H4'   G    43      21.728   6.094  36.209  1.00  0.00           H  
ATOM   1353  O4'   G    43      21.436   7.741  37.351  1.00  0.00           O  
ATOM   1354  C1'   G    43      21.825   7.634  38.694  1.00  0.00           C  
ATOM   1355  H1'   G    43      22.761   8.123  38.963  1.00  0.00           H  
ATOM   1356  N9    G    43      20.828   8.239  39.608  1.00  0.00           N  
ATOM   1357  C8    G    43      19.672   8.935  39.345  1.00  0.00           C  
ATOM   1358  H8    G    43      19.365   8.988  38.311  1.00  0.00           H  
ATOM   1359  N7    G    43      19.045   9.350  40.392  1.00  0.00           N  
ATOM   1360  C5    G    43      19.949   9.080  41.433  1.00  0.00           C  
ATOM   1361  C6    G    43      19.760   9.267  42.822  1.00  0.00           C  
ATOM   1362  O6    G    43      18.869   9.857  43.373  1.00  0.00           O  
ATOM   1363  N1    G    43      20.868   8.832  43.555  1.00  0.00           N  
ATOM   1364  H1    G    43      20.778   8.949  44.554  1.00  0.00           H  
ATOM   1365  C2    G    43      21.744   7.939  43.087  1.00  0.00           C  
ATOM   1366  N2    G    43      22.743   7.601  43.887  1.00  0.00           N  
ATOM   1367  H21   G    43      23.472   6.998  43.535  1.00  0.00           H  
ATOM   1368  H22   G    43      22.705   7.791  44.879  1.00  0.00           H  
ATOM   1369  N3    G    43      21.925   7.677  41.764  1.00  0.00           N  
ATOM   1370  C4    G    43      20.987   8.307  40.975  1.00  0.00           C  
ATOM   1371  C3'   G    43      20.862   5.528  38.012  1.00  0.00           C  
ATOM   1372  H3'   G    43      19.916   5.694  38.527  1.00  0.00           H  
ATOM   1373  C2'   G    43      21.960   6.134  38.978  1.00  0.00           C  
ATOM   1374  H2'   G    43      21.824   5.880  40.029  1.00  0.00           H  
ATOM   1375  O2'   G    43      23.168   5.533  38.432  1.00  0.00           O  
ATOM   1376 HO2'   G    43      23.032   4.634  38.124  1.00  0.00           H  
ATOM   1377  O3'   G    43      21.113   4.148  37.650  1.00  0.00           O  
ATOM   1378  P     C    44      20.180   2.930  38.249  1.00  0.00           P  
ATOM   1379  OP1   C    44      20.663   1.765  37.452  1.00  0.00           O  
ATOM   1380  OP2   C    44      18.828   3.359  38.322  1.00  0.00           O  
ATOM   1381  O5'   C    44      20.793   2.869  39.789  1.00  0.00           O  
ATOM   1382  C5'   C    44      22.059   2.417  40.072  1.00  0.00           C  
ATOM   1383  H5'   C    44      22.900   2.911  39.586  1.00  0.00           H  
ATOM   1384 H5''   C    44      22.003   1.342  39.897  1.00  0.00           H  
ATOM   1385  C4'   C    44      22.521   2.568  41.524  1.00  0.00           C  
ATOM   1386  H4'   C    44      23.580   2.322  41.601  1.00  0.00           H  
ATOM   1387  O4'   C    44      22.337   3.893  41.942  1.00  0.00           O  
ATOM   1388  C1'   C    44      21.934   4.037  43.303  1.00  0.00           C  
ATOM   1389  H1'   C    44      22.614   4.531  43.997  1.00  0.00           H  
ATOM   1390  N1    C    44      20.703   4.833  43.483  1.00  0.00           N  
ATOM   1391  C6    C    44      19.807   5.204  42.438  1.00  0.00           C  
ATOM   1392  H6    C    44      20.009   4.773  41.468  1.00  0.00           H  
ATOM   1393  C5    C    44      18.762   5.992  42.747  1.00  0.00           C  
ATOM   1394  H5    C    44      18.021   6.271  42.012  1.00  0.00           H  
ATOM   1395  C4    C    44      18.624   6.469  44.055  1.00  0.00           C  
ATOM   1396  N4    C    44      17.653   7.212  44.409  1.00  0.00           N  
ATOM   1397  H41   C    44      17.598   7.468  45.385  1.00  0.00           H  
ATOM   1398  H42   C    44      16.949   7.524  43.755  1.00  0.00           H  
ATOM   1399  N3    C    44      19.438   6.183  44.974  1.00  0.00           N  
ATOM   1400  C2    C    44      20.494   5.364  44.790  1.00  0.00           C  
ATOM   1401  O2    C    44      21.172   5.048  45.805  1.00  0.00           O  
ATOM   1402  C3'   C    44      21.695   1.715  42.461  1.00  0.00           C  
ATOM   1403  H3'   C    44      20.636   1.746  42.202  1.00  0.00           H  
ATOM   1404  C2'   C    44      21.825   2.551  43.775  1.00  0.00           C  
ATOM   1405  H2'   C    44      20.951   2.373  44.402  1.00  0.00           H  
ATOM   1406  O2'   C    44      23.027   2.157  44.351  1.00  0.00           O  
ATOM   1407 HO2'   C    44      23.188   1.263  44.040  1.00  0.00           H  
ATOM   1408  O3'   C    44      22.249   0.399  42.677  1.00  0.00           O  
ATOM   1409  P     A    45      21.331  -0.882  43.238  1.00  0.00           P  
ATOM   1410  OP1   A    45      22.280  -2.015  43.129  1.00  0.00           O  
ATOM   1411  OP2   A    45      20.018  -1.020  42.559  1.00  0.00           O  
ATOM   1412  O5'   A    45      20.964  -0.616  44.849  1.00  0.00           O  
ATOM   1413  C5'   A    45      21.565  -1.182  45.987  1.00  0.00           C  
ATOM   1414  H5'   A    45      22.543  -0.721  46.121  1.00  0.00           H  
ATOM   1415 H5''   A    45      21.760  -2.245  45.844  1.00  0.00           H  
ATOM   1416  C4'   A    45      20.770  -0.937  47.265  1.00  0.00           C  
ATOM   1417  H4'   A    45      21.311  -1.216  48.169  1.00  0.00           H  
ATOM   1418  O4'   A    45      20.386   0.441  47.234  1.00  0.00           O  
ATOM   1419  C1'   A    45      19.010   0.518  47.356  1.00  0.00           C  
ATOM   1420  H1'   A    45      18.766   0.497  48.418  1.00  0.00           H  
ATOM   1421  N9    A    45      18.375   1.755  46.716  1.00  0.00           N  
ATOM   1422  C8    A    45      18.445   2.072  45.380  1.00  0.00           C  
ATOM   1423  H8    A    45      18.984   1.511  44.631  1.00  0.00           H  
ATOM   1424  N7    A    45      17.588   3.025  45.051  1.00  0.00           N  
ATOM   1425  C5    A    45      17.043   3.396  46.249  1.00  0.00           C  
ATOM   1426  C6    A    45      16.035   4.314  46.720  1.00  0.00           C  
ATOM   1427  N6    A    45      15.513   5.223  45.893  1.00  0.00           N  
ATOM   1428  H61   A    45      14.864   5.886  46.292  1.00  0.00           H  
ATOM   1429  H62   A    45      16.007   5.327  45.018  1.00  0.00           H  
ATOM   1430  N1    A    45      15.642   4.293  47.959  1.00  0.00           N  
ATOM   1431  C2    A    45      16.144   3.389  48.763  1.00  0.00           C  
ATOM   1432  H2    A    45      15.882   3.496  49.805  1.00  0.00           H  
ATOM   1433  N3    A    45      17.152   2.598  48.572  1.00  0.00           N  
ATOM   1434  C4    A    45      17.470   2.604  47.283  1.00  0.00           C  
ATOM   1435  C3'   A    45      19.467  -1.835  47.251  1.00  0.00           C  
ATOM   1436  H3'   A    45      19.569  -2.670  46.558  1.00  0.00           H  
ATOM   1437  C2'   A    45      18.433  -0.771  46.696  1.00  0.00           C  
ATOM   1438  H2'   A    45      18.612  -0.607  45.633  1.00  0.00           H  
ATOM   1439  O2'   A    45      17.018  -1.084  46.866  1.00  0.00           O  
ATOM   1440 HO2'   A    45      16.951  -1.525  47.716  1.00  0.00           H  
ATOM   1441  O3'   A    45      19.361  -2.405  48.587  1.00  0.00           O  
ATOM   1442  P     C    46      18.081  -3.257  48.903  1.00  0.00           P  
ATOM   1443  OP1   C    46      18.220  -3.815  50.238  1.00  0.00           O  
ATOM   1444  OP2   C    46      17.779  -4.213  47.887  1.00  0.00           O  
ATOM   1445  O5'   C    46      16.832  -2.304  49.013  1.00  0.00           O  
ATOM   1446  C5'   C    46      16.566  -1.587  50.253  1.00  0.00           C  
ATOM   1447  H5'   C    46      17.295  -0.779  50.310  1.00  0.00           H  
ATOM   1448 H5''   C    46      16.663  -2.242  51.119  1.00  0.00           H  
ATOM   1449  C4'   C    46      15.216  -0.951  50.164  1.00  0.00           C  
ATOM   1450  H4'   C    46      15.146  -0.392  51.097  1.00  0.00           H  
ATOM   1451  O4'   C    46      15.114   0.074  49.178  1.00  0.00           O  
ATOM   1452  C1'   C    46      13.720   0.132  48.926  1.00  0.00           C  
ATOM   1453  H1'   C    46      13.204   0.575  49.778  1.00  0.00           H  
ATOM   1454  N1    C    46      13.426   0.841  47.651  1.00  0.00           N  
ATOM   1455  C6    C    46      14.283   0.899  46.618  1.00  0.00           C  
ATOM   1456  H6    C    46      15.201   0.345  46.745  1.00  0.00           H  
ATOM   1457  C5    C    46      14.121   1.802  45.577  1.00  0.00           C  
ATOM   1458  H5    C    46      14.874   1.896  44.809  1.00  0.00           H  
ATOM   1459  C4    C    46      12.983   2.602  45.583  1.00  0.00           C  
ATOM   1460  N4    C    46      12.688   3.474  44.638  1.00  0.00           N  
ATOM   1461  H41   C    46      11.770   3.893  44.687  1.00  0.00           H  
ATOM   1462  H42   C    46      13.393   3.840  44.015  1.00  0.00           H  
ATOM   1463  N3    C    46      12.021   2.323  46.426  1.00  0.00           N  
ATOM   1464  C2    C    46      12.223   1.493  47.451  1.00  0.00           C  
ATOM   1465  O2    C    46      11.339   1.403  48.267  1.00  0.00           O  
ATOM   1466  C3'   C    46      14.024  -1.874  49.958  1.00  0.00           C  
ATOM   1467  H3'   C    46      14.361  -2.908  49.887  1.00  0.00           H  
ATOM   1468  C2'   C    46      13.383  -1.340  48.671  1.00  0.00           C  
ATOM   1469  H2'   C    46      13.927  -1.781  47.836  1.00  0.00           H  
ATOM   1470  O2'   C    46      11.945  -1.505  48.495  1.00  0.00           O  
ATOM   1471 HO2'   C    46      11.691  -2.431  48.499  1.00  0.00           H  
ATOM   1472  O3'   C    46      13.171  -1.811  51.020  1.00  0.00           O  
ATOM   1473  P     U    47      13.467  -2.698  52.304  1.00  0.00           P  
ATOM   1474  OP1   U    47      14.249  -3.931  51.905  1.00  0.00           O  
ATOM   1475  OP2   U    47      12.196  -2.922  52.914  1.00  0.00           O  
ATOM   1476  O5'   U    47      14.465  -1.959  53.283  1.00  0.00           O  
ATOM   1477  C5'   U    47      14.104  -0.718  53.808  1.00  0.00           C  
ATOM   1478  H5'   U    47      13.245  -0.708  54.479  1.00  0.00           H  
ATOM   1479 H5''   U    47      13.768  -0.087  52.985  1.00  0.00           H  
ATOM   1480  C4'   U    47      15.277   0.005  54.531  1.00  0.00           C  
ATOM   1481  H4'   U    47      15.421  -0.419  55.525  1.00  0.00           H  
ATOM   1482  O4'   U    47      16.434  -0.220  53.776  1.00  0.00           O  
ATOM   1483  C1'   U    47      17.346   0.756  54.096  1.00  0.00           C  
ATOM   1484  H1'   U    47      17.898   0.449  54.984  1.00  0.00           H  
ATOM   1485  N1    U    47      18.391   1.042  53.082  1.00  0.00           N  
ATOM   1486  C6    U    47      19.791   0.746  53.178  1.00  0.00           C  
ATOM   1487  H6    U    47      20.144   0.338  54.114  1.00  0.00           H  
ATOM   1488  C5    U    47      20.588   0.906  52.117  1.00  0.00           C  
ATOM   1489  H5    U    47      21.653   0.735  52.168  1.00  0.00           H  
ATOM   1490  C4    U    47      20.108   1.337  50.859  1.00  0.00           C  
ATOM   1491  O4    U    47      20.761   1.371  49.854  1.00  0.00           O  
ATOM   1492  N3    U    47      18.777   1.554  50.761  1.00  0.00           N  
ATOM   1493  H3    U    47      18.317   1.893  49.928  1.00  0.00           H  
ATOM   1494  C2    U    47      17.857   1.400  51.815  1.00  0.00           C  
ATOM   1495  O2    U    47      16.690   1.727  51.546  1.00  0.00           O  
ATOM   1496  C3'   U    47      15.187   1.529  54.555  1.00  0.00           C  
ATOM   1497  H3'   U    47      14.661   1.923  53.686  1.00  0.00           H  
ATOM   1498  C2'   U    47      16.586   2.068  54.548  1.00  0.00           C  
ATOM   1499  H2'   U    47      16.730   2.952  53.927  1.00  0.00           H  
ATOM   1500  O2'   U    47      17.087   2.415  55.915  1.00  0.00           O  
ATOM   1501 HO2'   U    47      16.329   2.508  56.495  1.00  0.00           H  
ATOM   1502  O3'   U    47      14.629   2.045  55.734  1.00  0.00           O  
ATOM   1503  P     A    48      13.493   3.031  55.730  1.00  0.00           P  
ATOM   1504  OP1   A    48      13.203   3.491  57.134  1.00  0.00           O  
ATOM   1505  OP2   A    48      12.339   2.445  54.963  1.00  0.00           O  
ATOM   1506  O5'   A    48      14.069   4.325  54.951  1.00  0.00           O  
ATOM   1507  C5'   A    48      14.085   4.480  53.525  1.00  0.00           C  
ATOM   1508  H5'   A    48      13.045   4.550  53.207  1.00  0.00           H  
ATOM   1509 H5''   A    48      14.545   3.639  53.006  1.00  0.00           H  
ATOM   1510  C4'   A    48      14.687   5.852  53.149  1.00  0.00           C  
ATOM   1511  H4'   A    48      15.651   5.970  53.644  1.00  0.00           H  
ATOM   1512  O4'   A    48      15.051   5.816  51.754  1.00  0.00           O  
ATOM   1513  C1'   A    48      14.444   6.880  51.099  1.00  0.00           C  
ATOM   1514  H1'   A    48      15.130   7.721  51.203  1.00  0.00           H  
ATOM   1515  N9    A    48      14.072   6.677  49.698  1.00  0.00           N  
ATOM   1516  C8    A    48      14.454   7.391  48.567  1.00  0.00           C  
ATOM   1517  H8    A    48      15.310   8.050  48.595  1.00  0.00           H  
ATOM   1518  N7    A    48      13.706   7.300  47.553  1.00  0.00           N  
ATOM   1519  C5    A    48      12.778   6.345  48.049  1.00  0.00           C  
ATOM   1520  C6    A    48      11.615   5.754  47.501  1.00  0.00           C  
ATOM   1521  N6    A    48      11.175   5.933  46.274  1.00  0.00           N  
ATOM   1522  H61   A    48      10.487   5.367  45.797  1.00  0.00           H  
ATOM   1523  H62   A    48      11.866   6.317  45.645  1.00  0.00           H  
ATOM   1524  N1    A    48      10.977   4.727  48.074  1.00  0.00           N  
ATOM   1525  C2    A    48      11.403   4.285  49.209  1.00  0.00           C  
ATOM   1526  H2    A    48      10.976   3.436  49.723  1.00  0.00           H  
ATOM   1527  N3    A    48      12.439   4.771  49.922  1.00  0.00           N  
ATOM   1528  C4    A    48      13.066   5.822  49.253  1.00  0.00           C  
ATOM   1529  C3'   A    48      13.843   7.103  53.408  1.00  0.00           C  
ATOM   1530  H3'   A    48      13.086   6.794  54.129  1.00  0.00           H  
ATOM   1531  C2'   A    48      13.274   7.204  51.991  1.00  0.00           C  
ATOM   1532  H2'   A    48      12.472   6.482  51.837  1.00  0.00           H  
ATOM   1533  O2'   A    48      12.841   8.502  51.741  1.00  0.00           O  
ATOM   1534 HO2'   A    48      13.493   9.048  52.187  1.00  0.00           H  
ATOM   1535  O3'   A    48      14.558   8.326  53.653  1.00  0.00           O  
ATOM   1536  P     G    49      15.358   8.613  54.981  1.00  0.00           P  
ATOM   1537  OP1   G    49      14.633   7.921  56.055  1.00  0.00           O  
ATOM   1538  OP2   G    49      15.427  10.067  55.146  1.00  0.00           O  
ATOM   1539  O5'   G    49      16.784   7.956  54.841  1.00  0.00           O  
ATOM   1540  C5'   G    49      17.146   6.857  55.600  1.00  0.00           C  
ATOM   1541  H5'   G    49      16.383   6.082  55.671  1.00  0.00           H  
ATOM   1542 H5''   G    49      17.296   7.265  56.599  1.00  0.00           H  
ATOM   1543  C4'   G    49      18.502   6.167  55.212  1.00  0.00           C  
ATOM   1544  H4'   G    49      18.794   5.517  56.037  1.00  0.00           H  
ATOM   1545  O4'   G    49      18.170   5.376  54.115  1.00  0.00           O  
ATOM   1546  C1'   G    49      19.138   5.508  53.039  1.00  0.00           C  
ATOM   1547  H1'   G    49      19.625   4.601  52.682  1.00  0.00           H  
ATOM   1548  N9    G    49      18.558   6.135  51.880  1.00  0.00           N  
ATOM   1549  C8    G    49      17.749   7.243  51.821  1.00  0.00           C  
ATOM   1550  H8    G    49      17.381   7.710  52.722  1.00  0.00           H  
ATOM   1551  N7    G    49      17.562   7.716  50.626  1.00  0.00           N  
ATOM   1552  C5    G    49      18.341   6.929  49.806  1.00  0.00           C  
ATOM   1553  C6    G    49      18.634   6.955  48.404  1.00  0.00           C  
ATOM   1554  O6    G    49      18.239   7.735  47.507  1.00  0.00           O  
ATOM   1555  N1    G    49      19.368   5.867  47.980  1.00  0.00           N  
ATOM   1556  H1    G    49      19.671   5.803  47.018  1.00  0.00           H  
ATOM   1557  C2    G    49      19.842   4.945  48.865  1.00  0.00           C  
ATOM   1558  N2    G    49      20.689   4.105  48.296  1.00  0.00           N  
ATOM   1559  H21   G    49      20.947   4.185  47.323  1.00  0.00           H  
ATOM   1560  H22   G    49      20.900   3.275  48.831  1.00  0.00           H  
ATOM   1561  N3    G    49      19.610   4.808  50.189  1.00  0.00           N  
ATOM   1562  C4    G    49      18.844   5.853  50.594  1.00  0.00           C  
ATOM   1563  C3'   G    49      19.676   7.058  54.793  1.00  0.00           C  
ATOM   1564  H3'   G    49      19.418   8.069  54.476  1.00  0.00           H  
ATOM   1565  C2'   G    49      20.318   6.284  53.635  1.00  0.00           C  
ATOM   1566  H2'   G    49      20.836   6.924  52.920  1.00  0.00           H  
ATOM   1567  O2'   G    49      21.307   5.397  54.099  1.00  0.00           O  
ATOM   1568 HO2'   G    49      21.571   5.584  55.003  1.00  0.00           H  
ATOM   1569  O3'   G    49      20.485   7.101  56.002  1.00  0.00           O  
ATOM   1570  P     U    50      20.810   8.499  56.699  1.00  0.00           P  
ATOM   1571  OP1   U    50      21.641   8.194  57.887  1.00  0.00           O  
ATOM   1572  OP2   U    50      19.507   9.167  56.835  1.00  0.00           O  
ATOM   1573  O5'   U    50      21.762   9.201  55.627  1.00  0.00           O  
ATOM   1574  C5'   U    50      22.932   8.592  55.148  1.00  0.00           C  
ATOM   1575  H5'   U    50      22.662   7.667  54.637  1.00  0.00           H  
ATOM   1576 H5''   U    50      23.605   8.460  55.995  1.00  0.00           H  
ATOM   1577  C4'   U    50      23.725   9.563  54.232  1.00  0.00           C  
ATOM   1578  H4'   U    50      24.656   9.137  53.857  1.00  0.00           H  
ATOM   1579  O4'   U    50      22.974   9.773  53.028  1.00  0.00           O  
ATOM   1580  C1'   U    50      22.659  11.210  53.013  1.00  0.00           C  
ATOM   1581  H1'   U    50      23.302  11.769  52.333  1.00  0.00           H  
ATOM   1582  N1    U    50      21.303  11.541  52.704  1.00  0.00           N  
ATOM   1583  C6    U    50      20.270  10.705  53.108  1.00  0.00           C  
ATOM   1584  H6    U    50      20.599   9.841  53.667  1.00  0.00           H  
ATOM   1585  C5    U    50      18.955  11.027  52.976  1.00  0.00           C  
ATOM   1586  H5    U    50      18.238  10.359  53.430  1.00  0.00           H  
ATOM   1587  C4    U    50      18.510  12.254  52.414  1.00  0.00           C  
ATOM   1588  O4    U    50      17.313  12.562  52.289  1.00  0.00           O  
ATOM   1589  N3    U    50      19.554  13.094  52.185  1.00  0.00           N  
ATOM   1590  H3    U    50      19.342  14.036  51.887  1.00  0.00           H  
ATOM   1591  C2    U    50      20.938  12.794  52.214  1.00  0.00           C  
ATOM   1592  O2    U    50      21.675  13.669  51.829  1.00  0.00           O  
ATOM   1593  C3'   U    50      24.065  10.880  54.908  1.00  0.00           C  
ATOM   1594  H3'   U    50      24.061  10.973  55.994  1.00  0.00           H  
ATOM   1595  C2'   U    50      22.915  11.761  54.337  1.00  0.00           C  
ATOM   1596  H2'   U    50      22.055  11.563  54.976  1.00  0.00           H  
ATOM   1597  O2'   U    50      23.301  13.174  54.350  1.00  0.00           O  
ATOM   1598 HO2'   U    50      23.648  13.327  55.231  1.00  0.00           H  
ATOM   1599  O3'   U    50      25.322  11.371  54.383  1.00  0.00           O  
ATOM   1600  P     A    51      26.736  10.747  54.624  1.00  0.00           P  
ATOM   1601  OP1   A    51      26.832   9.824  55.781  1.00  0.00           O  
ATOM   1602  OP2   A    51      27.720  11.855  54.504  1.00  0.00           O  
ATOM   1603  O5'   A    51      26.970   9.949  53.230  1.00  0.00           O  
ATOM   1604  C5'   A    51      27.105  10.653  52.006  1.00  0.00           C  
ATOM   1605  H5'   A    51      28.126  11.018  51.891  1.00  0.00           H  
ATOM   1606 H5''   A    51      26.354  11.442  52.027  1.00  0.00           H  
ATOM   1607  C4'   A    51      26.829   9.743  50.867  1.00  0.00           C  
ATOM   1608  H4'   A    51      27.516   8.899  50.810  1.00  0.00           H  
ATOM   1609  O4'   A    51      25.575   9.204  51.053  1.00  0.00           O  
ATOM   1610  C1'   A    51      25.108   8.642  49.790  1.00  0.00           C  
ATOM   1611  H1'   A    51      25.314   7.579  49.666  1.00  0.00           H  
ATOM   1612  N9    A    51      23.636   8.787  49.717  1.00  0.00           N  
ATOM   1613  C8    A    51      22.698   7.789  49.873  1.00  0.00           C  
ATOM   1614  H8    A    51      23.064   6.774  49.915  1.00  0.00           H  
ATOM   1615  N7    A    51      21.496   8.187  49.974  1.00  0.00           N  
ATOM   1616  C5    A    51      21.605   9.575  49.696  1.00  0.00           C  
ATOM   1617  C6    A    51      20.702  10.674  49.527  1.00  0.00           C  
ATOM   1618  N6    A    51      19.397  10.589  49.549  1.00  0.00           N  
ATOM   1619  H61   A    51      18.974   9.695  49.757  1.00  0.00           H  
ATOM   1620  H62   A    51      18.903  11.440  49.324  1.00  0.00           H  
ATOM   1621  N1    A    51      21.167  11.884  49.310  1.00  0.00           N  
ATOM   1622  C2    A    51      22.447  12.104  49.370  1.00  0.00           C  
ATOM   1623  H2    A    51      22.694  13.142  49.203  1.00  0.00           H  
ATOM   1624  N3    A    51      23.366  11.234  49.563  1.00  0.00           N  
ATOM   1625  C4    A    51      22.895   9.968  49.717  1.00  0.00           C  
ATOM   1626  C3'   A    51      26.716  10.416  49.497  1.00  0.00           C  
ATOM   1627  H3'   A    51      26.224  11.357  49.746  1.00  0.00           H  
ATOM   1628  C2'   A    51      25.839   9.415  48.673  1.00  0.00           C  
ATOM   1629  H2'   A    51      25.101   9.944  48.069  1.00  0.00           H  
ATOM   1630  O2'   A    51      26.696   8.564  47.945  1.00  0.00           O  
ATOM   1631 HO2'   A    51      27.101   9.101  47.260  1.00  0.00           H  
ATOM   1632  O3'   A    51      28.093  10.665  49.025  1.00  0.00           O  
ATOM   1633  P     C    52      28.335  11.711  47.852  1.00  0.00           P  
ATOM   1634  OP1   C    52      29.740  12.109  47.899  1.00  0.00           O  
ATOM   1635  OP2   C    52      27.280  12.748  47.961  1.00  0.00           O  
ATOM   1636  O5'   C    52      28.028  10.722  46.605  1.00  0.00           O  
ATOM   1637  C5'   C    52      29.060   9.888  46.066  1.00  0.00           C  
ATOM   1638  H5'   C    52      29.293   8.994  46.643  1.00  0.00           H  
ATOM   1639 H5''   C    52      29.990  10.453  45.991  1.00  0.00           H  
ATOM   1640  C4'   C    52      28.721   9.329  44.677  1.00  0.00           C  
ATOM   1641  H4'   C    52      29.500   8.598  44.459  1.00  0.00           H  
ATOM   1642  O4'   C    52      27.375   8.793  44.642  1.00  0.00           O  
ATOM   1643  C1'   C    52      26.626   9.014  43.440  1.00  0.00           C  
ATOM   1644  H1'   C    52      26.298   8.147  42.865  1.00  0.00           H  
ATOM   1645  N1    C    52      25.355   9.813  43.634  1.00  0.00           N  
ATOM   1646  C6    C    52      25.052  10.339  44.892  1.00  0.00           C  
ATOM   1647  H6    C    52      25.748  10.191  45.704  1.00  0.00           H  
ATOM   1648  C5    C    52      23.858  10.974  45.042  1.00  0.00           C  
ATOM   1649  H5    C    52      23.535  11.328  46.010  1.00  0.00           H  
ATOM   1650  C4    C    52      23.042  11.235  43.898  1.00  0.00           C  
ATOM   1651  N4    C    52      21.876  11.851  43.960  1.00  0.00           N  
ATOM   1652  H41   C    52      21.285  11.755  43.147  1.00  0.00           H  
ATOM   1653  H42   C    52      21.534  12.174  44.854  1.00  0.00           H  
ATOM   1654  N3    C    52      23.344  10.824  42.695  1.00  0.00           N  
ATOM   1655  C2    C    52      24.479  10.072  42.554  1.00  0.00           C  
ATOM   1656  O2    C    52      24.839   9.723  41.412  1.00  0.00           O  
ATOM   1657  C3'   C    52      28.630  10.347  43.590  1.00  0.00           C  
ATOM   1658  H3'   C    52      28.203  11.210  44.099  1.00  0.00           H  
ATOM   1659  C2'   C    52      27.639   9.781  42.545  1.00  0.00           C  
ATOM   1660  H2'   C    52      27.206  10.486  41.835  1.00  0.00           H  
ATOM   1661  O2'   C    52      28.317   8.686  41.816  1.00  0.00           O  
ATOM   1662 HO2'   C    52      29.219   8.710  42.143  1.00  0.00           H  
ATOM   1663  O3'   C    52      29.893  10.733  43.066  1.00  0.00           O  
ATOM   1664  P     U    53      30.173  12.149  42.589  1.00  0.00           P  
ATOM   1665  OP1   U    53      31.566  12.297  42.208  1.00  0.00           O  
ATOM   1666  OP2   U    53      29.633  13.081  43.563  1.00  0.00           O  
ATOM   1667  O5'   U    53      29.317  12.356  41.315  1.00  0.00           O  
ATOM   1668  C5'   U    53      29.594  11.597  40.101  1.00  0.00           C  
ATOM   1669  H5'   U    53      29.268  10.572  40.282  1.00  0.00           H  
ATOM   1670 H5''   U    53      30.670  11.547  39.940  1.00  0.00           H  
ATOM   1671  C4'   U    53      28.873  12.183  38.867  1.00  0.00           C  
ATOM   1672  H4'   U    53      29.098  11.548  38.011  1.00  0.00           H  
ATOM   1673  O4'   U    53      27.465  12.118  39.163  1.00  0.00           O  
ATOM   1674  C1'   U    53      26.852  13.342  38.943  1.00  0.00           C  
ATOM   1675  H1'   U    53      26.474  13.367  37.921  1.00  0.00           H  
ATOM   1676  N1    U    53      25.748  13.679  39.764  1.00  0.00           N  
ATOM   1677  C6    U    53      25.821  13.425  41.103  1.00  0.00           C  
ATOM   1678  H6    U    53      26.661  12.903  41.536  1.00  0.00           H  
ATOM   1679  C5    U    53      24.784  13.743  41.957  1.00  0.00           C  
ATOM   1680  H5    U    53      24.757  13.484  43.005  1.00  0.00           H  
ATOM   1681  C4    U    53      23.693  14.519  41.501  1.00  0.00           C  
ATOM   1682  O4    U    53      22.833  15.055  42.209  1.00  0.00           O  
ATOM   1683  N3    U    53      23.537  14.448  40.125  1.00  0.00           N  
ATOM   1684  H3    U    53      22.655  14.754  39.740  1.00  0.00           H  
ATOM   1685  C2    U    53      24.534  14.056  39.226  1.00  0.00           C  
ATOM   1686  O2    U    53      24.289  14.059  38.035  1.00  0.00           O  
ATOM   1687  C3'   U    53      29.136  13.597  38.477  1.00  0.00           C  
ATOM   1688  H3'   U    53      30.058  13.926  38.956  1.00  0.00           H  
ATOM   1689  C2'   U    53      28.016  14.321  39.196  1.00  0.00           C  
ATOM   1690  H2'   U    53      28.172  14.198  40.267  1.00  0.00           H  
ATOM   1691  O2'   U    53      27.737  15.629  38.822  1.00  0.00           O  
ATOM   1692 HO2'   U    53      27.943  15.654  37.884  1.00  0.00           H  
ATOM   1693  O3'   U    53      29.170  13.589  37.030  1.00  0.00           O  
ATOM   1694  P     G    54      29.513  14.914  36.186  1.00  0.00           P  
ATOM   1695  OP1   G    54      30.017  14.371  34.920  1.00  0.00           O  
ATOM   1696  OP2   G    54      30.442  15.750  36.942  1.00  0.00           O  
ATOM   1697  O5'   G    54      28.152  15.749  35.998  1.00  0.00           O  
ATOM   1698  C5'   G    54      27.114  15.279  35.186  1.00  0.00           C  
ATOM   1699  H5'   G    54      26.781  14.337  35.624  1.00  0.00           H  
ATOM   1700 H5''   G    54      27.431  15.131  34.154  1.00  0.00           H  
ATOM   1701  C4'   G    54      25.892  16.275  35.270  1.00  0.00           C  
ATOM   1702  H4'   G    54      25.134  15.893  34.586  1.00  0.00           H  
ATOM   1703  O4'   G    54      25.245  16.199  36.550  1.00  0.00           O  
ATOM   1704  C1'   G    54      24.386  17.257  36.502  1.00  0.00           C  
ATOM   1705  H1'   G    54      23.409  16.912  36.163  1.00  0.00           H  
ATOM   1706  N9    G    54      24.148  17.669  37.875  1.00  0.00           N  
ATOM   1707  C8    G    54      24.867  17.258  39.020  1.00  0.00           C  
ATOM   1708  H8    G    54      25.784  16.710  38.865  1.00  0.00           H  
ATOM   1709  N7    G    54      24.253  17.421  40.147  1.00  0.00           N  
ATOM   1710  C5    G    54      23.044  18.060  39.797  1.00  0.00           C  
ATOM   1711  C6    G    54      21.962  18.379  40.590  1.00  0.00           C  
ATOM   1712  O6    G    54      21.860  18.193  41.838  1.00  0.00           O  
ATOM   1713  N1    G    54      20.957  18.833  39.884  1.00  0.00           N  
ATOM   1714  H1    G    54      20.193  19.148  40.464  1.00  0.00           H  
ATOM   1715  C2    G    54      20.987  19.039  38.578  1.00  0.00           C  
ATOM   1716  N2    G    54      19.934  19.609  37.952  1.00  0.00           N  
ATOM   1717  H21   G    54      19.785  19.539  36.955  1.00  0.00           H  
ATOM   1718  H22   G    54      19.296  20.091  38.570  1.00  0.00           H  
ATOM   1719  N3    G    54      21.951  18.716  37.716  1.00  0.00           N  
ATOM   1720  C4    G    54      23.032  18.222  38.379  1.00  0.00           C  
ATOM   1721  C3'   G    54      26.297  17.708  34.977  1.00  0.00           C  
ATOM   1722  H3'   G    54      27.109  18.012  35.637  1.00  0.00           H  
ATOM   1723  C2'   G    54      24.952  18.268  35.477  1.00  0.00           C  
ATOM   1724  H2'   G    54      25.240  19.204  35.956  1.00  0.00           H  
ATOM   1725  O2'   G    54      23.978  18.484  34.401  1.00  0.00           O  
ATOM   1726 HO2'   G    54      24.251  17.839  33.744  1.00  0.00           H  
ATOM   1727  O3'   G    54      26.494  17.956  33.586  1.00  0.00           O  
ATOM   1728  P     A    55      27.365  19.150  33.189  1.00  0.00           P  
ATOM   1729  OP1   A    55      26.896  19.454  31.825  1.00  0.00           O  
ATOM   1730  OP2   A    55      28.702  18.692  33.435  1.00  0.00           O  
ATOM   1731  O5'   A    55      27.117  20.496  34.011  1.00  0.00           O  
ATOM   1732  C5'   A    55      25.904  21.192  33.786  1.00  0.00           C  
ATOM   1733  H5'   A    55      25.072  20.489  33.752  1.00  0.00           H  
ATOM   1734 H5''   A    55      25.936  21.672  32.808  1.00  0.00           H  
ATOM   1735  C4'   A    55      25.774  22.286  34.926  1.00  0.00           C  
ATOM   1736  H4'   A    55      24.872  22.752  34.529  1.00  0.00           H  
ATOM   1737  O4'   A    55      25.637  21.713  36.232  1.00  0.00           O  
ATOM   1738  C1'   A    55      26.723  22.116  37.087  1.00  0.00           C  
ATOM   1739  H1'   A    55      26.361  22.882  37.773  1.00  0.00           H  
ATOM   1740  N9    A    55      27.132  20.868  37.793  1.00  0.00           N  
ATOM   1741  C8    A    55      27.860  19.806  37.219  1.00  0.00           C  
ATOM   1742  H8    A    55      28.145  19.842  36.178  1.00  0.00           H  
ATOM   1743  N7    A    55      27.898  18.809  38.034  1.00  0.00           N  
ATOM   1744  C5    A    55      27.331  19.265  39.284  1.00  0.00           C  
ATOM   1745  C6    A    55      27.204  18.823  40.613  1.00  0.00           C  
ATOM   1746  N6    A    55      27.590  17.614  40.969  1.00  0.00           N  
ATOM   1747  H61   A    55      27.466  17.282  41.915  1.00  0.00           H  
ATOM   1748  H62   A    55      27.875  16.978  40.238  1.00  0.00           H  
ATOM   1749  N1    A    55      26.682  19.542  41.584  1.00  0.00           N  
ATOM   1750  C2    A    55      26.244  20.750  41.212  1.00  0.00           C  
ATOM   1751  H2    A    55      25.845  21.209  42.104  1.00  0.00           H  
ATOM   1752  N3    A    55      26.157  21.343  39.999  1.00  0.00           N  
ATOM   1753  C4    A    55      26.799  20.548  39.067  1.00  0.00           C  
ATOM   1754  C3'   A    55      26.976  23.194  34.924  1.00  0.00           C  
ATOM   1755  H3'   A    55      27.554  22.940  34.035  1.00  0.00           H  
ATOM   1756  C2'   A    55      27.758  22.707  36.174  1.00  0.00           C  
ATOM   1757  H2'   A    55      28.509  22.004  35.815  1.00  0.00           H  
ATOM   1758  O2'   A    55      28.328  23.851  36.930  1.00  0.00           O  
ATOM   1759 HO2'   A    55      27.908  24.645  36.592  1.00  0.00           H  
ATOM   1760  O3'   A    55      26.655  24.531  35.002  1.00  0.00           O  
ATOM   1761  P     U    56      25.774  25.300  33.947  1.00  0.00           P  
ATOM   1762  OP1   U    56      25.908  24.421  32.766  1.00  0.00           O  
ATOM   1763  OP2   U    56      26.146  26.683  33.878  1.00  0.00           O  
ATOM   1764  O5'   U    56      24.332  25.168  34.476  1.00  0.00           O  
ATOM   1765  C5'   U    56      23.212  25.482  33.600  1.00  0.00           C  
ATOM   1766  H5'   U    56      23.109  24.703  32.845  1.00  0.00           H  
ATOM   1767 H5''   U    56      23.234  26.495  33.197  1.00  0.00           H  
ATOM   1768  C4'   U    56      21.824  25.351  34.313  1.00  0.00           C  
ATOM   1769  H4'   U    56      21.058  25.604  33.580  1.00  0.00           H  
ATOM   1770  O4'   U    56      21.564  24.038  34.896  1.00  0.00           O  
ATOM   1771  C1'   U    56      20.850  24.103  36.093  1.00  0.00           C  
ATOM   1772  H1'   U    56      19.826  23.740  36.010  1.00  0.00           H  
ATOM   1773  N1    U    56      21.286  23.334  37.276  1.00  0.00           N  
ATOM   1774  C6    U    56      22.612  23.141  37.468  1.00  0.00           C  
ATOM   1775  H6    U    56      23.263  23.527  36.698  1.00  0.00           H  
ATOM   1776  C5    U    56      23.108  22.494  38.548  1.00  0.00           C  
ATOM   1777  H5    U    56      24.163  22.274  38.619  1.00  0.00           H  
ATOM   1778  C4    U    56      22.238  22.079  39.647  1.00  0.00           C  
ATOM   1779  O4    U    56      22.549  21.676  40.756  1.00  0.00           O  
ATOM   1780  N3    U    56      20.861  22.240  39.358  1.00  0.00           N  
ATOM   1781  H3    U    56      20.248  21.931  40.098  1.00  0.00           H  
ATOM   1782  C2    U    56      20.368  22.935  38.315  1.00  0.00           C  
ATOM   1783  O2    U    56      19.185  23.172  38.313  1.00  0.00           O  
ATOM   1784  C3'   U    56      21.771  26.238  35.510  1.00  0.00           C  
ATOM   1785  H3'   U    56      22.724  26.127  36.027  1.00  0.00           H  
ATOM   1786  C2'   U    56      20.751  25.606  36.455  1.00  0.00           C  
ATOM   1787  H2'   U    56      20.985  25.826  37.497  1.00  0.00           H  
ATOM   1788  O2'   U    56      19.505  26.233  36.067  1.00  0.00           O  
ATOM   1789 HO2'   U    56      19.592  27.085  35.632  1.00  0.00           H  
ATOM   1790  O3'   U    56      21.359  27.555  35.076  1.00  0.00           O  
ATOM   1791  P     G    57      21.735  28.840  35.966  1.00  0.00           P  
ATOM   1792  OP1   G    57      21.423  30.016  35.192  1.00  0.00           O  
ATOM   1793  OP2   G    57      23.061  28.693  36.437  1.00  0.00           O  
ATOM   1794  O5'   G    57      20.746  28.785  37.216  1.00  0.00           O  
ATOM   1795  C5'   G    57      19.395  29.236  37.079  1.00  0.00           C  
ATOM   1796  H5'   G    57      18.938  28.715  36.237  1.00  0.00           H  
ATOM   1797 H5''   G    57      19.321  30.318  36.966  1.00  0.00           H  
ATOM   1798  C4'   G    57      18.556  28.792  38.268  1.00  0.00           C  
ATOM   1799  H4'   G    57      17.520  29.044  38.042  1.00  0.00           H  
ATOM   1800  O4'   G    57      18.648  27.487  38.695  1.00  0.00           O  
ATOM   1801  C1'   G    57      18.406  27.448  40.069  1.00  0.00           C  
ATOM   1802  H1'   G    57      17.631  26.688  40.172  1.00  0.00           H  
ATOM   1803  N9    G    57      19.560  26.796  40.726  1.00  0.00           N  
ATOM   1804  C8    G    57      20.883  26.818  40.327  1.00  0.00           C  
ATOM   1805  H8    G    57      21.204  27.270  39.401  1.00  0.00           H  
ATOM   1806  N7    G    57      21.640  26.310  41.205  1.00  0.00           N  
ATOM   1807  C5    G    57      20.743  25.823  42.208  1.00  0.00           C  
ATOM   1808  C6    G    57      20.991  25.120  43.422  1.00  0.00           C  
ATOM   1809  O6    G    57      22.075  24.634  43.868  1.00  0.00           O  
ATOM   1810  N1    G    57      19.859  25.079  44.274  1.00  0.00           N  
ATOM   1811  H1    G    57      19.938  24.708  45.211  1.00  0.00           H  
ATOM   1812  C2    G    57      18.635  25.491  43.876  1.00  0.00           C  
ATOM   1813  N2    G    57      17.599  25.291  44.735  1.00  0.00           N  
ATOM   1814  H21   G    57      16.710  25.542  44.327  1.00  0.00           H  
ATOM   1815  H22   G    57      17.772  24.852  45.628  1.00  0.00           H  
ATOM   1816  N3    G    57      18.381  26.034  42.726  1.00  0.00           N  
ATOM   1817  C4    G    57      19.454  26.101  41.902  1.00  0.00           C  
ATOM   1818  C3'   G    57      18.903  29.594  39.558  1.00  0.00           C  
ATOM   1819  H3'   G    57      19.954  29.446  39.805  1.00  0.00           H  
ATOM   1820  C2'   G    57      18.152  28.796  40.592  1.00  0.00           C  
ATOM   1821  H2'   G    57      18.613  28.861  41.578  1.00  0.00           H  
ATOM   1822  O2'   G    57      16.822  29.247  40.669  1.00  0.00           O  
ATOM   1823 HO2'   G    57      16.401  28.703  41.339  1.00  0.00           H  
ATOM   1824  O3'   G    57      18.454  30.928  39.460  1.00  0.00           O  
ATOM   1825  P     U    58      19.448  32.064  39.946  1.00  0.00           P  
ATOM   1826  OP1   U    58      18.872  33.368  39.705  1.00  0.00           O  
ATOM   1827  OP2   U    58      20.795  31.857  39.441  1.00  0.00           O  
ATOM   1828  O5'   U    58      19.454  31.965  41.539  1.00  0.00           O  
ATOM   1829  C5'   U    58      18.238  32.128  42.223  1.00  0.00           C  
ATOM   1830  H5'   U    58      17.418  31.555  41.790  1.00  0.00           H  
ATOM   1831 H5''   U    58      17.882  33.158  42.222  1.00  0.00           H  
ATOM   1832  C4'   U    58      18.390  31.541  43.630  1.00  0.00           C  
ATOM   1833  H4'   U    58      17.443  31.646  44.159  1.00  0.00           H  
ATOM   1834  O4'   U    58      18.691  30.127  43.532  1.00  0.00           O  
ATOM   1835  C1'   U    58      19.352  29.663  44.727  1.00  0.00           C  
ATOM   1836  H1'   U    58      18.694  28.987  45.273  1.00  0.00           H  
ATOM   1837  N1    U    58      20.658  28.962  44.389  1.00  0.00           N  
ATOM   1838  C6    U    58      21.341  29.417  43.276  1.00  0.00           C  
ATOM   1839  H6    U    58      20.939  30.220  42.676  1.00  0.00           H  
ATOM   1840  C5    U    58      22.533  28.927  42.958  1.00  0.00           C  
ATOM   1841  H5    U    58      23.059  29.215  42.059  1.00  0.00           H  
ATOM   1842  C4    U    58      23.206  27.898  43.785  1.00  0.00           C  
ATOM   1843  O4    U    58      24.224  27.320  43.496  1.00  0.00           O  
ATOM   1844  N3    U    58      22.430  27.487  44.813  1.00  0.00           N  
ATOM   1845  H3    U    58      22.608  26.593  45.248  1.00  0.00           H  
ATOM   1846  C2    U    58      21.139  27.938  45.181  1.00  0.00           C  
ATOM   1847  O2    U    58      20.539  27.664  46.196  1.00  0.00           O  
ATOM   1848  C3'   U    58      19.479  32.002  44.503  1.00  0.00           C  
ATOM   1849  H3'   U    58      20.364  32.122  43.877  1.00  0.00           H  
ATOM   1850  C2'   U    58      19.687  30.928  45.526  1.00  0.00           C  
ATOM   1851  H2'   U    58      20.727  30.956  45.853  1.00  0.00           H  
ATOM   1852  O2'   U    58      18.799  31.022  46.655  1.00  0.00           O  
ATOM   1853 HO2'   U    58      18.936  31.920  46.964  1.00  0.00           H  
ATOM   1854  O3'   U    58      19.212  33.269  45.099  1.00  0.00           O  
ATOM   1855  P     C    59      20.161  34.099  46.094  1.00  0.00           P  
ATOM   1856  OP1   C    59      19.582  35.432  46.246  1.00  0.00           O  
ATOM   1857  OP2   C    59      21.533  34.015  45.549  1.00  0.00           O  
ATOM   1858  O5'   C    59      20.425  33.351  47.457  1.00  0.00           O  
ATOM   1859  C5'   C    59      19.525  33.431  48.587  1.00  0.00           C  
ATOM   1860  H5'   C    59      18.542  33.109  48.245  1.00  0.00           H  
ATOM   1861 H5''   C    59      19.448  34.448  48.972  1.00  0.00           H  
ATOM   1862  C4'   C    59      19.964  32.539  49.685  1.00  0.00           C  
ATOM   1863  H4'   C    59      19.316  32.639  50.556  1.00  0.00           H  
ATOM   1864  O4'   C    59      20.119  31.174  49.195  1.00  0.00           O  
ATOM   1865  C1'   C    59      21.169  30.543  49.934  1.00  0.00           C  
ATOM   1866  H1'   C    59      20.757  29.822  50.641  1.00  0.00           H  
ATOM   1867  N1    C    59      22.062  29.952  48.968  1.00  0.00           N  
ATOM   1868  C6    C    59      22.546  30.753  47.887  1.00  0.00           C  
ATOM   1869  H6    C    59      22.130  31.727  47.674  1.00  0.00           H  
ATOM   1870  C5    C    59      23.452  30.257  47.021  1.00  0.00           C  
ATOM   1871  H5    C    59      23.821  30.881  46.221  1.00  0.00           H  
ATOM   1872  C4    C    59      23.990  28.946  47.312  1.00  0.00           C  
ATOM   1873  N4    C    59      24.787  28.337  46.487  1.00  0.00           N  
ATOM   1874  H41   C    59      25.083  28.868  45.680  1.00  0.00           H  
ATOM   1875  H42   C    59      24.952  27.375  46.746  1.00  0.00           H  
ATOM   1876  N3    C    59      23.609  28.242  48.374  1.00  0.00           N  
ATOM   1877  C2    C    59      22.689  28.728  49.226  1.00  0.00           C  
ATOM   1878  O2    C    59      22.513  28.131  50.193  1.00  0.00           O  
ATOM   1879  C3'   C    59      21.363  32.994  50.251  1.00  0.00           C  
ATOM   1880  H3'   C    59      21.992  33.338  49.430  1.00  0.00           H  
ATOM   1881  C2'   C    59      21.831  31.609  50.783  1.00  0.00           C  
ATOM   1882  H2'   C    59      22.912  31.529  50.668  1.00  0.00           H  
ATOM   1883  O2'   C    59      21.493  31.405  52.138  1.00  0.00           O  
ATOM   1884 HO2'   C    59      20.872  32.121  52.292  1.00  0.00           H  
ATOM   1885  O3'   C    59      21.364  34.031  51.253  1.00  0.00           O  
ATOM   1886  P     G    60      22.765  34.673  51.703  1.00  0.00           P  
ATOM   1887  OP1   G    60      22.305  35.838  52.425  1.00  0.00           O  
ATOM   1888  OP2   G    60      23.560  35.033  50.509  1.00  0.00           O  
ATOM   1889  O5'   G    60      23.626  33.728  52.605  1.00  0.00           O  
ATOM   1890  C5'   G    60      23.188  33.489  53.885  1.00  0.00           C  
ATOM   1891  H5'   G    60      22.161  33.130  53.954  1.00  0.00           H  
ATOM   1892 H5''   G    60      23.308  34.413  54.450  1.00  0.00           H  
ATOM   1893  C4'   G    60      24.013  32.448  54.631  1.00  0.00           C  
ATOM   1894  H4'   G    60      23.680  32.450  55.668  1.00  0.00           H  
ATOM   1895  O4'   G    60      23.851  31.191  54.069  1.00  0.00           O  
ATOM   1896  C1'   G    60      25.001  30.324  54.130  1.00  0.00           C  
ATOM   1897  H1'   G    60      24.749  29.383  54.620  1.00  0.00           H  
ATOM   1898  N9    G    60      25.521  30.214  52.782  1.00  0.00           N  
ATOM   1899  C8    G    60      25.259  30.925  51.570  1.00  0.00           C  
ATOM   1900  H8    G    60      24.559  31.746  51.526  1.00  0.00           H  
ATOM   1901  N7    G    60      25.936  30.424  50.563  1.00  0.00           N  
ATOM   1902  C5    G    60      26.778  29.472  51.135  1.00  0.00           C  
ATOM   1903  C6    G    60      27.905  28.723  50.606  1.00  0.00           C  
ATOM   1904  O6    G    60      28.300  28.711  49.435  1.00  0.00           O  
ATOM   1905  N1    G    60      28.635  27.995  51.514  1.00  0.00           N  
ATOM   1906  H1    G    60      29.400  27.459  51.133  1.00  0.00           H  
ATOM   1907  C2    G    60      28.343  27.888  52.808  1.00  0.00           C  
ATOM   1908  N2    G    60      29.097  27.043  53.422  1.00  0.00           N  
ATOM   1909  H21   G    60      29.874  26.570  52.982  1.00  0.00           H  
ATOM   1910  H22   G    60      28.978  26.999  54.424  1.00  0.00           H  
ATOM   1911  N3    G    60      27.226  28.502  53.322  1.00  0.00           N  
ATOM   1912  C4    G    60      26.478  29.254  52.457  1.00  0.00           C  
ATOM   1913  C3'   G    60      25.513  32.625  54.687  1.00  0.00           C  
ATOM   1914  H3'   G    60      25.772  33.039  53.712  1.00  0.00           H  
ATOM   1915  C2'   G    60      25.999  31.150  54.921  1.00  0.00           C  
ATOM   1916  H2'   G    60      27.006  31.023  54.523  1.00  0.00           H  
ATOM   1917  O2'   G    60      26.033  30.687  56.243  1.00  0.00           O  
ATOM   1918 HO2'   G    60      26.740  31.214  56.622  1.00  0.00           H  
ATOM   1919  O3'   G    60      25.972  33.419  55.772  1.00  0.00           O  
ATOM   1920  P     U    61      26.092  34.949  55.690  1.00  0.00           P  
ATOM   1921  OP1   U    61      24.733  35.506  55.946  1.00  0.00           O  
ATOM   1922  OP2   U    61      26.733  35.260  54.385  1.00  0.00           O  
ATOM   1923  O5'   U    61      27.157  35.530  56.746  1.00  0.00           O  
ATOM   1924  C5'   U    61      28.099  36.585  56.375  1.00  0.00           C  
ATOM   1925  H5'   U    61      27.576  37.403  55.881  1.00  0.00           H  
ATOM   1926 H5''   U    61      28.887  36.145  55.763  1.00  0.00           H  
ATOM   1927  C4'   U    61      28.710  37.129  57.708  1.00  0.00           C  
ATOM   1928  H4'   U    61      29.251  38.059  57.534  1.00  0.00           H  
ATOM   1929  O4'   U    61      27.710  37.353  58.683  1.00  0.00           O  
ATOM   1930  C1'   U    61      27.988  36.590  59.868  1.00  0.00           C  
ATOM   1931  H1'   U    61      28.485  37.212  60.612  1.00  0.00           H  
ATOM   1932  N1    U    61      26.829  36.163  60.593  1.00  0.00           N  
ATOM   1933  C6    U    61      25.747  35.746  59.846  1.00  0.00           C  
ATOM   1934  H6    U    61      25.949  35.619  58.792  1.00  0.00           H  
ATOM   1935  C5    U    61      24.580  35.429  60.463  1.00  0.00           C  
ATOM   1936  H5    U    61      23.832  34.991  59.819  1.00  0.00           H  
ATOM   1937  C4    U    61      24.469  35.390  61.895  1.00  0.00           C  
ATOM   1938  O4    U    61      23.493  35.054  62.556  1.00  0.00           O  
ATOM   1939  N3    U    61      25.581  35.779  62.546  1.00  0.00           N  
ATOM   1940  H3    U    61      25.581  35.746  63.556  1.00  0.00           H  
ATOM   1941  C2    U    61      26.804  36.031  61.980  1.00  0.00           C  
ATOM   1942  O2    U    61      27.803  36.039  62.686  1.00  0.00           O  
ATOM   1943  C3'   U    61      29.660  36.121  58.421  1.00  0.00           C  
ATOM   1944  H3'   U    61      30.023  35.401  57.688  1.00  0.00           H  
ATOM   1945  C2'   U    61      28.788  35.401  59.393  1.00  0.00           C  
ATOM   1946  H2'   U    61      28.063  34.721  58.946  1.00  0.00           H  
ATOM   1947  O2'   U    61      29.546  34.829  60.430  1.00  0.00           O  
ATOM   1948 HO2'   U    61      29.656  33.887  60.285  1.00  0.00           H  
ATOM   1949  O3'   U    61      30.822  36.741  59.110  1.00  0.00           O  
ATOM   1950  P     A    62      31.832  37.741  58.439  1.00  0.00           P  
ATOM   1951  OP1   A    62      31.734  37.551  56.974  1.00  0.00           O  
ATOM   1952  OP2   A    62      33.173  37.515  58.996  1.00  0.00           O  
ATOM   1953  O5'   A    62      31.490  39.265  58.693  1.00  0.00           O  
ATOM   1954  C5'   A    62      32.125  39.998  59.704  1.00  0.00           C  
ATOM   1955  H5'   A    62      32.421  40.908  59.183  1.00  0.00           H  
ATOM   1956 H5''   A    62      32.931  39.476  60.220  1.00  0.00           H  
ATOM   1957  C4'   A    62      31.015  40.567  60.592  1.00  0.00           C  
ATOM   1958  H4'   A    62      31.598  41.139  61.313  1.00  0.00           H  
ATOM   1959  O4'   A    62      30.251  41.399  59.807  1.00  0.00           O  
ATOM   1960  C1'   A    62      28.859  41.233  59.966  1.00  0.00           C  
ATOM   1961  H1'   A    62      28.421  42.187  60.260  1.00  0.00           H  
ATOM   1962  N9    A    62      28.144  40.933  58.649  1.00  0.00           N  
ATOM   1963  C8    A    62      28.699  41.033  57.404  1.00  0.00           C  
ATOM   1964  H8    A    62      29.718  41.248  57.119  1.00  0.00           H  
ATOM   1965  N7    A    62      27.919  40.538  56.413  1.00  0.00           N  
ATOM   1966  C5    A    62      26.817  40.088  57.171  1.00  0.00           C  
ATOM   1967  C6    A    62      25.594  39.462  56.818  1.00  0.00           C  
ATOM   1968  N6    A    62      25.154  39.213  55.607  1.00  0.00           N  
ATOM   1969  H61   A    62      25.767  39.427  54.833  1.00  0.00           H  
ATOM   1970  H62   A    62      24.316  38.679  55.428  1.00  0.00           H  
ATOM   1971  N1    A    62      24.727  39.103  57.759  1.00  0.00           N  
ATOM   1972  C2    A    62      24.940  39.484  59.036  1.00  0.00           C  
ATOM   1973  H2    A    62      24.283  39.065  59.784  1.00  0.00           H  
ATOM   1974  N3    A    62      25.976  40.130  59.477  1.00  0.00           N  
ATOM   1975  C4    A    62      26.885  40.386  58.501  1.00  0.00           C  
ATOM   1976  C3'   A    62      30.085  39.539  61.210  1.00  0.00           C  
ATOM   1977  H3'   A    62      29.931  38.623  60.639  1.00  0.00           H  
ATOM   1978  C2'   A    62      28.677  40.188  61.109  1.00  0.00           C  
ATOM   1979  H2'   A    62      27.818  39.548  60.910  1.00  0.00           H  
ATOM   1980  O2'   A    62      28.420  40.863  62.306  1.00  0.00           O  
ATOM   1981 HO2'   A    62      28.413  40.213  63.013  1.00  0.00           H  
ATOM   1982  O3'   A    62      30.305  39.163  62.596  1.00  0.00           O  
ATOM   1983  P     U    63      31.501  38.200  63.024  1.00  0.00           P  
ATOM   1984  OP1   U    63      31.682  37.192  61.990  1.00  0.00           O  
ATOM   1985  OP2   U    63      31.153  37.726  64.333  1.00  0.00           O  
ATOM   1986  O5'   U    63      32.692  39.204  63.021  1.00  0.00           O  
ATOM   1987  C5'   U    63      32.685  40.297  63.896  1.00  0.00           C  
ATOM   1988  H5'   U    63      32.432  39.992  64.911  1.00  0.00           H  
ATOM   1989 H5''   U    63      31.963  41.078  63.658  1.00  0.00           H  
ATOM   1990  C4'   U    63      34.118  40.867  64.140  1.00  0.00           C  
ATOM   1991  H4'   U    63      34.668  40.236  64.837  1.00  0.00           H  
ATOM   1992  O4'   U    63      34.768  41.231  62.956  1.00  0.00           O  
ATOM   1993  C1'   U    63      35.691  42.229  63.229  1.00  0.00           C  
ATOM   1994  H1'   U    63      36.738  41.940  63.141  1.00  0.00           H  
ATOM   1995  N1    U    63      35.531  43.313  62.262  1.00  0.00           N  
ATOM   1996  C6    U    63      34.567  43.270  61.263  1.00  0.00           C  
ATOM   1997  H6    U    63      33.986  42.366  61.156  1.00  0.00           H  
ATOM   1998  C5    U    63      34.391  44.332  60.483  1.00  0.00           C  
ATOM   1999  H5    U    63      33.577  44.392  59.776  1.00  0.00           H  
ATOM   2000  C4    U    63      35.047  45.597  60.631  1.00  0.00           C  
ATOM   2001  O4    U    63      34.866  46.646  60.012  1.00  0.00           O  
ATOM   2002  N3    U    63      36.038  45.490  61.584  1.00  0.00           N  
ATOM   2003  H3    U    63      36.578  46.332  61.726  1.00  0.00           H  
ATOM   2004  C2    U    63      36.405  44.426  62.280  1.00  0.00           C  
ATOM   2005  O2    U    63      37.379  44.493  63.020  1.00  0.00           O  
ATOM   2006  C3'   U    63      34.073  42.221  64.916  1.00  0.00           C  
ATOM   2007  H3'   U    63      33.334  42.967  64.623  1.00  0.00           H  
ATOM   2008  C2'   U    63      35.476  42.756  64.678  1.00  0.00           C  
ATOM   2009  H2'   U    63      35.467  43.846  64.690  1.00  0.00           H  
ATOM   2010  O2'   U    63      36.463  42.228  65.489  1.00  0.00           O  
ATOM   2011 HO2'   U    63      36.233  42.036  66.401  1.00  0.00           H  
ATOM   2012  O3'   U    63      33.876  42.025  66.342  1.00  0.00           O  
ATOM   2013  P     A    64      33.851  43.347  67.322  1.00  0.00           P  
ATOM   2014  OP1   A    64      32.958  43.056  68.456  1.00  0.00           O  
ATOM   2015  OP2   A    64      33.607  44.563  66.499  1.00  0.00           O  
ATOM   2016  O5'   A    64      35.330  43.486  67.767  1.00  0.00           O  
ATOM   2017  C5'   A    64      35.694  43.022  69.057  1.00  0.00           C  
ATOM   2018  H5'   A    64      35.391  41.998  69.275  1.00  0.00           H  
ATOM   2019 H5''   A    64      35.063  43.670  69.666  1.00  0.00           H  
ATOM   2020  C4'   A    64      37.165  43.268  69.237  1.00  0.00           C  
ATOM   2021  H4'   A    64      37.572  42.515  69.912  1.00  0.00           H  
ATOM   2022  O4'   A    64      37.973  43.008  68.090  1.00  0.00           O  
ATOM   2023  C1'   A    64      39.068  43.976  68.197  1.00  0.00           C  
ATOM   2024  H1'   A    64      40.001  43.432  68.047  1.00  0.00           H  
ATOM   2025  N9    A    64      39.092  45.024  67.130  1.00  0.00           N  
ATOM   2026  C8    A    64      38.187  45.391  66.144  1.00  0.00           C  
ATOM   2027  H8    A    64      37.226  44.905  66.059  1.00  0.00           H  
ATOM   2028  N7    A    64      38.661  46.255  65.240  1.00  0.00           N  
ATOM   2029  C5    A    64      39.960  46.485  65.683  1.00  0.00           C  
ATOM   2030  C6    A    64      41.044  47.180  65.089  1.00  0.00           C  
ATOM   2031  N6    A    64      40.890  47.984  64.020  1.00  0.00           N  
ATOM   2032  H61   A    64      39.998  47.982  63.547  1.00  0.00           H  
ATOM   2033  H62   A    64      41.686  48.556  63.778  1.00  0.00           H  
ATOM   2034  N1    A    64      42.210  47.252  65.687  1.00  0.00           N  
ATOM   2035  C2    A    64      42.331  46.514  66.798  1.00  0.00           C  
ATOM   2036  H2    A    64      43.288  46.627  67.286  1.00  0.00           H  
ATOM   2037  N3    A    64      41.443  45.810  67.488  1.00  0.00           N  
ATOM   2038  C4    A    64      40.231  45.762  66.810  1.00  0.00           C  
ATOM   2039  C3'   A    64      37.424  44.712  69.742  1.00  0.00           C  
ATOM   2040  H3'   A    64      36.865  45.347  69.054  1.00  0.00           H  
ATOM   2041  C2'   A    64      38.880  44.721  69.543  1.00  0.00           C  
ATOM   2042  H2'   A    64      39.388  45.681  69.447  1.00  0.00           H  
ATOM   2043  O2'   A    64      39.520  43.998  70.655  1.00  0.00           O  
ATOM   2044 HO2'   A    64      39.433  44.591  71.405  1.00  0.00           H  
ATOM   2045  O3'   A    64      36.952  45.110  70.969  1.00  0.00           O  
ATOM   2046  P     C    65      36.505  46.612  71.264  1.00  0.00           P  
ATOM   2047  OP1   C    65      36.350  46.661  72.685  1.00  0.00           O  
ATOM   2048  OP2   C    65      35.431  47.014  70.332  1.00  0.00           O  
ATOM   2049  O5'   C    65      37.799  47.481  70.890  1.00  0.00           O  
ATOM   2050  C5'   C    65      38.059  48.064  69.643  1.00  0.00           C  
ATOM   2051  H5'   C    65      37.456  48.971  69.590  1.00  0.00           H  
ATOM   2052 H5''   C    65      37.782  47.395  68.828  1.00  0.00           H  
ATOM   2053  C4'   C    65      39.572  48.440  69.456  1.00  0.00           C  
ATOM   2054  H4'   C    65      40.200  47.589  69.719  1.00  0.00           H  
ATOM   2055  O4'   C    65      39.740  48.609  68.049  1.00  0.00           O  
ATOM   2056  C1'   C    65      40.353  49.888  67.873  1.00  0.00           C  
ATOM   2057  H1'   C    65      41.423  49.810  68.064  1.00  0.00           H  
ATOM   2058  N1    C    65      40.106  50.444  66.484  1.00  0.00           N  
ATOM   2059  C6    C    65      38.857  50.161  65.918  1.00  0.00           C  
ATOM   2060  H6    C    65      38.083  49.684  66.502  1.00  0.00           H  
ATOM   2061  C5    C    65      38.580  50.542  64.649  1.00  0.00           C  
ATOM   2062  H5    C    65      37.623  50.345  64.188  1.00  0.00           H  
ATOM   2063  C4    C    65      39.560  51.239  63.945  1.00  0.00           C  
ATOM   2064  N4    C    65      39.461  51.559  62.744  1.00  0.00           N  
ATOM   2065  H41   C    65      38.591  51.537  62.232  1.00  0.00           H  
ATOM   2066  H42   C    65      40.166  52.232  62.479  1.00  0.00           H  
ATOM   2067  N3    C    65      40.740  51.504  64.461  1.00  0.00           N  
ATOM   2068  C2    C    65      40.986  51.191  65.779  1.00  0.00           C  
ATOM   2069  O2    C    65      42.118  51.582  66.204  1.00  0.00           O  
ATOM   2070  C3'   C    65      40.032  49.769  70.163  1.00  0.00           C  
ATOM   2071  H3'   C    65      39.338  50.154  70.911  1.00  0.00           H  
ATOM   2072  C2'   C    65      39.801  50.704  68.989  1.00  0.00           C  
ATOM   2073  H2'   C    65      38.746  50.977  68.954  1.00  0.00           H  
ATOM   2074  O2'   C    65      40.522  51.873  69.085  1.00  0.00           O  
ATOM   2075 HO2'   C    65      40.220  52.265  69.907  1.00  0.00           H  
ATOM   2076  O3'   C    65      41.364  49.747  70.577  1.00  0.00           O  
ATOM   2077  P     A    66      41.854  49.006  71.842  1.00  0.00           P  
ATOM   2078  OP1   A    66      41.588  47.565  71.675  1.00  0.00           O  
ATOM   2079  OP2   A    66      41.256  49.665  72.994  1.00  0.00           O  
ATOM   2080  O5'   A    66      43.415  49.216  71.764  1.00  0.00           O  
ATOM   2081  C5'   A    66      44.112  48.646  70.617  1.00  0.00           C  
ATOM   2082  H5'   A    66      43.776  49.245  69.770  1.00  0.00           H  
ATOM   2083 H5''   A    66      43.862  47.586  70.666  1.00  0.00           H  
ATOM   2084  C4'   A    66      45.577  48.904  70.800  1.00  0.00           C  
ATOM   2085  H4'   A    66      45.853  48.423  71.738  1.00  0.00           H  
ATOM   2086  O4'   A    66      46.207  48.268  69.750  1.00  0.00           O  
ATOM   2087  C1'   A    66      47.335  49.115  69.409  1.00  0.00           C  
ATOM   2088  H1'   A    66      48.260  48.571  69.222  1.00  0.00           H  
ATOM   2089  N9    A    66      47.018  49.797  68.165  1.00  0.00           N  
ATOM   2090  C8    A    66      45.838  49.913  67.455  1.00  0.00           C  
ATOM   2091  H8    A    66      44.885  49.658  67.895  1.00  0.00           H  
ATOM   2092  N7    A    66      45.967  50.783  66.523  1.00  0.00           N  
ATOM   2093  C5    A    66      47.325  50.978  66.341  1.00  0.00           C  
ATOM   2094  C6    A    66      48.201  51.483  65.371  1.00  0.00           C  
ATOM   2095  N6    A    66      47.865  52.064  64.232  1.00  0.00           N  
ATOM   2096  H61   A    66      46.907  52.104  63.912  1.00  0.00           H  
ATOM   2097  H62   A    66      48.620  52.424  63.667  1.00  0.00           H  
ATOM   2098  N1    A    66      49.498  51.463  65.438  1.00  0.00           N  
ATOM   2099  C2    A    66      49.989  50.880  66.522  1.00  0.00           C  
ATOM   2100  H2    A    66      51.063  50.847  66.636  1.00  0.00           H  
ATOM   2101  N3    A    66      49.319  50.269  67.514  1.00  0.00           N  
ATOM   2102  C4    A    66      47.986  50.333  67.362  1.00  0.00           C  
ATOM   2103  C3'   A    66      45.966  50.347  70.752  1.00  0.00           C  
ATOM   2104  H3'   A    66      45.369  50.866  70.001  1.00  0.00           H  
ATOM   2105  C2'   A    66      47.483  50.189  70.474  1.00  0.00           C  
ATOM   2106  H2'   A    66      47.848  51.080  69.963  1.00  0.00           H  
ATOM   2107  O2'   A    66      48.386  49.775  71.550  1.00  0.00           O  
ATOM   2108 HO2'   A    66      47.905  49.852  72.377  1.00  0.00           H  
ATOM   2109  O3'   A    66      45.765  50.862  72.055  1.00  0.00           O  
ATOM   2110  P     G    67      45.431  52.384  72.296  1.00  0.00           P  
ATOM   2111  OP1   G    67      45.641  52.671  73.701  1.00  0.00           O  
ATOM   2112  OP2   G    67      44.061  52.529  71.836  1.00  0.00           O  
ATOM   2113  O5'   G    67      46.371  53.185  71.346  1.00  0.00           O  
ATOM   2114  C5'   G    67      47.683  53.520  71.684  1.00  0.00           C  
ATOM   2115  H5'   G    67      48.159  52.656  72.146  1.00  0.00           H  
ATOM   2116 H5''   G    67      47.686  54.381  72.353  1.00  0.00           H  
ATOM   2117  C4'   G    67      48.515  53.863  70.405  1.00  0.00           C  
ATOM   2118  H4'   G    67      49.579  53.736  70.607  1.00  0.00           H  
ATOM   2119  O4'   G    67      48.173  53.202  69.195  1.00  0.00           O  
ATOM   2120  C1'   G    67      48.250  54.116  68.161  1.00  0.00           C  
ATOM   2121  H1'   G    67      48.928  53.774  67.379  1.00  0.00           H  
ATOM   2122  N9    G    67      46.940  54.207  67.576  1.00  0.00           N  
ATOM   2123  C8    G    67      45.713  53.808  68.125  1.00  0.00           C  
ATOM   2124  H8    G    67      45.654  53.414  69.129  1.00  0.00           H  
ATOM   2125  N7    G    67      44.645  54.159  67.421  1.00  0.00           N  
ATOM   2126  C5    G    67      45.169  54.896  66.345  1.00  0.00           C  
ATOM   2127  C6    G    67      44.558  55.526  65.206  1.00  0.00           C  
ATOM   2128  O6    G    67      43.388  55.824  64.989  1.00  0.00           O  
ATOM   2129  N1    G    67      45.417  55.926  64.280  1.00  0.00           N  
ATOM   2130  H1    G    67      45.063  56.617  63.634  1.00  0.00           H  
ATOM   2131  C2    G    67      46.762  55.730  64.324  1.00  0.00           C  
ATOM   2132  N2    G    67      47.456  56.214  63.412  1.00  0.00           N  
ATOM   2133  H21   G    67      48.463  56.238  63.490  1.00  0.00           H  
ATOM   2134  H22   G    67      46.933  56.870  62.849  1.00  0.00           H  
ATOM   2135  N3    G    67      47.430  55.164  65.354  1.00  0.00           N  
ATOM   2136  C4    G    67      46.565  54.760  66.351  1.00  0.00           C  
ATOM   2137  C3'   G    67      48.246  55.310  70.058  1.00  0.00           C  
ATOM   2138  H3'   G    67      47.190  55.467  70.279  1.00  0.00           H  
ATOM   2139  C2'   G    67      48.724  55.472  68.610  1.00  0.00           C  
ATOM   2140  H2'   G    67      48.093  56.258  68.197  1.00  0.00           H  
ATOM   2141  O2'   G    67      50.093  55.741  68.375  1.00  0.00           O  
ATOM   2142 HO2'   G    67      50.333  56.479  68.940  1.00  0.00           H  
ATOM   2143  O3'   G    67      49.055  56.133  70.896  1.00  0.00           O  
ATOM   2144  P     G    68      48.612  57.505  71.484  1.00  0.00           P  
ATOM   2145  OP1   G    68      49.543  57.836  72.559  1.00  0.00           O  
ATOM   2146  OP2   G    68      47.180  57.420  71.826  1.00  0.00           O  
ATOM   2147  O5'   G    68      48.743  58.510  70.299  1.00  0.00           O  
ATOM   2148  C5'   G    68      50.049  58.958  69.930  1.00  0.00           C  
ATOM   2149  H5'   G    68      50.706  58.091  69.853  1.00  0.00           H  
ATOM   2150 H5''   G    68      50.400  59.736  70.607  1.00  0.00           H  
ATOM   2151  C4'   G    68      50.004  59.613  68.540  1.00  0.00           C  
ATOM   2152  H4'   G    68      50.986  60.064  68.398  1.00  0.00           H  
ATOM   2153  O4'   G    68      49.557  58.797  67.383  1.00  0.00           O  
ATOM   2154  C1'   G    68      48.953  59.691  66.462  1.00  0.00           C  
ATOM   2155  H1'   G    68      49.439  59.720  65.487  1.00  0.00           H  
ATOM   2156  N9    G    68      47.622  59.221  66.168  1.00  0.00           N  
ATOM   2157  C8    G    68      46.864  58.485  67.107  1.00  0.00           C  
ATOM   2158  H8    G    68      47.253  58.067  68.024  1.00  0.00           H  
ATOM   2159  N7    G    68      45.574  58.464  66.806  1.00  0.00           N  
ATOM   2160  C5    G    68      45.483  59.200  65.622  1.00  0.00           C  
ATOM   2161  C6    G    68      44.353  59.480  64.820  1.00  0.00           C  
ATOM   2162  O6    G    68      43.192  59.153  65.037  1.00  0.00           O  
ATOM   2163  N1    G    68      44.613  60.221  63.676  1.00  0.00           N  
ATOM   2164  H1    G    68      43.835  60.536  63.114  1.00  0.00           H  
ATOM   2165  C2    G    68      45.880  60.584  63.350  1.00  0.00           C  
ATOM   2166  N2    G    68      45.935  61.421  62.356  1.00  0.00           N  
ATOM   2167  H21   G    68      46.855  61.757  62.108  1.00  0.00           H  
ATOM   2168  H22   G    68      45.069  61.599  61.869  1.00  0.00           H  
ATOM   2169  N3    G    68      46.940  60.466  64.090  1.00  0.00           N  
ATOM   2170  C4    G    68      46.729  59.697  65.202  1.00  0.00           C  
ATOM   2171  C3'   G    68      49.073  60.822  68.492  1.00  0.00           C  
ATOM   2172  H3'   G    68      48.105  60.476  68.856  1.00  0.00           H  
ATOM   2173  C2'   G    68      48.934  61.104  67.003  1.00  0.00           C  
ATOM   2174  H2'   G    68      48.063  61.721  66.780  1.00  0.00           H  
ATOM   2175  O2'   G    68      50.150  61.690  66.462  1.00  0.00           O  
ATOM   2176 HO2'   G    68      50.603  62.113  67.195  1.00  0.00           H  
ATOM   2177  O3'   G    68      49.632  61.870  69.255  1.00  0.00           O  
ATOM   2178  P     G    69      48.617  62.939  69.861  1.00  0.00           P  
ATOM   2179  OP1   G    69      49.441  63.834  70.716  1.00  0.00           O  
ATOM   2180  OP2   G    69      47.451  62.207  70.499  1.00  0.00           O  
ATOM   2181  O5'   G    69      48.084  63.814  68.613  1.00  0.00           O  
ATOM   2182  C5'   G    69      49.054  64.545  67.896  1.00  0.00           C  
ATOM   2183  H5'   G    69      49.948  64.097  67.463  1.00  0.00           H  
ATOM   2184 H5''   G    69      49.376  65.416  68.467  1.00  0.00           H  
ATOM   2185  C4'   G    69      48.361  65.147  66.677  1.00  0.00           C  
ATOM   2186  H4'   G    69      49.140  65.694  66.147  1.00  0.00           H  
ATOM   2187  O4'   G    69      47.823  64.131  65.818  1.00  0.00           O  
ATOM   2188  C1'   G    69      46.635  64.573  65.231  1.00  0.00           C  
ATOM   2189  H1'   G    69      46.626  64.440  64.149  1.00  0.00           H  
ATOM   2190  N9    G    69      45.471  63.820  65.714  1.00  0.00           N  
ATOM   2191  C8    G    69      45.333  63.028  66.863  1.00  0.00           C  
ATOM   2192  H8    G    69      46.124  62.963  67.595  1.00  0.00           H  
ATOM   2193  N7    G    69      44.200  62.425  66.842  1.00  0.00           N  
ATOM   2194  C5    G    69      43.572  62.779  65.689  1.00  0.00           C  
ATOM   2195  C6    G    69      42.230  62.509  65.171  1.00  0.00           C  
ATOM   2196  O6    G    69      41.367  61.774  65.545  1.00  0.00           O  
ATOM   2197  N1    G    69      41.923  63.190  64.016  1.00  0.00           N  
ATOM   2198  H1    G    69      40.953  63.203  63.735  1.00  0.00           H  
ATOM   2199  C2    G    69      42.721  64.105  63.435  1.00  0.00           C  
ATOM   2200  N2    G    69      42.336  64.743  62.354  1.00  0.00           N  
ATOM   2201  H21   G    69      43.039  65.148  61.751  1.00  0.00           H  
ATOM   2202  H22   G    69      41.393  64.601  62.023  1.00  0.00           H  
ATOM   2203  N3    G    69      43.979  64.252  63.805  1.00  0.00           N  
ATOM   2204  C4    G    69      44.311  63.645  64.965  1.00  0.00           C  
ATOM   2205  C3'   G    69      47.168  66.072  67.002  1.00  0.00           C  
ATOM   2206  H3'   G    69      46.538  65.600  67.755  1.00  0.00           H  
ATOM   2207  C2'   G    69      46.516  65.985  65.634  1.00  0.00           C  
ATOM   2208  H2'   G    69      45.470  66.289  65.603  1.00  0.00           H  
ATOM   2209  O2'   G    69      47.242  66.748  64.674  1.00  0.00           O  
ATOM   2210 HO2'   G    69      46.571  66.622  63.999  1.00  0.00           H  
ATOM   2211  O3'   G    69      47.690  67.308  67.493  1.00  0.00           O  
ATOM   2212  P     C    70      46.722  68.458  68.162  1.00  0.00           P  
ATOM   2213  OP1   C    70      47.467  69.729  68.260  1.00  0.00           O  
ATOM   2214  OP2   C    70      46.149  67.859  69.349  1.00  0.00           O  
ATOM   2215  O5'   C    70      45.636  68.453  66.986  1.00  0.00           O  
ATOM   2216  C5'   C    70      45.845  69.343  65.893  1.00  0.00           C  
ATOM   2217  H5'   C    70      46.791  69.103  65.407  1.00  0.00           H  
ATOM   2218 H5''   C    70      46.035  70.380  66.171  1.00  0.00           H  
ATOM   2219  C4'   C    70      44.695  69.295  64.920  1.00  0.00           C  
ATOM   2220  H4'   C    70      45.080  69.938  64.129  1.00  0.00           H  
ATOM   2221  O4'   C    70      44.381  68.019  64.414  1.00  0.00           O  
ATOM   2222  C1'   C    70      42.942  68.003  64.085  1.00  0.00           C  
ATOM   2223  H1'   C    70      42.766  67.653  63.068  1.00  0.00           H  
ATOM   2224  N1    C    70      42.279  67.017  64.991  1.00  0.00           N  
ATOM   2225  C6    C    70      42.799  66.619  66.166  1.00  0.00           C  
ATOM   2226  H6    C    70      43.641  67.173  66.555  1.00  0.00           H  
ATOM   2227  C5    C    70      42.243  65.602  66.845  1.00  0.00           C  
ATOM   2228  H5    C    70      42.648  65.227  67.773  1.00  0.00           H  
ATOM   2229  C4    C    70      40.958  65.191  66.498  1.00  0.00           C  
ATOM   2230  N4    C    70      40.245  64.345  67.262  1.00  0.00           N  
ATOM   2231  H41   C    70      40.709  63.818  67.989  1.00  0.00           H  
ATOM   2232  H42   C    70      39.251  64.256  67.107  1.00  0.00           H  
ATOM   2233  N3    C    70      40.421  65.599  65.395  1.00  0.00           N  
ATOM   2234  C2    C    70      41.031  66.518  64.657  1.00  0.00           C  
ATOM   2235  O2    C    70      40.394  66.862  63.615  1.00  0.00           O  
ATOM   2236  C3'   C    70      43.390  69.899  65.458  1.00  0.00           C  
ATOM   2237  H3'   C    70      43.144  69.450  66.421  1.00  0.00           H  
ATOM   2238  C2'   C    70      42.437  69.396  64.349  1.00  0.00           C  
ATOM   2239  H2'   C    70      41.443  69.317  64.789  1.00  0.00           H  
ATOM   2240  O2'   C    70      42.435  70.152  63.134  1.00  0.00           O  
ATOM   2241 HO2'   C    70      43.270  70.624  63.104  1.00  0.00           H  
ATOM   2242  O3'   C    70      43.585  71.314  65.654  1.00  0.00           O  
ATOM   2243  P    U3    71      42.927  72.108  66.869  1.00  0.00           P  
ATOM   2244  OP1  U3    71      43.069  73.573  66.675  1.00  0.00           O  
ATOM   2245  OP2  U3    71      43.499  71.561  68.126  1.00  0.00           O  
ATOM   2246  O5'  U3    71      41.366  71.766  66.649  1.00  0.00           O  
ATOM   2247  C5'  U3    71      40.634  72.359  65.601  1.00  0.00           C  
ATOM   2248  H5'  U3    71      41.232  72.244  64.697  1.00  0.00           H  
ATOM   2249 H5''  U3    71      40.597  73.426  65.823  1.00  0.00           H  
ATOM   2250  C4'  U3    71      39.181  71.855  65.462  1.00  0.00           C  
ATOM   2251  H4'  U3    71      38.690  72.285  64.588  1.00  0.00           H  
ATOM   2252  O4'  U3    71      39.305  70.446  65.301  1.00  0.00           O  
ATOM   2253  C1'  U3    71      38.148  69.767  65.980  1.00  0.00           C  
ATOM   2254  H1'  U3    71      37.473  69.300  65.264  1.00  0.00           H  
ATOM   2255  N1   U3    71      38.466  68.797  67.053  1.00  0.00           N  
ATOM   2256  C6   U3    71      39.745  68.693  67.619  1.00  0.00           C  
ATOM   2257  H6   U3    71      40.595  69.312  67.373  1.00  0.00           H  
ATOM   2258  C5   U3    71      39.919  67.812  68.627  1.00  0.00           C  
ATOM   2259  H5   U3    71      40.917  67.757  69.035  1.00  0.00           H  
ATOM   2260  C4   U3    71      38.987  66.770  69.031  1.00  0.00           C  
ATOM   2261  O4   U3    71      38.994  65.970  69.941  1.00  0.00           O  
ATOM   2262  N3   U3    71      37.857  66.827  68.285  1.00  0.00           N  
ATOM   2263  H3   U3    71      37.186  66.075  68.356  1.00  0.00           H  
ATOM   2264  C2   U3    71      37.490  67.774  67.326  1.00  0.00           C  
ATOM   2265  O2   U3    71      36.474  67.650  66.663  1.00  0.00           O  
ATOM   2266  C3'  U3    71      38.236  72.021  66.641  1.00  0.00           C  
ATOM   2267  H3'  U3    71      38.708  71.785  67.595  1.00  0.00           H  
ATOM   2268  C2'  U3    71      37.182  70.917  66.410  1.00  0.00           C  
ATOM   2269  H2'  U3    71      36.754  70.621  67.368  1.00  0.00           H  
ATOM   2270  O2'  U3    71      36.391  71.248  65.286  1.00  0.00           O  
ATOM   2271 HO2'  U3    71      36.410  72.206  65.240  1.00  0.00           H  
ATOM   2272  O3'  U3    71      37.549  73.329  66.731  1.00  0.00           O  
ATOM   2273 HO3'  U3    71      38.245  73.864  67.121  1.00  0.00           H  
TER    2274       U3    71 
ATOM   2274 MG    MG    72      26.547  34.061  45.454  1.00  0.00          MG  
TER    2275       MG    72 
ATOM   2275 MG    MG    73      53.821  54.438  49.278  1.00  0.00          MG  
TER    2276       MG    73 
ATOM   2276 MG    MG    74      39.592  54.170  58.281  1.00  0.00          MG  
TER    2277       MG    74 
ATOM   2277 MG    MG    75      33.317  35.619  53.790  1.00  0.00          MG  
TER    2278       MG    75 
ATOM   2278 MG    MG    76       9.803  12.254  34.725  1.00  0.00          MG  
TER    2279       MG    76 
ATOM   2279 MG    MG    77      46.755  74.084  68.187  1.00  0.00          MG  
TER    2280       MG    77
END   
