# Supplementary material for: Modeling the structure of the frameshift-stimulatory pseudoknot in SARS-CoV-2 reveals multiple possible conformers
Source: PLoS Comput Biol. 2021 Jan 19;17(1):e1008603. doi: 10.1371/journal.pcbi.1008603 (PMC7845960; doi:10.1371/journal.pcbi.1008603)
Supplement: S1 Data — Files in.pdb format for each of the model structures presented in the manuscript are included in an archived.zip folder. The files corresponding to the structures shown in Figs 3B, 3E, 3H, 4B, 4E, 4H, 5B, 6A–6F, and 7A–7G are named FigNX_1.pdb, where N is the figure number and X is the letter for the figure panel. These structures represent the most populated of the clusters found in the corresponding MD simulations. The structures of the second- and third-most populated clusters from each of the simulations are in the files named FigNX_2.pdb and FigNX_3.pdb, respectively. (ZIP) [file pcbi.1008603.s006.zip › Fig3B_3.pdb]

ATOM      1 HO5'  U5     1      21.214  28.223  63.630  1.00  0.00           H  
ATOM      2  O5'  U5     1      21.528  27.506  63.074  1.00  0.00           O  
ATOM      3  C5'  U5     1      22.543  26.851  63.762  1.00  0.00           C  
ATOM      4  H5'  U5     1      22.150  26.012  64.337  1.00  0.00           H  
ATOM      5 H5''  U5     1      22.979  27.489  64.531  1.00  0.00           H  
ATOM      6  C4'  U5     1      23.707  26.256  62.909  1.00  0.00           C  
ATOM      7  H4'  U5     1      24.402  25.797  63.613  1.00  0.00           H  
ATOM      8  O4'  U5     1      23.291  25.356  61.907  1.00  0.00           O  
ATOM      9  C1'  U5     1      24.061  25.576  60.798  1.00  0.00           C  
ATOM     10  H1'  U5     1      24.746  24.747  60.623  1.00  0.00           H  
ATOM     11  N1   U5     1      23.144  25.925  59.650  1.00  0.00           N  
ATOM     12  C6   U5     1      22.030  26.723  59.800  1.00  0.00           C  
ATOM     13  H6   U5     1      21.815  27.153  60.767  1.00  0.00           H  
ATOM     14  C5   U5     1      21.312  27.032  58.632  1.00  0.00           C  
ATOM     15  H5   U5     1      20.519  27.761  58.709  1.00  0.00           H  
ATOM     16  C4   U5     1      21.778  26.540  57.334  1.00  0.00           C  
ATOM     17  O4   U5     1      21.187  26.712  56.314  1.00  0.00           O  
ATOM     18  N3   U5     1      22.880  25.768  57.318  1.00  0.00           N  
ATOM     19  H3   U5     1      23.206  25.502  56.400  1.00  0.00           H  
ATOM     20  C2   U5     1      23.499  25.405  58.426  1.00  0.00           C  
ATOM     21  O2   U5     1      24.481  24.611  58.314  1.00  0.00           O  
ATOM     22  C3'  U5     1      24.355  27.461  62.300  1.00  0.00           C  
ATOM     23  H3'  U5     1      23.635  28.153  61.862  1.00  0.00           H  
ATOM     24  C2'  U5     1      25.033  26.695  61.106  1.00  0.00           C  
ATOM     25  H2'  U5     1      24.990  27.400  60.277  1.00  0.00           H  
ATOM     26  O2'  U5     1      26.371  26.247  61.432  1.00  0.00           O  
ATOM     27 HO2'  U5     1      26.833  27.031  61.738  1.00  0.00           H  
ATOM     28  O3'  U5     1      25.195  28.166  63.151  1.00  0.00           O  
ATOM     29  P     U     2      25.946  29.500  62.654  1.00  0.00           P  
ATOM     30  OP1   U     2      26.550  30.088  63.814  1.00  0.00           O  
ATOM     31  OP2   U     2      25.075  30.313  61.842  1.00  0.00           O  
ATOM     32  O5'   U     2      27.079  28.825  61.656  1.00  0.00           O  
ATOM     33  C5'   U     2      28.418  28.877  61.972  1.00  0.00           C  
ATOM     34  H5'   U     2      28.617  28.141  62.751  1.00  0.00           H  
ATOM     35 H5''   U     2      28.736  29.900  62.176  1.00  0.00           H  
ATOM     36  C4'   U     2      29.316  28.567  60.779  1.00  0.00           C  
ATOM     37  H4'   U     2      30.357  28.617  61.098  1.00  0.00           H  
ATOM     38  O4'   U     2      28.900  27.397  60.088  1.00  0.00           O  
ATOM     39  C1'   U     2      29.294  27.675  58.767  1.00  0.00           C  
ATOM     40  H1'   U     2      30.090  26.999  58.453  1.00  0.00           H  
ATOM     41  N1    U     2      28.046  27.462  57.934  1.00  0.00           N  
ATOM     42  C6    U     2      26.775  27.905  58.256  1.00  0.00           C  
ATOM     43  H6    U     2      26.636  28.383  59.214  1.00  0.00           H  
ATOM     44  C5    U     2      25.661  27.552  57.558  1.00  0.00           C  
ATOM     45  H5    U     2      24.707  27.971  57.844  1.00  0.00           H  
ATOM     46  C4    U     2      25.792  26.761  56.343  1.00  0.00           C  
ATOM     47  O4    U     2      24.881  26.602  55.541  1.00  0.00           O  
ATOM     48  N3    U     2      27.084  26.307  56.121  1.00  0.00           N  
ATOM     49  H3    U     2      27.294  25.809  55.267  1.00  0.00           H  
ATOM     50  C2    U     2      28.197  26.613  56.861  1.00  0.00           C  
ATOM     51  O2    U     2      29.240  26.098  56.545  1.00  0.00           O  
ATOM     52  C3'   U     2      29.164  29.707  59.774  1.00  0.00           C  
ATOM     53  H3'   U     2      28.125  30.003  59.631  1.00  0.00           H  
ATOM     54  C2'   U     2      29.803  29.076  58.573  1.00  0.00           C  
ATOM     55  H2'   U     2      29.378  29.522  57.674  1.00  0.00           H  
ATOM     56  O2'   U     2      31.197  29.037  58.567  1.00  0.00           O  
ATOM     57 HO2'   U     2      31.534  29.845  58.173  1.00  0.00           H  
ATOM     58  O3'   U     2      29.884  30.848  60.187  1.00  0.00           O  
ATOM     59  P     U     3      29.486  32.334  59.805  1.00  0.00           P  
ATOM     60  OP1   U     3      30.595  33.202  60.282  1.00  0.00           O  
ATOM     61  OP2   U     3      28.118  32.526  60.313  1.00  0.00           O  
ATOM     62  O5'   U     3      29.563  32.376  58.210  1.00  0.00           O  
ATOM     63  C5'   U     3      30.652  32.958  57.484  1.00  0.00           C  
ATOM     64  H5'   U     3      30.847  33.986  57.792  1.00  0.00           H  
ATOM     65 H5''   U     3      30.258  33.024  56.470  1.00  0.00           H  
ATOM     66  C4'   U     3      31.800  31.986  57.521  1.00  0.00           C  
ATOM     67  H4'   U     3      32.040  31.589  58.507  1.00  0.00           H  
ATOM     68  O4'   U     3      31.460  30.855  56.637  1.00  0.00           O  
ATOM     69  C1'   U     3      32.621  30.538  55.882  1.00  0.00           C  
ATOM     70  H1'   U     3      32.832  29.479  56.031  1.00  0.00           H  
ATOM     71  N1    U     3      32.285  30.554  54.413  1.00  0.00           N  
ATOM     72  C6    U     3      31.226  31.353  53.966  1.00  0.00           C  
ATOM     73  H6    U     3      30.699  31.992  54.659  1.00  0.00           H  
ATOM     74  C5    U     3      31.040  31.536  52.629  1.00  0.00           C  
ATOM     75  H5    U     3      30.300  32.219  52.241  1.00  0.00           H  
ATOM     76  C4    U     3      31.731  30.828  51.642  1.00  0.00           C  
ATOM     77  O4    U     3      31.536  30.919  50.421  1.00  0.00           O  
ATOM     78  N3    U     3      32.723  29.986  52.134  1.00  0.00           N  
ATOM     79  H3    U     3      33.305  29.507  51.462  1.00  0.00           H  
ATOM     80  C2    U     3      33.087  29.884  53.478  1.00  0.00           C  
ATOM     81  O2    U     3      34.058  29.208  53.768  1.00  0.00           O  
ATOM     82  C3'   U     3      33.057  32.628  56.856  1.00  0.00           C  
ATOM     83  H3'   U     3      32.711  33.181  55.982  1.00  0.00           H  
ATOM     84  C2'   U     3      33.800  31.396  56.394  1.00  0.00           C  
ATOM     85  H2'   U     3      34.514  31.631  55.604  1.00  0.00           H  
ATOM     86  O2'   U     3      34.358  30.622  57.477  1.00  0.00           O  
ATOM     87 HO2'   U     3      34.750  29.849  57.065  1.00  0.00           H  
ATOM     88  O3'   U     3      33.700  33.460  57.775  1.00  0.00           O  
ATOM     89  P     G     4      34.753  34.551  57.357  1.00  0.00           P  
ATOM     90  OP1   G     4      35.132  35.284  58.590  1.00  0.00           O  
ATOM     91  OP2   G     4      34.281  35.226  56.100  1.00  0.00           O  
ATOM     92  O5'   G     4      36.094  33.790  56.877  1.00  0.00           O  
ATOM     93  C5'   G     4      36.644  32.830  57.783  1.00  0.00           C  
ATOM     94  H5'   G     4      35.843  32.275  58.273  1.00  0.00           H  
ATOM     95 H5''   G     4      37.200  33.361  58.555  1.00  0.00           H  
ATOM     96  C4'   G     4      37.562  31.860  57.151  1.00  0.00           C  
ATOM     97  H4'   G     4      37.818  31.227  58.001  1.00  0.00           H  
ATOM     98  O4'   G     4      37.027  31.034  56.123  1.00  0.00           O  
ATOM     99  C1'   G     4      38.039  30.738  55.183  1.00  0.00           C  
ATOM    100  H1'   G     4      38.049  29.648  55.155  1.00  0.00           H  
ATOM    101  N9    G     4      37.631  31.379  53.882  1.00  0.00           N  
ATOM    102  C8    G     4      36.480  32.047  53.584  1.00  0.00           C  
ATOM    103  H8    G     4      35.937  32.536  54.379  1.00  0.00           H  
ATOM    104  N7    G     4      36.295  32.220  52.321  1.00  0.00           N  
ATOM    105  C5    G     4      37.190  31.369  51.666  1.00  0.00           C  
ATOM    106  C6    G     4      37.357  30.979  50.300  1.00  0.00           C  
ATOM    107  O6    G     4      36.610  31.063  49.316  1.00  0.00           O  
ATOM    108  N1    G     4      38.481  30.201  50.101  1.00  0.00           N  
ATOM    109  H1    G     4      38.771  29.976  49.160  1.00  0.00           H  
ATOM    110  C2    G     4      39.260  29.776  51.152  1.00  0.00           C  
ATOM    111  N2    G     4      40.222  28.925  50.851  1.00  0.00           N  
ATOM    112  H21   G     4      40.742  28.582  51.646  1.00  0.00           H  
ATOM    113  H22   G     4      40.235  28.461  49.954  1.00  0.00           H  
ATOM    114  N3    G     4      39.112  30.030  52.428  1.00  0.00           N  
ATOM    115  C4    G     4      38.071  30.926  52.651  1.00  0.00           C  
ATOM    116  C3'   G     4      38.847  32.537  56.532  1.00  0.00           C  
ATOM    117  H3'   G     4      38.595  33.328  55.825  1.00  0.00           H  
ATOM    118  C2'   G     4      39.346  31.381  55.648  1.00  0.00           C  
ATOM    119  H2'   G     4      39.874  31.742  54.766  1.00  0.00           H  
ATOM    120  O2'   G     4      40.090  30.341  56.348  1.00  0.00           O  
ATOM    121 HO2'   G     4      39.688  30.140  57.196  1.00  0.00           H  
ATOM    122  O3'   G     4      39.659  33.083  57.505  1.00  0.00           O  
ATOM    123  P     C     5      40.825  34.121  57.141  1.00  0.00           P  
ATOM    124  OP1   C     5      41.617  34.334  58.343  1.00  0.00           O  
ATOM    125  OP2   C     5      40.164  35.333  56.634  1.00  0.00           O  
ATOM    126  O5'   C     5      41.741  33.573  55.972  1.00  0.00           O  
ATOM    127  C5'   C     5      42.764  32.645  56.206  1.00  0.00           C  
ATOM    128  H5'   C     5      42.362  31.809  56.779  1.00  0.00           H  
ATOM    129 H5''   C     5      43.476  33.066  56.917  1.00  0.00           H  
ATOM    130  C4'   C     5      43.433  32.144  54.914  1.00  0.00           C  
ATOM    131  H4'   C     5      44.172  31.381  55.157  1.00  0.00           H  
ATOM    132  O4'   C     5      42.480  31.540  54.039  1.00  0.00           O  
ATOM    133  C1'   C     5      42.770  31.772  52.697  1.00  0.00           C  
ATOM    134  H1'   C     5      43.047  30.864  52.162  1.00  0.00           H  
ATOM    135  N1    C     5      41.739  32.443  51.875  1.00  0.00           N  
ATOM    136  C6    C     5      40.816  33.347  52.318  1.00  0.00           C  
ATOM    137  H6    C     5      40.847  33.600  53.367  1.00  0.00           H  
ATOM    138  C5    C     5      39.911  33.856  51.524  1.00  0.00           C  
ATOM    139  H5    C     5      39.198  34.533  51.971  1.00  0.00           H  
ATOM    140  C4    C     5      39.903  33.477  50.110  1.00  0.00           C  
ATOM    141  N4    C     5      38.961  33.913  49.342  1.00  0.00           N  
ATOM    142  H41   C     5      38.848  33.527  48.415  1.00  0.00           H  
ATOM    143  H42   C     5      38.255  34.418  49.858  1.00  0.00           H  
ATOM    144  N3    C     5      40.756  32.593  49.668  1.00  0.00           N  
ATOM    145  C2    C     5      41.679  32.072  50.557  1.00  0.00           C  
ATOM    146  O2    C     5      42.511  31.398  49.967  1.00  0.00           O  
ATOM    147  C3'   C     5      43.888  33.325  54.028  1.00  0.00           C  
ATOM    148  H3'   C     5      43.031  33.996  54.077  1.00  0.00           H  
ATOM    149  C2'   C     5      44.075  32.595  52.685  1.00  0.00           C  
ATOM    150  H2'   C     5      44.159  33.312  51.868  1.00  0.00           H  
ATOM    151  O2'   C     5      45.221  31.777  52.693  1.00  0.00           O  
ATOM    152 HO2'   C     5      45.972  32.167  53.147  1.00  0.00           H  
ATOM    153  O3'   C     5      45.048  33.894  54.531  1.00  0.00           O  
ATOM    154  P     G     6      45.435  35.365  53.975  1.00  0.00           P  
ATOM    155  OP1   G     6      46.564  35.869  54.712  1.00  0.00           O  
ATOM    156  OP2   G     6      44.207  36.203  54.009  1.00  0.00           O  
ATOM    157  O5'   G     6      45.818  35.206  52.507  1.00  0.00           O  
ATOM    158  C5'   G     6      47.009  34.541  52.069  1.00  0.00           C  
ATOM    159  H5'   G     6      46.917  33.538  52.485  1.00  0.00           H  
ATOM    160 H5''   G     6      47.897  34.973  52.530  1.00  0.00           H  
ATOM    161  C4'   G     6      47.307  34.530  50.602  1.00  0.00           C  
ATOM    162  H4'   G     6      48.183  33.912  50.407  1.00  0.00           H  
ATOM    163  O4'   G     6      46.196  33.816  50.035  1.00  0.00           O  
ATOM    164  C1'   G     6      45.776  34.396  48.856  1.00  0.00           C  
ATOM    165  H1'   G     6      45.885  33.664  48.056  1.00  0.00           H  
ATOM    166  N9    G     6      44.410  34.933  48.804  1.00  0.00           N  
ATOM    167  C8    G     6      43.645  35.279  49.885  1.00  0.00           C  
ATOM    168  H8    G     6      43.976  35.318  50.912  1.00  0.00           H  
ATOM    169  N7    G     6      42.531  35.810  49.555  1.00  0.00           N  
ATOM    170  C5    G     6      42.481  35.725  48.147  1.00  0.00           C  
ATOM    171  C6    G     6      41.496  36.055  47.181  1.00  0.00           C  
ATOM    172  O6    G     6      40.345  36.389  47.442  1.00  0.00           O  
ATOM    173  N1    G     6      41.883  35.955  45.867  1.00  0.00           N  
ATOM    174  H1    G     6      41.203  36.168  45.151  1.00  0.00           H  
ATOM    175  C2    G     6      43.116  35.417  45.583  1.00  0.00           C  
ATOM    176  N2    G     6      43.323  35.253  44.317  1.00  0.00           N  
ATOM    177  H21   G     6      44.227  34.975  43.963  1.00  0.00           H  
ATOM    178  H22   G     6      42.565  35.569  43.728  1.00  0.00           H  
ATOM    179  N3    G     6      44.042  35.081  46.405  1.00  0.00           N  
ATOM    180  C4    G     6      43.656  35.181  47.700  1.00  0.00           C  
ATOM    181  C3'   G     6      47.328  35.897  49.914  1.00  0.00           C  
ATOM    182  H3'   G     6      46.600  36.557  50.386  1.00  0.00           H  
ATOM    183  C2'   G     6      46.736  35.584  48.540  1.00  0.00           C  
ATOM    184  H2'   G     6      46.361  36.484  48.052  1.00  0.00           H  
ATOM    185  O2'   G     6      47.574  34.904  47.608  1.00  0.00           O  
ATOM    186 HO2'   G     6      48.439  34.761  48.000  1.00  0.00           H  
ATOM    187  O3'   G     6      48.595  36.528  49.815  1.00  0.00           O  
ATOM    188  P     G     7      48.641  38.071  49.802  1.00  0.00           P  
ATOM    189  OP1   G     7      50.084  38.446  49.787  1.00  0.00           O  
ATOM    190  OP2   G     7      47.747  38.561  50.846  1.00  0.00           O  
ATOM    191  O5'   G     7      48.075  38.564  48.426  1.00  0.00           O  
ATOM    192  C5'   G     7      48.853  38.262  47.319  1.00  0.00           C  
ATOM    193  H5'   G     7      49.116  37.206  47.378  1.00  0.00           H  
ATOM    194 H5''   G     7      49.721  38.919  47.263  1.00  0.00           H  
ATOM    195  C4'   G     7      48.138  38.645  46.067  1.00  0.00           C  
ATOM    196  H4'   G     7      48.802  38.386  45.242  1.00  0.00           H  
ATOM    197  O4'   G     7      46.881  37.997  46.029  1.00  0.00           O  
ATOM    198  C1'   G     7      46.033  38.666  45.054  1.00  0.00           C  
ATOM    199  H1'   G     7      45.898  38.076  44.148  1.00  0.00           H  
ATOM    200  N9    G     7      44.750  38.884  45.781  1.00  0.00           N  
ATOM    201  C8    G     7      44.530  38.822  47.184  1.00  0.00           C  
ATOM    202  H8    G     7      45.349  38.602  47.852  1.00  0.00           H  
ATOM    203  N7    G     7      43.263  38.867  47.582  1.00  0.00           N  
ATOM    204  C5    G     7      42.595  39.073  46.328  1.00  0.00           C  
ATOM    205  C6    G     7      41.236  39.481  45.997  1.00  0.00           C  
ATOM    206  O6    G     7      40.274  39.610  46.732  1.00  0.00           O  
ATOM    207  N1    G     7      41.030  39.761  44.681  1.00  0.00           N  
ATOM    208  H1    G     7      40.107  39.962  44.324  1.00  0.00           H  
ATOM    209  C2    G     7      41.998  39.852  43.789  1.00  0.00           C  
ATOM    210  N2    G     7      41.639  40.097  42.576  1.00  0.00           N  
ATOM    211  H21   G     7      42.402  40.132  41.916  1.00  0.00           H  
ATOM    212  H22   G     7      40.703  40.384  42.329  1.00  0.00           H  
ATOM    213  N3    G     7      43.199  39.370  43.949  1.00  0.00           N  
ATOM    214  C4    G     7      43.490  39.099  45.226  1.00  0.00           C  
ATOM    215  C3'   G     7      47.861  40.126  45.797  1.00  0.00           C  
ATOM    216  H3'   G     7      47.474  40.566  46.716  1.00  0.00           H  
ATOM    217  C2'   G     7      46.757  39.941  44.763  1.00  0.00           C  
ATOM    218  H2'   G     7      46.026  40.747  44.831  1.00  0.00           H  
ATOM    219  O2'   G     7      47.299  39.684  43.435  1.00  0.00           O  
ATOM    220 HO2'   G     7      48.096  40.217  43.384  1.00  0.00           H  
ATOM    221  O3'   G     7      49.016  40.741  45.287  1.00  0.00           O  
ATOM    222  P     U     8      49.367  42.195  45.536  1.00  0.00           P  
ATOM    223  OP1   U     8      50.373  42.536  44.534  1.00  0.00           O  
ATOM    224  OP2   U     8      49.725  42.389  46.938  1.00  0.00           O  
ATOM    225  O5'   U     8      48.091  43.085  45.170  1.00  0.00           O  
ATOM    226  C5'   U     8      47.763  43.378  43.860  1.00  0.00           C  
ATOM    227  H5'   U     8      47.897  42.503  43.224  1.00  0.00           H  
ATOM    228 H5''   U     8      48.452  44.178  43.590  1.00  0.00           H  
ATOM    229  C4'   U     8      46.323  43.901  43.824  1.00  0.00           C  
ATOM    230  H4'   U     8      46.057  44.327  42.856  1.00  0.00           H  
ATOM    231  O4'   U     8      45.348  42.889  44.159  1.00  0.00           O  
ATOM    232  C1'   U     8      44.295  43.573  44.765  1.00  0.00           C  
ATOM    233  H1'   U     8      43.398  43.482  44.152  1.00  0.00           H  
ATOM    234  N1    U     8      44.001  43.031  46.126  1.00  0.00           N  
ATOM    235  C6    U     8      44.902  42.697  47.097  1.00  0.00           C  
ATOM    236  H6    U     8      45.935  43.002  47.019  1.00  0.00           H  
ATOM    237  C5    U     8      44.505  42.253  48.294  1.00  0.00           C  
ATOM    238  H5    U     8      45.149  42.014  49.127  1.00  0.00           H  
ATOM    239  C4    U     8      43.156  41.856  48.524  1.00  0.00           C  
ATOM    240  O4    U     8      42.697  41.300  49.474  1.00  0.00           O  
ATOM    241  N3    U     8      42.223  42.194  47.530  1.00  0.00           N  
ATOM    242  H3    U     8      41.245  41.984  47.670  1.00  0.00           H  
ATOM    243  C2    U     8      42.614  42.655  46.277  1.00  0.00           C  
ATOM    244  O2    U     8      41.738  42.770  45.474  1.00  0.00           O  
ATOM    245  C3'   U     8      46.150  45.175  44.624  1.00  0.00           C  
ATOM    246  H3'   U     8      46.667  44.963  45.560  1.00  0.00           H  
ATOM    247  C2'   U     8      44.633  45.048  44.827  1.00  0.00           C  
ATOM    248  H2'   U     8      44.335  45.634  45.696  1.00  0.00           H  
ATOM    249  O2'   U     8      43.913  45.653  43.742  1.00  0.00           O  
ATOM    250 HO2'   U     8      43.700  46.545  44.026  1.00  0.00           H  
ATOM    251  O3'   U     8      46.702  46.284  44.040  1.00  0.00           O  
ATOM    252  P     G     9      46.878  47.659  44.735  1.00  0.00           P  
ATOM    253  OP1   G     9      47.942  48.384  43.999  1.00  0.00           O  
ATOM    254  OP2   G     9      47.075  47.305  46.127  1.00  0.00           O  
ATOM    255  O5'   G     9      45.532  48.491  44.647  1.00  0.00           O  
ATOM    256  C5'   G     9      45.248  49.257  43.490  1.00  0.00           C  
ATOM    257  H5'   G     9      45.527  48.673  42.613  1.00  0.00           H  
ATOM    258 H5''   G     9      45.761  50.217  43.421  1.00  0.00           H  
ATOM    259  C4'   G     9      43.747  49.445  43.183  1.00  0.00           C  
ATOM    260  H4'   G     9      43.618  49.984  42.245  1.00  0.00           H  
ATOM    261  O4'   G     9      43.058  48.170  43.124  1.00  0.00           O  
ATOM    262  C1'   G     9      41.733  48.326  43.479  1.00  0.00           C  
ATOM    263  H1'   G     9      41.151  48.230  42.562  1.00  0.00           H  
ATOM    264  N9    G     9      41.349  47.324  44.502  1.00  0.00           N  
ATOM    265  C8    G     9      40.350  46.400  44.363  1.00  0.00           C  
ATOM    266  H8    G     9      39.693  46.404  43.506  1.00  0.00           H  
ATOM    267  N7    G     9      40.003  45.847  45.460  1.00  0.00           N  
ATOM    268  C5    G     9      40.957  46.372  46.401  1.00  0.00           C  
ATOM    269  C6    G     9      41.250  46.065  47.812  1.00  0.00           C  
ATOM    270  O6    G     9      40.787  45.220  48.588  1.00  0.00           O  
ATOM    271  N1    G     9      42.316  46.827  48.370  1.00  0.00           N  
ATOM    272  H1    G     9      42.716  46.387  49.187  1.00  0.00           H  
ATOM    273  C2    G     9      43.089  47.612  47.621  1.00  0.00           C  
ATOM    274  N2    G     9      44.068  48.218  48.219  1.00  0.00           N  
ATOM    275  H21   G     9      44.445  48.019  49.134  1.00  0.00           H  
ATOM    276  H22   G     9      44.567  48.904  47.672  1.00  0.00           H  
ATOM    277  N3    G     9      42.905  47.875  46.353  1.00  0.00           N  
ATOM    278  C4    G     9      41.836  47.212  45.762  1.00  0.00           C  
ATOM    279  C3'   G     9      43.037  50.191  44.166  1.00  0.00           C  
ATOM    280  H3'   G     9      43.373  50.083  45.198  1.00  0.00           H  
ATOM    281  C2'   G     9      41.554  49.762  43.945  1.00  0.00           C  
ATOM    282  H2'   G     9      40.932  49.750  44.840  1.00  0.00           H  
ATOM    283  O2'   G     9      40.974  50.427  42.806  1.00  0.00           O  
ATOM    284 HO2'   G     9      41.650  50.705  42.183  1.00  0.00           H  
ATOM    285  O3'   G     9      43.143  51.573  43.913  1.00  0.00           O  
ATOM    286  P     U    10      42.931  52.648  45.062  1.00  0.00           P  
ATOM    287  OP1   U    10      43.213  53.910  44.330  1.00  0.00           O  
ATOM    288  OP2   U    10      43.810  52.243  46.198  1.00  0.00           O  
ATOM    289  O5'   U    10      41.382  52.670  45.598  1.00  0.00           O  
ATOM    290  C5'   U    10      40.375  53.254  44.815  1.00  0.00           C  
ATOM    291  H5'   U    10      40.430  53.068  43.742  1.00  0.00           H  
ATOM    292 H5''   U    10      40.407  54.301  45.115  1.00  0.00           H  
ATOM    293  C4'   U    10      38.934  52.771  45.207  1.00  0.00           C  
ATOM    294  H4'   U    10      38.188  53.195  44.536  1.00  0.00           H  
ATOM    295  O4'   U    10      38.776  51.382  45.154  1.00  0.00           O  
ATOM    296  C1'   U    10      38.068  50.789  46.248  1.00  0.00           C  
ATOM    297  H1'   U    10      37.166  50.257  45.947  1.00  0.00           H  
ATOM    298  N1    U    10      38.819  49.979  47.180  1.00  0.00           N  
ATOM    299  C6    U    10      39.979  50.438  47.753  1.00  0.00           C  
ATOM    300  H6    U    10      40.377  51.349  47.329  1.00  0.00           H  
ATOM    301  C5    U    10      40.594  49.781  48.793  1.00  0.00           C  
ATOM    302  H5    U    10      41.535  50.046  49.251  1.00  0.00           H  
ATOM    303  C4    U    10      39.953  48.626  49.367  1.00  0.00           C  
ATOM    304  O4    U    10      40.352  48.107  50.339  1.00  0.00           O  
ATOM    305  N3    U    10      38.839  48.181  48.767  1.00  0.00           N  
ATOM    306  H3    U    10      38.329  47.419  49.190  1.00  0.00           H  
ATOM    307  C2    U    10      38.210  48.850  47.695  1.00  0.00           C  
ATOM    308  O2    U    10      37.183  48.430  47.331  1.00  0.00           O  
ATOM    309  C3'   U    10      38.484  53.161  46.627  1.00  0.00           C  
ATOM    310  H3'   U    10      39.287  53.114  47.363  1.00  0.00           H  
ATOM    311  C2'   U    10      37.446  52.084  46.818  1.00  0.00           C  
ATOM    312  H2'   U    10      37.338  51.917  47.890  1.00  0.00           H  
ATOM    313  O2'   U    10      36.138  52.419  46.264  1.00  0.00           O  
ATOM    314 HO2'   U    10      36.099  53.282  45.844  1.00  0.00           H  
ATOM    315  O3'   U    10      37.862  54.435  46.727  1.00  0.00           O  
ATOM    316  P     A    11      37.748  55.239  48.109  1.00  0.00           P  
ATOM    317  OP1   A    11      37.355  56.630  47.858  1.00  0.00           O  
ATOM    318  OP2   A    11      38.978  54.983  48.836  1.00  0.00           O  
ATOM    319  O5'   A    11      36.542  54.453  48.932  1.00  0.00           O  
ATOM    320  C5'   A    11      35.175  54.397  48.464  1.00  0.00           C  
ATOM    321  H5'   A    11      35.185  54.204  47.392  1.00  0.00           H  
ATOM    322 H5''   A    11      34.707  55.367  48.633  1.00  0.00           H  
ATOM    323  C4'   A    11      34.360  53.313  49.236  1.00  0.00           C  
ATOM    324  H4'   A    11      33.326  53.373  48.898  1.00  0.00           H  
ATOM    325  O4'   A    11      34.846  52.006  49.045  1.00  0.00           O  
ATOM    326  C1'   A    11      34.667  51.225  50.213  1.00  0.00           C  
ATOM    327  H1'   A    11      34.192  50.249  50.118  1.00  0.00           H  
ATOM    328  N9    A    11      36.003  50.922  50.769  1.00  0.00           N  
ATOM    329  C8    A    11      37.214  51.539  50.561  1.00  0.00           C  
ATOM    330  H8    A    11      37.267  52.422  49.941  1.00  0.00           H  
ATOM    331  N7    A    11      38.198  50.995  51.134  1.00  0.00           N  
ATOM    332  C5    A    11      37.624  49.951  51.854  1.00  0.00           C  
ATOM    333  C6    A    11      38.077  49.046  52.810  1.00  0.00           C  
ATOM    334  N6    A    11      39.371  48.837  53.122  1.00  0.00           N  
ATOM    335  H61   A    11      40.078  49.204  52.501  1.00  0.00           H  
ATOM    336  H62   A    11      39.628  48.134  53.799  1.00  0.00           H  
ATOM    337  N1    A    11      37.259  48.232  53.474  1.00  0.00           N  
ATOM    338  C2    A    11      35.973  48.353  53.172  1.00  0.00           C  
ATOM    339  H2    A    11      35.286  47.646  53.612  1.00  0.00           H  
ATOM    340  N3    A    11      35.375  49.185  52.320  1.00  0.00           N  
ATOM    341  C4    A    11      36.283  49.959  51.710  1.00  0.00           C  
ATOM    342  C3'   A    11      34.399  53.433  50.821  1.00  0.00           C  
ATOM    343  H3'   A    11      35.416  53.517  51.203  1.00  0.00           H  
ATOM    344  C2'   A    11      33.817  52.073  51.146  1.00  0.00           C  
ATOM    345  H2'   A    11      34.017  51.817  52.187  1.00  0.00           H  
ATOM    346  O2'   A    11      32.462  51.851  50.790  1.00  0.00           O  
ATOM    347 HO2'   A    11      32.298  52.179  49.903  1.00  0.00           H  
ATOM    348  O3'   A    11      33.617  54.491  51.302  1.00  0.00           O  
ATOM    349  P     A    12      33.750  54.976  52.846  1.00  0.00           P  
ATOM    350  OP1   A    12      32.649  55.947  53.063  1.00  0.00           O  
ATOM    351  OP2   A    12      35.115  55.389  53.062  1.00  0.00           O  
ATOM    352  O5'   A    12      33.495  53.715  53.852  1.00  0.00           O  
ATOM    353  C5'   A    12      32.192  53.186  54.243  1.00  0.00           C  
ATOM    354  H5'   A    12      31.530  52.900  53.425  1.00  0.00           H  
ATOM    355 H5''   A    12      31.755  54.109  54.624  1.00  0.00           H  
ATOM    356  C4'   A    12      32.267  52.009  55.214  1.00  0.00           C  
ATOM    357  H4'   A    12      31.241  51.714  55.434  1.00  0.00           H  
ATOM    358  O4'   A    12      32.903  50.737  54.664  1.00  0.00           O  
ATOM    359  C1'   A    12      33.650  50.103  55.688  1.00  0.00           C  
ATOM    360  H1'   A    12      33.565  49.024  55.819  1.00  0.00           H  
ATOM    361  N9    A    12      35.046  50.361  55.618  1.00  0.00           N  
ATOM    362  C8    A    12      35.707  51.362  55.005  1.00  0.00           C  
ATOM    363  H8    A    12      35.227  52.055  54.331  1.00  0.00           H  
ATOM    364  N7    A    12      37.055  51.367  55.170  1.00  0.00           N  
ATOM    365  C5    A    12      37.214  50.156  55.885  1.00  0.00           C  
ATOM    366  C6    A    12      38.274  49.399  56.419  1.00  0.00           C  
ATOM    367  N6    A    12      39.529  49.762  56.229  1.00  0.00           N  
ATOM    368  H61   A    12      40.328  49.434  56.752  1.00  0.00           H  
ATOM    369  H62   A    12      39.629  50.572  55.634  1.00  0.00           H  
ATOM    370  N1    A    12      38.118  48.291  57.189  1.00  0.00           N  
ATOM    371  C2    A    12      36.885  47.889  57.415  1.00  0.00           C  
ATOM    372  H2    A    12      36.728  47.131  58.168  1.00  0.00           H  
ATOM    373  N3    A    12      35.781  48.488  56.939  1.00  0.00           N  
ATOM    374  C4    A    12      36.039  49.563  56.129  1.00  0.00           C  
ATOM    375  C3'   A    12      33.030  52.280  56.570  1.00  0.00           C  
ATOM    376  H3'   A    12      33.980  52.782  56.389  1.00  0.00           H  
ATOM    377  C2'   A    12      33.262  50.846  57.028  1.00  0.00           C  
ATOM    378  H2'   A    12      34.007  50.654  57.800  1.00  0.00           H  
ATOM    379  O2'   A    12      32.016  50.259  57.415  1.00  0.00           O  
ATOM    380 HO2'   A    12      32.127  49.533  58.032  1.00  0.00           H  
ATOM    381  O3'   A    12      32.130  53.042  57.474  1.00  0.00           O  
ATOM    382  P     G    13      32.747  53.827  58.681  1.00  0.00           P  
ATOM    383  OP1   G    13      31.636  54.700  59.192  1.00  0.00           O  
ATOM    384  OP2   G    13      33.977  54.499  58.234  1.00  0.00           O  
ATOM    385  O5'   G    13      33.155  52.818  59.849  1.00  0.00           O  
ATOM    386  C5'   G    13      32.207  52.084  60.640  1.00  0.00           C  
ATOM    387  H5'   G    13      31.373  51.729  60.035  1.00  0.00           H  
ATOM    388 H5''   G    13      31.739  52.856  61.251  1.00  0.00           H  
ATOM    389  C4'   G    13      32.896  50.994  61.395  1.00  0.00           C  
ATOM    390  H4'   G    13      32.166  50.430  61.975  1.00  0.00           H  
ATOM    391  O4'   G    13      33.686  50.146  60.566  1.00  0.00           O  
ATOM    392  C1'   G    13      34.956  49.746  61.137  1.00  0.00           C  
ATOM    393  H1'   G    13      34.948  48.659  61.216  1.00  0.00           H  
ATOM    394  N9    G    13      36.120  50.237  60.349  1.00  0.00           N  
ATOM    395  C8    G    13      36.100  51.244  59.388  1.00  0.00           C  
ATOM    396  H8    G    13      35.256  51.802  59.010  1.00  0.00           H  
ATOM    397  N7    G    13      37.343  51.614  59.093  1.00  0.00           N  
ATOM    398  C5    G    13      38.138  50.573  59.688  1.00  0.00           C  
ATOM    399  C6    G    13      39.567  50.484  59.701  1.00  0.00           C  
ATOM    400  O6    G    13      40.490  51.249  59.317  1.00  0.00           O  
ATOM    401  N1    G    13      39.997  49.354  60.422  1.00  0.00           N  
ATOM    402  H1    G    13      40.962  49.064  60.350  1.00  0.00           H  
ATOM    403  C2    G    13      39.136  48.493  61.037  1.00  0.00           C  
ATOM    404  N2    G    13      39.757  47.480  61.574  1.00  0.00           N  
ATOM    405  H21   G    13      40.753  47.446  61.738  1.00  0.00           H  
ATOM    406  H22   G    13      39.300  46.707  62.037  1.00  0.00           H  
ATOM    407  N3    G    13      37.796  48.536  61.073  1.00  0.00           N  
ATOM    408  C4    G    13      37.353  49.611  60.323  1.00  0.00           C  
ATOM    409  C3'   G    13      33.966  51.465  62.345  1.00  0.00           C  
ATOM    410  H3'   G    13      34.647  52.215  61.942  1.00  0.00           H  
ATOM    411  C2'   G    13      34.919  50.334  62.583  1.00  0.00           C  
ATOM    412  H2'   G    13      35.924  50.679  62.826  1.00  0.00           H  
ATOM    413  O2'   G    13      34.510  49.329  63.426  1.00  0.00           O  
ATOM    414 HO2'   G    13      34.698  49.604  64.327  1.00  0.00           H  
ATOM    415  O3'   G    13      33.345  51.965  63.489  1.00  0.00           O  
ATOM    416  P     U    14      33.146  53.520  63.872  1.00  0.00           P  
ATOM    417  OP1   U    14      31.881  53.675  64.597  1.00  0.00           O  
ATOM    418  OP2   U    14      33.423  54.291  62.683  1.00  0.00           O  
ATOM    419  O5'   U    14      34.441  53.816  64.846  1.00  0.00           O  
ATOM    420  C5'   U    14      34.726  53.101  66.052  1.00  0.00           C  
ATOM    421  H5'   U    14      35.195  52.176  65.714  1.00  0.00           H  
ATOM    422 H5''   U    14      33.907  52.956  66.756  1.00  0.00           H  
ATOM    423  C4'   U    14      35.661  53.889  66.975  1.00  0.00           C  
ATOM    424  H4'   U    14      35.718  53.402  67.948  1.00  0.00           H  
ATOM    425  O4'   U    14      37.000  54.000  66.465  1.00  0.00           O  
ATOM    426  C1'   U    14      37.500  55.319  66.765  1.00  0.00           C  
ATOM    427  H1'   U    14      38.388  55.264  67.395  1.00  0.00           H  
ATOM    428  N1    U    14      38.035  55.989  65.505  1.00  0.00           N  
ATOM    429  C6    U    14      37.193  56.363  64.501  1.00  0.00           C  
ATOM    430  H6    U    14      36.180  55.989  64.475  1.00  0.00           H  
ATOM    431  C5    U    14      37.623  57.060  63.413  1.00  0.00           C  
ATOM    432  H5    U    14      36.903  57.238  62.628  1.00  0.00           H  
ATOM    433  C4    U    14      39.036  57.329  63.218  1.00  0.00           C  
ATOM    434  O4    U    14      39.477  57.814  62.137  1.00  0.00           O  
ATOM    435  N3    U    14      39.877  56.798  64.206  1.00  0.00           N  
ATOM    436  H3    U    14      40.857  57.025  64.117  1.00  0.00           H  
ATOM    437  C2    U    14      39.427  56.144  65.389  1.00  0.00           C  
ATOM    438  O2    U    14      40.231  56.013  66.262  1.00  0.00           O  
ATOM    439  C3'   U    14      35.092  55.247  67.282  1.00  0.00           C  
ATOM    440  H3'   U    14      34.502  55.587  66.431  1.00  0.00           H  
ATOM    441  C2'   U    14      36.357  56.061  67.470  1.00  0.00           C  
ATOM    442  H2'   U    14      36.245  57.082  67.105  1.00  0.00           H  
ATOM    443  O2'   U    14      36.575  56.206  68.796  1.00  0.00           O  
ATOM    444 HO2'   U    14      35.810  56.603  69.219  1.00  0.00           H  
ATOM    445  O3'   U    14      34.231  55.219  68.452  1.00  0.00           O  
ATOM    446  P     G    15      33.279  56.459  68.826  1.00  0.00           P  
ATOM    447  OP1   G    15      32.171  55.993  69.699  1.00  0.00           O  
ATOM    448  OP2   G    15      33.088  57.164  67.538  1.00  0.00           O  
ATOM    449  O5'   G    15      34.312  57.325  69.716  1.00  0.00           O  
ATOM    450  C5'   G    15      34.184  57.260  71.114  1.00  0.00           C  
ATOM    451  H5'   G    15      34.368  56.222  71.391  1.00  0.00           H  
ATOM    452 H5''   G    15      33.175  57.541  71.416  1.00  0.00           H  
ATOM    453  C4'   G    15      35.311  58.119  71.600  1.00  0.00           C  
ATOM    454  H4'   G    15      35.598  57.784  72.596  1.00  0.00           H  
ATOM    455  O4'   G    15      36.498  58.042  70.864  1.00  0.00           O  
ATOM    456  C1'   G    15      37.015  59.256  70.397  1.00  0.00           C  
ATOM    457  H1'   G    15      38.078  59.279  70.636  1.00  0.00           H  
ATOM    458  N9    G    15      36.795  59.548  68.967  1.00  0.00           N  
ATOM    459  C8    G    15      35.623  59.768  68.236  1.00  0.00           C  
ATOM    460  H8    G    15      34.639  59.768  68.681  1.00  0.00           H  
ATOM    461  N7    G    15      35.828  59.963  66.945  1.00  0.00           N  
ATOM    462  C5    G    15      37.181  59.702  66.862  1.00  0.00           C  
ATOM    463  C6    G    15      38.010  59.730  65.640  1.00  0.00           C  
ATOM    464  O6    G    15      37.815  60.051  64.404  1.00  0.00           O  
ATOM    465  N1    G    15      39.362  59.464  65.916  1.00  0.00           N  
ATOM    466  H1    G    15      40.064  59.655  65.215  1.00  0.00           H  
ATOM    467  C2    G    15      39.846  59.108  67.178  1.00  0.00           C  
ATOM    468  N2    G    15      41.113  58.786  67.264  1.00  0.00           N  
ATOM    469  H21   G    15      41.450  58.511  68.175  1.00  0.00           H  
ATOM    470  H22   G    15      41.805  58.755  66.529  1.00  0.00           H  
ATOM    471  N3    G    15      39.180  59.013  68.310  1.00  0.00           N  
ATOM    472  C4    G    15      37.840  59.376  68.031  1.00  0.00           C  
ATOM    473  C3'   G    15      34.946  59.596  71.547  1.00  0.00           C  
ATOM    474  H3'   G    15      34.238  59.843  70.755  1.00  0.00           H  
ATOM    475  C2'   G    15      36.307  60.273  71.252  1.00  0.00           C  
ATOM    476  H2'   G    15      36.248  61.235  70.743  1.00  0.00           H  
ATOM    477  O2'   G    15      37.090  60.480  72.433  1.00  0.00           O  
ATOM    478 HO2'   G    15      36.992  61.345  72.838  1.00  0.00           H  
ATOM    479  O3'   G    15      34.355  59.864  72.816  1.00  0.00           O  
ATOM    480  P     C    16      33.801  61.318  73.229  1.00  0.00           P  
ATOM    481  OP1   C    16      34.425  62.389  72.390  1.00  0.00           O  
ATOM    482  OP2   C    16      33.800  61.554  74.700  1.00  0.00           O  
ATOM    483  O5'   C    16      32.255  61.324  72.771  1.00  0.00           O  
ATOM    484  C5'   C    16      31.307  60.500  73.418  1.00  0.00           C  
ATOM    485  H5'   C    16      31.543  60.374  74.474  1.00  0.00           H  
ATOM    486 H5''   C    16      31.289  59.535  72.911  1.00  0.00           H  
ATOM    487  C4'   C    16      29.829  61.010  73.296  1.00  0.00           C  
ATOM    488  H4'   C    16      29.189  60.275  73.785  1.00  0.00           H  
ATOM    489  O4'   C    16      29.624  62.316  73.892  1.00  0.00           O  
ATOM    490  C1'   C    16      28.675  62.977  73.115  1.00  0.00           C  
ATOM    491  H1'   C    16      27.840  63.404  73.670  1.00  0.00           H  
ATOM    492  N1    C    16      29.326  64.145  72.402  1.00  0.00           N  
ATOM    493  C6    C    16      30.681  64.316  72.284  1.00  0.00           C  
ATOM    494  H6    C    16      31.393  63.569  72.604  1.00  0.00           H  
ATOM    495  C5    C    16      31.160  65.412  71.708  1.00  0.00           C  
ATOM    496  H5    C    16      32.218  65.623  71.658  1.00  0.00           H  
ATOM    497  C4    C    16      30.250  66.460  71.419  1.00  0.00           C  
ATOM    498  N4    C    16      30.670  67.582  70.904  1.00  0.00           N  
ATOM    499  H41   C    16      29.992  68.310  70.730  1.00  0.00           H  
ATOM    500  H42   C    16      31.656  67.764  70.782  1.00  0.00           H  
ATOM    501  N3    C    16      28.940  66.276  71.462  1.00  0.00           N  
ATOM    502  C2    C    16      28.454  65.105  71.843  1.00  0.00           C  
ATOM    503  O2    C    16      27.239  65.009  71.788  1.00  0.00           O  
ATOM    504  C3'   C    16      29.312  61.106  71.866  1.00  0.00           C  
ATOM    505  H3'   C    16      30.111  61.460  71.215  1.00  0.00           H  
ATOM    506  C2'   C    16      28.126  62.034  72.048  1.00  0.00           C  
ATOM    507  H2'   C    16      27.902  62.533  71.105  1.00  0.00           H  
ATOM    508  O2'   C    16      26.946  61.481  72.694  1.00  0.00           O  
ATOM    509 HO2'   C    16      27.030  60.561  72.433  1.00  0.00           H  
ATOM    510  O3'   C    16      28.896  59.796  71.495  1.00  0.00           O  
ATOM    511  P     A    17      28.930  59.449  69.957  1.00  0.00           P  
ATOM    512  OP1   A    17      27.914  58.363  69.658  1.00  0.00           O  
ATOM    513  OP2   A    17      30.366  59.152  69.773  1.00  0.00           O  
ATOM    514  O5'   A    17      28.590  60.730  69.051  1.00  0.00           O  
ATOM    515  C5'   A    17      27.242  61.108  68.808  1.00  0.00           C  
ATOM    516  H5'   A    17      26.678  61.300  69.721  1.00  0.00           H  
ATOM    517 H5''   A    17      26.755  60.348  68.198  1.00  0.00           H  
ATOM    518  C4'   A    17      27.170  62.403  68.001  1.00  0.00           C  
ATOM    519  H4'   A    17      26.136  62.648  67.758  1.00  0.00           H  
ATOM    520  O4'   A    17      27.592  63.513  68.707  1.00  0.00           O  
ATOM    521  C1'   A    17      28.336  64.434  67.922  1.00  0.00           C  
ATOM    522  H1'   A    17      27.991  65.447  68.132  1.00  0.00           H  
ATOM    523  N9    A    17      29.789  64.371  68.241  1.00  0.00           N  
ATOM    524  C8    A    17      30.527  63.433  68.997  1.00  0.00           C  
ATOM    525  H8    A    17      30.098  62.531  69.407  1.00  0.00           H  
ATOM    526  N7    A    17      31.801  63.781  69.090  1.00  0.00           N  
ATOM    527  C5    A    17      31.931  65.030  68.564  1.00  0.00           C  
ATOM    528  C6    A    17      32.989  65.921  68.407  1.00  0.00           C  
ATOM    529  N6    A    17      34.185  65.868  68.914  1.00  0.00           N  
ATOM    530  H61   A    17      34.493  65.067  69.447  1.00  0.00           H  
ATOM    531  H62   A    17      34.832  66.582  68.611  1.00  0.00           H  
ATOM    532  N1    A    17      32.775  67.128  67.859  1.00  0.00           N  
ATOM    533  C2    A    17      31.568  67.363  67.420  1.00  0.00           C  
ATOM    534  H2    A    17      31.463  68.322  66.934  1.00  0.00           H  
ATOM    535  N3    A    17      30.471  66.603  67.398  1.00  0.00           N  
ATOM    536  C4    A    17      30.740  65.417  68.016  1.00  0.00           C  
ATOM    537  C3'   A    17      27.921  62.454  66.662  1.00  0.00           C  
ATOM    538  H3'   A    17      28.871  61.939  66.803  1.00  0.00           H  
ATOM    539  C2'   A    17      28.161  63.940  66.473  1.00  0.00           C  
ATOM    540  H2'   A    17      29.119  64.149  65.998  1.00  0.00           H  
ATOM    541  O2'   A    17      27.049  64.633  65.890  1.00  0.00           O  
ATOM    542 HO2'   A    17      27.529  65.334  65.444  1.00  0.00           H  
ATOM    543  O3'   A    17      27.324  61.754  65.524  1.00  0.00           O  
ATOM    544  P     G    18      28.233  61.043  64.428  1.00  0.00           P  
ATOM    545  OP1   G    18      27.338  60.587  63.401  1.00  0.00           O  
ATOM    546  OP2   G    18      28.991  59.943  65.135  1.00  0.00           O  
ATOM    547  O5'   G    18      29.189  62.094  63.802  1.00  0.00           O  
ATOM    548  C5'   G    18      28.611  62.967  62.780  1.00  0.00           C  
ATOM    549  H5'   G    18      27.742  63.471  63.203  1.00  0.00           H  
ATOM    550 H5''   G    18      28.248  62.328  61.975  1.00  0.00           H  
ATOM    551  C4'   G    18      29.565  64.064  62.273  1.00  0.00           C  
ATOM    552  H4'   G    18      29.041  64.608  61.487  1.00  0.00           H  
ATOM    553  O4'   G    18      29.873  64.936  63.276  1.00  0.00           O  
ATOM    554  C1'   G    18      31.132  65.427  62.899  1.00  0.00           C  
ATOM    555  H1'   G    18      31.054  66.511  62.814  1.00  0.00           H  
ATOM    556  N9    G    18      32.099  65.181  63.962  1.00  0.00           N  
ATOM    557  C8    G    18      32.103  64.198  64.928  1.00  0.00           C  
ATOM    558  H8    G    18      31.303  63.489  65.087  1.00  0.00           H  
ATOM    559  N7    G    18      33.181  64.123  65.630  1.00  0.00           N  
ATOM    560  C5    G    18      33.975  65.122  65.173  1.00  0.00           C  
ATOM    561  C6    G    18      35.332  65.494  65.559  1.00  0.00           C  
ATOM    562  O6    G    18      36.042  65.050  66.490  1.00  0.00           O  
ATOM    563  N1    G    18      35.853  66.485  64.769  1.00  0.00           N  
ATOM    564  H1    G    18      36.798  66.752  65.006  1.00  0.00           H  
ATOM    565  C2    G    18      35.072  67.084  63.835  1.00  0.00           C  
ATOM    566  N2    G    18      35.671  67.979  63.147  1.00  0.00           N  
ATOM    567  H21   G    18      36.679  67.914  63.145  1.00  0.00           H  
ATOM    568  H22   G    18      35.218  68.604  62.496  1.00  0.00           H  
ATOM    569  N3    G    18      33.809  66.884  63.516  1.00  0.00           N  
ATOM    570  C4    G    18      33.327  65.838  64.194  1.00  0.00           C  
ATOM    571  C3'   G    18      30.920  63.569  61.676  1.00  0.00           C  
ATOM    572  H3'   G    18      31.375  62.918  62.423  1.00  0.00           H  
ATOM    573  C2'   G    18      31.767  64.800  61.604  1.00  0.00           C  
ATOM    574  H2'   G    18      32.853  64.716  61.615  1.00  0.00           H  
ATOM    575  O2'   G    18      31.367  65.595  60.507  1.00  0.00           O  
ATOM    576 HO2'   G    18      31.784  65.309  59.691  1.00  0.00           H  
ATOM    577  O3'   G    18      30.627  62.856  60.513  1.00  0.00           O  
ATOM    578  P     C    19      31.703  61.898  59.849  1.00  0.00           P  
ATOM    579  OP1   C    19      31.230  61.388  58.593  1.00  0.00           O  
ATOM    580  OP2   C    19      32.146  60.967  60.943  1.00  0.00           O  
ATOM    581  O5'   C    19      32.907  62.997  59.553  1.00  0.00           O  
ATOM    582  C5'   C    19      32.950  63.623  58.306  1.00  0.00           C  
ATOM    583  H5'   C    19      31.993  64.142  58.271  1.00  0.00           H  
ATOM    584 H5''   C    19      33.080  62.866  57.533  1.00  0.00           H  
ATOM    585  C4'   C    19      34.120  64.633  58.058  1.00  0.00           C  
ATOM    586  H4'   C    19      33.849  65.215  57.177  1.00  0.00           H  
ATOM    587  O4'   C    19      34.345  65.531  59.160  1.00  0.00           O  
ATOM    588  C1'   C    19      35.719  65.710  59.400  1.00  0.00           C  
ATOM    589  H1'   C    19      35.937  66.759  59.602  1.00  0.00           H  
ATOM    590  N1    C    19      36.230  65.059  60.643  1.00  0.00           N  
ATOM    591  C6    C    19      35.576  64.066  61.229  1.00  0.00           C  
ATOM    592  H6    C    19      34.684  63.671  60.766  1.00  0.00           H  
ATOM    593  C5    C    19      36.115  63.377  62.272  1.00  0.00           C  
ATOM    594  H5    C    19      35.664  62.461  62.623  1.00  0.00           H  
ATOM    595  C4    C    19      37.370  63.846  62.715  1.00  0.00           C  
ATOM    596  N4    C    19      37.889  63.189  63.724  1.00  0.00           N  
ATOM    597  H41   C    19      37.394  62.388  64.090  1.00  0.00           H  
ATOM    598  H42   C    19      38.821  63.455  64.008  1.00  0.00           H  
ATOM    599  N3    C    19      37.976  64.860  62.199  1.00  0.00           N  
ATOM    600  C2    C    19      37.441  65.486  61.173  1.00  0.00           C  
ATOM    601  O2    C    19      38.062  66.426  60.739  1.00  0.00           O  
ATOM    602  C3'   C    19      35.465  64.077  57.801  1.00  0.00           C  
ATOM    603  H3'   C    19      35.642  63.340  58.584  1.00  0.00           H  
ATOM    604  C2'   C    19      36.474  65.205  58.096  1.00  0.00           C  
ATOM    605  H2'   C    19      37.496  64.870  58.274  1.00  0.00           H  
ATOM    606  O2'   C    19      36.469  66.028  57.001  1.00  0.00           O  
ATOM    607 HO2'   C    19      35.604  66.189  56.616  1.00  0.00           H  
ATOM    608  O3'   C    19      35.464  63.445  56.578  1.00  0.00           O  
ATOM    609  P     C    20      36.509  62.334  56.229  1.00  0.00           P  
ATOM    610  OP1   C    20      36.352  62.027  54.812  1.00  0.00           O  
ATOM    611  OP2   C    20      36.373  61.213  57.180  1.00  0.00           O  
ATOM    612  O5'   C    20      37.897  62.963  56.518  1.00  0.00           O  
ATOM    613  C5'   C    20      38.580  63.893  55.674  1.00  0.00           C  
ATOM    614  H5'   C    20      38.076  64.795  55.328  1.00  0.00           H  
ATOM    615 H5''   C    20      38.842  63.375  54.751  1.00  0.00           H  
ATOM    616  C4'   C    20      39.946  64.111  56.321  1.00  0.00           C  
ATOM    617  H4'   C    20      40.623  64.760  55.766  1.00  0.00           H  
ATOM    618  O4'   C    20      39.867  64.631  57.670  1.00  0.00           O  
ATOM    619  C1'   C    20      40.929  64.067  58.471  1.00  0.00           C  
ATOM    620  H1'   C    20      41.478  64.942  58.821  1.00  0.00           H  
ATOM    621  N1    C    20      40.478  63.253  59.626  1.00  0.00           N  
ATOM    622  C6    C    20      39.238  62.684  59.738  1.00  0.00           C  
ATOM    623  H6    C    20      38.452  63.070  59.106  1.00  0.00           H  
ATOM    624  C5    C    20      38.942  61.610  60.556  1.00  0.00           C  
ATOM    625  H5    C    20      38.042  61.013  60.526  1.00  0.00           H  
ATOM    626  C4    C    20      39.955  61.389  61.558  1.00  0.00           C  
ATOM    627  N4    C    20      39.898  60.643  62.533  1.00  0.00           N  
ATOM    628  H41   C    20      39.004  60.244  62.782  1.00  0.00           H  
ATOM    629  H42   C    20      40.636  60.663  63.223  1.00  0.00           H  
ATOM    630  N3    C    20      41.068  62.075  61.547  1.00  0.00           N  
ATOM    631  C2    C    20      41.408  62.983  60.587  1.00  0.00           C  
ATOM    632  O2    C    20      42.502  63.526  60.609  1.00  0.00           O  
ATOM    633  C3'   C    20      40.733  62.830  56.359  1.00  0.00           C  
ATOM    634  H3'   C    20      40.108  62.067  56.823  1.00  0.00           H  
ATOM    635  C2'   C    20      41.756  63.215  57.449  1.00  0.00           C  
ATOM    636  H2'   C    20      42.142  62.343  57.978  1.00  0.00           H  
ATOM    637  O2'   C    20      42.795  64.065  56.993  1.00  0.00           O  
ATOM    638 HO2'   C    20      43.399  63.455  56.562  1.00  0.00           H  
ATOM    639  O3'   C    20      41.378  62.477  55.173  1.00  0.00           O  
ATOM    640  P     C    21      41.699  60.937  54.771  1.00  0.00           P  
ATOM    641  OP1   C    21      42.011  60.974  53.334  1.00  0.00           O  
ATOM    642  OP2   C    21      40.542  60.096  55.187  1.00  0.00           O  
ATOM    643  O5'   C    21      42.960  60.438  55.518  1.00  0.00           O  
ATOM    644  C5'   C    21      44.184  60.895  55.012  1.00  0.00           C  
ATOM    645  H5'   C    21      44.112  61.903  54.603  1.00  0.00           H  
ATOM    646 H5''   C    21      44.507  60.112  54.327  1.00  0.00           H  
ATOM    647  C4'   C    21      45.278  61.099  56.048  1.00  0.00           C  
ATOM    648  H4'   C    21      46.063  61.742  55.651  1.00  0.00           H  
ATOM    649  O4'   C    21      44.822  61.794  57.203  1.00  0.00           O  
ATOM    650  C1'   C    21      45.357  61.185  58.420  1.00  0.00           C  
ATOM    651  H1'   C    21      45.859  61.961  58.998  1.00  0.00           H  
ATOM    652  N1    C    21      44.429  60.431  59.356  1.00  0.00           N  
ATOM    653  C6    C    21      43.123  60.145  59.043  1.00  0.00           C  
ATOM    654  H6    C    21      42.685  60.463  58.108  1.00  0.00           H  
ATOM    655  C5    C    21      42.385  59.487  59.915  1.00  0.00           C  
ATOM    656  H5    C    21      41.351  59.351  59.633  1.00  0.00           H  
ATOM    657  C4    C    21      42.870  59.164  61.243  1.00  0.00           C  
ATOM    658  N4    C    21      42.129  58.421  61.980  1.00  0.00           N  
ATOM    659  H41   C    21      41.125  58.531  61.954  1.00  0.00           H  
ATOM    660  H42   C    21      42.472  57.970  62.816  1.00  0.00           H  
ATOM    661  N3    C    21      44.152  59.314  61.489  1.00  0.00           N  
ATOM    662  C2    C    21      44.906  60.002  60.593  1.00  0.00           C  
ATOM    663  O2    C    21      46.047  60.257  61.005  1.00  0.00           O  
ATOM    664  C3'   C    21      45.889  59.772  56.544  1.00  0.00           C  
ATOM    665  H3'   C    21      45.090  59.031  56.554  1.00  0.00           H  
ATOM    666  C2'   C    21      46.356  60.160  57.909  1.00  0.00           C  
ATOM    667  H2'   C    21      46.365  59.220  58.460  1.00  0.00           H  
ATOM    668  O2'   C    21      47.663  60.715  57.984  1.00  0.00           O  
ATOM    669 HO2'   C    21      48.154  60.506  58.783  1.00  0.00           H  
ATOM    670  O3'   C    21      47.012  59.372  55.792  1.00  0.00           O  
ATOM    671  P     G    22      47.367  57.905  55.595  1.00  0.00           P  
ATOM    672  OP1   G    22      48.618  57.843  54.833  1.00  0.00           O  
ATOM    673  OP2   G    22      46.210  57.205  55.048  1.00  0.00           O  
ATOM    674  O5'   G    22      47.608  57.191  56.989  1.00  0.00           O  
ATOM    675  C5'   G    22      48.880  57.409  57.670  1.00  0.00           C  
ATOM    676  H5'   G    22      49.050  58.463  57.890  1.00  0.00           H  
ATOM    677 H5''   G    22      49.697  56.935  57.127  1.00  0.00           H  
ATOM    678  C4'   G    22      48.809  56.674  59.029  1.00  0.00           C  
ATOM    679  H4'   G    22      49.746  56.717  59.586  1.00  0.00           H  
ATOM    680  O4'   G    22      47.843  57.284  59.854  1.00  0.00           O  
ATOM    681  C1'   G    22      47.247  56.291  60.727  1.00  0.00           C  
ATOM    682  H1'   G    22      47.321  56.501  61.794  1.00  0.00           H  
ATOM    683  N9    G    22      45.764  56.309  60.343  1.00  0.00           N  
ATOM    684  C8    G    22      45.141  56.596  59.140  1.00  0.00           C  
ATOM    685  H8    G    22      45.720  57.067  58.359  1.00  0.00           H  
ATOM    686  N7    G    22      43.841  56.525  59.099  1.00  0.00           N  
ATOM    687  C5    G    22      43.559  55.899  60.373  1.00  0.00           C  
ATOM    688  C6    G    22      42.359  55.385  60.897  1.00  0.00           C  
ATOM    689  O6    G    22      41.226  55.349  60.375  1.00  0.00           O  
ATOM    690  N1    G    22      42.477  54.935  62.163  1.00  0.00           N  
ATOM    691  H1    G    22      41.690  54.680  62.743  1.00  0.00           H  
ATOM    692  C2    G    22      43.641  54.890  62.833  1.00  0.00           C  
ATOM    693  N2    G    22      43.611  54.578  64.048  1.00  0.00           N  
ATOM    694  H21   G    22      42.801  54.129  64.452  1.00  0.00           H  
ATOM    695  H22   G    22      44.411  54.510  64.661  1.00  0.00           H  
ATOM    696  N3    G    22      44.783  55.259  62.367  1.00  0.00           N  
ATOM    697  C4    G    22      44.730  55.779  61.127  1.00  0.00           C  
ATOM    698  C3'   G    22      48.349  55.189  58.993  1.00  0.00           C  
ATOM    699  H3'   G    22      47.637  55.073  58.176  1.00  0.00           H  
ATOM    700  C2'   G    22      47.788  54.920  60.390  1.00  0.00           C  
ATOM    701  H2'   G    22      46.992  54.175  60.384  1.00  0.00           H  
ATOM    702  O2'   G    22      48.794  54.534  61.321  1.00  0.00           O  
ATOM    703 HO2'   G    22      49.382  53.890  60.917  1.00  0.00           H  
ATOM    704  O3'   G    22      49.430  54.335  58.651  1.00  0.00           O  
ATOM    705  P     U    23      49.050  52.816  58.288  1.00  0.00           P  
ATOM    706  OP1   U    23      50.143  52.379  57.490  1.00  0.00           O  
ATOM    707  OP2   U    23      47.659  52.675  57.856  1.00  0.00           O  
ATOM    708  O5'   U    23      49.114  51.985  59.690  1.00  0.00           O  
ATOM    709  C5'   U    23      50.376  51.811  60.440  1.00  0.00           C  
ATOM    710  H5'   U    23      50.727  52.780  60.796  1.00  0.00           H  
ATOM    711 H5''   U    23      51.169  51.389  59.822  1.00  0.00           H  
ATOM    712  C4'   U    23      50.228  50.813  61.590  1.00  0.00           C  
ATOM    713  H4'   U    23      51.250  50.636  61.926  1.00  0.00           H  
ATOM    714  O4'   U    23      49.583  51.437  62.700  1.00  0.00           O  
ATOM    715  C1'   U    23      48.802  50.469  63.346  1.00  0.00           C  
ATOM    716  H1'   U    23      49.160  50.410  64.374  1.00  0.00           H  
ATOM    717  N1    U    23      47.408  50.914  63.250  1.00  0.00           N  
ATOM    718  C6    U    23      46.970  51.877  62.343  1.00  0.00           C  
ATOM    719  H6    U    23      47.674  52.335  61.664  1.00  0.00           H  
ATOM    720  C5    U    23      45.639  52.083  62.257  1.00  0.00           C  
ATOM    721  H5    U    23      45.306  52.826  61.548  1.00  0.00           H  
ATOM    722  C4    U    23      44.649  51.381  62.977  1.00  0.00           C  
ATOM    723  O4    U    23      43.430  51.481  62.814  1.00  0.00           O  
ATOM    724  N3    U    23      45.139  50.501  63.924  1.00  0.00           N  
ATOM    725  H3    U    23      44.432  50.066  64.499  1.00  0.00           H  
ATOM    726  C2    U    23      46.473  50.258  64.130  1.00  0.00           C  
ATOM    727  O2    U    23      46.797  49.421  64.964  1.00  0.00           O  
ATOM    728  C3'   U    23      49.452  49.501  61.270  1.00  0.00           C  
ATOM    729  H3'   U    23      48.569  49.812  60.711  1.00  0.00           H  
ATOM    730  C2'   U    23      49.060  49.113  62.731  1.00  0.00           C  
ATOM    731  H2'   U    23      48.241  48.397  62.659  1.00  0.00           H  
ATOM    732  O2'   U    23      50.145  48.445  63.354  1.00  0.00           O  
ATOM    733 HO2'   U    23      49.886  48.203  64.246  1.00  0.00           H  
ATOM    734  O3'   U    23      50.188  48.621  60.493  1.00  0.00           O  
ATOM    735  P     C    24      49.448  47.473  59.650  1.00  0.00           P  
ATOM    736  OP1   C    24      50.345  46.344  59.451  1.00  0.00           O  
ATOM    737  OP2   C    24      48.739  48.064  58.483  1.00  0.00           O  
ATOM    738  O5'   C    24      48.253  46.987  60.578  1.00  0.00           O  
ATOM    739  C5'   C    24      48.580  45.980  61.487  1.00  0.00           C  
ATOM    740  H5'   C    24      49.287  46.317  62.245  1.00  0.00           H  
ATOM    741 H5''   C    24      48.982  45.084  61.014  1.00  0.00           H  
ATOM    742  C4'   C    24      47.264  45.612  62.032  1.00  0.00           C  
ATOM    743  H4'   C    24      47.414  44.907  62.851  1.00  0.00           H  
ATOM    744  O4'   C    24      46.550  46.689  62.625  1.00  0.00           O  
ATOM    745  C1'   C    24      45.101  46.605  62.314  1.00  0.00           C  
ATOM    746  H1'   C    24      44.485  46.615  63.213  1.00  0.00           H  
ATOM    747  N1    C    24      44.660  47.754  61.414  1.00  0.00           N  
ATOM    748  C6    C    24      45.528  48.624  60.933  1.00  0.00           C  
ATOM    749  H6    C    24      46.592  48.438  60.931  1.00  0.00           H  
ATOM    750  C5    C    24      45.005  49.744  60.327  1.00  0.00           C  
ATOM    751  H5    C    24      45.643  50.528  59.947  1.00  0.00           H  
ATOM    752  C4    C    24      43.583  49.882  60.205  1.00  0.00           C  
ATOM    753  N4    C    24      43.143  50.929  59.603  1.00  0.00           N  
ATOM    754  H41   C    24      42.146  50.941  59.442  1.00  0.00           H  
ATOM    755  H42   C    24      43.731  51.746  59.524  1.00  0.00           H  
ATOM    756  N3    C    24      42.740  48.902  60.514  1.00  0.00           N  
ATOM    757  C2    C    24      43.275  47.852  61.207  1.00  0.00           C  
ATOM    758  O2    C    24      42.489  46.947  61.694  1.00  0.00           O  
ATOM    759  C3'   C    24      46.241  45.048  60.996  1.00  0.00           C  
ATOM    760  H3'   C    24      46.147  45.685  60.117  1.00  0.00           H  
ATOM    761  C2'   C    24      44.888  45.210  61.624  1.00  0.00           C  
ATOM    762  H2'   C    24      44.021  45.240  60.963  1.00  0.00           H  
ATOM    763  O2'   C    24      44.655  44.355  62.722  1.00  0.00           O  
ATOM    764 HO2'   C    24      45.525  43.956  62.793  1.00  0.00           H  
ATOM    765  O3'   C    24      46.709  43.815  60.551  1.00  0.00           O  
ATOM    766  P     U    25      46.190  43.294  59.174  1.00  0.00           P  
ATOM    767  OP1   U    25      47.021  42.093  58.992  1.00  0.00           O  
ATOM    768  OP2   U    25      46.313  44.342  58.122  1.00  0.00           O  
ATOM    769  O5'   U    25      44.644  42.889  59.347  1.00  0.00           O  
ATOM    770  C5'   U    25      44.201  41.989  60.353  1.00  0.00           C  
ATOM    771  H5'   U    25      44.805  41.958  61.260  1.00  0.00           H  
ATOM    772 H5''   U    25      44.273  40.973  59.964  1.00  0.00           H  
ATOM    773  C4'   U    25      42.728  42.253  60.672  1.00  0.00           C  
ATOM    774  H4'   U    25      42.421  41.617  61.502  1.00  0.00           H  
ATOM    775  O4'   U    25      42.402  43.612  60.931  1.00  0.00           O  
ATOM    776  C1'   U    25      41.146  43.946  60.305  1.00  0.00           C  
ATOM    777  H1'   U    25      40.554  44.345  61.129  1.00  0.00           H  
ATOM    778  N1    U    25      41.193  44.923  59.209  1.00  0.00           N  
ATOM    779  C6    U    25      42.393  45.201  58.599  1.00  0.00           C  
ATOM    780  H6    U    25      43.167  44.448  58.585  1.00  0.00           H  
ATOM    781  C5    U    25      42.612  46.433  58.024  1.00  0.00           C  
ATOM    782  H5    U    25      43.576  46.613  57.572  1.00  0.00           H  
ATOM    783  C4    U    25      41.517  47.370  57.860  1.00  0.00           C  
ATOM    784  O4    U    25      41.581  48.478  57.387  1.00  0.00           O  
ATOM    785  N3    U    25      40.340  46.838  58.312  1.00  0.00           N  
ATOM    786  H3    U    25      39.501  47.395  58.227  1.00  0.00           H  
ATOM    787  C2    U    25      40.107  45.714  58.969  1.00  0.00           C  
ATOM    788  O2    U    25      38.963  45.319  59.226  1.00  0.00           O  
ATOM    789  C3'   U    25      41.855  41.896  59.422  1.00  0.00           C  
ATOM    790  H3'   U    25      42.338  42.371  58.568  1.00  0.00           H  
ATOM    791  C2'   U    25      40.588  42.595  59.877  1.00  0.00           C  
ATOM    792  H2'   U    25      39.962  42.813  59.012  1.00  0.00           H  
ATOM    793  O2'   U    25      39.943  41.944  60.914  1.00  0.00           O  
ATOM    794 HO2'   U    25      40.025  40.997  60.779  1.00  0.00           H  
ATOM    795  O3'   U    25      41.610  40.499  59.308  1.00  0.00           O  
ATOM    796  P     U    26      41.180  39.945  57.936  1.00  0.00           P  
ATOM    797  OP1   U    26      41.057  38.500  58.085  1.00  0.00           O  
ATOM    798  OP2   U    26      42.115  40.460  56.910  1.00  0.00           O  
ATOM    799  O5'   U    26      39.716  40.529  57.630  1.00  0.00           O  
ATOM    800  C5'   U    26      38.604  40.078  58.322  1.00  0.00           C  
ATOM    801  H5'   U    26      38.649  39.968  59.406  1.00  0.00           H  
ATOM    802 H5''   U    26      38.449  39.078  57.918  1.00  0.00           H  
ATOM    803  C4'   U    26      37.395  41.008  58.058  1.00  0.00           C  
ATOM    804  H4'   U    26      36.534  40.865  58.710  1.00  0.00           H  
ATOM    805  O4'   U    26      37.635  42.392  58.147  1.00  0.00           O  
ATOM    806  C1'   U    26      36.837  43.163  57.270  1.00  0.00           C  
ATOM    807  H1'   U    26      36.217  43.903  57.776  1.00  0.00           H  
ATOM    808  N1    U    26      37.725  43.927  56.393  1.00  0.00           N  
ATOM    809  C6    U    26      39.086  43.772  56.402  1.00  0.00           C  
ATOM    810  H6    U    26      39.415  42.917  56.974  1.00  0.00           H  
ATOM    811  C5    U    26      39.972  44.649  55.808  1.00  0.00           C  
ATOM    812  H5    U    26      41.036  44.475  55.871  1.00  0.00           H  
ATOM    813  C4    U    26      39.460  45.840  55.202  1.00  0.00           C  
ATOM    814  O4    U    26      40.147  46.840  54.835  1.00  0.00           O  
ATOM    815  N3    U    26      38.089  45.819  55.144  1.00  0.00           N  
ATOM    816  H3    U    26      37.780  46.718  54.804  1.00  0.00           H  
ATOM    817  C2    U    26      37.207  45.037  55.764  1.00  0.00           C  
ATOM    818  O2    U    26      36.010  45.294  55.607  1.00  0.00           O  
ATOM    819  C3'   U    26      36.829  40.838  56.656  1.00  0.00           C  
ATOM    820  H3'   U    26      37.546  40.807  55.836  1.00  0.00           H  
ATOM    821  C2'   U    26      35.973  42.170  56.477  1.00  0.00           C  
ATOM    822  H2'   U    26      35.845  42.432  55.427  1.00  0.00           H  
ATOM    823  O2'   U    26      34.715  42.199  57.225  1.00  0.00           O  
ATOM    824 HO2'   U    26      34.360  41.340  56.984  1.00  0.00           H  
ATOM    825  O3'   U    26      36.045  39.610  56.599  1.00  0.00           O  
ATOM    826  P     A    27      35.863  38.890  55.167  1.00  0.00           P  
ATOM    827  OP1   A    27      34.938  37.747  55.194  1.00  0.00           O  
ATOM    828  OP2   A    27      37.230  38.650  54.628  1.00  0.00           O  
ATOM    829  O5'   A    27      35.148  39.921  54.164  1.00  0.00           O  
ATOM    830  C5'   A    27      33.792  40.170  54.289  1.00  0.00           C  
ATOM    831  H5'   A    27      33.444  40.782  55.121  1.00  0.00           H  
ATOM    832 H5''   A    27      33.260  39.229  54.431  1.00  0.00           H  
ATOM    833  C4'   A    27      33.429  40.801  52.953  1.00  0.00           C  
ATOM    834  H4'   A    27      32.388  40.541  52.761  1.00  0.00           H  
ATOM    835  O4'   A    27      33.570  42.213  52.976  1.00  0.00           O  
ATOM    836  C1'   A    27      34.145  42.599  51.703  1.00  0.00           C  
ATOM    837  H1'   A    27      33.616  43.453  51.281  1.00  0.00           H  
ATOM    838  N9    A    27      35.555  43.098  51.850  1.00  0.00           N  
ATOM    839  C8    A    27      36.573  42.448  52.486  1.00  0.00           C  
ATOM    840  H8    A    27      36.490  41.481  52.958  1.00  0.00           H  
ATOM    841  N7    A    27      37.703  43.189  52.524  1.00  0.00           N  
ATOM    842  C5    A    27      37.322  44.355  51.846  1.00  0.00           C  
ATOM    843  C6    A    27      38.024  45.495  51.417  1.00  0.00           C  
ATOM    844  N6    A    27      39.316  45.667  51.498  1.00  0.00           N  
ATOM    845  H61   A    27      39.870  44.858  51.743  1.00  0.00           H  
ATOM    846  H62   A    27      39.763  46.510  51.167  1.00  0.00           H  
ATOM    847  N1    A    27      37.407  46.472  50.787  1.00  0.00           N  
ATOM    848  C2    A    27      36.161  46.329  50.467  1.00  0.00           C  
ATOM    849  H2    A    27      35.695  47.179  49.990  1.00  0.00           H  
ATOM    850  N3    A    27      35.366  45.299  50.723  1.00  0.00           N  
ATOM    851  C4    A    27      35.964  44.338  51.520  1.00  0.00           C  
ATOM    852  C3'   A    27      34.186  40.235  51.712  1.00  0.00           C  
ATOM    853  H3'   A    27      35.251  40.133  51.921  1.00  0.00           H  
ATOM    854  C2'   A    27      34.047  41.438  50.676  1.00  0.00           C  
ATOM    855  H2'   A    27      34.906  41.457  50.005  1.00  0.00           H  
ATOM    856  O2'   A    27      32.825  41.682  49.907  1.00  0.00           O  
ATOM    857 HO2'   A    27      32.860  40.993  49.240  1.00  0.00           H  
ATOM    858  O3'   A    27      33.597  39.047  51.218  1.00  0.00           O  
ATOM    859  P     C    28      34.183  37.653  51.483  1.00  0.00           P  
ATOM    860  OP1   C    28      33.748  37.132  52.785  1.00  0.00           O  
ATOM    861  OP2   C    28      35.645  37.632  51.190  1.00  0.00           O  
ATOM    862  O5'   C    28      33.565  36.685  50.371  1.00  0.00           O  
ATOM    863  C5'   C    28      34.012  36.683  49.037  1.00  0.00           C  
ATOM    864  H5'   C    28      34.844  35.979  49.013  1.00  0.00           H  
ATOM    865 H5''   C    28      34.299  37.696  48.755  1.00  0.00           H  
ATOM    866  C4'   C    28      32.977  36.161  48.017  1.00  0.00           C  
ATOM    867  H4'   C    28      33.432  35.971  47.045  1.00  0.00           H  
ATOM    868  O4'   C    28      32.514  34.964  48.503  1.00  0.00           O  
ATOM    869  C1'   C    28      31.168  34.720  48.053  1.00  0.00           C  
ATOM    870  H1'   C    28      31.119  33.774  47.513  1.00  0.00           H  
ATOM    871  N1    C    28      30.211  34.564  49.267  1.00  0.00           N  
ATOM    872  C6    C    28      30.388  35.261  50.453  1.00  0.00           C  
ATOM    873  H6    C    28      31.146  36.030  50.477  1.00  0.00           H  
ATOM    874  C5    C    28      29.507  35.163  51.465  1.00  0.00           C  
ATOM    875  H5    C    28      29.651  35.825  52.306  1.00  0.00           H  
ATOM    876  C4    C    28      28.322  34.431  51.213  1.00  0.00           C  
ATOM    877  N4    C    28      27.486  34.301  52.188  1.00  0.00           N  
ATOM    878  H41   C    28      27.680  34.853  53.011  1.00  0.00           H  
ATOM    879  H42   C    28      26.715  33.650  52.148  1.00  0.00           H  
ATOM    880  N3    C    28      28.108  33.690  50.139  1.00  0.00           N  
ATOM    881  C2    C    28      29.097  33.677  49.195  1.00  0.00           C  
ATOM    882  O2    C    28      28.969  32.809  48.283  1.00  0.00           O  
ATOM    883  C3'   C    28      31.668  37.007  47.668  1.00  0.00           C  
ATOM    884  H3'   C    28      31.168  37.345  48.575  1.00  0.00           H  
ATOM    885  C2'   C    28      30.801  35.820  47.138  1.00  0.00           C  
ATOM    886  H2'   C    28      29.747  35.925  47.394  1.00  0.00           H  
ATOM    887  O2'   C    28      30.957  35.517  45.765  1.00  0.00           O  
ATOM    888 HO2'   C    28      30.835  36.262  45.173  1.00  0.00           H  
ATOM    889  O3'   C    28      31.809  38.007  46.721  1.00  0.00           O  
ATOM    890  P     A    29      31.841  39.464  47.220  1.00  0.00           P  
ATOM    891  OP1   A    29      32.978  39.668  48.136  1.00  0.00           O  
ATOM    892  OP2   A    29      30.485  39.718  47.790  1.00  0.00           O  
ATOM    893  O5'   A    29      31.987  40.577  46.076  1.00  0.00           O  
ATOM    894  C5'   A    29      30.878  40.955  45.147  1.00  0.00           C  
ATOM    895  H5'   A    29      30.108  41.357  45.806  1.00  0.00           H  
ATOM    896 H5''   A    29      30.383  40.064  44.759  1.00  0.00           H  
ATOM    897  C4'   A    29      31.271  41.877  43.929  1.00  0.00           C  
ATOM    898  H4'   A    29      30.373  42.256  43.440  1.00  0.00           H  
ATOM    899  O4'   A    29      32.035  43.010  44.320  1.00  0.00           O  
ATOM    900  C1'   A    29      33.037  43.298  43.410  1.00  0.00           C  
ATOM    901  H1'   A    29      32.960  44.358  43.166  1.00  0.00           H  
ATOM    902  N9    A    29      34.316  43.000  44.166  1.00  0.00           N  
ATOM    903  C8    A    29      34.436  42.422  45.393  1.00  0.00           C  
ATOM    904  H8    A    29      33.571  42.250  46.015  1.00  0.00           H  
ATOM    905  N7    A    29      35.677  42.402  45.873  1.00  0.00           N  
ATOM    906  C5    A    29      36.373  42.902  44.767  1.00  0.00           C  
ATOM    907  C6    A    29      37.760  43.165  44.568  1.00  0.00           C  
ATOM    908  N6    A    29      38.699  43.158  45.498  1.00  0.00           N  
ATOM    909  H61   A    29      38.481  42.688  46.365  1.00  0.00           H  
ATOM    910  H62   A    29      39.537  43.710  45.384  1.00  0.00           H  
ATOM    911  N1    A    29      38.174  43.562  43.313  1.00  0.00           N  
ATOM    912  C2    A    29      37.282  43.863  42.389  1.00  0.00           C  
ATOM    913  H2    A    29      37.566  44.358  41.472  1.00  0.00           H  
ATOM    914  N3    A    29      35.974  43.791  42.595  1.00  0.00           N  
ATOM    915  C4    A    29      35.562  43.210  43.728  1.00  0.00           C  
ATOM    916  C3'   A    29      32.092  41.125  42.858  1.00  0.00           C  
ATOM    917  H3'   A    29      32.870  40.526  43.332  1.00  0.00           H  
ATOM    918  C2'   A    29      32.771  42.379  42.192  1.00  0.00           C  
ATOM    919  H2'   A    29      33.741  42.209  41.723  1.00  0.00           H  
ATOM    920  O2'   A    29      31.928  43.114  41.215  1.00  0.00           O  
ATOM    921 HO2'   A    29      32.502  43.521  40.561  1.00  0.00           H  
ATOM    922  O3'   A    29      31.240  40.346  42.006  1.00  0.00           O  
ATOM    923  P     C    30      31.818  39.103  41.173  1.00  0.00           P  
ATOM    924  OP1   C    30      30.801  38.912  40.154  1.00  0.00           O  
ATOM    925  OP2   C    30      32.136  38.044  42.075  1.00  0.00           O  
ATOM    926  O5'   C    30      33.175  39.609  40.509  1.00  0.00           O  
ATOM    927  C5'   C    30      33.305  40.300  39.199  1.00  0.00           C  
ATOM    928  H5'   C    30      32.819  41.274  39.271  1.00  0.00           H  
ATOM    929 H5''   C    30      32.958  39.613  38.428  1.00  0.00           H  
ATOM    930  C4'   C    30      34.827  40.388  38.946  1.00  0.00           C  
ATOM    931  H4'   C    30      35.025  40.906  38.008  1.00  0.00           H  
ATOM    932  O4'   C    30      35.401  41.162  40.019  1.00  0.00           O  
ATOM    933  C1'   C    30      36.702  40.575  40.278  1.00  0.00           C  
ATOM    934  H1'   C    30      37.418  41.338  39.973  1.00  0.00           H  
ATOM    935  N1    C    30      36.933  40.187  41.697  1.00  0.00           N  
ATOM    936  C6    C    30      35.920  39.637  42.486  1.00  0.00           C  
ATOM    937  H6    C    30      34.910  39.593  42.104  1.00  0.00           H  
ATOM    938  C5    C    30      36.183  39.441  43.783  1.00  0.00           C  
ATOM    939  H5    C    30      35.298  39.219  44.361  1.00  0.00           H  
ATOM    940  C4    C    30      37.448  39.695  44.288  1.00  0.00           C  
ATOM    941  N4    C    30      37.638  39.523  45.518  1.00  0.00           N  
ATOM    942  H41   C    30      38.598  39.748  45.736  1.00  0.00           H  
ATOM    943  H42   C    30      36.883  39.334  46.162  1.00  0.00           H  
ATOM    944  N3    C    30      38.434  40.160  43.512  1.00  0.00           N  
ATOM    945  C2    C    30      38.211  40.472  42.250  1.00  0.00           C  
ATOM    946  O2    C    30      39.096  40.975  41.527  1.00  0.00           O  
ATOM    947  C3'   C    30      35.445  38.981  38.960  1.00  0.00           C  
ATOM    948  H3'   C    30      35.046  38.348  39.753  1.00  0.00           H  
ATOM    949  C2'   C    30      36.875  39.473  39.257  1.00  0.00           C  
ATOM    950  H2'   C    30      37.367  38.570  39.620  1.00  0.00           H  
ATOM    951  O2'   C    30      37.508  39.978  38.079  1.00  0.00           O  
ATOM    952 HO2'   C    30      37.259  39.456  37.313  1.00  0.00           H  
ATOM    953  O3'   C    30      35.343  38.356  37.757  1.00  0.00           O  
ATOM    954  P     C    31      35.156  36.812  37.577  1.00  0.00           P  
ATOM    955  OP1   C    31      34.872  36.641  36.116  1.00  0.00           O  
ATOM    956  OP2   C    31      34.192  36.197  38.541  1.00  0.00           O  
ATOM    957  O5'   C    31      36.677  36.375  37.960  1.00  0.00           O  
ATOM    958  C5'   C    31      37.864  36.517  37.119  1.00  0.00           C  
ATOM    959  H5'   C    31      37.767  37.434  36.538  1.00  0.00           H  
ATOM    960 H5''   C    31      37.821  35.685  36.416  1.00  0.00           H  
ATOM    961  C4'   C    31      39.220  36.516  37.742  1.00  0.00           C  
ATOM    962  H4'   C    31      40.049  36.723  37.065  1.00  0.00           H  
ATOM    963  O4'   C    31      39.303  37.339  38.879  1.00  0.00           O  
ATOM    964  C1'   C    31      40.282  36.892  39.796  1.00  0.00           C  
ATOM    965  H1'   C    31      41.124  37.564  39.960  1.00  0.00           H  
ATOM    966  N1    C    31      39.622  36.732  41.151  1.00  0.00           N  
ATOM    967  C6    C    31      38.262  36.730  41.319  1.00  0.00           C  
ATOM    968  H6    C    31      37.595  36.743  40.470  1.00  0.00           H  
ATOM    969  C5    C    31      37.716  36.645  42.551  1.00  0.00           C  
ATOM    970  H5    C    31      36.652  36.478  42.634  1.00  0.00           H  
ATOM    971  C4    C    31      38.596  36.586  43.679  1.00  0.00           C  
ATOM    972  N4    C    31      38.204  36.456  44.946  1.00  0.00           N  
ATOM    973  H41   C    31      37.236  36.650  45.160  1.00  0.00           H  
ATOM    974  H42   C    31      38.926  36.415  45.650  1.00  0.00           H  
ATOM    975  N3    C    31      39.924  36.546  43.554  1.00  0.00           N  
ATOM    976  C2    C    31      40.443  36.543  42.261  1.00  0.00           C  
ATOM    977  O2    C    31      41.622  36.509  42.180  1.00  0.00           O  
ATOM    978  C3'   C    31      39.511  35.164  38.430  1.00  0.00           C  
ATOM    979  H3'   C    31      38.606  34.880  38.967  1.00  0.00           H  
ATOM    980  C2'   C    31      40.668  35.504  39.304  1.00  0.00           C  
ATOM    981  H2'   C    31      40.855  34.802  40.117  1.00  0.00           H  
ATOM    982  O2'   C    31      41.873  35.635  38.547  1.00  0.00           O  
ATOM    983 HO2'   C    31      41.669  35.089  37.784  1.00  0.00           H  
ATOM    984  O3'   C    31      39.788  34.146  37.494  1.00  0.00           O  
ATOM    985  P     G    32      39.467  32.624  37.821  1.00  0.00           P  
ATOM    986  OP1   G    32      39.733  31.916  36.567  1.00  0.00           O  
ATOM    987  OP2   G    32      38.125  32.588  38.400  1.00  0.00           O  
ATOM    988  O5'   G    32      40.365  32.092  38.906  1.00  0.00           O  
ATOM    989  C5'   G    32      41.616  31.694  38.493  1.00  0.00           C  
ATOM    990  H5'   G    32      42.174  32.527  38.065  1.00  0.00           H  
ATOM    991 H5''   G    32      41.497  31.031  37.637  1.00  0.00           H  
ATOM    992  C4'   G    32      42.445  31.242  39.690  1.00  0.00           C  
ATOM    993  H4'   G    32      43.403  30.861  39.339  1.00  0.00           H  
ATOM    994  O4'   G    32      42.776  32.301  40.564  1.00  0.00           O  
ATOM    995  C1'   G    32      42.825  31.781  41.882  1.00  0.00           C  
ATOM    996  H1'   G    32      43.841  31.949  42.238  1.00  0.00           H  
ATOM    997  N9    G    32      41.787  32.391  42.739  1.00  0.00           N  
ATOM    998  C8    G    32      40.590  32.861  42.298  1.00  0.00           C  
ATOM    999  H8    G    32      40.208  32.849  41.288  1.00  0.00           H  
ATOM   1000  N7    G    32      39.787  33.262  43.295  1.00  0.00           N  
ATOM   1001  C5    G    32      40.464  32.861  44.482  1.00  0.00           C  
ATOM   1002  C6    G    32      40.157  32.980  45.939  1.00  0.00           C  
ATOM   1003  O6    G    32      39.147  33.400  46.489  1.00  0.00           O  
ATOM   1004  N1    G    32      41.138  32.588  46.819  1.00  0.00           N  
ATOM   1005  H1    G    32      41.001  32.677  47.815  1.00  0.00           H  
ATOM   1006  C2    G    32      42.361  32.238  46.344  1.00  0.00           C  
ATOM   1007  N2    G    32      43.211  31.701  47.153  1.00  0.00           N  
ATOM   1008  H21   G    32      42.932  31.580  48.116  1.00  0.00           H  
ATOM   1009  H22   G    32      44.136  31.419  46.861  1.00  0.00           H  
ATOM   1010  N3    G    32      42.660  32.119  45.070  1.00  0.00           N  
ATOM   1011  C4    G    32      41.712  32.392  44.137  1.00  0.00           C  
ATOM   1012  C3'   G    32      41.761  30.166  40.552  1.00  0.00           C  
ATOM   1013  H3'   G    32      40.752  30.539  40.728  1.00  0.00           H  
ATOM   1014  C2'   G    32      42.588  30.267  41.780  1.00  0.00           C  
ATOM   1015  H2'   G    32      42.072  30.020  42.708  1.00  0.00           H  
ATOM   1016  O2'   G    32      43.806  29.535  41.735  1.00  0.00           O  
ATOM   1017 HO2'   G    32      43.531  28.703  41.344  1.00  0.00           H  
ATOM   1018  O3'   G    32      41.757  28.918  39.960  1.00  0.00           O  
ATOM   1019  P     U    33      40.599  27.841  40.305  1.00  0.00           P  
ATOM   1020  OP1   U    33      40.814  26.561  39.590  1.00  0.00           O  
ATOM   1021  OP2   U    33      39.389  28.553  40.000  1.00  0.00           O  
ATOM   1022  O5'   U    33      40.758  27.605  41.880  1.00  0.00           O  
ATOM   1023  C5'   U    33      41.861  26.890  42.421  1.00  0.00           C  
ATOM   1024  H5'   U    33      42.771  27.156  41.884  1.00  0.00           H  
ATOM   1025 H5''   U    33      41.620  25.834  42.299  1.00  0.00           H  
ATOM   1026  C4'   U    33      41.923  27.004  43.954  1.00  0.00           C  
ATOM   1027  H4'   U    33      42.872  26.572  44.274  1.00  0.00           H  
ATOM   1028  O4'   U    33      42.090  28.281  44.483  1.00  0.00           O  
ATOM   1029  C1'   U    33      41.390  28.359  45.728  1.00  0.00           C  
ATOM   1030  H1'   U    33      42.014  28.866  46.465  1.00  0.00           H  
ATOM   1031  N1    U    33      40.084  29.201  45.603  1.00  0.00           N  
ATOM   1032  C6    U    33      39.531  29.473  44.424  1.00  0.00           C  
ATOM   1033  H6    U    33      40.014  29.376  43.463  1.00  0.00           H  
ATOM   1034  C5    U    33      38.303  30.047  44.348  1.00  0.00           C  
ATOM   1035  H5    U    33      37.932  30.343  43.378  1.00  0.00           H  
ATOM   1036  C4    U    33      37.608  30.500  45.583  1.00  0.00           C  
ATOM   1037  O4    U    33      36.565  31.195  45.675  1.00  0.00           O  
ATOM   1038  N3    U    33      38.349  30.298  46.738  1.00  0.00           N  
ATOM   1039  H3    U    33      37.985  30.669  47.604  1.00  0.00           H  
ATOM   1040  C2    U    33      39.509  29.608  46.736  1.00  0.00           C  
ATOM   1041  O2    U    33      39.978  29.355  47.865  1.00  0.00           O  
ATOM   1042  C3'   U    33      40.865  26.360  44.741  1.00  0.00           C  
ATOM   1043  H3'   U    33      39.902  26.663  44.329  1.00  0.00           H  
ATOM   1044  C2'   U    33      41.009  26.941  46.099  1.00  0.00           C  
ATOM   1045  H2'   U    33      39.992  26.908  46.490  1.00  0.00           H  
ATOM   1046  O2'   U    33      42.010  26.418  46.996  1.00  0.00           O  
ATOM   1047 HO2'   U    33      41.695  25.649  47.477  1.00  0.00           H  
ATOM   1048  O3'   U    33      40.927  24.944  44.782  1.00  0.00           O  
ATOM   1049  P     G    34      39.707  24.181  45.502  1.00  0.00           P  
ATOM   1050  OP1   G    34      39.786  22.796  45.150  1.00  0.00           O  
ATOM   1051  OP2   G    34      38.465  24.932  45.346  1.00  0.00           O  
ATOM   1052  O5'   G    34      39.925  24.226  47.027  1.00  0.00           O  
ATOM   1053  C5'   G    34      40.728  23.315  47.795  1.00  0.00           C  
ATOM   1054  H5'   G    34      41.755  23.394  47.437  1.00  0.00           H  
ATOM   1055 H5''   G    34      40.572  22.306  47.413  1.00  0.00           H  
ATOM   1056  C4'   G    34      40.599  23.487  49.266  1.00  0.00           C  
ATOM   1057  H4'   G    34      41.353  22.859  49.738  1.00  0.00           H  
ATOM   1058  O4'   G    34      40.794  24.849  49.697  1.00  0.00           O  
ATOM   1059  C1'   G    34      39.899  25.101  50.772  1.00  0.00           C  
ATOM   1060  H1'   G    34      40.460  25.440  51.642  1.00  0.00           H  
ATOM   1061  N9    G    34      38.791  26.040  50.403  1.00  0.00           N  
ATOM   1062  C8    G    34      38.301  26.448  49.152  1.00  0.00           C  
ATOM   1063  H8    G    34      38.784  26.167  48.228  1.00  0.00           H  
ATOM   1064  N7    G    34      37.243  27.217  49.217  1.00  0.00           N  
ATOM   1065  C5    G    34      36.987  27.259  50.601  1.00  0.00           C  
ATOM   1066  C6    G    34      35.986  27.945  51.381  1.00  0.00           C  
ATOM   1067  O6    G    34      35.016  28.550  51.017  1.00  0.00           O  
ATOM   1068  N1    G    34      36.234  27.977  52.716  1.00  0.00           N  
ATOM   1069  H1    G    34      35.520  28.442  53.258  1.00  0.00           H  
ATOM   1070  C2    G    34      37.173  27.269  53.387  1.00  0.00           C  
ATOM   1071  N2    G    34      37.082  27.287  54.688  1.00  0.00           N  
ATOM   1072  H21   G    34      37.682  26.626  55.161  1.00  0.00           H  
ATOM   1073  H22   G    34      36.295  27.621  55.225  1.00  0.00           H  
ATOM   1074  N3    G    34      38.083  26.545  52.705  1.00  0.00           N  
ATOM   1075  C4    G    34      37.992  26.585  51.339  1.00  0.00           C  
ATOM   1076  C3'   G    34      39.255  23.020  49.843  1.00  0.00           C  
ATOM   1077  H3'   G    34      38.410  23.419  49.283  1.00  0.00           H  
ATOM   1078  C2'   G    34      39.317  23.734  51.192  1.00  0.00           C  
ATOM   1079  H2'   G    34      38.270  23.715  51.494  1.00  0.00           H  
ATOM   1080  O2'   G    34      40.236  23.155  52.191  1.00  0.00           O  
ATOM   1081 HO2'   G    34      39.771  23.276  53.022  1.00  0.00           H  
ATOM   1082  O3'   G    34      39.065  21.520  49.997  1.00  0.00           O  
ATOM   1083  P     C    35      37.555  20.956  49.881  1.00  0.00           P  
ATOM   1084  OP1   C    35      37.546  19.489  50.150  1.00  0.00           O  
ATOM   1085  OP2   C    35      37.125  21.384  48.513  1.00  0.00           O  
ATOM   1086  O5'   C    35      36.788  21.701  51.102  1.00  0.00           O  
ATOM   1087  C5'   C    35      36.981  21.453  52.398  1.00  0.00           C  
ATOM   1088  H5'   C    35      37.985  21.784  52.666  1.00  0.00           H  
ATOM   1089 H5''   C    35      36.797  20.392  52.564  1.00  0.00           H  
ATOM   1090  C4'   C    35      35.957  22.189  53.259  1.00  0.00           C  
ATOM   1091  H4'   C    35      36.227  22.064  54.307  1.00  0.00           H  
ATOM   1092  O4'   C    35      35.951  23.602  53.022  1.00  0.00           O  
ATOM   1093  C1'   C    35      34.660  24.128  53.327  1.00  0.00           C  
ATOM   1094  H1'   C    35      34.794  24.904  54.081  1.00  0.00           H  
ATOM   1095  N1    C    35      34.005  24.853  52.165  1.00  0.00           N  
ATOM   1096  C6    C    35      34.541  24.769  50.878  1.00  0.00           C  
ATOM   1097  H6    C    35      35.362  24.073  50.793  1.00  0.00           H  
ATOM   1098  C5    C    35      33.976  25.465  49.838  1.00  0.00           C  
ATOM   1099  H5    C    35      34.270  25.365  48.803  1.00  0.00           H  
ATOM   1100  C4    C    35      32.819  26.321  50.163  1.00  0.00           C  
ATOM   1101  N4    C    35      32.122  26.849  49.229  1.00  0.00           N  
ATOM   1102  H41   C    35      32.460  26.636  48.301  1.00  0.00           H  
ATOM   1103  H42   C    35      31.386  27.525  49.377  1.00  0.00           H  
ATOM   1104  N3    C    35      32.457  26.508  51.415  1.00  0.00           N  
ATOM   1105  C2    C    35      33.083  25.856  52.467  1.00  0.00           C  
ATOM   1106  O2    C    35      32.714  26.132  53.583  1.00  0.00           O  
ATOM   1107  C3'   C    35      34.490  21.797  53.090  1.00  0.00           C  
ATOM   1108  H3'   C    35      34.143  21.810  52.057  1.00  0.00           H  
ATOM   1109  C2'   C    35      33.756  22.953  53.844  1.00  0.00           C  
ATOM   1110  H2'   C    35      32.694  23.108  53.651  1.00  0.00           H  
ATOM   1111  O2'   C    35      33.952  22.992  55.240  1.00  0.00           O  
ATOM   1112 HO2'   C    35      34.179  22.094  55.495  1.00  0.00           H  
ATOM   1113  O3'   C    35      34.288  20.509  53.642  1.00  0.00           O  
ATOM   1114  P     G    36      33.074  19.605  53.270  1.00  0.00           P  
ATOM   1115  OP1   G    36      33.090  18.351  54.065  1.00  0.00           O  
ATOM   1116  OP2   G    36      33.080  19.513  51.816  1.00  0.00           O  
ATOM   1117  O5'   G    36      31.754  20.424  53.558  1.00  0.00           O  
ATOM   1118  C5'   G    36      31.369  20.669  54.892  1.00  0.00           C  
ATOM   1119  H5'   G    36      32.143  21.083  55.537  1.00  0.00           H  
ATOM   1120 H5''   G    36      31.105  19.698  55.310  1.00  0.00           H  
ATOM   1121  C4'   G    36      30.193  21.677  54.889  1.00  0.00           C  
ATOM   1122  H4'   G    36      29.924  21.735  55.944  1.00  0.00           H  
ATOM   1123  O4'   G    36      30.484  22.958  54.425  1.00  0.00           O  
ATOM   1124  C1'   G    36      29.293  23.614  54.081  1.00  0.00           C  
ATOM   1125  H1'   G    36      29.163  24.455  54.761  1.00  0.00           H  
ATOM   1126  N9    G    36      29.343  24.023  52.619  1.00  0.00           N  
ATOM   1127  C8    G    36      29.999  23.528  51.564  1.00  0.00           C  
ATOM   1128  H8    G    36      30.783  22.799  51.705  1.00  0.00           H  
ATOM   1129  N7    G    36      29.535  23.892  50.408  1.00  0.00           N  
ATOM   1130  C5    G    36      28.587  24.899  50.736  1.00  0.00           C  
ATOM   1131  C6    G    36      27.687  25.749  49.919  1.00  0.00           C  
ATOM   1132  O6    G    36      27.566  25.822  48.706  1.00  0.00           O  
ATOM   1133  N1    G    36      26.795  26.468  50.713  1.00  0.00           N  
ATOM   1134  H1    G    36      26.115  27.032  50.223  1.00  0.00           H  
ATOM   1135  C2    G    36      26.720  26.403  52.137  1.00  0.00           C  
ATOM   1136  N2    G    36      25.796  27.148  52.743  1.00  0.00           N  
ATOM   1137  H21   G    36      25.352  27.811  52.124  1.00  0.00           H  
ATOM   1138  H22   G    36      25.914  27.212  53.744  1.00  0.00           H  
ATOM   1139  N3    G    36      27.568  25.690  52.911  1.00  0.00           N  
ATOM   1140  C4    G    36      28.450  24.962  52.115  1.00  0.00           C  
ATOM   1141  C3'   G    36      28.870  21.372  54.162  1.00  0.00           C  
ATOM   1142  H3'   G    36      29.170  21.163  53.135  1.00  0.00           H  
ATOM   1143  C2'   G    36      28.132  22.709  54.360  1.00  0.00           C  
ATOM   1144  H2'   G    36      27.240  22.847  53.749  1.00  0.00           H  
ATOM   1145  O2'   G    36      27.797  23.022  55.702  1.00  0.00           O  
ATOM   1146 HO2'   G    36      26.859  23.057  55.903  1.00  0.00           H  
ATOM   1147  O3'   G    36      28.257  20.341  54.817  1.00  0.00           O  
ATOM   1148  P     G    37      26.976  19.516  54.354  1.00  0.00           P  
ATOM   1149  OP1   G    37      26.913  18.518  55.432  1.00  0.00           O  
ATOM   1150  OP2   G    37      27.130  19.151  52.938  1.00  0.00           O  
ATOM   1151  O5'   G    37      25.834  20.547  54.469  1.00  0.00           O  
ATOM   1152  C5'   G    37      25.392  21.048  55.781  1.00  0.00           C  
ATOM   1153  H5'   G    37      26.204  21.421  56.404  1.00  0.00           H  
ATOM   1154 H5''   G    37      24.969  20.270  56.418  1.00  0.00           H  
ATOM   1155  C4'   G    37      24.300  22.115  55.582  1.00  0.00           C  
ATOM   1156  H4'   G    37      23.980  22.288  56.610  1.00  0.00           H  
ATOM   1157  O4'   G    37      24.822  23.263  54.931  1.00  0.00           O  
ATOM   1158  C1'   G    37      23.744  23.907  54.210  1.00  0.00           C  
ATOM   1159  H1'   G    37      23.512  24.946  54.444  1.00  0.00           H  
ATOM   1160  N9    G    37      24.051  23.880  52.770  1.00  0.00           N  
ATOM   1161  C8    G    37      25.075  23.231  52.075  1.00  0.00           C  
ATOM   1162  H8    G    37      25.633  22.368  52.407  1.00  0.00           H  
ATOM   1163  N7    G    37      25.144  23.657  50.866  1.00  0.00           N  
ATOM   1164  C5    G    37      24.064  24.625  50.791  1.00  0.00           C  
ATOM   1165  C6    G    37      23.564  25.380  49.678  1.00  0.00           C  
ATOM   1166  O6    G    37      23.905  25.333  48.526  1.00  0.00           O  
ATOM   1167  N1    G    37      22.413  26.132  49.979  1.00  0.00           N  
ATOM   1168  H1    G    37      22.080  26.593  49.145  1.00  0.00           H  
ATOM   1169  C2    G    37      21.873  26.234  51.200  1.00  0.00           C  
ATOM   1170  N2    G    37      20.824  27.029  51.462  1.00  0.00           N  
ATOM   1171  H21   G    37      20.531  27.198  52.414  1.00  0.00           H  
ATOM   1172  H22   G    37      20.275  27.517  50.769  1.00  0.00           H  
ATOM   1173  N3    G    37      22.424  25.669  52.243  1.00  0.00           N  
ATOM   1174  C4    G    37      23.494  24.809  51.962  1.00  0.00           C  
ATOM   1175  C3'   G    37      23.098  21.732  54.765  1.00  0.00           C  
ATOM   1176  H3'   G    37      23.476  21.193  53.897  1.00  0.00           H  
ATOM   1177  C2'   G    37      22.435  23.054  54.413  1.00  0.00           C  
ATOM   1178  H2'   G    37      21.791  22.858  53.555  1.00  0.00           H  
ATOM   1179  O2'   G    37      21.724  23.448  55.500  1.00  0.00           O  
ATOM   1180 HO2'   G    37      21.296  22.632  55.768  1.00  0.00           H  
ATOM   1181  O3'   G    37      22.198  20.888  55.513  1.00  0.00           O  
ATOM   1182  P     C    38      21.379  19.754  54.766  1.00  0.00           P  
ATOM   1183  OP1   C    38      20.631  18.748  55.597  1.00  0.00           O  
ATOM   1184  OP2   C    38      22.298  19.236  53.755  1.00  0.00           O  
ATOM   1185  O5'   C    38      20.337  20.646  53.957  1.00  0.00           O  
ATOM   1186  C5'   C    38      19.219  21.277  54.542  1.00  0.00           C  
ATOM   1187  H5'   C    38      19.494  21.712  55.503  1.00  0.00           H  
ATOM   1188 H5''   C    38      18.466  20.530  54.792  1.00  0.00           H  
ATOM   1189  C4'   C    38      18.566  22.327  53.645  1.00  0.00           C  
ATOM   1190  H4'   C    38      17.764  22.752  54.247  1.00  0.00           H  
ATOM   1191  O4'   C    38      19.449  23.264  53.045  1.00  0.00           O  
ATOM   1192  C1'   C    38      19.023  23.641  51.725  1.00  0.00           C  
ATOM   1193  H1'   C    38      18.845  24.716  51.729  1.00  0.00           H  
ATOM   1194  N1    C    38      20.058  23.246  50.797  1.00  0.00           N  
ATOM   1195  C6    C    38      21.000  22.271  51.010  1.00  0.00           C  
ATOM   1196  H6    C    38      21.061  21.798  51.979  1.00  0.00           H  
ATOM   1197  C5    C    38      21.837  21.776  50.047  1.00  0.00           C  
ATOM   1198  H5    C    38      22.467  20.944  50.324  1.00  0.00           H  
ATOM   1199  C4    C    38      21.834  22.450  48.823  1.00  0.00           C  
ATOM   1200  N4    C    38      22.614  22.206  47.794  1.00  0.00           N  
ATOM   1201  H41   C    38      22.573  22.922  47.083  1.00  0.00           H  
ATOM   1202  H42   C    38      23.420  21.615  47.942  1.00  0.00           H  
ATOM   1203  N3    C    38      20.903  23.334  48.582  1.00  0.00           N  
ATOM   1204  C2    C    38      20.072  23.802  49.538  1.00  0.00           C  
ATOM   1205  O2    C    38      19.289  24.738  49.265  1.00  0.00           O  
ATOM   1206  C3'   C    38      17.897  21.681  52.376  1.00  0.00           C  
ATOM   1207  H3'   C    38      18.649  21.056  51.894  1.00  0.00           H  
ATOM   1208  C2'   C    38      17.671  22.938  51.561  1.00  0.00           C  
ATOM   1209  H2'   C    38      17.391  22.714  50.532  1.00  0.00           H  
ATOM   1210  O2'   C    38      16.798  23.868  52.155  1.00  0.00           O  
ATOM   1211 HO2'   C    38      17.299  24.275  52.866  1.00  0.00           H  
ATOM   1212  O3'   C    38      16.645  21.060  52.548  1.00  0.00           O  
ATOM   1213  P     A    39      16.113  20.016  51.493  1.00  0.00           P  
ATOM   1214  OP1   A    39      14.870  19.482  52.019  1.00  0.00           O  
ATOM   1215  OP2   A    39      17.141  19.007  51.193  1.00  0.00           O  
ATOM   1216  O5'   A    39      15.699  20.752  50.128  1.00  0.00           O  
ATOM   1217  C5'   A    39      14.703  21.643  50.149  1.00  0.00           C  
ATOM   1218  H5'   A    39      14.895  22.272  51.018  1.00  0.00           H  
ATOM   1219 H5''   A    39      13.760  21.118  50.305  1.00  0.00           H  
ATOM   1220  C4'   A    39      14.604  22.442  48.812  1.00  0.00           C  
ATOM   1221  H4'   A    39      13.736  23.100  48.767  1.00  0.00           H  
ATOM   1222  O4'   A    39      15.864  23.209  48.545  1.00  0.00           O  
ATOM   1223  C1'   A    39      16.219  22.987  47.178  1.00  0.00           C  
ATOM   1224  H1'   A    39      16.411  23.993  46.806  1.00  0.00           H  
ATOM   1225  N9    A    39      17.491  22.205  47.011  1.00  0.00           N  
ATOM   1226  C8    A    39      18.323  21.562  47.896  1.00  0.00           C  
ATOM   1227  H8    A    39      18.122  21.550  48.957  1.00  0.00           H  
ATOM   1228  N7    A    39      19.425  21.074  47.343  1.00  0.00           N  
ATOM   1229  C5    A    39      19.308  21.452  45.993  1.00  0.00           C  
ATOM   1230  C6    A    39      20.157  21.224  44.843  1.00  0.00           C  
ATOM   1231  N6    A    39      21.294  20.586  44.861  1.00  0.00           N  
ATOM   1232  H61   A    39      21.968  20.774  44.132  1.00  0.00           H  
ATOM   1233  H62   A    39      21.549  20.012  45.651  1.00  0.00           H  
ATOM   1234  N1    A    39      19.888  21.808  43.674  1.00  0.00           N  
ATOM   1235  C2    A    39      18.728  22.526  43.635  1.00  0.00           C  
ATOM   1236  H2    A    39      18.545  22.852  42.622  1.00  0.00           H  
ATOM   1237  N3    A    39      17.796  22.672  44.573  1.00  0.00           N  
ATOM   1238  C4    A    39      18.152  22.199  45.801  1.00  0.00           C  
ATOM   1239  C3'   A    39      14.508  21.527  47.540  1.00  0.00           C  
ATOM   1240  H3'   A    39      15.278  20.760  47.621  1.00  0.00           H  
ATOM   1241  C2'   A    39      15.005  22.383  46.422  1.00  0.00           C  
ATOM   1242  H2'   A    39      15.301  21.779  45.565  1.00  0.00           H  
ATOM   1243  O2'   A    39      14.126  23.371  45.910  1.00  0.00           O  
ATOM   1244 HO2'   A    39      14.535  23.730  45.120  1.00  0.00           H  
ATOM   1245  O3'   A    39      13.228  21.029  47.267  1.00  0.00           O  
ATOM   1246  P     C    40      12.922  19.698  46.524  1.00  0.00           P  
ATOM   1247  OP1   C    40      11.510  19.602  46.346  1.00  0.00           O  
ATOM   1248  OP2   C    40      13.573  18.594  47.209  1.00  0.00           O  
ATOM   1249  O5'   C    40      13.568  19.789  45.079  1.00  0.00           O  
ATOM   1250  C5'   C    40      12.836  20.546  44.005  1.00  0.00           C  
ATOM   1251  H5'   C    40      12.450  21.476  44.422  1.00  0.00           H  
ATOM   1252 H5''   C    40      11.963  19.923  43.812  1.00  0.00           H  
ATOM   1253  C4'   C    40      13.681  20.930  42.785  1.00  0.00           C  
ATOM   1254  H4'   C    40      13.216  21.778  42.282  1.00  0.00           H  
ATOM   1255  O4'   C    40      14.940  21.337  43.193  1.00  0.00           O  
ATOM   1256  C1'   C    40      15.962  20.914  42.268  1.00  0.00           C  
ATOM   1257  H1'   C    40      16.502  21.814  41.972  1.00  0.00           H  
ATOM   1258  N1    C    40      16.962  19.947  42.855  1.00  0.00           N  
ATOM   1259  C6    C    40      16.781  19.458  44.100  1.00  0.00           C  
ATOM   1260  H6    C    40      15.866  19.763  44.585  1.00  0.00           H  
ATOM   1261  C5    C    40      17.620  18.627  44.669  1.00  0.00           C  
ATOM   1262  H5    C    40      17.481  18.402  45.716  1.00  0.00           H  
ATOM   1263  C4    C    40      18.663  18.082  43.825  1.00  0.00           C  
ATOM   1264  N4    C    40      19.443  17.230  44.376  1.00  0.00           N  
ATOM   1265  H41   C    40      20.220  16.992  43.776  1.00  0.00           H  
ATOM   1266  H42   C    40      19.529  17.187  45.382  1.00  0.00           H  
ATOM   1267  N3    C    40      18.876  18.536  42.628  1.00  0.00           N  
ATOM   1268  C2    C    40      18.097  19.566  42.148  1.00  0.00           C  
ATOM   1269  O2    C    40      18.349  20.023  41.029  1.00  0.00           O  
ATOM   1270  C3'   C    40      14.027  19.741  42.004  1.00  0.00           C  
ATOM   1271  H3'   C    40      14.292  18.974  42.733  1.00  0.00           H  
ATOM   1272  C2'   C    40      15.245  20.178  41.155  1.00  0.00           C  
ATOM   1273  H2'   C    40      15.805  19.409  40.624  1.00  0.00           H  
ATOM   1274  O2'   C    40      14.863  21.243  40.180  1.00  0.00           O  
ATOM   1275 HO2'   C    40      15.532  21.134  39.501  1.00  0.00           H  
ATOM   1276  O3'   C    40      13.016  19.085  41.169  1.00  0.00           O  
ATOM   1277  P     A    41      13.024  17.511  40.947  1.00  0.00           P  
ATOM   1278  OP1   A    41      11.846  17.053  40.133  1.00  0.00           O  
ATOM   1279  OP2   A    41      13.350  16.881  42.282  1.00  0.00           O  
ATOM   1280  O5'   A    41      14.204  17.252  39.964  1.00  0.00           O  
ATOM   1281  C5'   A    41      14.209  17.877  38.633  1.00  0.00           C  
ATOM   1282  H5'   A    41      14.084  18.960  38.627  1.00  0.00           H  
ATOM   1283 H5''   A    41      13.296  17.620  38.095  1.00  0.00           H  
ATOM   1284  C4'   A    41      15.370  17.365  37.724  1.00  0.00           C  
ATOM   1285  H4'   A    41      15.266  17.670  36.683  1.00  0.00           H  
ATOM   1286  O4'   A    41      16.682  17.607  38.143  1.00  0.00           O  
ATOM   1287  C1'   A    41      17.542  16.523  37.753  1.00  0.00           C  
ATOM   1288  H1'   A    41      18.358  16.888  37.129  1.00  0.00           H  
ATOM   1289  N9    A    41      17.965  16.026  39.057  1.00  0.00           N  
ATOM   1290  C8    A    41      17.477  16.238  40.354  1.00  0.00           C  
ATOM   1291  H8    A    41      16.634  16.900  40.490  1.00  0.00           H  
ATOM   1292  N7    A    41      18.176  15.719  41.290  1.00  0.00           N  
ATOM   1293  C5    A    41      19.165  14.968  40.611  1.00  0.00           C  
ATOM   1294  C6    A    41      20.189  14.035  41.000  1.00  0.00           C  
ATOM   1295  N6    A    41      20.422  13.587  42.241  1.00  0.00           N  
ATOM   1296  H61   A    41      19.778  13.809  42.987  1.00  0.00           H  
ATOM   1297  H62   A    41      21.140  12.881  42.322  1.00  0.00           H  
ATOM   1298  N1    A    41      20.997  13.499  40.066  1.00  0.00           N  
ATOM   1299  C2    A    41      20.791  13.779  38.764  1.00  0.00           C  
ATOM   1300  H2    A    41      21.431  13.272  38.058  1.00  0.00           H  
ATOM   1301  N3    A    41      19.913  14.569  38.296  1.00  0.00           N  
ATOM   1302  C4    A    41      19.081  15.175  39.264  1.00  0.00           C  
ATOM   1303  C3'   A    41      15.304  15.821  37.601  1.00  0.00           C  
ATOM   1304  H3'   A    41      15.096  15.343  38.559  1.00  0.00           H  
ATOM   1305  C2'   A    41      16.709  15.486  37.124  1.00  0.00           C  
ATOM   1306  H2'   A    41      16.873  14.475  37.498  1.00  0.00           H  
ATOM   1307  O2'   A    41      16.828  15.585  35.743  1.00  0.00           O  
ATOM   1308 HO2'   A    41      15.958  15.822  35.414  1.00  0.00           H  
ATOM   1309  O3'   A    41      14.346  15.389  36.683  1.00  0.00           O  
ATOM   1310  P     G    42      13.674  13.919  36.731  1.00  0.00           P  
ATOM   1311  OP1   G    42      12.640  13.814  35.694  1.00  0.00           O  
ATOM   1312  OP2   G    42      13.361  13.559  38.098  1.00  0.00           O  
ATOM   1313  O5'   G    42      14.826  12.863  36.235  1.00  0.00           O  
ATOM   1314  C5'   G    42      15.189  12.547  34.891  1.00  0.00           C  
ATOM   1315  H5'   G    42      15.133  13.449  34.283  1.00  0.00           H  
ATOM   1316 H5''   G    42      14.480  11.816  34.502  1.00  0.00           H  
ATOM   1317  C4'   G    42      16.577  11.956  34.709  1.00  0.00           C  
ATOM   1318  H4'   G    42      16.846  12.093  33.661  1.00  0.00           H  
ATOM   1319  O4'   G    42      17.495  12.655  35.513  1.00  0.00           O  
ATOM   1320  C1'   G    42      18.505  11.739  35.962  1.00  0.00           C  
ATOM   1321  H1'   G    42      19.526  11.961  35.650  1.00  0.00           H  
ATOM   1322  N9    G    42      18.453  11.724  37.481  1.00  0.00           N  
ATOM   1323  C8    G    42      17.431  12.122  38.302  1.00  0.00           C  
ATOM   1324  H8    G    42      16.544  12.605  37.921  1.00  0.00           H  
ATOM   1325  N7    G    42      17.707  11.894  39.525  1.00  0.00           N  
ATOM   1326  C5    G    42      18.945  11.196  39.507  1.00  0.00           C  
ATOM   1327  C6    G    42      19.684  10.560  40.565  1.00  0.00           C  
ATOM   1328  O6    G    42      19.492  10.493  41.798  1.00  0.00           O  
ATOM   1329  N1    G    42      20.786   9.938  40.081  1.00  0.00           N  
ATOM   1330  H1    G    42      21.476   9.586  40.730  1.00  0.00           H  
ATOM   1331  C2    G    42      21.148   9.843  38.803  1.00  0.00           C  
ATOM   1332  N2    G    42      22.238   9.199  38.627  1.00  0.00           N  
ATOM   1333  H21   G    42      22.730   8.744  39.382  1.00  0.00           H  
ATOM   1334  H22   G    42      22.600   9.413  37.708  1.00  0.00           H  
ATOM   1335  N3    G    42      20.471  10.353  37.781  1.00  0.00           N  
ATOM   1336  C4    G    42      19.404  11.085  38.235  1.00  0.00           C  
ATOM   1337  C3'   G    42      16.602  10.428  35.262  1.00  0.00           C  
ATOM   1338  H3'   G    42      16.137  10.557  36.240  1.00  0.00           H  
ATOM   1339  C2'   G    42      18.106  10.375  35.430  1.00  0.00           C  
ATOM   1340  H2'   G    42      18.410   9.597  36.130  1.00  0.00           H  
ATOM   1341  O2'   G    42      18.693  10.176  34.112  1.00  0.00           O  
ATOM   1342 HO2'   G    42      19.643  10.233  34.243  1.00  0.00           H  
ATOM   1343  O3'   G    42      15.981   9.447  34.571  1.00  0.00           O  
ATOM   1344  P     G    43      15.679   8.053  35.250  1.00  0.00           P  
ATOM   1345  OP1   G    43      15.065   7.225  34.202  1.00  0.00           O  
ATOM   1346  OP2   G    43      14.886   8.265  36.509  1.00  0.00           O  
ATOM   1347  O5'   G    43      17.093   7.485  35.606  1.00  0.00           O  
ATOM   1348  C5'   G    43      17.905   7.018  34.545  1.00  0.00           C  
ATOM   1349  H5'   G    43      18.014   7.823  33.819  1.00  0.00           H  
ATOM   1350 H5''   G    43      17.516   6.153  34.007  1.00  0.00           H  
ATOM   1351  C4'   G    43      19.293   6.548  35.035  1.00  0.00           C  
ATOM   1352  H4'   G    43      19.940   6.323  34.187  1.00  0.00           H  
ATOM   1353  O4'   G    43      20.046   7.425  35.958  1.00  0.00           O  
ATOM   1354  C1'   G    43      20.458   6.615  37.133  1.00  0.00           C  
ATOM   1355  H1'   G    43      21.482   6.832  37.437  1.00  0.00           H  
ATOM   1356  N9    G    43      19.598   6.842  38.292  1.00  0.00           N  
ATOM   1357  C8    G    43      18.611   7.741  38.434  1.00  0.00           C  
ATOM   1358  H8    G    43      18.187   8.209  37.557  1.00  0.00           H  
ATOM   1359  N7    G    43      18.090   7.846  39.667  1.00  0.00           N  
ATOM   1360  C5    G    43      19.081   7.090  40.374  1.00  0.00           C  
ATOM   1361  C6    G    43      19.311   6.924  41.757  1.00  0.00           C  
ATOM   1362  O6    G    43      18.617   7.399  42.689  1.00  0.00           O  
ATOM   1363  N1    G    43      20.300   6.089  42.150  1.00  0.00           N  
ATOM   1364  H1    G    43      20.335   5.843  43.129  1.00  0.00           H  
ATOM   1365  C2    G    43      21.172   5.537  41.224  1.00  0.00           C  
ATOM   1366  N2    G    43      22.084   4.680  41.611  1.00  0.00           N  
ATOM   1367  H21   G    43      22.685   4.192  40.962  1.00  0.00           H  
ATOM   1368  H22   G    43      22.111   4.462  42.597  1.00  0.00           H  
ATOM   1369  N3    G    43      20.994   5.781  39.918  1.00  0.00           N  
ATOM   1370  C4    G    43      19.956   6.497  39.558  1.00  0.00           C  
ATOM   1371  C3'   G    43      19.058   5.222  35.786  1.00  0.00           C  
ATOM   1372  H3'   G    43      18.249   5.213  36.516  1.00  0.00           H  
ATOM   1373  C2'   G    43      20.274   5.110  36.761  1.00  0.00           C  
ATOM   1374  H2'   G    43      20.062   4.468  37.617  1.00  0.00           H  
ATOM   1375  O2'   G    43      21.444   4.554  36.113  1.00  0.00           O  
ATOM   1376 HO2'   G    43      22.254   4.774  36.578  1.00  0.00           H  
ATOM   1377  O3'   G    43      18.901   4.095  34.963  1.00  0.00           O  
ATOM   1378  P     C    44      17.885   2.967  35.262  1.00  0.00           P  
ATOM   1379  OP1   C    44      18.072   1.937  34.157  1.00  0.00           O  
ATOM   1380  OP2   C    44      16.520   3.597  35.419  1.00  0.00           O  
ATOM   1381  O5'   C    44      18.397   2.401  36.663  1.00  0.00           O  
ATOM   1382  C5'   C    44      19.593   1.667  36.795  1.00  0.00           C  
ATOM   1383  H5'   C    44      20.360   2.189  36.222  1.00  0.00           H  
ATOM   1384 H5''   C    44      19.431   0.713  36.293  1.00  0.00           H  
ATOM   1385  C4'   C    44      19.953   1.111  38.166  1.00  0.00           C  
ATOM   1386  H4'   C    44      20.822   0.456  38.108  1.00  0.00           H  
ATOM   1387  O4'   C    44      20.257   2.272  38.944  1.00  0.00           O  
ATOM   1388  C1'   C    44      19.586   2.125  40.231  1.00  0.00           C  
ATOM   1389  H1'   C    44      20.340   2.220  41.013  1.00  0.00           H  
ATOM   1390  N1    C    44      18.595   3.216  40.471  1.00  0.00           N  
ATOM   1391  C6    C    44      17.908   3.825  39.454  1.00  0.00           C  
ATOM   1392  H6    C    44      18.267   3.750  38.438  1.00  0.00           H  
ATOM   1393  C5    C    44      17.033   4.791  39.661  1.00  0.00           C  
ATOM   1394  H5    C    44      16.540   5.277  38.832  1.00  0.00           H  
ATOM   1395  C4    C    44      16.705   5.050  41.093  1.00  0.00           C  
ATOM   1396  N4    C    44      15.775   5.964  41.314  1.00  0.00           N  
ATOM   1397  H41   C    44      15.610   6.030  42.308  1.00  0.00           H  
ATOM   1398  H42   C    44      15.590   6.543  40.507  1.00  0.00           H  
ATOM   1399  N3    C    44      17.312   4.428  42.132  1.00  0.00           N  
ATOM   1400  C2    C    44      18.258   3.534  41.802  1.00  0.00           C  
ATOM   1401  O2    C    44      18.915   3.090  42.718  1.00  0.00           O  
ATOM   1402  C3'   C    44      18.832   0.348  38.906  1.00  0.00           C  
ATOM   1403  H3'   C    44      17.927   0.717  38.424  1.00  0.00           H  
ATOM   1404  C2'   C    44      18.970   0.753  40.338  1.00  0.00           C  
ATOM   1405  H2'   C    44      17.927   0.755  40.653  1.00  0.00           H  
ATOM   1406  O2'   C    44      19.666  -0.013  41.290  1.00  0.00           O  
ATOM   1407 HO2'   C    44      19.104  -0.776  41.444  1.00  0.00           H  
ATOM   1408  O3'   C    44      18.995  -1.054  38.769  1.00  0.00           O  
ATOM   1409  P     A    45      17.815  -2.109  38.819  1.00  0.00           P  
ATOM   1410  OP1   A    45      18.312  -3.441  38.431  1.00  0.00           O  
ATOM   1411  OP2   A    45      16.641  -1.610  38.085  1.00  0.00           O  
ATOM   1412  O5'   A    45      17.477  -2.106  40.428  1.00  0.00           O  
ATOM   1413  C5'   A    45      18.201  -2.914  41.311  1.00  0.00           C  
ATOM   1414  H5'   A    45      19.227  -2.552  41.262  1.00  0.00           H  
ATOM   1415 H5''   A    45      18.188  -3.951  40.977  1.00  0.00           H  
ATOM   1416  C4'   A    45      17.662  -2.760  42.758  1.00  0.00           C  
ATOM   1417  H4'   A    45      18.278  -3.282  43.489  1.00  0.00           H  
ATOM   1418  O4'   A    45      17.625  -1.316  42.957  1.00  0.00           O  
ATOM   1419  C1'   A    45      16.265  -0.964  43.330  1.00  0.00           C  
ATOM   1420  H1'   A    45      16.194  -1.062  44.413  1.00  0.00           H  
ATOM   1421  N9    A    45      15.897   0.409  43.076  1.00  0.00           N  
ATOM   1422  C8    A    45      15.487   0.933  41.874  1.00  0.00           C  
ATOM   1423  H8    A    45      15.664   0.402  40.950  1.00  0.00           H  
ATOM   1424  N7    A    45      14.783   1.999  41.924  1.00  0.00           N  
ATOM   1425  C5    A    45      14.783   2.329  43.267  1.00  0.00           C  
ATOM   1426  C6    A    45      14.176   3.347  44.082  1.00  0.00           C  
ATOM   1427  N6    A    45      13.545   4.415  43.671  1.00  0.00           N  
ATOM   1428  H61   A    45      13.394   5.130  44.368  1.00  0.00           H  
ATOM   1429  H62   A    45      13.470   4.629  42.687  1.00  0.00           H  
ATOM   1430  N1    A    45      14.255   3.398  45.390  1.00  0.00           N  
ATOM   1431  C2    A    45      14.870   2.332  46.012  1.00  0.00           C  
ATOM   1432  H2    A    45      14.842   2.333  47.092  1.00  0.00           H  
ATOM   1433  N3    A    45      15.427   1.298  45.368  1.00  0.00           N  
ATOM   1434  C4    A    45      15.431   1.383  43.984  1.00  0.00           C  
ATOM   1435  C3'   A    45      16.175  -3.293  42.937  1.00  0.00           C  
ATOM   1436  H3'   A    45      16.105  -4.093  42.199  1.00  0.00           H  
ATOM   1437  C2'   A    45      15.433  -2.005  42.605  1.00  0.00           C  
ATOM   1438  H2'   A    45      15.405  -1.904  41.520  1.00  0.00           H  
ATOM   1439  O2'   A    45      14.171  -2.000  43.112  1.00  0.00           O  
ATOM   1440 HO2'   A    45      14.134  -2.308  44.021  1.00  0.00           H  
ATOM   1441  O3'   A    45      15.987  -3.661  44.294  1.00  0.00           O  
ATOM   1442  P     C    46      14.774  -4.606  44.673  1.00  0.00           P  
ATOM   1443  OP1   C    46      15.169  -5.453  45.808  1.00  0.00           O  
ATOM   1444  OP2   C    46      14.073  -5.218  43.535  1.00  0.00           O  
ATOM   1445  O5'   C    46      13.786  -3.423  45.216  1.00  0.00           O  
ATOM   1446  C5'   C    46      13.799  -2.769  46.457  1.00  0.00           C  
ATOM   1447  H5'   C    46      14.790  -2.316  46.488  1.00  0.00           H  
ATOM   1448 H5''   C    46      13.797  -3.504  47.262  1.00  0.00           H  
ATOM   1449  C4'   C    46      12.590  -1.835  46.740  1.00  0.00           C  
ATOM   1450  H4'   C    46      12.606  -1.592  47.803  1.00  0.00           H  
ATOM   1451  O4'   C    46      12.681  -0.719  45.862  1.00  0.00           O  
ATOM   1452  C1'   C    46      11.338  -0.392  45.674  1.00  0.00           C  
ATOM   1453  H1'   C    46      10.883  -0.010  46.588  1.00  0.00           H  
ATOM   1454  N1    C    46      11.130   0.680  44.581  1.00  0.00           N  
ATOM   1455  C6    C    46      11.898   0.627  43.461  1.00  0.00           C  
ATOM   1456  H6    C    46      12.849   0.114  43.481  1.00  0.00           H  
ATOM   1457  C5    C    46      11.563   1.371  42.403  1.00  0.00           C  
ATOM   1458  H5    C    46      12.272   1.380  41.589  1.00  0.00           H  
ATOM   1459  C4    C    46      10.266   1.921  42.391  1.00  0.00           C  
ATOM   1460  N4    C    46       9.832   2.792  41.516  1.00  0.00           N  
ATOM   1461  H41   C    46       8.931   3.208  41.706  1.00  0.00           H  
ATOM   1462  H42   C    46      10.403   3.200  40.789  1.00  0.00           H  
ATOM   1463  N3    C    46       9.493   1.913  43.478  1.00  0.00           N  
ATOM   1464  C2    C    46       9.916   1.288  44.587  1.00  0.00           C  
ATOM   1465  O2    C    46       9.166   1.216  45.572  1.00  0.00           O  
ATOM   1466  C3'   C    46      11.263  -2.555  46.497  1.00  0.00           C  
ATOM   1467  H3'   C    46      11.451  -3.606  46.278  1.00  0.00           H  
ATOM   1468  C2'   C    46      10.679  -1.731  45.276  1.00  0.00           C  
ATOM   1469  H2'   C    46      11.169  -2.135  44.390  1.00  0.00           H  
ATOM   1470  O2'   C    46       9.287  -1.821  45.133  1.00  0.00           O  
ATOM   1471 HO2'   C    46       9.119  -2.701  44.787  1.00  0.00           H  
ATOM   1472  O3'   C    46      10.354  -2.342  47.609  1.00  0.00           O  
ATOM   1473  P     U    47      10.398  -3.179  48.981  1.00  0.00           P  
ATOM   1474  OP1   U    47      10.688  -4.623  48.680  1.00  0.00           O  
ATOM   1475  OP2   U    47       9.193  -2.861  49.750  1.00  0.00           O  
ATOM   1476  O5'   U    47      11.626  -2.508  49.768  1.00  0.00           O  
ATOM   1477  C5'   U    47      11.952  -2.830  51.153  1.00  0.00           C  
ATOM   1478  H5'   U    47      12.295  -3.864  51.171  1.00  0.00           H  
ATOM   1479 H5''   U    47      11.075  -2.801  51.800  1.00  0.00           H  
ATOM   1480  C4'   U    47      13.059  -1.895  51.798  1.00  0.00           C  
ATOM   1481  H4'   U    47      13.226  -2.046  52.864  1.00  0.00           H  
ATOM   1482  O4'   U    47      14.254  -2.185  51.127  1.00  0.00           O  
ATOM   1483  C1'   U    47      15.116  -1.037  51.233  1.00  0.00           C  
ATOM   1484  H1'   U    47      15.719  -1.197  52.127  1.00  0.00           H  
ATOM   1485  N1    U    47      15.964  -0.906  50.008  1.00  0.00           N  
ATOM   1486  C6    U    47      17.235  -1.464  50.034  1.00  0.00           C  
ATOM   1487  H6    U    47      17.746  -1.729  50.948  1.00  0.00           H  
ATOM   1488  C5    U    47      17.985  -1.669  48.905  1.00  0.00           C  
ATOM   1489  H5    U    47      19.012  -1.967  49.056  1.00  0.00           H  
ATOM   1490  C4    U    47      17.515  -1.251  47.628  1.00  0.00           C  
ATOM   1491  O4    U    47      18.093  -1.354  46.576  1.00  0.00           O  
ATOM   1492  N3    U    47      16.270  -0.601  47.638  1.00  0.00           N  
ATOM   1493  H3    U    47      15.844  -0.278  46.781  1.00  0.00           H  
ATOM   1494  C2    U    47      15.477  -0.384  48.769  1.00  0.00           C  
ATOM   1495  O2    U    47      14.455   0.176  48.540  1.00  0.00           O  
ATOM   1496  C3'   U    47      12.759  -0.414  51.507  1.00  0.00           C  
ATOM   1497  H3'   U    47      12.339  -0.310  50.506  1.00  0.00           H  
ATOM   1498  C2'   U    47      14.189   0.122  51.538  1.00  0.00           C  
ATOM   1499  H2'   U    47      14.333   0.999  50.905  1.00  0.00           H  
ATOM   1500  O2'   U    47      14.480   0.477  52.904  1.00  0.00           O  
ATOM   1501 HO2'   U    47      13.690   0.915  53.228  1.00  0.00           H  
ATOM   1502  O3'   U    47      12.002   0.120  52.619  1.00  0.00           O  
ATOM   1503  P     A    48      11.253   1.538  52.656  1.00  0.00           P  
ATOM   1504  OP1   A    48      11.009   1.813  54.057  1.00  0.00           O  
ATOM   1505  OP2   A    48      10.161   1.439  51.670  1.00  0.00           O  
ATOM   1506  O5'   A    48      12.236   2.637  52.160  1.00  0.00           O  
ATOM   1507  C5'   A    48      12.393   2.956  50.810  1.00  0.00           C  
ATOM   1508  H5'   A    48      11.539   3.477  50.378  1.00  0.00           H  
ATOM   1509 H5''   A    48      12.583   2.017  50.289  1.00  0.00           H  
ATOM   1510  C4'   A    48      13.645   3.819  50.618  1.00  0.00           C  
ATOM   1511  H4'   A    48      14.512   3.410  51.137  1.00  0.00           H  
ATOM   1512  O4'   A    48      13.872   4.123  49.205  1.00  0.00           O  
ATOM   1513  C1'   A    48      13.717   5.494  49.034  1.00  0.00           C  
ATOM   1514  H1'   A    48      14.738   5.870  49.098  1.00  0.00           H  
ATOM   1515  N9    A    48      13.153   5.854  47.735  1.00  0.00           N  
ATOM   1516  C8    A    48      13.650   6.666  46.724  1.00  0.00           C  
ATOM   1517  H8    A    48      14.563   7.237  46.804  1.00  0.00           H  
ATOM   1518  N7    A    48      12.962   6.725  45.634  1.00  0.00           N  
ATOM   1519  C5    A    48      11.894   5.923  45.987  1.00  0.00           C  
ATOM   1520  C6    A    48      10.745   5.508  45.221  1.00  0.00           C  
ATOM   1521  N6    A    48      10.385   5.963  44.015  1.00  0.00           N  
ATOM   1522  H61   A    48       9.524   5.663  43.581  1.00  0.00           H  
ATOM   1523  H62   A    48      10.906   6.739  43.633  1.00  0.00           H  
ATOM   1524  N1    A    48       9.812   4.728  45.694  1.00  0.00           N  
ATOM   1525  C2    A    48      10.050   4.228  46.881  1.00  0.00           C  
ATOM   1526  H2    A    48       9.285   3.618  47.339  1.00  0.00           H  
ATOM   1527  N3    A    48      11.057   4.475  47.811  1.00  0.00           N  
ATOM   1528  C4    A    48      11.933   5.394  47.281  1.00  0.00           C  
ATOM   1529  C3'   A    48      13.305   5.134  51.347  1.00  0.00           C  
ATOM   1530  H3'   A    48      12.554   4.948  52.114  1.00  0.00           H  
ATOM   1531  C2'   A    48      12.800   5.982  50.194  1.00  0.00           C  
ATOM   1532  H2'   A    48      11.772   5.678  50.000  1.00  0.00           H  
ATOM   1533  O2'   A    48      12.781   7.383  50.423  1.00  0.00           O  
ATOM   1534 HO2'   A    48      13.448   7.516  51.100  1.00  0.00           H  
ATOM   1535  O3'   A    48      14.401   5.802  51.900  1.00  0.00           O  
ATOM   1536  P     G    49      14.900   5.596  53.372  1.00  0.00           P  
ATOM   1537  OP1   G    49      13.938   4.802  54.094  1.00  0.00           O  
ATOM   1538  OP2   G    49      15.541   6.829  53.987  1.00  0.00           O  
ATOM   1539  O5'   G    49      16.207   4.705  53.132  1.00  0.00           O  
ATOM   1540  C5'   G    49      16.285   3.329  53.558  1.00  0.00           C  
ATOM   1541  H5'   G    49      15.335   2.818  53.402  1.00  0.00           H  
ATOM   1542 H5''   G    49      16.455   3.211  54.628  1.00  0.00           H  
ATOM   1543  C4'   G    49      17.255   2.456  52.683  1.00  0.00           C  
ATOM   1544  H4'   G    49      17.427   1.501  53.179  1.00  0.00           H  
ATOM   1545  O4'   G    49      16.652   2.256  51.453  1.00  0.00           O  
ATOM   1546  C1'   G    49      17.675   2.189  50.493  1.00  0.00           C  
ATOM   1547  H1'   G    49      17.568   1.298  49.873  1.00  0.00           H  
ATOM   1548  N9    G    49      17.513   3.336  49.460  1.00  0.00           N  
ATOM   1549  C8    G    49      17.250   4.671  49.725  1.00  0.00           C  
ATOM   1550  H8    G    49      16.985   5.063  50.696  1.00  0.00           H  
ATOM   1551  N7    G    49      17.022   5.359  48.606  1.00  0.00           N  
ATOM   1552  C5    G    49      17.474   4.479  47.578  1.00  0.00           C  
ATOM   1553  C6    G    49      17.830   4.703  46.192  1.00  0.00           C  
ATOM   1554  O6    G    49      17.564   5.729  45.580  1.00  0.00           O  
ATOM   1555  N1    G    49      18.441   3.634  45.547  1.00  0.00           N  
ATOM   1556  H1    G    49      18.656   3.782  44.572  1.00  0.00           H  
ATOM   1557  C2    G    49      18.665   2.455  46.162  1.00  0.00           C  
ATOM   1558  N2    G    49      19.191   1.470  45.531  1.00  0.00           N  
ATOM   1559  H21   G    49      19.346   1.587  44.540  1.00  0.00           H  
ATOM   1560  H22   G    49      19.165   0.621  46.077  1.00  0.00           H  
ATOM   1561  N3    G    49      18.299   2.158  47.439  1.00  0.00           N  
ATOM   1562  C4    G    49      17.859   3.264  48.164  1.00  0.00           C  
ATOM   1563  C3'   G    49      18.635   3.047  52.429  1.00  0.00           C  
ATOM   1564  H3'   G    49      18.672   4.111  52.193  1.00  0.00           H  
ATOM   1565  C2'   G    49      19.046   2.267  51.226  1.00  0.00           C  
ATOM   1566  H2'   G    49      19.811   2.801  50.662  1.00  0.00           H  
ATOM   1567  O2'   G    49      19.252   0.839  51.451  1.00  0.00           O  
ATOM   1568 HO2'   G    49      19.706   0.733  52.290  1.00  0.00           H  
ATOM   1569  O3'   G    49      19.530   2.617  53.433  1.00  0.00           O  
ATOM   1570  P     U    50      20.279   3.658  54.412  1.00  0.00           P  
ATOM   1571  OP1   U    50      21.177   2.776  55.226  1.00  0.00           O  
ATOM   1572  OP2   U    50      19.220   4.405  55.032  1.00  0.00           O  
ATOM   1573  O5'   U    50      21.072   4.701  53.593  1.00  0.00           O  
ATOM   1574  C5'   U    50      22.163   4.380  52.749  1.00  0.00           C  
ATOM   1575  H5'   U    50      21.727   3.811  51.927  1.00  0.00           H  
ATOM   1576 H5''   U    50      22.933   3.758  53.205  1.00  0.00           H  
ATOM   1577  C4'   U    50      22.919   5.684  52.283  1.00  0.00           C  
ATOM   1578  H4'   U    50      23.834   5.392  51.768  1.00  0.00           H  
ATOM   1579  O4'   U    50      22.039   6.416  51.430  1.00  0.00           O  
ATOM   1580  C1'   U    50      21.915   7.674  52.068  1.00  0.00           C  
ATOM   1581  H1'   U    50      22.687   8.358  51.714  1.00  0.00           H  
ATOM   1582  N1    U    50      20.590   8.261  51.911  1.00  0.00           N  
ATOM   1583  C6    U    50      19.446   7.615  52.344  1.00  0.00           C  
ATOM   1584  H6    U    50      19.498   6.660  52.846  1.00  0.00           H  
ATOM   1585  C5    U    50      18.191   8.187  52.227  1.00  0.00           C  
ATOM   1586  H5    U    50      17.372   7.645  52.675  1.00  0.00           H  
ATOM   1587  C4    U    50      18.089   9.518  51.604  1.00  0.00           C  
ATOM   1588  O4    U    50      17.058  10.124  51.511  1.00  0.00           O  
ATOM   1589  N3    U    50      19.207   9.972  50.980  1.00  0.00           N  
ATOM   1590  H3    U    50      19.224  10.942  50.700  1.00  0.00           H  
ATOM   1591  C2    U    50      20.516   9.458  51.133  1.00  0.00           C  
ATOM   1592  O2    U    50      21.500  10.039  50.730  1.00  0.00           O  
ATOM   1593  C3'   U    50      23.397   6.481  53.547  1.00  0.00           C  
ATOM   1594  H3'   U    50      23.392   5.851  54.437  1.00  0.00           H  
ATOM   1595  C2'   U    50      22.227   7.494  53.591  1.00  0.00           C  
ATOM   1596  H2'   U    50      21.318   7.127  54.068  1.00  0.00           H  
ATOM   1597  O2'   U    50      22.615   8.714  54.117  1.00  0.00           O  
ATOM   1598 HO2'   U    50      23.484   8.428  54.407  1.00  0.00           H  
ATOM   1599  O3'   U    50      24.510   7.301  53.256  1.00  0.00           O  
ATOM   1600  P     A    51      25.970   6.744  53.323  1.00  0.00           P  
ATOM   1601  OP1   A    51      25.923   5.656  54.301  1.00  0.00           O  
ATOM   1602  OP2   A    51      26.907   7.804  53.560  1.00  0.00           O  
ATOM   1603  O5'   A    51      26.224   6.066  51.899  1.00  0.00           O  
ATOM   1604  C5'   A    51      26.121   6.819  50.652  1.00  0.00           C  
ATOM   1605  H5'   A    51      27.071   7.345  50.551  1.00  0.00           H  
ATOM   1606 H5''   A    51      25.232   7.447  50.614  1.00  0.00           H  
ATOM   1607  C4'   A    51      25.932   5.831  49.512  1.00  0.00           C  
ATOM   1608  H4'   A    51      26.671   5.055  49.708  1.00  0.00           H  
ATOM   1609  O4'   A    51      24.652   5.250  49.666  1.00  0.00           O  
ATOM   1610  C1'   A    51      24.104   4.857  48.463  1.00  0.00           C  
ATOM   1611  H1'   A    51      24.277   3.782  48.416  1.00  0.00           H  
ATOM   1612  N9    A    51      22.701   5.151  48.323  1.00  0.00           N  
ATOM   1613  C8    A    51      21.607   4.320  48.218  1.00  0.00           C  
ATOM   1614  H8    A    51      21.538   3.274  48.476  1.00  0.00           H  
ATOM   1615  N7    A    51      20.453   4.987  48.013  1.00  0.00           N  
ATOM   1616  C5    A    51      20.834   6.325  48.104  1.00  0.00           C  
ATOM   1617  C6    A    51      20.123   7.627  48.057  1.00  0.00           C  
ATOM   1618  N6    A    51      18.813   7.778  48.005  1.00  0.00           N  
ATOM   1619  H61   A    51      18.239   6.947  48.030  1.00  0.00           H  
ATOM   1620  H62   A    51      18.414   8.705  48.027  1.00  0.00           H  
ATOM   1621  N1    A    51      20.765   8.778  48.087  1.00  0.00           N  
ATOM   1622  C2    A    51      22.073   8.704  48.069  1.00  0.00           C  
ATOM   1623  H2    A    51      22.515   9.687  48.003  1.00  0.00           H  
ATOM   1624  N3    A    51      22.863   7.666  48.188  1.00  0.00           N  
ATOM   1625  C4    A    51      22.162   6.464  48.217  1.00  0.00           C  
ATOM   1626  C3'   A    51      26.092   6.407  48.148  1.00  0.00           C  
ATOM   1627  H3'   A    51      25.778   7.445  48.260  1.00  0.00           H  
ATOM   1628  C2'   A    51      25.091   5.508  47.424  1.00  0.00           C  
ATOM   1629  H2'   A    51      24.541   6.104  46.696  1.00  0.00           H  
ATOM   1630  O2'   A    51      25.662   4.424  46.740  1.00  0.00           O  
ATOM   1631 HO2'   A    51      26.582   4.683  46.836  1.00  0.00           H  
ATOM   1632  O3'   A    51      27.466   6.200  47.726  1.00  0.00           O  
ATOM   1633  P     C    52      28.165   7.240  46.795  1.00  0.00           P  
ATOM   1634  OP1   C    52      29.664   7.029  46.744  1.00  0.00           O  
ATOM   1635  OP2   C    52      27.698   8.608  47.084  1.00  0.00           O  
ATOM   1636  O5'   C    52      27.592   6.908  45.290  1.00  0.00           O  
ATOM   1637  C5'   C    52      27.926   5.759  44.539  1.00  0.00           C  
ATOM   1638  H5'   C    52      27.575   4.942  45.170  1.00  0.00           H  
ATOM   1639 H5''   C    52      28.990   5.805  44.308  1.00  0.00           H  
ATOM   1640  C4'   C    52      27.312   5.589  43.137  1.00  0.00           C  
ATOM   1641  H4'   C    52      27.803   4.773  42.607  1.00  0.00           H  
ATOM   1642  O4'   C    52      25.973   5.435  43.172  1.00  0.00           O  
ATOM   1643  C1'   C    52      25.375   6.163  42.048  1.00  0.00           C  
ATOM   1644  H1'   C    52      24.788   5.443  41.477  1.00  0.00           H  
ATOM   1645  N1    C    52      24.361   7.118  42.614  1.00  0.00           N  
ATOM   1646  C6    C    52      24.200   7.248  43.990  1.00  0.00           C  
ATOM   1647  H6    C    52      24.950   6.826  44.642  1.00  0.00           H  
ATOM   1648  C5    C    52      23.220   8.047  44.443  1.00  0.00           C  
ATOM   1649  H5    C    52      23.099   8.134  45.512  1.00  0.00           H  
ATOM   1650  C4    C    52      22.306   8.552  43.486  1.00  0.00           C  
ATOM   1651  N4    C    52      21.272   9.217  43.788  1.00  0.00           N  
ATOM   1652  H41   C    52      20.828   9.737  43.045  1.00  0.00           H  
ATOM   1653  H42   C    52      21.104   9.243  44.784  1.00  0.00           H  
ATOM   1654  N3    C    52      22.535   8.525  42.201  1.00  0.00           N  
ATOM   1655  C2    C    52      23.549   7.813  41.752  1.00  0.00           C  
ATOM   1656  O2    C    52      23.716   7.717  40.485  1.00  0.00           O  
ATOM   1657  C3'   C    52      27.523   6.878  42.352  1.00  0.00           C  
ATOM   1658  H3'   C    52      27.373   7.744  42.997  1.00  0.00           H  
ATOM   1659  C2'   C    52      26.474   6.745  41.238  1.00  0.00           C  
ATOM   1660  H2'   C    52      26.158   7.734  40.908  1.00  0.00           H  
ATOM   1661  O2'   C    52      26.780   5.849  40.206  1.00  0.00           O  
ATOM   1662 HO2'   C    52      27.704   5.617  40.321  1.00  0.00           H  
ATOM   1663  O3'   C    52      28.872   6.899  41.862  1.00  0.00           O  
ATOM   1664  P     U    53      29.505   8.292  41.517  1.00  0.00           P  
ATOM   1665  OP1   U    53      30.818   7.946  40.907  1.00  0.00           O  
ATOM   1666  OP2   U    53      29.493   9.092  42.754  1.00  0.00           O  
ATOM   1667  O5'   U    53      28.688   9.002  40.371  1.00  0.00           O  
ATOM   1668  C5'   U    53      28.753   8.573  38.990  1.00  0.00           C  
ATOM   1669  H5'   U    53      28.245   7.621  38.831  1.00  0.00           H  
ATOM   1670 H5''   U    53      29.775   8.551  38.610  1.00  0.00           H  
ATOM   1671  C4'   U    53      27.938   9.541  38.102  1.00  0.00           C  
ATOM   1672  H4'   U    53      27.958   9.177  37.075  1.00  0.00           H  
ATOM   1673  O4'   U    53      26.570   9.599  38.526  1.00  0.00           O  
ATOM   1674  C1'   U    53      26.325  10.910  38.871  1.00  0.00           C  
ATOM   1675  H1'   U    53      25.969  11.368  37.948  1.00  0.00           H  
ATOM   1676  N1    U    53      25.381  11.071  39.998  1.00  0.00           N  
ATOM   1677  C6    U    53      25.707  10.501  41.176  1.00  0.00           C  
ATOM   1678  H6    U    53      26.569   9.903  41.430  1.00  0.00           H  
ATOM   1679  C5    U    53      24.869  10.803  42.241  1.00  0.00           C  
ATOM   1680  H5    U    53      25.033  10.455  43.251  1.00  0.00           H  
ATOM   1681  C4    U    53      23.628  11.576  41.952  1.00  0.00           C  
ATOM   1682  O4    U    53      22.815  11.845  42.833  1.00  0.00           O  
ATOM   1683  N3    U    53      23.307  11.912  40.716  1.00  0.00           N  
ATOM   1684  H3    U    53      22.586  12.597  40.540  1.00  0.00           H  
ATOM   1685  C2    U    53      24.207  11.682  39.686  1.00  0.00           C  
ATOM   1686  O2    U    53      23.873  11.914  38.485  1.00  0.00           O  
ATOM   1687  C3'   U    53      28.479  11.010  38.117  1.00  0.00           C  
ATOM   1688  H3'   U    53      29.513  11.096  38.450  1.00  0.00           H  
ATOM   1689  C2'   U    53      27.581  11.650  39.110  1.00  0.00           C  
ATOM   1690  H2'   U    53      27.823  11.373  40.136  1.00  0.00           H  
ATOM   1691  O2'   U    53      27.427  13.049  39.150  1.00  0.00           O  
ATOM   1692 HO2'   U    53      27.135  13.407  38.308  1.00  0.00           H  
ATOM   1693  O3'   U    53      28.347  11.345  36.754  1.00  0.00           O  
ATOM   1694  P     G    54      28.745  12.796  36.188  1.00  0.00           P  
ATOM   1695  OP1   G    54      28.939  12.649  34.706  1.00  0.00           O  
ATOM   1696  OP2   G    54      29.933  13.224  36.883  1.00  0.00           O  
ATOM   1697  O5'   G    54      27.570  13.758  36.459  1.00  0.00           O  
ATOM   1698  C5'   G    54      26.379  13.472  35.699  1.00  0.00           C  
ATOM   1699  H5'   G    54      25.915  12.533  36.000  1.00  0.00           H  
ATOM   1700 H5''   G    54      26.655  13.348  34.651  1.00  0.00           H  
ATOM   1701  C4'   G    54      25.313  14.557  35.901  1.00  0.00           C  
ATOM   1702  H4'   G    54      24.474  14.364  35.233  1.00  0.00           H  
ATOM   1703  O4'   G    54      24.825  14.407  37.281  1.00  0.00           O  
ATOM   1704  C1'   G    54      23.988  15.513  37.462  1.00  0.00           C  
ATOM   1705  H1'   G    54      22.956  15.340  37.157  1.00  0.00           H  
ATOM   1706  N9    G    54      23.852  15.802  38.965  1.00  0.00           N  
ATOM   1707  C8    G    54      24.494  15.027  39.960  1.00  0.00           C  
ATOM   1708  H8    G    54      25.313  14.346  39.778  1.00  0.00           H  
ATOM   1709  N7    G    54      23.882  15.238  41.136  1.00  0.00           N  
ATOM   1710  C5    G    54      22.917  16.207  40.888  1.00  0.00           C  
ATOM   1711  C6    G    54      21.899  16.821  41.719  1.00  0.00           C  
ATOM   1712  O6    G    54      21.811  16.649  42.943  1.00  0.00           O  
ATOM   1713  N1    G    54      21.007  17.624  41.039  1.00  0.00           N  
ATOM   1714  H1    G    54      20.276  18.059  41.583  1.00  0.00           H  
ATOM   1715  C2    G    54      21.005  17.831  39.738  1.00  0.00           C  
ATOM   1716  N2    G    54      20.278  18.810  39.301  1.00  0.00           N  
ATOM   1717  H21   G    54      20.375  19.027  38.319  1.00  0.00           H  
ATOM   1718  H22   G    54      19.657  19.319  39.914  1.00  0.00           H  
ATOM   1719  N3    G    54      21.948  17.373  38.965  1.00  0.00           N  
ATOM   1720  C4    G    54      22.835  16.565  39.580  1.00  0.00           C  
ATOM   1721  C3'   G    54      25.749  16.002  35.915  1.00  0.00           C  
ATOM   1722  H3'   G    54      26.701  16.076  36.440  1.00  0.00           H  
ATOM   1723  C2'   G    54      24.588  16.676  36.691  1.00  0.00           C  
ATOM   1724  H2'   G    54      24.896  17.419  37.427  1.00  0.00           H  
ATOM   1725  O2'   G    54      23.713  17.467  35.954  1.00  0.00           O  
ATOM   1726 HO2'   G    54      24.026  17.582  35.054  1.00  0.00           H  
ATOM   1727  O3'   G    54      25.865  16.607  34.665  1.00  0.00           O  
ATOM   1728  P     A    55      26.945  17.714  34.307  1.00  0.00           P  
ATOM   1729  OP1   A    55      26.436  18.338  33.030  1.00  0.00           O  
ATOM   1730  OP2   A    55      28.256  17.089  34.320  1.00  0.00           O  
ATOM   1731  O5'   A    55      26.773  18.708  35.545  1.00  0.00           O  
ATOM   1732  C5'   A    55      25.778  19.751  35.489  1.00  0.00           C  
ATOM   1733  H5'   A    55      24.810  19.370  35.165  1.00  0.00           H  
ATOM   1734 H5''   A    55      25.989  20.293  34.568  1.00  0.00           H  
ATOM   1735  C4'   A    55      25.629  20.556  36.827  1.00  0.00           C  
ATOM   1736  H4'   A    55      24.703  21.126  36.762  1.00  0.00           H  
ATOM   1737  O4'   A    55      25.626  19.851  38.003  1.00  0.00           O  
ATOM   1738  C1'   A    55      26.773  19.836  38.770  1.00  0.00           C  
ATOM   1739  H1'   A    55      26.391  20.325  39.666  1.00  0.00           H  
ATOM   1740  N9    A    55      27.150  18.428  39.097  1.00  0.00           N  
ATOM   1741  C8    A    55      27.852  17.455  38.329  1.00  0.00           C  
ATOM   1742  H8    A    55      28.210  17.766  37.359  1.00  0.00           H  
ATOM   1743  N7    A    55      28.028  16.310  38.918  1.00  0.00           N  
ATOM   1744  C5    A    55      27.501  16.545  40.140  1.00  0.00           C  
ATOM   1745  C6    A    55      27.528  15.763  41.388  1.00  0.00           C  
ATOM   1746  N6    A    55      28.057  14.537  41.504  1.00  0.00           N  
ATOM   1747  H61   A    55      28.113  14.180  42.447  1.00  0.00           H  
ATOM   1748  H62   A    55      28.413  14.059  40.689  1.00  0.00           H  
ATOM   1749  N1    A    55      26.864  16.173  42.477  1.00  0.00           N  
ATOM   1750  C2    A    55      26.335  17.371  42.426  1.00  0.00           C  
ATOM   1751  H2    A    55      25.972  17.686  43.394  1.00  0.00           H  
ATOM   1752  N3    A    55      26.471  18.259  41.416  1.00  0.00           N  
ATOM   1753  C4    A    55      26.944  17.778  40.262  1.00  0.00           C  
ATOM   1754  C3'   A    55      26.801  21.487  37.022  1.00  0.00           C  
ATOM   1755  H3'   A    55      27.300  21.894  36.143  1.00  0.00           H  
ATOM   1756  C2'   A    55      27.675  20.567  37.829  1.00  0.00           C  
ATOM   1757  H2'   A    55      28.069  19.751  37.224  1.00  0.00           H  
ATOM   1758  O2'   A    55      28.775  21.278  38.316  1.00  0.00           O  
ATOM   1759 HO2'   A    55      28.413  22.116  38.612  1.00  0.00           H  
ATOM   1760  O3'   A    55      26.378  22.561  37.766  1.00  0.00           O  
ATOM   1761  P     U    56      25.638  23.861  37.179  1.00  0.00           P  
ATOM   1762  OP1   U    56      26.127  24.108  35.815  1.00  0.00           O  
ATOM   1763  OP2   U    56      25.684  24.945  38.130  1.00  0.00           O  
ATOM   1764  O5'   U    56      24.145  23.439  36.922  1.00  0.00           O  
ATOM   1765  C5'   U    56      23.521  23.910  35.685  1.00  0.00           C  
ATOM   1766  H5'   U    56      23.715  23.111  34.969  1.00  0.00           H  
ATOM   1767 H5''   U    56      23.906  24.883  35.381  1.00  0.00           H  
ATOM   1768  C4'   U    56      21.965  24.070  35.826  1.00  0.00           C  
ATOM   1769  H4'   U    56      21.522  24.307  34.859  1.00  0.00           H  
ATOM   1770  O4'   U    56      21.284  22.760  36.234  1.00  0.00           O  
ATOM   1771  C1'   U    56      20.497  22.854  37.419  1.00  0.00           C  
ATOM   1772  H1'   U    56      19.603  22.254  37.251  1.00  0.00           H  
ATOM   1773  N1    U    56      21.070  22.239  38.669  1.00  0.00           N  
ATOM   1774  C6    U    56      22.224  21.433  38.611  1.00  0.00           C  
ATOM   1775  H6    U    56      22.653  21.155  37.659  1.00  0.00           H  
ATOM   1776  C5    U    56      22.848  21.016  39.705  1.00  0.00           C  
ATOM   1777  H5    U    56      23.721  20.383  39.652  1.00  0.00           H  
ATOM   1778  C4    U    56      22.310  21.347  40.946  1.00  0.00           C  
ATOM   1779  O4    U    56      22.811  21.001  41.995  1.00  0.00           O  
ATOM   1780  N3    U    56      21.105  21.936  40.953  1.00  0.00           N  
ATOM   1781  H3    U    56      20.557  21.957  41.801  1.00  0.00           H  
ATOM   1782  C2    U    56      20.475  22.397  39.868  1.00  0.00           C  
ATOM   1783  O2    U    56      19.329  22.874  39.926  1.00  0.00           O  
ATOM   1784  C3'   U    56      21.534  24.972  36.906  1.00  0.00           C  
ATOM   1785  H3'   U    56      22.387  25.097  37.574  1.00  0.00           H  
ATOM   1786  C2'   U    56      20.264  24.342  37.484  1.00  0.00           C  
ATOM   1787  H2'   U    56      20.253  24.738  38.499  1.00  0.00           H  
ATOM   1788  O2'   U    56      19.116  24.799  36.761  1.00  0.00           O  
ATOM   1789 HO2'   U    56      19.422  25.608  36.343  1.00  0.00           H  
ATOM   1790  O3'   U    56      21.218  26.195  36.320  1.00  0.00           O  
ATOM   1791  P     G    57      21.477  27.576  37.066  1.00  0.00           P  
ATOM   1792  OP1   G    57      21.100  28.669  36.178  1.00  0.00           O  
ATOM   1793  OP2   G    57      22.876  27.561  37.622  1.00  0.00           O  
ATOM   1794  O5'   G    57      20.494  27.578  38.371  1.00  0.00           O  
ATOM   1795  C5'   G    57      19.143  28.037  38.271  1.00  0.00           C  
ATOM   1796  H5'   G    57      18.582  27.490  37.514  1.00  0.00           H  
ATOM   1797 H5''   G    57      18.948  29.045  37.905  1.00  0.00           H  
ATOM   1798  C4'   G    57      18.441  27.844  39.661  1.00  0.00           C  
ATOM   1799  H4'   G    57      17.371  27.981  39.506  1.00  0.00           H  
ATOM   1800  O4'   G    57      18.488  26.543  40.159  1.00  0.00           O  
ATOM   1801  C1'   G    57      18.526  26.604  41.593  1.00  0.00           C  
ATOM   1802  H1'   G    57      17.688  25.982  41.908  1.00  0.00           H  
ATOM   1803  N9    G    57      19.715  25.870  42.167  1.00  0.00           N  
ATOM   1804  C8    G    57      20.749  25.286  41.518  1.00  0.00           C  
ATOM   1805  H8    G    57      20.855  25.230  40.445  1.00  0.00           H  
ATOM   1806  N7    G    57      21.654  24.770  42.384  1.00  0.00           N  
ATOM   1807  C5    G    57      21.105  24.990  43.683  1.00  0.00           C  
ATOM   1808  C6    G    57      21.489  24.520  45.009  1.00  0.00           C  
ATOM   1809  O6    G    57      22.536  23.951  45.361  1.00  0.00           O  
ATOM   1810  N1    G    57      20.432  24.714  45.960  1.00  0.00           N  
ATOM   1811  H1    G    57      20.584  24.433  46.918  1.00  0.00           H  
ATOM   1812  C2    G    57      19.368  25.493  45.703  1.00  0.00           C  
ATOM   1813  N2    G    57      18.466  25.732  46.641  1.00  0.00           N  
ATOM   1814  H21   G    57      17.652  26.239  46.326  1.00  0.00           H  
ATOM   1815  H22   G    57      18.836  25.578  47.568  1.00  0.00           H  
ATOM   1816  N3    G    57      19.065  26.002  44.528  1.00  0.00           N  
ATOM   1817  C4    G    57      19.861  25.538  43.522  1.00  0.00           C  
ATOM   1818  C3'   G    57      18.913  28.815  40.769  1.00  0.00           C  
ATOM   1819  H3'   G    57      20.001  28.881  40.799  1.00  0.00           H  
ATOM   1820  C2'   G    57      18.379  28.082  41.969  1.00  0.00           C  
ATOM   1821  H2'   G    57      19.000  28.458  42.782  1.00  0.00           H  
ATOM   1822  O2'   G    57      16.988  28.395  42.152  1.00  0.00           O  
ATOM   1823 HO2'   G    57      16.833  29.338  42.058  1.00  0.00           H  
ATOM   1824  O3'   G    57      18.290  30.103  40.621  1.00  0.00           O  
ATOM   1825  P     U    58      19.145  31.373  41.041  1.00  0.00           P  
ATOM   1826  OP1   U    58      18.195  32.485  40.872  1.00  0.00           O  
ATOM   1827  OP2   U    58      20.463  31.458  40.373  1.00  0.00           O  
ATOM   1828  O5'   U    58      19.350  31.159  42.602  1.00  0.00           O  
ATOM   1829  C5'   U    58      18.365  31.390  43.593  1.00  0.00           C  
ATOM   1830  H5'   U    58      17.555  30.804  43.159  1.00  0.00           H  
ATOM   1831 H5''   U    58      18.166  32.461  43.555  1.00  0.00           H  
ATOM   1832  C4'   U    58      18.643  30.843  44.969  1.00  0.00           C  
ATOM   1833  H4'   U    58      17.868  31.098  45.692  1.00  0.00           H  
ATOM   1834  O4'   U    58      18.959  29.455  44.909  1.00  0.00           O  
ATOM   1835  C1'   U    58      19.778  29.090  46.032  1.00  0.00           C  
ATOM   1836  H1'   U    58      19.261  28.426  46.725  1.00  0.00           H  
ATOM   1837  N1    U    58      20.992  28.405  45.633  1.00  0.00           N  
ATOM   1838  C6    U    58      21.576  28.563  44.365  1.00  0.00           C  
ATOM   1839  H6    U    58      21.058  29.207  43.671  1.00  0.00           H  
ATOM   1840  C5    U    58      22.785  28.090  44.043  1.00  0.00           C  
ATOM   1841  H5    U    58      23.209  28.242  43.061  1.00  0.00           H  
ATOM   1842  C4    U    58      23.457  27.265  44.992  1.00  0.00           C  
ATOM   1843  O4    U    58      24.488  26.707  44.723  1.00  0.00           O  
ATOM   1844  N3    U    58      22.827  27.105  46.193  1.00  0.00           N  
ATOM   1845  H3    U    58      23.206  26.417  46.828  1.00  0.00           H  
ATOM   1846  C2    U    58      21.628  27.646  46.605  1.00  0.00           C  
ATOM   1847  O2    U    58      21.162  27.374  47.741  1.00  0.00           O  
ATOM   1848  C3'   U    58      19.889  31.472  45.622  1.00  0.00           C  
ATOM   1849  H3'   U    58      20.745  31.612  44.963  1.00  0.00           H  
ATOM   1850  C2'   U    58      20.180  30.386  46.669  1.00  0.00           C  
ATOM   1851  H2'   U    58      21.180  30.415  47.101  1.00  0.00           H  
ATOM   1852  O2'   U    58      19.343  30.527  47.877  1.00  0.00           O  
ATOM   1853 HO2'   U    58      19.891  30.994  48.512  1.00  0.00           H  
ATOM   1854  O3'   U    58      19.449  32.650  46.219  1.00  0.00           O  
ATOM   1855  P     C    59      20.385  33.775  46.758  1.00  0.00           P  
ATOM   1856  OP1   C    59      19.485  34.946  46.988  1.00  0.00           O  
ATOM   1857  OP2   C    59      21.379  33.806  45.715  1.00  0.00           O  
ATOM   1858  O5'   C    59      21.026  33.159  48.039  1.00  0.00           O  
ATOM   1859  C5'   C    59      20.484  33.540  49.226  1.00  0.00           C  
ATOM   1860  H5'   C    59      19.427  33.282  49.155  1.00  0.00           H  
ATOM   1861 H5''   C    59      20.517  34.622  49.348  1.00  0.00           H  
ATOM   1862  C4'   C    59      21.052  32.671  50.337  1.00  0.00           C  
ATOM   1863  H4'   C    59      20.440  32.719  51.238  1.00  0.00           H  
ATOM   1864  O4'   C    59      21.147  31.324  50.014  1.00  0.00           O  
ATOM   1865  C1'   C    59      22.157  30.723  50.767  1.00  0.00           C  
ATOM   1866  H1'   C    59      21.743  29.896  51.343  1.00  0.00           H  
ATOM   1867  N1    C    59      23.194  30.136  49.821  1.00  0.00           N  
ATOM   1868  C6    C    59      23.285  30.501  48.500  1.00  0.00           C  
ATOM   1869  H6    C    59      22.837  31.424  48.163  1.00  0.00           H  
ATOM   1870  C5    C    59      24.098  29.746  47.679  1.00  0.00           C  
ATOM   1871  H5    C    59      24.103  29.986  46.626  1.00  0.00           H  
ATOM   1872  C4    C    59      24.819  28.686  48.220  1.00  0.00           C  
ATOM   1873  N4    C    59      25.578  27.902  47.449  1.00  0.00           N  
ATOM   1874  H41   C    59      25.587  28.053  46.450  1.00  0.00           H  
ATOM   1875  H42   C    59      26.309  27.476  48.000  1.00  0.00           H  
ATOM   1876  N3    C    59      24.937  28.477  49.533  1.00  0.00           N  
ATOM   1877  C2    C    59      23.985  29.088  50.327  1.00  0.00           C  
ATOM   1878  O2    C    59      23.954  28.749  51.504  1.00  0.00           O  
ATOM   1879  C3'   C    59      22.415  33.051  50.848  1.00  0.00           C  
ATOM   1880  H3'   C    59      23.028  33.357  50.000  1.00  0.00           H  
ATOM   1881  C2'   C    59      22.713  31.807  51.654  1.00  0.00           C  
ATOM   1882  H2'   C    59      23.771  31.578  51.788  1.00  0.00           H  
ATOM   1883  O2'   C    59      22.089  31.897  52.964  1.00  0.00           O  
ATOM   1884 HO2'   C    59      21.756  32.793  53.051  1.00  0.00           H  
ATOM   1885  O3'   C    59      22.441  34.098  51.767  1.00  0.00           O  
ATOM   1886  P     G    60      23.757  34.829  52.083  1.00  0.00           P  
ATOM   1887  OP1   G    60      23.430  36.000  52.900  1.00  0.00           O  
ATOM   1888  OP2   G    60      24.424  35.133  50.810  1.00  0.00           O  
ATOM   1889  O5'   G    60      24.688  33.913  52.996  1.00  0.00           O  
ATOM   1890  C5'   G    60      24.398  33.800  54.427  1.00  0.00           C  
ATOM   1891  H5'   G    60      23.363  33.468  54.511  1.00  0.00           H  
ATOM   1892 H5''   G    60      24.520  34.795  54.855  1.00  0.00           H  
ATOM   1893  C4'   G    60      25.327  32.740  55.137  1.00  0.00           C  
ATOM   1894  H4'   G    60      24.967  32.468  56.129  1.00  0.00           H  
ATOM   1895  O4'   G    60      25.182  31.501  54.445  1.00  0.00           O  
ATOM   1896  C1'   G    60      26.331  30.736  54.495  1.00  0.00           C  
ATOM   1897  H1'   G    60      26.118  29.764  54.939  1.00  0.00           H  
ATOM   1898  N9    G    60      27.077  30.457  53.189  1.00  0.00           N  
ATOM   1899  C8    G    60      26.740  30.939  51.961  1.00  0.00           C  
ATOM   1900  H8    G    60      25.989  31.668  51.697  1.00  0.00           H  
ATOM   1901  N7    G    60      27.421  30.348  50.975  1.00  0.00           N  
ATOM   1902  C5    G    60      28.373  29.498  51.611  1.00  0.00           C  
ATOM   1903  C6    G    60      29.418  28.652  51.170  1.00  0.00           C  
ATOM   1904  O6    G    60      29.799  28.388  50.002  1.00  0.00           O  
ATOM   1905  N1    G    60      30.131  28.081  52.188  1.00  0.00           N  
ATOM   1906  H1    G    60      30.816  27.360  52.014  1.00  0.00           H  
ATOM   1907  C2    G    60      29.768  28.290  53.494  1.00  0.00           C  
ATOM   1908  N2    G    60      30.523  27.595  54.347  1.00  0.00           N  
ATOM   1909  H21   G    60      31.326  27.038  54.091  1.00  0.00           H  
ATOM   1910  H22   G    60      30.147  27.548  55.283  1.00  0.00           H  
ATOM   1911  N3    G    60      28.778  28.987  53.968  1.00  0.00           N  
ATOM   1912  C4    G    60      28.141  29.612  52.975  1.00  0.00           C  
ATOM   1913  C3'   G    60      26.823  32.930  55.253  1.00  0.00           C  
ATOM   1914  H3'   G    60      27.233  33.252  54.296  1.00  0.00           H  
ATOM   1915  C2'   G    60      27.261  31.510  55.481  1.00  0.00           C  
ATOM   1916  H2'   G    60      28.300  31.348  55.193  1.00  0.00           H  
ATOM   1917  O2'   G    60      27.040  31.059  56.792  1.00  0.00           O  
ATOM   1918 HO2'   G    60      27.280  31.802  57.352  1.00  0.00           H  
ATOM   1919  O3'   G    60      27.231  33.861  56.264  1.00  0.00           O  
ATOM   1920  P     U    61      27.114  35.462  56.028  1.00  0.00           P  
ATOM   1921  OP1   U    61      25.772  36.022  56.421  1.00  0.00           O  
ATOM   1922  OP2   U    61      27.608  35.637  54.595  1.00  0.00           O  
ATOM   1923  O5'   U    61      28.229  36.110  56.982  1.00  0.00           O  
ATOM   1924  C5'   U    61      28.565  37.455  56.903  1.00  0.00           C  
ATOM   1925  H5'   U    61      27.680  38.088  56.827  1.00  0.00           H  
ATOM   1926 H5''   U    61      29.173  37.664  56.023  1.00  0.00           H  
ATOM   1927  C4'   U    61      29.338  37.942  58.132  1.00  0.00           C  
ATOM   1928  H4'   U    61      29.667  38.938  57.837  1.00  0.00           H  
ATOM   1929  O4'   U    61      28.408  37.951  59.206  1.00  0.00           O  
ATOM   1930  C1'   U    61      29.001  37.286  60.361  1.00  0.00           C  
ATOM   1931  H1'   U    61      29.557  38.057  60.895  1.00  0.00           H  
ATOM   1932  N1    U    61      27.971  36.458  61.185  1.00  0.00           N  
ATOM   1933  C6    U    61      26.891  35.858  60.614  1.00  0.00           C  
ATOM   1934  H6    U    61      26.766  35.868  59.541  1.00  0.00           H  
ATOM   1935  C5    U    61      25.899  35.346  61.427  1.00  0.00           C  
ATOM   1936  H5    U    61      25.046  34.907  60.931  1.00  0.00           H  
ATOM   1937  C4    U    61      26.037  35.200  62.855  1.00  0.00           C  
ATOM   1938  O4    U    61      25.214  34.673  63.597  1.00  0.00           O  
ATOM   1939  N3    U    61      27.110  35.767  63.346  1.00  0.00           N  
ATOM   1940  H3    U    61      27.243  35.577  64.329  1.00  0.00           H  
ATOM   1941  C2    U    61      28.047  36.498  62.553  1.00  0.00           C  
ATOM   1942  O2    U    61      29.002  37.100  63.116  1.00  0.00           O  
ATOM   1943  C3'   U    61      30.550  37.118  58.547  1.00  0.00           C  
ATOM   1944  H3'   U    61      30.875  36.465  57.737  1.00  0.00           H  
ATOM   1945  C2'   U    61      29.905  36.258  59.653  1.00  0.00           C  
ATOM   1946  H2'   U    61      29.288  35.420  59.327  1.00  0.00           H  
ATOM   1947  O2'   U    61      30.914  35.774  60.489  1.00  0.00           O  
ATOM   1948 HO2'   U    61      30.710  34.855  60.678  1.00  0.00           H  
ATOM   1949  O3'   U    61      31.641  37.842  59.078  1.00  0.00           O  
ATOM   1950  P     A    62      32.640  38.672  58.118  1.00  0.00           P  
ATOM   1951  OP1   A    62      31.995  38.756  56.826  1.00  0.00           O  
ATOM   1952  OP2   A    62      33.924  37.953  58.193  1.00  0.00           O  
ATOM   1953  O5'   A    62      32.716  40.168  58.648  1.00  0.00           O  
ATOM   1954  C5'   A    62      33.686  40.609  59.617  1.00  0.00           C  
ATOM   1955  H5'   A    62      34.164  41.494  59.198  1.00  0.00           H  
ATOM   1956 H5''   A    62      34.355  39.749  59.612  1.00  0.00           H  
ATOM   1957  C4'   A    62      33.110  40.913  60.984  1.00  0.00           C  
ATOM   1958  H4'   A    62      33.804  41.284  61.738  1.00  0.00           H  
ATOM   1959  O4'   A    62      32.286  42.029  60.825  1.00  0.00           O  
ATOM   1960  C1'   A    62      30.961  41.813  61.305  1.00  0.00           C  
ATOM   1961  H1'   A    62      30.595  42.634  61.922  1.00  0.00           H  
ATOM   1962  N9    A    62      30.072  41.677  60.131  1.00  0.00           N  
ATOM   1963  C8    A    62      30.175  42.253  58.825  1.00  0.00           C  
ATOM   1964  H8    A    62      30.980  42.930  58.581  1.00  0.00           H  
ATOM   1965  N7    A    62      29.160  42.017  58.033  1.00  0.00           N  
ATOM   1966  C5    A    62      28.292  41.329  58.861  1.00  0.00           C  
ATOM   1967  C6    A    62      27.065  40.740  58.623  1.00  0.00           C  
ATOM   1968  N6    A    62      26.389  40.586  57.465  1.00  0.00           N  
ATOM   1969  H61   A    62      26.829  40.726  56.567  1.00  0.00           H  
ATOM   1970  H62   A    62      25.548  40.035  57.370  1.00  0.00           H  
ATOM   1971  N1    A    62      26.385  40.085  59.631  1.00  0.00           N  
ATOM   1972  C2    A    62      26.943  40.109  60.835  1.00  0.00           C  
ATOM   1973  H2    A    62      26.456  39.652  61.684  1.00  0.00           H  
ATOM   1974  N3    A    62      28.055  40.701  61.212  1.00  0.00           N  
ATOM   1975  C4    A    62      28.737  41.252  60.129  1.00  0.00           C  
ATOM   1976  C3'   A    62      32.368  39.780  61.672  1.00  0.00           C  
ATOM   1977  H3'   A    62      32.082  39.034  60.930  1.00  0.00           H  
ATOM   1978  C2'   A    62      31.108  40.537  62.145  1.00  0.00           C  
ATOM   1979  H2'   A    62      30.243  39.876  62.084  1.00  0.00           H  
ATOM   1980  O2'   A    62      31.252  41.031  63.524  1.00  0.00           O  
ATOM   1981 HO2'   A    62      31.720  40.310  63.950  1.00  0.00           H  
ATOM   1982  O3'   A    62      32.964  39.173  62.827  1.00  0.00           O  
ATOM   1983  P     U    63      34.304  38.384  62.751  1.00  0.00           P  
ATOM   1984  OP1   U    63      34.443  37.858  61.370  1.00  0.00           O  
ATOM   1985  OP2   U    63      34.171  37.381  63.812  1.00  0.00           O  
ATOM   1986  O5'   U    63      35.496  39.380  63.063  1.00  0.00           O  
ATOM   1987  C5'   U    63      35.263  40.543  63.879  1.00  0.00           C  
ATOM   1988  H5'   U    63      34.737  40.197  64.769  1.00  0.00           H  
ATOM   1989 H5''   U    63      34.624  41.321  63.462  1.00  0.00           H  
ATOM   1990  C4'   U    63      36.614  41.176  64.145  1.00  0.00           C  
ATOM   1991  H4'   U    63      37.250  40.446  64.645  1.00  0.00           H  
ATOM   1992  O4'   U    63      37.244  41.618  62.901  1.00  0.00           O  
ATOM   1993  C1'   U    63      37.767  42.952  62.991  1.00  0.00           C  
ATOM   1994  H1'   U    63      38.838  42.929  62.789  1.00  0.00           H  
ATOM   1995  N1    U    63      37.011  43.789  61.978  1.00  0.00           N  
ATOM   1996  C6    U    63      36.027  43.269  61.106  1.00  0.00           C  
ATOM   1997  H6    U    63      35.937  42.200  60.975  1.00  0.00           H  
ATOM   1998  C5    U    63      35.170  44.123  60.432  1.00  0.00           C  
ATOM   1999  H5    U    63      34.395  43.760  59.774  1.00  0.00           H  
ATOM   2000  C4    U    63      35.360  45.560  60.614  1.00  0.00           C  
ATOM   2001  O4    U    63      34.547  46.332  60.175  1.00  0.00           O  
ATOM   2002  N3    U    63      36.489  45.927  61.221  1.00  0.00           N  
ATOM   2003  H3    U    63      36.767  46.891  61.105  1.00  0.00           H  
ATOM   2004  C2    U    63      37.309  45.170  62.038  1.00  0.00           C  
ATOM   2005  O2    U    63      38.179  45.698  62.717  1.00  0.00           O  
ATOM   2006  C3'   U    63      36.388  42.477  64.989  1.00  0.00           C  
ATOM   2007  H3'   U    63      35.580  43.053  64.537  1.00  0.00           H  
ATOM   2008  C2'   U    63      37.591  43.329  64.477  1.00  0.00           C  
ATOM   2009  H2'   U    63      37.425  44.388  64.673  1.00  0.00           H  
ATOM   2010  O2'   U    63      38.771  42.979  65.206  1.00  0.00           O  
ATOM   2011 HO2'   U    63      38.645  43.432  66.043  1.00  0.00           H  
ATOM   2012  O3'   U    63      36.248  42.275  66.395  1.00  0.00           O  
ATOM   2013  P     A    64      35.932  43.512  67.334  1.00  0.00           P  
ATOM   2014  OP1   A    64      35.320  43.046  68.603  1.00  0.00           O  
ATOM   2015  OP2   A    64      35.149  44.489  66.425  1.00  0.00           O  
ATOM   2016  O5'   A    64      37.363  44.085  67.671  1.00  0.00           O  
ATOM   2017  C5'   A    64      38.003  43.541  68.876  1.00  0.00           C  
ATOM   2018  H5'   A    64      38.366  42.521  68.749  1.00  0.00           H  
ATOM   2019 H5''   A    64      37.305  43.571  69.712  1.00  0.00           H  
ATOM   2020  C4'   A    64      39.121  44.497  69.334  1.00  0.00           C  
ATOM   2021  H4'   A    64      39.372  44.215  70.357  1.00  0.00           H  
ATOM   2022  O4'   A    64      40.245  44.367  68.519  1.00  0.00           O  
ATOM   2023  C1'   A    64      40.901  45.573  68.525  1.00  0.00           C  
ATOM   2024  H1'   A    64      41.915  45.516  68.922  1.00  0.00           H  
ATOM   2025  N9    A    64      40.926  46.179  67.178  1.00  0.00           N  
ATOM   2026  C8    A    64      40.024  46.113  66.128  1.00  0.00           C  
ATOM   2027  H8    A    64      39.225  45.395  66.234  1.00  0.00           H  
ATOM   2028  N7    A    64      40.097  46.987  65.183  1.00  0.00           N  
ATOM   2029  C5    A    64      41.295  47.633  65.499  1.00  0.00           C  
ATOM   2030  C6    A    64      42.059  48.633  64.885  1.00  0.00           C  
ATOM   2031  N6    A    64      41.705  49.395  63.839  1.00  0.00           N  
ATOM   2032  H61   A    64      40.771  49.431  63.456  1.00  0.00           H  
ATOM   2033  H62   A    64      42.446  50.059  63.665  1.00  0.00           H  
ATOM   2034  N1    A    64      43.204  49.015  65.487  1.00  0.00           N  
ATOM   2035  C2    A    64      43.547  48.528  66.711  1.00  0.00           C  
ATOM   2036  H2    A    64      44.391  48.999  67.192  1.00  0.00           H  
ATOM   2037  N3    A    64      42.930  47.626  67.368  1.00  0.00           N  
ATOM   2038  C4    A    64      41.786  47.173  66.739  1.00  0.00           C  
ATOM   2039  C3'   A    64      38.769  45.986  69.352  1.00  0.00           C  
ATOM   2040  H3'   A    64      38.235  46.248  68.439  1.00  0.00           H  
ATOM   2041  C2'   A    64      40.208  46.463  69.509  1.00  0.00           C  
ATOM   2042  H2'   A    64      40.449  47.494  69.250  1.00  0.00           H  
ATOM   2043  O2'   A    64      40.816  46.295  70.773  1.00  0.00           O  
ATOM   2044 HO2'   A    64      40.458  46.893  71.433  1.00  0.00           H  
ATOM   2045  O3'   A    64      37.970  46.340  70.463  1.00  0.00           O  
ATOM   2046  P     C    65      37.091  47.730  70.405  1.00  0.00           P  
ATOM   2047  OP1   C    65      36.895  48.125  71.797  1.00  0.00           O  
ATOM   2048  OP2   C    65      35.931  47.549  69.498  1.00  0.00           O  
ATOM   2049  O5'   C    65      38.014  48.858  69.746  1.00  0.00           O  
ATOM   2050  C5'   C    65      37.917  49.386  68.469  1.00  0.00           C  
ATOM   2051  H5'   C    65      37.242  50.241  68.501  1.00  0.00           H  
ATOM   2052 H5''   C    65      37.601  48.674  67.706  1.00  0.00           H  
ATOM   2053  C4'   C    65      39.328  49.977  68.209  1.00  0.00           C  
ATOM   2054  H4'   C    65      40.031  49.173  68.425  1.00  0.00           H  
ATOM   2055  O4'   C    65      39.589  50.348  66.891  1.00  0.00           O  
ATOM   2056  C1'   C    65      40.032  51.651  66.776  1.00  0.00           C  
ATOM   2057  H1'   C    65      41.114  51.717  66.896  1.00  0.00           H  
ATOM   2058  N1    C    65      39.667  52.316  65.423  1.00  0.00           N  
ATOM   2059  C6    C    65      38.482  52.012  64.774  1.00  0.00           C  
ATOM   2060  H6    C    65      37.837  51.393  65.381  1.00  0.00           H  
ATOM   2061  C5    C    65      38.254  52.606  63.593  1.00  0.00           C  
ATOM   2062  H5    C    65      37.305  52.536  63.081  1.00  0.00           H  
ATOM   2063  C4    C    65      39.273  53.488  63.090  1.00  0.00           C  
ATOM   2064  N4    C    65      39.191  54.055  61.920  1.00  0.00           N  
ATOM   2065  H41   C    65      38.468  53.722  61.299  1.00  0.00           H  
ATOM   2066  H42   C    65      40.001  54.507  61.520  1.00  0.00           H  
ATOM   2067  N3    C    65      40.406  53.761  63.701  1.00  0.00           N  
ATOM   2068  C2    C    65      40.594  53.230  64.945  1.00  0.00           C  
ATOM   2069  O2    C    65      41.528  53.592  65.669  1.00  0.00           O  
ATOM   2070  C3'   C    65      39.738  51.213  68.969  1.00  0.00           C  
ATOM   2071  H3'   C    65      39.090  51.262  69.843  1.00  0.00           H  
ATOM   2072  C2'   C    65      39.359  52.372  68.032  1.00  0.00           C  
ATOM   2073  H2'   C    65      38.285  52.346  67.848  1.00  0.00           H  
ATOM   2074  O2'   C    65      39.994  53.600  68.373  1.00  0.00           O  
ATOM   2075 HO2'   C    65      39.899  53.665  69.326  1.00  0.00           H  
ATOM   2076  O3'   C    65      41.049  51.248  69.430  1.00  0.00           O  
ATOM   2077  P     A    66      41.460  50.728  70.872  1.00  0.00           P  
ATOM   2078  OP1   A    66      40.959  49.362  70.981  1.00  0.00           O  
ATOM   2079  OP2   A    66      40.905  51.728  71.789  1.00  0.00           O  
ATOM   2080  O5'   A    66      42.984  50.714  70.995  1.00  0.00           O  
ATOM   2081  C5'   A    66      43.761  50.259  69.883  1.00  0.00           C  
ATOM   2082  H5'   A    66      43.474  50.873  69.030  1.00  0.00           H  
ATOM   2083 H5''   A    66      43.497  49.230  69.637  1.00  0.00           H  
ATOM   2084  C4'   A    66      45.283  50.429  70.052  1.00  0.00           C  
ATOM   2085  H4'   A    66      45.636  49.809  70.876  1.00  0.00           H  
ATOM   2086  O4'   A    66      45.850  50.076  68.833  1.00  0.00           O  
ATOM   2087  C1'   A    66      46.895  50.976  68.381  1.00  0.00           C  
ATOM   2088  H1'   A    66      47.773  50.412  68.066  1.00  0.00           H  
ATOM   2089  N9    A    66      46.469  51.839  67.245  1.00  0.00           N  
ATOM   2090  C8    A    66      45.241  52.251  66.813  1.00  0.00           C  
ATOM   2091  H8    A    66      44.339  51.751  67.136  1.00  0.00           H  
ATOM   2092  N7    A    66      45.407  53.166  65.883  1.00  0.00           N  
ATOM   2093  C5    A    66      46.740  53.298  65.626  1.00  0.00           C  
ATOM   2094  C6    A    66      47.548  54.016  64.793  1.00  0.00           C  
ATOM   2095  N6    A    66      47.246  54.891  63.899  1.00  0.00           N  
ATOM   2096  H61   A    66      46.303  55.172  63.673  1.00  0.00           H  
ATOM   2097  H62   A    66      48.010  55.104  63.273  1.00  0.00           H  
ATOM   2098  N1    A    66      48.907  53.953  64.795  1.00  0.00           N  
ATOM   2099  C2    A    66      49.397  53.051  65.579  1.00  0.00           C  
ATOM   2100  H2    A    66      50.475  53.022  65.637  1.00  0.00           H  
ATOM   2101  N3    A    66      48.781  52.285  66.501  1.00  0.00           N  
ATOM   2102  C4    A    66      47.426  52.468  66.448  1.00  0.00           C  
ATOM   2103  C3'   A    66      45.704  51.882  70.271  1.00  0.00           C  
ATOM   2104  H3'   A    66      45.070  52.562  69.702  1.00  0.00           H  
ATOM   2105  C2'   A    66      47.099  51.876  69.640  1.00  0.00           C  
ATOM   2106  H2'   A    66      47.500  52.859  69.394  1.00  0.00           H  
ATOM   2107  O2'   A    66      48.091  51.167  70.382  1.00  0.00           O  
ATOM   2108 HO2'   A    66      47.993  51.388  71.311  1.00  0.00           H  
ATOM   2109  O3'   A    66      45.860  52.208  71.565  1.00  0.00           O  
ATOM   2110  P     G    67      45.444  53.613  72.127  1.00  0.00           P  
ATOM   2111  OP1   G    67      45.890  53.659  73.494  1.00  0.00           O  
ATOM   2112  OP2   G    67      43.996  53.793  71.835  1.00  0.00           O  
ATOM   2113  O5'   G    67      46.254  54.710  71.345  1.00  0.00           O  
ATOM   2114  C5'   G    67      47.618  54.855  71.396  1.00  0.00           C  
ATOM   2115  H5'   G    67      47.953  53.824  71.504  1.00  0.00           H  
ATOM   2116 H5''   G    67      47.840  55.399  72.314  1.00  0.00           H  
ATOM   2117  C4'   G    67      48.253  55.538  70.140  1.00  0.00           C  
ATOM   2118  H4'   G    67      49.343  55.527  70.108  1.00  0.00           H  
ATOM   2119  O4'   G    67      47.789  55.168  68.827  1.00  0.00           O  
ATOM   2120  C1'   G    67      47.586  56.233  68.016  1.00  0.00           C  
ATOM   2121  H1'   G    67      48.239  56.215  67.144  1.00  0.00           H  
ATOM   2122  N9    G    67      46.277  56.344  67.343  1.00  0.00           N  
ATOM   2123  C8    G    67      45.110  55.721  67.714  1.00  0.00           C  
ATOM   2124  H8    G    67      45.102  55.156  68.634  1.00  0.00           H  
ATOM   2125  N7    G    67      44.013  56.068  67.091  1.00  0.00           N  
ATOM   2126  C5    G    67      44.602  56.836  66.030  1.00  0.00           C  
ATOM   2127  C6    G    67      43.917  57.569  64.944  1.00  0.00           C  
ATOM   2128  O6    G    67      42.744  57.612  64.673  1.00  0.00           O  
ATOM   2129  N1    G    67      44.820  58.179  64.086  1.00  0.00           N  
ATOM   2130  H1    G    67      44.673  58.714  63.241  1.00  0.00           H  
ATOM   2131  C2    G    67      46.140  58.202  64.292  1.00  0.00           C  
ATOM   2132  N2    G    67      46.863  58.840  63.407  1.00  0.00           N  
ATOM   2133  H21   G    67      47.862  58.694  63.423  1.00  0.00           H  
ATOM   2134  H22   G    67      46.314  59.170  62.627  1.00  0.00           H  
ATOM   2135  N3    G    67      46.802  57.695  65.326  1.00  0.00           N  
ATOM   2136  C4    G    67      45.956  57.009  66.169  1.00  0.00           C  
ATOM   2137  C3'   G    67      47.879  56.966  70.345  1.00  0.00           C  
ATOM   2138  H3'   G    67      46.938  57.125  70.872  1.00  0.00           H  
ATOM   2139  C2'   G    67      47.933  57.509  68.855  1.00  0.00           C  
ATOM   2140  H2'   G    67      47.230  58.331  68.714  1.00  0.00           H  
ATOM   2141  O2'   G    67      49.234  57.978  68.446  1.00  0.00           O  
ATOM   2142 HO2'   G    67      49.184  58.935  68.511  1.00  0.00           H  
ATOM   2143  O3'   G    67      48.903  57.667  71.092  1.00  0.00           O  
ATOM   2144  P     G    68      48.777  59.195  71.528  1.00  0.00           P  
ATOM   2145  OP1   G    68      50.035  59.404  72.271  1.00  0.00           O  
ATOM   2146  OP2   G    68      47.491  59.459  72.149  1.00  0.00           O  
ATOM   2147  O5'   G    68      48.866  59.985  70.247  1.00  0.00           O  
ATOM   2148  C5'   G    68      48.165  61.178  70.051  1.00  0.00           C  
ATOM   2149  H5'   G    68      48.699  61.967  70.580  1.00  0.00           H  
ATOM   2150 H5''   G    68      47.154  61.135  70.459  1.00  0.00           H  
ATOM   2151  C4'   G    68      48.336  61.617  68.606  1.00  0.00           C  
ATOM   2152  H4'   G    68      49.403  61.693  68.398  1.00  0.00           H  
ATOM   2153  O4'   G    68      47.887  60.639  67.768  1.00  0.00           O  
ATOM   2154  C1'   G    68      47.304  61.101  66.582  1.00  0.00           C  
ATOM   2155  H1'   G    68      47.677  60.708  65.636  1.00  0.00           H  
ATOM   2156  N9    G    68      45.882  60.784  66.447  1.00  0.00           N  
ATOM   2157  C8    G    68      45.029  60.083  67.258  1.00  0.00           C  
ATOM   2158  H8    G    68      45.335  59.608  68.179  1.00  0.00           H  
ATOM   2159  N7    G    68      43.811  60.056  66.880  1.00  0.00           N  
ATOM   2160  C5    G    68      43.808  60.759  65.682  1.00  0.00           C  
ATOM   2161  C6    G    68      42.779  60.914  64.677  1.00  0.00           C  
ATOM   2162  O6    G    68      41.649  60.450  64.634  1.00  0.00           O  
ATOM   2163  N1    G    68      43.249  61.714  63.635  1.00  0.00           N  
ATOM   2164  H1    G    68      42.559  62.000  62.955  1.00  0.00           H  
ATOM   2165  C2    G    68      44.486  62.212  63.581  1.00  0.00           C  
ATOM   2166  N2    G    68      44.657  62.953  62.522  1.00  0.00           N  
ATOM   2167  H21   G    68      45.570  63.353  62.356  1.00  0.00           H  
ATOM   2168  H22   G    68      43.858  63.146  61.935  1.00  0.00           H  
ATOM   2169  N3    G    68      45.520  61.806  64.249  1.00  0.00           N  
ATOM   2170  C4    G    68      45.092  61.105  65.376  1.00  0.00           C  
ATOM   2171  C3'   G    68      47.569  62.879  68.192  1.00  0.00           C  
ATOM   2172  H3'   G    68      46.535  62.858  68.536  1.00  0.00           H  
ATOM   2173  C2'   G    68      47.571  62.602  66.673  1.00  0.00           C  
ATOM   2174  H2'   G    68      46.775  63.172  66.193  1.00  0.00           H  
ATOM   2175  O2'   G    68      48.782  62.827  65.921  1.00  0.00           O  
ATOM   2176 HO2'   G    68      49.430  63.076  66.585  1.00  0.00           H  
ATOM   2177  O3'   G    68      48.207  63.993  68.758  1.00  0.00           O  
ATOM   2178  P     G    69      47.387  65.310  68.920  1.00  0.00           P  
ATOM   2179  OP1   G    69      48.321  66.251  69.523  1.00  0.00           O  
ATOM   2180  OP2   G    69      46.090  65.058  69.599  1.00  0.00           O  
ATOM   2181  O5'   G    69      46.987  65.799  67.454  1.00  0.00           O  
ATOM   2182  C5'   G    69      47.977  66.349  66.590  1.00  0.00           C  
ATOM   2183  H5'   G    69      48.776  65.633  66.395  1.00  0.00           H  
ATOM   2184 H5''   G    69      48.390  67.272  66.996  1.00  0.00           H  
ATOM   2185  C4'   G    69      47.377  66.777  65.282  1.00  0.00           C  
ATOM   2186  H4'   G    69      48.034  67.488  64.781  1.00  0.00           H  
ATOM   2187  O4'   G    69      46.763  65.726  64.552  1.00  0.00           O  
ATOM   2188  C1'   G    69      45.499  66.104  63.973  1.00  0.00           C  
ATOM   2189  H1'   G    69      45.437  65.804  62.927  1.00  0.00           H  
ATOM   2190  N9    G    69      44.354  65.448  64.595  1.00  0.00           N  
ATOM   2191  C8    G    69      44.323  64.737  65.702  1.00  0.00           C  
ATOM   2192  H8    G    69      45.226  64.664  66.290  1.00  0.00           H  
ATOM   2193  N7    G    69      43.238  64.181  66.065  1.00  0.00           N  
ATOM   2194  C5    G    69      42.399  64.585  65.006  1.00  0.00           C  
ATOM   2195  C6    G    69      41.009  64.253  64.681  1.00  0.00           C  
ATOM   2196  O6    G    69      40.262  63.445  65.263  1.00  0.00           O  
ATOM   2197  N1    G    69      40.546  64.855  63.524  1.00  0.00           N  
ATOM   2198  H1    G    69      39.623  64.657  63.167  1.00  0.00           H  
ATOM   2199  C2    G    69      41.321  65.656  62.775  1.00  0.00           C  
ATOM   2200  N2    G    69      40.759  66.244  61.787  1.00  0.00           N  
ATOM   2201  H21   G    69      41.399  66.841  61.284  1.00  0.00           H  
ATOM   2202  H22   G    69      39.752  66.176  61.738  1.00  0.00           H  
ATOM   2203  N3    G    69      42.565  66.044  63.044  1.00  0.00           N  
ATOM   2204  C4    G    69      43.071  65.460  64.131  1.00  0.00           C  
ATOM   2205  C3'   G    69      46.196  67.693  65.557  1.00  0.00           C  
ATOM   2206  H3'   G    69      45.512  67.226  66.265  1.00  0.00           H  
ATOM   2207  C2'   G    69      45.446  67.547  64.234  1.00  0.00           C  
ATOM   2208  H2'   G    69      44.490  68.071  64.216  1.00  0.00           H  
ATOM   2209  O2'   G    69      46.166  68.126  63.097  1.00  0.00           O  
ATOM   2210 HO2'   G    69      47.064  67.787  63.079  1.00  0.00           H  
ATOM   2211  O3'   G    69      46.404  69.049  65.851  1.00  0.00           O  
ATOM   2212  P     C    70      45.308  69.946  66.663  1.00  0.00           P  
ATOM   2213  OP1   C    70      45.718  71.299  66.843  1.00  0.00           O  
ATOM   2214  OP2   C    70      44.926  69.112  67.825  1.00  0.00           O  
ATOM   2215  O5'   C    70      44.081  70.057  65.629  1.00  0.00           O  
ATOM   2216  C5'   C    70      44.069  70.931  64.510  1.00  0.00           C  
ATOM   2217  H5'   C    70      44.802  70.644  63.756  1.00  0.00           H  
ATOM   2218 H5''   C    70      44.192  72.004  64.658  1.00  0.00           H  
ATOM   2219  C4'   C    70      42.680  70.762  63.891  1.00  0.00           C  
ATOM   2220  H4'   C    70      42.721  71.357  62.979  1.00  0.00           H  
ATOM   2221  O4'   C    70      42.323  69.447  63.538  1.00  0.00           O  
ATOM   2222  C1'   C    70      40.860  69.278  63.571  1.00  0.00           C  
ATOM   2223  H1'   C    70      40.402  68.879  62.665  1.00  0.00           H  
ATOM   2224  N1    C    70      40.426  68.452  64.735  1.00  0.00           N  
ATOM   2225  C6    C    70      41.245  68.139  65.779  1.00  0.00           C  
ATOM   2226  H6    C    70      42.264  68.497  65.784  1.00  0.00           H  
ATOM   2227  C5    C    70      40.859  67.240  66.722  1.00  0.00           C  
ATOM   2228  H5    C    70      41.578  66.916  67.460  1.00  0.00           H  
ATOM   2229  C4    C    70      39.493  66.768  66.664  1.00  0.00           C  
ATOM   2230  N4    C    70      39.044  65.871  67.527  1.00  0.00           N  
ATOM   2231  H41   C    70      39.600  65.720  68.356  1.00  0.00           H  
ATOM   2232  H42   C    70      38.168  65.406  67.337  1.00  0.00           H  
ATOM   2233  N3    C    70      38.703  67.068  65.630  1.00  0.00           N  
ATOM   2234  C2    C    70      39.176  67.897  64.644  1.00  0.00           C  
ATOM   2235  O2    C    70      38.370  68.233  63.780  1.00  0.00           O  
ATOM   2236  C3'   C    70      41.539  71.245  64.724  1.00  0.00           C  
ATOM   2237  H3'   C    70      41.673  70.748  65.685  1.00  0.00           H  
ATOM   2238  C2'   C    70      40.325  70.709  63.915  1.00  0.00           C  
ATOM   2239  H2'   C    70      39.510  70.634  64.634  1.00  0.00           H  
ATOM   2240  O2'   C    70      40.014  71.399  62.731  1.00  0.00           O  
ATOM   2241 HO2'   C    70      40.632  72.134  62.717  1.00  0.00           H  
ATOM   2242  O3'   C    70      41.545  72.714  64.847  1.00  0.00           O  
ATOM   2243  P    U3    71      40.851  73.445  66.027  1.00  0.00           P  
ATOM   2244  OP1  U3    71      41.021  74.967  65.958  1.00  0.00           O  
ATOM   2245  OP2  U3    71      41.251  72.815  67.304  1.00  0.00           O  
ATOM   2246  O5'  U3    71      39.333  73.126  65.702  1.00  0.00           O  
ATOM   2247  C5'  U3    71      38.664  73.975  64.754  1.00  0.00           C  
ATOM   2248  H5'  U3    71      39.245  73.919  63.833  1.00  0.00           H  
ATOM   2249 H5''  U3    71      38.672  75.055  64.901  1.00  0.00           H  
ATOM   2250  C4'  U3    71      37.263  73.478  64.582  1.00  0.00           C  
ATOM   2251  H4'  U3    71      36.829  73.893  63.672  1.00  0.00           H  
ATOM   2252  O4'  U3    71      37.237  72.073  64.447  1.00  0.00           O  
ATOM   2253  C1'  U3    71      35.958  71.604  64.847  1.00  0.00           C  
ATOM   2254  H1'  U3    71      35.434  71.279  63.948  1.00  0.00           H  
ATOM   2255  N1   U3    71      36.178  70.567  65.861  1.00  0.00           N  
ATOM   2256  C6   U3    71      37.318  70.541  66.663  1.00  0.00           C  
ATOM   2257  H6   U3    71      38.101  71.284  66.614  1.00  0.00           H  
ATOM   2258  C5   U3    71      37.449  69.568  67.657  1.00  0.00           C  
ATOM   2259  H5   U3    71      38.284  69.698  68.329  1.00  0.00           H  
ATOM   2260  C4   U3    71      36.470  68.539  67.860  1.00  0.00           C  
ATOM   2261  O4   U3    71      36.436  67.612  68.689  1.00  0.00           O  
ATOM   2262  N3   U3    71      35.340  68.626  66.979  1.00  0.00           N  
ATOM   2263  H3   U3    71      34.619  67.949  67.179  1.00  0.00           H  
ATOM   2264  C2   U3    71      35.139  69.630  66.043  1.00  0.00           C  
ATOM   2265  O2   U3    71      33.981  69.737  65.605  1.00  0.00           O  
ATOM   2266  C3'  U3    71      36.255  73.695  65.739  1.00  0.00           C  
ATOM   2267  H3'  U3    71      36.791  73.480  66.663  1.00  0.00           H  
ATOM   2268  C2'  U3    71      35.128  72.698  65.533  1.00  0.00           C  
ATOM   2269  H2'  U3    71      34.739  72.446  66.520  1.00  0.00           H  
ATOM   2270  O2'  U3    71      34.135  73.218  64.688  1.00  0.00           O  
ATOM   2271 HO2'  U3    71      34.045  74.162  64.837  1.00  0.00           H  
ATOM   2272  O3'  U3    71      35.888  75.038  65.724  1.00  0.00           O  
ATOM   2273 HO3'  U3    71      35.360  75.370  66.453  1.00  0.00           H  
TER    2274       U3    71 
ATOM   2274 MG    MG    72      28.146  31.684  46.802  1.00  0.00          MG  
TER    2275       MG    72 
ATOM   2275 MG    MG    73      28.666  45.991  57.991  1.00  0.00          MG  
TER    2276       MG    73 
ATOM   2276 MG    MG    74      34.474  58.554  58.726  1.00  0.00          MG  
TER    2277       MG    74 
ATOM   2277 MG    MG    75      34.043  36.173  54.455  1.00  0.00          MG  
TER    2278       MG    75 
ATOM   2278 MG    MG    76      60.934  42.029  68.725  1.00  0.00          MG  
TER    2279       MG    76 
ATOM   2279 MG    MG    77      43.837  66.160  73.923  1.00  0.00          MG  
TER    2280       MG    77 
END  
