# Supplementary material for: Modeling the structure of the frameshift-stimulatory pseudoknot in SARS-CoV-2 reveals multiple possible conformers
Source: PLoS Comput Biol. 2021 Jan 19;17(1):e1008603. doi: 10.1371/journal.pcbi.1008603 (PMC7845960; doi:10.1371/journal.pcbi.1008603)
Supplement: S1 Data — Files in.pdb format for each of the model structures presented in the manuscript are included in an archived.zip folder. The files corresponding to the structures shown in Figs 3B, 3E, 3H, 4B, 4E, 4H, 5B, 6A–6F, and 7A–7G are named FigNX_1.pdb, where N is the figure number and X is the letter for the figure panel. These structures represent the most populated of the clusters found in the corresponding MD simulations. The structures of the second- and third-most populated clusters from each of the simulations are in the files named FigNX_2.pdb and FigNX_3.pdb, respectively. (ZIP) [file pcbi.1008603.s006.zip › Fig3E_1.pdb]

ATOM      1 HO5'  U5     1      56.227  37.677  43.593  1.00  0.00           H  
ATOM      2  O5'  U5     1      55.941  38.138  42.801  1.00  0.00           O  
ATOM      3  C5'  U5     1      54.846  38.903  43.215  1.00  0.00           C  
ATOM      4  H5'  U5     1      54.578  39.647  42.465  1.00  0.00           H  
ATOM      5 H5''  U5     1      55.067  39.398  44.161  1.00  0.00           H  
ATOM      6  C4'  U5     1      53.593  37.976  43.403  1.00  0.00           C  
ATOM      7  H4'  U5     1      53.281  37.522  42.462  1.00  0.00           H  
ATOM      8  O4'  U5     1      53.758  36.814  44.217  1.00  0.00           O  
ATOM      9  C1'  U5     1      52.550  36.509  44.897  1.00  0.00           C  
ATOM     10  H1'  U5     1      52.261  35.515  44.558  1.00  0.00           H  
ATOM     11  N1   U5     1      52.705  36.528  46.390  1.00  0.00           N  
ATOM     12  C6   U5     1      53.780  37.215  46.941  1.00  0.00           C  
ATOM     13  H6   U5     1      54.313  37.895  46.292  1.00  0.00           H  
ATOM     14  C5   U5     1      54.145  37.059  48.254  1.00  0.00           C  
ATOM     15  H5   U5     1      55.027  37.571  48.610  1.00  0.00           H  
ATOM     16  C4   U5     1      53.323  36.085  49.075  1.00  0.00           C  
ATOM     17  O4   U5     1      53.614  35.775  50.223  1.00  0.00           O  
ATOM     18  N3   U5     1      52.444  35.328  48.426  1.00  0.00           N  
ATOM     19  H3   U5     1      51.860  34.737  49.000  1.00  0.00           H  
ATOM     20  C2   U5     1      52.055  35.502  47.127  1.00  0.00           C  
ATOM     21  O2   U5     1      51.287  34.689  46.571  1.00  0.00           O  
ATOM     22  C3'  U5     1      52.353  38.609  44.049  1.00  0.00           C  
ATOM     23  H3'  U5     1      52.639  39.208  44.914  1.00  0.00           H  
ATOM     24  C2'  U5     1      51.493  37.437  44.518  1.00  0.00           C  
ATOM     25  H2'  U5     1      50.806  37.861  45.252  1.00  0.00           H  
ATOM     26  O2'  U5     1      50.724  36.993  43.430  1.00  0.00           O  
ATOM     27 HO2'  U5     1      50.177  37.685  43.052  1.00  0.00           H  
ATOM     28  O3'  U5     1      51.789  39.531  43.086  1.00  0.00           O  
ATOM     29  P     U     2      50.922  40.705  43.543  1.00  0.00           P  
ATOM     30  OP1   U     2      50.405  41.293  42.348  1.00  0.00           O  
ATOM     31  OP2   U     2      51.739  41.578  44.428  1.00  0.00           O  
ATOM     32  O5'   U     2      49.806  39.998  44.314  1.00  0.00           O  
ATOM     33  C5'   U     2      48.671  39.611  43.550  1.00  0.00           C  
ATOM     34  H5'   U     2      48.952  39.080  42.640  1.00  0.00           H  
ATOM     35 H5''   U     2      48.095  40.452  43.165  1.00  0.00           H  
ATOM     36  C4'   U     2      47.708  38.744  44.319  1.00  0.00           C  
ATOM     37  H4'   U     2      47.012  38.355  43.576  1.00  0.00           H  
ATOM     38  O4'   U     2      48.368  37.795  45.043  1.00  0.00           O  
ATOM     39  C1'   U     2      47.611  37.507  46.257  1.00  0.00           C  
ATOM     40  H1'   U     2      47.037  36.596  46.091  1.00  0.00           H  
ATOM     41  N1    U     2      48.479  37.546  47.423  1.00  0.00           N  
ATOM     42  C6    U     2      49.453  38.431  47.590  1.00  0.00           C  
ATOM     43  H6    U     2      49.652  39.193  46.851  1.00  0.00           H  
ATOM     44  C5    U     2      50.347  38.365  48.649  1.00  0.00           C  
ATOM     45  H5    U     2      51.240  38.965  48.749  1.00  0.00           H  
ATOM     46  C4    U     2      50.082  37.516  49.798  1.00  0.00           C  
ATOM     47  O4    U     2      50.758  37.515  50.843  1.00  0.00           O  
ATOM     48  N3    U     2      49.028  36.744  49.555  1.00  0.00           N  
ATOM     49  H3    U     2      48.847  36.128  50.335  1.00  0.00           H  
ATOM     50  C2    U     2      48.258  36.612  48.441  1.00  0.00           C  
ATOM     51  O2    U     2      47.242  35.843  48.492  1.00  0.00           O  
ATOM     52  C3'   U     2      46.881  39.532  45.316  1.00  0.00           C  
ATOM     53  H3'   U     2      47.534  40.259  45.800  1.00  0.00           H  
ATOM     54  C2'   U     2      46.520  38.573  46.435  1.00  0.00           C  
ATOM     55  H2'   U     2      46.652  38.898  47.467  1.00  0.00           H  
ATOM     56  O2'   U     2      45.253  37.930  46.144  1.00  0.00           O  
ATOM     57 HO2'   U     2      44.696  38.707  46.062  1.00  0.00           H  
ATOM     58  O3'   U     2      45.838  40.270  44.739  1.00  0.00           O  
ATOM     59  P     U     3      44.988  41.355  45.524  1.00  0.00           P  
ATOM     60  OP1   U     3      44.105  41.999  44.516  1.00  0.00           O  
ATOM     61  OP2   U     3      45.909  42.153  46.367  1.00  0.00           O  
ATOM     62  O5'   U     3      44.134  40.489  46.492  1.00  0.00           O  
ATOM     63  C5'   U     3      42.702  40.274  46.316  1.00  0.00           C  
ATOM     64  H5'   U     3      42.446  39.633  45.472  1.00  0.00           H  
ATOM     65 H5''   U     3      42.312  41.271  46.112  1.00  0.00           H  
ATOM     66  C4'   U     3      41.950  39.618  47.449  1.00  0.00           C  
ATOM     67  H4'   U     3      40.915  39.432  47.162  1.00  0.00           H  
ATOM     68  O4'   U     3      42.702  38.493  47.728  1.00  0.00           O  
ATOM     69  C1'   U     3      42.693  38.206  49.137  1.00  0.00           C  
ATOM     70  H1'   U     3      42.132  37.300  49.364  1.00  0.00           H  
ATOM     71  N1    U     3      44.007  38.262  49.883  1.00  0.00           N  
ATOM     72  C6    U     3      44.998  39.262  49.595  1.00  0.00           C  
ATOM     73  H6    U     3      44.827  40.045  48.871  1.00  0.00           H  
ATOM     74  C5    U     3      46.188  39.245  50.237  1.00  0.00           C  
ATOM     75  H5    U     3      46.992  39.909  49.957  1.00  0.00           H  
ATOM     76  C4    U     3      46.412  38.344  51.391  1.00  0.00           C  
ATOM     77  O4    U     3      47.443  38.315  52.096  1.00  0.00           O  
ATOM     78  N3    U     3      45.437  37.371  51.484  1.00  0.00           N  
ATOM     79  H3    U     3      45.720  36.528  51.963  1.00  0.00           H  
ATOM     80  C2    U     3      44.232  37.267  50.848  1.00  0.00           C  
ATOM     81  O2    U     3      43.409  36.435  51.105  1.00  0.00           O  
ATOM     82  C3'   U     3      41.914  40.424  48.725  1.00  0.00           C  
ATOM     83  H3'   U     3      42.834  40.951  48.976  1.00  0.00           H  
ATOM     84  C2'   U     3      41.813  39.305  49.720  1.00  0.00           C  
ATOM     85  H2'   U     3      42.154  39.665  50.691  1.00  0.00           H  
ATOM     86  O2'   U     3      40.477  38.794  49.900  1.00  0.00           O  
ATOM     87 HO2'   U     3      39.832  39.504  49.924  1.00  0.00           H  
ATOM     88  O3'   U     3      40.761  41.324  48.751  1.00  0.00           O  
ATOM     89  P     G     4      40.647  42.393  50.007  1.00  0.00           P  
ATOM     90  OP1   G     4      39.922  43.607  49.579  1.00  0.00           O  
ATOM     91  OP2   G     4      41.944  42.521  50.669  1.00  0.00           O  
ATOM     92  O5'   G     4      39.784  41.592  51.077  1.00  0.00           O  
ATOM     93  C5'   G     4      38.421  41.768  51.283  1.00  0.00           C  
ATOM     94  H5'   G     4      38.129  42.800  51.478  1.00  0.00           H  
ATOM     95 H5''   G     4      38.101  41.073  52.060  1.00  0.00           H  
ATOM     96  C4'   G     4      37.535  41.338  50.097  1.00  0.00           C  
ATOM     97  H4'   G     4      37.660  42.070  49.299  1.00  0.00           H  
ATOM     98  O4'   G     4      37.877  40.031  49.723  1.00  0.00           O  
ATOM     99  C1'   G     4      36.759  39.305  49.207  1.00  0.00           C  
ATOM    100  H1'   G     4      36.997  38.997  48.189  1.00  0.00           H  
ATOM    101  N9    G     4      36.536  38.003  49.929  1.00  0.00           N  
ATOM    102  C8    G     4      37.118  37.641  51.156  1.00  0.00           C  
ATOM    103  H8    G     4      37.910  38.152  51.683  1.00  0.00           H  
ATOM    104  N7    G     4      36.605  36.526  51.616  1.00  0.00           N  
ATOM    105  C5    G     4      35.652  36.135  50.661  1.00  0.00           C  
ATOM    106  C6    G     4      34.860  34.898  50.515  1.00  0.00           C  
ATOM    107  O6    G     4      34.859  33.852  51.182  1.00  0.00           O  
ATOM    108  N1    G     4      34.046  34.992  49.400  1.00  0.00           N  
ATOM    109  H1    G     4      33.467  34.215  49.112  1.00  0.00           H  
ATOM    110  C2    G     4      34.093  35.929  48.512  1.00  0.00           C  
ATOM    111  N2    G     4      33.215  35.984  47.601  1.00  0.00           N  
ATOM    112  H21   G     4      33.298  36.779  46.984  1.00  0.00           H  
ATOM    113  H22   G     4      32.520  35.271  47.432  1.00  0.00           H  
ATOM    114  N3    G     4      34.853  37.009  48.536  1.00  0.00           N  
ATOM    115  C4    G     4      35.597  37.063  49.622  1.00  0.00           C  
ATOM    116  C3'   G     4      36.047  41.260  50.475  1.00  0.00           C  
ATOM    117  H3'   G     4      36.009  40.775  51.450  1.00  0.00           H  
ATOM    118  C2'   G     4      35.567  40.347  49.381  1.00  0.00           C  
ATOM    119  H2'   G     4      34.649  39.826  49.650  1.00  0.00           H  
ATOM    120  O2'   G     4      35.413  41.024  48.129  1.00  0.00           O  
ATOM    121 HO2'   G     4      35.440  41.961  48.337  1.00  0.00           H  
ATOM    122  O3'   G     4      35.454  42.522  50.440  1.00  0.00           O  
ATOM    123  P     C     5      34.090  42.735  51.145  1.00  0.00           P  
ATOM    124  OP1   C     5      33.732  44.151  50.857  1.00  0.00           O  
ATOM    125  OP2   C     5      34.295  42.368  52.584  1.00  0.00           O  
ATOM    126  O5'   C     5      33.047  41.727  50.461  1.00  0.00           O  
ATOM    127  C5'   C     5      32.334  41.902  49.289  1.00  0.00           C  
ATOM    128  H5'   C     5      33.067  42.085  48.503  1.00  0.00           H  
ATOM    129 H5''   C     5      31.742  42.816  49.337  1.00  0.00           H  
ATOM    130  C4'   C     5      31.395  40.672  49.029  1.00  0.00           C  
ATOM    131  H4'   C     5      30.967  40.879  48.048  1.00  0.00           H  
ATOM    132  O4'   C     5      32.037  39.388  48.952  1.00  0.00           O  
ATOM    133  C1'   C     5      31.202  38.383  49.442  1.00  0.00           C  
ATOM    134  H1'   C     5      31.017  37.565  48.747  1.00  0.00           H  
ATOM    135  N1    C     5      31.739  37.616  50.656  1.00  0.00           N  
ATOM    136  C6    C     5      32.873  38.079  51.315  1.00  0.00           C  
ATOM    137  H6    C     5      33.327  38.980  50.931  1.00  0.00           H  
ATOM    138  C5    C     5      33.243  37.335  52.396  1.00  0.00           C  
ATOM    139  H5    C     5      34.130  37.530  52.980  1.00  0.00           H  
ATOM    140  C4    C     5      32.550  36.155  52.796  1.00  0.00           C  
ATOM    141  N4    C     5      33.001  35.539  53.821  1.00  0.00           N  
ATOM    142  H41   C     5      32.419  34.808  54.206  1.00  0.00           H  
ATOM    143  H42   C     5      33.815  35.908  54.291  1.00  0.00           H  
ATOM    144  N3    C     5      31.500  35.728  52.125  1.00  0.00           N  
ATOM    145  C2    C     5      31.061  36.481  51.057  1.00  0.00           C  
ATOM    146  O2    C     5      30.159  36.024  50.394  1.00  0.00           O  
ATOM    147  C3'   C     5      30.218  40.507  49.943  1.00  0.00           C  
ATOM    148  H3'   C     5      30.673  40.641  50.925  1.00  0.00           H  
ATOM    149  C2'   C     5      29.835  39.019  49.722  1.00  0.00           C  
ATOM    150  H2'   C     5      29.429  38.671  50.671  1.00  0.00           H  
ATOM    151  O2'   C     5      29.100  38.676  48.490  1.00  0.00           O  
ATOM    152 HO2'   C     5      28.493  39.414  48.401  1.00  0.00           H  
ATOM    153  O3'   C     5      29.102  41.364  49.727  1.00  0.00           O  
ATOM    154  P     G     6      27.997  41.582  50.876  1.00  0.00           P  
ATOM    155  OP1   G     6      27.481  42.986  50.849  1.00  0.00           O  
ATOM    156  OP2   G     6      28.566  40.958  52.115  1.00  0.00           O  
ATOM    157  O5'   G     6      26.840  40.587  50.379  1.00  0.00           O  
ATOM    158  C5'   G     6      25.922  40.940  49.360  1.00  0.00           C  
ATOM    159  H5'   G     6      26.503  41.400  48.560  1.00  0.00           H  
ATOM    160 H5''   G     6      25.279  41.670  49.852  1.00  0.00           H  
ATOM    161  C4'   G     6      25.140  39.714  48.734  1.00  0.00           C  
ATOM    162  H4'   G     6      24.665  40.069  47.820  1.00  0.00           H  
ATOM    163  O4'   G     6      26.072  38.684  48.314  1.00  0.00           O  
ATOM    164  C1'   G     6      25.397  37.436  48.492  1.00  0.00           C  
ATOM    165  H1'   G     6      25.309  36.959  47.516  1.00  0.00           H  
ATOM    166  N9    G     6      25.975  36.545  49.424  1.00  0.00           N  
ATOM    167  C8    G     6      26.772  36.795  50.518  1.00  0.00           C  
ATOM    168  H8    G     6      27.220  37.768  50.656  1.00  0.00           H  
ATOM    169  N7    G     6      27.026  35.775  51.284  1.00  0.00           N  
ATOM    170  C5    G     6      26.331  34.744  50.676  1.00  0.00           C  
ATOM    171  C6    G     6      26.114  33.398  51.144  1.00  0.00           C  
ATOM    172  O6    G     6      26.736  32.810  52.036  1.00  0.00           O  
ATOM    173  N1    G     6      25.213  32.732  50.288  1.00  0.00           N  
ATOM    174  H1    G     6      25.012  31.771  50.523  1.00  0.00           H  
ATOM    175  C2    G     6      24.607  33.296  49.192  1.00  0.00           C  
ATOM    176  N2    G     6      23.805  32.544  48.564  1.00  0.00           N  
ATOM    177  H21   G     6      23.415  32.994  47.748  1.00  0.00           H  
ATOM    178  H22   G     6      23.919  31.552  48.718  1.00  0.00           H  
ATOM    179  N3    G     6      24.861  34.526  48.718  1.00  0.00           N  
ATOM    180  C4    G     6      25.720  35.255  49.538  1.00  0.00           C  
ATOM    181  C3'   G     6      24.167  38.962  49.760  1.00  0.00           C  
ATOM    182  H3'   G     6      24.735  38.720  50.658  1.00  0.00           H  
ATOM    183  C2'   G     6      23.955  37.664  48.990  1.00  0.00           C  
ATOM    184  H2'   G     6      23.487  36.927  49.642  1.00  0.00           H  
ATOM    185  O2'   G     6      23.280  37.801  47.754  1.00  0.00           O  
ATOM    186 HO2'   G     6      22.529  38.395  47.826  1.00  0.00           H  
ATOM    187  O3'   G     6      22.872  39.563  50.135  1.00  0.00           O  
ATOM    188  P     G     7      22.100  39.058  51.419  1.00  0.00           P  
ATOM    189  OP1   G     7      21.154  40.132  51.641  1.00  0.00           O  
ATOM    190  OP2   G     7      23.029  38.684  52.516  1.00  0.00           O  
ATOM    191  O5'   G     7      21.321  37.725  51.012  1.00  0.00           O  
ATOM    192  C5'   G     7      20.371  37.711  50.092  1.00  0.00           C  
ATOM    193  H5'   G     7      20.665  38.194  49.160  1.00  0.00           H  
ATOM    194 H5''   G     7      19.571  38.335  50.489  1.00  0.00           H  
ATOM    195  C4'   G     7      19.994  36.223  49.863  1.00  0.00           C  
ATOM    196  H4'   G     7      19.331  36.127  49.002  1.00  0.00           H  
ATOM    197  O4'   G     7      21.000  35.359  49.410  1.00  0.00           O  
ATOM    198  C1'   G     7      20.913  34.082  50.015  1.00  0.00           C  
ATOM    199  H1'   G     7      21.013  33.233  49.339  1.00  0.00           H  
ATOM    200  N9    G     7      22.006  33.991  51.001  1.00  0.00           N  
ATOM    201  C8    G     7      22.852  34.917  51.488  1.00  0.00           C  
ATOM    202  H8    G     7      22.930  35.938  51.143  1.00  0.00           H  
ATOM    203  N7    G     7      23.635  34.510  52.473  1.00  0.00           N  
ATOM    204  C5    G     7      23.232  33.146  52.552  1.00  0.00           C  
ATOM    205  C6    G     7      23.661  32.104  53.445  1.00  0.00           C  
ATOM    206  O6    G     7      24.452  32.127  54.390  1.00  0.00           O  
ATOM    207  N1    G     7      22.967  30.913  53.255  1.00  0.00           N  
ATOM    208  H1    G     7      23.284  30.127  53.804  1.00  0.00           H  
ATOM    209  C2    G     7      22.030  30.678  52.276  1.00  0.00           C  
ATOM    210  N2    G     7      21.310  29.578  52.429  1.00  0.00           N  
ATOM    211  H21   G     7      20.649  29.468  51.673  1.00  0.00           H  
ATOM    212  H22   G     7      21.623  28.839  53.042  1.00  0.00           H  
ATOM    213  N3    G     7      21.652  31.579  51.381  1.00  0.00           N  
ATOM    214  C4    G     7      22.278  32.816  51.616  1.00  0.00           C  
ATOM    215  C3'   G     7      19.307  35.559  51.069  1.00  0.00           C  
ATOM    216  H3'   G     7      19.993  35.869  51.857  1.00  0.00           H  
ATOM    217  C2'   G     7      19.548  34.073  50.757  1.00  0.00           C  
ATOM    218  H2'   G     7      19.713  33.576  51.712  1.00  0.00           H  
ATOM    219  O2'   G     7      18.556  33.390  50.006  1.00  0.00           O  
ATOM    220 HO2'   G     7      17.960  34.054  49.653  1.00  0.00           H  
ATOM    221  O3'   G     7      17.925  35.918  51.244  1.00  0.00           O  
ATOM    222  P     U     8      17.224  35.690  52.640  1.00  0.00           P  
ATOM    223  OP1   U     8      15.853  36.192  52.461  1.00  0.00           O  
ATOM    224  OP2   U     8      18.057  36.423  53.593  1.00  0.00           O  
ATOM    225  O5'   U     8      17.240  34.127  52.953  1.00  0.00           O  
ATOM    226  C5'   U     8      16.335  33.272  52.345  1.00  0.00           C  
ATOM    227  H5'   U     8      16.270  33.434  51.269  1.00  0.00           H  
ATOM    228 H5''   U     8      15.343  33.605  52.649  1.00  0.00           H  
ATOM    229  C4'   U     8      16.484  31.860  52.767  1.00  0.00           C  
ATOM    230  H4'   U     8      15.701  31.383  52.177  1.00  0.00           H  
ATOM    231  O4'   U     8      17.775  31.287  52.630  1.00  0.00           O  
ATOM    232  C1'   U     8      18.114  30.504  53.754  1.00  0.00           C  
ATOM    233  H1'   U     8      18.454  29.525  53.417  1.00  0.00           H  
ATOM    234  N1    U     8      19.230  31.016  54.569  1.00  0.00           N  
ATOM    235  C6    U     8      19.668  32.358  54.647  1.00  0.00           C  
ATOM    236  H6    U     8      19.180  33.179  54.142  1.00  0.00           H  
ATOM    237  C5    U     8      20.776  32.686  55.334  1.00  0.00           C  
ATOM    238  H5    U     8      21.074  33.724  55.344  1.00  0.00           H  
ATOM    239  C4    U     8      21.421  31.739  56.237  1.00  0.00           C  
ATOM    240  O4    U     8      22.318  32.049  57.036  1.00  0.00           O  
ATOM    241  N3    U     8      20.822  30.472  56.187  1.00  0.00           N  
ATOM    242  H3    U     8      21.109  29.842  56.923  1.00  0.00           H  
ATOM    243  C2    U     8      19.807  30.058  55.399  1.00  0.00           C  
ATOM    244  O2    U     8      19.442  28.871  55.426  1.00  0.00           O  
ATOM    245  C3'   U     8      16.231  31.665  54.251  1.00  0.00           C  
ATOM    246  H3'   U     8      16.738  32.366  54.914  1.00  0.00           H  
ATOM    247  C2'   U     8      16.884  30.333  54.654  1.00  0.00           C  
ATOM    248  H2'   U     8      17.092  30.178  55.712  1.00  0.00           H  
ATOM    249  O2'   U     8      16.179  29.199  54.247  1.00  0.00           O  
ATOM    250 HO2'   U     8      15.263  29.484  54.212  1.00  0.00           H  
ATOM    251  O3'   U     8      14.849  31.592  54.540  1.00  0.00           O  
ATOM    252  P     G     9      14.267  31.844  55.984  1.00  0.00           P  
ATOM    253  OP1   G     9      12.823  31.694  55.752  1.00  0.00           O  
ATOM    254  OP2   G     9      14.842  33.068  56.532  1.00  0.00           O  
ATOM    255  O5'   G     9      14.786  30.645  56.965  1.00  0.00           O  
ATOM    256  C5'   G     9      14.167  29.410  56.915  1.00  0.00           C  
ATOM    257  H5'   G     9      14.196  28.993  55.908  1.00  0.00           H  
ATOM    258 H5''   G     9      13.105  29.626  57.037  1.00  0.00           H  
ATOM    259  C4'   G     9      14.703  28.447  58.008  1.00  0.00           C  
ATOM    260  H4'   G     9      14.086  27.549  57.978  1.00  0.00           H  
ATOM    261  O4'   G     9      15.972  27.891  57.837  1.00  0.00           O  
ATOM    262  C1'   G     9      16.665  27.727  59.047  1.00  0.00           C  
ATOM    263  H1'   G     9      17.036  26.710  59.173  1.00  0.00           H  
ATOM    264  N9    G     9      17.734  28.738  59.174  1.00  0.00           N  
ATOM    265  C8    G     9      17.881  29.910  58.546  1.00  0.00           C  
ATOM    266  H8    G     9      17.169  30.386  57.887  1.00  0.00           H  
ATOM    267  N7    G     9      18.994  30.529  58.774  1.00  0.00           N  
ATOM    268  C5    G     9      19.690  29.642  59.649  1.00  0.00           C  
ATOM    269  C6    G     9      20.941  29.805  60.307  1.00  0.00           C  
ATOM    270  O6    G     9      21.760  30.715  60.284  1.00  0.00           O  
ATOM    271  N1    G     9      21.296  28.682  61.050  1.00  0.00           N  
ATOM    272  H1    G     9      22.224  28.635  61.447  1.00  0.00           H  
ATOM    273  C2    G     9      20.488  27.620  61.196  1.00  0.00           C  
ATOM    274  N2    G     9      20.999  26.587  61.835  1.00  0.00           N  
ATOM    275  H21   G     9      21.912  26.609  62.266  1.00  0.00           H  
ATOM    276  H22   G     9      20.301  25.895  62.068  1.00  0.00           H  
ATOM    277  N3    G     9      19.293  27.445  60.664  1.00  0.00           N  
ATOM    278  C4    G     9      18.904  28.528  59.897  1.00  0.00           C  
ATOM    279  C3'   G     9      14.748  28.989  59.428  1.00  0.00           C  
ATOM    280  H3'   G     9      15.228  29.968  59.404  1.00  0.00           H  
ATOM    281  C2'   G     9      15.637  27.966  60.115  1.00  0.00           C  
ATOM    282  H2'   G     9      16.123  28.349  61.012  1.00  0.00           H  
ATOM    283  O2'   G     9      15.088  26.672  60.395  1.00  0.00           O  
ATOM    284 HO2'   G     9      14.153  26.753  60.599  1.00  0.00           H  
ATOM    285  O3'   G     9      13.452  28.972  60.068  1.00  0.00           O  
ATOM    286  P     U    10      13.190  29.786  61.410  1.00  0.00           P  
ATOM    287  OP1   U    10      11.877  29.413  61.942  1.00  0.00           O  
ATOM    288  OP2   U    10      13.472  31.186  60.983  1.00  0.00           O  
ATOM    289  O5'   U    10      14.310  29.391  62.520  1.00  0.00           O  
ATOM    290  C5'   U    10      14.045  28.366  63.428  1.00  0.00           C  
ATOM    291  H5'   U    10      13.992  27.399  62.927  1.00  0.00           H  
ATOM    292 H5''   U    10      13.162  28.534  64.044  1.00  0.00           H  
ATOM    293  C4'   U    10      15.196  28.310  64.398  1.00  0.00           C  
ATOM    294  H4'   U    10      14.990  27.377  64.922  1.00  0.00           H  
ATOM    295  O4'   U    10      16.426  28.175  63.646  1.00  0.00           O  
ATOM    296  C1'   U    10      17.539  28.871  64.259  1.00  0.00           C  
ATOM    297  H1'   U    10      18.333  28.164  64.501  1.00  0.00           H  
ATOM    298  N1    U    10      18.098  29.886  63.331  1.00  0.00           N  
ATOM    299  C6    U    10      17.331  30.732  62.543  1.00  0.00           C  
ATOM    300  H6    U    10      16.301  30.503  62.312  1.00  0.00           H  
ATOM    301  C5    U    10      17.844  31.898  62.055  1.00  0.00           C  
ATOM    302  H5    U    10      17.282  32.554  61.407  1.00  0.00           H  
ATOM    303  C4    U    10      19.183  32.280  62.354  1.00  0.00           C  
ATOM    304  O4    U    10      19.737  33.340  62.063  1.00  0.00           O  
ATOM    305  N3    U    10      19.854  31.426  63.228  1.00  0.00           N  
ATOM    306  H3    U    10      20.766  31.772  63.489  1.00  0.00           H  
ATOM    307  C2    U    10      19.424  30.183  63.625  1.00  0.00           C  
ATOM    308  O2    U    10      20.293  29.455  64.131  1.00  0.00           O  
ATOM    309  C3'   U    10      15.378  29.527  65.286  1.00  0.00           C  
ATOM    310  H3'   U    10      15.029  30.469  64.861  1.00  0.00           H  
ATOM    311  C2'   U    10      16.962  29.463  65.547  1.00  0.00           C  
ATOM    312  H2'   U    10      17.420  30.437  65.721  1.00  0.00           H  
ATOM    313  O2'   U    10      17.230  28.547  66.579  1.00  0.00           O  
ATOM    314 HO2'   U    10      16.968  28.972  67.399  1.00  0.00           H  
ATOM    315  O3'   U    10      14.599  29.356  66.467  1.00  0.00           O  
ATOM    316  P     A    11      14.692  30.545  67.579  1.00  0.00           P  
ATOM    317  OP1   A    11      13.717  30.207  68.640  1.00  0.00           O  
ATOM    318  OP2   A    11      14.609  31.835  66.867  1.00  0.00           O  
ATOM    319  O5'   A    11      16.147  30.519  68.334  1.00  0.00           O  
ATOM    320  C5'   A    11      16.370  29.750  69.521  1.00  0.00           C  
ATOM    321  H5'   A    11      16.073  28.717  69.344  1.00  0.00           H  
ATOM    322 H5''   A    11      15.652  30.065  70.279  1.00  0.00           H  
ATOM    323  C4'   A    11      17.823  29.793  69.914  1.00  0.00           C  
ATOM    324  H4'   A    11      18.165  29.148  70.723  1.00  0.00           H  
ATOM    325  O4'   A    11      18.586  29.735  68.721  1.00  0.00           O  
ATOM    326  C1'   A    11      19.728  30.652  68.792  1.00  0.00           C  
ATOM    327  H1'   A    11      20.661  30.100  68.905  1.00  0.00           H  
ATOM    328  N9    A    11      19.764  31.692  67.751  1.00  0.00           N  
ATOM    329  C8    A    11      18.775  32.090  66.976  1.00  0.00           C  
ATOM    330  H8    A    11      17.775  31.713  67.132  1.00  0.00           H  
ATOM    331  N7    A    11      19.066  32.974  66.085  1.00  0.00           N  
ATOM    332  C5    A    11      20.409  33.203  66.332  1.00  0.00           C  
ATOM    333  C6    A    11      21.437  33.982  65.769  1.00  0.00           C  
ATOM    334  N6    A    11      21.373  34.663  64.631  1.00  0.00           N  
ATOM    335  H61   A    11      20.480  34.702  64.161  1.00  0.00           H  
ATOM    336  H62   A    11      22.158  35.087  64.157  1.00  0.00           H  
ATOM    337  N1    A    11      22.667  33.890  66.153  1.00  0.00           N  
ATOM    338  C2    A    11      22.927  33.097  67.204  1.00  0.00           C  
ATOM    339  H2    A    11      23.984  33.128  67.422  1.00  0.00           H  
ATOM    340  N3    A    11      22.078  32.351  67.919  1.00  0.00           N  
ATOM    341  C4    A    11      20.859  32.413  67.359  1.00  0.00           C  
ATOM    342  C3'   A    11      18.065  31.216  70.466  1.00  0.00           C  
ATOM    343  H3'   A    11      17.487  32.006  69.986  1.00  0.00           H  
ATOM    344  C2'   A    11      19.604  31.333  70.168  1.00  0.00           C  
ATOM    345  H2'   A    11      19.874  32.387  70.109  1.00  0.00           H  
ATOM    346  O2'   A    11      20.371  30.593  71.071  1.00  0.00           O  
ATOM    347 HO2'   A    11      19.857  30.373  71.851  1.00  0.00           H  
ATOM    348  O3'   A    11      17.878  31.332  71.868  1.00  0.00           O  
ATOM    349  P     A    12      17.773  32.861  72.576  1.00  0.00           P  
ATOM    350  OP1   A    12      17.239  32.691  73.954  1.00  0.00           O  
ATOM    351  OP2   A    12      16.969  33.684  71.650  1.00  0.00           O  
ATOM    352  O5'   A    12      19.235  33.432  72.731  1.00  0.00           O  
ATOM    353  C5'   A    12      20.232  33.022  73.577  1.00  0.00           C  
ATOM    354  H5'   A    12      20.582  31.998  73.442  1.00  0.00           H  
ATOM    355 H5''   A    12      19.975  33.217  74.618  1.00  0.00           H  
ATOM    356  C4'   A    12      21.583  33.746  73.347  1.00  0.00           C  
ATOM    357  H4'   A    12      22.310  33.242  73.984  1.00  0.00           H  
ATOM    358  O4'   A    12      22.046  33.570  72.020  1.00  0.00           O  
ATOM    359  C1'   A    12      22.692  34.754  71.580  1.00  0.00           C  
ATOM    360  H1'   A    12      23.675  34.631  71.124  1.00  0.00           H  
ATOM    361  N9    A    12      21.895  35.345  70.508  1.00  0.00           N  
ATOM    362  C8    A    12      20.587  35.203  70.121  1.00  0.00           C  
ATOM    363  H8    A    12      19.833  34.686  70.696  1.00  0.00           H  
ATOM    364  N7    A    12      20.348  35.657  68.919  1.00  0.00           N  
ATOM    365  C5    A    12      21.509  36.323  68.649  1.00  0.00           C  
ATOM    366  C6    A    12      21.890  37.148  67.563  1.00  0.00           C  
ATOM    367  N6    A    12      21.205  37.415  66.520  1.00  0.00           N  
ATOM    368  H61   A    12      21.690  37.998  65.852  1.00  0.00           H  
ATOM    369  H62   A    12      20.302  37.044  66.262  1.00  0.00           H  
ATOM    370  N1    A    12      23.072  37.716  67.482  1.00  0.00           N  
ATOM    371  C2    A    12      23.846  37.540  68.559  1.00  0.00           C  
ATOM    372  H2    A    12      24.832  37.956  68.417  1.00  0.00           H  
ATOM    373  N3    A    12      23.669  36.820  69.672  1.00  0.00           N  
ATOM    374  C4    A    12      22.409  36.278  69.660  1.00  0.00           C  
ATOM    375  C3'   A    12      21.582  35.252  73.608  1.00  0.00           C  
ATOM    376  H3'   A    12      20.663  35.647  73.175  1.00  0.00           H  
ATOM    377  C2'   A    12      22.753  35.662  72.710  1.00  0.00           C  
ATOM    378  H2'   A    12      22.722  36.694  72.360  1.00  0.00           H  
ATOM    379  O2'   A    12      24.002  35.533  73.281  1.00  0.00           O  
ATOM    380 HO2'   A    12      23.801  35.696  74.205  1.00  0.00           H  
ATOM    381  O3'   A    12      21.740  35.571  74.977  1.00  0.00           O  
ATOM    382  P     G    13      21.318  37.077  75.400  1.00  0.00           P  
ATOM    383  OP1   G    13      21.568  37.385  76.859  1.00  0.00           O  
ATOM    384  OP2   G    13      19.948  37.202  74.856  1.00  0.00           O  
ATOM    385  O5'   G    13      22.329  37.944  74.625  1.00  0.00           O  
ATOM    386  C5'   G    13      23.650  38.161  75.079  1.00  0.00           C  
ATOM    387  H5'   G    13      24.162  37.236  75.348  1.00  0.00           H  
ATOM    388 H5''   G    13      23.634  38.742  76.001  1.00  0.00           H  
ATOM    389  C4'   G    13      24.529  39.002  74.184  1.00  0.00           C  
ATOM    390  H4'   G    13      25.545  38.935  74.572  1.00  0.00           H  
ATOM    391  O4'   G    13      24.420  38.486  72.838  1.00  0.00           O  
ATOM    392  C1'   G    13      24.310  39.602  71.926  1.00  0.00           C  
ATOM    393  H1'   G    13      25.084  39.422  71.180  1.00  0.00           H  
ATOM    394  N9    G    13      23.024  39.644  71.193  1.00  0.00           N  
ATOM    395  C8    G    13      21.823  39.087  71.524  1.00  0.00           C  
ATOM    396  H8    G    13      21.706  38.550  72.454  1.00  0.00           H  
ATOM    397  N7    G    13      20.845  39.252  70.659  1.00  0.00           N  
ATOM    398  C5    G    13      21.456  40.076  69.728  1.00  0.00           C  
ATOM    399  C6    G    13      20.961  40.623  68.480  1.00  0.00           C  
ATOM    400  O6    G    13      19.830  40.492  67.977  1.00  0.00           O  
ATOM    401  N1    G    13      21.819  41.391  67.794  1.00  0.00           N  
ATOM    402  H1    G    13      21.483  42.027  67.085  1.00  0.00           H  
ATOM    403  C2    G    13      23.010  41.732  68.342  1.00  0.00           C  
ATOM    404  N2    G    13      23.501  42.780  67.777  1.00  0.00           N  
ATOM    405  H21   G    13      22.911  43.223  67.087  1.00  0.00           H  
ATOM    406  H22   G    13      24.342  43.244  68.088  1.00  0.00           H  
ATOM    407  N3    G    13      23.563  41.247  69.473  1.00  0.00           N  
ATOM    408  C4    G    13      22.712  40.428  70.131  1.00  0.00           C  
ATOM    409  C3'   G    13      24.108  40.480  74.217  1.00  0.00           C  
ATOM    410  H3'   G    13      23.020  40.519  74.178  1.00  0.00           H  
ATOM    411  C2'   G    13      24.582  40.887  72.768  1.00  0.00           C  
ATOM    412  H2'   G    13      24.120  41.761  72.307  1.00  0.00           H  
ATOM    413  O2'   G    13      25.942  40.979  72.573  1.00  0.00           O  
ATOM    414 HO2'   G    13      26.165  41.254  71.680  1.00  0.00           H  
ATOM    415  O3'   G    13      24.663  41.246  75.280  1.00  0.00           O  
ATOM    416  P     U    14      24.103  42.684  75.567  1.00  0.00           P  
ATOM    417  OP1   U    14      23.986  42.957  77.030  1.00  0.00           O  
ATOM    418  OP2   U    14      22.916  42.898  74.699  1.00  0.00           O  
ATOM    419  O5'   U    14      25.291  43.549  74.916  1.00  0.00           O  
ATOM    420  C5'   U    14      26.606  43.453  75.422  1.00  0.00           C  
ATOM    421  H5'   U    14      26.954  42.423  75.349  1.00  0.00           H  
ATOM    422 H5''   U    14      26.576  43.690  76.486  1.00  0.00           H  
ATOM    423  C4'   U    14      27.562  44.377  74.652  1.00  0.00           C  
ATOM    424  H4'   U    14      28.585  44.343  75.026  1.00  0.00           H  
ATOM    425  O4'   U    14      27.712  44.033  73.277  1.00  0.00           O  
ATOM    426  C1'   U    14      27.671  45.145  72.405  1.00  0.00           C  
ATOM    427  H1'   U    14      28.549  44.961  71.787  1.00  0.00           H  
ATOM    428  N1    U    14      26.445  45.154  71.567  1.00  0.00           N  
ATOM    429  C6    U    14      25.378  44.286  71.859  1.00  0.00           C  
ATOM    430  H6    U    14      25.403  43.522  72.622  1.00  0.00           H  
ATOM    431  C5    U    14      24.191  44.446  71.190  1.00  0.00           C  
ATOM    432  H5    U    14      23.315  43.890  71.488  1.00  0.00           H  
ATOM    433  C4    U    14      23.981  45.415  70.096  1.00  0.00           C  
ATOM    434  O4    U    14      22.953  45.478  69.406  1.00  0.00           O  
ATOM    435  N3    U    14      24.986  46.250  69.920  1.00  0.00           N  
ATOM    436  H3    U    14      24.921  46.907  69.155  1.00  0.00           H  
ATOM    437  C2    U    14      26.205  46.172  70.607  1.00  0.00           C  
ATOM    438  O2    U    14      27.069  47.013  70.230  1.00  0.00           O  
ATOM    439  C3'   U    14      27.084  45.832  74.516  1.00  0.00           C  
ATOM    440  H3'   U    14      26.004  45.931  74.405  1.00  0.00           H  
ATOM    441  C2'   U    14      27.879  46.351  73.301  1.00  0.00           C  
ATOM    442  H2'   U    14      27.486  47.307  72.954  1.00  0.00           H  
ATOM    443  O2'   U    14      29.285  46.421  73.573  1.00  0.00           O  
ATOM    444 HO2'   U    14      29.282  46.883  74.415  1.00  0.00           H  
ATOM    445  O3'   U    14      27.398  46.610  75.685  1.00  0.00           O  
ATOM    446  P     G    15      26.275  47.583  76.253  1.00  0.00           P  
ATOM    447  OP1   G    15      26.884  48.170  77.423  1.00  0.00           O  
ATOM    448  OP2   G    15      24.951  46.899  76.320  1.00  0.00           O  
ATOM    449  O5'   G    15      26.172  48.657  75.128  1.00  0.00           O  
ATOM    450  C5'   G    15      27.114  49.654  74.962  1.00  0.00           C  
ATOM    451  H5'   G    15      28.054  49.325  74.519  1.00  0.00           H  
ATOM    452 H5''   G    15      27.298  50.243  75.860  1.00  0.00           H  
ATOM    453  C4'   G    15      26.525  50.729  74.053  1.00  0.00           C  
ATOM    454  H4'   G    15      27.191  51.577  73.891  1.00  0.00           H  
ATOM    455  O4'   G    15      26.301  50.171  72.763  1.00  0.00           O  
ATOM    456  C1'   G    15      25.256  50.832  72.060  1.00  0.00           C  
ATOM    457  H1'   G    15      25.531  51.332  71.131  1.00  0.00           H  
ATOM    458  N9    G    15      24.167  49.866  71.700  1.00  0.00           N  
ATOM    459  C8    G    15      23.939  48.598  72.124  1.00  0.00           C  
ATOM    460  H8    G    15      24.322  48.106  73.006  1.00  0.00           H  
ATOM    461  N7    G    15      23.066  47.973  71.469  1.00  0.00           N  
ATOM    462  C5    G    15      22.695  48.930  70.507  1.00  0.00           C  
ATOM    463  C6    G    15      21.749  48.803  69.399  1.00  0.00           C  
ATOM    464  O6    G    15      20.995  47.832  69.126  1.00  0.00           O  
ATOM    465  N1    G    15      21.610  49.881  68.635  1.00  0.00           N  
ATOM    466  H1    G    15      20.860  49.845  67.958  1.00  0.00           H  
ATOM    467  C2    G    15      22.412  50.926  68.779  1.00  0.00           C  
ATOM    468  N2    G    15      22.284  51.810  67.826  1.00  0.00           N  
ATOM    469  H21   G    15      22.760  52.693  67.945  1.00  0.00           H  
ATOM    470  H22   G    15      21.400  51.792  67.337  1.00  0.00           H  
ATOM    471  N3    G    15      23.251  51.198  69.829  1.00  0.00           N  
ATOM    472  C4    G    15      23.311  50.098  70.651  1.00  0.00           C  
ATOM    473  C3'   G    15      25.134  51.329  74.453  1.00  0.00           C  
ATOM    474  H3'   G    15      24.430  50.621  74.890  1.00  0.00           H  
ATOM    475  C2'   G    15      24.568  51.792  73.098  1.00  0.00           C  
ATOM    476  H2'   G    15      23.484  51.747  72.999  1.00  0.00           H  
ATOM    477  O2'   G    15      25.128  53.092  72.819  1.00  0.00           O  
ATOM    478 HO2'   G    15      24.691  53.712  73.407  1.00  0.00           H  
ATOM    479  O3'   G    15      25.364  52.322  75.415  1.00  0.00           O  
ATOM    480  P     C    16      24.104  52.982  76.200  1.00  0.00           P  
ATOM    481  OP1   C    16      24.706  53.763  77.330  1.00  0.00           O  
ATOM    482  OP2   C    16      23.120  51.931  76.456  1.00  0.00           O  
ATOM    483  O5'   C    16      23.543  53.973  75.086  1.00  0.00           O  
ATOM    484  C5'   C    16      23.919  55.352  75.069  1.00  0.00           C  
ATOM    485  H5'   C    16      24.986  55.443  74.866  1.00  0.00           H  
ATOM    486 H5''   C    16      23.529  55.588  76.059  1.00  0.00           H  
ATOM    487  C4'   C    16      23.211  56.093  73.878  1.00  0.00           C  
ATOM    488  H4'   C    16      23.662  57.083  73.805  1.00  0.00           H  
ATOM    489  O4'   C    16      23.391  55.246  72.734  1.00  0.00           O  
ATOM    490  C1'   C    16      22.340  55.469  71.777  1.00  0.00           C  
ATOM    491  H1'   C    16      22.709  55.744  70.788  1.00  0.00           H  
ATOM    492  N1    C    16      21.450  54.298  71.543  1.00  0.00           N  
ATOM    493  C6    C    16      21.169  53.429  72.582  1.00  0.00           C  
ATOM    494  H6    C    16      21.528  53.528  73.596  1.00  0.00           H  
ATOM    495  C5    C    16      20.298  52.405  72.373  1.00  0.00           C  
ATOM    496  H5    C    16      20.130  51.731  73.200  1.00  0.00           H  
ATOM    497  C4    C    16      19.735  52.279  71.102  1.00  0.00           C  
ATOM    498  N4    C    16      18.848  51.371  70.906  1.00  0.00           N  
ATOM    499  H41   C    16      18.405  51.219  70.011  1.00  0.00           H  
ATOM    500  H42   C    16      18.363  51.011  71.716  1.00  0.00           H  
ATOM    501  N3    C    16      20.059  53.022  70.026  1.00  0.00           N  
ATOM    502  C2    C    16      20.875  54.049  70.261  1.00  0.00           C  
ATOM    503  O2    C    16      21.070  54.843  69.364  1.00  0.00           O  
ATOM    504  C3'   C    16      21.687  56.379  73.873  1.00  0.00           C  
ATOM    505  H3'   C    16      21.177  55.462  74.169  1.00  0.00           H  
ATOM    506  C2'   C    16      21.501  56.617  72.358  1.00  0.00           C  
ATOM    507  H2'   C    16      20.460  56.542  72.042  1.00  0.00           H  
ATOM    508  O2'   C    16      21.982  57.935  71.998  1.00  0.00           O  
ATOM    509 HO2'   C    16      21.473  58.632  72.417  1.00  0.00           H  
ATOM    510  O3'   C    16      21.309  57.470  74.617  1.00  0.00           O  
ATOM    511  P     A    17      19.720  57.927  74.905  1.00  0.00           P  
ATOM    512  OP1   A    17      18.944  57.767  73.675  1.00  0.00           O  
ATOM    513  OP2   A    17      19.710  59.179  75.586  1.00  0.00           O  
ATOM    514  O5'   A    17      19.285  56.688  75.911  1.00  0.00           O  
ATOM    515  C5'   A    17      19.837  56.468  77.190  1.00  0.00           C  
ATOM    516  H5'   A    17      20.235  57.375  77.646  1.00  0.00           H  
ATOM    517 H5''   A    17      20.738  55.854  77.193  1.00  0.00           H  
ATOM    518  C4'   A    17      18.810  55.777  78.191  1.00  0.00           C  
ATOM    519  H4'   A    17      19.274  55.496  79.136  1.00  0.00           H  
ATOM    520  O4'   A    17      17.879  56.758  78.615  1.00  0.00           O  
ATOM    521  C1'   A    17      16.657  56.120  78.989  1.00  0.00           C  
ATOM    522  H1'   A    17      16.255  56.378  79.969  1.00  0.00           H  
ATOM    523  N9    A    17      15.554  56.398  78.021  1.00  0.00           N  
ATOM    524  C8    A    17      15.666  57.046  76.786  1.00  0.00           C  
ATOM    525  H8    A    17      16.608  57.373  76.373  1.00  0.00           H  
ATOM    526  N7    A    17      14.502  57.137  76.156  1.00  0.00           N  
ATOM    527  C5    A    17      13.550  56.510  76.962  1.00  0.00           C  
ATOM    528  C6    A    17      12.123  56.305  77.061  1.00  0.00           C  
ATOM    529  N6    A    17      11.304  56.635  76.042  1.00  0.00           N  
ATOM    530  H61   A    17      11.696  57.035  75.202  1.00  0.00           H  
ATOM    531  H62   A    17      10.373  56.256  76.141  1.00  0.00           H  
ATOM    532  N1    A    17      11.572  55.728  78.087  1.00  0.00           N  
ATOM    533  C2    A    17      12.341  55.351  79.078  1.00  0.00           C  
ATOM    534  H2    A    17      11.826  54.921  79.924  1.00  0.00           H  
ATOM    535  N3    A    17      13.628  55.514  79.236  1.00  0.00           N  
ATOM    536  C4    A    17      14.184  56.112  78.137  1.00  0.00           C  
ATOM    537  C3'   A    17      18.028  54.596  77.726  1.00  0.00           C  
ATOM    538  H3'   A    17      17.567  54.863  76.775  1.00  0.00           H  
ATOM    539  C2'   A    17      16.927  54.599  78.887  1.00  0.00           C  
ATOM    540  H2'   A    17      16.116  53.994  78.480  1.00  0.00           H  
ATOM    541  O2'   A    17      17.429  54.243  80.164  1.00  0.00           O  
ATOM    542 HO2'   A    17      17.659  53.311  80.138  1.00  0.00           H  
ATOM    543  O3'   A    17      18.734  53.370  77.560  1.00  0.00           O  
ATOM    544  P     G    18      18.118  52.206  76.732  1.00  0.00           P  
ATOM    545  OP1   G    18      19.030  51.033  76.813  1.00  0.00           O  
ATOM    546  OP2   G    18      17.829  52.763  75.339  1.00  0.00           O  
ATOM    547  O5'   G    18      16.700  51.787  77.427  1.00  0.00           O  
ATOM    548  C5'   G    18      16.594  51.093  78.650  1.00  0.00           C  
ATOM    549  H5'   G    18      16.976  51.737  79.443  1.00  0.00           H  
ATOM    550 H5''   G    18      16.949  50.069  78.534  1.00  0.00           H  
ATOM    551  C4'   G    18      15.075  50.974  78.966  1.00  0.00           C  
ATOM    552  H4'   G    18      14.895  50.636  79.986  1.00  0.00           H  
ATOM    553  O4'   G    18      14.266  52.161  78.931  1.00  0.00           O  
ATOM    554  C1'   G    18      13.145  51.877  78.161  1.00  0.00           C  
ATOM    555  H1'   G    18      12.281  52.267  78.698  1.00  0.00           H  
ATOM    556  N9    G    18      13.108  52.642  76.931  1.00  0.00           N  
ATOM    557  C8    G    18      14.092  53.310  76.320  1.00  0.00           C  
ATOM    558  H8    G    18      15.115  53.266  76.662  1.00  0.00           H  
ATOM    559  N7    G    18      13.809  53.886  75.203  1.00  0.00           N  
ATOM    560  C5    G    18      12.478  53.516  74.991  1.00  0.00           C  
ATOM    561  C6    G    18      11.561  53.755  73.877  1.00  0.00           C  
ATOM    562  O6    G    18      11.739  54.299  72.817  1.00  0.00           O  
ATOM    563  N1    G    18      10.312  53.210  74.112  1.00  0.00           N  
ATOM    564  H1    G    18       9.657  53.461  73.386  1.00  0.00           H  
ATOM    565  C2    G    18      10.008  52.492  75.145  1.00  0.00           C  
ATOM    566  N2    G    18       8.878  51.853  75.139  1.00  0.00           N  
ATOM    567  H21   G    18       8.255  51.857  74.344  1.00  0.00           H  
ATOM    568  H22   G    18       8.664  51.153  75.835  1.00  0.00           H  
ATOM    569  N3    G    18      10.852  52.203  76.103  1.00  0.00           N  
ATOM    570  C4    G    18      12.078  52.747  76.049  1.00  0.00           C  
ATOM    571  C3'   G    18      14.386  49.992  77.972  1.00  0.00           C  
ATOM    572  H3'   G    18      14.765  50.070  76.953  1.00  0.00           H  
ATOM    573  C2'   G    18      12.974  50.355  78.026  1.00  0.00           C  
ATOM    574  H2'   G    18      12.368  50.123  77.150  1.00  0.00           H  
ATOM    575  O2'   G    18      12.319  49.787  79.160  1.00  0.00           O  
ATOM    576 HO2'   G    18      11.457  49.500  78.850  1.00  0.00           H  
ATOM    577  O3'   G    18      14.484  48.698  78.491  1.00  0.00           O  
ATOM    578  P     C    19      14.574  47.476  77.436  1.00  0.00           P  
ATOM    579  OP1   C    19      15.020  46.289  78.194  1.00  0.00           O  
ATOM    580  OP2   C    19      15.420  47.906  76.335  1.00  0.00           O  
ATOM    581  O5'   C    19      13.053  47.174  76.940  1.00  0.00           O  
ATOM    582  C5'   C    19      12.078  46.532  77.755  1.00  0.00           C  
ATOM    583  H5'   C    19      11.947  47.009  78.726  1.00  0.00           H  
ATOM    584 H5''   C    19      12.417  45.519  77.975  1.00  0.00           H  
ATOM    585  C4'   C    19      10.748  46.440  76.954  1.00  0.00           C  
ATOM    586  H4'   C    19       9.953  45.882  77.450  1.00  0.00           H  
ATOM    587  O4'   C    19      10.287  47.790  76.692  1.00  0.00           O  
ATOM    588  C1'   C    19       9.567  47.778  75.487  1.00  0.00           C  
ATOM    589  H1'   C    19       8.519  48.024  75.657  1.00  0.00           H  
ATOM    590  N1    C    19      10.179  48.622  74.406  1.00  0.00           N  
ATOM    591  C6    C    19      11.451  49.068  74.515  1.00  0.00           C  
ATOM    592  H6    C    19      12.071  48.858  75.374  1.00  0.00           H  
ATOM    593  C5    C    19      11.959  49.821  73.531  1.00  0.00           C  
ATOM    594  H5    C    19      12.962  50.193  73.685  1.00  0.00           H  
ATOM    595  C4    C    19      11.157  50.322  72.459  1.00  0.00           C  
ATOM    596  N4    C    19      11.492  51.333  71.725  1.00  0.00           N  
ATOM    597  H41   C    19      12.415  51.693  71.922  1.00  0.00           H  
ATOM    598  H42   C    19      10.903  51.516  70.925  1.00  0.00           H  
ATOM    599  N3    C    19       9.916  49.832  72.256  1.00  0.00           N  
ATOM    600  C2    C    19       9.445  49.052  73.253  1.00  0.00           C  
ATOM    601  O2    C    19       8.262  48.749  73.206  1.00  0.00           O  
ATOM    602  C3'   C    19      10.873  45.698  75.617  1.00  0.00           C  
ATOM    603  H3'   C    19      11.748  46.080  75.091  1.00  0.00           H  
ATOM    604  C2'   C    19       9.625  46.275  75.083  1.00  0.00           C  
ATOM    605  H2'   C    19       9.640  46.189  73.996  1.00  0.00           H  
ATOM    606  O2'   C    19       8.397  45.644  75.630  1.00  0.00           O  
ATOM    607 HO2'   C    19       8.527  44.693  75.628  1.00  0.00           H  
ATOM    608  O3'   C    19      10.778  44.285  75.760  1.00  0.00           O  
ATOM    609  P     C    20      11.534  43.269  74.797  1.00  0.00           P  
ATOM    610  OP1   C    20      11.468  41.871  75.324  1.00  0.00           O  
ATOM    611  OP2   C    20      12.853  43.870  74.487  1.00  0.00           O  
ATOM    612  O5'   C    20      10.745  43.266  73.369  1.00  0.00           O  
ATOM    613  C5'   C    20       9.499  42.588  73.208  1.00  0.00           C  
ATOM    614  H5'   C    20       9.027  42.760  74.175  1.00  0.00           H  
ATOM    615 H5''   C    20       9.751  41.530  73.143  1.00  0.00           H  
ATOM    616  C4'   C    20       8.683  43.124  72.052  1.00  0.00           C  
ATOM    617  H4'   C    20       7.771  42.527  72.063  1.00  0.00           H  
ATOM    618  O4'   C    20       8.420  44.488  72.119  1.00  0.00           O  
ATOM    619  C1'   C    20       8.203  44.841  70.742  1.00  0.00           C  
ATOM    620  H1'   C    20       7.220  45.241  70.494  1.00  0.00           H  
ATOM    621  N1    C    20       9.142  45.947  70.404  1.00  0.00           N  
ATOM    622  C6    C    20      10.352  46.118  71.068  1.00  0.00           C  
ATOM    623  H6    C    20      10.647  45.493  71.898  1.00  0.00           H  
ATOM    624  C5    C    20      11.166  47.168  70.786  1.00  0.00           C  
ATOM    625  H5    C    20      12.056  47.370  71.364  1.00  0.00           H  
ATOM    626  C4    C    20      10.827  47.940  69.662  1.00  0.00           C  
ATOM    627  N4    C    20      11.583  48.915  69.332  1.00  0.00           N  
ATOM    628  H41   C    20      12.366  49.030  69.960  1.00  0.00           H  
ATOM    629  H42   C    20      11.467  49.490  68.510  1.00  0.00           H  
ATOM    630  N3    C    20       9.737  47.779  68.938  1.00  0.00           N  
ATOM    631  C2    C    20       8.811  46.830  69.344  1.00  0.00           C  
ATOM    632  O2    C    20       7.708  46.680  68.746  1.00  0.00           O  
ATOM    633  C3'   C    20       9.334  42.805  70.713  1.00  0.00           C  
ATOM    634  H3'   C    20      10.307  43.293  70.675  1.00  0.00           H  
ATOM    635  C2'   C    20       8.414  43.663  69.791  1.00  0.00           C  
ATOM    636  H2'   C    20       8.909  43.939  68.859  1.00  0.00           H  
ATOM    637  O2'   C    20       7.151  43.154  69.530  1.00  0.00           O  
ATOM    638 HO2'   C    20       7.141  42.228  69.782  1.00  0.00           H  
ATOM    639  O3'   C    20       9.380  41.423  70.166  1.00  0.00           O  
ATOM    640  P     C    21      10.620  41.059  69.208  1.00  0.00           P  
ATOM    641  OP1   C    21      10.658  39.598  69.001  1.00  0.00           O  
ATOM    642  OP2   C    21      11.884  41.743  69.555  1.00  0.00           O  
ATOM    643  O5'   C    21      10.122  41.689  67.825  1.00  0.00           O  
ATOM    644  C5'   C    21       8.965  41.203  67.132  1.00  0.00           C  
ATOM    645  H5'   C    21       8.084  41.137  67.770  1.00  0.00           H  
ATOM    646 H5''   C    21       9.131  40.159  66.863  1.00  0.00           H  
ATOM    647  C4'   C    21       8.691  41.989  65.864  1.00  0.00           C  
ATOM    648  H4'   C    21       7.786  41.693  65.334  1.00  0.00           H  
ATOM    649  O4'   C    21       8.602  43.352  66.235  1.00  0.00           O  
ATOM    650  C1'   C    21       9.154  44.198  65.193  1.00  0.00           C  
ATOM    651  H1'   C    21       8.313  44.831  64.911  1.00  0.00           H  
ATOM    652  N1    C    21      10.276  44.999  65.771  1.00  0.00           N  
ATOM    653  C6    C    21      10.872  44.710  66.967  1.00  0.00           C  
ATOM    654  H6    C    21      10.588  43.810  67.493  1.00  0.00           H  
ATOM    655  C5    C    21      11.870  45.486  67.436  1.00  0.00           C  
ATOM    656  H5    C    21      12.314  45.174  68.369  1.00  0.00           H  
ATOM    657  C4    C    21      12.215  46.650  66.729  1.00  0.00           C  
ATOM    658  N4    C    21      13.119  47.474  67.118  1.00  0.00           N  
ATOM    659  H41   C    21      13.649  47.364  67.970  1.00  0.00           H  
ATOM    660  H42   C    21      13.383  48.213  66.482  1.00  0.00           H  
ATOM    661  N3    C    21      11.633  47.029  65.611  1.00  0.00           N  
ATOM    662  C2    C    21      10.622  46.237  65.131  1.00  0.00           C  
ATOM    663  O2    C    21      10.019  46.621  64.177  1.00  0.00           O  
ATOM    664  C3'   C    21       9.867  42.000  64.886  1.00  0.00           C  
ATOM    665  H3'   C    21      10.842  42.027  65.372  1.00  0.00           H  
ATOM    666  C2'   C    21       9.634  43.255  64.047  1.00  0.00           C  
ATOM    667  H2'   C    21      10.537  43.667  63.596  1.00  0.00           H  
ATOM    668  O2'   C    21       8.682  43.090  63.071  1.00  0.00           O  
ATOM    669 HO2'   C    21       8.864  43.444  62.198  1.00  0.00           H  
ATOM    670  O3'   C    21       9.784  40.767  64.199  1.00  0.00           O  
ATOM    671  P     G    22      10.998  39.947  63.801  1.00  0.00           P  
ATOM    672  OP1   G    22      10.598  38.685  63.215  1.00  0.00           O  
ATOM    673  OP2   G    22      11.898  39.836  64.978  1.00  0.00           O  
ATOM    674  O5'   G    22      11.702  40.941  62.812  1.00  0.00           O  
ATOM    675  C5'   G    22      11.366  40.989  61.372  1.00  0.00           C  
ATOM    676  H5'   G    22      10.285  41.124  61.317  1.00  0.00           H  
ATOM    677 H5''   G    22      11.658  40.069  60.867  1.00  0.00           H  
ATOM    678  C4'   G    22      11.922  42.229  60.708  1.00  0.00           C  
ATOM    679  H4'   G    22      11.467  42.234  59.718  1.00  0.00           H  
ATOM    680  O4'   G    22      11.513  43.509  61.242  1.00  0.00           O  
ATOM    681  C1'   G    22      12.643  44.376  61.404  1.00  0.00           C  
ATOM    682  H1'   G    22      12.354  45.371  61.066  1.00  0.00           H  
ATOM    683  N9    G    22      13.189  44.458  62.841  1.00  0.00           N  
ATOM    684  C8    G    22      13.120  43.629  63.908  1.00  0.00           C  
ATOM    685  H8    G    22      12.511  42.739  63.862  1.00  0.00           H  
ATOM    686  N7    G    22      13.865  43.868  64.936  1.00  0.00           N  
ATOM    687  C5    G    22      14.462  45.096  64.594  1.00  0.00           C  
ATOM    688  C6    G    22      15.303  45.964  65.293  1.00  0.00           C  
ATOM    689  O6    G    22      15.632  45.897  66.498  1.00  0.00           O  
ATOM    690  N1    G    22      15.749  47.073  64.590  1.00  0.00           N  
ATOM    691  H1    G    22      16.499  47.562  65.057  1.00  0.00           H  
ATOM    692  C2    G    22      15.540  47.112  63.265  1.00  0.00           C  
ATOM    693  N2    G    22      16.048  48.184  62.741  1.00  0.00           N  
ATOM    694  H21   G    22      16.369  48.905  63.372  1.00  0.00           H  
ATOM    695  H22   G    22      15.787  48.546  61.834  1.00  0.00           H  
ATOM    696  N3    G    22      14.529  46.484  62.625  1.00  0.00           N  
ATOM    697  C4    G    22      14.071  45.428  63.295  1.00  0.00           C  
ATOM    698  C3'   G    22      13.472  42.241  60.537  1.00  0.00           C  
ATOM    699  H3'   G    22      13.923  41.895  61.467  1.00  0.00           H  
ATOM    700  C2'   G    22      13.626  43.769  60.370  1.00  0.00           C  
ATOM    701  H2'   G    22      14.664  44.031  60.575  1.00  0.00           H  
ATOM    702  O2'   G    22      13.294  44.245  59.024  1.00  0.00           O  
ATOM    703 HO2'   G    22      13.303  43.606  58.307  1.00  0.00           H  
ATOM    704  O3'   G    22      14.005  41.599  59.356  1.00  0.00           O  
ATOM    705  P     U    23      15.517  41.217  59.189  1.00  0.00           P  
ATOM    706  OP1   U    23      15.671  40.886  57.773  1.00  0.00           O  
ATOM    707  OP2   U    23      15.802  40.237  60.337  1.00  0.00           O  
ATOM    708  O5'   U    23      16.409  42.560  59.446  1.00  0.00           O  
ATOM    709  C5'   U    23      16.992  43.306  58.301  1.00  0.00           C  
ATOM    710  H5'   U    23      16.200  43.657  57.639  1.00  0.00           H  
ATOM    711 H5''   U    23      17.669  42.656  57.747  1.00  0.00           H  
ATOM    712  C4'   U    23      17.648  44.608  58.760  1.00  0.00           C  
ATOM    713  H4'   U    23      17.679  45.229  57.865  1.00  0.00           H  
ATOM    714  O4'   U    23      16.954  45.252  59.775  1.00  0.00           O  
ATOM    715  C1'   U    23      17.924  45.944  60.605  1.00  0.00           C  
ATOM    716  H1'   U    23      17.674  46.994  60.760  1.00  0.00           H  
ATOM    717  N1    U    23      18.164  45.355  61.958  1.00  0.00           N  
ATOM    718  C6    U    23      17.405  44.291  62.329  1.00  0.00           C  
ATOM    719  H6    U    23      16.791  43.864  61.550  1.00  0.00           H  
ATOM    720  C5    U    23      17.406  43.811  63.579  1.00  0.00           C  
ATOM    721  H5    U    23      16.781  42.955  63.783  1.00  0.00           H  
ATOM    722  C4    U    23      18.185  44.459  64.623  1.00  0.00           C  
ATOM    723  O4    U    23      18.364  44.020  65.811  1.00  0.00           O  
ATOM    724  N3    U    23      19.056  45.448  64.151  1.00  0.00           N  
ATOM    725  H3    U    23      19.699  45.904  64.784  1.00  0.00           H  
ATOM    726  C2    U    23      19.086  45.937  62.843  1.00  0.00           C  
ATOM    727  O2    U    23      19.704  46.984  62.681  1.00  0.00           O  
ATOM    728  C3'   U    23      19.161  44.574  59.109  1.00  0.00           C  
ATOM    729  H3'   U    23      19.397  43.922  59.950  1.00  0.00           H  
ATOM    730  C2'   U    23      19.239  45.903  59.831  1.00  0.00           C  
ATOM    731  H2'   U    23      20.162  45.972  60.407  1.00  0.00           H  
ATOM    732  O2'   U    23      19.287  47.031  58.901  1.00  0.00           O  
ATOM    733 HO2'   U    23      19.807  47.791  59.174  1.00  0.00           H  
ATOM    734  O3'   U    23      19.940  44.367  57.965  1.00  0.00           O  
ATOM    735  P     C    24      21.284  43.477  58.101  1.00  0.00           P  
ATOM    736  OP1   C    24      22.134  43.672  56.932  1.00  0.00           O  
ATOM    737  OP2   C    24      20.971  42.135  58.598  1.00  0.00           O  
ATOM    738  O5'   C    24      21.945  44.216  59.377  1.00  0.00           O  
ATOM    739  C5'   C    24      22.728  45.310  59.310  1.00  0.00           C  
ATOM    740  H5'   C    24      22.155  46.193  59.026  1.00  0.00           H  
ATOM    741 H5''   C    24      23.496  45.208  58.543  1.00  0.00           H  
ATOM    742  C4'   C    24      23.249  45.625  60.735  1.00  0.00           C  
ATOM    743  H4'   C    24      23.664  46.633  60.713  1.00  0.00           H  
ATOM    744  O4'   C    24      22.128  45.609  61.702  1.00  0.00           O  
ATOM    745  C1'   C    24      22.696  45.313  62.967  1.00  0.00           C  
ATOM    746  H1'   C    24      22.479  46.076  63.714  1.00  0.00           H  
ATOM    747  N1    C    24      22.075  44.020  63.430  1.00  0.00           N  
ATOM    748  C6    C    24      21.425  43.154  62.621  1.00  0.00           C  
ATOM    749  H6    C    24      21.627  43.240  61.563  1.00  0.00           H  
ATOM    750  C5    C    24      20.801  42.132  63.142  1.00  0.00           C  
ATOM    751  H5    C    24      20.527  41.305  62.504  1.00  0.00           H  
ATOM    752  C4    C    24      20.587  41.914  64.556  1.00  0.00           C  
ATOM    753  N4    C    24      19.794  40.990  65.102  1.00  0.00           N  
ATOM    754  H41   C    24      20.017  40.670  66.034  1.00  0.00           H  
ATOM    755  H42   C    24      19.351  40.390  64.421  1.00  0.00           H  
ATOM    756  N3    C    24      21.148  42.823  65.344  1.00  0.00           N  
ATOM    757  C2    C    24      21.870  43.834  64.826  1.00  0.00           C  
ATOM    758  O2    C    24      22.386  44.542  65.657  1.00  0.00           O  
ATOM    759  C3'   C    24      24.320  44.675  61.295  1.00  0.00           C  
ATOM    760  H3'   C    24      23.942  43.680  61.059  1.00  0.00           H  
ATOM    761  C2'   C    24      24.178  45.060  62.808  1.00  0.00           C  
ATOM    762  H2'   C    24      24.500  44.312  63.533  1.00  0.00           H  
ATOM    763  O2'   C    24      24.859  46.274  62.972  1.00  0.00           O  
ATOM    764 HO2'   C    24      25.780  46.043  63.113  1.00  0.00           H  
ATOM    765  O3'   C    24      25.533  44.920  60.584  1.00  0.00           O  
ATOM    766  P     U    25      26.558  43.780  60.110  1.00  0.00           P  
ATOM    767  OP1   U    25      27.864  44.312  59.594  1.00  0.00           O  
ATOM    768  OP2   U    25      25.857  42.763  59.365  1.00  0.00           O  
ATOM    769  O5'   U    25      26.980  43.136  61.411  1.00  0.00           O  
ATOM    770  C5'   U    25      28.048  43.732  62.175  1.00  0.00           C  
ATOM    771  H5'   U    25      27.792  44.739  62.505  1.00  0.00           H  
ATOM    772 H5''   U    25      28.999  43.771  61.644  1.00  0.00           H  
ATOM    773  C4'   U    25      28.337  43.005  63.437  1.00  0.00           C  
ATOM    774  H4'   U    25      29.102  43.591  63.947  1.00  0.00           H  
ATOM    775  O4'   U    25      27.160  42.975  64.293  1.00  0.00           O  
ATOM    776  C1'   U    25      27.068  41.835  65.105  1.00  0.00           C  
ATOM    777  H1'   U    25      27.119  42.073  66.167  1.00  0.00           H  
ATOM    778  N1    U    25      25.867  41.042  64.905  1.00  0.00           N  
ATOM    779  C6    U    25      25.264  40.993  63.645  1.00  0.00           C  
ATOM    780  H6    U    25      25.768  41.456  62.809  1.00  0.00           H  
ATOM    781  C5    U    25      24.067  40.335  63.512  1.00  0.00           C  
ATOM    782  H5    U    25      23.528  40.220  62.584  1.00  0.00           H  
ATOM    783  C4    U    25      23.530  39.579  64.622  1.00  0.00           C  
ATOM    784  O4    U    25      22.544  38.805  64.509  1.00  0.00           O  
ATOM    785  N3    U    25      24.274  39.505  65.691  1.00  0.00           N  
ATOM    786  H3    U    25      23.896  38.991  66.473  1.00  0.00           H  
ATOM    787  C2    U    25      25.380  40.253  65.995  1.00  0.00           C  
ATOM    788  O2    U    25      25.890  40.257  67.155  1.00  0.00           O  
ATOM    789  C3'   U    25      28.742  41.483  63.378  1.00  0.00           C  
ATOM    790  H3'   U    25      28.074  40.951  62.700  1.00  0.00           H  
ATOM    791  C2'   U    25      28.368  41.102  64.779  1.00  0.00           C  
ATOM    792  H2'   U    25      28.128  40.047  64.910  1.00  0.00           H  
ATOM    793  O2'   U    25      29.311  41.574  65.809  1.00  0.00           O  
ATOM    794 HO2'   U    25      29.347  40.977  66.560  1.00  0.00           H  
ATOM    795  O3'   U    25      30.135  41.395  63.076  1.00  0.00           O  
ATOM    796  P     U    26      30.651  39.987  62.500  1.00  0.00           P  
ATOM    797  OP1   U    26      32.150  39.928  62.563  1.00  0.00           O  
ATOM    798  OP2   U    26      30.067  39.895  61.149  1.00  0.00           O  
ATOM    799  O5'   U    26      30.063  38.908  63.532  1.00  0.00           O  
ATOM    800  C5'   U    26      30.657  38.705  64.743  1.00  0.00           C  
ATOM    801  H5'   U    26      30.638  39.654  65.280  1.00  0.00           H  
ATOM    802 H5''   U    26      31.736  38.558  64.694  1.00  0.00           H  
ATOM    803  C4'   U    26      29.989  37.681  65.693  1.00  0.00           C  
ATOM    804  H4'   U    26      30.693  37.646  66.525  1.00  0.00           H  
ATOM    805  O4'   U    26      28.717  38.053  66.122  1.00  0.00           O  
ATOM    806  C1'   U    26      27.983  36.843  66.467  1.00  0.00           C  
ATOM    807  H1'   U    26      27.758  36.956  67.528  1.00  0.00           H  
ATOM    808  N1    U    26      26.721  36.844  65.701  1.00  0.00           N  
ATOM    809  C6    U    26      26.685  37.395  64.424  1.00  0.00           C  
ATOM    810  H6    U    26      27.515  38.000  64.089  1.00  0.00           H  
ATOM    811  C5    U    26      25.670  37.055  63.559  1.00  0.00           C  
ATOM    812  H5    U    26      25.701  37.474  62.564  1.00  0.00           H  
ATOM    813  C4    U    26      24.690  36.141  63.990  1.00  0.00           C  
ATOM    814  O4    U    26      23.832  35.688  63.306  1.00  0.00           O  
ATOM    815  N3    U    26      24.731  35.798  65.287  1.00  0.00           N  
ATOM    816  H3    U    26      23.928  35.241  65.540  1.00  0.00           H  
ATOM    817  C2    U    26      25.732  35.982  66.187  1.00  0.00           C  
ATOM    818  O2    U    26      25.806  35.271  67.250  1.00  0.00           O  
ATOM    819  C3'   U    26      29.766  36.228  65.182  1.00  0.00           C  
ATOM    820  H3'   U    26      29.311  36.321  64.196  1.00  0.00           H  
ATOM    821  C2'   U    26      28.878  35.600  66.262  1.00  0.00           C  
ATOM    822  H2'   U    26      28.276  34.784  65.861  1.00  0.00           H  
ATOM    823  O2'   U    26      29.639  35.375  67.463  1.00  0.00           O  
ATOM    824 HO2'   U    26      29.628  34.421  67.565  1.00  0.00           H  
ATOM    825  O3'   U    26      31.006  35.563  64.953  1.00  0.00           O  
ATOM    826  P     A    27      31.221  34.479  63.870  1.00  0.00           P  
ATOM    827  OP1   A    27      32.673  34.274  63.839  1.00  0.00           O  
ATOM    828  OP2   A    27      30.527  34.862  62.603  1.00  0.00           O  
ATOM    829  O5'   A    27      30.535  33.172  64.420  1.00  0.00           O  
ATOM    830  C5'   A    27      30.888  32.597  65.657  1.00  0.00           C  
ATOM    831  H5'   A    27      31.066  33.308  66.465  1.00  0.00           H  
ATOM    832 H5''   A    27      31.776  31.974  65.556  1.00  0.00           H  
ATOM    833  C4'   A    27      29.838  31.671  66.167  1.00  0.00           C  
ATOM    834  H4'   A    27      30.065  31.276  67.157  1.00  0.00           H  
ATOM    835  O4'   A    27      28.570  32.298  66.311  1.00  0.00           O  
ATOM    836  C1'   A    27      27.602  31.280  65.940  1.00  0.00           C  
ATOM    837  H1'   A    27      26.936  31.182  66.798  1.00  0.00           H  
ATOM    838  N9    A    27      26.781  31.880  64.869  1.00  0.00           N  
ATOM    839  C8    A    27      27.126  32.763  63.862  1.00  0.00           C  
ATOM    840  H8    A    27      28.141  33.099  63.708  1.00  0.00           H  
ATOM    841  N7    A    27      26.160  33.050  63.053  1.00  0.00           N  
ATOM    842  C5    A    27      25.048  32.385  63.624  1.00  0.00           C  
ATOM    843  C6    A    27      23.682  32.301  63.370  1.00  0.00           C  
ATOM    844  N6    A    27      23.008  32.822  62.342  1.00  0.00           N  
ATOM    845  H61   A    27      23.375  33.568  61.768  1.00  0.00           H  
ATOM    846  H62   A    27      22.038  32.554  62.264  1.00  0.00           H  
ATOM    847  N1    A    27      22.846  31.528  64.081  1.00  0.00           N  
ATOM    848  C2    A    27      23.432  30.851  65.028  1.00  0.00           C  
ATOM    849  H2    A    27      22.844  30.082  65.508  1.00  0.00           H  
ATOM    850  N3    A    27      24.718  30.742  65.364  1.00  0.00           N  
ATOM    851  C4    A    27      25.454  31.609  64.635  1.00  0.00           C  
ATOM    852  C3'   A    27      29.730  30.454  65.286  1.00  0.00           C  
ATOM    853  H3'   A    27      29.656  30.781  64.250  1.00  0.00           H  
ATOM    854  C2'   A    27      28.365  29.991  65.630  1.00  0.00           C  
ATOM    855  H2'   A    27      27.956  29.369  64.834  1.00  0.00           H  
ATOM    856  O2'   A    27      28.413  29.222  66.888  1.00  0.00           O  
ATOM    857 HO2'   A    27      29.049  28.516  66.754  1.00  0.00           H  
ATOM    858  O3'   A    27      30.811  29.508  65.539  1.00  0.00           O  
ATOM    859  P     C    28      31.360  28.491  64.365  1.00  0.00           P  
ATOM    860  OP1   C    28      32.487  27.698  64.977  1.00  0.00           O  
ATOM    861  OP2   C    28      31.651  29.315  63.142  1.00  0.00           O  
ATOM    862  O5'   C    28      30.180  27.529  64.056  1.00  0.00           O  
ATOM    863  C5'   C    28      29.910  26.453  64.976  1.00  0.00           C  
ATOM    864  H5'   C    28      29.862  26.872  65.981  1.00  0.00           H  
ATOM    865 H5''   C    28      30.567  25.590  64.868  1.00  0.00           H  
ATOM    866  C4'   C    28      28.529  25.993  64.574  1.00  0.00           C  
ATOM    867  H4'   C    28      28.298  25.126  65.194  1.00  0.00           H  
ATOM    868  O4'   C    28      27.383  26.877  64.759  1.00  0.00           O  
ATOM    869  C1'   C    28      26.350  26.518  63.885  1.00  0.00           C  
ATOM    870  H1'   C    28      25.488  26.178  64.459  1.00  0.00           H  
ATOM    871  N1    C    28      25.911  27.641  63.047  1.00  0.00           N  
ATOM    872  C6    C    28      26.849  28.512  62.568  1.00  0.00           C  
ATOM    873  H6    C    28      27.887  28.481  62.865  1.00  0.00           H  
ATOM    874  C5    C    28      26.449  29.520  61.786  1.00  0.00           C  
ATOM    875  H5    C    28      27.192  30.259  61.526  1.00  0.00           H  
ATOM    876  C4    C    28      25.054  29.586  61.451  1.00  0.00           C  
ATOM    877  N4    C    28      24.643  30.610  60.774  1.00  0.00           N  
ATOM    878  H41   C    28      25.440  31.184  60.539  1.00  0.00           H  
ATOM    879  H42   C    28      23.654  30.783  60.668  1.00  0.00           H  
ATOM    880  N3    C    28      24.130  28.806  61.956  1.00  0.00           N  
ATOM    881  C2    C    28      24.556  27.736  62.708  1.00  0.00           C  
ATOM    882  O2    C    28      23.733  26.875  63.030  1.00  0.00           O  
ATOM    883  C3'   C    28      28.361  25.470  63.149  1.00  0.00           C  
ATOM    884  H3'   C    28      28.768  26.239  62.493  1.00  0.00           H  
ATOM    885  C2'   C    28      26.869  25.360  63.076  1.00  0.00           C  
ATOM    886  H2'   C    28      26.529  25.347  62.041  1.00  0.00           H  
ATOM    887  O2'   C    28      26.354  24.191  63.741  1.00  0.00           O  
ATOM    888 HO2'   C    28      26.624  23.414  63.246  1.00  0.00           H  
ATOM    889  O3'   C    28      29.120  24.250  62.948  1.00  0.00           O  
ATOM    890  P     A    29      29.363  23.801  61.460  1.00  0.00           P  
ATOM    891  OP1   A    29      29.973  22.449  61.431  1.00  0.00           O  
ATOM    892  OP2   A    29      30.088  24.941  60.809  1.00  0.00           O  
ATOM    893  O5'   A    29      27.888  23.724  60.730  1.00  0.00           O  
ATOM    894  C5'   A    29      27.190  22.517  60.847  1.00  0.00           C  
ATOM    895  H5'   A    29      26.991  22.242  61.883  1.00  0.00           H  
ATOM    896 H5''   A    29      27.860  21.752  60.454  1.00  0.00           H  
ATOM    897  C4'   A    29      25.963  22.711  60.015  1.00  0.00           C  
ATOM    898  H4'   A    29      25.317  21.842  60.141  1.00  0.00           H  
ATOM    899  O4'   A    29      25.196  23.718  60.633  1.00  0.00           O  
ATOM    900  C1'   A    29      24.332  24.248  59.658  1.00  0.00           C  
ATOM    901  H1'   A    29      23.364  24.009  60.097  1.00  0.00           H  
ATOM    902  N9    A    29      24.514  25.694  59.307  1.00  0.00           N  
ATOM    903  C8    A    29      25.743  26.420  59.366  1.00  0.00           C  
ATOM    904  H8    A    29      26.688  26.046  59.732  1.00  0.00           H  
ATOM    905  N7    A    29      25.659  27.643  58.953  1.00  0.00           N  
ATOM    906  C5    A    29      24.305  27.703  58.557  1.00  0.00           C  
ATOM    907  C6    A    29      23.503  28.755  58.076  1.00  0.00           C  
ATOM    908  N6    A    29      23.837  30.063  58.038  1.00  0.00           N  
ATOM    909  H61   A    29      24.804  30.258  58.253  1.00  0.00           H  
ATOM    910  H62   A    29      23.220  30.711  57.568  1.00  0.00           H  
ATOM    911  N1    A    29      22.270  28.521  57.643  1.00  0.00           N  
ATOM    912  C2    A    29      21.755  27.355  57.770  1.00  0.00           C  
ATOM    913  H2    A    29      20.755  27.177  57.404  1.00  0.00           H  
ATOM    914  N3    A    29      22.275  26.301  58.400  1.00  0.00           N  
ATOM    915  C4    A    29      23.597  26.587  58.771  1.00  0.00           C  
ATOM    916  C3'   A    29      26.063  23.001  58.503  1.00  0.00           C  
ATOM    917  H3'   A    29      26.690  23.887  58.402  1.00  0.00           H  
ATOM    918  C2'   A    29      24.592  23.450  58.347  1.00  0.00           C  
ATOM    919  H2'   A    29      24.482  24.078  57.463  1.00  0.00           H  
ATOM    920  O2'   A    29      23.676  22.340  58.364  1.00  0.00           O  
ATOM    921 HO2'   A    29      24.143  21.514  58.512  1.00  0.00           H  
ATOM    922  O3'   A    29      26.443  21.949  57.713  1.00  0.00           O  
ATOM    923  P     C    30      27.187  22.096  56.384  1.00  0.00           P  
ATOM    924  OP1   C    30      27.489  20.804  55.862  1.00  0.00           O  
ATOM    925  OP2   C    30      28.289  23.082  56.553  1.00  0.00           O  
ATOM    926  O5'   C    30      26.086  22.734  55.453  1.00  0.00           O  
ATOM    927  C5'   C    30      24.915  22.049  55.216  1.00  0.00           C  
ATOM    928  H5'   C    30      24.520  21.837  56.210  1.00  0.00           H  
ATOM    929 H5''   C    30      25.161  21.136  54.675  1.00  0.00           H  
ATOM    930  C4'   C    30      23.798  22.843  54.515  1.00  0.00           C  
ATOM    931  H4'   C    30      22.908  22.225  54.395  1.00  0.00           H  
ATOM    932  O4'   C    30      23.355  23.919  55.302  1.00  0.00           O  
ATOM    933  C1'   C    30      23.048  25.002  54.464  1.00  0.00           C  
ATOM    934  H1'   C    30      21.986  25.247  54.494  1.00  0.00           H  
ATOM    935  N1    C    30      23.864  26.181  54.715  1.00  0.00           N  
ATOM    936  C6    C    30      25.099  26.062  55.428  1.00  0.00           C  
ATOM    937  H6    C    30      25.366  25.098  55.833  1.00  0.00           H  
ATOM    938  C5    C    30      25.721  27.252  55.716  1.00  0.00           C  
ATOM    939  H5    C    30      26.629  27.256  56.300  1.00  0.00           H  
ATOM    940  C4    C    30      25.028  28.449  55.313  1.00  0.00           C  
ATOM    941  N4    C    30      25.612  29.628  55.540  1.00  0.00           N  
ATOM    942  H41   C    30      25.207  30.393  55.020  1.00  0.00           H  
ATOM    943  H42   C    30      26.564  29.734  55.860  1.00  0.00           H  
ATOM    944  N3    C    30      23.859  28.525  54.694  1.00  0.00           N  
ATOM    945  C2    C    30      23.350  27.351  54.326  1.00  0.00           C  
ATOM    946  O2    C    30      22.324  27.482  53.704  1.00  0.00           O  
ATOM    947  C3'   C    30      24.277  23.315  53.178  1.00  0.00           C  
ATOM    948  H3'   C    30      25.268  23.697  53.422  1.00  0.00           H  
ATOM    949  C2'   C    30      23.291  24.560  53.001  1.00  0.00           C  
ATOM    950  H2'   C    30      23.687  25.451  52.512  1.00  0.00           H  
ATOM    951  O2'   C    30      22.104  24.140  52.446  1.00  0.00           O  
ATOM    952 HO2'   C    30      21.816  24.752  51.764  1.00  0.00           H  
ATOM    953  O3'   C    30      24.364  22.390  52.084  1.00  0.00           O  
ATOM    954  P     C    31      25.371  22.657  50.862  1.00  0.00           P  
ATOM    955  OP1   C    31      25.190  21.370  50.128  1.00  0.00           O  
ATOM    956  OP2   C    31      26.708  23.064  51.278  1.00  0.00           O  
ATOM    957  O5'   C    31      24.778  23.766  49.982  1.00  0.00           O  
ATOM    958  C5'   C    31      23.551  23.609  49.227  1.00  0.00           C  
ATOM    959  H5'   C    31      22.768  23.244  49.891  1.00  0.00           H  
ATOM    960 H5''   C    31      23.713  23.011  48.330  1.00  0.00           H  
ATOM    961  C4'   C    31      23.025  24.875  48.724  1.00  0.00           C  
ATOM    962  H4'   C    31      22.097  24.722  48.173  1.00  0.00           H  
ATOM    963  O4'   C    31      22.663  25.855  49.749  1.00  0.00           O  
ATOM    964  C1'   C    31      22.916  27.194  49.232  1.00  0.00           C  
ATOM    965  H1'   C    31      22.037  27.837  49.246  1.00  0.00           H  
ATOM    966  N1    C    31      24.044  27.841  50.001  1.00  0.00           N  
ATOM    967  C6    C    31      24.892  27.164  50.878  1.00  0.00           C  
ATOM    968  H6    C    31      24.834  26.086  50.915  1.00  0.00           H  
ATOM    969  C5    C    31      25.759  27.839  51.678  1.00  0.00           C  
ATOM    970  H5    C    31      26.462  27.269  52.266  1.00  0.00           H  
ATOM    971  C4    C    31      25.841  29.220  51.560  1.00  0.00           C  
ATOM    972  N4    C    31      26.622  29.832  52.345  1.00  0.00           N  
ATOM    973  H41   C    31      27.143  29.285  53.015  1.00  0.00           H  
ATOM    974  H42   C    31      26.543  30.836  52.421  1.00  0.00           H  
ATOM    975  N3    C    31      24.961  29.913  50.751  1.00  0.00           N  
ATOM    976  C2    C    31      24.164  29.188  49.892  1.00  0.00           C  
ATOM    977  O2    C    31      23.551  29.819  49.022  1.00  0.00           O  
ATOM    978  C3'   C    31      23.877  25.737  47.837  1.00  0.00           C  
ATOM    979  H3'   C    31      24.857  25.933  48.271  1.00  0.00           H  
ATOM    980  C2'   C    31      23.068  27.036  47.721  1.00  0.00           C  
ATOM    981  H2'   C    31      23.684  27.842  47.323  1.00  0.00           H  
ATOM    982  O2'   C    31      21.782  26.940  46.998  1.00  0.00           O  
ATOM    983 HO2'   C    31      22.048  26.425  46.233  1.00  0.00           H  
ATOM    984  O3'   C    31      24.113  25.258  46.587  1.00  0.00           O  
ATOM    985  P     G    32      25.567  25.250  45.929  1.00  0.00           P  
ATOM    986  OP1   G    32      25.520  24.394  44.673  1.00  0.00           O  
ATOM    987  OP2   G    32      26.560  24.898  46.997  1.00  0.00           O  
ATOM    988  O5'   G    32      25.739  26.742  45.560  1.00  0.00           O  
ATOM    989  C5'   G    32      24.882  27.575  44.849  1.00  0.00           C  
ATOM    990  H5'   G    32      23.835  27.332  45.033  1.00  0.00           H  
ATOM    991 H5''   G    32      24.910  27.359  43.781  1.00  0.00           H  
ATOM    992  C4'   G    32      25.218  29.044  45.000  1.00  0.00           C  
ATOM    993  H4'   G    32      24.497  29.641  44.443  1.00  0.00           H  
ATOM    994  O4'   G    32      25.000  29.501  46.300  1.00  0.00           O  
ATOM    995  C1'   G    32      25.941  30.611  46.560  1.00  0.00           C  
ATOM    996  H1'   G    32      25.385  31.517  46.801  1.00  0.00           H  
ATOM    997  N9    G    32      26.792  30.331  47.775  1.00  0.00           N  
ATOM    998  C8    G    32      27.046  29.163  48.378  1.00  0.00           C  
ATOM    999  H8    G    32      26.719  28.183  48.060  1.00  0.00           H  
ATOM   1000  N7    G    32      27.837  29.147  49.383  1.00  0.00           N  
ATOM   1001  C5    G    32      28.184  30.531  49.421  1.00  0.00           C  
ATOM   1002  C6    G    32      29.229  31.265  50.197  1.00  0.00           C  
ATOM   1003  O6    G    32      29.846  30.857  51.237  1.00  0.00           O  
ATOM   1004  N1    G    32      29.220  32.584  49.840  1.00  0.00           N  
ATOM   1005  H1    G    32      29.816  33.182  50.395  1.00  0.00           H  
ATOM   1006  C2    G    32      28.538  33.172  48.829  1.00  0.00           C  
ATOM   1007  N2    G    32      28.814  34.433  48.596  1.00  0.00           N  
ATOM   1008  H21   G    32      29.239  34.985  49.327  1.00  0.00           H  
ATOM   1009  H22   G    32      28.368  35.000  47.889  1.00  0.00           H  
ATOM   1010  N3    G    32      27.660  32.516  48.047  1.00  0.00           N  
ATOM   1011  C4    G    32      27.584  31.220  48.401  1.00  0.00           C  
ATOM   1012  C3'   G    32      26.686  29.413  44.586  1.00  0.00           C  
ATOM   1013  H3'   G    32      27.328  28.723  45.133  1.00  0.00           H  
ATOM   1014  C2'   G    32      26.700  30.817  45.252  1.00  0.00           C  
ATOM   1015  H2'   G    32      27.717  31.156  45.449  1.00  0.00           H  
ATOM   1016  O2'   G    32      25.940  31.783  44.526  1.00  0.00           O  
ATOM   1017 HO2'   G    32      26.203  31.568  43.628  1.00  0.00           H  
ATOM   1018  O3'   G    32      26.893  29.463  43.192  1.00  0.00           O  
ATOM   1019  P     U    33      28.308  29.565  42.509  1.00  0.00           P  
ATOM   1020  OP1   U    33      28.042  30.002  41.137  1.00  0.00           O  
ATOM   1021  OP2   U    33      29.109  28.387  42.883  1.00  0.00           O  
ATOM   1022  O5'   U    33      29.065  30.768  43.264  1.00  0.00           O  
ATOM   1023  C5'   U    33      28.922  32.139  42.893  1.00  0.00           C  
ATOM   1024  H5'   U    33      27.860  32.378  42.933  1.00  0.00           H  
ATOM   1025 H5''   U    33      29.258  32.260  41.863  1.00  0.00           H  
ATOM   1026  C4'   U    33      29.714  33.061  43.872  1.00  0.00           C  
ATOM   1027  H4'   U    33      29.444  34.114  43.798  1.00  0.00           H  
ATOM   1028  O4'   U    33      29.520  32.739  45.241  1.00  0.00           O  
ATOM   1029  C1'   U    33      30.697  33.085  46.014  1.00  0.00           C  
ATOM   1030  H1'   U    33      30.409  33.906  46.670  1.00  0.00           H  
ATOM   1031  N1    U    33      31.083  31.911  46.796  1.00  0.00           N  
ATOM   1032  C6    U    33      30.498  30.682  46.565  1.00  0.00           C  
ATOM   1033  H6    U    33      29.781  30.586  45.763  1.00  0.00           H  
ATOM   1034  C5    U    33      30.862  29.561  47.306  1.00  0.00           C  
ATOM   1035  H5    U    33      30.480  28.585  47.046  1.00  0.00           H  
ATOM   1036  C4    U    33      31.894  29.707  48.318  1.00  0.00           C  
ATOM   1037  O4    U    33      32.499  28.811  48.912  1.00  0.00           O  
ATOM   1038  N3    U    33      32.359  30.938  48.558  1.00  0.00           N  
ATOM   1039  H3    U    33      33.080  31.033  49.258  1.00  0.00           H  
ATOM   1040  C2    U    33      31.906  32.063  47.914  1.00  0.00           C  
ATOM   1041  O2    U    33      32.323  33.139  48.264  1.00  0.00           O  
ATOM   1042  C3'   U    33      31.197  32.904  43.649  1.00  0.00           C  
ATOM   1043  H3'   U    33      31.346  31.828  43.738  1.00  0.00           H  
ATOM   1044  C2'   U    33      31.757  33.492  44.944  1.00  0.00           C  
ATOM   1045  H2'   U    33      32.727  33.013  45.072  1.00  0.00           H  
ATOM   1046  O2'   U    33      31.841  34.878  44.990  1.00  0.00           O  
ATOM   1047 HO2'   U    33      32.729  35.176  44.781  1.00  0.00           H  
ATOM   1048  O3'   U    33      31.638  33.296  42.412  1.00  0.00           O  
ATOM   1049  P     G    34      33.095  33.014  41.976  1.00  0.00           P  
ATOM   1050  OP1   G    34      33.132  33.305  40.541  1.00  0.00           O  
ATOM   1051  OP2   G    34      33.537  31.689  42.399  1.00  0.00           O  
ATOM   1052  O5'   G    34      33.906  34.162  42.777  1.00  0.00           O  
ATOM   1053  C5'   G    34      33.841  35.524  42.339  1.00  0.00           C  
ATOM   1054  H5'   G    34      32.805  35.843  42.459  1.00  0.00           H  
ATOM   1055 H5''   G    34      34.124  35.621  41.291  1.00  0.00           H  
ATOM   1056  C4'   G    34      34.801  36.342  43.205  1.00  0.00           C  
ATOM   1057  H4'   G    34      34.745  37.420  43.049  1.00  0.00           H  
ATOM   1058  O4'   G    34      34.681  36.009  44.623  1.00  0.00           O  
ATOM   1059  C1'   G    34      35.992  36.190  45.167  1.00  0.00           C  
ATOM   1060  H1'   G    34      35.872  37.010  45.875  1.00  0.00           H  
ATOM   1061  N9    G    34      36.357  34.951  45.926  1.00  0.00           N  
ATOM   1062  C8    G    34      35.807  33.692  45.695  1.00  0.00           C  
ATOM   1063  H8    G    34      35.229  33.421  44.824  1.00  0.00           H  
ATOM   1064  N7    G    34      36.114  32.915  46.699  1.00  0.00           N  
ATOM   1065  C5    G    34      36.954  33.642  47.562  1.00  0.00           C  
ATOM   1066  C6    G    34      37.573  33.364  48.817  1.00  0.00           C  
ATOM   1067  O6    G    34      37.397  32.378  49.503  1.00  0.00           O  
ATOM   1068  N1    G    34      38.404  34.337  49.266  1.00  0.00           N  
ATOM   1069  H1    G    34      39.062  34.050  49.976  1.00  0.00           H  
ATOM   1070  C2    G    34      38.736  35.388  48.516  1.00  0.00           C  
ATOM   1071  N2    G    34      39.511  36.258  49.032  1.00  0.00           N  
ATOM   1072  H21   G    34      39.689  37.162  48.620  1.00  0.00           H  
ATOM   1073  H22   G    34      39.880  36.020  49.942  1.00  0.00           H  
ATOM   1074  N3    G    34      38.135  35.742  47.387  1.00  0.00           N  
ATOM   1075  C4    G    34      37.189  34.853  47.011  1.00  0.00           C  
ATOM   1076  C3'   G    34      36.258  35.959  42.855  1.00  0.00           C  
ATOM   1077  H3'   G    34      36.305  34.873  42.923  1.00  0.00           H  
ATOM   1078  C2'   G    34      36.955  36.600  44.080  1.00  0.00           C  
ATOM   1079  H2'   G    34      37.946  36.158  44.180  1.00  0.00           H  
ATOM   1080  O2'   G    34      37.001  38.051  44.011  1.00  0.00           O  
ATOM   1081 HO2'   G    34      36.805  38.372  43.128  1.00  0.00           H  
ATOM   1082  O3'   G    34      36.668  36.518  41.570  1.00  0.00           O  
ATOM   1083  P     C    35      37.697  35.752  40.635  1.00  0.00           P  
ATOM   1084  OP1   C    35      37.825  36.379  39.361  1.00  0.00           O  
ATOM   1085  OP2   C    35      37.399  34.297  40.705  1.00  0.00           O  
ATOM   1086  O5'   C    35      39.008  36.084  41.441  1.00  0.00           O  
ATOM   1087  C5'   C    35      39.779  37.354  41.317  1.00  0.00           C  
ATOM   1088  H5'   C    35      39.119  38.216  41.409  1.00  0.00           H  
ATOM   1089 H5''   C    35      40.243  37.347  40.331  1.00  0.00           H  
ATOM   1090  C4'   C    35      40.819  37.432  42.405  1.00  0.00           C  
ATOM   1091  H4'   C    35      41.283  38.413  42.504  1.00  0.00           H  
ATOM   1092  O4'   C    35      40.295  37.254  43.730  1.00  0.00           O  
ATOM   1093  C1'   C    35      41.197  36.564  44.543  1.00  0.00           C  
ATOM   1094  H1'   C    35      41.230  37.184  45.439  1.00  0.00           H  
ATOM   1095  N1    C    35      40.752  35.167  44.921  1.00  0.00           N  
ATOM   1096  C6    C    35      40.027  34.370  44.101  1.00  0.00           C  
ATOM   1097  H6    C    35      39.794  34.722  43.107  1.00  0.00           H  
ATOM   1098  C5    C    35      39.501  33.170  44.520  1.00  0.00           C  
ATOM   1099  H5    C    35      38.847  32.551  43.924  1.00  0.00           H  
ATOM   1100  C4    C    35      39.866  32.739  45.845  1.00  0.00           C  
ATOM   1101  N4    C    35      39.305  31.720  46.389  1.00  0.00           N  
ATOM   1102  H41   C    35      38.808  31.087  45.779  1.00  0.00           H  
ATOM   1103  H42   C    35      39.629  31.305  47.251  1.00  0.00           H  
ATOM   1104  N3    C    35      40.736  33.417  46.576  1.00  0.00           N  
ATOM   1105  C2    C    35      41.173  34.601  46.164  1.00  0.00           C  
ATOM   1106  O2    C    35      41.963  35.133  46.972  1.00  0.00           O  
ATOM   1107  C3'   C    35      42.005  36.434  42.273  1.00  0.00           C  
ATOM   1108  H3'   C    35      41.544  35.459  42.117  1.00  0.00           H  
ATOM   1109  C2'   C    35      42.529  36.546  43.742  1.00  0.00           C  
ATOM   1110  H2'   C    35      43.138  35.672  43.973  1.00  0.00           H  
ATOM   1111  O2'   C    35      43.221  37.810  44.053  1.00  0.00           O  
ATOM   1112 HO2'   C    35      43.939  37.633  44.665  1.00  0.00           H  
ATOM   1113  O3'   C    35      43.009  36.680  41.278  1.00  0.00           O  
ATOM   1114  P     G    36      43.946  35.596  40.679  1.00  0.00           P  
ATOM   1115  OP1   G    36      44.874  36.240  39.664  1.00  0.00           O  
ATOM   1116  OP2   G    36      43.114  34.496  40.200  1.00  0.00           O  
ATOM   1117  O5'   G    36      44.865  35.013  41.854  1.00  0.00           O  
ATOM   1118  C5'   G    36      45.911  35.828  42.396  1.00  0.00           C  
ATOM   1119  H5'   G    36      45.535  36.812  42.676  1.00  0.00           H  
ATOM   1120 H5''   G    36      46.671  35.908  41.619  1.00  0.00           H  
ATOM   1121  C4'   G    36      46.452  35.201  43.683  1.00  0.00           C  
ATOM   1122  H4'   G    36      47.275  35.871  43.935  1.00  0.00           H  
ATOM   1123  O4'   G    36      45.463  35.178  44.691  1.00  0.00           O  
ATOM   1124  C1'   G    36      45.578  33.906  45.417  1.00  0.00           C  
ATOM   1125  H1'   G    36      45.658  34.254  46.447  1.00  0.00           H  
ATOM   1126  N9    G    36      44.404  33.074  45.234  1.00  0.00           N  
ATOM   1127  C8    G    36      43.515  32.973  44.188  1.00  0.00           C  
ATOM   1128  H8    G    36      43.581  33.606  43.315  1.00  0.00           H  
ATOM   1129  N7    G    36      42.716  31.920  44.330  1.00  0.00           N  
ATOM   1130  C5    G    36      43.028  31.364  45.582  1.00  0.00           C  
ATOM   1131  C6    G    36      42.499  30.347  46.427  1.00  0.00           C  
ATOM   1132  O6    G    36      41.428  29.664  46.248  1.00  0.00           O  
ATOM   1133  N1    G    36      43.285  30.007  47.474  1.00  0.00           N  
ATOM   1134  H1    G    36      42.882  29.316  48.091  1.00  0.00           H  
ATOM   1135  C2    G    36      44.478  30.610  47.883  1.00  0.00           C  
ATOM   1136  N2    G    36      44.718  30.582  49.198  1.00  0.00           N  
ATOM   1137  H21   G    36      44.355  29.784  49.698  1.00  0.00           H  
ATOM   1138  H22   G    36      45.500  31.117  49.548  1.00  0.00           H  
ATOM   1139  N3    G    36      44.863  31.737  47.251  1.00  0.00           N  
ATOM   1140  C4    G    36      44.159  31.987  46.054  1.00  0.00           C  
ATOM   1141  C3'   G    36      46.949  33.790  43.531  1.00  0.00           C  
ATOM   1142  H3'   G    36      46.311  33.216  42.860  1.00  0.00           H  
ATOM   1143  C2'   G    36      46.951  33.300  44.985  1.00  0.00           C  
ATOM   1144  H2'   G    36      46.893  32.215  44.891  1.00  0.00           H  
ATOM   1145  O2'   G    36      47.966  33.663  45.903  1.00  0.00           O  
ATOM   1146 HO2'   G    36      48.741  33.699  45.337  1.00  0.00           H  
ATOM   1147  O3'   G    36      48.319  33.873  43.124  1.00  0.00           O  
ATOM   1148  P     G    37      48.878  32.655  42.235  1.00  0.00           P  
ATOM   1149  OP1   G    37      49.811  33.176  41.298  1.00  0.00           O  
ATOM   1150  OP2   G    37      47.768  31.832  41.700  1.00  0.00           O  
ATOM   1151  O5'   G    37      49.591  31.705  43.372  1.00  0.00           O  
ATOM   1152  C5'   G    37      50.942  31.944  43.753  1.00  0.00           C  
ATOM   1153  H5'   G    37      51.191  33.003  43.684  1.00  0.00           H  
ATOM   1154 H5''   G    37      51.538  31.378  43.037  1.00  0.00           H  
ATOM   1155  C4'   G    37      51.053  31.283  45.143  1.00  0.00           C  
ATOM   1156  H4'   G    37      51.888  31.622  45.755  1.00  0.00           H  
ATOM   1157  O4'   G    37      49.868  31.377  45.876  1.00  0.00           O  
ATOM   1158  C1'   G    37      49.562  30.127  46.564  1.00  0.00           C  
ATOM   1159  H1'   G    37      49.518  30.271  47.644  1.00  0.00           H  
ATOM   1160  N9    G    37      48.255  29.489  46.189  1.00  0.00           N  
ATOM   1161  C8    G    37      47.527  29.617  44.988  1.00  0.00           C  
ATOM   1162  H8    G    37      47.879  30.162  44.124  1.00  0.00           H  
ATOM   1163  N7    G    37      46.376  28.988  44.980  1.00  0.00           N  
ATOM   1164  C5    G    37      46.399  28.267  46.214  1.00  0.00           C  
ATOM   1165  C6    G    37      45.447  27.393  46.824  1.00  0.00           C  
ATOM   1166  O6    G    37      44.323  27.057  46.328  1.00  0.00           O  
ATOM   1167  N1    G    37      45.962  26.749  47.960  1.00  0.00           N  
ATOM   1168  H1    G    37      45.359  26.007  48.286  1.00  0.00           H  
ATOM   1169  C2    G    37      47.099  27.155  48.546  1.00  0.00           C  
ATOM   1170  N2    G    37      47.466  26.565  49.622  1.00  0.00           N  
ATOM   1171  H21   G    37      48.334  26.936  49.982  1.00  0.00           H  
ATOM   1172  H22   G    37      46.893  25.915  50.141  1.00  0.00           H  
ATOM   1173  N3    G    37      47.959  27.981  48.016  1.00  0.00           N  
ATOM   1174  C4    G    37      47.531  28.550  46.921  1.00  0.00           C  
ATOM   1175  C3'   G    37      51.291  29.767  45.010  1.00  0.00           C  
ATOM   1176  H3'   G    37      50.675  29.351  44.213  1.00  0.00           H  
ATOM   1177  C2'   G    37      50.842  29.222  46.317  1.00  0.00           C  
ATOM   1178  H2'   G    37      50.602  28.164  46.209  1.00  0.00           H  
ATOM   1179  O2'   G    37      51.782  29.341  47.377  1.00  0.00           O  
ATOM   1180 HO2'   G    37      52.391  30.024  47.088  1.00  0.00           H  
ATOM   1181  O3'   G    37      52.660  29.447  44.850  1.00  0.00           O  
ATOM   1182  P     C    38      53.091  27.859  44.502  1.00  0.00           P  
ATOM   1183  OP1   C    38      54.546  27.632  44.526  1.00  0.00           O  
ATOM   1184  OP2   C    38      52.381  27.568  43.244  1.00  0.00           O  
ATOM   1185  O5'   C    38      52.454  26.816  45.519  1.00  0.00           O  
ATOM   1186  C5'   C    38      53.051  26.380  46.622  1.00  0.00           C  
ATOM   1187  H5'   C    38      53.140  27.167  47.371  1.00  0.00           H  
ATOM   1188 H5''   C    38      54.045  26.065  46.303  1.00  0.00           H  
ATOM   1189  C4'   C    38      52.200  25.204  47.173  1.00  0.00           C  
ATOM   1190  H4'   C    38      52.608  24.847  48.119  1.00  0.00           H  
ATOM   1191  O4'   C    38      50.840  25.583  47.552  1.00  0.00           O  
ATOM   1192  C1'   C    38      49.941  24.569  47.251  1.00  0.00           C  
ATOM   1193  H1'   C    38      49.471  24.162  48.146  1.00  0.00           H  
ATOM   1194  N1    C    38      48.940  24.877  46.225  1.00  0.00           N  
ATOM   1195  C6    C    38      49.189  25.794  45.229  1.00  0.00           C  
ATOM   1196  H6    C    38      50.131  26.320  45.188  1.00  0.00           H  
ATOM   1197  C5    C    38      48.161  26.143  44.331  1.00  0.00           C  
ATOM   1198  H5    C    38      48.151  26.966  43.631  1.00  0.00           H  
ATOM   1199  C4    C    38      46.984  25.363  44.469  1.00  0.00           C  
ATOM   1200  N4    C    38      45.992  25.483  43.631  1.00  0.00           N  
ATOM   1201  H41   C    38      45.199  24.860  43.689  1.00  0.00           H  
ATOM   1202  H42   C    38      45.882  26.223  42.953  1.00  0.00           H  
ATOM   1203  N3    C    38      46.788  24.513  45.388  1.00  0.00           N  
ATOM   1204  C2    C    38      47.720  24.180  46.254  1.00  0.00           C  
ATOM   1205  O2    C    38      47.402  23.326  47.130  1.00  0.00           O  
ATOM   1206  C3'   C    38      51.885  24.019  46.200  1.00  0.00           C  
ATOM   1207  H3'   C    38      51.564  24.436  45.245  1.00  0.00           H  
ATOM   1208  C2'   C    38      50.749  23.388  46.831  1.00  0.00           C  
ATOM   1209  H2'   C    38      50.260  22.884  45.998  1.00  0.00           H  
ATOM   1210  O2'   C    38      51.075  22.417  47.801  1.00  0.00           O  
ATOM   1211 HO2'   C    38      51.975  22.112  47.662  1.00  0.00           H  
ATOM   1212  O3'   C    38      53.028  23.196  46.085  1.00  0.00           O  
ATOM   1213  P     A    39      53.273  22.229  44.818  1.00  0.00           P  
ATOM   1214  OP1   A    39      54.469  21.372  45.143  1.00  0.00           O  
ATOM   1215  OP2   A    39      53.306  23.068  43.590  1.00  0.00           O  
ATOM   1216  O5'   A    39      51.934  21.374  44.676  1.00  0.00           O  
ATOM   1217  C5'   A    39      51.752  20.350  45.619  1.00  0.00           C  
ATOM   1218  H5'   A    39      51.724  20.537  46.693  1.00  0.00           H  
ATOM   1219 H5''   A    39      52.605  19.687  45.477  1.00  0.00           H  
ATOM   1220  C4'   A    39      50.464  19.643  45.310  1.00  0.00           C  
ATOM   1221  H4'   A    39      50.284  18.852  46.038  1.00  0.00           H  
ATOM   1222  O4'   A    39      49.416  20.528  45.348  1.00  0.00           O  
ATOM   1223  C1'   A    39      48.424  20.001  44.401  1.00  0.00           C  
ATOM   1224  H1'   A    39      47.568  19.732  45.019  1.00  0.00           H  
ATOM   1225  N9    A    39      48.005  20.928  43.298  1.00  0.00           N  
ATOM   1226  C8    A    39      48.603  22.127  42.910  1.00  0.00           C  
ATOM   1227  H8    A    39      49.610  22.455  43.122  1.00  0.00           H  
ATOM   1228  N7    A    39      47.784  22.920  42.303  1.00  0.00           N  
ATOM   1229  C5    A    39      46.571  22.203  42.315  1.00  0.00           C  
ATOM   1230  C6    A    39      45.280  22.356  41.815  1.00  0.00           C  
ATOM   1231  N6    A    39      44.820  23.435  41.232  1.00  0.00           N  
ATOM   1232  H61   A    39      43.889  23.411  40.841  1.00  0.00           H  
ATOM   1233  H62   A    39      45.251  24.345  41.165  1.00  0.00           H  
ATOM   1234  N1    A    39      44.349  21.394  41.930  1.00  0.00           N  
ATOM   1235  C2    A    39      44.692  20.211  42.459  1.00  0.00           C  
ATOM   1236  H2    A    39      43.897  19.499  42.628  1.00  0.00           H  
ATOM   1237  N3    A    39      45.816  19.998  43.030  1.00  0.00           N  
ATOM   1238  C4    A    39      46.723  20.993  42.849  1.00  0.00           C  
ATOM   1239  C3'   A    39      50.509  18.970  43.903  1.00  0.00           C  
ATOM   1240  H3'   A    39      50.868  19.647  43.128  1.00  0.00           H  
ATOM   1241  C2'   A    39      49.021  18.742  43.743  1.00  0.00           C  
ATOM   1242  H2'   A    39      48.682  18.760  42.707  1.00  0.00           H  
ATOM   1243  O2'   A    39      48.617  17.679  44.636  1.00  0.00           O  
ATOM   1244 HO2'   A    39      47.739  17.360  44.413  1.00  0.00           H  
ATOM   1245  O3'   A    39      51.266  17.826  43.966  1.00  0.00           O  
ATOM   1246  P     C    40      51.639  17.099  42.632  1.00  0.00           P  
ATOM   1247  OP1   C    40      52.494  15.946  42.984  1.00  0.00           O  
ATOM   1248  OP2   C    40      52.222  18.070  41.664  1.00  0.00           O  
ATOM   1249  O5'   C    40      50.269  16.541  42.041  1.00  0.00           O  
ATOM   1250  C5'   C    40      49.642  15.394  42.583  1.00  0.00           C  
ATOM   1251  H5'   C    40      49.367  15.660  43.604  1.00  0.00           H  
ATOM   1252 H5''   C    40      50.267  14.503  42.637  1.00  0.00           H  
ATOM   1253  C4'   C    40      48.340  15.063  41.736  1.00  0.00           C  
ATOM   1254  H4'   C    40      48.010  14.108  42.144  1.00  0.00           H  
ATOM   1255  O4'   C    40      47.367  16.108  41.918  1.00  0.00           O  
ATOM   1256  C1'   C    40      46.644  16.157  40.707  1.00  0.00           C  
ATOM   1257  H1'   C    40      45.608  15.839  40.823  1.00  0.00           H  
ATOM   1258  N1    C    40      46.838  17.500  40.076  1.00  0.00           N  
ATOM   1259  C6    C    40      47.977  18.281  40.175  1.00  0.00           C  
ATOM   1260  H6    C    40      48.849  17.726  40.486  1.00  0.00           H  
ATOM   1261  C5    C    40      47.989  19.594  39.731  1.00  0.00           C  
ATOM   1262  H5    C    40      48.844  20.246  39.830  1.00  0.00           H  
ATOM   1263  C4    C    40      46.761  20.051  39.122  1.00  0.00           C  
ATOM   1264  N4    C    40      46.540  21.348  38.867  1.00  0.00           N  
ATOM   1265  H41   C    40      45.546  21.500  38.774  1.00  0.00           H  
ATOM   1266  H42   C    40      47.151  22.077  39.208  1.00  0.00           H  
ATOM   1267  N3    C    40      45.705  19.323  38.950  1.00  0.00           N  
ATOM   1268  C2    C    40      45.775  18.033  39.300  1.00  0.00           C  
ATOM   1269  O2    C    40      44.793  17.315  38.955  1.00  0.00           O  
ATOM   1270  C3'   C    40      48.602  14.874  40.270  1.00  0.00           C  
ATOM   1271  H3'   C    40      49.115  15.740  39.850  1.00  0.00           H  
ATOM   1272  C2'   C    40      47.149  14.930  39.867  1.00  0.00           C  
ATOM   1273  H2'   C    40      47.048  15.203  38.817  1.00  0.00           H  
ATOM   1274  O2'   C    40      46.470  13.701  40.083  1.00  0.00           O  
ATOM   1275 HO2'   C    40      45.549  13.920  39.922  1.00  0.00           H  
ATOM   1276  O3'   C    40      49.255  13.660  40.011  1.00  0.00           O  
ATOM   1277  P     A    41      49.850  13.380  38.566  1.00  0.00           P  
ATOM   1278  OP1   A    41      50.336  12.009  38.555  1.00  0.00           O  
ATOM   1279  OP2   A    41      50.835  14.422  38.256  1.00  0.00           O  
ATOM   1280  O5'   A    41      48.726  13.613  37.510  1.00  0.00           O  
ATOM   1281  C5'   A    41      47.720  12.568  37.274  1.00  0.00           C  
ATOM   1282  H5'   A    41      47.309  12.319  38.252  1.00  0.00           H  
ATOM   1283 H5''   A    41      48.299  11.671  37.057  1.00  0.00           H  
ATOM   1284  C4'   A    41      46.670  12.954  36.285  1.00  0.00           C  
ATOM   1285  H4'   A    41      45.847  12.240  36.272  1.00  0.00           H  
ATOM   1286  O4'   A    41      46.031  14.170  36.661  1.00  0.00           O  
ATOM   1287  C1'   A    41      45.519  14.840  35.513  1.00  0.00           C  
ATOM   1288  H1'   A    41      44.431  14.806  35.466  1.00  0.00           H  
ATOM   1289  N9    A    41      45.985  16.244  35.714  1.00  0.00           N  
ATOM   1290  C8    A    41      47.103  16.754  36.358  1.00  0.00           C  
ATOM   1291  H8    A    41      47.821  16.084  36.807  1.00  0.00           H  
ATOM   1292  N7    A    41      47.225  18.090  36.336  1.00  0.00           N  
ATOM   1293  C5    A    41      46.075  18.546  35.756  1.00  0.00           C  
ATOM   1294  C6    A    41      45.575  19.785  35.518  1.00  0.00           C  
ATOM   1295  N6    A    41      46.135  20.917  35.770  1.00  0.00           N  
ATOM   1296  H61   A    41      46.864  20.937  36.469  1.00  0.00           H  
ATOM   1297  H62   A    41      45.545  21.697  35.517  1.00  0.00           H  
ATOM   1298  N1    A    41      44.402  19.883  34.916  1.00  0.00           N  
ATOM   1299  C2    A    41      43.804  18.738  34.550  1.00  0.00           C  
ATOM   1300  H2    A    41      42.882  18.955  34.030  1.00  0.00           H  
ATOM   1301  N3    A    41      44.105  17.477  34.705  1.00  0.00           N  
ATOM   1302  C4    A    41      45.298  17.425  35.369  1.00  0.00           C  
ATOM   1303  C3'   A    41      47.203  13.328  34.864  1.00  0.00           C  
ATOM   1304  H3'   A    41      48.087  13.927  35.084  1.00  0.00           H  
ATOM   1305  C2'   A    41      46.053  14.207  34.297  1.00  0.00           C  
ATOM   1306  H2'   A    41      46.491  14.842  33.526  1.00  0.00           H  
ATOM   1307  O2'   A    41      45.147  13.262  33.707  1.00  0.00           O  
ATOM   1308 HO2'   A    41      45.624  12.707  33.086  1.00  0.00           H  
ATOM   1309  O3'   A    41      47.637  12.258  34.083  1.00  0.00           O  
ATOM   1310  P     G    42      48.507  12.489  32.728  1.00  0.00           P  
ATOM   1311  OP1   G    42      48.935  11.121  32.271  1.00  0.00           O  
ATOM   1312  OP2   G    42      49.456  13.585  32.918  1.00  0.00           O  
ATOM   1313  O5'   G    42      47.422  13.040  31.745  1.00  0.00           O  
ATOM   1314  C5'   G    42      47.737  13.551  30.440  1.00  0.00           C  
ATOM   1315  H5'   G    42      48.217  12.765  29.856  1.00  0.00           H  
ATOM   1316 H5''   G    42      48.397  14.413  30.533  1.00  0.00           H  
ATOM   1317  C4'   G    42      46.567  14.012  29.584  1.00  0.00           C  
ATOM   1318  H4'   G    42      46.209  13.174  28.986  1.00  0.00           H  
ATOM   1319  O4'   G    42      45.453  14.534  30.373  1.00  0.00           O  
ATOM   1320  C1'   G    42      45.118  15.782  29.823  1.00  0.00           C  
ATOM   1321  H1'   G    42      44.035  15.832  29.932  1.00  0.00           H  
ATOM   1322  N9    G    42      45.640  16.887  30.661  1.00  0.00           N  
ATOM   1323  C8    G    42      46.675  16.787  31.663  1.00  0.00           C  
ATOM   1324  H8    G    42      47.107  15.832  31.922  1.00  0.00           H  
ATOM   1325  N7    G    42      47.012  17.946  32.171  1.00  0.00           N  
ATOM   1326  C5    G    42      46.089  18.851  31.588  1.00  0.00           C  
ATOM   1327  C6    G    42      45.857  20.236  31.790  1.00  0.00           C  
ATOM   1328  O6    G    42      46.305  21.012  32.632  1.00  0.00           O  
ATOM   1329  N1    G    42      45.004  20.784  30.862  1.00  0.00           N  
ATOM   1330  H1    G    42      44.890  21.786  30.920  1.00  0.00           H  
ATOM   1331  C2    G    42      44.438  20.144  29.808  1.00  0.00           C  
ATOM   1332  N2    G    42      44.069  20.862  28.798  1.00  0.00           N  
ATOM   1333  H21   G    42      44.286  21.847  28.851  1.00  0.00           H  
ATOM   1334  H22   G    42      43.703  20.426  27.964  1.00  0.00           H  
ATOM   1335  N3    G    42      44.555  18.809  29.655  1.00  0.00           N  
ATOM   1336  C4    G    42      45.387  18.187  30.577  1.00  0.00           C  
ATOM   1337  C3'   G    42      46.981  15.047  28.627  1.00  0.00           C  
ATOM   1338  H3'   G    42      47.609  15.829  29.054  1.00  0.00           H  
ATOM   1339  C2'   G    42      45.582  15.733  28.337  1.00  0.00           C  
ATOM   1340  H2'   G    42      45.820  16.747  28.014  1.00  0.00           H  
ATOM   1341  O2'   G    42      44.707  14.908  27.481  1.00  0.00           O  
ATOM   1342 HO2'   G    42      45.221  14.339  26.904  1.00  0.00           H  
ATOM   1343  O3'   G    42      47.616  14.465  27.472  1.00  0.00           O  
ATOM   1344  P     G    43      48.812  15.220  26.732  1.00  0.00           P  
ATOM   1345  OP1   G    43      49.387  14.342  25.706  1.00  0.00           O  
ATOM   1346  OP2   G    43      49.715  15.729  27.739  1.00  0.00           O  
ATOM   1347  O5'   G    43      48.185  16.469  25.964  1.00  0.00           O  
ATOM   1348  C5'   G    43      47.264  16.257  24.946  1.00  0.00           C  
ATOM   1349  H5'   G    43      46.579  15.427  25.119  1.00  0.00           H  
ATOM   1350 H5''   G    43      47.758  15.950  24.023  1.00  0.00           H  
ATOM   1351  C4'   G    43      46.319  17.402  24.640  1.00  0.00           C  
ATOM   1352  H4'   G    43      45.640  16.893  23.956  1.00  0.00           H  
ATOM   1353  O4'   G    43      45.696  17.879  25.811  1.00  0.00           O  
ATOM   1354  C1'   G    43      45.821  19.241  25.818  1.00  0.00           C  
ATOM   1355  H1'   G    43      44.851  19.712  25.976  1.00  0.00           H  
ATOM   1356  N9    G    43      46.734  19.654  26.938  1.00  0.00           N  
ATOM   1357  C8    G    43      47.420  18.867  27.772  1.00  0.00           C  
ATOM   1358  H8    G    43      47.433  17.787  27.755  1.00  0.00           H  
ATOM   1359  N7    G    43      47.904  19.574  28.767  1.00  0.00           N  
ATOM   1360  C5    G    43      47.584  20.894  28.545  1.00  0.00           C  
ATOM   1361  C6    G    43      47.886  22.071  29.226  1.00  0.00           C  
ATOM   1362  O6    G    43      48.521  22.230  30.308  1.00  0.00           O  
ATOM   1363  N1    G    43      47.482  23.216  28.559  1.00  0.00           N  
ATOM   1364  H1    G    43      48.088  24.018  28.664  1.00  0.00           H  
ATOM   1365  C2    G    43      46.701  23.119  27.434  1.00  0.00           C  
ATOM   1366  N2    G    43      46.452  24.302  26.872  1.00  0.00           N  
ATOM   1367  H21   G    43      45.904  24.288  26.023  1.00  0.00           H  
ATOM   1368  H22   G    43      46.697  25.128  27.398  1.00  0.00           H  
ATOM   1369  N3    G    43      46.334  22.059  26.766  1.00  0.00           N  
ATOM   1370  C4    G    43      46.835  20.945  27.401  1.00  0.00           C  
ATOM   1371  C3'   G    43      47.130  18.520  24.020  1.00  0.00           C  
ATOM   1372  H3'   G    43      48.129  18.665  24.431  1.00  0.00           H  
ATOM   1373  C2'   G    43      46.276  19.699  24.425  1.00  0.00           C  
ATOM   1374  H2'   G    43      46.948  20.556  24.399  1.00  0.00           H  
ATOM   1375  O2'   G    43      45.239  19.887  23.544  1.00  0.00           O  
ATOM   1376 HO2'   G    43      45.554  20.530  22.904  1.00  0.00           H  
ATOM   1377  O3'   G    43      47.415  18.374  22.640  1.00  0.00           O  
ATOM   1378  P     C    44      48.857  18.763  21.990  1.00  0.00           P  
ATOM   1379  OP1   C    44      48.635  18.602  20.537  1.00  0.00           O  
ATOM   1380  OP2   C    44      49.862  17.927  22.642  1.00  0.00           O  
ATOM   1381  O5'   C    44      49.225  20.332  22.220  1.00  0.00           O  
ATOM   1382  C5'   C    44      48.540  21.405  21.574  1.00  0.00           C  
ATOM   1383  H5'   C    44      47.486  21.141  21.658  1.00  0.00           H  
ATOM   1384 H5''   C    44      48.703  21.496  20.500  1.00  0.00           H  
ATOM   1385  C4'   C    44      48.742  22.781  22.257  1.00  0.00           C  
ATOM   1386  H4'   C    44      48.214  23.542  21.683  1.00  0.00           H  
ATOM   1387  O4'   C    44      48.251  22.803  23.607  1.00  0.00           O  
ATOM   1388  C1'   C    44      49.060  23.561  24.482  1.00  0.00           C  
ATOM   1389  H1'   C    44      48.506  24.199  25.169  1.00  0.00           H  
ATOM   1390  N1    C    44      49.900  22.725  25.437  1.00  0.00           N  
ATOM   1391  C6    C    44      49.965  21.339  25.368  1.00  0.00           C  
ATOM   1392  H6    C    44      49.546  20.869  24.490  1.00  0.00           H  
ATOM   1393  C5    C    44      50.662  20.610  26.320  1.00  0.00           C  
ATOM   1394  H5    C    44      50.872  19.602  25.992  1.00  0.00           H  
ATOM   1395  C4    C    44      51.088  21.317  27.442  1.00  0.00           C  
ATOM   1396  N4    C    44      51.709  20.696  28.332  1.00  0.00           N  
ATOM   1397  H41   C    44      51.971  21.225  29.152  1.00  0.00           H  
ATOM   1398  H42   C    44      51.843  19.696  28.382  1.00  0.00           H  
ATOM   1399  N3    C    44      51.092  22.622  27.571  1.00  0.00           N  
ATOM   1400  C2    C    44      50.464  23.278  26.575  1.00  0.00           C  
ATOM   1401  O2    C    44      50.405  24.509  26.777  1.00  0.00           O  
ATOM   1402  C3'   C    44      50.143  23.350  22.412  1.00  0.00           C  
ATOM   1403  H3'   C    44      50.806  22.534  22.698  1.00  0.00           H  
ATOM   1404  C2'   C    44      49.906  24.341  23.535  1.00  0.00           C  
ATOM   1405  H2'   C    44      50.911  24.587  23.880  1.00  0.00           H  
ATOM   1406  O2'   C    44      49.101  25.437  23.029  1.00  0.00           O  
ATOM   1407 HO2'   C    44      49.579  25.696  22.238  1.00  0.00           H  
ATOM   1408  O3'   C    44      50.535  23.913  21.175  1.00  0.00           O  
ATOM   1409  P     A    45      52.132  23.925  20.852  1.00  0.00           P  
ATOM   1410  OP1   A    45      52.319  24.816  19.691  1.00  0.00           O  
ATOM   1411  OP2   A    45      52.497  22.480  20.725  1.00  0.00           O  
ATOM   1412  O5'   A    45      52.898  24.512  22.058  1.00  0.00           O  
ATOM   1413  C5'   A    45      53.008  25.860  22.268  1.00  0.00           C  
ATOM   1414  H5'   A    45      52.096  26.456  22.257  1.00  0.00           H  
ATOM   1415 H5''   A    45      53.720  26.300  21.569  1.00  0.00           H  
ATOM   1416  C4'   A    45      53.808  26.111  23.583  1.00  0.00           C  
ATOM   1417  H4'   A    45      53.889  27.194  23.684  1.00  0.00           H  
ATOM   1418  O4'   A    45      53.048  25.601  24.625  1.00  0.00           O  
ATOM   1419  C1'   A    45      54.050  25.240  25.589  1.00  0.00           C  
ATOM   1420  H1'   A    45      53.866  25.770  26.523  1.00  0.00           H  
ATOM   1421  N9    A    45      53.959  23.737  25.835  1.00  0.00           N  
ATOM   1422  C8    A    45      53.733  22.725  24.944  1.00  0.00           C  
ATOM   1423  H8    A    45      53.264  22.765  23.972  1.00  0.00           H  
ATOM   1424  N7    A    45      54.122  21.592  25.369  1.00  0.00           N  
ATOM   1425  C5    A    45      54.580  21.810  26.676  1.00  0.00           C  
ATOM   1426  C6    A    45      55.232  21.027  27.671  1.00  0.00           C  
ATOM   1427  N6    A    45      55.332  19.722  27.626  1.00  0.00           N  
ATOM   1428  H61   A    45      55.640  19.277  28.479  1.00  0.00           H  
ATOM   1429  H62   A    45      54.877  19.246  26.860  1.00  0.00           H  
ATOM   1430  N1    A    45      55.543  21.639  28.827  1.00  0.00           N  
ATOM   1431  C2    A    45      55.175  22.933  29.029  1.00  0.00           C  
ATOM   1432  H2    A    45      55.448  23.305  30.006  1.00  0.00           H  
ATOM   1433  N3    A    45      54.758  23.809  28.164  1.00  0.00           N  
ATOM   1434  C4    A    45      54.480  23.131  26.986  1.00  0.00           C  
ATOM   1435  C3'   A    45      55.267  25.596  23.610  1.00  0.00           C  
ATOM   1436  H3'   A    45      55.278  24.565  23.257  1.00  0.00           H  
ATOM   1437  C2'   A    45      55.475  25.649  25.136  1.00  0.00           C  
ATOM   1438  H2'   A    45      56.317  25.006  25.392  1.00  0.00           H  
ATOM   1439  O2'   A    45      55.786  26.956  25.579  1.00  0.00           O  
ATOM   1440 HO2'   A    45      56.745  26.985  25.573  1.00  0.00           H  
ATOM   1441  O3'   A    45      56.200  26.399  22.839  1.00  0.00           O  
ATOM   1442  P     C    46      57.758  26.026  22.986  1.00  0.00           P  
ATOM   1443  OP1   C    46      58.446  26.454  21.749  1.00  0.00           O  
ATOM   1444  OP2   C    46      58.043  24.608  23.408  1.00  0.00           O  
ATOM   1445  O5'   C    46      58.324  26.926  24.277  1.00  0.00           O  
ATOM   1446  C5'   C    46      59.653  27.468  24.382  1.00  0.00           C  
ATOM   1447  H5'   C    46      59.857  28.005  23.456  1.00  0.00           H  
ATOM   1448 H5''   C    46      60.322  26.608  24.366  1.00  0.00           H  
ATOM   1449  C4'   C    46      59.978  28.330  25.604  1.00  0.00           C  
ATOM   1450  H4'   C    46      60.953  28.799  25.475  1.00  0.00           H  
ATOM   1451  O4'   C    46      58.951  29.296  25.747  1.00  0.00           O  
ATOM   1452  C1'   C    46      59.096  29.836  27.069  1.00  0.00           C  
ATOM   1453  H1'   C    46      59.613  30.790  26.970  1.00  0.00           H  
ATOM   1454  N1    C    46      57.846  30.412  27.671  1.00  0.00           N  
ATOM   1455  C6    C    46      56.656  30.325  27.014  1.00  0.00           C  
ATOM   1456  H6    C    46      56.515  29.788  26.088  1.00  0.00           H  
ATOM   1457  C5    C    46      55.690  31.163  27.419  1.00  0.00           C  
ATOM   1458  H5    C    46      54.758  31.196  26.875  1.00  0.00           H  
ATOM   1459  C4    C    46      55.884  31.947  28.592  1.00  0.00           C  
ATOM   1460  N4    C    46      54.898  32.675  28.975  1.00  0.00           N  
ATOM   1461  H41   C    46      55.164  33.216  29.785  1.00  0.00           H  
ATOM   1462  H42   C    46      54.049  32.800  28.442  1.00  0.00           H  
ATOM   1463  N3    C    46      56.990  32.016  29.279  1.00  0.00           N  
ATOM   1464  C2    C    46      58.051  31.276  28.826  1.00  0.00           C  
ATOM   1465  O2    C    46      59.126  31.440  29.467  1.00  0.00           O  
ATOM   1466  C3'   C    46      60.044  27.634  26.908  1.00  0.00           C  
ATOM   1467  H3'   C    46      59.167  26.998  27.026  1.00  0.00           H  
ATOM   1468  C2'   C    46      59.970  28.835  27.866  1.00  0.00           C  
ATOM   1469  H2'   C    46      59.446  28.694  28.811  1.00  0.00           H  
ATOM   1470  O2'   C    46      61.226  29.574  28.092  1.00  0.00           O  
ATOM   1471 HO2'   C    46      61.581  29.480  28.979  1.00  0.00           H  
ATOM   1472  O3'   C    46      61.235  26.913  26.939  1.00  0.00           O  
ATOM   1473  P     U    47      61.478  25.610  27.901  1.00  0.00           P  
ATOM   1474  OP1   U    47      62.945  25.557  28.026  1.00  0.00           O  
ATOM   1475  OP2   U    47      60.727  24.487  27.229  1.00  0.00           O  
ATOM   1476  O5'   U    47      60.768  25.935  29.385  1.00  0.00           O  
ATOM   1477  C5'   U    47      61.452  26.688  30.419  1.00  0.00           C  
ATOM   1478  H5'   U    47      61.888  27.597  30.005  1.00  0.00           H  
ATOM   1479 H5''   U    47      62.228  26.024  30.800  1.00  0.00           H  
ATOM   1480  C4'   U    47      60.476  27.053  31.572  1.00  0.00           C  
ATOM   1481  H4'   U    47      60.999  27.497  32.418  1.00  0.00           H  
ATOM   1482  O4'   U    47      59.560  28.038  31.090  1.00  0.00           O  
ATOM   1483  C1'   U    47      58.277  27.827  31.728  1.00  0.00           C  
ATOM   1484  H1'   U    47      58.185  28.667  32.416  1.00  0.00           H  
ATOM   1485  N1    U    47      57.112  27.832  30.779  1.00  0.00           N  
ATOM   1486  C6    U    47      56.213  28.865  30.849  1.00  0.00           C  
ATOM   1487  H6    U    47      56.380  29.668  31.552  1.00  0.00           H  
ATOM   1488  C5    U    47      55.140  29.014  30.001  1.00  0.00           C  
ATOM   1489  H5    U    47      54.528  29.904  29.994  1.00  0.00           H  
ATOM   1490  C4    U    47      54.944  28.064  28.986  1.00  0.00           C  
ATOM   1491  O4    U    47      53.951  28.091  28.297  1.00  0.00           O  
ATOM   1492  N3    U    47      55.777  27.009  29.025  1.00  0.00           N  
ATOM   1493  H3    U    47      55.536  26.356  28.294  1.00  0.00           H  
ATOM   1494  C2    U    47      56.885  26.785  29.859  1.00  0.00           C  
ATOM   1495  O2    U    47      57.483  25.724  29.795  1.00  0.00           O  
ATOM   1496  C3'   U    47      59.604  25.882  32.088  1.00  0.00           C  
ATOM   1497  H3'   U    47      59.435  25.176  31.274  1.00  0.00           H  
ATOM   1498  C2'   U    47      58.369  26.569  32.546  1.00  0.00           C  
ATOM   1499  H2'   U    47      57.555  25.858  32.412  1.00  0.00           H  
ATOM   1500  O2'   U    47      58.497  26.897  33.929  1.00  0.00           O  
ATOM   1501 HO2'   U    47      58.607  26.081  34.422  1.00  0.00           H  
ATOM   1502  O3'   U    47      60.349  25.297  33.052  1.00  0.00           O  
ATOM   1503  P     A    48      59.985  23.893  33.594  1.00  0.00           P  
ATOM   1504  OP1   A    48      61.169  23.373  34.352  1.00  0.00           O  
ATOM   1505  OP2   A    48      59.465  23.020  32.511  1.00  0.00           O  
ATOM   1506  O5'   A    48      58.847  24.158  34.608  1.00  0.00           O  
ATOM   1507  C5'   A    48      58.169  23.092  35.249  1.00  0.00           C  
ATOM   1508  H5'   A    48      58.462  22.126  34.837  1.00  0.00           H  
ATOM   1509 H5''   A    48      57.090  23.023  35.113  1.00  0.00           H  
ATOM   1510  C4'   A    48      58.428  23.092  36.796  1.00  0.00           C  
ATOM   1511  H4'   A    48      58.173  22.096  37.156  1.00  0.00           H  
ATOM   1512  O4'   A    48      59.807  23.333  37.166  1.00  0.00           O  
ATOM   1513  C1'   A    48      59.941  24.490  37.934  1.00  0.00           C  
ATOM   1514  H1'   A    48      60.600  24.398  38.797  1.00  0.00           H  
ATOM   1515  N9    A    48      60.500  25.621  37.152  1.00  0.00           N  
ATOM   1516  C8    A    48      61.746  25.608  36.512  1.00  0.00           C  
ATOM   1517  H8    A    48      62.385  24.737  36.527  1.00  0.00           H  
ATOM   1518  N7    A    48      62.076  26.698  35.920  1.00  0.00           N  
ATOM   1519  C5    A    48      60.916  27.486  36.043  1.00  0.00           C  
ATOM   1520  C6    A    48      60.383  28.748  35.557  1.00  0.00           C  
ATOM   1521  N6    A    48      60.937  29.514  34.701  1.00  0.00           N  
ATOM   1522  H61   A    48      60.459  30.379  34.492  1.00  0.00           H  
ATOM   1523  H62   A    48      61.764  29.151  34.250  1.00  0.00           H  
ATOM   1524  N1    A    48      59.239  29.329  35.999  1.00  0.00           N  
ATOM   1525  C2    A    48      58.522  28.535  36.793  1.00  0.00           C  
ATOM   1526  H2    A    48      57.532  28.909  37.008  1.00  0.00           H  
ATOM   1527  N3    A    48      58.787  27.366  37.291  1.00  0.00           N  
ATOM   1528  C4    A    48      59.978  26.803  36.852  1.00  0.00           C  
ATOM   1529  C3'   A    48      57.638  24.230  37.405  1.00  0.00           C  
ATOM   1530  H3'   A    48      57.591  25.078  36.722  1.00  0.00           H  
ATOM   1531  C2'   A    48      58.580  24.643  38.621  1.00  0.00           C  
ATOM   1532  H2'   A    48      58.375  25.680  38.890  1.00  0.00           H  
ATOM   1533  O2'   A    48      58.411  23.697  39.736  1.00  0.00           O  
ATOM   1534 HO2'   A    48      57.496  23.798  40.009  1.00  0.00           H  
ATOM   1535  O3'   A    48      56.311  23.933  37.849  1.00  0.00           O  
ATOM   1536  P     G    49      55.302  25.086  38.198  1.00  0.00           P  
ATOM   1537  OP1   G    49      56.064  25.992  39.074  1.00  0.00           O  
ATOM   1538  OP2   G    49      54.091  24.539  38.859  1.00  0.00           O  
ATOM   1539  O5'   G    49      54.816  25.806  36.915  1.00  0.00           O  
ATOM   1540  C5'   G    49      55.272  27.120  36.619  1.00  0.00           C  
ATOM   1541  H5'   G    49      56.357  27.051  36.697  1.00  0.00           H  
ATOM   1542 H5''   G    49      54.982  27.827  37.396  1.00  0.00           H  
ATOM   1543  C4'   G    49      54.726  27.710  35.325  1.00  0.00           C  
ATOM   1544  H4'   G    49      55.025  28.757  35.286  1.00  0.00           H  
ATOM   1545  O4'   G    49      55.449  27.140  34.155  1.00  0.00           O  
ATOM   1546  C1'   G    49      54.497  27.068  33.159  1.00  0.00           C  
ATOM   1547  H1'   G    49      54.803  27.409  32.170  1.00  0.00           H  
ATOM   1548  N9    G    49      54.113  25.681  32.961  1.00  0.00           N  
ATOM   1549  C8    G    49      54.431  24.590  33.704  1.00  0.00           C  
ATOM   1550  H8    G    49      54.944  24.546  34.653  1.00  0.00           H  
ATOM   1551  N7    G    49      53.958  23.495  33.110  1.00  0.00           N  
ATOM   1552  C5    G    49      53.329  23.858  31.972  1.00  0.00           C  
ATOM   1553  C6    G    49      52.520  23.109  30.991  1.00  0.00           C  
ATOM   1554  O6    G    49      52.324  21.892  30.854  1.00  0.00           O  
ATOM   1555  N1    G    49      51.962  23.925  30.044  1.00  0.00           N  
ATOM   1556  H1    G    49      51.543  23.513  29.223  1.00  0.00           H  
ATOM   1557  C2    G    49      52.329  25.278  29.886  1.00  0.00           C  
ATOM   1558  N2    G    49      51.902  25.882  28.810  1.00  0.00           N  
ATOM   1559  H21   G    49      51.493  25.438  28.001  1.00  0.00           H  
ATOM   1560  H22   G    49      52.063  26.879  28.802  1.00  0.00           H  
ATOM   1561  N3    G    49      52.956  25.919  30.787  1.00  0.00           N  
ATOM   1562  C4    G    49      53.438  25.196  31.849  1.00  0.00           C  
ATOM   1563  C3'   G    49      53.266  27.732  35.038  1.00  0.00           C  
ATOM   1564  H3'   G    49      52.882  26.741  35.278  1.00  0.00           H  
ATOM   1565  C2'   G    49      53.359  27.969  33.535  1.00  0.00           C  
ATOM   1566  H2'   G    49      52.441  27.656  33.039  1.00  0.00           H  
ATOM   1567  O2'   G    49      53.618  29.352  33.368  1.00  0.00           O  
ATOM   1568 HO2'   G    49      52.872  29.846  33.716  1.00  0.00           H  
ATOM   1569  O3'   G    49      52.650  28.728  35.826  1.00  0.00           O  
ATOM   1570  P     U    50      51.149  29.211  35.555  1.00  0.00           P  
ATOM   1571  OP1   U    50      50.579  29.515  36.935  1.00  0.00           O  
ATOM   1572  OP2   U    50      50.597  28.071  34.802  1.00  0.00           O  
ATOM   1573  O5'   U    50      51.252  30.485  34.558  1.00  0.00           O  
ATOM   1574  C5'   U    50      51.560  31.725  35.073  1.00  0.00           C  
ATOM   1575  H5'   U    50      52.586  31.823  35.429  1.00  0.00           H  
ATOM   1576 H5''   U    50      50.853  32.012  35.851  1.00  0.00           H  
ATOM   1577  C4'   U    50      51.319  32.770  34.025  1.00  0.00           C  
ATOM   1578  H4'   U    50      51.537  33.751  34.445  1.00  0.00           H  
ATOM   1579  O4'   U    50      52.154  32.378  32.903  1.00  0.00           O  
ATOM   1580  C1'   U    50      51.617  32.758  31.668  1.00  0.00           C  
ATOM   1581  H1'   U    50      52.305  33.464  31.203  1.00  0.00           H  
ATOM   1582  N1    U    50      51.565  31.623  30.714  1.00  0.00           N  
ATOM   1583  C6    U    50      51.177  30.310  31.058  1.00  0.00           C  
ATOM   1584  H6    U    50      50.972  30.132  32.103  1.00  0.00           H  
ATOM   1585  C5    U    50      51.111  29.367  30.096  1.00  0.00           C  
ATOM   1586  H5    U    50      50.827  28.361  30.367  1.00  0.00           H  
ATOM   1587  C4    U    50      51.348  29.620  28.692  1.00  0.00           C  
ATOM   1588  O4    U    50      51.188  28.831  27.800  1.00  0.00           O  
ATOM   1589  N3    U    50      51.633  30.940  28.386  1.00  0.00           N  
ATOM   1590  H3    U    50      51.788  31.070  27.396  1.00  0.00           H  
ATOM   1591  C2    U    50      51.666  31.974  29.345  1.00  0.00           C  
ATOM   1592  O2    U    50      51.715  33.175  28.962  1.00  0.00           O  
ATOM   1593  C3'   U    50      49.909  32.804  33.321  1.00  0.00           C  
ATOM   1594  H3'   U    50      49.581  31.765  33.287  1.00  0.00           H  
ATOM   1595  C2'   U    50      50.259  33.415  31.979  1.00  0.00           C  
ATOM   1596  H2'   U    50      49.573  33.207  31.157  1.00  0.00           H  
ATOM   1597  O2'   U    50      50.604  34.789  32.023  1.00  0.00           O  
ATOM   1598 HO2'   U    50      49.770  35.264  32.019  1.00  0.00           H  
ATOM   1599  O3'   U    50      48.991  33.500  34.148  1.00  0.00           O  
ATOM   1600  P     A    51      47.533  32.923  34.389  1.00  0.00           P  
ATOM   1601  OP1   A    51      46.704  34.064  34.926  1.00  0.00           O  
ATOM   1602  OP2   A    51      47.804  31.656  35.166  1.00  0.00           O  
ATOM   1603  O5'   A    51      47.112  32.588  32.870  1.00  0.00           O  
ATOM   1604  C5'   A    51      46.575  33.528  31.948  1.00  0.00           C  
ATOM   1605  H5'   A    51      47.058  34.505  31.957  1.00  0.00           H  
ATOM   1606 H5''   A    51      45.664  33.822  32.470  1.00  0.00           H  
ATOM   1607  C4'   A    51      46.214  32.994  30.545  1.00  0.00           C  
ATOM   1608  H4'   A    51      45.946  33.815  29.880  1.00  0.00           H  
ATOM   1609  O4'   A    51      47.356  32.329  29.995  1.00  0.00           O  
ATOM   1610  C1'   A    51      47.026  31.237  29.141  1.00  0.00           C  
ATOM   1611  H1'   A    51      47.432  31.276  28.130  1.00  0.00           H  
ATOM   1612  N9    A    51      47.538  29.999  29.798  1.00  0.00           N  
ATOM   1613  C8    A    51      47.815  29.815  31.135  1.00  0.00           C  
ATOM   1614  H8    A    51      47.742  30.586  31.888  1.00  0.00           H  
ATOM   1615  N7    A    51      48.315  28.642  31.394  1.00  0.00           N  
ATOM   1616  C5    A    51      48.139  27.908  30.236  1.00  0.00           C  
ATOM   1617  C6    A    51      48.274  26.552  29.843  1.00  0.00           C  
ATOM   1618  N6    A    51      48.661  25.533  30.673  1.00  0.00           N  
ATOM   1619  H61   A    51      48.957  25.774  31.609  1.00  0.00           H  
ATOM   1620  H62   A    51      48.602  24.553  30.436  1.00  0.00           H  
ATOM   1621  N1    A    51      47.998  26.136  28.623  1.00  0.00           N  
ATOM   1622  C2    A    51      47.575  27.040  27.723  1.00  0.00           C  
ATOM   1623  H2    A    51      47.408  26.743  26.699  1.00  0.00           H  
ATOM   1624  N3    A    51      47.470  28.323  27.958  1.00  0.00           N  
ATOM   1625  C4    A    51      47.734  28.729  29.211  1.00  0.00           C  
ATOM   1626  C3'   A    51      45.160  31.868  30.607  1.00  0.00           C  
ATOM   1627  H3'   A    51      45.456  31.134  31.356  1.00  0.00           H  
ATOM   1628  C2'   A    51      45.475  31.276  29.199  1.00  0.00           C  
ATOM   1629  H2'   A    51      44.978  30.306  29.196  1.00  0.00           H  
ATOM   1630  O2'   A    51      44.987  32.063  28.094  1.00  0.00           O  
ATOM   1631 HO2'   A    51      44.444  32.786  28.417  1.00  0.00           H  
ATOM   1632  O3'   A    51      43.823  32.301  30.760  1.00  0.00           O  
ATOM   1633  P     C    52      42.841  31.417  31.613  1.00  0.00           P  
ATOM   1634  OP1   C    52      41.470  32.000  31.467  1.00  0.00           O  
ATOM   1635  OP2   C    52      43.443  31.212  32.920  1.00  0.00           O  
ATOM   1636  O5'   C    52      42.817  30.081  30.729  1.00  0.00           O  
ATOM   1637  C5'   C    52      42.203  30.035  29.393  1.00  0.00           C  
ATOM   1638  H5'   C    52      42.609  30.813  28.746  1.00  0.00           H  
ATOM   1639 H5''   C    52      41.191  30.413  29.534  1.00  0.00           H  
ATOM   1640  C4'   C    52      42.224  28.672  28.809  1.00  0.00           C  
ATOM   1641  H4'   C    52      41.988  28.907  27.772  1.00  0.00           H  
ATOM   1642  O4'   C    52      43.532  28.016  28.856  1.00  0.00           O  
ATOM   1643  C1'   C    52      43.414  26.621  28.699  1.00  0.00           C  
ATOM   1644  H1'   C    52      43.747  26.151  27.774  1.00  0.00           H  
ATOM   1645  N1    C    52      44.119  25.867  29.858  1.00  0.00           N  
ATOM   1646  C6    C    52      44.739  26.511  30.902  1.00  0.00           C  
ATOM   1647  H6    C    52      44.589  27.566  31.077  1.00  0.00           H  
ATOM   1648  C5    C    52      45.392  25.809  31.860  1.00  0.00           C  
ATOM   1649  H5    C    52      45.725  26.338  32.741  1.00  0.00           H  
ATOM   1650  C4    C    52      45.430  24.418  31.749  1.00  0.00           C  
ATOM   1651  N4    C    52      46.019  23.738  32.637  1.00  0.00           N  
ATOM   1652  H41   C    52      45.986  22.730  32.587  1.00  0.00           H  
ATOM   1653  H42   C    52      46.524  24.301  33.306  1.00  0.00           H  
ATOM   1654  N3    C    52      44.879  23.735  30.786  1.00  0.00           N  
ATOM   1655  C2    C    52      44.248  24.433  29.789  1.00  0.00           C  
ATOM   1656  O2    C    52      43.811  23.727  28.913  1.00  0.00           O  
ATOM   1657  C3'   C    52      41.330  27.617  29.422  1.00  0.00           C  
ATOM   1658  H3'   C    52      41.439  27.562  30.505  1.00  0.00           H  
ATOM   1659  C2'   C    52      41.900  26.330  28.769  1.00  0.00           C  
ATOM   1660  H2'   C    52      41.594  25.487  29.390  1.00  0.00           H  
ATOM   1661  O2'   C    52      41.416  26.218  27.477  1.00  0.00           O  
ATOM   1662 HO2'   C    52      40.483  26.445  27.478  1.00  0.00           H  
ATOM   1663  O3'   C    52      39.940  27.887  29.075  1.00  0.00           O  
ATOM   1664  P     U    53      38.764  27.421  30.060  1.00  0.00           P  
ATOM   1665  OP1   U    53      37.476  27.620  29.301  1.00  0.00           O  
ATOM   1666  OP2   U    53      38.855  28.141  31.354  1.00  0.00           O  
ATOM   1667  O5'   U    53      39.070  25.889  30.322  1.00  0.00           O  
ATOM   1668  C5'   U    53      38.630  24.966  29.253  1.00  0.00           C  
ATOM   1669  H5'   U    53      39.138  25.393  28.389  1.00  0.00           H  
ATOM   1670 H5''   U    53      37.569  25.199  29.158  1.00  0.00           H  
ATOM   1671  C4'   U    53      38.894  23.430  29.290  1.00  0.00           C  
ATOM   1672  H4'   U    53      38.550  22.931  28.385  1.00  0.00           H  
ATOM   1673  O4'   U    53      40.278  23.203  29.441  1.00  0.00           O  
ATOM   1674  C1'   U    53      40.567  22.197  30.403  1.00  0.00           C  
ATOM   1675  H1'   U    53      41.253  21.543  29.864  1.00  0.00           H  
ATOM   1676  N1    U    53      41.322  22.620  31.575  1.00  0.00           N  
ATOM   1677  C6    U    53      41.325  23.878  32.102  1.00  0.00           C  
ATOM   1678  H6    U    53      40.730  24.686  31.704  1.00  0.00           H  
ATOM   1679  C5    U    53      42.017  24.197  33.208  1.00  0.00           C  
ATOM   1680  H5    U    53      42.035  25.227  33.532  1.00  0.00           H  
ATOM   1681  C4    U    53      42.835  23.271  33.899  1.00  0.00           C  
ATOM   1682  O4    U    53      43.590  23.510  34.867  1.00  0.00           O  
ATOM   1683  N3    U    53      42.743  21.969  33.344  1.00  0.00           N  
ATOM   1684  H3    U    53      43.059  21.177  33.886  1.00  0.00           H  
ATOM   1685  C2    U    53      42.096  21.611  32.217  1.00  0.00           C  
ATOM   1686  O2    U    53      42.080  20.487  31.795  1.00  0.00           O  
ATOM   1687  C3'   U    53      38.310  22.865  30.562  1.00  0.00           C  
ATOM   1688  H3'   U    53      38.306  23.560  31.402  1.00  0.00           H  
ATOM   1689  C2'   U    53      39.149  21.594  30.702  1.00  0.00           C  
ATOM   1690  H2'   U    53      39.051  21.334  31.756  1.00  0.00           H  
ATOM   1691  O2'   U    53      38.915  20.497  29.855  1.00  0.00           O  
ATOM   1692 HO2'   U    53      39.656  19.888  29.883  1.00  0.00           H  
ATOM   1693  O3'   U    53      36.915  22.425  30.333  1.00  0.00           O  
ATOM   1694  P     G    54      35.890  22.715  31.496  1.00  0.00           P  
ATOM   1695  OP1   G    54      34.623  22.132  31.099  1.00  0.00           O  
ATOM   1696  OP2   G    54      36.024  24.146  31.775  1.00  0.00           O  
ATOM   1697  O5'   G    54      36.457  21.901  32.734  1.00  0.00           O  
ATOM   1698  C5'   G    54      36.415  20.488  32.778  1.00  0.00           C  
ATOM   1699  H5'   G    54      37.073  20.123  31.990  1.00  0.00           H  
ATOM   1700 H5''   G    54      35.384  20.182  32.601  1.00  0.00           H  
ATOM   1701  C4'   G    54      36.816  19.881  34.140  1.00  0.00           C  
ATOM   1702  H4'   G    54      36.770  18.799  34.016  1.00  0.00           H  
ATOM   1703  O4'   G    54      38.148  20.226  34.457  1.00  0.00           O  
ATOM   1704  C1'   G    54      38.267  20.449  35.929  1.00  0.00           C  
ATOM   1705  H1'   G    54      38.186  19.513  36.482  1.00  0.00           H  
ATOM   1706  N9    G    54      39.541  21.144  36.203  1.00  0.00           N  
ATOM   1707  C8    G    54      39.788  22.469  36.371  1.00  0.00           C  
ATOM   1708  H8    G    54      39.095  23.248  36.090  1.00  0.00           H  
ATOM   1709  N7    G    54      40.971  22.761  36.769  1.00  0.00           N  
ATOM   1710  C5    G    54      41.528  21.486  36.983  1.00  0.00           C  
ATOM   1711  C6    G    54      42.775  21.108  37.691  1.00  0.00           C  
ATOM   1712  O6    G    54      43.614  21.861  38.230  1.00  0.00           O  
ATOM   1713  N1    G    54      42.990  19.780  37.809  1.00  0.00           N  
ATOM   1714  H1    G    54      43.805  19.440  38.299  1.00  0.00           H  
ATOM   1715  C2    G    54      42.053  18.879  37.449  1.00  0.00           C  
ATOM   1716  N2    G    54      42.312  17.611  37.675  1.00  0.00           N  
ATOM   1717  H21   G    54      41.682  16.912  37.309  1.00  0.00           H  
ATOM   1718  H22   G    54      43.248  17.390  37.984  1.00  0.00           H  
ATOM   1719  N3    G    54      40.902  19.132  36.870  1.00  0.00           N  
ATOM   1720  C4    G    54      40.707  20.493  36.646  1.00  0.00           C  
ATOM   1721  C3'   G    54      36.054  20.345  35.415  1.00  0.00           C  
ATOM   1722  H3'   G    54      35.300  21.117  35.267  1.00  0.00           H  
ATOM   1723  C2'   G    54      37.060  21.283  36.131  1.00  0.00           C  
ATOM   1724  H2'   G    54      37.005  22.263  35.656  1.00  0.00           H  
ATOM   1725  O2'   G    54      36.716  21.532  37.500  1.00  0.00           O  
ATOM   1726 HO2'   G    54      36.433  20.736  37.957  1.00  0.00           H  
ATOM   1727  O3'   G    54      35.686  19.233  36.191  1.00  0.00           O  
ATOM   1728  P     A    55      34.365  18.466  35.841  1.00  0.00           P  
ATOM   1729  OP1   A    55      34.496  17.093  36.325  1.00  0.00           O  
ATOM   1730  OP2   A    55      33.904  18.706  34.488  1.00  0.00           O  
ATOM   1731  O5'   A    55      33.296  19.122  36.764  1.00  0.00           O  
ATOM   1732  C5'   A    55      33.025  20.483  36.560  1.00  0.00           C  
ATOM   1733  H5'   A    55      32.554  20.567  35.581  1.00  0.00           H  
ATOM   1734 H5''   A    55      33.949  21.059  36.513  1.00  0.00           H  
ATOM   1735  C4'   A    55      32.048  21.054  37.504  1.00  0.00           C  
ATOM   1736  H4'   A    55      32.008  22.089  37.166  1.00  0.00           H  
ATOM   1737  O4'   A    55      30.771  20.499  37.367  1.00  0.00           O  
ATOM   1738  C1'   A    55      29.983  21.056  38.432  1.00  0.00           C  
ATOM   1739  H1'   A    55      29.558  21.973  38.026  1.00  0.00           H  
ATOM   1740  N9    A    55      28.970  20.019  38.906  1.00  0.00           N  
ATOM   1741  C8    A    55      27.580  20.185  39.053  1.00  0.00           C  
ATOM   1742  H8    A    55      27.094  21.127  38.844  1.00  0.00           H  
ATOM   1743  N7    A    55      27.007  19.129  39.597  1.00  0.00           N  
ATOM   1744  C5    A    55      28.066  18.232  39.854  1.00  0.00           C  
ATOM   1745  C6    A    55      28.099  16.963  40.479  1.00  0.00           C  
ATOM   1746  N6    A    55      27.098  16.323  40.990  1.00  0.00           N  
ATOM   1747  H61   A    55      27.219  15.360  41.267  1.00  0.00           H  
ATOM   1748  H62   A    55      26.298  16.737  40.533  1.00  0.00           H  
ATOM   1749  N1    A    55      29.216  16.394  40.707  1.00  0.00           N  
ATOM   1750  C2    A    55      30.328  16.968  40.254  1.00  0.00           C  
ATOM   1751  H2    A    55      31.279  16.480  40.406  1.00  0.00           H  
ATOM   1752  N3    A    55      30.498  18.204  39.655  1.00  0.00           N  
ATOM   1753  C4    A    55      29.264  18.786  39.489  1.00  0.00           C  
ATOM   1754  C3'   A    55      32.362  20.900  38.974  1.00  0.00           C  
ATOM   1755  H3'   A    55      32.548  19.894  39.348  1.00  0.00           H  
ATOM   1756  C2'   A    55      30.995  21.449  39.478  1.00  0.00           C  
ATOM   1757  H2'   A    55      30.744  21.017  40.447  1.00  0.00           H  
ATOM   1758  O2'   A    55      31.027  22.849  39.423  1.00  0.00           O  
ATOM   1759 HO2'   A    55      30.654  23.207  40.231  1.00  0.00           H  
ATOM   1760  O3'   A    55      33.496  21.685  39.351  1.00  0.00           O  
ATOM   1761  P     U    56      34.084  21.397  40.780  1.00  0.00           P  
ATOM   1762  OP1   U    56      33.175  20.570  41.632  1.00  0.00           O  
ATOM   1763  OP2   U    56      34.520  22.685  41.309  1.00  0.00           O  
ATOM   1764  O5'   U    56      35.326  20.541  40.256  1.00  0.00           O  
ATOM   1765  C5'   U    56      35.248  19.190  40.033  1.00  0.00           C  
ATOM   1766  H5'   U    56      35.006  19.016  38.985  1.00  0.00           H  
ATOM   1767 H5''   U    56      34.491  18.796  40.711  1.00  0.00           H  
ATOM   1768  C4'   U    56      36.589  18.524  40.296  1.00  0.00           C  
ATOM   1769  H4'   U    56      36.376  17.483  40.053  1.00  0.00           H  
ATOM   1770  O4'   U    56      37.572  19.122  39.565  1.00  0.00           O  
ATOM   1771  C1'   U    56      38.809  18.928  40.395  1.00  0.00           C  
ATOM   1772  H1'   U    56      39.446  18.214  39.872  1.00  0.00           H  
ATOM   1773  N1    U    56      39.590  20.151  40.545  1.00  0.00           N  
ATOM   1774  C6    U    56      39.088  21.394  40.161  1.00  0.00           C  
ATOM   1775  H6    U    56      38.059  21.393  39.835  1.00  0.00           H  
ATOM   1776  C5    U    56      39.862  22.497  40.129  1.00  0.00           C  
ATOM   1777  H5    U    56      39.454  23.407  39.713  1.00  0.00           H  
ATOM   1778  C4    U    56      41.301  22.472  40.410  1.00  0.00           C  
ATOM   1779  O4    U    56      42.056  23.416  40.383  1.00  0.00           O  
ATOM   1780  N3    U    56      41.681  21.200  40.849  1.00  0.00           N  
ATOM   1781  H3    U    56      42.672  21.059  40.977  1.00  0.00           H  
ATOM   1782  C2    U    56      40.964  20.038  40.802  1.00  0.00           C  
ATOM   1783  O2    U    56      41.477  18.949  41.095  1.00  0.00           O  
ATOM   1784  C3'   U    56      36.980  18.805  41.780  1.00  0.00           C  
ATOM   1785  H3'   U    56      36.848  19.884  41.864  1.00  0.00           H  
ATOM   1786  C2'   U    56      38.378  18.380  41.706  1.00  0.00           C  
ATOM   1787  H2'   U    56      38.833  18.783  42.611  1.00  0.00           H  
ATOM   1788  O2'   U    56      38.484  16.998  41.649  1.00  0.00           O  
ATOM   1789 HO2'   U    56      39.376  16.830  41.963  1.00  0.00           H  
ATOM   1790  O3'   U    56      36.195  18.253  42.850  1.00  0.00           O  
ATOM   1791  P     G    57      36.411  18.889  44.288  1.00  0.00           P  
ATOM   1792  OP1   G    57      35.413  18.364  45.247  1.00  0.00           O  
ATOM   1793  OP2   G    57      36.428  20.420  44.128  1.00  0.00           O  
ATOM   1794  O5'   G    57      37.851  18.513  44.656  1.00  0.00           O  
ATOM   1795  C5'   G    57      38.212  17.267  45.128  1.00  0.00           C  
ATOM   1796  H5'   G    57      38.067  16.543  44.327  1.00  0.00           H  
ATOM   1797 H5''   G    57      37.637  16.874  45.967  1.00  0.00           H  
ATOM   1798  C4'   G    57      39.686  17.183  45.599  1.00  0.00           C  
ATOM   1799  H4'   G    57      39.932  16.157  45.875  1.00  0.00           H  
ATOM   1800  O4'   G    57      40.620  17.613  44.619  1.00  0.00           O  
ATOM   1801  C1'   G    57      41.696  18.354  45.264  1.00  0.00           C  
ATOM   1802  H1'   G    57      42.675  17.902  45.107  1.00  0.00           H  
ATOM   1803  N9    G    57      41.646  19.762  44.906  1.00  0.00           N  
ATOM   1804  C8    G    57      40.671  20.559  44.290  1.00  0.00           C  
ATOM   1805  H8    G    57      39.675  20.259  44.001  1.00  0.00           H  
ATOM   1806  N7    G    57      41.057  21.797  44.082  1.00  0.00           N  
ATOM   1807  C5    G    57      42.351  21.819  44.629  1.00  0.00           C  
ATOM   1808  C6    G    57      43.323  22.907  44.761  1.00  0.00           C  
ATOM   1809  O6    G    57      43.413  24.060  44.357  1.00  0.00           O  
ATOM   1810  N1    G    57      44.456  22.509  45.531  1.00  0.00           N  
ATOM   1811  H1    G    57      45.258  23.122  45.560  1.00  0.00           H  
ATOM   1812  C2    G    57      44.620  21.306  46.106  1.00  0.00           C  
ATOM   1813  N2    G    57      45.671  21.089  46.828  1.00  0.00           N  
ATOM   1814  H21   G    57      45.560  20.257  47.390  1.00  0.00           H  
ATOM   1815  H22   G    57      46.306  21.848  47.031  1.00  0.00           H  
ATOM   1816  N3    G    57      43.806  20.255  45.858  1.00  0.00           N  
ATOM   1817  C4    G    57      42.704  20.628  45.191  1.00  0.00           C  
ATOM   1818  C3'   G    57      39.960  18.121  46.785  1.00  0.00           C  
ATOM   1819  H3'   G    57      39.504  19.072  46.506  1.00  0.00           H  
ATOM   1820  C2'   G    57      41.490  18.200  46.756  1.00  0.00           C  
ATOM   1821  H2'   G    57      42.047  18.915  47.361  1.00  0.00           H  
ATOM   1822  O2'   G    57      42.129  16.950  47.069  1.00  0.00           O  
ATOM   1823 HO2'   G    57      41.471  16.271  47.236  1.00  0.00           H  
ATOM   1824  O3'   G    57      39.318  17.627  47.932  1.00  0.00           O  
ATOM   1825  P     U    58      38.675  18.691  48.882  1.00  0.00           P  
ATOM   1826  OP1   U    58      38.196  18.018  50.092  1.00  0.00           O  
ATOM   1827  OP2   U    58      37.716  19.595  48.188  1.00  0.00           O  
ATOM   1828  O5'   U    58      39.904  19.606  49.378  1.00  0.00           O  
ATOM   1829  C5'   U    58      41.091  19.103  50.029  1.00  0.00           C  
ATOM   1830  H5'   U    58      41.431  18.314  49.357  1.00  0.00           H  
ATOM   1831 H5''   U    58      40.787  18.735  51.009  1.00  0.00           H  
ATOM   1832  C4'   U    58      42.225  20.050  50.237  1.00  0.00           C  
ATOM   1833  H4'   U    58      43.074  19.532  50.682  1.00  0.00           H  
ATOM   1834  O4'   U    58      42.716  20.572  49.070  1.00  0.00           O  
ATOM   1835  C1'   U    58      43.211  21.922  49.277  1.00  0.00           C  
ATOM   1836  H1'   U    58      44.266  21.972  49.009  1.00  0.00           H  
ATOM   1837  N1    U    58      42.525  22.946  48.378  1.00  0.00           N  
ATOM   1838  C6    U    58      41.247  22.729  47.860  1.00  0.00           C  
ATOM   1839  H6    U    58      40.650  21.839  47.994  1.00  0.00           H  
ATOM   1840  C5    U    58      40.754  23.640  46.983  1.00  0.00           C  
ATOM   1841  H5    U    58      39.824  23.579  46.438  1.00  0.00           H  
ATOM   1842  C4    U    58      41.415  24.821  46.536  1.00  0.00           C  
ATOM   1843  O4    U    58      40.901  25.719  45.806  1.00  0.00           O  
ATOM   1844  N3    U    58      42.659  24.946  47.102  1.00  0.00           N  
ATOM   1845  H3    U    58      43.195  25.769  46.868  1.00  0.00           H  
ATOM   1846  C2    U    58      43.204  24.108  48.035  1.00  0.00           C  
ATOM   1847  O2    U    58      44.343  24.318  48.438  1.00  0.00           O  
ATOM   1848  C3'   U    58      41.900  21.276  51.088  1.00  0.00           C  
ATOM   1849  H3'   U    58      40.945  21.690  50.765  1.00  0.00           H  
ATOM   1850  C2'   U    58      43.050  22.244  50.735  1.00  0.00           C  
ATOM   1851  H2'   U    58      42.708  23.273  50.852  1.00  0.00           H  
ATOM   1852  O2'   U    58      44.270  22.062  51.501  1.00  0.00           O  
ATOM   1853 HO2'   U    58      44.520  22.959  51.734  1.00  0.00           H  
ATOM   1854  O3'   U    58      41.871  20.832  52.350  1.00  0.00           O  
ATOM   1855  P     C    59      41.231  21.727  53.553  1.00  0.00           P  
ATOM   1856  OP1   C    59      41.409  21.091  54.847  1.00  0.00           O  
ATOM   1857  OP2   C    59      39.862  22.106  53.202  1.00  0.00           O  
ATOM   1858  O5'   C    59      42.003  23.082  53.604  1.00  0.00           O  
ATOM   1859  C5'   C    59      43.245  23.170  54.323  1.00  0.00           C  
ATOM   1860  H5'   C    59      43.868  22.317  54.053  1.00  0.00           H  
ATOM   1861 H5''   C    59      42.979  22.999  55.366  1.00  0.00           H  
ATOM   1862  C4'   C    59      43.905  24.559  54.094  1.00  0.00           C  
ATOM   1863  H4'   C    59      44.699  24.699  54.827  1.00  0.00           H  
ATOM   1864  O4'   C    59      44.368  24.759  52.677  1.00  0.00           O  
ATOM   1865  C1'   C    59      44.138  26.146  52.339  1.00  0.00           C  
ATOM   1866  H1'   C    59      45.092  26.584  52.044  1.00  0.00           H  
ATOM   1867  N1    C    59      43.158  26.385  51.239  1.00  0.00           N  
ATOM   1868  C6    C    59      42.060  25.562  50.953  1.00  0.00           C  
ATOM   1869  H6    C    59      41.717  24.775  51.608  1.00  0.00           H  
ATOM   1870  C5    C    59      41.252  25.949  49.928  1.00  0.00           C  
ATOM   1871  H5    C    59      40.342  25.368  49.893  1.00  0.00           H  
ATOM   1872  C4    C    59      41.579  27.078  49.127  1.00  0.00           C  
ATOM   1873  N4    C    59      40.719  27.496  48.180  1.00  0.00           N  
ATOM   1874  H41   C    59      39.993  26.868  47.867  1.00  0.00           H  
ATOM   1875  H42   C    59      40.994  28.244  47.560  1.00  0.00           H  
ATOM   1876  N3    C    59      42.716  27.679  49.306  1.00  0.00           N  
ATOM   1877  C2    C    59      43.484  27.380  50.342  1.00  0.00           C  
ATOM   1878  O2    C    59      44.448  28.083  50.507  1.00  0.00           O  
ATOM   1879  C3'   C    59      42.985  25.729  54.472  1.00  0.00           C  
ATOM   1880  H3'   C    59      42.025  25.395  54.080  1.00  0.00           H  
ATOM   1881  C2'   C    59      43.656  26.831  53.604  1.00  0.00           C  
ATOM   1882  H2'   C    59      42.904  27.576  53.342  1.00  0.00           H  
ATOM   1883  O2'   C    59      44.798  27.399  54.188  1.00  0.00           O  
ATOM   1884 HO2'   C    59      44.652  28.318  54.424  1.00  0.00           H  
ATOM   1885  O3'   C    59      42.948  26.025  55.817  1.00  0.00           O  
ATOM   1886  P     G    60      41.762  26.957  56.357  1.00  0.00           P  
ATOM   1887  OP1   G    60      41.815  26.958  57.841  1.00  0.00           O  
ATOM   1888  OP2   G    60      40.553  26.584  55.689  1.00  0.00           O  
ATOM   1889  O5'   G    60      42.103  28.359  55.882  1.00  0.00           O  
ATOM   1890  C5'   G    60      43.051  29.227  56.569  1.00  0.00           C  
ATOM   1891  H5'   G    60      44.056  28.828  56.432  1.00  0.00           H  
ATOM   1892 H5''   G    60      42.788  29.262  57.626  1.00  0.00           H  
ATOM   1893  C4'   G    60      42.931  30.617  56.107  1.00  0.00           C  
ATOM   1894  H4'   G    60      43.487  31.152  56.877  1.00  0.00           H  
ATOM   1895  O4'   G    60      43.603  30.735  54.798  1.00  0.00           O  
ATOM   1896  C1'   G    60      42.730  31.715  54.135  1.00  0.00           C  
ATOM   1897  H1'   G    60      43.326  32.487  53.650  1.00  0.00           H  
ATOM   1898  N9    G    60      41.995  31.112  52.997  1.00  0.00           N  
ATOM   1899  C8    G    60      41.204  30.048  53.004  1.00  0.00           C  
ATOM   1900  H8    G    60      41.333  29.327  53.797  1.00  0.00           H  
ATOM   1901  N7    G    60      40.537  29.848  51.904  1.00  0.00           N  
ATOM   1902  C5    G    60      40.910  30.961  51.107  1.00  0.00           C  
ATOM   1903  C6    G    60      40.554  31.289  49.789  1.00  0.00           C  
ATOM   1904  O6    G    60      39.948  30.738  48.919  1.00  0.00           O  
ATOM   1905  N1    G    60      40.988  32.525  49.409  1.00  0.00           N  
ATOM   1906  H1    G    60      40.927  32.721  48.420  1.00  0.00           H  
ATOM   1907  C2    G    60      41.934  33.204  50.080  1.00  0.00           C  
ATOM   1908  N2    G    60      42.398  34.274  49.537  1.00  0.00           N  
ATOM   1909  H21   G    60      42.057  34.623  48.653  1.00  0.00           H  
ATOM   1910  H22   G    60      43.064  34.859  50.022  1.00  0.00           H  
ATOM   1911  N3    G    60      42.321  32.961  51.343  1.00  0.00           N  
ATOM   1912  C4    G    60      41.731  31.772  51.816  1.00  0.00           C  
ATOM   1913  C3'   G    60      41.517  31.220  56.086  1.00  0.00           C  
ATOM   1914  H3'   G    60      40.834  30.552  55.561  1.00  0.00           H  
ATOM   1915  C2'   G    60      41.767  32.380  55.158  1.00  0.00           C  
ATOM   1916  H2'   G    60      40.856  32.818  54.750  1.00  0.00           H  
ATOM   1917  O2'   G    60      42.454  33.367  55.935  1.00  0.00           O  
ATOM   1918 HO2'   G    60      41.795  33.815  56.471  1.00  0.00           H  
ATOM   1919  O3'   G    60      41.018  31.479  57.421  1.00  0.00           O  
ATOM   1920  P     U    61      39.587  32.155  57.602  1.00  0.00           P  
ATOM   1921  OP1   U    61      39.128  31.774  58.957  1.00  0.00           O  
ATOM   1922  OP2   U    61      38.685  31.950  56.440  1.00  0.00           O  
ATOM   1923  O5'   U    61      39.947  33.781  57.632  1.00  0.00           O  
ATOM   1924  C5'   U    61      40.654  34.300  58.697  1.00  0.00           C  
ATOM   1925  H5'   U    61      41.655  33.869  58.703  1.00  0.00           H  
ATOM   1926 H5''   U    61      40.126  34.123  59.634  1.00  0.00           H  
ATOM   1927  C4'   U    61      40.886  35.808  58.525  1.00  0.00           C  
ATOM   1928  H4'   U    61      41.320  36.132  59.471  1.00  0.00           H  
ATOM   1929  O4'   U    61      41.728  35.991  57.487  1.00  0.00           O  
ATOM   1930  C1'   U    61      41.197  36.838  56.512  1.00  0.00           C  
ATOM   1931  H1'   U    61      41.848  37.690  56.312  1.00  0.00           H  
ATOM   1932  N1    U    61      40.803  36.242  55.250  1.00  0.00           N  
ATOM   1933  C6    U    61      39.477  35.760  55.012  1.00  0.00           C  
ATOM   1934  H6    U    61      38.698  35.749  55.761  1.00  0.00           H  
ATOM   1935  C5    U    61      39.174  35.324  53.739  1.00  0.00           C  
ATOM   1936  H5    U    61      38.173  35.054  53.437  1.00  0.00           H  
ATOM   1937  C4    U    61      40.103  35.328  52.673  1.00  0.00           C  
ATOM   1938  O4    U    61      39.915  34.992  51.503  1.00  0.00           O  
ATOM   1939  N3    U    61      41.432  35.631  53.037  1.00  0.00           N  
ATOM   1940  H3    U    61      42.131  35.422  52.339  1.00  0.00           H  
ATOM   1941  C2    U    61      41.756  36.076  54.290  1.00  0.00           C  
ATOM   1942  O2    U    61      42.933  36.277  54.479  1.00  0.00           O  
ATOM   1943  C3'   U    61      39.620  36.621  58.273  1.00  0.00           C  
ATOM   1944  H3'   U    61      38.804  36.049  57.832  1.00  0.00           H  
ATOM   1945  C2'   U    61      39.964  37.680  57.215  1.00  0.00           C  
ATOM   1946  H2'   U    61      39.112  37.848  56.557  1.00  0.00           H  
ATOM   1947  O2'   U    61      40.228  38.972  57.738  1.00  0.00           O  
ATOM   1948 HO2'   U    61      39.536  39.238  58.348  1.00  0.00           H  
ATOM   1949  O3'   U    61      39.090  37.132  59.500  1.00  0.00           O  
ATOM   1950  P     A    62      37.709  37.857  59.705  1.00  0.00           P  
ATOM   1951  OP1   A    62      37.351  37.822  61.158  1.00  0.00           O  
ATOM   1952  OP2   A    62      36.776  37.262  58.774  1.00  0.00           O  
ATOM   1953  O5'   A    62      37.899  39.454  59.273  1.00  0.00           O  
ATOM   1954  C5'   A    62      38.289  40.544  60.076  1.00  0.00           C  
ATOM   1955  H5'   A    62      39.161  40.101  60.556  1.00  0.00           H  
ATOM   1956 H5''   A    62      37.405  40.717  60.690  1.00  0.00           H  
ATOM   1957  C4'   A    62      38.599  41.774  59.188  1.00  0.00           C  
ATOM   1958  H4'   A    62      38.896  42.576  59.863  1.00  0.00           H  
ATOM   1959  O4'   A    62      39.801  41.698  58.441  1.00  0.00           O  
ATOM   1960  C1'   A    62      39.734  42.686  57.412  1.00  0.00           C  
ATOM   1961  H1'   A    62      40.376  43.484  57.785  1.00  0.00           H  
ATOM   1962  N9    A    62      40.377  41.785  56.343  1.00  0.00           N  
ATOM   1963  C8    A    62      41.698  41.556  56.184  1.00  0.00           C  
ATOM   1964  H8    A    62      42.497  42.076  56.691  1.00  0.00           H  
ATOM   1965  N7    A    62      42.016  40.686  55.221  1.00  0.00           N  
ATOM   1966  C5    A    62      40.754  40.303  54.692  1.00  0.00           C  
ATOM   1967  C6    A    62      40.255  39.366  53.681  1.00  0.00           C  
ATOM   1968  N6    A    62      40.992  38.719  52.867  1.00  0.00           N  
ATOM   1969  H61   A    62      41.983  38.913  52.877  1.00  0.00           H  
ATOM   1970  H62   A    62      40.475  38.177  52.190  1.00  0.00           H  
ATOM   1971  N1    A    62      38.982  39.034  53.587  1.00  0.00           N  
ATOM   1972  C2    A    62      38.210  39.748  54.376  1.00  0.00           C  
ATOM   1973  H2    A    62      37.207  39.444  54.112  1.00  0.00           H  
ATOM   1974  N3    A    62      38.472  40.681  55.224  1.00  0.00           N  
ATOM   1975  C4    A    62      39.795  40.927  55.407  1.00  0.00           C  
ATOM   1976  C3'   A    62      37.517  42.250  58.271  1.00  0.00           C  
ATOM   1977  H3'   A    62      37.133  41.359  57.775  1.00  0.00           H  
ATOM   1978  C2'   A    62      38.293  43.122  57.212  1.00  0.00           C  
ATOM   1979  H2'   A    62      37.946  42.943  56.194  1.00  0.00           H  
ATOM   1980  O2'   A    62      37.985  44.476  57.531  1.00  0.00           O  
ATOM   1981 HO2'   A    62      37.026  44.450  57.509  1.00  0.00           H  
ATOM   1982  O3'   A    62      36.450  42.921  58.945  1.00  0.00           O  
ATOM   1983  P     U    63      34.998  43.161  58.401  1.00  0.00           P  
ATOM   1984  OP1   U    63      34.384  41.808  58.300  1.00  0.00           O  
ATOM   1985  OP2   U    63      35.064  43.974  57.175  1.00  0.00           O  
ATOM   1986  O5'   U    63      34.288  43.796  59.681  1.00  0.00           O  
ATOM   1987  C5'   U    63      33.218  43.096  60.246  1.00  0.00           C  
ATOM   1988  H5'   U    63      33.706  42.195  60.616  1.00  0.00           H  
ATOM   1989 H5''   U    63      32.585  42.888  59.383  1.00  0.00           H  
ATOM   1990  C4'   U    63      32.453  43.809  61.364  1.00  0.00           C  
ATOM   1991  H4'   U    63      31.553  43.235  61.584  1.00  0.00           H  
ATOM   1992  O4'   U    63      33.187  43.777  62.612  1.00  0.00           O  
ATOM   1993  C1'   U    63      32.754  44.850  63.435  1.00  0.00           C  
ATOM   1994  H1'   U    63      32.080  44.523  64.227  1.00  0.00           H  
ATOM   1995  N1    U    63      33.953  45.633  64.009  1.00  0.00           N  
ATOM   1996  C6    U    63      35.069  45.753  63.218  1.00  0.00           C  
ATOM   1997  H6    U    63      34.939  45.493  62.178  1.00  0.00           H  
ATOM   1998  C5    U    63      36.217  46.344  63.761  1.00  0.00           C  
ATOM   1999  H5    U    63      37.070  46.389  63.101  1.00  0.00           H  
ATOM   2000  C4    U    63      36.315  46.733  65.149  1.00  0.00           C  
ATOM   2001  O4    U    63      37.159  47.362  65.678  1.00  0.00           O  
ATOM   2002  N3    U    63      35.152  46.483  65.837  1.00  0.00           N  
ATOM   2003  H3    U    63      35.213  46.760  66.806  1.00  0.00           H  
ATOM   2004  C2    U    63      33.977  45.989  65.379  1.00  0.00           C  
ATOM   2005  O2    U    63      32.995  45.713  66.131  1.00  0.00           O  
ATOM   2006  C3'   U    63      32.087  45.239  61.112  1.00  0.00           C  
ATOM   2007  H3'   U    63      32.914  45.749  60.617  1.00  0.00           H  
ATOM   2008  C2'   U    63      31.928  45.794  62.506  1.00  0.00           C  
ATOM   2009  H2'   U    63      32.281  46.825  62.512  1.00  0.00           H  
ATOM   2010  O2'   U    63      30.533  45.731  62.974  1.00  0.00           O  
ATOM   2011 HO2'   U    63      30.044  46.193  62.289  1.00  0.00           H  
ATOM   2012  O3'   U    63      30.970  45.472  60.294  1.00  0.00           O  
ATOM   2013  P     A    64      30.497  46.871  59.715  1.00  0.00           P  
ATOM   2014  OP1   A    64      29.657  46.674  58.474  1.00  0.00           O  
ATOM   2015  OP2   A    64      31.659  47.717  59.680  1.00  0.00           O  
ATOM   2016  O5'   A    64      29.592  47.360  60.908  1.00  0.00           O  
ATOM   2017  C5'   A    64      28.151  47.479  60.800  1.00  0.00           C  
ATOM   2018  H5'   A    64      27.711  46.483  60.747  1.00  0.00           H  
ATOM   2019 H5''   A    64      27.928  48.056  59.902  1.00  0.00           H  
ATOM   2020  C4'   A    64      27.644  48.144  62.058  1.00  0.00           C  
ATOM   2021  H4'   A    64      26.646  48.521  61.833  1.00  0.00           H  
ATOM   2022  O4'   A    64      27.589  47.177  63.068  1.00  0.00           O  
ATOM   2023  C1'   A    64      27.867  47.840  64.285  1.00  0.00           C  
ATOM   2024  H1'   A    64      26.958  48.323  64.644  1.00  0.00           H  
ATOM   2025  N9    A    64      28.222  46.690  65.176  1.00  0.00           N  
ATOM   2026  C8    A    64      29.511  46.355  65.597  1.00  0.00           C  
ATOM   2027  H8    A    64      30.385  46.840  65.187  1.00  0.00           H  
ATOM   2028  N7    A    64      29.574  45.438  66.491  1.00  0.00           N  
ATOM   2029  C5    A    64      28.199  45.104  66.625  1.00  0.00           C  
ATOM   2030  C6    A    64      27.512  44.194  67.456  1.00  0.00           C  
ATOM   2031  N6    A    64      28.009  43.412  68.353  1.00  0.00           N  
ATOM   2032  H61   A    64      28.996  43.408  68.568  1.00  0.00           H  
ATOM   2033  H62   A    64      27.357  42.894  68.925  1.00  0.00           H  
ATOM   2034  N1    A    64      26.181  44.102  67.408  1.00  0.00           N  
ATOM   2035  C2    A    64      25.528  44.929  66.522  1.00  0.00           C  
ATOM   2036  H2    A    64      24.493  44.680  66.336  1.00  0.00           H  
ATOM   2037  N3    A    64      26.074  45.820  65.692  1.00  0.00           N  
ATOM   2038  C4    A    64      27.432  45.820  65.778  1.00  0.00           C  
ATOM   2039  C3'   A    64      28.353  49.363  62.594  1.00  0.00           C  
ATOM   2040  H3'   A    64      29.204  49.655  61.979  1.00  0.00           H  
ATOM   2041  C2'   A    64      28.872  48.887  63.968  1.00  0.00           C  
ATOM   2042  H2'   A    64      29.848  48.417  63.853  1.00  0.00           H  
ATOM   2043  O2'   A    64      29.067  49.916  64.883  1.00  0.00           O  
ATOM   2044 HO2'   A    64      28.878  50.801  64.561  1.00  0.00           H  
ATOM   2045  O3'   A    64      27.444  50.391  62.799  1.00  0.00           O  
ATOM   2046  P     C    65      26.882  51.333  61.590  1.00  0.00           P  
ATOM   2047  OP1   C    65      27.251  50.790  60.281  1.00  0.00           O  
ATOM   2048  OP2   C    65      27.374  52.725  61.929  1.00  0.00           O  
ATOM   2049  O5'   C    65      25.285  51.435  61.608  1.00  0.00           O  
ATOM   2050  C5'   C    65      24.464  50.343  61.347  1.00  0.00           C  
ATOM   2051  H5'   C    65      24.931  49.465  60.901  1.00  0.00           H  
ATOM   2052 H5''   C    65      23.700  50.623  60.622  1.00  0.00           H  
ATOM   2053  C4'   C    65      23.720  49.757  62.538  1.00  0.00           C  
ATOM   2054  H4'   C    65      23.113  48.944  62.138  1.00  0.00           H  
ATOM   2055  O4'   C    65      24.579  49.220  63.496  1.00  0.00           O  
ATOM   2056  C1'   C    65      23.749  49.103  64.580  1.00  0.00           C  
ATOM   2057  H1'   C    65      23.333  48.099  64.660  1.00  0.00           H  
ATOM   2058  N1    C    65      24.477  49.466  65.826  1.00  0.00           N  
ATOM   2059  C6    C    65      25.402  50.500  65.843  1.00  0.00           C  
ATOM   2060  H6    C    65      25.468  51.158  64.990  1.00  0.00           H  
ATOM   2061  C5    C    65      26.125  50.722  66.992  1.00  0.00           C  
ATOM   2062  H5    C    65      26.801  51.557  67.105  1.00  0.00           H  
ATOM   2063  C4    C    65      25.973  49.785  68.019  1.00  0.00           C  
ATOM   2064  N4    C    65      26.640  49.870  69.128  1.00  0.00           N  
ATOM   2065  H41   C    65      27.271  50.657  69.174  1.00  0.00           H  
ATOM   2066  H42   C    65      26.424  49.173  69.827  1.00  0.00           H  
ATOM   2067  N3    C    65      25.152  48.706  67.999  1.00  0.00           N  
ATOM   2068  C2    C    65      24.349  48.650  66.943  1.00  0.00           C  
ATOM   2069  O2    C    65      23.531  47.696  66.968  1.00  0.00           O  
ATOM   2070  C3'   C    65      22.849  50.783  63.237  1.00  0.00           C  
ATOM   2071  H3'   C    65      23.365  51.731  63.389  1.00  0.00           H  
ATOM   2072  C2'   C    65      22.597  50.115  64.534  1.00  0.00           C  
ATOM   2073  H2'   C    65      22.692  50.899  65.285  1.00  0.00           H  
ATOM   2074  O2'   C    65      21.442  49.277  64.514  1.00  0.00           O  
ATOM   2075 HO2'   C    65      20.838  49.699  63.898  1.00  0.00           H  
ATOM   2076  O3'   C    65      21.630  50.902  62.524  1.00  0.00           O  
ATOM   2077  P     A    66      20.714  52.281  62.667  1.00  0.00           P  
ATOM   2078  OP1   A    66      21.681  53.404  62.805  1.00  0.00           O  
ATOM   2079  OP2   A    66      19.665  51.991  63.687  1.00  0.00           O  
ATOM   2080  O5'   A    66      19.935  52.477  61.182  1.00  0.00           O  
ATOM   2081  C5'   A    66      20.630  52.919  60.079  1.00  0.00           C  
ATOM   2082  H5'   A    66      21.489  52.252  60.017  1.00  0.00           H  
ATOM   2083 H5''   A    66      20.862  53.968  60.265  1.00  0.00           H  
ATOM   2084  C4'   A    66      19.833  52.768  58.818  1.00  0.00           C  
ATOM   2085  H4'   A    66      20.386  53.355  58.084  1.00  0.00           H  
ATOM   2086  O4'   A    66      19.762  51.342  58.408  1.00  0.00           O  
ATOM   2087  C1'   A    66      18.483  51.150  57.723  1.00  0.00           C  
ATOM   2088  H1'   A    66      18.528  50.716  56.724  1.00  0.00           H  
ATOM   2089  N9    A    66      17.574  50.264  58.498  1.00  0.00           N  
ATOM   2090  C8    A    66      17.287  50.269  59.836  1.00  0.00           C  
ATOM   2091  H8    A    66      17.777  50.938  60.527  1.00  0.00           H  
ATOM   2092  N7    A    66      16.462  49.346  60.278  1.00  0.00           N  
ATOM   2093  C5    A    66      16.041  48.728  59.145  1.00  0.00           C  
ATOM   2094  C6    A    66      15.127  47.671  58.778  1.00  0.00           C  
ATOM   2095  N6    A    66      14.429  46.930  59.633  1.00  0.00           N  
ATOM   2096  H61   A    66      14.599  46.947  60.629  1.00  0.00           H  
ATOM   2097  H62   A    66      13.970  46.138  59.207  1.00  0.00           H  
ATOM   2098  N1    A    66      14.814  47.432  57.502  1.00  0.00           N  
ATOM   2099  C2    A    66      15.544  48.079  56.616  1.00  0.00           C  
ATOM   2100  H2    A    66      15.334  47.721  55.620  1.00  0.00           H  
ATOM   2101  N3    A    66      16.592  48.923  56.790  1.00  0.00           N  
ATOM   2102  C4    A    66      16.714  49.311  58.076  1.00  0.00           C  
ATOM   2103  C3'   A    66      18.403  53.179  58.770  1.00  0.00           C  
ATOM   2104  H3'   A    66      17.786  52.936  59.635  1.00  0.00           H  
ATOM   2105  C2'   A    66      17.762  52.445  57.594  1.00  0.00           C  
ATOM   2106  H2'   A    66      16.701  52.237  57.733  1.00  0.00           H  
ATOM   2107  O2'   A    66      17.869  52.969  56.246  1.00  0.00           O  
ATOM   2108 HO2'   A    66      17.876  53.928  56.293  1.00  0.00           H  
ATOM   2109  O3'   A    66      18.195  54.590  58.408  1.00  0.00           O  
ATOM   2110  P     G    67      17.035  55.420  59.229  1.00  0.00           P  
ATOM   2111  OP1   G    67      16.705  56.735  58.572  1.00  0.00           O  
ATOM   2112  OP2   G    67      17.592  55.450  60.608  1.00  0.00           O  
ATOM   2113  O5'   G    67      15.706  54.542  59.230  1.00  0.00           O  
ATOM   2114  C5'   G    67      14.978  54.442  58.057  1.00  0.00           C  
ATOM   2115  H5'   G    67      15.544  54.246  57.147  1.00  0.00           H  
ATOM   2116 H5''   G    67      14.574  55.426  57.820  1.00  0.00           H  
ATOM   2117  C4'   G    67      13.779  53.463  58.096  1.00  0.00           C  
ATOM   2118  H4'   G    67      13.291  53.311  57.134  1.00  0.00           H  
ATOM   2119  O4'   G    67      14.267  52.157  58.434  1.00  0.00           O  
ATOM   2120  C1'   G    67      13.370  51.579  59.374  1.00  0.00           C  
ATOM   2121  H1'   G    67      12.948  50.656  58.976  1.00  0.00           H  
ATOM   2122  N9    G    67      13.902  51.330  60.770  1.00  0.00           N  
ATOM   2123  C8    G    67      14.915  51.909  61.437  1.00  0.00           C  
ATOM   2124  H8    G    67      15.454  52.754  61.035  1.00  0.00           H  
ATOM   2125  N7    G    67      14.994  51.482  62.688  1.00  0.00           N  
ATOM   2126  C5    G    67      14.021  50.464  62.775  1.00  0.00           C  
ATOM   2127  C6    G    67      13.568  49.603  63.881  1.00  0.00           C  
ATOM   2128  O6    G    67      13.997  49.458  65.016  1.00  0.00           O  
ATOM   2129  N1    G    67      12.540  48.795  63.522  1.00  0.00           N  
ATOM   2130  H1    G    67      12.221  48.074  64.154  1.00  0.00           H  
ATOM   2131  C2    G    67      12.018  48.733  62.334  1.00  0.00           C  
ATOM   2132  N2    G    67      11.073  47.897  62.194  1.00  0.00           N  
ATOM   2133  H21   G    67      10.561  47.885  61.324  1.00  0.00           H  
ATOM   2134  H22   G    67      10.708  47.381  62.981  1.00  0.00           H  
ATOM   2135  N3    G    67      12.463  49.389  61.223  1.00  0.00           N  
ATOM   2136  C4    G    67      13.397  50.338  61.554  1.00  0.00           C  
ATOM   2137  C3'   G    67      12.709  53.887  59.208  1.00  0.00           C  
ATOM   2138  H3'   G    67      13.257  54.225  60.088  1.00  0.00           H  
ATOM   2139  C2'   G    67      12.194  52.513  59.578  1.00  0.00           C  
ATOM   2140  H2'   G    67      11.855  52.586  60.612  1.00  0.00           H  
ATOM   2141  O2'   G    67      11.181  51.999  58.698  1.00  0.00           O  
ATOM   2142 HO2'   G    67      10.663  51.312  59.123  1.00  0.00           H  
ATOM   2143  O3'   G    67      11.673  54.735  58.723  1.00  0.00           O  
ATOM   2144  P     G    68      10.709  55.626  59.728  1.00  0.00           P  
ATOM   2145  OP1   G    68      10.055  56.742  58.953  1.00  0.00           O  
ATOM   2146  OP2   G    68      11.572  55.980  60.895  1.00  0.00           O  
ATOM   2147  O5'   G    68       9.573  54.638  60.286  1.00  0.00           O  
ATOM   2148  C5'   G    68       8.704  53.862  59.499  1.00  0.00           C  
ATOM   2149  H5'   G    68       9.104  53.562  58.530  1.00  0.00           H  
ATOM   2150 H5''   G    68       8.006  54.670  59.278  1.00  0.00           H  
ATOM   2151  C4'   G    68       7.918  52.777  60.337  1.00  0.00           C  
ATOM   2152  H4'   G    68       7.060  52.427  59.763  1.00  0.00           H  
ATOM   2153  O4'   G    68       8.752  51.711  60.763  1.00  0.00           O  
ATOM   2154  C1'   G    68       8.214  51.225  61.985  1.00  0.00           C  
ATOM   2155  H1'   G    68       7.939  50.194  61.762  1.00  0.00           H  
ATOM   2156  N9    G    68       9.175  51.373  63.144  1.00  0.00           N  
ATOM   2157  C8    G    68      10.183  52.238  63.270  1.00  0.00           C  
ATOM   2158  H8    G    68      10.360  53.024  62.551  1.00  0.00           H  
ATOM   2159  N7    G    68      10.873  52.136  64.409  1.00  0.00           N  
ATOM   2160  C5    G    68      10.281  51.079  65.040  1.00  0.00           C  
ATOM   2161  C6    G    68      10.614  50.384  66.272  1.00  0.00           C  
ATOM   2162  O6    G    68      11.517  50.579  67.070  1.00  0.00           O  
ATOM   2163  N1    G    68       9.669  49.380  66.499  1.00  0.00           N  
ATOM   2164  H1    G    68       9.859  48.733  67.251  1.00  0.00           H  
ATOM   2165  C2    G    68       8.628  49.044  65.676  1.00  0.00           C  
ATOM   2166  N2    G    68       7.967  47.987  66.099  1.00  0.00           N  
ATOM   2167  H21   G    68       7.258  47.566  65.517  1.00  0.00           H  
ATOM   2168  H22   G    68       8.094  47.538  66.995  1.00  0.00           H  
ATOM   2169  N3    G    68       8.349  49.605  64.521  1.00  0.00           N  
ATOM   2170  C4    G    68       9.255  50.621  64.248  1.00  0.00           C  
ATOM   2171  C3'   G    68       7.339  53.300  61.670  1.00  0.00           C  
ATOM   2172  H3'   G    68       8.125  53.801  62.235  1.00  0.00           H  
ATOM   2173  C2'   G    68       6.944  51.986  62.313  1.00  0.00           C  
ATOM   2174  H2'   G    68       6.921  52.022  63.402  1.00  0.00           H  
ATOM   2175  O2'   G    68       5.751  51.290  61.834  1.00  0.00           O  
ATOM   2176 HO2'   G    68       5.251  50.873  62.540  1.00  0.00           H  
ATOM   2177  O3'   G    68       6.357  54.296  61.538  1.00  0.00           O  
ATOM   2178  P     G    69       5.928  55.248  62.662  1.00  0.00           P  
ATOM   2179  OP1   G    69       4.959  56.170  62.008  1.00  0.00           O  
ATOM   2180  OP2   G    69       7.130  55.860  63.151  1.00  0.00           O  
ATOM   2181  O5'   G    69       5.281  54.461  63.857  1.00  0.00           O  
ATOM   2182  C5'   G    69       4.000  53.918  63.639  1.00  0.00           C  
ATOM   2183  H5'   G    69       3.928  53.635  62.589  1.00  0.00           H  
ATOM   2184 H5''   G    69       3.265  54.710  63.778  1.00  0.00           H  
ATOM   2185  C4'   G    69       3.827  52.830  64.730  1.00  0.00           C  
ATOM   2186  H4'   G    69       2.884  52.356  64.460  1.00  0.00           H  
ATOM   2187  O4'   G    69       4.825  51.859  64.711  1.00  0.00           O  
ATOM   2188  C1'   G    69       5.115  51.428  66.041  1.00  0.00           C  
ATOM   2189  H1'   G    69       4.923  50.357  66.107  1.00  0.00           H  
ATOM   2190  N9    G    69       6.355  51.869  66.635  1.00  0.00           N  
ATOM   2191  C8    G    69       7.191  52.814  66.144  1.00  0.00           C  
ATOM   2192  H8    G    69       7.008  53.252  65.174  1.00  0.00           H  
ATOM   2193  N7    G    69       8.238  52.981  66.890  1.00  0.00           N  
ATOM   2194  C5    G    69       8.144  52.016  67.935  1.00  0.00           C  
ATOM   2195  C6    G    69       9.042  51.591  68.971  1.00  0.00           C  
ATOM   2196  O6    G    69      10.111  52.082  69.296  1.00  0.00           O  
ATOM   2197  N1    G    69       8.565  50.628  69.807  1.00  0.00           N  
ATOM   2198  H1    G    69       9.117  50.365  70.611  1.00  0.00           H  
ATOM   2199  C2    G    69       7.389  49.992  69.540  1.00  0.00           C  
ATOM   2200  N2    G    69       6.880  49.273  70.496  1.00  0.00           N  
ATOM   2201  H21   G    69       6.135  48.601  70.384  1.00  0.00           H  
ATOM   2202  H22   G    69       7.405  49.278  71.359  1.00  0.00           H  
ATOM   2203  N3    G    69       6.545  50.271  68.534  1.00  0.00           N  
ATOM   2204  C4    G    69       6.973  51.336  67.733  1.00  0.00           C  
ATOM   2205  C3'   G    69       3.825  53.346  66.125  1.00  0.00           C  
ATOM   2206  H3'   G    69       4.589  54.099  66.318  1.00  0.00           H  
ATOM   2207  C2'   G    69       3.986  52.012  66.887  1.00  0.00           C  
ATOM   2208  H2'   G    69       4.356  52.218  67.892  1.00  0.00           H  
ATOM   2209  O2'   G    69       2.978  51.141  66.853  1.00  0.00           O  
ATOM   2210 HO2'   G    69       2.439  51.336  67.623  1.00  0.00           H  
ATOM   2211  O3'   G    69       2.575  53.984  66.417  1.00  0.00           O  
ATOM   2212  P     C    70       2.399  55.100  67.538  1.00  0.00           P  
ATOM   2213  OP1   C    70       0.926  55.319  67.615  1.00  0.00           O  
ATOM   2214  OP2   C    70       3.266  56.254  67.223  1.00  0.00           O  
ATOM   2215  O5'   C    70       2.932  54.335  68.839  1.00  0.00           O  
ATOM   2216  C5'   C    70       2.184  53.314  69.375  1.00  0.00           C  
ATOM   2217  H5'   C    70       2.022  52.596  68.571  1.00  0.00           H  
ATOM   2218 H5''   C    70       1.202  53.734  69.591  1.00  0.00           H  
ATOM   2219  C4'   C    70       2.939  52.662  70.562  1.00  0.00           C  
ATOM   2220  H4'   C    70       2.315  51.810  70.831  1.00  0.00           H  
ATOM   2221  O4'   C    70       4.215  52.149  70.238  1.00  0.00           O  
ATOM   2222  C1'   C    70       5.018  52.193  71.403  1.00  0.00           C  
ATOM   2223  H1'   C    70       5.307  51.163  71.610  1.00  0.00           H  
ATOM   2224  N1    C    70       6.215  53.013  71.161  1.00  0.00           N  
ATOM   2225  C6    C    70       6.437  53.755  70.051  1.00  0.00           C  
ATOM   2226  H6    C    70       5.726  53.715  69.239  1.00  0.00           H  
ATOM   2227  C5    C    70       7.570  54.490  69.944  1.00  0.00           C  
ATOM   2228  H5    C    70       7.735  55.043  69.031  1.00  0.00           H  
ATOM   2229  C4    C    70       8.561  54.340  70.918  1.00  0.00           C  
ATOM   2230  N4    C    70       9.713  54.917  70.778  1.00  0.00           N  
ATOM   2231  H41   C    70       9.770  55.681  70.120  1.00  0.00           H  
ATOM   2232  H42   C    70      10.429  54.563  71.397  1.00  0.00           H  
ATOM   2233  N3    C    70       8.438  53.538  71.977  1.00  0.00           N  
ATOM   2234  C2    C    70       7.252  52.864  72.128  1.00  0.00           C  
ATOM   2235  O2    C    70       7.114  52.219  73.166  1.00  0.00           O  
ATOM   2236  C3'   C    70       3.118  53.592  71.735  1.00  0.00           C  
ATOM   2237  H3'   C    70       3.669  54.449  71.349  1.00  0.00           H  
ATOM   2238  C2'   C    70       4.120  52.803  72.541  1.00  0.00           C  
ATOM   2239  H2'   C    70       4.501  53.604  73.175  1.00  0.00           H  
ATOM   2240  O2'   C    70       3.584  51.705  73.221  1.00  0.00           O  
ATOM   2241 HO2'   C    70       2.669  51.882  73.451  1.00  0.00           H  
ATOM   2242  O3'   C    70       1.931  53.818  72.396  1.00  0.00           O  
ATOM   2243  P    U3    71       1.823  55.065  73.339  1.00  0.00           P  
ATOM   2244  OP1  U3    71       0.452  55.077  74.036  1.00  0.00           O  
ATOM   2245  OP2  U3    71       2.330  56.234  72.490  1.00  0.00           O  
ATOM   2246  O5'  U3    71       2.919  54.852  74.445  1.00  0.00           O  
ATOM   2247  C5'  U3    71       2.751  53.972  75.449  1.00  0.00           C  
ATOM   2248  H5'  U3    71       2.423  53.017  75.037  1.00  0.00           H  
ATOM   2249 H5''  U3    71       1.916  54.210  76.108  1.00  0.00           H  
ATOM   2250  C4'  U3    71       4.111  53.692  76.278  1.00  0.00           C  
ATOM   2251  H4'  U3    71       3.831  52.963  77.039  1.00  0.00           H  
ATOM   2252  O4'  U3    71       5.216  53.233  75.453  1.00  0.00           O  
ATOM   2253  C1'  U3    71       6.374  53.983  75.875  1.00  0.00           C  
ATOM   2254  H1'  U3    71       7.127  53.210  76.032  1.00  0.00           H  
ATOM   2255  N1   U3    71       6.850  55.026  74.897  1.00  0.00           N  
ATOM   2256  C6   U3    71       6.015  55.666  74.023  1.00  0.00           C  
ATOM   2257  H6   U3    71       4.979  55.395  73.887  1.00  0.00           H  
ATOM   2258  C5   U3    71       6.524  56.504  73.124  1.00  0.00           C  
ATOM   2259  H5   U3    71       5.814  57.012  72.488  1.00  0.00           H  
ATOM   2260  C4   U3    71       7.901  56.686  72.928  1.00  0.00           C  
ATOM   2261  O4   U3    71       8.342  57.466  72.086  1.00  0.00           O  
ATOM   2262  N3   U3    71       8.746  56.168  73.929  1.00  0.00           N  
ATOM   2263  H3   U3    71       9.741  56.265  73.790  1.00  0.00           H  
ATOM   2264  C2   U3    71       8.239  55.347  74.979  1.00  0.00           C  
ATOM   2265  O2   U3    71       8.974  55.110  75.971  1.00  0.00           O  
ATOM   2266  C3'  U3    71       4.567  54.947  76.998  1.00  0.00           C  
ATOM   2267  H3'  U3    71       4.556  55.855  76.396  1.00  0.00           H  
ATOM   2268  C2'  U3    71       6.082  54.588  77.217  1.00  0.00           C  
ATOM   2269  H2'  U3    71       6.635  55.520  77.335  1.00  0.00           H  
ATOM   2270  O2'  U3    71       6.290  53.759  78.402  1.00  0.00           O  
ATOM   2271 HO2'  U3    71       7.225  53.823  78.613  1.00  0.00           H  
ATOM   2272  O3'  U3    71       3.949  55.257  78.227  1.00  0.00           O  
ATOM   2273 HO3'  U3    71       4.562  55.317  78.963  1.00  0.00           H  
TER    2274       U3    71 
END  
