# Supplementary material for: Modeling the structure of the frameshift-stimulatory pseudoknot in SARS-CoV-2 reveals multiple possible conformers
Source: PLoS Comput Biol. 2021 Jan 19;17(1):e1008603. doi: 10.1371/journal.pcbi.1008603 (PMC7845960; doi:10.1371/journal.pcbi.1008603)
Supplement: S1 Data — Files in.pdb format for each of the model structures presented in the manuscript are included in an archived.zip folder. The files corresponding to the structures shown in Figs 3B, 3E, 3H, 4B, 4E, 4H, 5B, 6A–6F, and 7A–7G are named FigNX_1.pdb, where N is the figure number and X is the letter for the figure panel. These structures represent the most populated of the clusters found in the corresponding MD simulations. The structures of the second- and third-most populated clusters from each of the simulations are in the files named FigNX_2.pdb and FigNX_3.pdb, respectively. (ZIP) [file pcbi.1008603.s006.zip › Fig3E_2.pdb]

ATOM      1 HO5'  U5     1      41.307  47.457  52.271  1.00  0.00           H  
ATOM      2  O5'  U5     1      40.401  47.414  52.587  1.00  0.00           O  
ATOM      3  C5'  U5     1      40.215  46.469  53.572  1.00  0.00           C  
ATOM      4  H5'  U5     1      40.172  47.030  54.506  1.00  0.00           H  
ATOM      5 H5''  U5     1      41.174  45.957  53.641  1.00  0.00           H  
ATOM      6  C4'  U5     1      39.131  45.506  53.268  1.00  0.00           C  
ATOM      7  H4'  U5     1      39.023  44.929  54.186  1.00  0.00           H  
ATOM      8  O4'  U5     1      37.894  46.190  53.084  1.00  0.00           O  
ATOM      9  C1'  U5     1      37.077  45.328  52.264  1.00  0.00           C  
ATOM     10  H1'  U5     1      36.379  44.839  52.944  1.00  0.00           H  
ATOM     11  N1   U5     1      36.395  46.083  51.173  1.00  0.00           N  
ATOM     12  C6   U5     1      36.961  47.089  50.498  1.00  0.00           C  
ATOM     13  H6   U5     1      37.982  47.361  50.720  1.00  0.00           H  
ATOM     14  C5   U5     1      36.354  47.642  49.425  1.00  0.00           C  
ATOM     15  H5   U5     1      36.913  48.360  48.843  1.00  0.00           H  
ATOM     16  C4   U5     1      34.949  47.280  49.007  1.00  0.00           C  
ATOM     17  O4   U5     1      34.337  47.921  48.147  1.00  0.00           O  
ATOM     18  N3   U5     1      34.434  46.372  49.849  1.00  0.00           N  
ATOM     19  H3   U5     1      33.489  46.058  49.684  1.00  0.00           H  
ATOM     20  C2   U5     1      35.094  45.661  50.863  1.00  0.00           C  
ATOM     21  O2   U5     1      34.580  44.704  51.430  1.00  0.00           O  
ATOM     22  C3'  U5     1      39.370  44.577  52.059  1.00  0.00           C  
ATOM     23  H3'  U5     1      39.939  45.108  51.295  1.00  0.00           H  
ATOM     24  C2'  U5     1      37.948  44.223  51.592  1.00  0.00           C  
ATOM     25  H2'  U5     1      37.942  44.315  50.506  1.00  0.00           H  
ATOM     26  O2'  U5     1      37.450  43.061  52.164  1.00  0.00           O  
ATOM     27 HO2'  U5     1      38.119  42.704  52.752  1.00  0.00           H  
ATOM     28  O3'  U5     1      40.108  43.405  52.425  1.00  0.00           O  
ATOM     29  P     U     2      41.423  42.933  51.598  1.00  0.00           P  
ATOM     30  OP1   U     2      41.799  41.615  52.142  1.00  0.00           O  
ATOM     31  OP2   U     2      42.408  44.025  51.635  1.00  0.00           O  
ATOM     32  O5'   U     2      40.983  42.808  50.087  1.00  0.00           O  
ATOM     33  C5'   U     2      40.025  41.891  49.684  1.00  0.00           C  
ATOM     34  H5'   U     2      39.237  41.721  50.417  1.00  0.00           H  
ATOM     35 H5''   U     2      40.537  40.931  49.611  1.00  0.00           H  
ATOM     36  C4'   U     2      39.416  42.168  48.298  1.00  0.00           C  
ATOM     37  H4'   U     2      38.704  41.356  48.150  1.00  0.00           H  
ATOM     38  O4'   U     2      38.635  43.353  48.412  1.00  0.00           O  
ATOM     39  C1'   U     2      38.526  44.046  47.183  1.00  0.00           C  
ATOM     40  H1'   U     2      37.518  43.982  46.771  1.00  0.00           H  
ATOM     41  N1    U     2      39.061  45.447  47.351  1.00  0.00           N  
ATOM     42  C6    U     2      40.205  45.694  48.162  1.00  0.00           C  
ATOM     43  H6    U     2      40.674  44.847  48.641  1.00  0.00           H  
ATOM     44  C5    U     2      40.529  46.979  48.361  1.00  0.00           C  
ATOM     45  H5    U     2      41.390  47.295  48.932  1.00  0.00           H  
ATOM     46  C4    U     2      39.828  48.158  47.762  1.00  0.00           C  
ATOM     47  O4    U     2      40.064  49.339  47.947  1.00  0.00           O  
ATOM     48  N3    U     2      38.853  47.790  46.878  1.00  0.00           N  
ATOM     49  H3    U     2      38.463  48.531  46.314  1.00  0.00           H  
ATOM     50  C2    U     2      38.394  46.493  46.701  1.00  0.00           C  
ATOM     51  O2    U     2      37.543  46.345  45.848  1.00  0.00           O  
ATOM     52  C3'   U     2      40.335  42.490  47.142  1.00  0.00           C  
ATOM     53  H3'   U     2      41.155  43.148  47.430  1.00  0.00           H  
ATOM     54  C2'   U     2      39.380  43.244  46.255  1.00  0.00           C  
ATOM     55  H2'   U     2      39.930  43.908  45.588  1.00  0.00           H  
ATOM     56  O2'   U     2      38.479  42.294  45.536  1.00  0.00           O  
ATOM     57 HO2'   U     2      38.977  41.487  45.387  1.00  0.00           H  
ATOM     58  O3'   U     2      40.834  41.350  46.389  1.00  0.00           O  
ATOM     59  P     U     3      41.890  40.321  46.907  1.00  0.00           P  
ATOM     60  OP1   U     3      42.955  41.008  47.643  1.00  0.00           O  
ATOM     61  OP2   U     3      42.255  39.558  45.681  1.00  0.00           O  
ATOM     62  O5'   U     3      41.242  39.295  47.993  1.00  0.00           O  
ATOM     63  C5'   U     3      40.125  38.452  47.587  1.00  0.00           C  
ATOM     64  H5'   U     3      40.425  37.898  46.697  1.00  0.00           H  
ATOM     65 H5''   U     3      39.272  39.085  47.348  1.00  0.00           H  
ATOM     66  C4'   U     3      39.598  37.438  48.643  1.00  0.00           C  
ATOM     67  H4'   U     3      38.715  37.002  48.177  1.00  0.00           H  
ATOM     68  O4'   U     3      40.612  36.541  49.058  1.00  0.00           O  
ATOM     69  C1'   U     3      40.139  35.967  50.248  1.00  0.00           C  
ATOM     70  H1'   U     3      39.746  34.966  50.073  1.00  0.00           H  
ATOM     71  N1    U     3      41.268  35.731  51.152  1.00  0.00           N  
ATOM     72  C6    U     3      42.616  35.955  50.720  1.00  0.00           C  
ATOM     73  H6    U     3      42.897  36.389  49.772  1.00  0.00           H  
ATOM     74  C5    U     3      43.580  35.552  51.519  1.00  0.00           C  
ATOM     75  H5    U     3      44.579  35.762  51.165  1.00  0.00           H  
ATOM     76  C4    U     3      43.435  34.971  52.814  1.00  0.00           C  
ATOM     77  O4    U     3      44.339  34.447  53.456  1.00  0.00           O  
ATOM     78  N3    U     3      42.110  34.950  53.181  1.00  0.00           N  
ATOM     79  H3    U     3      41.928  34.563  54.096  1.00  0.00           H  
ATOM     80  C2    U     3      41.008  35.221  52.462  1.00  0.00           C  
ATOM     81  O2    U     3      39.931  34.861  52.840  1.00  0.00           O  
ATOM     82  C3'   U     3      39.189  38.099  49.925  1.00  0.00           C  
ATOM     83  H3'   U     3      40.034  38.690  50.279  1.00  0.00           H  
ATOM     84  C2'   U     3      39.071  36.880  50.839  1.00  0.00           C  
ATOM     85  H2'   U     3      39.334  37.203  51.847  1.00  0.00           H  
ATOM     86  O2'   U     3      37.823  36.187  50.716  1.00  0.00           O  
ATOM     87 HO2'   U     3      37.126  36.835  50.843  1.00  0.00           H  
ATOM     88  O3'   U     3      38.117  38.960  49.789  1.00  0.00           O  
ATOM     89  P     G     4      37.513  39.694  51.114  1.00  0.00           P  
ATOM     90  OP1   G     4      36.536  40.654  50.628  1.00  0.00           O  
ATOM     91  OP2   G     4      38.632  40.166  51.982  1.00  0.00           O  
ATOM     92  O5'   G     4      36.712  38.520  51.889  1.00  0.00           O  
ATOM     93  C5'   G     4      35.284  38.570  52.017  1.00  0.00           C  
ATOM     94  H5'   G     4      34.987  39.530  52.439  1.00  0.00           H  
ATOM     95 H5''   G     4      34.906  37.779  52.665  1.00  0.00           H  
ATOM     96  C4'   G     4      34.579  38.379  50.673  1.00  0.00           C  
ATOM     97  H4'   G     4      34.588  39.254  50.022  1.00  0.00           H  
ATOM     98  O4'   G     4      34.894  37.181  49.969  1.00  0.00           O  
ATOM     99  C1'   G     4      33.666  36.585  49.492  1.00  0.00           C  
ATOM    100  H1'   G     4      33.760  36.665  48.409  1.00  0.00           H  
ATOM    101  N9    G     4      33.562  35.239  50.068  1.00  0.00           N  
ATOM    102  C8    G     4      34.337  34.580  50.948  1.00  0.00           C  
ATOM    103  H8    G     4      35.224  35.067  51.326  1.00  0.00           H  
ATOM    104  N7    G     4      33.922  33.445  51.391  1.00  0.00           N  
ATOM    105  C5    G     4      32.847  33.233  50.491  1.00  0.00           C  
ATOM    106  C6    G     4      31.890  32.193  50.378  1.00  0.00           C  
ATOM    107  O6    G     4      31.805  31.141  51.014  1.00  0.00           O  
ATOM    108  N1    G     4      30.985  32.372  49.374  1.00  0.00           N  
ATOM    109  H1    G     4      30.176  31.771  49.307  1.00  0.00           H  
ATOM    110  C2    G     4      31.048  33.382  48.461  1.00  0.00           C  
ATOM    111  N2    G     4      30.307  33.247  47.412  1.00  0.00           N  
ATOM    112  H21   G     4      30.385  34.000  46.744  1.00  0.00           H  
ATOM    113  H22   G     4      29.887  32.369  47.144  1.00  0.00           H  
ATOM    114  N3    G     4      31.843  34.442  48.587  1.00  0.00           N  
ATOM    115  C4    G     4      32.700  34.275  49.633  1.00  0.00           C  
ATOM    116  C3'   G     4      33.122  38.220  51.132  1.00  0.00           C  
ATOM    117  H3'   G     4      32.941  37.545  51.969  1.00  0.00           H  
ATOM    118  C2'   G     4      32.479  37.452  49.949  1.00  0.00           C  
ATOM    119  H2'   G     4      31.680  36.805  50.310  1.00  0.00           H  
ATOM    120  O2'   G     4      32.129  38.196  48.800  1.00  0.00           O  
ATOM    121 HO2'   G     4      31.564  37.608  48.293  1.00  0.00           H  
ATOM    122  O3'   G     4      32.498  39.455  51.348  1.00  0.00           O  
ATOM    123  P     C     5      31.209  39.653  52.258  1.00  0.00           P  
ATOM    124  OP1   C     5      30.843  41.062  52.352  1.00  0.00           O  
ATOM    125  OP2   C     5      31.444  38.937  53.525  1.00  0.00           O  
ATOM    126  O5'   C     5      29.997  38.857  51.485  1.00  0.00           O  
ATOM    127  C5'   C     5      29.364  39.407  50.286  1.00  0.00           C  
ATOM    128  H5'   C     5      30.084  39.641  49.502  1.00  0.00           H  
ATOM    129 H5''   C     5      28.743  40.268  50.535  1.00  0.00           H  
ATOM    130  C4'   C     5      28.417  38.372  49.534  1.00  0.00           C  
ATOM    131  H4'   C     5      28.044  38.870  48.639  1.00  0.00           H  
ATOM    132  O4'   C     5      29.043  37.214  49.185  1.00  0.00           O  
ATOM    133  C1'   C     5      28.047  36.235  48.957  1.00  0.00           C  
ATOM    134  H1'   C     5      28.158  35.978  47.904  1.00  0.00           H  
ATOM    135  N1    C     5      28.280  35.006  49.759  1.00  0.00           N  
ATOM    136  C6    C     5      28.963  35.053  50.951  1.00  0.00           C  
ATOM    137  H6    C     5      29.397  35.966  51.330  1.00  0.00           H  
ATOM    138  C5    C     5      29.008  33.950  51.686  1.00  0.00           C  
ATOM    139  H5    C     5      29.480  33.982  52.657  1.00  0.00           H  
ATOM    140  C4    C     5      28.319  32.762  51.165  1.00  0.00           C  
ATOM    141  N4    C     5      28.139  31.697  51.850  1.00  0.00           N  
ATOM    142  H41   C     5      27.630  30.924  51.445  1.00  0.00           H  
ATOM    143  H42   C     5      28.548  31.620  52.770  1.00  0.00           H  
ATOM    144  N3    C     5      27.681  32.745  50.024  1.00  0.00           N  
ATOM    145  C2    C     5      27.629  33.920  49.281  1.00  0.00           C  
ATOM    146  O2    C     5      27.074  33.900  48.211  1.00  0.00           O  
ATOM    147  C3'   C     5      27.165  38.042  50.279  1.00  0.00           C  
ATOM    148  H3'   C     5      27.406  37.587  51.240  1.00  0.00           H  
ATOM    149  C2'   C     5      26.707  36.828  49.370  1.00  0.00           C  
ATOM    150  H2'   C     5      26.133  36.064  49.896  1.00  0.00           H  
ATOM    151  O2'   C     5      26.227  37.246  48.207  1.00  0.00           O  
ATOM    152 HO2'   C     5      25.977  36.450  47.732  1.00  0.00           H  
ATOM    153  O3'   C     5      26.275  39.147  50.422  1.00  0.00           O  
ATOM    154  P     G     6      24.904  39.140  51.264  1.00  0.00           P  
ATOM    155  OP1   G     6      24.594  40.568  51.405  1.00  0.00           O  
ATOM    156  OP2   G     6      25.255  38.401  52.497  1.00  0.00           O  
ATOM    157  O5'   G     6      23.807  38.339  50.474  1.00  0.00           O  
ATOM    158  C5'   G     6      23.135  38.924  49.327  1.00  0.00           C  
ATOM    159  H5'   G     6      23.964  39.143  48.653  1.00  0.00           H  
ATOM    160 H5''   G     6      22.478  39.768  49.540  1.00  0.00           H  
ATOM    161  C4'   G     6      22.237  37.878  48.708  1.00  0.00           C  
ATOM    162  H4'   G     6      21.636  38.346  47.928  1.00  0.00           H  
ATOM    163  O4'   G     6      22.981  36.802  48.101  1.00  0.00           O  
ATOM    164  C1'   G     6      22.317  35.578  48.348  1.00  0.00           C  
ATOM    165  H1'   G     6      22.340  34.922  47.477  1.00  0.00           H  
ATOM    166  N9    G     6      22.971  34.855  49.462  1.00  0.00           N  
ATOM    167  C8    G     6      23.900  35.283  50.396  1.00  0.00           C  
ATOM    168  H8    G     6      24.306  36.283  50.438  1.00  0.00           H  
ATOM    169  N7    G     6      24.523  34.323  51.069  1.00  0.00           N  
ATOM    170  C5    G     6      23.769  33.187  50.671  1.00  0.00           C  
ATOM    171  C6    G     6      23.875  31.837  51.107  1.00  0.00           C  
ATOM    172  O6    G     6      24.457  31.354  52.053  1.00  0.00           O  
ATOM    173  N1    G     6      23.088  30.947  50.404  1.00  0.00           N  
ATOM    174  H1    G     6      22.946  30.017  50.769  1.00  0.00           H  
ATOM    175  C2    G     6      22.160  31.357  49.499  1.00  0.00           C  
ATOM    176  N2    G     6      21.578  30.322  48.903  1.00  0.00           N  
ATOM    177  H21   G     6      21.072  30.540  48.056  1.00  0.00           H  
ATOM    178  H22   G     6      21.698  29.411  49.322  1.00  0.00           H  
ATOM    179  N3    G     6      22.056  32.607  49.029  1.00  0.00           N  
ATOM    180  C4    G     6      22.898  33.454  49.638  1.00  0.00           C  
ATOM    181  C3'   G     6      21.098  37.250  49.581  1.00  0.00           C  
ATOM    182  H3'   G     6      21.569  37.056  50.545  1.00  0.00           H  
ATOM    183  C2'   G     6      20.903  35.907  48.856  1.00  0.00           C  
ATOM    184  H2'   G     6      20.575  35.134  49.551  1.00  0.00           H  
ATOM    185  O2'   G     6      20.060  35.997  47.677  1.00  0.00           O  
ATOM    186 HO2'   G     6      19.145  35.864  47.935  1.00  0.00           H  
ATOM    187  O3'   G     6      19.891  37.970  49.673  1.00  0.00           O  
ATOM    188  P     G     7      18.975  37.626  50.960  1.00  0.00           P  
ATOM    189  OP1   G     7      17.804  38.486  50.902  1.00  0.00           O  
ATOM    190  OP2   G     7      19.793  37.716  52.190  1.00  0.00           O  
ATOM    191  O5'   G     7      18.538  36.104  50.825  1.00  0.00           O  
ATOM    192  C5'   G     7      17.519  35.843  49.914  1.00  0.00           C  
ATOM    193  H5'   G     7      17.746  36.290  48.946  1.00  0.00           H  
ATOM    194 H5''   G     7      16.646  36.418  50.222  1.00  0.00           H  
ATOM    195  C4'   G     7      17.158  34.350  49.799  1.00  0.00           C  
ATOM    196  H4'   G     7      16.460  34.075  49.008  1.00  0.00           H  
ATOM    197  O4'   G     7      18.389  33.659  49.495  1.00  0.00           O  
ATOM    198  C1'   G     7      18.490  32.450  50.175  1.00  0.00           C  
ATOM    199  H1'   G     7      18.764  31.627  49.515  1.00  0.00           H  
ATOM    200  N9    G     7      19.515  32.457  51.314  1.00  0.00           N  
ATOM    201  C8    G     7      20.313  33.448  51.798  1.00  0.00           C  
ATOM    202  H8    G     7      20.284  34.476  51.467  1.00  0.00           H  
ATOM    203  N7    G     7      21.098  33.027  52.707  1.00  0.00           N  
ATOM    204  C5    G     7      20.933  31.716  52.828  1.00  0.00           C  
ATOM    205  C6    G     7      21.471  30.701  53.708  1.00  0.00           C  
ATOM    206  O6    G     7      22.406  30.727  54.530  1.00  0.00           O  
ATOM    207  N1    G     7      20.831  29.464  53.559  1.00  0.00           N  
ATOM    208  H1    G     7      21.046  28.734  54.223  1.00  0.00           H  
ATOM    209  C2    G     7      19.794  29.234  52.700  1.00  0.00           C  
ATOM    210  N2    G     7      19.187  28.047  52.731  1.00  0.00           N  
ATOM    211  H21   G     7      18.432  27.888  52.079  1.00  0.00           H  
ATOM    212  H22   G     7      19.542  27.353  53.374  1.00  0.00           H  
ATOM    213  N3    G     7      19.276  30.138  51.934  1.00  0.00           N  
ATOM    214  C4    G     7      19.818  31.337  52.070  1.00  0.00           C  
ATOM    215  C3'   G     7      16.775  33.682  51.096  1.00  0.00           C  
ATOM    216  H3'   G     7      17.282  34.214  51.901  1.00  0.00           H  
ATOM    217  C2'   G     7      17.137  32.226  50.882  1.00  0.00           C  
ATOM    218  H2'   G     7      17.303  31.754  51.850  1.00  0.00           H  
ATOM    219  O2'   G     7      16.249  31.457  50.067  1.00  0.00           O  
ATOM    220 HO2'   G     7      16.547  30.558  50.226  1.00  0.00           H  
ATOM    221  O3'   G     7      15.385  33.845  51.238  1.00  0.00           O  
ATOM    222  P     U     8      14.774  34.367  52.613  1.00  0.00           P  
ATOM    223  OP1   U     8      13.329  34.546  52.656  1.00  0.00           O  
ATOM    224  OP2   U     8      15.658  35.415  53.141  1.00  0.00           O  
ATOM    225  O5'   U     8      15.112  33.038  53.418  1.00  0.00           O  
ATOM    226  C5'   U     8      14.644  31.758  53.076  1.00  0.00           C  
ATOM    227  H5'   U     8      14.751  31.481  52.027  1.00  0.00           H  
ATOM    228 H5''   U     8      13.576  31.785  53.290  1.00  0.00           H  
ATOM    229  C4'   U     8      15.259  30.760  54.029  1.00  0.00           C  
ATOM    230  H4'   U     8      14.795  29.794  53.830  1.00  0.00           H  
ATOM    231  O4'   U     8      16.667  30.654  53.873  1.00  0.00           O  
ATOM    232  C1'   U     8      17.160  29.961  55.042  1.00  0.00           C  
ATOM    233  H1'   U     8      17.411  28.918  54.853  1.00  0.00           H  
ATOM    234  N1    U     8      18.433  30.543  55.682  1.00  0.00           N  
ATOM    235  C6    U     8      18.845  31.850  55.506  1.00  0.00           C  
ATOM    236  H6    U     8      18.292  32.521  54.865  1.00  0.00           H  
ATOM    237  C5    U     8      19.865  32.403  56.211  1.00  0.00           C  
ATOM    238  H5    U     8      20.114  33.428  55.975  1.00  0.00           H  
ATOM    239  C4    U     8      20.697  31.541  57.049  1.00  0.00           C  
ATOM    240  O4    U     8      21.632  31.888  57.744  1.00  0.00           O  
ATOM    241  N3    U     8      20.223  30.307  57.236  1.00  0.00           N  
ATOM    242  H3    U     8      20.556  29.728  57.994  1.00  0.00           H  
ATOM    243  C2    U     8      19.148  29.756  56.619  1.00  0.00           C  
ATOM    244  O2    U     8      18.686  28.693  56.946  1.00  0.00           O  
ATOM    245  C3'   U     8      15.040  31.053  55.484  1.00  0.00           C  
ATOM    246  H3'   U     8      15.416  32.057  55.681  1.00  0.00           H  
ATOM    247  C2'   U     8      16.018  30.079  56.089  1.00  0.00           C  
ATOM    248  H2'   U     8      16.360  30.435  57.061  1.00  0.00           H  
ATOM    249  O2'   U     8      15.491  28.724  56.062  1.00  0.00           O  
ATOM    250 HO2'   U     8      14.850  28.818  56.771  1.00  0.00           H  
ATOM    251  O3'   U     8      13.676  30.889  55.898  1.00  0.00           O  
ATOM    252  P     G     9      13.265  31.127  57.436  1.00  0.00           P  
ATOM    253  OP1   G     9      11.761  31.028  57.514  1.00  0.00           O  
ATOM    254  OP2   G     9      14.032  32.326  57.871  1.00  0.00           O  
ATOM    255  O5'   G     9      13.793  29.910  58.210  1.00  0.00           O  
ATOM    256  C5'   G     9      12.985  28.758  58.509  1.00  0.00           C  
ATOM    257  H5'   G     9      12.935  28.171  57.592  1.00  0.00           H  
ATOM    258 H5''   G     9      11.980  29.041  58.820  1.00  0.00           H  
ATOM    259  C4'   G     9      13.570  27.940  59.637  1.00  0.00           C  
ATOM    260  H4'   G     9      12.939  27.061  59.770  1.00  0.00           H  
ATOM    261  O4'   G     9      14.878  27.589  59.311  1.00  0.00           O  
ATOM    262  C1'   G     9      15.688  27.545  60.491  1.00  0.00           C  
ATOM    263  H1'   G     9      16.037  26.513  60.519  1.00  0.00           H  
ATOM    264  N9    G     9      16.830  28.490  60.478  1.00  0.00           N  
ATOM    265  C8    G     9      17.044  29.607  59.759  1.00  0.00           C  
ATOM    266  H8    G     9      16.286  29.888  59.043  1.00  0.00           H  
ATOM    267  N7    G     9      18.143  30.262  60.049  1.00  0.00           N  
ATOM    268  C5    G     9      18.696  29.440  61.070  1.00  0.00           C  
ATOM    269  C6    G     9      19.972  29.515  61.718  1.00  0.00           C  
ATOM    270  O6    G     9      20.843  30.418  61.685  1.00  0.00           O  
ATOM    271  N1    G     9      20.075  28.483  62.617  1.00  0.00           N  
ATOM    272  H1    G     9      20.855  28.565  63.254  1.00  0.00           H  
ATOM    273  C2    G     9      19.317  27.375  62.706  1.00  0.00           C  
ATOM    274  N2    G     9      19.667  26.473  63.597  1.00  0.00           N  
ATOM    275  H21   G     9      20.596  26.533  63.987  1.00  0.00           H  
ATOM    276  H22   G     9      19.030  25.699  63.728  1.00  0.00           H  
ATOM    277  N3    G     9      18.118  27.275  62.065  1.00  0.00           N  
ATOM    278  C4    G     9      17.854  28.387  61.339  1.00  0.00           C  
ATOM    279  C3'   G     9      13.678  28.753  60.926  1.00  0.00           C  
ATOM    280  H3'   G     9      14.192  29.671  60.642  1.00  0.00           H  
ATOM    281  C2'   G     9      14.708  27.837  61.674  1.00  0.00           C  
ATOM    282  H2'   G     9      15.262  28.306  62.488  1.00  0.00           H  
ATOM    283  O2'   G     9      14.150  26.610  62.036  1.00  0.00           O  
ATOM    284 HO2'   G     9      13.308  26.687  62.490  1.00  0.00           H  
ATOM    285  O3'   G     9      12.473  29.044  61.571  1.00  0.00           O  
ATOM    286  P     U    10      12.465  30.164  62.724  1.00  0.00           P  
ATOM    287  OP1   U    10      11.150  30.123  63.399  1.00  0.00           O  
ATOM    288  OP2   U    10      12.920  31.371  62.024  1.00  0.00           O  
ATOM    289  O5'   U    10      13.650  29.737  63.746  1.00  0.00           O  
ATOM    290  C5'   U    10      13.474  28.671  64.683  1.00  0.00           C  
ATOM    291  H5'   U    10      13.261  27.727  64.182  1.00  0.00           H  
ATOM    292 H5''   U    10      12.620  28.916  65.314  1.00  0.00           H  
ATOM    293  C4'   U    10      14.690  28.527  65.667  1.00  0.00           C  
ATOM    294  H4'   U    10      14.683  27.577  66.201  1.00  0.00           H  
ATOM    295  O4'   U    10      15.956  28.392  64.931  1.00  0.00           O  
ATOM    296  C1'   U    10      16.978  28.940  65.662  1.00  0.00           C  
ATOM    297  H1'   U    10      17.752  28.187  65.812  1.00  0.00           H  
ATOM    298  N1    U    10      17.572  30.073  65.059  1.00  0.00           N  
ATOM    299  C6    U    10      17.105  30.719  63.951  1.00  0.00           C  
ATOM    300  H6    U    10      16.116  30.474  63.592  1.00  0.00           H  
ATOM    301  C5    U    10      17.697  31.791  63.382  1.00  0.00           C  
ATOM    302  H5    U    10      17.115  32.252  62.598  1.00  0.00           H  
ATOM    303  C4    U    10      19.012  32.155  63.808  1.00  0.00           C  
ATOM    304  O4    U    10      19.656  32.988  63.147  1.00  0.00           O  
ATOM    305  N3    U    10      19.507  31.539  64.918  1.00  0.00           N  
ATOM    306  H3    U    10      20.482  31.707  65.124  1.00  0.00           H  
ATOM    307  C2    U    10      18.791  30.522  65.593  1.00  0.00           C  
ATOM    308  O2    U    10      19.327  30.033  66.556  1.00  0.00           O  
ATOM    309  C3'   U    10      14.953  29.724  66.638  1.00  0.00           C  
ATOM    310  H3'   U    10      14.770  30.640  66.076  1.00  0.00           H  
ATOM    311  C2'   U    10      16.394  29.390  67.080  1.00  0.00           C  
ATOM    312  H2'   U    10      16.840  30.342  67.366  1.00  0.00           H  
ATOM    313  O2'   U    10      16.471  28.329  67.914  1.00  0.00           O  
ATOM    314 HO2'   U    10      16.098  28.538  68.773  1.00  0.00           H  
ATOM    315  O3'   U    10      14.086  29.668  67.743  1.00  0.00           O  
ATOM    316  P     A    11      13.644  30.978  68.468  1.00  0.00           P  
ATOM    317  OP1   A    11      12.554  30.533  69.380  1.00  0.00           O  
ATOM    318  OP2   A    11      13.476  32.158  67.587  1.00  0.00           O  
ATOM    319  O5'   A    11      14.983  31.284  69.347  1.00  0.00           O  
ATOM    320  C5'   A    11      15.261  30.434  70.436  1.00  0.00           C  
ATOM    321  H5'   A    11      15.109  29.434  70.030  1.00  0.00           H  
ATOM    322 H5''   A    11      14.493  30.589  71.193  1.00  0.00           H  
ATOM    323  C4'   A    11      16.627  30.552  71.037  1.00  0.00           C  
ATOM    324  H4'   A    11      16.731  29.738  71.756  1.00  0.00           H  
ATOM    325  O4'   A    11      17.471  30.385  69.879  1.00  0.00           O  
ATOM    326  C1'   A    11      18.662  31.078  70.153  1.00  0.00           C  
ATOM    327  H1'   A    11      19.558  30.469  70.039  1.00  0.00           H  
ATOM    328  N9    A    11      18.785  32.220  69.218  1.00  0.00           N  
ATOM    329  C8    A    11      17.832  32.805  68.425  1.00  0.00           C  
ATOM    330  H8    A    11      16.765  32.687  68.539  1.00  0.00           H  
ATOM    331  N7    A    11      18.374  33.618  67.552  1.00  0.00           N  
ATOM    332  C5    A    11      19.743  33.577  67.824  1.00  0.00           C  
ATOM    333  C6    A    11      20.911  34.266  67.394  1.00  0.00           C  
ATOM    334  N6    A    11      20.991  35.079  66.374  1.00  0.00           N  
ATOM    335  H61   A    11      20.189  35.437  65.876  1.00  0.00           H  
ATOM    336  H62   A    11      21.866  35.509  66.109  1.00  0.00           H  
ATOM    337  N1    A    11      22.117  34.075  68.041  1.00  0.00           N  
ATOM    338  C2    A    11      22.112  33.264  69.065  1.00  0.00           C  
ATOM    339  H2    A    11      23.084  33.134  69.517  1.00  0.00           H  
ATOM    340  N3    A    11      21.106  32.556  69.590  1.00  0.00           N  
ATOM    341  C4    A    11      19.973  32.762  68.879  1.00  0.00           C  
ATOM    342  C3'   A    11      17.089  31.895  71.649  1.00  0.00           C  
ATOM    343  H3'   A    11      16.839  32.741  71.009  1.00  0.00           H  
ATOM    344  C2'   A    11      18.556  31.574  71.562  1.00  0.00           C  
ATOM    345  H2'   A    11      18.976  32.566  71.728  1.00  0.00           H  
ATOM    346  O2'   A    11      18.952  30.682  72.499  1.00  0.00           O  
ATOM    347 HO2'   A    11      19.909  30.616  72.536  1.00  0.00           H  
ATOM    348  O3'   A    11      16.629  32.186  72.939  1.00  0.00           O  
ATOM    349  P     A    12      16.665  33.644  73.525  1.00  0.00           P  
ATOM    350  OP1   A    12      16.052  33.645  74.882  1.00  0.00           O  
ATOM    351  OP2   A    12      16.125  34.464  72.484  1.00  0.00           O  
ATOM    352  O5'   A    12      18.157  34.080  73.666  1.00  0.00           O  
ATOM    353  C5'   A    12      19.073  33.521  74.667  1.00  0.00           C  
ATOM    354  H5'   A    12      19.114  32.433  74.619  1.00  0.00           H  
ATOM    355 H5''   A    12      18.605  33.683  75.638  1.00  0.00           H  
ATOM    356  C4'   A    12      20.520  34.123  74.512  1.00  0.00           C  
ATOM    357  H4'   A    12      21.247  33.684  75.195  1.00  0.00           H  
ATOM    358  O4'   A    12      20.955  33.809  73.218  1.00  0.00           O  
ATOM    359  C1'   A    12      21.751  34.820  72.584  1.00  0.00           C  
ATOM    360  H1'   A    12      22.664  34.404  72.158  1.00  0.00           H  
ATOM    361  N9    A    12      21.037  35.600  71.514  1.00  0.00           N  
ATOM    362  C8    A    12      19.792  35.345  70.980  1.00  0.00           C  
ATOM    363  H8    A    12      19.184  34.564  71.413  1.00  0.00           H  
ATOM    364  N7    A    12      19.492  36.003  69.932  1.00  0.00           N  
ATOM    365  C5    A    12      20.680  36.733  69.649  1.00  0.00           C  
ATOM    366  C6    A    12      21.058  37.628  68.688  1.00  0.00           C  
ATOM    367  N6    A    12      20.300  37.916  67.653  1.00  0.00           N  
ATOM    368  H61   A    12      20.710  38.539  66.972  1.00  0.00           H  
ATOM    369  H62   A    12      19.317  37.727  67.519  1.00  0.00           H  
ATOM    370  N1    A    12      22.321  38.136  68.651  1.00  0.00           N  
ATOM    371  C2    A    12      23.168  37.754  69.615  1.00  0.00           C  
ATOM    372  H2    A    12      24.179  38.132  69.653  1.00  0.00           H  
ATOM    373  N3    A    12      22.937  36.965  70.655  1.00  0.00           N  
ATOM    374  C4    A    12      21.655  36.459  70.621  1.00  0.00           C  
ATOM    375  C3'   A    12      20.729  35.671  74.467  1.00  0.00           C  
ATOM    376  H3'   A    12      19.961  36.244  73.947  1.00  0.00           H  
ATOM    377  C2'   A    12      21.966  35.833  73.656  1.00  0.00           C  
ATOM    378  H2'   A    12      22.022  36.851  73.271  1.00  0.00           H  
ATOM    379  O2'   A    12      23.204  35.525  74.311  1.00  0.00           O  
ATOM    380 HO2'   A    12      23.955  35.804  73.782  1.00  0.00           H  
ATOM    381  O3'   A    12      20.740  36.231  75.779  1.00  0.00           O  
ATOM    382  P     G    13      20.530  37.766  76.052  1.00  0.00           P  
ATOM    383  OP1   G    13      20.936  37.799  77.500  1.00  0.00           O  
ATOM    384  OP2   G    13      19.133  38.120  75.691  1.00  0.00           O  
ATOM    385  O5'   G    13      21.553  38.604  75.180  1.00  0.00           O  
ATOM    386  C5'   G    13      22.900  38.900  75.518  1.00  0.00           C  
ATOM    387  H5'   G    13      23.557  38.043  75.367  1.00  0.00           H  
ATOM    388 H5''   G    13      22.933  39.159  76.577  1.00  0.00           H  
ATOM    389  C4'   G    13      23.528  40.069  74.775  1.00  0.00           C  
ATOM    390  H4'   G    13      24.538  40.139  75.179  1.00  0.00           H  
ATOM    391  O4'   G    13      23.672  39.790  73.364  1.00  0.00           O  
ATOM    392  C1'   G    13      23.628  41.054  72.617  1.00  0.00           C  
ATOM    393  H1'   G    13      24.497  41.249  71.988  1.00  0.00           H  
ATOM    394  N9    G    13      22.475  41.017  71.746  1.00  0.00           N  
ATOM    395  C8    G    13      21.396  40.209  71.845  1.00  0.00           C  
ATOM    396  H8    G    13      21.184  39.612  72.721  1.00  0.00           H  
ATOM    397  N7    G    13      20.641  40.176  70.803  1.00  0.00           N  
ATOM    398  C5    G    13      21.335  40.866  69.892  1.00  0.00           C  
ATOM    399  C6    G    13      21.067  41.124  68.456  1.00  0.00           C  
ATOM    400  O6    G    13      20.060  40.951  67.779  1.00  0.00           O  
ATOM    401  N1    G    13      22.062  41.898  67.871  1.00  0.00           N  
ATOM    402  H1    G    13      22.049  42.281  66.937  1.00  0.00           H  
ATOM    403  C2    G    13      23.189  42.349  68.522  1.00  0.00           C  
ATOM    404  N2    G    13      23.984  43.131  67.802  1.00  0.00           N  
ATOM    405  H21   G    13      23.647  43.543  66.944  1.00  0.00           H  
ATOM    406  H22   G    13      24.862  43.363  68.244  1.00  0.00           H  
ATOM    407  N3    G    13      23.523  42.045  69.777  1.00  0.00           N  
ATOM    408  C4    G    13      22.504  41.379  70.442  1.00  0.00           C  
ATOM    409  C3'   G    13      22.826  41.436  74.838  1.00  0.00           C  
ATOM    410  H3'   G    13      21.764  41.217  74.729  1.00  0.00           H  
ATOM    411  C2'   G    13      23.567  42.190  73.644  1.00  0.00           C  
ATOM    412  H2'   G    13      22.975  43.016  73.250  1.00  0.00           H  
ATOM    413  O2'   G    13      24.909  42.620  74.062  1.00  0.00           O  
ATOM    414 HO2'   G    13      24.754  43.208  74.805  1.00  0.00           H  
ATOM    415  O3'   G    13      23.075  42.120  76.087  1.00  0.00           O  
ATOM    416  P     U    14      22.646  43.619  76.474  1.00  0.00           P  
ATOM    417  OP1   U    14      22.584  43.686  77.944  1.00  0.00           O  
ATOM    418  OP2   U    14      21.506  44.041  75.582  1.00  0.00           O  
ATOM    419  O5'   U    14      23.832  44.466  75.854  1.00  0.00           O  
ATOM    420  C5'   U    14      25.028  44.747  76.544  1.00  0.00           C  
ATOM    421  H5'   U    14      25.602  43.841  76.739  1.00  0.00           H  
ATOM    422 H5''   U    14      24.796  45.165  77.524  1.00  0.00           H  
ATOM    423  C4'   U    14      26.136  45.513  75.765  1.00  0.00           C  
ATOM    424  H4'   U    14      27.038  45.490  76.376  1.00  0.00           H  
ATOM    425  O4'   U    14      26.422  44.919  74.477  1.00  0.00           O  
ATOM    426  C1'   U    14      26.778  45.890  73.553  1.00  0.00           C  
ATOM    427  H1'   U    14      27.822  45.630  73.377  1.00  0.00           H  
ATOM    428  N1    U    14      25.875  45.824  72.377  1.00  0.00           N  
ATOM    429  C6    U    14      24.560  45.559  72.547  1.00  0.00           C  
ATOM    430  H6    U    14      24.129  45.275  73.496  1.00  0.00           H  
ATOM    431  C5    U    14      23.671  45.600  71.482  1.00  0.00           C  
ATOM    432  H5    U    14      22.683  45.195  71.640  1.00  0.00           H  
ATOM    433  C4    U    14      24.154  45.973  70.147  1.00  0.00           C  
ATOM    434  O4    U    14      23.431  46.163  69.167  1.00  0.00           O  
ATOM    435  N3    U    14      25.523  46.169  70.067  1.00  0.00           N  
ATOM    436  H3    U    14      25.834  46.617  69.217  1.00  0.00           H  
ATOM    437  C2    U    14      26.421  46.031  71.095  1.00  0.00           C  
ATOM    438  O2    U    14      27.638  46.284  70.903  1.00  0.00           O  
ATOM    439  C3'   U    14      25.696  46.941  75.371  1.00  0.00           C  
ATOM    440  H3'   U    14      24.697  46.876  74.940  1.00  0.00           H  
ATOM    441  C2'   U    14      26.660  47.308  74.244  1.00  0.00           C  
ATOM    442  H2'   U    14      26.263  48.075  73.580  1.00  0.00           H  
ATOM    443  O2'   U    14      27.933  47.643  74.779  1.00  0.00           O  
ATOM    444 HO2'   U    14      28.428  48.115  74.105  1.00  0.00           H  
ATOM    445  O3'   U    14      25.694  47.800  76.511  1.00  0.00           O  
ATOM    446  P     G    15      24.486  48.869  76.626  1.00  0.00           P  
ATOM    447  OP1   G    15      24.777  49.745  77.752  1.00  0.00           O  
ATOM    448  OP2   G    15      23.243  48.095  76.567  1.00  0.00           O  
ATOM    449  O5'   G    15      24.753  49.786  75.353  1.00  0.00           O  
ATOM    450  C5'   G    15      25.997  50.520  75.337  1.00  0.00           C  
ATOM    451  H5'   G    15      26.913  49.936  75.426  1.00  0.00           H  
ATOM    452 H5''   G    15      26.054  51.263  76.132  1.00  0.00           H  
ATOM    453  C4'   G    15      26.172  51.405  74.096  1.00  0.00           C  
ATOM    454  H4'   G    15      27.046  52.049  74.192  1.00  0.00           H  
ATOM    455  O4'   G    15      26.254  50.605  72.875  1.00  0.00           O  
ATOM    456  C1'   G    15      25.757  51.306  71.798  1.00  0.00           C  
ATOM    457  H1'   G    15      26.545  51.625  71.117  1.00  0.00           H  
ATOM    458  N9    G    15      24.658  50.525  71.169  1.00  0.00           N  
ATOM    459  C8    G    15      23.841  49.522  71.654  1.00  0.00           C  
ATOM    460  H8    G    15      23.890  49.079  72.637  1.00  0.00           H  
ATOM    461  N7    G    15      22.995  48.982  70.856  1.00  0.00           N  
ATOM    462  C5    G    15      23.290  49.715  69.676  1.00  0.00           C  
ATOM    463  C6    G    15      22.684  49.689  68.378  1.00  0.00           C  
ATOM    464  O6    G    15      21.892  48.835  67.992  1.00  0.00           O  
ATOM    465  N1    G    15      23.001  50.641  67.481  1.00  0.00           N  
ATOM    466  H1    G    15      22.703  50.565  66.519  1.00  0.00           H  
ATOM    467  C2    G    15      23.975  51.515  67.852  1.00  0.00           C  
ATOM    468  N2    G    15      24.356  52.467  66.977  1.00  0.00           N  
ATOM    469  H21   G    15      25.152  52.973  67.336  1.00  0.00           H  
ATOM    470  H22   G    15      23.746  52.846  66.266  1.00  0.00           H  
ATOM    471  N3    G    15      24.577  51.595  68.994  1.00  0.00           N  
ATOM    472  C4    G    15      24.156  50.708  69.931  1.00  0.00           C  
ATOM    473  C3'   G    15      24.951  52.281  73.829  1.00  0.00           C  
ATOM    474  H3'   G    15      24.094  51.622  73.970  1.00  0.00           H  
ATOM    475  C2'   G    15      25.018  52.548  72.335  1.00  0.00           C  
ATOM    476  H2'   G    15      24.003  52.490  71.942  1.00  0.00           H  
ATOM    477  O2'   G    15      25.707  53.700  71.879  1.00  0.00           O  
ATOM    478 HO2'   G    15      25.268  54.385  72.388  1.00  0.00           H  
ATOM    479  O3'   G    15      25.024  53.445  74.695  1.00  0.00           O  
ATOM    480  P     C    16      23.797  54.506  74.848  1.00  0.00           P  
ATOM    481  OP1   C    16      24.071  55.471  75.950  1.00  0.00           O  
ATOM    482  OP2   C    16      22.552  53.742  75.003  1.00  0.00           O  
ATOM    483  O5'   C    16      23.913  55.239  73.419  1.00  0.00           O  
ATOM    484  C5'   C    16      24.561  56.496  73.241  1.00  0.00           C  
ATOM    485  H5'   C    16      25.630  56.309  73.348  1.00  0.00           H  
ATOM    486 H5''   C    16      24.245  57.310  73.893  1.00  0.00           H  
ATOM    487  C4'   C    16      24.383  57.179  71.856  1.00  0.00           C  
ATOM    488  H4'   C    16      25.037  58.050  71.807  1.00  0.00           H  
ATOM    489  O4'   C    16      24.673  56.207  70.878  1.00  0.00           O  
ATOM    490  C1'   C    16      23.783  56.324  69.755  1.00  0.00           C  
ATOM    491  H1'   C    16      24.331  56.523  68.834  1.00  0.00           H  
ATOM    492  N1    C    16      22.843  55.240  69.450  1.00  0.00           N  
ATOM    493  C6    C    16      22.515  54.282  70.480  1.00  0.00           C  
ATOM    494  H6    C    16      22.796  54.358  71.520  1.00  0.00           H  
ATOM    495  C5    C    16      21.629  53.279  70.124  1.00  0.00           C  
ATOM    496  H5    C    16      21.227  52.549  70.810  1.00  0.00           H  
ATOM    497  C4    C    16      21.106  53.330  68.798  1.00  0.00           C  
ATOM    498  N4    C    16      20.245  52.437  68.406  1.00  0.00           N  
ATOM    499  H41   C    16      19.844  52.535  67.484  1.00  0.00           H  
ATOM    500  H42   C    16      20.058  51.616  68.963  1.00  0.00           H  
ATOM    501  N3    C    16      21.321  54.352  67.931  1.00  0.00           N  
ATOM    502  C2    C    16      22.236  55.267  68.228  1.00  0.00           C  
ATOM    503  O2    C    16      22.524  56.117  67.374  1.00  0.00           O  
ATOM    504  C3'   C    16      22.942  57.541  71.557  1.00  0.00           C  
ATOM    505  H3'   C    16      22.288  56.756  71.936  1.00  0.00           H  
ATOM    506  C2'   C    16      23.006  57.638  70.002  1.00  0.00           C  
ATOM    507  H2'   C    16      21.980  57.676  69.637  1.00  0.00           H  
ATOM    508  O2'   C    16      23.798  58.755  69.561  1.00  0.00           O  
ATOM    509 HO2'   C    16      23.964  58.560  68.635  1.00  0.00           H  
ATOM    510  O3'   C    16      22.717  58.826  72.155  1.00  0.00           O  
ATOM    511  P     A    17      21.244  59.429  72.287  1.00  0.00           P  
ATOM    512  OP1   A    17      20.564  59.235  71.006  1.00  0.00           O  
ATOM    513  OP2   A    17      21.293  60.791  72.839  1.00  0.00           O  
ATOM    514  O5'   A    17      20.545  58.459  73.412  1.00  0.00           O  
ATOM    515  C5'   A    17      21.178  58.042  74.633  1.00  0.00           C  
ATOM    516  H5'   A    17      22.151  58.526  74.712  1.00  0.00           H  
ATOM    517 H5''   A    17      21.380  56.995  74.404  1.00  0.00           H  
ATOM    518  C4'   A    17      20.387  58.107  75.918  1.00  0.00           C  
ATOM    519  H4'   A    17      21.017  57.724  76.721  1.00  0.00           H  
ATOM    520  O4'   A    17      20.053  59.481  76.152  1.00  0.00           O  
ATOM    521  C1'   A    17      18.674  59.459  76.753  1.00  0.00           C  
ATOM    522  H1'   A    17      18.626  59.924  77.737  1.00  0.00           H  
ATOM    523  N9    A    17      17.724  60.000  75.801  1.00  0.00           N  
ATOM    524  C8    A    17      17.913  60.672  74.602  1.00  0.00           C  
ATOM    525  H8    A    17      18.896  61.006  74.305  1.00  0.00           H  
ATOM    526  N7    A    17      16.808  60.907  73.880  1.00  0.00           N  
ATOM    527  C5    A    17      15.849  60.267  74.673  1.00  0.00           C  
ATOM    528  C6    A    17      14.411  60.084  74.612  1.00  0.00           C  
ATOM    529  N6    A    17      13.619  60.495  73.627  1.00  0.00           N  
ATOM    530  H61   A    17      14.052  60.735  72.747  1.00  0.00           H  
ATOM    531  H62   A    17      12.621  60.344  73.652  1.00  0.00           H  
ATOM    532  N1    A    17      13.663  59.642  75.635  1.00  0.00           N  
ATOM    533  C2    A    17      14.335  59.253  76.732  1.00  0.00           C  
ATOM    534  H2    A    17      13.630  58.944  77.490  1.00  0.00           H  
ATOM    535  N3    A    17      15.619  59.379  76.957  1.00  0.00           N  
ATOM    536  C4    A    17      16.341  59.844  75.861  1.00  0.00           C  
ATOM    537  C3'   A    17      19.125  57.325  75.962  1.00  0.00           C  
ATOM    538  H3'   A    17      18.698  57.369  74.961  1.00  0.00           H  
ATOM    539  C2'   A    17      18.265  58.002  77.083  1.00  0.00           C  
ATOM    540  H2'   A    17      17.216  57.711  77.141  1.00  0.00           H  
ATOM    541  O2'   A    17      18.743  57.741  78.436  1.00  0.00           O  
ATOM    542 HO2'   A    17      18.842  56.791  78.531  1.00  0.00           H  
ATOM    543  O3'   A    17      19.392  55.898  76.239  1.00  0.00           O  
ATOM    544  P     G    18      18.677  54.643  75.520  1.00  0.00           P  
ATOM    545  OP1   G    18      19.309  53.430  76.082  1.00  0.00           O  
ATOM    546  OP2   G    18      18.737  54.771  74.069  1.00  0.00           O  
ATOM    547  O5'   G    18      17.116  54.583  75.922  1.00  0.00           O  
ATOM    548  C5'   G    18      16.781  54.350  77.327  1.00  0.00           C  
ATOM    549  H5'   G    18      17.153  55.253  77.813  1.00  0.00           H  
ATOM    550 H5''   G    18      17.254  53.466  77.755  1.00  0.00           H  
ATOM    551  C4'   G    18      15.286  54.276  77.502  1.00  0.00           C  
ATOM    552  H4'   G    18      15.140  53.971  78.539  1.00  0.00           H  
ATOM    553  O4'   G    18      14.789  55.590  77.416  1.00  0.00           O  
ATOM    554  C1'   G    18      13.576  55.594  76.623  1.00  0.00           C  
ATOM    555  H1'   G    18      12.745  56.112  77.100  1.00  0.00           H  
ATOM    556  N9    G    18      13.688  56.176  75.272  1.00  0.00           N  
ATOM    557  C8    G    18      14.831  56.628  74.689  1.00  0.00           C  
ATOM    558  H8    G    18      15.806  56.476  75.128  1.00  0.00           H  
ATOM    559  N7    G    18      14.745  57.186  73.482  1.00  0.00           N  
ATOM    560  C5    G    18      13.393  57.049  73.238  1.00  0.00           C  
ATOM    561  C6    G    18      12.594  57.188  72.068  1.00  0.00           C  
ATOM    562  O6    G    18      12.951  57.612  70.955  1.00  0.00           O  
ATOM    563  N1    G    18      11.372  56.546  72.176  1.00  0.00           N  
ATOM    564  H1    G    18      10.647  56.786  71.515  1.00  0.00           H  
ATOM    565  C2    G    18      10.793  56.103  73.317  1.00  0.00           C  
ATOM    566  N2    G    18       9.536  55.800  73.388  1.00  0.00           N  
ATOM    567  H21   G    18       8.924  55.901  72.592  1.00  0.00           H  
ATOM    568  H22   G    18       9.097  55.538  74.259  1.00  0.00           H  
ATOM    569  N3    G    18      11.539  55.997  74.394  1.00  0.00           N  
ATOM    570  C4    G    18      12.797  56.434  74.317  1.00  0.00           C  
ATOM    571  C3'   G    18      14.420  53.417  76.575  1.00  0.00           C  
ATOM    572  H3'   G    18      14.785  53.449  75.548  1.00  0.00           H  
ATOM    573  C2'   G    18      13.083  54.156  76.664  1.00  0.00           C  
ATOM    574  H2'   G    18      12.545  53.832  75.774  1.00  0.00           H  
ATOM    575  O2'   G    18      12.424  53.857  77.896  1.00  0.00           O  
ATOM    576 HO2'   G    18      12.776  53.012  78.185  1.00  0.00           H  
ATOM    577  O3'   G    18      14.370  52.167  76.988  1.00  0.00           O  
ATOM    578  P     C    19      14.665  50.907  76.066  1.00  0.00           P  
ATOM    579  OP1   C    19      14.666  49.635  76.873  1.00  0.00           O  
ATOM    580  OP2   C    19      15.704  51.114  75.109  1.00  0.00           O  
ATOM    581  O5'   C    19      13.364  50.848  75.189  1.00  0.00           O  
ATOM    582  C5'   C    19      12.073  50.510  75.775  1.00  0.00           C  
ATOM    583  H5'   C    19      12.052  50.711  76.846  1.00  0.00           H  
ATOM    584 H5''   C    19      12.033  49.425  75.875  1.00  0.00           H  
ATOM    585  C4'   C    19      10.899  50.967  74.996  1.00  0.00           C  
ATOM    586  H4'   C    19      10.025  50.832  75.633  1.00  0.00           H  
ATOM    587  O4'   C    19      10.969  52.317  74.482  1.00  0.00           O  
ATOM    588  C1'   C    19      10.432  52.365  73.158  1.00  0.00           C  
ATOM    589  H1'   C    19       9.550  52.988  73.007  1.00  0.00           H  
ATOM    590  N1    C    19      11.415  52.993  72.203  1.00  0.00           N  
ATOM    591  C6    C    19      12.691  53.329  72.570  1.00  0.00           C  
ATOM    592  H6    C    19      13.044  53.240  73.587  1.00  0.00           H  
ATOM    593  C5    C    19      13.529  53.918  71.683  1.00  0.00           C  
ATOM    594  H5    C    19      14.537  54.133  72.005  1.00  0.00           H  
ATOM    595  C4    C    19      13.012  54.231  70.363  1.00  0.00           C  
ATOM    596  N4    C    19      13.641  54.920  69.469  1.00  0.00           N  
ATOM    597  H41   C    19      14.583  55.222  69.674  1.00  0.00           H  
ATOM    598  H42   C    19      13.048  55.464  68.859  1.00  0.00           H  
ATOM    599  N3    C    19      11.745  53.918  69.975  1.00  0.00           N  
ATOM    600  C2    C    19      10.986  53.291  70.850  1.00  0.00           C  
ATOM    601  O2    C    19       9.751  53.168  70.527  1.00  0.00           O  
ATOM    602  C3'   C    19      10.782  50.090  73.718  1.00  0.00           C  
ATOM    603  H3'   C    19      11.770  49.851  73.324  1.00  0.00           H  
ATOM    604  C2'   C    19       9.959  50.963  72.783  1.00  0.00           C  
ATOM    605  H2'   C    19      10.133  50.756  71.727  1.00  0.00           H  
ATOM    606  O2'   C    19       8.569  50.791  73.171  1.00  0.00           O  
ATOM    607 HO2'   C    19       8.377  49.873  73.375  1.00  0.00           H  
ATOM    608  O3'   C    19      10.144  48.787  74.113  1.00  0.00           O  
ATOM    609  P     C    20      10.659  47.415  73.546  1.00  0.00           P  
ATOM    610  OP1   C    20       9.913  46.401  74.232  1.00  0.00           O  
ATOM    611  OP2   C    20      12.141  47.403  73.431  1.00  0.00           O  
ATOM    612  O5'   C    20       9.980  47.593  72.080  1.00  0.00           O  
ATOM    613  C5'   C    20       8.680  47.240  71.720  1.00  0.00           C  
ATOM    614  H5'   C    20       7.954  47.715  72.381  1.00  0.00           H  
ATOM    615 H5''   C    20       8.596  46.157  71.810  1.00  0.00           H  
ATOM    616  C4'   C    20       8.356  47.683  70.293  1.00  0.00           C  
ATOM    617  H4'   C    20       7.278  47.608  70.152  1.00  0.00           H  
ATOM    618  O4'   C    20       8.850  49.156  70.078  1.00  0.00           O  
ATOM    619  C1'   C    20       9.084  49.372  68.710  1.00  0.00           C  
ATOM    620  H1'   C    20       8.256  49.895  68.232  1.00  0.00           H  
ATOM    621  N1    C    20      10.371  49.947  68.325  1.00  0.00           N  
ATOM    622  C6    C    20      11.415  50.030  69.240  1.00  0.00           C  
ATOM    623  H6    C    20      11.332  49.419  70.126  1.00  0.00           H  
ATOM    624  C5    C    20      12.537  50.662  68.956  1.00  0.00           C  
ATOM    625  H5    C    20      13.374  50.748  69.632  1.00  0.00           H  
ATOM    626  C4    C    20      12.534  51.440  67.715  1.00  0.00           C  
ATOM    627  N4    C    20      13.479  52.286  67.486  1.00  0.00           N  
ATOM    628  H41   C    20      14.217  52.416  68.164  1.00  0.00           H  
ATOM    629  H42   C    20      13.472  52.752  66.590  1.00  0.00           H  
ATOM    630  N3    C    20      11.504  51.398  66.852  1.00  0.00           N  
ATOM    631  C2    C    20      10.437  50.581  67.106  1.00  0.00           C  
ATOM    632  O2    C    20       9.456  50.624  66.309  1.00  0.00           O  
ATOM    633  C3'   C    20       8.990  46.958  69.132  1.00  0.00           C  
ATOM    634  H3'   C    20      10.046  46.722  69.258  1.00  0.00           H  
ATOM    635  C2'   C    20       8.882  47.957  68.068  1.00  0.00           C  
ATOM    636  H2'   C    20       9.607  47.817  67.266  1.00  0.00           H  
ATOM    637  O2'   C    20       7.558  47.946  67.558  1.00  0.00           O  
ATOM    638 HO2'   C    20       7.350  47.043  67.306  1.00  0.00           H  
ATOM    639  O3'   C    20       8.350  45.745  68.690  1.00  0.00           O  
ATOM    640  P     C    21       9.171  44.465  68.343  1.00  0.00           P  
ATOM    641  OP1   C    21       8.292  43.282  68.401  1.00  0.00           O  
ATOM    642  OP2   C    21      10.438  44.316  69.083  1.00  0.00           O  
ATOM    643  O5'   C    21       9.496  44.827  66.827  1.00  0.00           O  
ATOM    644  C5'   C    21       8.507  44.553  65.822  1.00  0.00           C  
ATOM    645  H5'   C    21       7.542  44.867  66.220  1.00  0.00           H  
ATOM    646 H5''   C    21       8.433  43.517  65.491  1.00  0.00           H  
ATOM    647  C4'   C    21       8.790  45.178  64.456  1.00  0.00           C  
ATOM    648  H4'   C    21       7.997  45.037  63.722  1.00  0.00           H  
ATOM    649  O4'   C    21       8.950  46.623  64.545  1.00  0.00           O  
ATOM    650  C1'   C    21       9.796  47.106  63.462  1.00  0.00           C  
ATOM    651  H1'   C    21       9.310  47.810  62.787  1.00  0.00           H  
ATOM    652  N1    C    21      11.080  47.732  63.997  1.00  0.00           N  
ATOM    653  C6    C    21      11.520  47.424  65.297  1.00  0.00           C  
ATOM    654  H6    C    21      11.123  46.586  65.850  1.00  0.00           H  
ATOM    655  C5    C    21      12.526  48.185  65.823  1.00  0.00           C  
ATOM    656  H5    C    21      12.956  47.984  66.792  1.00  0.00           H  
ATOM    657  C4    C    21      13.158  49.177  65.028  1.00  0.00           C  
ATOM    658  N4    C    21      14.242  49.879  65.331  1.00  0.00           N  
ATOM    659  H41   C    21      14.695  49.793  66.230  1.00  0.00           H  
ATOM    660  H42   C    21      14.633  50.495  64.633  1.00  0.00           H  
ATOM    661  N3    C    21      12.753  49.409  63.827  1.00  0.00           N  
ATOM    662  C2    C    21      11.625  48.830  63.372  1.00  0.00           C  
ATOM    663  O2    C    21      11.251  49.191  62.259  1.00  0.00           O  
ATOM    664  C3'   C    21      10.087  44.758  63.767  1.00  0.00           C  
ATOM    665  H3'   C    21      10.903  44.780  64.489  1.00  0.00           H  
ATOM    666  C2'   C    21      10.192  45.875  62.676  1.00  0.00           C  
ATOM    667  H2'   C    21      11.223  45.943  62.330  1.00  0.00           H  
ATOM    668  O2'   C    21       9.359  45.524  61.619  1.00  0.00           O  
ATOM    669 HO2'   C    21       9.070  46.280  61.104  1.00  0.00           H  
ATOM    670  O3'   C    21       9.851  43.432  63.194  1.00  0.00           O  
ATOM    671  P     G    22      10.989  42.643  62.387  1.00  0.00           P  
ATOM    672  OP1   G    22      10.233  41.707  61.552  1.00  0.00           O  
ATOM    673  OP2   G    22      11.793  42.106  63.492  1.00  0.00           O  
ATOM    674  O5'   G    22      11.859  43.485  61.367  1.00  0.00           O  
ATOM    675  C5'   G    22      11.536  43.631  60.077  1.00  0.00           C  
ATOM    676  H5'   G    22      10.530  44.046  60.026  1.00  0.00           H  
ATOM    677 H5''   G    22      11.552  42.717  59.484  1.00  0.00           H  
ATOM    678  C4'   G    22      12.524  44.705  59.525  1.00  0.00           C  
ATOM    679  H4'   G    22      12.328  45.046  58.509  1.00  0.00           H  
ATOM    680  O4'   G    22      12.444  45.902  60.298  1.00  0.00           O  
ATOM    681  C1'   G    22      13.829  46.437  60.605  1.00  0.00           C  
ATOM    682  H1'   G    22      13.846  47.503  60.376  1.00  0.00           H  
ATOM    683  N9    G    22      14.223  46.367  61.998  1.00  0.00           N  
ATOM    684  C8    G    22      13.834  45.456  62.961  1.00  0.00           C  
ATOM    685  H8    G    22      13.058  44.708  62.888  1.00  0.00           H  
ATOM    686  N7    G    22      14.353  45.645  64.142  1.00  0.00           N  
ATOM    687  C5    G    22      15.287  46.662  63.925  1.00  0.00           C  
ATOM    688  C6    G    22      16.146  47.385  64.818  1.00  0.00           C  
ATOM    689  O6    G    22      16.307  47.269  66.014  1.00  0.00           O  
ATOM    690  N1    G    22      17.035  48.308  64.227  1.00  0.00           N  
ATOM    691  H1    G    22      17.743  48.708  64.826  1.00  0.00           H  
ATOM    692  C2    G    22      16.951  48.521  62.889  1.00  0.00           C  
ATOM    693  N2    G    22      17.909  49.349  62.478  1.00  0.00           N  
ATOM    694  H21   G    22      18.436  49.930  63.114  1.00  0.00           H  
ATOM    695  H22   G    22      18.043  49.629  61.517  1.00  0.00           H  
ATOM    696  N3    G    22      16.078  47.974  62.021  1.00  0.00           N  
ATOM    697  C4    G    22      15.252  47.045  62.600  1.00  0.00           C  
ATOM    698  C3'   G    22      14.078  44.298  59.588  1.00  0.00           C  
ATOM    699  H3'   G    22      14.281  43.764  60.516  1.00  0.00           H  
ATOM    700  C2'   G    22      14.696  45.727  59.664  1.00  0.00           C  
ATOM    701  H2'   G    22      15.677  45.623  60.126  1.00  0.00           H  
ATOM    702  O2'   G    22      14.568  46.417  58.432  1.00  0.00           O  
ATOM    703 HO2'   G    22      14.569  45.829  57.672  1.00  0.00           H  
ATOM    704  O3'   G    22      14.569  43.610  58.428  1.00  0.00           O  
ATOM    705  P     U    23      15.871  42.666  58.478  1.00  0.00           P  
ATOM    706  OP1   U    23      16.195  42.045  57.213  1.00  0.00           O  
ATOM    707  OP2   U    23      15.572  41.777  59.605  1.00  0.00           O  
ATOM    708  O5'   U    23      17.020  43.663  58.910  1.00  0.00           O  
ATOM    709  C5'   U    23      17.576  44.613  58.005  1.00  0.00           C  
ATOM    710  H5'   U    23      16.743  45.233  57.675  1.00  0.00           H  
ATOM    711 H5''   U    23      17.991  44.106  57.133  1.00  0.00           H  
ATOM    712  C4'   U    23      18.577  45.559  58.612  1.00  0.00           C  
ATOM    713  H4'   U    23      18.920  46.255  57.847  1.00  0.00           H  
ATOM    714  O4'   U    23      18.077  46.344  59.749  1.00  0.00           O  
ATOM    715  C1'   U    23      18.993  46.360  60.780  1.00  0.00           C  
ATOM    716  H1'   U    23      19.140  47.395  61.088  1.00  0.00           H  
ATOM    717  N1    U    23      18.713  45.624  62.069  1.00  0.00           N  
ATOM    718  C6    U    23      17.769  44.669  62.123  1.00  0.00           C  
ATOM    719  H6    U    23      17.192  44.435  61.241  1.00  0.00           H  
ATOM    720  C5    U    23      17.439  44.162  63.317  1.00  0.00           C  
ATOM    721  H5    U    23      16.649  43.441  63.464  1.00  0.00           H  
ATOM    722  C4    U    23      18.168  44.515  64.528  1.00  0.00           C  
ATOM    723  O4    U    23      17.763  44.125  65.599  1.00  0.00           O  
ATOM    724  N3    U    23      19.103  45.504  64.412  1.00  0.00           N  
ATOM    725  H3    U    23      19.583  45.874  65.219  1.00  0.00           H  
ATOM    726  C2    U    23      19.452  46.070  63.168  1.00  0.00           C  
ATOM    727  O2    U    23      20.325  46.944  63.065  1.00  0.00           O  
ATOM    728  C3'   U    23      19.797  44.812  59.176  1.00  0.00           C  
ATOM    729  H3'   U    23      19.409  43.986  59.773  1.00  0.00           H  
ATOM    730  C2'   U    23      20.302  45.940  60.116  1.00  0.00           C  
ATOM    731  H2'   U    23      21.023  45.606  60.863  1.00  0.00           H  
ATOM    732  O2'   U    23      20.818  47.047  59.357  1.00  0.00           O  
ATOM    733 HO2'   U    23      21.257  47.640  59.972  1.00  0.00           H  
ATOM    734  O3'   U    23      20.762  44.562  58.185  1.00  0.00           O  
ATOM    735  P     C    24      22.073  43.625  58.198  1.00  0.00           P  
ATOM    736  OP1   C    24      22.857  44.040  57.002  1.00  0.00           O  
ATOM    737  OP2   C    24      21.589  42.277  58.364  1.00  0.00           O  
ATOM    738  O5'   C    24      22.891  44.145  59.417  1.00  0.00           O  
ATOM    739  C5'   C    24      23.582  45.453  59.380  1.00  0.00           C  
ATOM    740  H5'   C    24      22.893  46.271  59.166  1.00  0.00           H  
ATOM    741 H5''   C    24      24.352  45.428  58.609  1.00  0.00           H  
ATOM    742  C4'   C    24      24.245  45.624  60.763  1.00  0.00           C  
ATOM    743  H4'   C    24      24.951  46.454  60.781  1.00  0.00           H  
ATOM    744  O4'   C    24      23.286  45.915  61.786  1.00  0.00           O  
ATOM    745  C1'   C    24      23.755  45.496  63.098  1.00  0.00           C  
ATOM    746  H1'   C    24      23.821  46.281  63.852  1.00  0.00           H  
ATOM    747  N1    C    24      22.784  44.438  63.506  1.00  0.00           N  
ATOM    748  C6    C    24      22.189  43.577  62.650  1.00  0.00           C  
ATOM    749  H6    C    24      22.461  43.585  61.605  1.00  0.00           H  
ATOM    750  C5    C    24      21.238  42.693  63.089  1.00  0.00           C  
ATOM    751  H5    C    24      20.791  42.003  62.388  1.00  0.00           H  
ATOM    752  C4    C    24      20.973  42.707  64.481  1.00  0.00           C  
ATOM    753  N4    C    24      20.033  41.963  64.941  1.00  0.00           N  
ATOM    754  H41   C    24      19.904  41.826  65.934  1.00  0.00           H  
ATOM    755  H42   C    24      19.535  41.383  64.282  1.00  0.00           H  
ATOM    756  N3    C    24      21.551  43.469  65.388  1.00  0.00           N  
ATOM    757  C2    C    24      22.504  44.334  64.861  1.00  0.00           C  
ATOM    758  O2    C    24      23.179  44.988  65.674  1.00  0.00           O  
ATOM    759  C3'   C    24      25.042  44.463  61.201  1.00  0.00           C  
ATOM    760  H3'   C    24      24.430  43.564  61.120  1.00  0.00           H  
ATOM    761  C2'   C    24      25.120  44.853  62.696  1.00  0.00           C  
ATOM    762  H2'   C    24      25.367  43.967  63.280  1.00  0.00           H  
ATOM    763  O2'   C    24      26.050  45.902  62.954  1.00  0.00           O  
ATOM    764 HO2'   C    24      26.407  45.822  63.841  1.00  0.00           H  
ATOM    765  O3'   C    24      26.260  44.173  60.535  1.00  0.00           O  
ATOM    766  P     U    25      26.951  42.671  60.625  1.00  0.00           P  
ATOM    767  OP1   U    25      28.319  42.701  60.022  1.00  0.00           O  
ATOM    768  OP2   U    25      25.989  41.742  60.020  1.00  0.00           O  
ATOM    769  O5'   U    25      27.102  42.298  62.163  1.00  0.00           O  
ATOM    770  C5'   U    25      28.254  42.778  62.940  1.00  0.00           C  
ATOM    771  H5'   U    25      28.208  43.867  62.933  1.00  0.00           H  
ATOM    772 H5''   U    25      29.191  42.478  62.471  1.00  0.00           H  
ATOM    773  C4'   U    25      28.270  42.239  64.426  1.00  0.00           C  
ATOM    774  H4'   U    25      29.073  42.724  64.981  1.00  0.00           H  
ATOM    775  O4'   U    25      27.033  42.561  65.018  1.00  0.00           O  
ATOM    776  C1'   U    25      26.700  41.545  65.993  1.00  0.00           C  
ATOM    777  H1'   U    25      26.536  41.981  66.978  1.00  0.00           H  
ATOM    778  N1    U    25      25.445  40.828  65.626  1.00  0.00           N  
ATOM    779  C6    U    25      24.762  40.862  64.398  1.00  0.00           C  
ATOM    780  H6    U    25      25.210  41.370  63.557  1.00  0.00           H  
ATOM    781  C5    U    25      23.485  40.407  64.293  1.00  0.00           C  
ATOM    782  H5    U    25      23.037  40.421  63.311  1.00  0.00           H  
ATOM    783  C4    U    25      22.887  39.650  65.306  1.00  0.00           C  
ATOM    784  O4    U    25      21.758  39.131  65.369  1.00  0.00           O  
ATOM    785  N3    U    25      23.663  39.589  66.385  1.00  0.00           N  
ATOM    786  H3    U    25      23.149  39.152  67.136  1.00  0.00           H  
ATOM    787  C2    U    25      24.908  40.059  66.652  1.00  0.00           C  
ATOM    788  O2    U    25      25.347  39.867  67.748  1.00  0.00           O  
ATOM    789  C3'   U    25      28.570  40.736  64.595  1.00  0.00           C  
ATOM    790  H3'   U    25      28.060  40.077  63.892  1.00  0.00           H  
ATOM    791  C2'   U    25      27.967  40.651  66.053  1.00  0.00           C  
ATOM    792  H2'   U    25      27.561  39.691  66.370  1.00  0.00           H  
ATOM    793  O2'   U    25      28.688  41.182  67.149  1.00  0.00           O  
ATOM    794 HO2'   U    25      29.572  40.807  67.188  1.00  0.00           H  
ATOM    795  O3'   U    25      29.940  40.445  64.613  1.00  0.00           O  
ATOM    796  P     U    26      30.443  38.954  64.262  1.00  0.00           P  
ATOM    797  OP1   U    26      31.887  38.994  64.084  1.00  0.00           O  
ATOM    798  OP2   U    26      29.672  38.472  63.113  1.00  0.00           O  
ATOM    799  O5'   U    26      30.063  37.959  65.359  1.00  0.00           O  
ATOM    800  C5'   U    26      30.786  37.934  66.559  1.00  0.00           C  
ATOM    801  H5'   U    26      30.915  38.925  66.994  1.00  0.00           H  
ATOM    802 H5''   U    26      31.814  37.617  66.386  1.00  0.00           H  
ATOM    803  C4'   U    26      30.178  37.056  67.686  1.00  0.00           C  
ATOM    804  H4'   U    26      30.745  37.138  68.613  1.00  0.00           H  
ATOM    805  O4'   U    26      28.882  37.503  67.906  1.00  0.00           O  
ATOM    806  C1'   U    26      28.090  36.392  68.379  1.00  0.00           C  
ATOM    807  H1'   U    26      27.849  36.682  69.402  1.00  0.00           H  
ATOM    808  N1    U    26      26.931  36.165  67.530  1.00  0.00           N  
ATOM    809  C6    U    26      26.920  36.587  66.194  1.00  0.00           C  
ATOM    810  H6    U    26      27.726  37.148  65.743  1.00  0.00           H  
ATOM    811  C5    U    26      25.757  36.524  65.508  1.00  0.00           C  
ATOM    812  H5    U    26      25.674  36.904  64.500  1.00  0.00           H  
ATOM    813  C4    U    26      24.523  35.982  66.067  1.00  0.00           C  
ATOM    814  O4    U    26      23.487  35.931  65.460  1.00  0.00           O  
ATOM    815  N3    U    26      24.627  35.629  67.407  1.00  0.00           N  
ATOM    816  H3    U    26      23.841  35.203  67.876  1.00  0.00           H  
ATOM    817  C2    U    26      25.797  35.600  68.095  1.00  0.00           C  
ATOM    818  O2    U    26      25.828  35.050  69.201  1.00  0.00           O  
ATOM    819  C3'   U    26      29.978  35.595  67.292  1.00  0.00           C  
ATOM    820  H3'   U    26      29.449  35.523  66.342  1.00  0.00           H  
ATOM    821  C2'   U    26      28.959  35.181  68.407  1.00  0.00           C  
ATOM    822  H2'   U    26      28.385  34.286  68.166  1.00  0.00           H  
ATOM    823  O2'   U    26      29.492  35.049  69.734  1.00  0.00           O  
ATOM    824 HO2'   U    26      30.324  34.575  69.654  1.00  0.00           H  
ATOM    825  O3'   U    26      31.176  34.866  67.369  1.00  0.00           O  
ATOM    826  P     A    27      31.492  33.747  66.226  1.00  0.00           P  
ATOM    827  OP1   A    27      32.821  33.213  66.571  1.00  0.00           O  
ATOM    828  OP2   A    27      31.336  34.460  64.974  1.00  0.00           O  
ATOM    829  O5'   A    27      30.426  32.545  66.409  1.00  0.00           O  
ATOM    830  C5'   A    27      30.343  31.863  67.664  1.00  0.00           C  
ATOM    831  H5'   A    27      30.466  32.533  68.515  1.00  0.00           H  
ATOM    832 H5''   A    27      31.157  31.145  67.752  1.00  0.00           H  
ATOM    833  C4'   A    27      29.054  31.115  67.985  1.00  0.00           C  
ATOM    834  H4'   A    27      29.123  30.662  68.974  1.00  0.00           H  
ATOM    835  O4'   A    27      27.899  31.897  67.954  1.00  0.00           O  
ATOM    836  C1'   A    27      26.774  31.021  67.728  1.00  0.00           C  
ATOM    837  H1'   A    27      26.127  30.846  68.588  1.00  0.00           H  
ATOM    838  N9    A    27      26.034  31.749  66.678  1.00  0.00           N  
ATOM    839  C8    A    27      26.539  32.625  65.699  1.00  0.00           C  
ATOM    840  H8    A    27      27.561  32.958  65.602  1.00  0.00           H  
ATOM    841  N7    A    27      25.634  33.068  64.885  1.00  0.00           N  
ATOM    842  C5    A    27      24.455  32.437  65.297  1.00  0.00           C  
ATOM    843  C6    A    27      23.099  32.598  64.997  1.00  0.00           C  
ATOM    844  N6    A    27      22.595  33.136  63.857  1.00  0.00           N  
ATOM    845  H61   A    27      23.147  33.555  63.121  1.00  0.00           H  
ATOM    846  H62   A    27      21.603  33.024  63.709  1.00  0.00           H  
ATOM    847  N1    A    27      22.216  31.811  65.589  1.00  0.00           N  
ATOM    848  C2    A    27      22.553  30.972  66.570  1.00  0.00           C  
ATOM    849  H2    A    27      21.758  30.506  67.134  1.00  0.00           H  
ATOM    850  N3    A    27      23.784  30.872  67.043  1.00  0.00           N  
ATOM    851  C4    A    27      24.702  31.547  66.339  1.00  0.00           C  
ATOM    852  C3'   A    27      28.838  29.973  67.040  1.00  0.00           C  
ATOM    853  H3'   A    27      28.961  30.373  66.033  1.00  0.00           H  
ATOM    854  C2'   A    27      27.377  29.652  67.314  1.00  0.00           C  
ATOM    855  H2'   A    27      26.849  29.292  66.431  1.00  0.00           H  
ATOM    856  O2'   A    27      27.077  28.774  68.403  1.00  0.00           O  
ATOM    857 HO2'   A    27      26.670  27.987  68.035  1.00  0.00           H  
ATOM    858  O3'   A    27      29.727  28.906  67.380  1.00  0.00           O  
ATOM    859  P     C    28      30.159  27.796  66.302  1.00  0.00           P  
ATOM    860  OP1   C    28      31.237  27.073  67.047  1.00  0.00           O  
ATOM    861  OP2   C    28      30.457  28.435  65.033  1.00  0.00           O  
ATOM    862  O5'   C    28      28.865  26.961  66.000  1.00  0.00           O  
ATOM    863  C5'   C    28      28.383  26.030  66.987  1.00  0.00           C  
ATOM    864  H5'   C    28      28.431  26.551  67.944  1.00  0.00           H  
ATOM    865 H5''   C    28      29.091  25.205  66.913  1.00  0.00           H  
ATOM    866  C4'   C    28      26.936  25.718  66.512  1.00  0.00           C  
ATOM    867  H4'   C    28      26.677  24.917  67.205  1.00  0.00           H  
ATOM    868  O4'   C    28      26.054  26.858  66.556  1.00  0.00           O  
ATOM    869  C1'   C    28      24.981  26.511  65.737  1.00  0.00           C  
ATOM    870  H1'   C    28      24.144  26.267  66.391  1.00  0.00           H  
ATOM    871  N1    C    28      24.655  27.593  64.781  1.00  0.00           N  
ATOM    872  C6    C    28      25.596  28.317  64.151  1.00  0.00           C  
ATOM    873  H6    C    28      26.599  27.967  64.343  1.00  0.00           H  
ATOM    874  C5    C    28      25.362  29.344  63.332  1.00  0.00           C  
ATOM    875  H5    C    28      26.186  29.895  62.903  1.00  0.00           H  
ATOM    876  C4    C    28      23.988  29.699  63.155  1.00  0.00           C  
ATOM    877  N4    C    28      23.668  30.501  62.199  1.00  0.00           N  
ATOM    878  H41   C    28      24.479  31.045  61.937  1.00  0.00           H  
ATOM    879  H42   C    28      22.689  30.595  61.970  1.00  0.00           H  
ATOM    880  N3    C    28      23.034  28.923  63.499  1.00  0.00           N  
ATOM    881  C2    C    28      23.356  27.871  64.347  1.00  0.00           C  
ATOM    882  O2    C    28      22.406  27.205  64.779  1.00  0.00           O  
ATOM    883  C3'   C    28      26.840  25.085  65.147  1.00  0.00           C  
ATOM    884  H3'   C    28      27.410  25.699  64.449  1.00  0.00           H  
ATOM    885  C2'   C    28      25.313  25.292  64.932  1.00  0.00           C  
ATOM    886  H2'   C    28      24.995  25.323  63.890  1.00  0.00           H  
ATOM    887  O2'   C    28      24.612  24.221  65.594  1.00  0.00           O  
ATOM    888 HO2'   C    28      25.103  23.396  65.601  1.00  0.00           H  
ATOM    889  O3'   C    28      27.223  23.648  64.983  1.00  0.00           O  
ATOM    890  P     A    29      27.625  22.986  63.582  1.00  0.00           P  
ATOM    891  OP1   A    29      28.071  21.609  63.778  1.00  0.00           O  
ATOM    892  OP2   A    29      28.508  24.001  62.925  1.00  0.00           O  
ATOM    893  O5'   A    29      26.245  22.900  62.738  1.00  0.00           O  
ATOM    894  C5'   A    29      25.250  21.979  63.153  1.00  0.00           C  
ATOM    895  H5'   A    29      25.210  21.960  64.242  1.00  0.00           H  
ATOM    896 H5''   A    29      25.520  20.979  62.814  1.00  0.00           H  
ATOM    897  C4'   A    29      23.905  22.323  62.523  1.00  0.00           C  
ATOM    898  H4'   A    29      23.196  21.563  62.853  1.00  0.00           H  
ATOM    899  O4'   A    29      23.311  23.586  62.908  1.00  0.00           O  
ATOM    900  C1'   A    29      22.558  24.115  61.809  1.00  0.00           C  
ATOM    901  H1'   A    29      21.529  24.149  62.165  1.00  0.00           H  
ATOM    902  N9    A    29      23.151  25.408  61.322  1.00  0.00           N  
ATOM    903  C8    A    29      24.453  25.991  61.367  1.00  0.00           C  
ATOM    904  H8    A    29      25.256  25.493  61.891  1.00  0.00           H  
ATOM    905  N7    A    29      24.598  27.116  60.673  1.00  0.00           N  
ATOM    906  C5    A    29      23.304  27.327  60.196  1.00  0.00           C  
ATOM    907  C6    A    29      22.754  28.286  59.375  1.00  0.00           C  
ATOM    908  N6    A    29      23.417  29.343  58.886  1.00  0.00           N  
ATOM    909  H61   A    29      24.394  29.575  58.994  1.00  0.00           H  
ATOM    910  H62   A    29      22.993  29.777  58.078  1.00  0.00           H  
ATOM    911  N1    A    29      21.462  28.254  59.074  1.00  0.00           N  
ATOM    912  C2    A    29      20.764  27.179  59.428  1.00  0.00           C  
ATOM    913  H2    A    29      19.734  27.231  59.107  1.00  0.00           H  
ATOM    914  N3    A    29      21.172  26.189  60.161  1.00  0.00           N  
ATOM    915  C4    A    29      22.431  26.354  60.541  1.00  0.00           C  
ATOM    916  C3'   A    29      23.959  22.372  60.979  1.00  0.00           C  
ATOM    917  H3'   A    29      24.732  23.046  60.612  1.00  0.00           H  
ATOM    918  C2'   A    29      22.624  23.046  60.720  1.00  0.00           C  
ATOM    919  H2'   A    29      22.513  23.457  59.716  1.00  0.00           H  
ATOM    920  O2'   A    29      21.547  22.073  61.113  1.00  0.00           O  
ATOM    921 HO2'   A    29      20.684  22.492  61.119  1.00  0.00           H  
ATOM    922  O3'   A    29      24.069  21.083  60.316  1.00  0.00           O  
ATOM    923  P     C    30      24.205  20.932  58.786  1.00  0.00           P  
ATOM    924  OP1   C    30      24.294  19.501  58.518  1.00  0.00           O  
ATOM    925  OP2   C    30      25.339  21.735  58.296  1.00  0.00           O  
ATOM    926  O5'   C    30      22.938  21.629  58.086  1.00  0.00           O  
ATOM    927  C5'   C    30      21.686  20.963  58.020  1.00  0.00           C  
ATOM    928  H5'   C    30      21.360  20.774  59.043  1.00  0.00           H  
ATOM    929 H5''   C    30      21.808  19.998  57.527  1.00  0.00           H  
ATOM    930  C4'   C    30      20.615  21.676  57.196  1.00  0.00           C  
ATOM    931  H4'   C    30      19.723  21.053  57.122  1.00  0.00           H  
ATOM    932  O4'   C    30      20.414  23.019  57.722  1.00  0.00           O  
ATOM    933  C1'   C    30      20.096  23.773  56.585  1.00  0.00           C  
ATOM    934  H1'   C    30      19.121  24.210  56.799  1.00  0.00           H  
ATOM    935  N1    C    30      21.016  25.014  56.492  1.00  0.00           N  
ATOM    936  C6    C    30      22.217  25.049  57.164  1.00  0.00           C  
ATOM    937  H6    C    30      22.633  24.246  57.754  1.00  0.00           H  
ATOM    938  C5    C    30      23.020  26.135  57.017  1.00  0.00           C  
ATOM    939  H5    C    30      24.003  26.161  57.464  1.00  0.00           H  
ATOM    940  C4    C    30      22.556  27.212  56.183  1.00  0.00           C  
ATOM    941  N4    C    30      23.310  28.273  55.952  1.00  0.00           N  
ATOM    942  H41   C    30      23.011  29.075  55.417  1.00  0.00           H  
ATOM    943  H42   C    30      24.236  28.274  56.356  1.00  0.00           H  
ATOM    944  N3    C    30      21.381  27.224  55.610  1.00  0.00           N  
ATOM    945  C2    C    30      20.667  26.103  55.668  1.00  0.00           C  
ATOM    946  O2    C    30      19.646  26.051  54.980  1.00  0.00           O  
ATOM    947  C3'   C    30      21.150  21.882  55.807  1.00  0.00           C  
ATOM    948  H3'   C    30      22.116  22.384  55.845  1.00  0.00           H  
ATOM    949  C2'   C    30      20.152  22.920  55.323  1.00  0.00           C  
ATOM    950  H2'   C    30      20.571  23.460  54.474  1.00  0.00           H  
ATOM    951  O2'   C    30      18.882  22.306  55.083  1.00  0.00           O  
ATOM    952 HO2'   C    30      18.365  23.022  54.707  1.00  0.00           H  
ATOM    953  O3'   C    30      21.170  20.783  54.870  1.00  0.00           O  
ATOM    954  P     C    31      22.148  20.772  53.652  1.00  0.00           P  
ATOM    955  OP1   C    31      21.892  19.469  53.003  1.00  0.00           O  
ATOM    956  OP2   C    31      23.540  21.052  54.097  1.00  0.00           O  
ATOM    957  O5'   C    31      21.741  21.990  52.753  1.00  0.00           O  
ATOM    958  C5'   C    31      20.686  21.777  51.747  1.00  0.00           C  
ATOM    959  H5'   C    31      19.765  21.492  52.256  1.00  0.00           H  
ATOM    960 H5''   C    31      21.052  21.000  51.077  1.00  0.00           H  
ATOM    961  C4'   C    31      20.520  23.053  50.861  1.00  0.00           C  
ATOM    962  H4'   C    31      19.682  22.913  50.178  1.00  0.00           H  
ATOM    963  O4'   C    31      20.291  24.237  51.568  1.00  0.00           O  
ATOM    964  C1'   C    31      20.688  25.330  50.846  1.00  0.00           C  
ATOM    965  H1'   C    31      19.830  25.986  50.701  1.00  0.00           H  
ATOM    966  N1    C    31      21.855  26.059  51.430  1.00  0.00           N  
ATOM    967  C6    C    31      22.516  25.493  52.515  1.00  0.00           C  
ATOM    968  H6    C    31      22.380  24.439  52.703  1.00  0.00           H  
ATOM    969  C5    C    31      23.516  26.176  53.083  1.00  0.00           C  
ATOM    970  H5    C    31      24.086  25.671  53.849  1.00  0.00           H  
ATOM    971  C4    C    31      23.624  27.589  52.716  1.00  0.00           C  
ATOM    972  N4    C    31      24.507  28.419  53.199  1.00  0.00           N  
ATOM    973  H41   C    31      25.288  28.005  53.688  1.00  0.00           H  
ATOM    974  H42   C    31      24.640  29.174  52.542  1.00  0.00           H  
ATOM    975  N3    C    31      22.986  28.120  51.683  1.00  0.00           N  
ATOM    976  C2    C    31      22.062  27.369  51.068  1.00  0.00           C  
ATOM    977  O2    C    31      21.625  27.811  50.065  1.00  0.00           O  
ATOM    978  C3'   C    31      21.637  23.458  49.898  1.00  0.00           C  
ATOM    979  H3'   C    31      22.594  23.513  50.416  1.00  0.00           H  
ATOM    980  C2'   C    31      21.130  24.847  49.416  1.00  0.00           C  
ATOM    981  H2'   C    31      21.930  25.454  48.992  1.00  0.00           H  
ATOM    982  O2'   C    31      19.973  24.741  48.539  1.00  0.00           O  
ATOM    983 HO2'   C    31      19.733  23.833  48.340  1.00  0.00           H  
ATOM    984  O3'   C    31      21.739  22.519  48.868  1.00  0.00           O  
ATOM    985  P     G    32      23.147  22.138  48.319  1.00  0.00           P  
ATOM    986  OP1   G    32      22.990  20.934  47.510  1.00  0.00           O  
ATOM    987  OP2   G    32      24.129  22.097  49.451  1.00  0.00           O  
ATOM    988  O5'   G    32      23.466  23.366  47.436  1.00  0.00           O  
ATOM    989  C5'   G    32      22.934  23.456  46.123  1.00  0.00           C  
ATOM    990  H5'   G    32      21.916  23.068  46.168  1.00  0.00           H  
ATOM    991 H5''   G    32      23.523  22.884  45.406  1.00  0.00           H  
ATOM    992  C4'   G    32      22.916  24.910  45.682  1.00  0.00           C  
ATOM    993  H4'   G    32      22.191  24.914  44.869  1.00  0.00           H  
ATOM    994  O4'   G    32      22.518  25.740  46.745  1.00  0.00           O  
ATOM    995  C1'   G    32      23.197  27.039  46.775  1.00  0.00           C  
ATOM    996  H1'   G    32      22.467  27.846  46.704  1.00  0.00           H  
ATOM    997  N9    G    32      24.050  27.280  47.993  1.00  0.00           N  
ATOM    998  C8    G    32      24.416  26.398  48.984  1.00  0.00           C  
ATOM    999  H8    G    32      24.114  25.366  49.082  1.00  0.00           H  
ATOM   1000  N7    G    32      25.127  26.998  49.854  1.00  0.00           N  
ATOM   1001  C5    G    32      25.242  28.315  49.435  1.00  0.00           C  
ATOM   1002  C6    G    32      26.138  29.407  49.833  1.00  0.00           C  
ATOM   1003  O6    G    32      26.915  29.391  50.800  1.00  0.00           O  
ATOM   1004  N1    G    32      26.154  30.511  49.033  1.00  0.00           N  
ATOM   1005  H1    G    32      26.743  31.276  49.329  1.00  0.00           H  
ATOM   1006  C2    G    32      25.403  30.669  47.966  1.00  0.00           C  
ATOM   1007  N2    G    32      25.323  31.910  47.471  1.00  0.00           N  
ATOM   1008  H21   G    32      25.844  32.674  47.876  1.00  0.00           H  
ATOM   1009  H22   G    32      24.728  32.082  46.673  1.00  0.00           H  
ATOM   1010  N3    G    32      24.674  29.681  47.455  1.00  0.00           N  
ATOM   1011  C4    G    32      24.584  28.581  48.274  1.00  0.00           C  
ATOM   1012  C3'   G    32      24.304  25.494  45.295  1.00  0.00           C  
ATOM   1013  H3'   G    32      25.002  25.192  46.075  1.00  0.00           H  
ATOM   1014  C2'   G    32      24.050  27.054  45.513  1.00  0.00           C  
ATOM   1015  H2'   G    32      24.978  27.624  45.549  1.00  0.00           H  
ATOM   1016  O2'   G    32      23.376  27.732  44.387  1.00  0.00           O  
ATOM   1017 HO2'   G    32      23.556  27.187  43.618  1.00  0.00           H  
ATOM   1018  O3'   G    32      24.623  25.179  43.987  1.00  0.00           O  
ATOM   1019  P     U    33      26.089  25.075  43.422  1.00  0.00           P  
ATOM   1020  OP1   U    33      26.068  25.178  41.948  1.00  0.00           O  
ATOM   1021  OP2   U    33      26.597  23.836  43.980  1.00  0.00           O  
ATOM   1022  O5'   U    33      26.959  26.284  43.961  1.00  0.00           O  
ATOM   1023  C5'   U    33      27.017  27.602  43.301  1.00  0.00           C  
ATOM   1024  H5'   U    33      25.965  27.869  43.203  1.00  0.00           H  
ATOM   1025 H5''   U    33      27.360  27.427  42.282  1.00  0.00           H  
ATOM   1026  C4'   U    33      27.783  28.742  44.027  1.00  0.00           C  
ATOM   1027  H4'   U    33      27.707  29.672  43.463  1.00  0.00           H  
ATOM   1028  O4'   U    33      27.258  29.048  45.341  1.00  0.00           O  
ATOM   1029  C1'   U    33      28.338  29.346  46.249  1.00  0.00           C  
ATOM   1030  H1'   U    33      28.207  30.356  46.638  1.00  0.00           H  
ATOM   1031  N1    U    33      28.494  28.436  47.397  1.00  0.00           N  
ATOM   1032  C6    U    33      27.853  27.204  47.375  1.00  0.00           C  
ATOM   1033  H6    U    33      27.413  26.930  46.427  1.00  0.00           H  
ATOM   1034  C5    U    33      28.038  26.350  48.422  1.00  0.00           C  
ATOM   1035  H5    U    33      27.721  25.318  48.422  1.00  0.00           H  
ATOM   1036  C4    U    33      28.793  26.795  49.629  1.00  0.00           C  
ATOM   1037  O4    U    33      29.106  26.027  50.512  1.00  0.00           O  
ATOM   1038  N3    U    33      29.308  28.029  49.618  1.00  0.00           N  
ATOM   1039  H3    U    33      29.829  28.360  50.418  1.00  0.00           H  
ATOM   1040  C2    U    33      29.293  28.849  48.490  1.00  0.00           C  
ATOM   1041  O2    U    33      29.924  29.857  48.470  1.00  0.00           O  
ATOM   1042  C3'   U    33      29.265  28.462  44.184  1.00  0.00           C  
ATOM   1043  H3'   U    33      29.458  27.417  44.425  1.00  0.00           H  
ATOM   1044  C2'   U    33      29.648  29.319  45.428  1.00  0.00           C  
ATOM   1045  H2'   U    33      30.509  28.896  45.945  1.00  0.00           H  
ATOM   1046  O2'   U    33      29.903  30.714  45.101  1.00  0.00           O  
ATOM   1047 HO2'   U    33      30.677  30.757  44.535  1.00  0.00           H  
ATOM   1048  O3'   U    33      29.936  28.638  42.952  1.00  0.00           O  
ATOM   1049  P     G    34      31.534  28.448  42.914  1.00  0.00           P  
ATOM   1050  OP1   G    34      31.945  28.011  41.575  1.00  0.00           O  
ATOM   1051  OP2   G    34      31.925  27.645  44.050  1.00  0.00           O  
ATOM   1052  O5'   G    34      32.085  29.919  43.183  1.00  0.00           O  
ATOM   1053  C5'   G    34      31.827  30.929  42.307  1.00  0.00           C  
ATOM   1054  H5'   G    34      30.748  30.992  42.165  1.00  0.00           H  
ATOM   1055 H5''   G    34      32.289  30.833  41.325  1.00  0.00           H  
ATOM   1056  C4'   G    34      32.242  32.266  42.935  1.00  0.00           C  
ATOM   1057  H4'   G    34      31.881  33.135  42.385  1.00  0.00           H  
ATOM   1058  O4'   G    34      31.908  32.425  44.361  1.00  0.00           O  
ATOM   1059  C1'   G    34      32.934  33.067  45.066  1.00  0.00           C  
ATOM   1060  H1'   G    34      32.632  34.041  45.452  1.00  0.00           H  
ATOM   1061  N9    G    34      33.542  32.212  46.078  1.00  0.00           N  
ATOM   1062  C8    G    34      33.103  30.935  46.483  1.00  0.00           C  
ATOM   1063  H8    G    34      32.317  30.379  45.994  1.00  0.00           H  
ATOM   1064  N7    G    34      33.681  30.588  47.589  1.00  0.00           N  
ATOM   1065  C5    G    34      34.623  31.550  47.938  1.00  0.00           C  
ATOM   1066  C6    G    34      35.611  31.609  48.948  1.00  0.00           C  
ATOM   1067  O6    G    34      35.861  30.812  49.827  1.00  0.00           O  
ATOM   1068  N1    G    34      36.255  32.840  48.987  1.00  0.00           N  
ATOM   1069  H1    G    34      36.879  33.029  49.758  1.00  0.00           H  
ATOM   1070  C2    G    34      36.100  33.758  48.013  1.00  0.00           C  
ATOM   1071  N2    G    34      36.561  34.963  48.237  1.00  0.00           N  
ATOM   1072  H21   G    34      36.406  35.739  47.609  1.00  0.00           H  
ATOM   1073  H22   G    34      37.000  35.237  49.104  1.00  0.00           H  
ATOM   1074  N3    G    34      35.212  33.684  47.034  1.00  0.00           N  
ATOM   1075  C4    G    34      34.488  32.562  46.990  1.00  0.00           C  
ATOM   1076  C3'   G    34      33.794  32.385  42.926  1.00  0.00           C  
ATOM   1077  H3'   G    34      34.221  31.403  43.130  1.00  0.00           H  
ATOM   1078  C2'   G    34      33.971  33.500  44.070  1.00  0.00           C  
ATOM   1079  H2'   G    34      34.942  33.410  44.557  1.00  0.00           H  
ATOM   1080  O2'   G    34      33.789  34.803  43.529  1.00  0.00           O  
ATOM   1081 HO2'   G    34      33.262  34.793  42.727  1.00  0.00           H  
ATOM   1082  O3'   G    34      34.228  32.895  41.693  1.00  0.00           O  
ATOM   1083  P     C    35      35.732  32.755  41.124  1.00  0.00           P  
ATOM   1084  OP1   C    35      35.668  33.488  39.839  1.00  0.00           O  
ATOM   1085  OP2   C    35      36.150  31.398  41.260  1.00  0.00           O  
ATOM   1086  O5'   C    35      36.703  33.538  42.046  1.00  0.00           O  
ATOM   1087  C5'   C    35      36.765  34.955  42.103  1.00  0.00           C  
ATOM   1088  H5'   C    35      35.856  35.542  42.233  1.00  0.00           H  
ATOM   1089 H5''   C    35      37.157  35.269  41.136  1.00  0.00           H  
ATOM   1090  C4'   C    35      37.830  35.425  43.051  1.00  0.00           C  
ATOM   1091  H4'   C    35      38.013  36.495  42.959  1.00  0.00           H  
ATOM   1092  O4'   C    35      37.573  35.105  44.460  1.00  0.00           O  
ATOM   1093  C1'   C    35      38.732  34.653  45.131  1.00  0.00           C  
ATOM   1094  H1'   C    35      38.844  35.209  46.062  1.00  0.00           H  
ATOM   1095  N1    C    35      38.613  33.159  45.461  1.00  0.00           N  
ATOM   1096  C6    C    35      37.484  32.480  45.032  1.00  0.00           C  
ATOM   1097  H6    C    35      36.835  32.931  44.296  1.00  0.00           H  
ATOM   1098  C5    C    35      37.239  31.251  45.613  1.00  0.00           C  
ATOM   1099  H5    C    35      36.455  30.620  45.221  1.00  0.00           H  
ATOM   1100  C4    C    35      38.096  30.752  46.631  1.00  0.00           C  
ATOM   1101  N4    C    35      37.796  29.747  47.332  1.00  0.00           N  
ATOM   1102  H41   C    35      36.923  29.272  47.149  1.00  0.00           H  
ATOM   1103  H42   C    35      38.469  29.445  48.022  1.00  0.00           H  
ATOM   1104  N3    C    35      39.163  31.401  46.995  1.00  0.00           N  
ATOM   1105  C2    C    35      39.454  32.633  46.432  1.00  0.00           C  
ATOM   1106  O2    C    35      40.485  33.175  46.768  1.00  0.00           O  
ATOM   1107  C3'   C    35      39.114  34.747  42.820  1.00  0.00           C  
ATOM   1108  H3'   C    35      39.017  33.673  42.661  1.00  0.00           H  
ATOM   1109  C2'   C    35      39.810  35.010  44.147  1.00  0.00           C  
ATOM   1110  H2'   C    35      40.605  34.271  44.242  1.00  0.00           H  
ATOM   1111  O2'   C    35      40.282  36.373  44.289  1.00  0.00           O  
ATOM   1112 HO2'   C    35      40.648  36.637  43.442  1.00  0.00           H  
ATOM   1113  O3'   C    35      39.825  35.335  41.665  1.00  0.00           O  
ATOM   1114  P     G    36      40.856  34.467  40.870  1.00  0.00           P  
ATOM   1115  OP1   G    36      41.331  35.392  39.783  1.00  0.00           O  
ATOM   1116  OP2   G    36      40.334  33.106  40.487  1.00  0.00           O  
ATOM   1117  O5'   G    36      42.027  34.194  41.939  1.00  0.00           O  
ATOM   1118  C5'   G    36      42.933  35.173  42.258  1.00  0.00           C  
ATOM   1119  H5'   G    36      42.489  36.129  42.534  1.00  0.00           H  
ATOM   1120 H5''   G    36      43.529  35.453  41.390  1.00  0.00           H  
ATOM   1121  C4'   G    36      43.889  34.605  43.391  1.00  0.00           C  
ATOM   1122  H4'   G    36      44.654  35.329  43.671  1.00  0.00           H  
ATOM   1123  O4'   G    36      43.100  34.309  44.468  1.00  0.00           O  
ATOM   1124  C1'   G    36      43.634  33.174  45.118  1.00  0.00           C  
ATOM   1125  H1'   G    36      44.017  33.422  46.108  1.00  0.00           H  
ATOM   1126  N9    G    36      42.645  32.085  45.182  1.00  0.00           N  
ATOM   1127  C8    G    36      41.728  31.776  44.250  1.00  0.00           C  
ATOM   1128  H8    G    36      41.545  32.347  43.352  1.00  0.00           H  
ATOM   1129  N7    G    36      41.130  30.645  44.449  1.00  0.00           N  
ATOM   1130  C5    G    36      41.669  30.191  45.618  1.00  0.00           C  
ATOM   1131  C6    G    36      41.457  28.933  46.289  1.00  0.00           C  
ATOM   1132  O6    G    36      40.668  28.020  46.082  1.00  0.00           O  
ATOM   1133  N1    G    36      42.216  28.858  47.400  1.00  0.00           N  
ATOM   1134  H1    G    36      41.895  28.152  48.047  1.00  0.00           H  
ATOM   1135  C2    G    36      43.312  29.666  47.701  1.00  0.00           C  
ATOM   1136  N2    G    36      43.953  29.498  48.824  1.00  0.00           N  
ATOM   1137  H21   G    36      43.801  28.699  49.423  1.00  0.00           H  
ATOM   1138  H22   G    36      44.760  30.103  48.885  1.00  0.00           H  
ATOM   1139  N3    G    36      43.590  30.833  47.027  1.00  0.00           N  
ATOM   1140  C4    G    36      42.770  30.973  45.964  1.00  0.00           C  
ATOM   1141  C3'   G    36      44.573  33.299  42.968  1.00  0.00           C  
ATOM   1142  H3'   G    36      43.881  32.670  42.407  1.00  0.00           H  
ATOM   1143  C2'   G    36      44.869  32.701  44.332  1.00  0.00           C  
ATOM   1144  H2'   G    36      44.989  31.620  44.271  1.00  0.00           H  
ATOM   1145  O2'   G    36      46.001  33.243  45.024  1.00  0.00           O  
ATOM   1146 HO2'   G    36      46.725  33.484  44.442  1.00  0.00           H  
ATOM   1147  O3'   G    36      45.787  33.560  42.199  1.00  0.00           O  
ATOM   1148  P     G    37      46.444  32.349  41.366  1.00  0.00           P  
ATOM   1149  OP1   G    37      47.748  32.758  40.759  1.00  0.00           O  
ATOM   1150  OP2   G    37      45.430  31.831  40.451  1.00  0.00           O  
ATOM   1151  O5'   G    37      46.865  31.232  42.404  1.00  0.00           O  
ATOM   1152  C5'   G    37      47.988  31.353  43.160  1.00  0.00           C  
ATOM   1153  H5'   G    37      47.948  32.351  43.596  1.00  0.00           H  
ATOM   1154 H5''   G    37      48.793  31.482  42.436  1.00  0.00           H  
ATOM   1155  C4'   G    37      48.216  30.390  44.362  1.00  0.00           C  
ATOM   1156  H4'   G    37      49.085  30.790  44.884  1.00  0.00           H  
ATOM   1157  O4'   G    37      47.111  30.399  45.292  1.00  0.00           O  
ATOM   1158  C1'   G    37      47.138  29.160  45.983  1.00  0.00           C  
ATOM   1159  H1'   G    37      47.352  29.332  47.038  1.00  0.00           H  
ATOM   1160  N9    G    37      45.911  28.320  45.758  1.00  0.00           N  
ATOM   1161  C8    G    37      44.980  28.560  44.820  1.00  0.00           C  
ATOM   1162  H8    G    37      45.027  29.419  44.167  1.00  0.00           H  
ATOM   1163  N7    G    37      43.875  27.837  44.753  1.00  0.00           N  
ATOM   1164  C5    G    37      44.248  26.881  45.745  1.00  0.00           C  
ATOM   1165  C6    G    37      43.581  25.654  46.143  1.00  0.00           C  
ATOM   1166  O6    G    37      42.492  25.185  45.679  1.00  0.00           O  
ATOM   1167  N1    G    37      44.256  24.992  47.120  1.00  0.00           N  
ATOM   1168  H1    G    37      43.738  24.199  47.470  1.00  0.00           H  
ATOM   1169  C2    G    37      45.428  25.388  47.625  1.00  0.00           C  
ATOM   1170  N2    G    37      46.053  24.511  48.396  1.00  0.00           N  
ATOM   1171  H21   G    37      46.990  24.635  48.753  1.00  0.00           H  
ATOM   1172  H22   G    37      45.625  23.623  48.614  1.00  0.00           H  
ATOM   1173  N3    G    37      46.135  26.443  47.273  1.00  0.00           N  
ATOM   1174  C4    G    37      45.450  27.191  46.319  1.00  0.00           C  
ATOM   1175  C3'   G    37      48.394  28.899  44.001  1.00  0.00           C  
ATOM   1176  H3'   G    37      47.495  28.631  43.446  1.00  0.00           H  
ATOM   1177  C2'   G    37      48.363  28.419  45.418  1.00  0.00           C  
ATOM   1178  H2'   G    37      48.219  27.339  45.440  1.00  0.00           H  
ATOM   1179  O2'   G    37      49.492  28.739  46.375  1.00  0.00           O  
ATOM   1180 HO2'   G    37      50.287  28.946  45.879  1.00  0.00           H  
ATOM   1181  O3'   G    37      49.514  28.594  43.240  1.00  0.00           O  
ATOM   1182  P     C    38      49.389  27.443  42.232  1.00  0.00           P  
ATOM   1183  OP1   C    38      50.628  27.277  41.479  1.00  0.00           O  
ATOM   1184  OP2   C    38      48.134  27.521  41.441  1.00  0.00           O  
ATOM   1185  O5'   C    38      49.294  26.162  43.269  1.00  0.00           O  
ATOM   1186  C5'   C    38      50.392  25.751  44.057  1.00  0.00           C  
ATOM   1187  H5'   C    38      50.810  26.586  44.619  1.00  0.00           H  
ATOM   1188 H5''   C    38      51.146  25.540  43.299  1.00  0.00           H  
ATOM   1189  C4'   C    38      50.169  24.524  44.965  1.00  0.00           C  
ATOM   1190  H4'   C    38      51.058  24.331  45.565  1.00  0.00           H  
ATOM   1191  O4'   C    38      49.074  24.817  45.871  1.00  0.00           O  
ATOM   1192  C1'   C    38      48.315  23.576  46.025  1.00  0.00           C  
ATOM   1193  H1'   C    38      48.020  23.389  47.057  1.00  0.00           H  
ATOM   1194  N1    C    38      46.997  23.591  45.193  1.00  0.00           N  
ATOM   1195  C6    C    38      46.722  24.654  44.381  1.00  0.00           C  
ATOM   1196  H6    C    38      47.506  25.391  44.475  1.00  0.00           H  
ATOM   1197  C5    C    38      45.653  24.678  43.585  1.00  0.00           C  
ATOM   1198  H5    C    38      45.514  25.548  42.960  1.00  0.00           H  
ATOM   1199  C4    C    38      44.695  23.579  43.776  1.00  0.00           C  
ATOM   1200  N4    C    38      43.527  23.653  43.190  1.00  0.00           N  
ATOM   1201  H41   C    38      42.783  22.995  43.374  1.00  0.00           H  
ATOM   1202  H42   C    38      43.382  24.387  42.511  1.00  0.00           H  
ATOM   1203  N3    C    38      44.855  22.655  44.666  1.00  0.00           N  
ATOM   1204  C2    C    38      46.013  22.689  45.406  1.00  0.00           C  
ATOM   1205  O2    C    38      46.226  21.766  46.182  1.00  0.00           O  
ATOM   1206  C3'   C    38      49.877  23.179  44.366  1.00  0.00           C  
ATOM   1207  H3'   C    38      49.174  23.312  43.544  1.00  0.00           H  
ATOM   1208  C2'   C    38      49.268  22.516  45.533  1.00  0.00           C  
ATOM   1209  H2'   C    38      48.758  21.595  45.252  1.00  0.00           H  
ATOM   1210  O2'   C    38      50.155  22.069  46.481  1.00  0.00           O  
ATOM   1211 HO2'   C    38      49.814  21.220  46.771  1.00  0.00           H  
ATOM   1212  O3'   C    38      51.150  22.650  43.909  1.00  0.00           O  
ATOM   1213  P     A    39      51.376  22.082  42.424  1.00  0.00           P  
ATOM   1214  OP1   A    39      52.797  21.980  42.132  1.00  0.00           O  
ATOM   1215  OP2   A    39      50.415  22.644  41.460  1.00  0.00           O  
ATOM   1216  O5'   A    39      50.883  20.622  42.547  1.00  0.00           O  
ATOM   1217  C5'   A    39      51.664  19.723  43.273  1.00  0.00           C  
ATOM   1218  H5'   A    39      51.977  20.149  44.226  1.00  0.00           H  
ATOM   1219 H5''   A    39      52.492  19.507  42.597  1.00  0.00           H  
ATOM   1220  C4'   A    39      50.707  18.475  43.482  1.00  0.00           C  
ATOM   1221  H4'   A    39      51.447  17.892  44.029  1.00  0.00           H  
ATOM   1222  O4'   A    39      49.503  18.889  44.201  1.00  0.00           O  
ATOM   1223  C1'   A    39      48.463  18.172  43.741  1.00  0.00           C  
ATOM   1224  H1'   A    39      47.924  17.769  44.598  1.00  0.00           H  
ATOM   1225  N9    A    39      47.614  19.144  42.986  1.00  0.00           N  
ATOM   1226  C8    A    39      47.737  20.497  42.819  1.00  0.00           C  
ATOM   1227  H8    A    39      48.653  21.004  43.083  1.00  0.00           H  
ATOM   1228  N7    A    39      46.783  21.023  42.113  1.00  0.00           N  
ATOM   1229  C5    A    39      45.794  20.083  42.237  1.00  0.00           C  
ATOM   1230  C6    A    39      44.415  20.067  42.056  1.00  0.00           C  
ATOM   1231  N6    A    39      43.740  21.014  41.462  1.00  0.00           N  
ATOM   1232  H61   A    39      42.763  20.862  41.255  1.00  0.00           H  
ATOM   1233  H62   A    39      44.132  21.873  41.101  1.00  0.00           H  
ATOM   1234  N1    A    39      43.601  19.000  42.252  1.00  0.00           N  
ATOM   1235  C2    A    39      44.258  17.911  42.687  1.00  0.00           C  
ATOM   1236  H2    A    39      43.631  17.051  42.874  1.00  0.00           H  
ATOM   1237  N3    A    39      45.571  17.721  42.928  1.00  0.00           N  
ATOM   1238  C4    A    39      46.279  18.900  42.688  1.00  0.00           C  
ATOM   1239  C3'   A    39      50.260  17.731  42.237  1.00  0.00           C  
ATOM   1240  H3'   A    39      50.040  18.360  41.374  1.00  0.00           H  
ATOM   1241  C2'   A    39      49.051  17.087  42.804  1.00  0.00           C  
ATOM   1242  H2'   A    39      48.328  16.863  42.019  1.00  0.00           H  
ATOM   1243  O2'   A    39      49.299  15.906  43.588  1.00  0.00           O  
ATOM   1244 HO2'   A    39      48.530  15.648  44.103  1.00  0.00           H  
ATOM   1245  O3'   A    39      51.225  16.714  41.816  1.00  0.00           O  
ATOM   1246  P     C    40      51.261  16.110  40.313  1.00  0.00           P  
ATOM   1247  OP1   C    40      51.999  14.848  40.446  1.00  0.00           O  
ATOM   1248  OP2   C    40      51.765  17.127  39.380  1.00  0.00           O  
ATOM   1249  O5'   C    40      49.713  15.778  39.970  1.00  0.00           O  
ATOM   1250  C5'   C    40      49.079  14.499  40.100  1.00  0.00           C  
ATOM   1251  H5'   C    40      48.836  14.546  41.162  1.00  0.00           H  
ATOM   1252 H5''   C    40      49.773  13.680  39.915  1.00  0.00           H  
ATOM   1253  C4'   C    40      47.755  14.297  39.362  1.00  0.00           C  
ATOM   1254  H4'   C    40      47.430  13.282  39.587  1.00  0.00           H  
ATOM   1255  O4'   C    40      46.702  15.163  39.759  1.00  0.00           O  
ATOM   1256  C1'   C    40      45.908  15.496  38.539  1.00  0.00           C  
ATOM   1257  H1'   C    40      44.883  15.169  38.715  1.00  0.00           H  
ATOM   1258  N1    C    40      46.001  16.974  38.365  1.00  0.00           N  
ATOM   1259  C6    C    40      46.808  17.768  39.142  1.00  0.00           C  
ATOM   1260  H6    C    40      47.506  17.458  39.906  1.00  0.00           H  
ATOM   1261  C5    C    40      46.773  19.111  39.127  1.00  0.00           C  
ATOM   1262  H5    C    40      47.464  19.699  39.712  1.00  0.00           H  
ATOM   1263  C4    C    40      45.960  19.637  38.161  1.00  0.00           C  
ATOM   1264  N4    C    40      45.928  20.960  38.125  1.00  0.00           N  
ATOM   1265  H41   C    40      45.371  21.371  37.389  1.00  0.00           H  
ATOM   1266  H42   C    40      46.449  21.487  38.812  1.00  0.00           H  
ATOM   1267  N3    C    40      45.241  18.960  37.302  1.00  0.00           N  
ATOM   1268  C2    C    40      45.191  17.617  37.418  1.00  0.00           C  
ATOM   1269  O2    C    40      44.462  16.950  36.727  1.00  0.00           O  
ATOM   1270  C3'   C    40      47.917  14.517  37.843  1.00  0.00           C  
ATOM   1271  H3'   C    40      48.332  15.523  37.770  1.00  0.00           H  
ATOM   1272  C2'   C    40      46.516  14.640  37.342  1.00  0.00           C  
ATOM   1273  H2'   C    40      46.503  15.227  36.423  1.00  0.00           H  
ATOM   1274  O2'   C    40      45.856  13.360  37.282  1.00  0.00           O  
ATOM   1275 HO2'   C    40      46.364  12.601  36.987  1.00  0.00           H  
ATOM   1276  O3'   C    40      48.748  13.575  37.126  1.00  0.00           O  
ATOM   1277  P     A    41      49.479  14.046  35.737  1.00  0.00           P  
ATOM   1278  OP1   A    41      50.202  12.819  35.357  1.00  0.00           O  
ATOM   1279  OP2   A    41      50.176  15.295  35.956  1.00  0.00           O  
ATOM   1280  O5'   A    41      48.362  14.361  34.667  1.00  0.00           O  
ATOM   1281  C5'   A    41      47.601  13.205  34.194  1.00  0.00           C  
ATOM   1282  H5'   A    41      47.278  12.664  35.084  1.00  0.00           H  
ATOM   1283 H5''   A    41      48.184  12.477  33.631  1.00  0.00           H  
ATOM   1284  C4'   A    41      46.345  13.660  33.334  1.00  0.00           C  
ATOM   1285  H4'   A    41      45.720  12.808  33.068  1.00  0.00           H  
ATOM   1286  O4'   A    41      45.509  14.580  34.022  1.00  0.00           O  
ATOM   1287  C1'   A    41      45.048  15.729  33.225  1.00  0.00           C  
ATOM   1288  H1'   A    41      43.977  15.822  33.410  1.00  0.00           H  
ATOM   1289  N9    A    41      45.654  17.010  33.696  1.00  0.00           N  
ATOM   1290  C8    A    41      46.696  17.118  34.534  1.00  0.00           C  
ATOM   1291  H8    A    41      47.123  16.338  35.147  1.00  0.00           H  
ATOM   1292  N7    A    41      47.124  18.366  34.742  1.00  0.00           N  
ATOM   1293  C5    A    41      46.241  19.102  33.920  1.00  0.00           C  
ATOM   1294  C6    A    41      45.866  20.479  33.764  1.00  0.00           C  
ATOM   1295  N6    A    41      46.439  21.504  34.479  1.00  0.00           N  
ATOM   1296  H61   A    41      47.232  21.291  35.067  1.00  0.00           H  
ATOM   1297  H62   A    41      46.139  22.460  34.350  1.00  0.00           H  
ATOM   1298  N1    A    41      44.940  20.891  32.869  1.00  0.00           N  
ATOM   1299  C2    A    41      44.269  19.951  32.243  1.00  0.00           C  
ATOM   1300  H2    A    41      43.636  20.347  31.462  1.00  0.00           H  
ATOM   1301  N3    A    41      44.354  18.598  32.441  1.00  0.00           N  
ATOM   1302  C4    A    41      45.351  18.314  33.286  1.00  0.00           C  
ATOM   1303  C3'   A    41      46.689  14.304  32.074  1.00  0.00           C  
ATOM   1304  H3'   A    41      47.591  14.888  32.257  1.00  0.00           H  
ATOM   1305  C2'   A    41      45.480  15.266  31.834  1.00  0.00           C  
ATOM   1306  H2'   A    41      45.792  16.133  31.252  1.00  0.00           H  
ATOM   1307  O2'   A    41      44.367  14.600  31.257  1.00  0.00           O  
ATOM   1308 HO2'   A    41      44.835  13.985  30.687  1.00  0.00           H  
ATOM   1309  O3'   A    41      46.781  13.408  30.939  1.00  0.00           O  
ATOM   1310  P     G    42      48.062  13.477  30.012  1.00  0.00           P  
ATOM   1311  OP1   G    42      48.089  12.203  29.281  1.00  0.00           O  
ATOM   1312  OP2   G    42      49.166  13.925  30.794  1.00  0.00           O  
ATOM   1313  O5'   G    42      47.819  14.681  28.976  1.00  0.00           O  
ATOM   1314  C5'   G    42      47.082  14.506  27.862  1.00  0.00           C  
ATOM   1315  H5'   G    42      46.236  13.890  28.165  1.00  0.00           H  
ATOM   1316 H5''   G    42      47.617  14.068  27.020  1.00  0.00           H  
ATOM   1317  C4'   G    42      46.562  15.841  27.322  1.00  0.00           C  
ATOM   1318  H4'   G    42      45.978  15.740  26.407  1.00  0.00           H  
ATOM   1319  O4'   G    42      45.851  16.444  28.415  1.00  0.00           O  
ATOM   1320  C1'   G    42      45.889  17.824  28.301  1.00  0.00           C  
ATOM   1321  H1'   G    42      44.910  18.304  28.269  1.00  0.00           H  
ATOM   1322  N9    G    42      46.715  18.540  29.317  1.00  0.00           N  
ATOM   1323  C8    G    42      47.493  18.015  30.340  1.00  0.00           C  
ATOM   1324  H8    G    42      47.686  16.956  30.420  1.00  0.00           H  
ATOM   1325  N7    G    42      48.018  18.968  31.058  1.00  0.00           N  
ATOM   1326  C5    G    42      47.527  20.175  30.523  1.00  0.00           C  
ATOM   1327  C6    G    42      47.657  21.560  30.910  1.00  0.00           C  
ATOM   1328  O6    G    42      48.266  22.074  31.800  1.00  0.00           O  
ATOM   1329  N1    G    42      46.921  22.449  30.206  1.00  0.00           N  
ATOM   1330  H1    G    42      47.039  23.430  30.413  1.00  0.00           H  
ATOM   1331  C2    G    42      46.195  22.024  29.110  1.00  0.00           C  
ATOM   1332  N2    G    42      45.702  22.945  28.378  1.00  0.00           N  
ATOM   1333  H21   G    42      45.769  23.905  28.682  1.00  0.00           H  
ATOM   1334  H22   G    42      45.159  22.661  27.575  1.00  0.00           H  
ATOM   1335  N3    G    42      45.946  20.783  28.720  1.00  0.00           N  
ATOM   1336  C4    G    42      46.659  19.900  29.563  1.00  0.00           C  
ATOM   1337  C3'   G    42      47.647  16.900  27.045  1.00  0.00           C  
ATOM   1338  H3'   G    42      48.419  16.918  27.815  1.00  0.00           H  
ATOM   1339  C2'   G    42      46.639  18.059  27.059  1.00  0.00           C  
ATOM   1340  H2'   G    42      47.194  18.993  27.141  1.00  0.00           H  
ATOM   1341  O2'   G    42      45.598  18.112  25.993  1.00  0.00           O  
ATOM   1342 HO2'   G    42      45.428  19.029  25.764  1.00  0.00           H  
ATOM   1343  O3'   G    42      48.180  16.731  25.740  1.00  0.00           O  
ATOM   1344  P     G    43      49.394  17.598  25.175  1.00  0.00           P  
ATOM   1345  OP1   G    43      49.882  16.871  24.004  1.00  0.00           O  
ATOM   1346  OP2   G    43      50.368  17.973  26.201  1.00  0.00           O  
ATOM   1347  O5'   G    43      48.740  18.969  24.646  1.00  0.00           O  
ATOM   1348  C5'   G    43      47.903  19.060  23.513  1.00  0.00           C  
ATOM   1349  H5'   G    43      47.019  18.437  23.648  1.00  0.00           H  
ATOM   1350 H5''   G    43      48.340  18.805  22.547  1.00  0.00           H  
ATOM   1351  C4'   G    43      47.425  20.532  23.535  1.00  0.00           C  
ATOM   1352  H4'   G    43      46.710  20.543  22.712  1.00  0.00           H  
ATOM   1353  O4'   G    43      46.884  21.115  24.763  1.00  0.00           O  
ATOM   1354  C1'   G    43      47.322  22.469  24.938  1.00  0.00           C  
ATOM   1355  H1'   G    43      46.467  23.110  25.148  1.00  0.00           H  
ATOM   1356  N9    G    43      48.215  22.503  26.131  1.00  0.00           N  
ATOM   1357  C8    G    43      48.625  21.436  26.897  1.00  0.00           C  
ATOM   1358  H8    G    43      48.526  20.420  26.544  1.00  0.00           H  
ATOM   1359  N7    G    43      49.248  21.740  28.042  1.00  0.00           N  
ATOM   1360  C5    G    43      49.356  23.113  27.893  1.00  0.00           C  
ATOM   1361  C6    G    43      49.892  24.115  28.799  1.00  0.00           C  
ATOM   1362  O6    G    43      50.317  23.905  29.934  1.00  0.00           O  
ATOM   1363  N1    G    43      49.779  25.405  28.404  1.00  0.00           N  
ATOM   1364  H1    G    43      50.205  26.094  29.007  1.00  0.00           H  
ATOM   1365  C2    G    43      49.077  25.750  27.285  1.00  0.00           C  
ATOM   1366  N2    G    43      48.942  27.029  27.032  1.00  0.00           N  
ATOM   1367  H21   G    43      48.372  27.272  26.234  1.00  0.00           H  
ATOM   1368  H22   G    43      49.601  27.647  27.482  1.00  0.00           H  
ATOM   1369  N3    G    43      48.467  24.877  26.485  1.00  0.00           N  
ATOM   1370  C4    G    43      48.690  23.601  26.822  1.00  0.00           C  
ATOM   1371  C3'   G    43      48.606  21.402  23.164  1.00  0.00           C  
ATOM   1372  H3'   G    43      49.497  21.172  23.747  1.00  0.00           H  
ATOM   1373  C2'   G    43      48.157  22.831  23.702  1.00  0.00           C  
ATOM   1374  H2'   G    43      48.958  23.518  23.975  1.00  0.00           H  
ATOM   1375  O2'   G    43      47.329  23.453  22.745  1.00  0.00           O  
ATOM   1376 HO2'   G    43      47.654  23.099  21.914  1.00  0.00           H  
ATOM   1377  O3'   G    43      48.801  21.402  21.720  1.00  0.00           O  
ATOM   1378  P     C    44      50.244  21.745  21.112  1.00  0.00           P  
ATOM   1379  OP1   C    44      50.076  21.755  19.681  1.00  0.00           O  
ATOM   1380  OP2   C    44      51.277  20.794  21.659  1.00  0.00           O  
ATOM   1381  O5'   C    44      50.619  23.189  21.581  1.00  0.00           O  
ATOM   1382  C5'   C    44      50.105  24.323  20.974  1.00  0.00           C  
ATOM   1383  H5'   C    44      49.019  24.309  21.063  1.00  0.00           H  
ATOM   1384 H5''   C    44      50.389  24.432  19.928  1.00  0.00           H  
ATOM   1385  C4'   C    44      50.581  25.494  21.833  1.00  0.00           C  
ATOM   1386  H4'   C    44      50.107  26.331  21.320  1.00  0.00           H  
ATOM   1387  O4'   C    44      50.306  25.548  23.252  1.00  0.00           O  
ATOM   1388  C1'   C    44      51.434  26.184  23.951  1.00  0.00           C  
ATOM   1389  H1'   C    44      51.248  27.079  24.545  1.00  0.00           H  
ATOM   1390  N1    C    44      51.971  25.072  24.813  1.00  0.00           N  
ATOM   1391  C6    C    44      51.689  23.742  24.648  1.00  0.00           C  
ATOM   1392  H6    C    44      51.013  23.566  23.824  1.00  0.00           H  
ATOM   1393  C5    C    44      51.898  22.813  25.618  1.00  0.00           C  
ATOM   1394  H5    C    44      51.506  21.814  25.496  1.00  0.00           H  
ATOM   1395  C4    C    44      52.667  23.289  26.731  1.00  0.00           C  
ATOM   1396  N4    C    44      52.816  22.493  27.711  1.00  0.00           N  
ATOM   1397  H41   C    44      53.345  22.794  28.517  1.00  0.00           H  
ATOM   1398  H42   C    44      52.538  21.531  27.578  1.00  0.00           H  
ATOM   1399  N3    C    44      52.992  24.586  26.935  1.00  0.00           N  
ATOM   1400  C2    C    44      52.784  25.459  25.898  1.00  0.00           C  
ATOM   1401  O2    C    44      53.267  26.581  25.904  1.00  0.00           O  
ATOM   1402  C3'   C    44      52.135  25.542  21.836  1.00  0.00           C  
ATOM   1403  H3'   C    44      52.540  24.604  22.219  1.00  0.00           H  
ATOM   1404  C2'   C    44      52.499  26.553  22.906  1.00  0.00           C  
ATOM   1405  H2'   C    44      53.545  26.472  23.202  1.00  0.00           H  
ATOM   1406  O2'   C    44      52.226  27.881  22.446  1.00  0.00           O  
ATOM   1407 HO2'   C    44      52.441  27.874  21.510  1.00  0.00           H  
ATOM   1408  O3'   C    44      52.744  26.015  20.635  1.00  0.00           O  
ATOM   1409  P     A    45      54.058  25.351  20.034  1.00  0.00           P  
ATOM   1410  OP1   A    45      54.371  25.880  18.721  1.00  0.00           O  
ATOM   1411  OP2   A    45      54.055  23.855  20.271  1.00  0.00           O  
ATOM   1412  O5'   A    45      55.150  25.879  21.044  1.00  0.00           O  
ATOM   1413  C5'   A    45      55.548  27.192  21.033  1.00  0.00           C  
ATOM   1414  H5'   A    45      54.735  27.916  21.087  1.00  0.00           H  
ATOM   1415 H5''   A    45      56.013  27.306  20.053  1.00  0.00           H  
ATOM   1416  C4'   A    45      56.552  27.581  22.121  1.00  0.00           C  
ATOM   1417  H4'   A    45      56.764  28.632  21.924  1.00  0.00           H  
ATOM   1418  O4'   A    45      55.973  27.403  23.372  1.00  0.00           O  
ATOM   1419  C1'   A    45      56.928  26.991  24.279  1.00  0.00           C  
ATOM   1420  H1'   A    45      56.972  27.558  25.209  1.00  0.00           H  
ATOM   1421  N9    A    45      56.571  25.584  24.664  1.00  0.00           N  
ATOM   1422  C8    A    45      55.601  24.874  24.156  1.00  0.00           C  
ATOM   1423  H8    A    45      55.055  25.178  23.275  1.00  0.00           H  
ATOM   1424  N7    A    45      55.386  23.685  24.745  1.00  0.00           N  
ATOM   1425  C5    A    45      56.258  23.781  25.862  1.00  0.00           C  
ATOM   1426  C6    A    45      56.522  23.049  27.053  1.00  0.00           C  
ATOM   1427  N6    A    45      55.939  21.905  27.345  1.00  0.00           N  
ATOM   1428  H61   A    45      56.185  21.551  28.258  1.00  0.00           H  
ATOM   1429  H62   A    45      55.309  21.338  26.796  1.00  0.00           H  
ATOM   1430  N1    A    45      57.444  23.370  27.912  1.00  0.00           N  
ATOM   1431  C2    A    45      58.061  24.513  27.750  1.00  0.00           C  
ATOM   1432  H2    A    45      58.749  24.769  28.543  1.00  0.00           H  
ATOM   1433  N3    A    45      57.875  25.344  26.787  1.00  0.00           N  
ATOM   1434  C4    A    45      56.976  24.928  25.833  1.00  0.00           C  
ATOM   1435  C3'   A    45      57.798  26.785  22.152  1.00  0.00           C  
ATOM   1436  H3'   A    45      57.633  25.734  21.913  1.00  0.00           H  
ATOM   1437  C2'   A    45      58.277  27.056  23.597  1.00  0.00           C  
ATOM   1438  H2'   A    45      58.983  26.302  23.945  1.00  0.00           H  
ATOM   1439  O2'   A    45      58.806  28.352  23.755  1.00  0.00           O  
ATOM   1440 HO2'   A    45      59.466  28.480  23.070  1.00  0.00           H  
ATOM   1441  O3'   A    45      58.768  27.311  21.255  1.00  0.00           O  
ATOM   1442  P     C    46      60.183  26.697  21.103  1.00  0.00           P  
ATOM   1443  OP1   C    46      60.543  27.155  19.807  1.00  0.00           O  
ATOM   1444  OP2   C    46      60.147  25.241  21.498  1.00  0.00           O  
ATOM   1445  O5'   C    46      60.951  27.577  22.185  1.00  0.00           O  
ATOM   1446  C5'   C    46      62.158  28.286  21.826  1.00  0.00           C  
ATOM   1447  H5'   C    46      61.852  28.835  20.935  1.00  0.00           H  
ATOM   1448 H5''   C    46      62.958  27.561  21.670  1.00  0.00           H  
ATOM   1449  C4'   C    46      62.629  29.293  22.881  1.00  0.00           C  
ATOM   1450  H4'   C    46      63.581  29.690  22.530  1.00  0.00           H  
ATOM   1451  O4'   C    46      61.716  30.321  23.296  1.00  0.00           O  
ATOM   1452  C1'   C    46      62.212  30.795  24.578  1.00  0.00           C  
ATOM   1453  H1'   C    46      62.979  31.564  24.487  1.00  0.00           H  
ATOM   1454  N1    C    46      61.161  31.398  25.419  1.00  0.00           N  
ATOM   1455  C6    C    46      59.841  31.384  25.121  1.00  0.00           C  
ATOM   1456  H6    C    46      59.644  30.934  24.158  1.00  0.00           H  
ATOM   1457  C5    C    46      58.876  32.128  25.729  1.00  0.00           C  
ATOM   1458  H5    C    46      57.868  32.305  25.383  1.00  0.00           H  
ATOM   1459  C4    C    46      59.370  32.991  26.768  1.00  0.00           C  
ATOM   1460  N4    C    46      58.689  33.885  27.464  1.00  0.00           N  
ATOM   1461  H41   C    46      59.281  34.411  28.091  1.00  0.00           H  
ATOM   1462  H42   C    46      57.695  34.062  27.432  1.00  0.00           H  
ATOM   1463  N3    C    46      60.664  32.978  27.106  1.00  0.00           N  
ATOM   1464  C2    C    46      61.568  32.214  26.499  1.00  0.00           C  
ATOM   1465  O2    C    46      62.711  32.272  26.900  1.00  0.00           O  
ATOM   1466  C3'   C    46      62.887  28.538  24.272  1.00  0.00           C  
ATOM   1467  H3'   C    46      62.001  27.928  24.449  1.00  0.00           H  
ATOM   1468  C2'   C    46      62.814  29.672  25.340  1.00  0.00           C  
ATOM   1469  H2'   C    46      62.283  29.334  26.230  1.00  0.00           H  
ATOM   1470  O2'   C    46      64.128  30.000  25.653  1.00  0.00           O  
ATOM   1471 HO2'   C    46      64.626  29.358  25.143  1.00  0.00           H  
ATOM   1472  O3'   C    46      64.097  27.918  24.232  1.00  0.00           O  
ATOM   1473  P     U    47      64.308  26.554  24.881  1.00  0.00           P  
ATOM   1474  OP1   U    47      65.772  26.296  24.829  1.00  0.00           O  
ATOM   1475  OP2   U    47      63.406  25.583  24.201  1.00  0.00           O  
ATOM   1476  O5'   U    47      63.991  26.732  26.360  1.00  0.00           O  
ATOM   1477  C5'   U    47      64.949  27.207  27.313  1.00  0.00           C  
ATOM   1478  H5'   U    47      65.532  28.029  26.897  1.00  0.00           H  
ATOM   1479 H5''   U    47      65.618  26.380  27.553  1.00  0.00           H  
ATOM   1480  C4'   U    47      64.117  27.613  28.573  1.00  0.00           C  
ATOM   1481  H4'   U    47      64.885  27.993  29.247  1.00  0.00           H  
ATOM   1482  O4'   U    47      63.119  28.624  28.364  1.00  0.00           O  
ATOM   1483  C1'   U    47      62.053  28.474  29.296  1.00  0.00           C  
ATOM   1484  H1'   U    47      62.106  29.269  30.039  1.00  0.00           H  
ATOM   1485  N1    U    47      60.715  28.706  28.724  1.00  0.00           N  
ATOM   1486  C6    U    47      59.987  29.742  29.218  1.00  0.00           C  
ATOM   1487  H6    U    47      60.383  30.334  30.030  1.00  0.00           H  
ATOM   1488  C5    U    47      58.682  29.987  28.726  1.00  0.00           C  
ATOM   1489  H5    U    47      58.055  30.770  29.126  1.00  0.00           H  
ATOM   1490  C4    U    47      58.085  29.194  27.665  1.00  0.00           C  
ATOM   1491  O4    U    47      56.942  29.387  27.155  1.00  0.00           O  
ATOM   1492  N3    U    47      58.850  28.026  27.422  1.00  0.00           N  
ATOM   1493  H3    U    47      58.511  27.460  26.657  1.00  0.00           H  
ATOM   1494  C2    U    47      60.110  27.737  27.873  1.00  0.00           C  
ATOM   1495  O2    U    47      60.658  26.699  27.371  1.00  0.00           O  
ATOM   1496  C3'   U    47      63.370  26.374  29.146  1.00  0.00           C  
ATOM   1497  H3'   U    47      62.873  25.784  28.376  1.00  0.00           H  
ATOM   1498  C2'   U    47      62.390  27.146  30.020  1.00  0.00           C  
ATOM   1499  H2'   U    47      61.473  26.566  30.119  1.00  0.00           H  
ATOM   1500  O2'   U    47      62.825  27.559  31.245  1.00  0.00           O  
ATOM   1501 HO2'   U    47      63.396  26.846  31.539  1.00  0.00           H  
ATOM   1502  O3'   U    47      64.265  25.616  29.992  1.00  0.00           O  
ATOM   1503  P     A    48      63.998  24.042  30.414  1.00  0.00           P  
ATOM   1504  OP1   A    48      65.137  23.537  31.173  1.00  0.00           O  
ATOM   1505  OP2   A    48      63.478  23.254  29.237  1.00  0.00           O  
ATOM   1506  O5'   A    48      62.716  24.284  31.392  1.00  0.00           O  
ATOM   1507  C5'   A    48      61.396  23.943  30.963  1.00  0.00           C  
ATOM   1508  H5'   A    48      61.374  22.906  30.627  1.00  0.00           H  
ATOM   1509 H5''   A    48      61.099  24.592  30.140  1.00  0.00           H  
ATOM   1510  C4'   A    48      60.404  24.191  32.058  1.00  0.00           C  
ATOM   1511  H4'   A    48      60.314  25.263  32.235  1.00  0.00           H  
ATOM   1512  O4'   A    48      59.198  23.679  31.461  1.00  0.00           O  
ATOM   1513  C1'   A    48      58.765  22.580  32.321  1.00  0.00           C  
ATOM   1514  H1'   A    48      57.987  22.959  32.984  1.00  0.00           H  
ATOM   1515  N9    A    48      58.144  21.497  31.490  1.00  0.00           N  
ATOM   1516  C8    A    48      58.562  20.990  30.269  1.00  0.00           C  
ATOM   1517  H8    A    48      59.532  21.224  29.857  1.00  0.00           H  
ATOM   1518  N7    A    48      57.606  20.235  29.774  1.00  0.00           N  
ATOM   1519  C5    A    48      56.575  20.219  30.703  1.00  0.00           C  
ATOM   1520  C6    A    48      55.200  19.901  30.600  1.00  0.00           C  
ATOM   1521  N6    A    48      54.553  19.492  29.533  1.00  0.00           N  
ATOM   1522  H61   A    48      53.548  19.402  29.501  1.00  0.00           H  
ATOM   1523  H62   A    48      55.169  19.192  28.790  1.00  0.00           H  
ATOM   1524  N1    A    48      54.351  20.125  31.609  1.00  0.00           N  
ATOM   1525  C2    A    48      54.833  20.680  32.679  1.00  0.00           C  
ATOM   1526  H2    A    48      54.117  20.863  33.467  1.00  0.00           H  
ATOM   1527  N3    A    48      56.088  21.188  32.870  1.00  0.00           N  
ATOM   1528  C4    A    48      56.907  20.904  31.850  1.00  0.00           C  
ATOM   1529  C3'   A    48      60.734  23.389  33.310  1.00  0.00           C  
ATOM   1530  H3'   A    48      61.790  23.121  33.328  1.00  0.00           H  
ATOM   1531  C2'   A    48      60.014  22.070  33.054  1.00  0.00           C  
ATOM   1532  H2'   A    48      60.618  21.479  32.365  1.00  0.00           H  
ATOM   1533  O2'   A    48      59.683  21.391  34.254  1.00  0.00           O  
ATOM   1534 HO2'   A    48      59.763  22.101  34.896  1.00  0.00           H  
ATOM   1535  O3'   A    48      60.161  23.865  34.513  1.00  0.00           O  
ATOM   1536  P     G    49      60.667  25.074  35.453  1.00  0.00           P  
ATOM   1537  OP1   G    49      62.120  25.131  35.532  1.00  0.00           O  
ATOM   1538  OP2   G    49      59.957  24.894  36.728  1.00  0.00           O  
ATOM   1539  O5'   G    49      59.987  26.245  34.648  1.00  0.00           O  
ATOM   1540  C5'   G    49      60.696  27.433  34.392  1.00  0.00           C  
ATOM   1541  H5'   G    49      61.599  27.388  33.782  1.00  0.00           H  
ATOM   1542 H5''   G    49      61.064  27.948  35.279  1.00  0.00           H  
ATOM   1543  C4'   G    49      59.762  28.408  33.590  1.00  0.00           C  
ATOM   1544  H4'   G    49      60.268  29.361  33.436  1.00  0.00           H  
ATOM   1545  O4'   G    49      59.393  27.765  32.334  1.00  0.00           O  
ATOM   1546  C1'   G    49      58.018  27.914  32.050  1.00  0.00           C  
ATOM   1547  H1'   G    49      57.933  28.308  31.037  1.00  0.00           H  
ATOM   1548  N9    G    49      57.153  26.683  31.964  1.00  0.00           N  
ATOM   1549  C8    G    49      56.983  25.617  32.799  1.00  0.00           C  
ATOM   1550  H8    G    49      57.648  25.506  33.643  1.00  0.00           H  
ATOM   1551  N7    G    49      56.153  24.714  32.360  1.00  0.00           N  
ATOM   1552  C5    G    49      55.668  25.265  31.151  1.00  0.00           C  
ATOM   1553  C6    G    49      54.702  24.773  30.261  1.00  0.00           C  
ATOM   1554  O6    G    49      54.023  23.756  30.386  1.00  0.00           O  
ATOM   1555  N1    G    49      54.456  25.601  29.200  1.00  0.00           N  
ATOM   1556  H1    G    49      53.936  25.259  28.404  1.00  0.00           H  
ATOM   1557  C2    G    49      55.008  26.828  29.088  1.00  0.00           C  
ATOM   1558  N2    G    49      54.746  27.532  28.052  1.00  0.00           N  
ATOM   1559  H21   G    49      53.933  27.409  27.466  1.00  0.00           H  
ATOM   1560  H22   G    49      55.328  28.319  27.804  1.00  0.00           H  
ATOM   1561  N3    G    49      56.017  27.326  29.884  1.00  0.00           N  
ATOM   1562  C4    G    49      56.248  26.515  30.972  1.00  0.00           C  
ATOM   1563  C3'   G    49      58.435  28.795  34.181  1.00  0.00           C  
ATOM   1564  H3'   G    49      58.016  27.990  34.784  1.00  0.00           H  
ATOM   1565  C2'   G    49      57.489  28.997  32.942  1.00  0.00           C  
ATOM   1566  H2'   G    49      56.468  28.818  33.279  1.00  0.00           H  
ATOM   1567  O2'   G    49      57.806  30.246  32.268  1.00  0.00           O  
ATOM   1568 HO2'   G    49      57.521  31.034  32.738  1.00  0.00           H  
ATOM   1569  O3'   G    49      58.572  30.005  34.904  1.00  0.00           O  
ATOM   1570  P     U    50      57.360  30.877  35.550  1.00  0.00           P  
ATOM   1571  OP1   U    50      58.018  31.812  36.554  1.00  0.00           O  
ATOM   1572  OP2   U    50      56.423  29.918  36.125  1.00  0.00           O  
ATOM   1573  O5'   U    50      56.721  31.761  34.320  1.00  0.00           O  
ATOM   1574  C5'   U    50      57.315  33.006  34.033  1.00  0.00           C  
ATOM   1575  H5'   U    50      58.385  32.940  33.836  1.00  0.00           H  
ATOM   1576 H5''   U    50      57.284  33.710  34.865  1.00  0.00           H  
ATOM   1577  C4'   U    50      56.766  33.818  32.804  1.00  0.00           C  
ATOM   1578  H4'   U    50      57.303  34.760  32.689  1.00  0.00           H  
ATOM   1579  O4'   U    50      57.077  33.186  31.635  1.00  0.00           O  
ATOM   1580  C1'   U    50      56.170  33.688  30.630  1.00  0.00           C  
ATOM   1581  H1'   U    50      56.727  34.325  29.943  1.00  0.00           H  
ATOM   1582  N1    U    50      55.506  32.573  29.840  1.00  0.00           N  
ATOM   1583  C6    U    50      55.121  31.484  30.535  1.00  0.00           C  
ATOM   1584  H6    U    50      55.482  31.206  31.514  1.00  0.00           H  
ATOM   1585  C5    U    50      54.294  30.587  29.902  1.00  0.00           C  
ATOM   1586  H5    U    50      54.124  29.658  30.427  1.00  0.00           H  
ATOM   1587  C4    U    50      53.770  30.756  28.578  1.00  0.00           C  
ATOM   1588  O4    U    50      53.048  29.973  27.951  1.00  0.00           O  
ATOM   1589  N3    U    50      54.173  31.899  27.960  1.00  0.00           N  
ATOM   1590  H3    U    50      53.770  32.062  27.048  1.00  0.00           H  
ATOM   1591  C2    U    50      55.047  32.835  28.531  1.00  0.00           C  
ATOM   1592  O2    U    50      55.487  33.765  27.864  1.00  0.00           O  
ATOM   1593  C3'   U    50      55.314  34.095  32.803  1.00  0.00           C  
ATOM   1594  H3'   U    50      54.836  33.128  32.955  1.00  0.00           H  
ATOM   1595  C2'   U    50      55.142  34.621  31.420  1.00  0.00           C  
ATOM   1596  H2'   U    50      54.125  34.412  31.087  1.00  0.00           H  
ATOM   1597  O2'   U    50      55.457  35.966  31.292  1.00  0.00           O  
ATOM   1598 HO2'   U    50      54.878  36.472  31.867  1.00  0.00           H  
ATOM   1599  O3'   U    50      54.838  35.004  33.793  1.00  0.00           O  
ATOM   1600  P     A    51      53.364  35.430  33.751  1.00  0.00           P  
ATOM   1601  OP1   A    51      53.258  36.598  32.798  1.00  0.00           O  
ATOM   1602  OP2   A    51      52.966  35.669  35.190  1.00  0.00           O  
ATOM   1603  O5'   A    51      52.398  34.285  33.245  1.00  0.00           O  
ATOM   1604  C5'   A    51      51.556  34.450  32.124  1.00  0.00           C  
ATOM   1605  H5'   A    51      52.100  35.058  31.401  1.00  0.00           H  
ATOM   1606 H5''   A    51      50.637  34.995  32.343  1.00  0.00           H  
ATOM   1607  C4'   A    51      51.137  33.222  31.452  1.00  0.00           C  
ATOM   1608  H4'   A    51      50.679  33.616  30.545  1.00  0.00           H  
ATOM   1609  O4'   A    51      52.196  32.296  31.093  1.00  0.00           O  
ATOM   1610  C1'   A    51      51.596  31.017  31.399  1.00  0.00           C  
ATOM   1611  H1'   A    51      51.717  30.325  30.565  1.00  0.00           H  
ATOM   1612  N9    A    51      52.294  30.377  32.515  1.00  0.00           N  
ATOM   1613  C8    A    51      52.968  30.930  33.601  1.00  0.00           C  
ATOM   1614  H8    A    51      52.921  31.996  33.767  1.00  0.00           H  
ATOM   1615  N7    A    51      53.708  30.065  34.273  1.00  0.00           N  
ATOM   1616  C5    A    51      53.406  28.838  33.636  1.00  0.00           C  
ATOM   1617  C6    A    51      53.859  27.499  33.783  1.00  0.00           C  
ATOM   1618  N6    A    51      54.780  27.100  34.597  1.00  0.00           N  
ATOM   1619  H61   A    51      55.217  27.771  35.212  1.00  0.00           H  
ATOM   1620  H62   A    51      55.029  26.123  34.655  1.00  0.00           H  
ATOM   1621  N1    A    51      53.376  26.523  32.968  1.00  0.00           N  
ATOM   1622  C2    A    51      52.560  26.809  31.989  1.00  0.00           C  
ATOM   1623  H2    A    51      52.279  26.021  31.306  1.00  0.00           H  
ATOM   1624  N3    A    51      52.234  28.045  31.674  1.00  0.00           N  
ATOM   1625  C4    A    51      52.591  29.012  32.540  1.00  0.00           C  
ATOM   1626  C3'   A    51      50.001  32.522  32.257  1.00  0.00           C  
ATOM   1627  H3'   A    51      50.333  32.476  33.294  1.00  0.00           H  
ATOM   1628  C2'   A    51      50.107  31.157  31.660  1.00  0.00           C  
ATOM   1629  H2'   A    51      49.737  30.388  32.339  1.00  0.00           H  
ATOM   1630  O2'   A    51      49.426  31.128  30.418  1.00  0.00           O  
ATOM   1631 HO2'   A    51      48.508  31.324  30.618  1.00  0.00           H  
ATOM   1632  O3'   A    51      48.835  33.237  32.080  1.00  0.00           O  
ATOM   1633  P     C    52      47.461  32.701  32.605  1.00  0.00           P  
ATOM   1634  OP1   C    52      46.546  33.823  32.565  1.00  0.00           O  
ATOM   1635  OP2   C    52      47.746  31.925  33.870  1.00  0.00           O  
ATOM   1636  O5'   C    52      46.936  31.613  31.546  1.00  0.00           O  
ATOM   1637  C5'   C    52      46.324  31.984  30.293  1.00  0.00           C  
ATOM   1638  H5'   C    52      47.092  32.615  29.846  1.00  0.00           H  
ATOM   1639 H5''   C    52      45.413  32.562  30.447  1.00  0.00           H  
ATOM   1640  C4'   C    52      45.965  30.693  29.388  1.00  0.00           C  
ATOM   1641  H4'   C    52      45.700  30.957  28.364  1.00  0.00           H  
ATOM   1642  O4'   C    52      47.020  29.810  29.307  1.00  0.00           O  
ATOM   1643  C1'   C    52      46.451  28.413  29.195  1.00  0.00           C  
ATOM   1644  H1'   C    52      46.730  28.111  28.185  1.00  0.00           H  
ATOM   1645  N1    C    52      47.000  27.528  30.335  1.00  0.00           N  
ATOM   1646  C6    C    52      47.933  27.965  31.188  1.00  0.00           C  
ATOM   1647  H6    C    52      48.206  29.010  31.197  1.00  0.00           H  
ATOM   1648  C5    C    52      48.567  27.150  32.073  1.00  0.00           C  
ATOM   1649  H5    C    52      49.315  27.518  32.761  1.00  0.00           H  
ATOM   1650  C4    C    52      48.268  25.798  31.920  1.00  0.00           C  
ATOM   1651  N4    C    52      48.609  25.006  32.847  1.00  0.00           N  
ATOM   1652  H41   C    52      48.326  24.052  32.672  1.00  0.00           H  
ATOM   1653  H42   C    52      49.265  25.367  33.524  1.00  0.00           H  
ATOM   1654  N3    C    52      47.448  25.301  31.021  1.00  0.00           N  
ATOM   1655  C2    C    52      46.745  26.130  30.296  1.00  0.00           C  
ATOM   1656  O2    C    52      45.898  25.702  29.522  1.00  0.00           O  
ATOM   1657  C3'   C    52      44.804  29.921  29.953  1.00  0.00           C  
ATOM   1658  H3'   C    52      44.959  29.945  31.031  1.00  0.00           H  
ATOM   1659  C2'   C    52      44.981  28.579  29.333  1.00  0.00           C  
ATOM   1660  H2'   C    52      44.435  27.847  29.927  1.00  0.00           H  
ATOM   1661  O2'   C    52      44.431  28.493  28.037  1.00  0.00           O  
ATOM   1662 HO2'   C    52      43.642  29.041  28.055  1.00  0.00           H  
ATOM   1663  O3'   C    52      43.584  30.507  29.551  1.00  0.00           O  
ATOM   1664  P     U    53      42.211  30.403  30.432  1.00  0.00           P  
ATOM   1665  OP1   U    53      41.221  31.353  29.817  1.00  0.00           O  
ATOM   1666  OP2   U    53      42.618  30.643  31.830  1.00  0.00           O  
ATOM   1667  O5'   U    53      41.601  28.912  30.234  1.00  0.00           O  
ATOM   1668  C5'   U    53      40.905  28.463  29.079  1.00  0.00           C  
ATOM   1669  H5'   U    53      41.387  28.811  28.166  1.00  0.00           H  
ATOM   1670 H5''   U    53      39.918  28.906  29.215  1.00  0.00           H  
ATOM   1671  C4'   U    53      40.820  26.925  29.001  1.00  0.00           C  
ATOM   1672  H4'   U    53      40.371  26.591  28.066  1.00  0.00           H  
ATOM   1673  O4'   U    53      42.165  26.402  29.268  1.00  0.00           O  
ATOM   1674  C1'   U    53      42.012  25.081  29.815  1.00  0.00           C  
ATOM   1675  H1'   U    53      42.191  24.442  28.949  1.00  0.00           H  
ATOM   1676  N1    U    53      42.968  24.868  30.903  1.00  0.00           N  
ATOM   1677  C6    U    53      43.258  25.912  31.808  1.00  0.00           C  
ATOM   1678  H6    U    53      42.703  26.839  31.820  1.00  0.00           H  
ATOM   1679  C5    U    53      44.129  25.702  32.833  1.00  0.00           C  
ATOM   1680  H5    U    53      44.377  26.421  33.600  1.00  0.00           H  
ATOM   1681  C4    U    53      44.882  24.506  32.958  1.00  0.00           C  
ATOM   1682  O4    U    53      45.646  24.256  33.943  1.00  0.00           O  
ATOM   1683  N3    U    53      44.578  23.517  32.065  1.00  0.00           N  
ATOM   1684  H3    U    53      45.076  22.656  32.244  1.00  0.00           H  
ATOM   1685  C2    U    53      43.625  23.657  31.034  1.00  0.00           C  
ATOM   1686  O2    U    53      43.315  22.656  30.377  1.00  0.00           O  
ATOM   1687  C3'   U    53      40.167  26.264  30.236  1.00  0.00           C  
ATOM   1688  H3'   U    53      40.483  26.642  31.208  1.00  0.00           H  
ATOM   1689  C2'   U    53      40.564  24.811  30.247  1.00  0.00           C  
ATOM   1690  H2'   U    53      40.526  24.414  31.261  1.00  0.00           H  
ATOM   1691  O2'   U    53      39.879  23.985  29.337  1.00  0.00           O  
ATOM   1692 HO2'   U    53      39.259  23.368  29.732  1.00  0.00           H  
ATOM   1693  O3'   U    53      38.711  26.545  30.158  1.00  0.00           O  
ATOM   1694  P     G    54      37.877  26.604  31.527  1.00  0.00           P  
ATOM   1695  OP1   G    54      36.495  27.063  31.242  1.00  0.00           O  
ATOM   1696  OP2   G    54      38.687  27.251  32.541  1.00  0.00           O  
ATOM   1697  O5'   G    54      37.863  25.032  31.892  1.00  0.00           O  
ATOM   1698  C5'   G    54      37.064  24.160  31.195  1.00  0.00           C  
ATOM   1699  H5'   G    54      37.204  24.332  30.127  1.00  0.00           H  
ATOM   1700 H5''   G    54      36.041  24.417  31.469  1.00  0.00           H  
ATOM   1701  C4'   G    54      37.531  22.723  31.561  1.00  0.00           C  
ATOM   1702  H4'   G    54      37.048  21.982  30.924  1.00  0.00           H  
ATOM   1703  O4'   G    54      38.923  22.643  31.590  1.00  0.00           O  
ATOM   1704  C1'   G    54      39.476  21.751  32.469  1.00  0.00           C  
ATOM   1705  H1'   G    54      40.041  21.031  31.876  1.00  0.00           H  
ATOM   1706  N9    G    54      40.505  22.294  33.330  1.00  0.00           N  
ATOM   1707  C8    G    54      40.681  23.565  33.832  1.00  0.00           C  
ATOM   1708  H8    G    54      40.171  24.370  33.323  1.00  0.00           H  
ATOM   1709  N7    G    54      41.700  23.687  34.697  1.00  0.00           N  
ATOM   1710  C5    G    54      42.097  22.378  34.889  1.00  0.00           C  
ATOM   1711  C6    G    54      43.098  21.755  35.816  1.00  0.00           C  
ATOM   1712  O6    G    54      43.853  22.271  36.646  1.00  0.00           O  
ATOM   1713  N1    G    54      43.116  20.431  35.727  1.00  0.00           N  
ATOM   1714  H1    G    54      43.788  19.928  36.289  1.00  0.00           H  
ATOM   1715  C2    G    54      42.339  19.673  34.953  1.00  0.00           C  
ATOM   1716  N2    G    54      42.492  18.376  35.049  1.00  0.00           N  
ATOM   1717  H21   G    54      42.273  17.945  34.162  1.00  0.00           H  
ATOM   1718  H22   G    54      43.231  18.107  35.682  1.00  0.00           H  
ATOM   1719  N3    G    54      41.469  20.165  34.036  1.00  0.00           N  
ATOM   1720  C4    G    54      41.358  21.501  34.065  1.00  0.00           C  
ATOM   1721  C3'   G    54      37.247  22.299  33.034  1.00  0.00           C  
ATOM   1722  H3'   G    54      37.600  23.019  33.772  1.00  0.00           H  
ATOM   1723  C2'   G    54      38.277  21.159  33.205  1.00  0.00           C  
ATOM   1724  H2'   G    54      38.497  21.066  34.269  1.00  0.00           H  
ATOM   1725  O2'   G    54      37.823  19.992  32.479  1.00  0.00           O  
ATOM   1726 HO2'   G    54      36.896  20.009  32.730  1.00  0.00           H  
ATOM   1727  O3'   G    54      35.974  21.782  33.215  1.00  0.00           O  
ATOM   1728  P     A    55      35.308  21.812  34.598  1.00  0.00           P  
ATOM   1729  OP1   A    55      33.828  21.687  34.476  1.00  0.00           O  
ATOM   1730  OP2   A    55      35.841  22.934  35.365  1.00  0.00           O  
ATOM   1731  O5'   A    55      35.835  20.461  35.243  1.00  0.00           O  
ATOM   1732  C5'   A    55      35.299  19.247  34.663  1.00  0.00           C  
ATOM   1733  H5'   A    55      35.505  19.194  33.594  1.00  0.00           H  
ATOM   1734 H5''   A    55      34.241  19.239  34.926  1.00  0.00           H  
ATOM   1735  C4'   A    55      35.853  17.989  35.336  1.00  0.00           C  
ATOM   1736  H4'   A    55      35.431  17.081  34.905  1.00  0.00           H  
ATOM   1737  O4'   A    55      37.250  18.021  35.153  1.00  0.00           O  
ATOM   1738  C1'   A    55      37.845  17.316  36.238  1.00  0.00           C  
ATOM   1739  H1'   A    55      38.339  16.414  35.877  1.00  0.00           H  
ATOM   1740  N9    A    55      38.835  18.271  36.849  1.00  0.00           N  
ATOM   1741  C8    A    55      38.927  19.636  36.644  1.00  0.00           C  
ATOM   1742  H8    A    55      38.384  20.215  35.911  1.00  0.00           H  
ATOM   1743  N7    A    55      39.956  20.146  37.251  1.00  0.00           N  
ATOM   1744  C5    A    55      40.545  19.041  37.868  1.00  0.00           C  
ATOM   1745  C6    A    55      41.714  18.825  38.650  1.00  0.00           C  
ATOM   1746  N6    A    55      42.736  19.637  38.665  1.00  0.00           N  
ATOM   1747  H61   A    55      43.546  19.400  39.219  1.00  0.00           H  
ATOM   1748  H62   A    55      42.683  20.632  38.497  1.00  0.00           H  
ATOM   1749  N1    A    55      41.968  17.645  39.222  1.00  0.00           N  
ATOM   1750  C2    A    55      41.193  16.622  38.914  1.00  0.00           C  
ATOM   1751  H2    A    55      41.367  15.664  39.381  1.00  0.00           H  
ATOM   1752  N3    A    55      40.015  16.691  38.243  1.00  0.00           N  
ATOM   1753  C4    A    55      39.802  17.939  37.704  1.00  0.00           C  
ATOM   1754  C3'   A    55      35.677  17.861  36.851  1.00  0.00           C  
ATOM   1755  H3'   A    55      35.981  18.846  37.205  1.00  0.00           H  
ATOM   1756  C2'   A    55      36.769  16.890  37.239  1.00  0.00           C  
ATOM   1757  H2'   A    55      37.139  17.093  38.244  1.00  0.00           H  
ATOM   1758  O2'   A    55      36.317  15.542  36.972  1.00  0.00           O  
ATOM   1759 HO2'   A    55      35.414  15.457  37.288  1.00  0.00           H  
ATOM   1760  O3'   A    55      34.401  17.516  37.308  1.00  0.00           O  
ATOM   1761  P     U    56      33.874  18.028  38.754  1.00  0.00           P  
ATOM   1762  OP1   U    56      32.628  17.341  38.957  1.00  0.00           O  
ATOM   1763  OP2   U    56      33.940  19.518  38.821  1.00  0.00           O  
ATOM   1764  O5'   U    56      34.923  17.521  39.875  1.00  0.00           O  
ATOM   1765  C5'   U    56      34.903  16.205  40.205  1.00  0.00           C  
ATOM   1766  H5'   U    56      34.804  15.760  39.215  1.00  0.00           H  
ATOM   1767 H5''   U    56      33.973  16.024  40.744  1.00  0.00           H  
ATOM   1768  C4'   U    56      36.059  15.660  40.960  1.00  0.00           C  
ATOM   1769  H4'   U    56      36.005  14.572  40.993  1.00  0.00           H  
ATOM   1770  O4'   U    56      37.334  16.075  40.321  1.00  0.00           O  
ATOM   1771  C1'   U    56      38.418  16.296  41.195  1.00  0.00           C  
ATOM   1772  H1'   U    56      39.255  15.642  40.953  1.00  0.00           H  
ATOM   1773  N1    U    56      38.854  17.723  41.249  1.00  0.00           N  
ATOM   1774  C6    U    56      38.235  18.788  40.517  1.00  0.00           C  
ATOM   1775  H6    U    56      37.275  18.594  40.062  1.00  0.00           H  
ATOM   1776  C5    U    56      38.828  19.998  40.335  1.00  0.00           C  
ATOM   1777  H5    U    56      38.375  20.751  39.706  1.00  0.00           H  
ATOM   1778  C4    U    56      40.099  20.301  40.902  1.00  0.00           C  
ATOM   1779  O4    U    56      40.762  21.312  40.662  1.00  0.00           O  
ATOM   1780  N3    U    56      40.594  19.271  41.689  1.00  0.00           N  
ATOM   1781  H3    U    56      41.555  19.251  42.000  1.00  0.00           H  
ATOM   1782  C2    U    56      40.129  17.991  41.773  1.00  0.00           C  
ATOM   1783  O2    U    56      40.858  17.147  42.273  1.00  0.00           O  
ATOM   1784  C3'   U    56      36.223  16.170  42.362  1.00  0.00           C  
ATOM   1785  H3'   U    56      36.097  17.249  42.447  1.00  0.00           H  
ATOM   1786  C2'   U    56      37.706  15.936  42.530  1.00  0.00           C  
ATOM   1787  H2'   U    56      38.028  16.558  43.365  1.00  0.00           H  
ATOM   1788  O2'   U    56      38.044  14.595  42.816  1.00  0.00           O  
ATOM   1789 HO2'   U    56      37.641  14.347  43.652  1.00  0.00           H  
ATOM   1790  O3'   U    56      35.473  15.380  43.265  1.00  0.00           O  
ATOM   1791  P     G    57      35.168  15.773  44.766  1.00  0.00           P  
ATOM   1792  OP1   G    57      34.388  14.707  45.388  1.00  0.00           O  
ATOM   1793  OP2   G    57      34.582  17.122  44.795  1.00  0.00           O  
ATOM   1794  O5'   G    57      36.581  15.886  45.525  1.00  0.00           O  
ATOM   1795  C5'   G    57      37.210  14.830  46.218  1.00  0.00           C  
ATOM   1796  H5'   G    57      37.292  13.977  45.544  1.00  0.00           H  
ATOM   1797 H5''   G    57      36.664  14.367  47.040  1.00  0.00           H  
ATOM   1798  C4'   G    57      38.576  15.151  46.787  1.00  0.00           C  
ATOM   1799  H4'   G    57      39.017  14.226  47.160  1.00  0.00           H  
ATOM   1800  O4'   G    57      39.523  15.408  45.705  1.00  0.00           O  
ATOM   1801  C1'   G    57      40.459  16.341  46.119  1.00  0.00           C  
ATOM   1802  H1'   G    57      41.470  16.018  45.874  1.00  0.00           H  
ATOM   1803  N9    G    57      40.258  17.679  45.499  1.00  0.00           N  
ATOM   1804  C8    G    57      39.072  18.336  45.092  1.00  0.00           C  
ATOM   1805  H8    G    57      38.125  17.840  45.244  1.00  0.00           H  
ATOM   1806  N7    G    57      39.293  19.528  44.550  1.00  0.00           N  
ATOM   1807  C5    G    57      40.653  19.663  44.792  1.00  0.00           C  
ATOM   1808  C6    G    57      41.426  20.913  44.759  1.00  0.00           C  
ATOM   1809  O6    G    57      41.219  22.023  44.242  1.00  0.00           O  
ATOM   1810  N1    G    57      42.744  20.809  45.146  1.00  0.00           N  
ATOM   1811  H1    G    57      43.328  21.615  44.975  1.00  0.00           H  
ATOM   1812  C2    G    57      43.326  19.638  45.515  1.00  0.00           C  
ATOM   1813  N2    G    57      44.505  19.609  46.028  1.00  0.00           N  
ATOM   1814  H21   G    57      44.675  18.805  46.615  1.00  0.00           H  
ATOM   1815  H22   G    57      45.103  20.423  46.016  1.00  0.00           H  
ATOM   1816  N3    G    57      42.597  18.544  45.702  1.00  0.00           N  
ATOM   1817  C4    G    57      41.273  18.569  45.303  1.00  0.00           C  
ATOM   1818  C3'   G    57      38.788  16.321  47.760  1.00  0.00           C  
ATOM   1819  H3'   G    57      38.271  17.192  47.358  1.00  0.00           H  
ATOM   1820  C2'   G    57      40.284  16.512  47.616  1.00  0.00           C  
ATOM   1821  H2'   G    57      40.558  17.485  48.024  1.00  0.00           H  
ATOM   1822  O2'   G    57      41.031  15.493  48.257  1.00  0.00           O  
ATOM   1823 HO2'   G    57      40.604  15.371  49.108  1.00  0.00           H  
ATOM   1824  O3'   G    57      38.381  16.040  49.047  1.00  0.00           O  
ATOM   1825  P     U    58      37.995  17.236  50.101  1.00  0.00           P  
ATOM   1826  OP1   U    58      37.649  16.508  51.382  1.00  0.00           O  
ATOM   1827  OP2   U    58      36.928  17.956  49.373  1.00  0.00           O  
ATOM   1828  O5'   U    58      39.268  18.137  50.219  1.00  0.00           O  
ATOM   1829  C5'   U    58      40.350  17.741  50.975  1.00  0.00           C  
ATOM   1830  H5'   U    58      40.593  16.712  50.710  1.00  0.00           H  
ATOM   1831 H5''   U    58      40.141  17.738  52.044  1.00  0.00           H  
ATOM   1832  C4'   U    58      41.548  18.679  50.773  1.00  0.00           C  
ATOM   1833  H4'   U    58      42.456  18.172  51.099  1.00  0.00           H  
ATOM   1834  O4'   U    58      41.737  19.071  49.415  1.00  0.00           O  
ATOM   1835  C1'   U    58      42.121  20.463  49.414  1.00  0.00           C  
ATOM   1836  H1'   U    58      43.119  20.517  48.978  1.00  0.00           H  
ATOM   1837  N1    U    58      41.277  21.336  48.570  1.00  0.00           N  
ATOM   1838  C6    U    58      39.897  21.055  48.534  1.00  0.00           C  
ATOM   1839  H6    U    58      39.460  20.192  49.014  1.00  0.00           H  
ATOM   1840  C5    U    58      39.011  21.867  47.903  1.00  0.00           C  
ATOM   1841  H5    U    58      37.973  21.576  47.838  1.00  0.00           H  
ATOM   1842  C4    U    58      39.411  23.120  47.352  1.00  0.00           C  
ATOM   1843  O4    U    58      38.723  23.847  46.737  1.00  0.00           O  
ATOM   1844  N3    U    58      40.805  23.331  47.409  1.00  0.00           N  
ATOM   1845  H3    U    58      41.030  24.245  47.042  1.00  0.00           H  
ATOM   1846  C2    U    58      41.743  22.551  48.001  1.00  0.00           C  
ATOM   1847  O2    U    58      42.894  22.913  48.178  1.00  0.00           O  
ATOM   1848  C3'   U    58      41.237  19.912  51.625  1.00  0.00           C  
ATOM   1849  H3'   U    58      40.206  20.265  51.588  1.00  0.00           H  
ATOM   1850  C2'   U    58      42.145  21.019  50.844  1.00  0.00           C  
ATOM   1851  H2'   U    58      41.672  22.000  50.867  1.00  0.00           H  
ATOM   1852  O2'   U    58      43.443  20.993  51.445  1.00  0.00           O  
ATOM   1853 HO2'   U    58      43.363  21.150  52.389  1.00  0.00           H  
ATOM   1854  O3'   U    58      41.739  19.736  53.021  1.00  0.00           O  
ATOM   1855  P     C    59      41.278  20.646  54.170  1.00  0.00           P  
ATOM   1856  OP1   C    59      41.711  19.966  55.409  1.00  0.00           O  
ATOM   1857  OP2   C    59      39.894  20.983  53.955  1.00  0.00           O  
ATOM   1858  O5'   C    59      42.096  21.944  54.066  1.00  0.00           O  
ATOM   1859  C5'   C    59      43.410  22.182  54.578  1.00  0.00           C  
ATOM   1860  H5'   C    59      44.133  21.467  54.184  1.00  0.00           H  
ATOM   1861 H5''   C    59      43.401  22.151  55.667  1.00  0.00           H  
ATOM   1862  C4'   C    59      43.743  23.582  54.103  1.00  0.00           C  
ATOM   1863  H4'   C    59      44.727  23.916  54.432  1.00  0.00           H  
ATOM   1864  O4'   C    59      43.703  23.709  52.738  1.00  0.00           O  
ATOM   1865  C1'   C    59      43.555  25.123  52.385  1.00  0.00           C  
ATOM   1866  H1'   C    59      44.557  25.523  52.231  1.00  0.00           H  
ATOM   1867  N1    C    59      42.576  25.314  51.251  1.00  0.00           N  
ATOM   1868  C6    C    59      41.388  24.598  51.195  1.00  0.00           C  
ATOM   1869  H6    C    59      41.295  23.854  51.972  1.00  0.00           H  
ATOM   1870  C5    C    59      40.479  24.819  50.195  1.00  0.00           C  
ATOM   1871  H5    C    59      39.577  24.228  50.153  1.00  0.00           H  
ATOM   1872  C4    C    59      40.782  25.896  49.325  1.00  0.00           C  
ATOM   1873  N4    C    59      39.905  26.238  48.491  1.00  0.00           N  
ATOM   1874  H41   C    59      38.959  25.914  48.628  1.00  0.00           H  
ATOM   1875  H42   C    59      40.025  27.103  47.982  1.00  0.00           H  
ATOM   1876  N3    C    59      41.817  26.658  49.434  1.00  0.00           N  
ATOM   1877  C2    C    59      42.729  26.440  50.411  1.00  0.00           C  
ATOM   1878  O2    C    59      43.707  27.187  50.491  1.00  0.00           O  
ATOM   1879  C3'   C    59      42.775  24.670  54.661  1.00  0.00           C  
ATOM   1880  H3'   C    59      41.740  24.329  54.654  1.00  0.00           H  
ATOM   1881  C2'   C    59      42.929  25.816  53.632  1.00  0.00           C  
ATOM   1882  H2'   C    59      41.931  26.121  53.315  1.00  0.00           H  
ATOM   1883  O2'   C    59      43.788  26.845  54.060  1.00  0.00           O  
ATOM   1884 HO2'   C    59      43.438  27.374  54.781  1.00  0.00           H  
ATOM   1885  O3'   C    59      43.335  25.096  55.895  1.00  0.00           O  
ATOM   1886  P     G    60      42.586  26.009  56.899  1.00  0.00           P  
ATOM   1887  OP1   G    60      43.423  25.936  58.097  1.00  0.00           O  
ATOM   1888  OP2   G    60      41.167  25.623  56.953  1.00  0.00           O  
ATOM   1889  O5'   G    60      42.548  27.545  56.266  1.00  0.00           O  
ATOM   1890  C5'   G    60      43.516  28.431  56.695  1.00  0.00           C  
ATOM   1891  H5'   G    60      44.443  27.981  56.339  1.00  0.00           H  
ATOM   1892 H5''   G    60      43.292  28.539  57.756  1.00  0.00           H  
ATOM   1893  C4'   G    60      43.508  29.828  56.123  1.00  0.00           C  
ATOM   1894  H4'   G    60      44.309  30.410  56.580  1.00  0.00           H  
ATOM   1895  O4'   G    60      43.557  29.803  54.691  1.00  0.00           O  
ATOM   1896  C1'   G    60      42.743  30.792  54.133  1.00  0.00           C  
ATOM   1897  H1'   G    60      43.227  31.562  53.532  1.00  0.00           H  
ATOM   1898  N9    G    60      41.890  30.123  53.157  1.00  0.00           N  
ATOM   1899  C8    G    60      41.114  29.052  53.335  1.00  0.00           C  
ATOM   1900  H8    G    60      41.066  28.631  54.329  1.00  0.00           H  
ATOM   1901  N7    G    60      40.427  28.667  52.295  1.00  0.00           N  
ATOM   1902  C5    G    60      40.662  29.656  51.372  1.00  0.00           C  
ATOM   1903  C6    G    60      40.224  29.964  50.059  1.00  0.00           C  
ATOM   1904  O6    G    60      39.516  29.235  49.359  1.00  0.00           O  
ATOM   1905  N1    G    60      40.526  31.131  49.507  1.00  0.00           N  
ATOM   1906  H1    G    60      40.369  31.227  48.514  1.00  0.00           H  
ATOM   1907  C2    G    60      41.259  32.065  50.150  1.00  0.00           C  
ATOM   1908  N2    G    60      41.675  33.077  49.472  1.00  0.00           N  
ATOM   1909  H21   G    60      41.511  32.957  48.483  1.00  0.00           H  
ATOM   1910  H22   G    60      42.355  33.621  49.984  1.00  0.00           H  
ATOM   1911  N3    G    60      41.838  31.773  51.343  1.00  0.00           N  
ATOM   1912  C4    G    60      41.480  30.593  51.933  1.00  0.00           C  
ATOM   1913  C3'   G    60      42.096  30.429  56.481  1.00  0.00           C  
ATOM   1914  H3'   G    60      41.384  29.617  56.338  1.00  0.00           H  
ATOM   1915  C2'   G    60      41.896  31.420  55.346  1.00  0.00           C  
ATOM   1916  H2'   G    60      40.899  31.602  54.943  1.00  0.00           H  
ATOM   1917  O2'   G    60      42.399  32.747  55.618  1.00  0.00           O  
ATOM   1918 HO2'   G    60      41.817  33.321  56.122  1.00  0.00           H  
ATOM   1919  O3'   G    60      42.110  31.060  57.817  1.00  0.00           O  
ATOM   1920  P     U    61      40.803  31.797  58.489  1.00  0.00           P  
ATOM   1921  OP1   U    61      41.061  31.715  59.975  1.00  0.00           O  
ATOM   1922  OP2   U    61      39.599  31.150  57.902  1.00  0.00           O  
ATOM   1923  O5'   U    61      40.792  33.347  58.057  1.00  0.00           O  
ATOM   1924  C5'   U    61      41.928  34.244  58.413  1.00  0.00           C  
ATOM   1925  H5'   U    61      42.826  33.824  57.960  1.00  0.00           H  
ATOM   1926 H5''   U    61      41.997  34.253  59.500  1.00  0.00           H  
ATOM   1927  C4'   U    61      41.695  35.614  57.866  1.00  0.00           C  
ATOM   1928  H4'   U    61      42.630  36.146  58.038  1.00  0.00           H  
ATOM   1929  O4'   U    61      41.443  35.702  56.471  1.00  0.00           O  
ATOM   1930  C1'   U    61      40.661  36.871  56.209  1.00  0.00           C  
ATOM   1931  H1'   U    61      41.196  37.500  55.498  1.00  0.00           H  
ATOM   1932  N1    U    61      39.370  36.427  55.636  1.00  0.00           N  
ATOM   1933  C6    U    61      38.634  35.311  56.004  1.00  0.00           C  
ATOM   1934  H6    U    61      39.080  34.645  56.728  1.00  0.00           H  
ATOM   1935  C5    U    61      37.530  34.916  55.368  1.00  0.00           C  
ATOM   1936  H5    U    61      37.052  34.006  55.699  1.00  0.00           H  
ATOM   1937  C4    U    61      37.005  35.739  54.275  1.00  0.00           C  
ATOM   1938  O4    U    61      35.952  35.572  53.749  1.00  0.00           O  
ATOM   1939  N3    U    61      37.772  36.868  53.974  1.00  0.00           N  
ATOM   1940  H3    U    61      37.425  37.423  53.205  1.00  0.00           H  
ATOM   1941  C2    U    61      38.921  37.226  54.610  1.00  0.00           C  
ATOM   1942  O2    U    61      39.397  38.313  54.314  1.00  0.00           O  
ATOM   1943  C3'   U    61      40.669  36.515  58.572  1.00  0.00           C  
ATOM   1944  H3'   U    61      39.722  35.987  58.675  1.00  0.00           H  
ATOM   1945  C2'   U    61      40.465  37.667  57.492  1.00  0.00           C  
ATOM   1946  H2'   U    61      39.474  38.110  57.588  1.00  0.00           H  
ATOM   1947  O2'   U    61      41.509  38.588  57.522  1.00  0.00           O  
ATOM   1948 HO2'   U    61      41.337  39.168  58.268  1.00  0.00           H  
ATOM   1949  O3'   U    61      41.235  37.011  59.727  1.00  0.00           O  
ATOM   1950  P     A    62      40.533  37.989  60.738  1.00  0.00           P  
ATOM   1951  OP1   A    62      41.429  38.056  61.918  1.00  0.00           O  
ATOM   1952  OP2   A    62      39.087  37.547  60.911  1.00  0.00           O  
ATOM   1953  O5'   A    62      40.696  39.422  59.993  1.00  0.00           O  
ATOM   1954  C5'   A    62      41.630  40.341  60.526  1.00  0.00           C  
ATOM   1955  H5'   A    62      42.682  40.056  60.501  1.00  0.00           H  
ATOM   1956 H5''   A    62      41.392  40.449  61.584  1.00  0.00           H  
ATOM   1957  C4'   A    62      41.384  41.715  59.929  1.00  0.00           C  
ATOM   1958  H4'   A    62      42.192  42.371  60.251  1.00  0.00           H  
ATOM   1959  O4'   A    62      41.407  41.784  58.464  1.00  0.00           O  
ATOM   1960  C1'   A    62      40.522  42.829  58.022  1.00  0.00           C  
ATOM   1961  H1'   A    62      41.175  43.653  57.736  1.00  0.00           H  
ATOM   1962  N9    A    62      39.695  42.388  56.958  1.00  0.00           N  
ATOM   1963  C8    A    62      39.976  42.518  55.609  1.00  0.00           C  
ATOM   1964  H8    A    62      40.859  43.007  55.226  1.00  0.00           H  
ATOM   1965  N7    A    62      39.168  41.856  54.805  1.00  0.00           N  
ATOM   1966  C5    A    62      38.286  41.213  55.693  1.00  0.00           C  
ATOM   1967  C6    A    62      37.159  40.376  55.610  1.00  0.00           C  
ATOM   1968  N6    A    62      36.545  40.010  54.486  1.00  0.00           N  
ATOM   1969  H61   A    62      37.025  40.248  53.630  1.00  0.00           H  
ATOM   1970  H62   A    62      35.634  39.611  54.662  1.00  0.00           H  
ATOM   1971  N1    A    62      36.478  40.028  56.700  1.00  0.00           N  
ATOM   1972  C2    A    62      36.955  40.427  57.803  1.00  0.00           C  
ATOM   1973  H2    A    62      36.389  40.096  58.661  1.00  0.00           H  
ATOM   1974  N3    A    62      37.979  41.167  58.162  1.00  0.00           N  
ATOM   1975  C4    A    62      38.627  41.544  56.990  1.00  0.00           C  
ATOM   1976  C3'   A    62      39.985  42.263  60.375  1.00  0.00           C  
ATOM   1977  H3'   A    62      39.246  41.468  60.275  1.00  0.00           H  
ATOM   1978  C2'   A    62      39.682  43.277  59.248  1.00  0.00           C  
ATOM   1979  H2'   A    62      38.615  43.281  59.024  1.00  0.00           H  
ATOM   1980  O2'   A    62      40.189  44.590  59.725  1.00  0.00           O  
ATOM   1981 HO2'   A    62      39.780  44.760  60.576  1.00  0.00           H  
ATOM   1982  O3'   A    62      39.927  42.711  61.676  1.00  0.00           O  
ATOM   1983  P     U    63      38.638  42.958  62.445  1.00  0.00           P  
ATOM   1984  OP1   U    63      39.123  43.308  63.792  1.00  0.00           O  
ATOM   1985  OP2   U    63      37.841  41.710  62.325  1.00  0.00           O  
ATOM   1986  O5'   U    63      37.910  44.184  61.711  1.00  0.00           O  
ATOM   1987  C5'   U    63      38.039  45.521  62.175  1.00  0.00           C  
ATOM   1988  H5'   U    63      39.087  45.784  62.320  1.00  0.00           H  
ATOM   1989 H5''   U    63      37.738  45.653  63.214  1.00  0.00           H  
ATOM   1990  C4'   U    63      37.394  46.632  61.417  1.00  0.00           C  
ATOM   1991  H4'   U    63      37.665  47.575  61.893  1.00  0.00           H  
ATOM   1992  O4'   U    63      37.841  46.776  60.110  1.00  0.00           O  
ATOM   1993  C1'   U    63      36.786  47.174  59.239  1.00  0.00           C  
ATOM   1994  H1'   U    63      37.088  48.132  58.816  1.00  0.00           H  
ATOM   1995  N1    U    63      36.649  46.141  58.167  1.00  0.00           N  
ATOM   1996  C6    U    63      36.332  44.850  58.400  1.00  0.00           C  
ATOM   1997  H6    U    63      36.076  44.410  59.353  1.00  0.00           H  
ATOM   1998  C5    U    63      36.250  43.919  57.369  1.00  0.00           C  
ATOM   1999  H5    U    63      35.955  42.896  57.553  1.00  0.00           H  
ATOM   2000  C4    U    63      36.638  44.330  56.042  1.00  0.00           C  
ATOM   2001  O4    U    63      36.717  43.573  55.032  1.00  0.00           O  
ATOM   2002  N3    U    63      36.963  45.638  55.909  1.00  0.00           N  
ATOM   2003  H3    U    63      37.144  45.964  54.970  1.00  0.00           H  
ATOM   2004  C2    U    63      36.935  46.597  56.912  1.00  0.00           C  
ATOM   2005  O2    U    63      37.148  47.746  56.626  1.00  0.00           O  
ATOM   2006  C3'   U    63      35.826  46.486  61.344  1.00  0.00           C  
ATOM   2007  H3'   U    63      35.517  45.498  61.004  1.00  0.00           H  
ATOM   2008  C2'   U    63      35.569  47.388  60.124  1.00  0.00           C  
ATOM   2009  H2'   U    63      34.665  47.007  59.649  1.00  0.00           H  
ATOM   2010  O2'   U    63      35.401  48.728  60.433  1.00  0.00           O  
ATOM   2011 HO2'   U    63      34.853  48.765  61.219  1.00  0.00           H  
ATOM   2012  O3'   U    63      35.195  46.919  62.493  1.00  0.00           O  
ATOM   2013  P     A    64      34.420  45.999  63.456  1.00  0.00           P  
ATOM   2014  OP1   A    64      34.688  46.582  64.789  1.00  0.00           O  
ATOM   2015  OP2   A    64      34.653  44.595  63.282  1.00  0.00           O  
ATOM   2016  O5'   A    64      32.870  46.320  63.169  1.00  0.00           O  
ATOM   2017  C5'   A    64      32.280  46.052  61.900  1.00  0.00           C  
ATOM   2018  H5'   A    64      32.384  44.981  61.724  1.00  0.00           H  
ATOM   2019 H5''   A    64      32.924  46.506  61.148  1.00  0.00           H  
ATOM   2020  C4'   A    64      30.862  46.545  61.730  1.00  0.00           C  
ATOM   2021  H4'   A    64      30.677  46.455  60.659  1.00  0.00           H  
ATOM   2022  O4'   A    64      29.862  45.765  62.409  1.00  0.00           O  
ATOM   2023  C1'   A    64      29.308  46.518  63.483  1.00  0.00           C  
ATOM   2024  H1'   A    64      28.242  46.667  63.311  1.00  0.00           H  
ATOM   2025  N9    A    64      29.527  45.786  64.792  1.00  0.00           N  
ATOM   2026  C8    A    64      30.718  45.306  65.384  1.00  0.00           C  
ATOM   2027  H8    A    64      31.704  45.376  64.948  1.00  0.00           H  
ATOM   2028  N7    A    64      30.522  44.687  66.555  1.00  0.00           N  
ATOM   2029  C5    A    64      29.134  44.890  66.709  1.00  0.00           C  
ATOM   2030  C6    A    64      28.203  44.471  67.679  1.00  0.00           C  
ATOM   2031  N6    A    64      28.446  43.877  68.848  1.00  0.00           N  
ATOM   2032  H61   A    64      29.438  43.788  69.017  1.00  0.00           H  
ATOM   2033  H62   A    64      27.643  43.697  69.433  1.00  0.00           H  
ATOM   2034  N1    A    64      26.908  44.640  67.483  1.00  0.00           N  
ATOM   2035  C2    A    64      26.482  45.286  66.407  1.00  0.00           C  
ATOM   2036  H2    A    64      25.403  45.306  66.372  1.00  0.00           H  
ATOM   2037  N3    A    64      27.219  45.793  65.385  1.00  0.00           N  
ATOM   2038  C4    A    64      28.556  45.515  65.637  1.00  0.00           C  
ATOM   2039  C3'   A    64      30.613  48.047  62.052  1.00  0.00           C  
ATOM   2040  H3'   A    64      31.574  48.558  62.005  1.00  0.00           H  
ATOM   2041  C2'   A    64      30.048  47.843  63.490  1.00  0.00           C  
ATOM   2042  H2'   A    64      30.863  47.749  64.207  1.00  0.00           H  
ATOM   2043  O2'   A    64      29.309  48.890  64.066  1.00  0.00           O  
ATOM   2044 HO2'   A    64      28.671  49.052  63.367  1.00  0.00           H  
ATOM   2045  O3'   A    64      29.660  48.346  61.052  1.00  0.00           O  
ATOM   2046  P     C    65      29.160  49.809  60.881  1.00  0.00           P  
ATOM   2047  OP1   C    65      28.629  49.922  59.481  1.00  0.00           O  
ATOM   2048  OP2   C    65      30.093  50.793  61.427  1.00  0.00           O  
ATOM   2049  O5'   C    65      27.887  49.827  61.865  1.00  0.00           O  
ATOM   2050  C5'   C    65      26.756  49.034  61.554  1.00  0.00           C  
ATOM   2051  H5'   C    65      27.073  47.997  61.442  1.00  0.00           H  
ATOM   2052 H5''   C    65      26.412  49.413  60.591  1.00  0.00           H  
ATOM   2053  C4'   C    65      25.657  49.236  62.596  1.00  0.00           C  
ATOM   2054  H4'   C    65      24.846  48.552  62.348  1.00  0.00           H  
ATOM   2055  O4'   C    65      26.315  48.792  63.753  1.00  0.00           O  
ATOM   2056  C1'   C    65      25.511  49.268  64.768  1.00  0.00           C  
ATOM   2057  H1'   C    65      24.684  48.559  64.812  1.00  0.00           H  
ATOM   2058  N1    C    65      26.316  49.362  66.070  1.00  0.00           N  
ATOM   2059  C6    C    65      27.293  50.317  66.251  1.00  0.00           C  
ATOM   2060  H6    C    65      27.635  51.029  65.514  1.00  0.00           H  
ATOM   2061  C5    C    65      27.997  50.330  67.397  1.00  0.00           C  
ATOM   2062  H5    C    65      28.843  50.997  67.468  1.00  0.00           H  
ATOM   2063  C4    C    65      27.534  49.466  68.451  1.00  0.00           C  
ATOM   2064  N4    C    65      28.219  49.253  69.559  1.00  0.00           N  
ATOM   2065  H41   C    65      29.027  49.783  69.854  1.00  0.00           H  
ATOM   2066  H42   C    65      27.914  48.443  70.078  1.00  0.00           H  
ATOM   2067  N3    C    65      26.681  48.445  68.236  1.00  0.00           N  
ATOM   2068  C2    C    65      25.963  48.481  67.083  1.00  0.00           C  
ATOM   2069  O2    C    65      24.996  47.783  66.929  1.00  0.00           O  
ATOM   2070  C3'   C    65      25.245  50.637  62.822  1.00  0.00           C  
ATOM   2071  H3'   C    65      26.129  51.261  62.693  1.00  0.00           H  
ATOM   2072  C2'   C    65      24.964  50.597  64.289  1.00  0.00           C  
ATOM   2073  H2'   C    65      25.468  51.426  64.784  1.00  0.00           H  
ATOM   2074  O2'   C    65      23.524  50.638  64.530  1.00  0.00           O  
ATOM   2075 HO2'   C    65      23.058  51.288  64.000  1.00  0.00           H  
ATOM   2076  O3'   C    65      24.237  50.992  61.940  1.00  0.00           O  
ATOM   2077  P     A    66      23.574  52.393  61.948  1.00  0.00           P  
ATOM   2078  OP1   A    66      24.500  53.575  62.069  1.00  0.00           O  
ATOM   2079  OP2   A    66      22.434  52.379  62.826  1.00  0.00           O  
ATOM   2080  O5'   A    66      22.862  52.369  60.483  1.00  0.00           O  
ATOM   2081  C5'   A    66      23.719  52.388  59.423  1.00  0.00           C  
ATOM   2082  H5'   A    66      24.528  51.679  59.600  1.00  0.00           H  
ATOM   2083 H5''   A    66      24.042  53.417  59.266  1.00  0.00           H  
ATOM   2084  C4'   A    66      22.972  52.098  58.033  1.00  0.00           C  
ATOM   2085  H4'   A    66      23.620  52.153  57.158  1.00  0.00           H  
ATOM   2086  O4'   A    66      22.523  50.701  58.021  1.00  0.00           O  
ATOM   2087  C1'   A    66      21.377  50.659  57.271  1.00  0.00           C  
ATOM   2088  H1'   A    66      21.605  49.944  56.481  1.00  0.00           H  
ATOM   2089  N9    A    66      20.290  50.171  58.122  1.00  0.00           N  
ATOM   2090  C8    A    66      20.082  50.211  59.483  1.00  0.00           C  
ATOM   2091  H8    A    66      20.931  50.472  60.097  1.00  0.00           H  
ATOM   2092  N7    A    66      18.864  50.000  59.872  1.00  0.00           N  
ATOM   2093  C5    A    66      18.328  49.480  58.681  1.00  0.00           C  
ATOM   2094  C6    A    66      17.076  48.934  58.316  1.00  0.00           C  
ATOM   2095  N6    A    66      16.099  48.682  59.155  1.00  0.00           N  
ATOM   2096  H61   A    66      16.187  48.715  60.161  1.00  0.00           H  
ATOM   2097  H62   A    66      15.324  48.148  58.789  1.00  0.00           H  
ATOM   2098  N1    A    66      16.786  48.682  57.071  1.00  0.00           N  
ATOM   2099  C2    A    66      17.743  48.731  56.186  1.00  0.00           C  
ATOM   2100  H2    A    66      17.475  48.443  55.181  1.00  0.00           H  
ATOM   2101  N3    A    66      18.967  49.244  56.318  1.00  0.00           N  
ATOM   2102  C4    A    66      19.170  49.608  57.618  1.00  0.00           C  
ATOM   2103  C3'   A    66      21.636  53.015  57.815  1.00  0.00           C  
ATOM   2104  H3'   A    66      20.953  53.018  58.665  1.00  0.00           H  
ATOM   2105  C2'   A    66      20.933  52.121  56.727  1.00  0.00           C  
ATOM   2106  H2'   A    66      19.862  52.323  56.757  1.00  0.00           H  
ATOM   2107  O2'   A    66      21.605  52.266  55.419  1.00  0.00           O  
ATOM   2108 HO2'   A    66      21.918  53.162  55.272  1.00  0.00           H  
ATOM   2109  O3'   A    66      21.913  54.252  57.279  1.00  0.00           O  
ATOM   2110  P     G    67      21.194  55.568  57.829  1.00  0.00           P  
ATOM   2111  OP1   G    67      21.563  56.580  56.822  1.00  0.00           O  
ATOM   2112  OP2   G    67      21.517  55.804  59.274  1.00  0.00           O  
ATOM   2113  O5'   G    67      19.694  55.133  57.672  1.00  0.00           O  
ATOM   2114  C5'   G    67      19.045  55.098  56.411  1.00  0.00           C  
ATOM   2115  H5'   G    67      19.681  54.566  55.704  1.00  0.00           H  
ATOM   2116 H5''   G    67      18.927  56.114  56.033  1.00  0.00           H  
ATOM   2117  C4'   G    67      17.635  54.468  56.443  1.00  0.00           C  
ATOM   2118  H4'   G    67      17.279  54.281  55.430  1.00  0.00           H  
ATOM   2119  O4'   G    67      17.637  53.120  56.950  1.00  0.00           O  
ATOM   2120  C1'   G    67      16.350  52.835  57.527  1.00  0.00           C  
ATOM   2121  H1'   G    67      15.860  51.941  57.140  1.00  0.00           H  
ATOM   2122  N9    G    67      16.475  52.672  59.015  1.00  0.00           N  
ATOM   2123  C8    G    67      17.397  53.254  59.881  1.00  0.00           C  
ATOM   2124  H8    G    67      18.172  53.943  59.578  1.00  0.00           H  
ATOM   2125  N7    G    67      17.211  52.972  61.118  1.00  0.00           N  
ATOM   2126  C5    G    67      16.132  52.127  61.097  1.00  0.00           C  
ATOM   2127  C6    G    67      15.283  51.647  62.196  1.00  0.00           C  
ATOM   2128  O6    G    67      15.356  51.970  63.421  1.00  0.00           O  
ATOM   2129  N1    G    67      14.192  50.918  61.829  1.00  0.00           N  
ATOM   2130  H1    G    67      13.681  50.432  62.552  1.00  0.00           H  
ATOM   2131  C2    G    67      13.960  50.701  60.454  1.00  0.00           C  
ATOM   2132  N2    G    67      13.042  49.794  60.314  1.00  0.00           N  
ATOM   2133  H21   G    67      12.685  49.765  59.370  1.00  0.00           H  
ATOM   2134  H22   G    67      12.493  49.495  61.107  1.00  0.00           H  
ATOM   2135  N3    G    67      14.563  51.274  59.409  1.00  0.00           N  
ATOM   2136  C4    G    67      15.618  51.967  59.819  1.00  0.00           C  
ATOM   2137  C3'   G    67      16.532  55.204  57.270  1.00  0.00           C  
ATOM   2138  H3'   G    67      16.934  55.400  58.264  1.00  0.00           H  
ATOM   2139  C2'   G    67      15.493  54.083  57.299  1.00  0.00           C  
ATOM   2140  H2'   G    67      14.800  54.160  58.136  1.00  0.00           H  
ATOM   2141  O2'   G    67      14.784  53.926  56.101  1.00  0.00           O  
ATOM   2142 HO2'   G    67      14.956  54.728  55.602  1.00  0.00           H  
ATOM   2143  O3'   G    67      16.050  56.414  56.783  1.00  0.00           O  
ATOM   2144  P     G    68      15.114  57.373  57.639  1.00  0.00           P  
ATOM   2145  OP1   G    68      14.910  58.652  56.902  1.00  0.00           O  
ATOM   2146  OP2   G    68      15.723  57.495  58.979  1.00  0.00           O  
ATOM   2147  O5'   G    68      13.762  56.701  57.903  1.00  0.00           O  
ATOM   2148  C5'   G    68      12.691  56.481  56.935  1.00  0.00           C  
ATOM   2149  H5'   G    68      13.098  56.111  55.994  1.00  0.00           H  
ATOM   2150 H5''   G    68      12.115  57.360  56.644  1.00  0.00           H  
ATOM   2151  C4'   G    68      11.595  55.611  57.633  1.00  0.00           C  
ATOM   2152  H4'   G    68      10.786  55.629  56.903  1.00  0.00           H  
ATOM   2153  O4'   G    68      11.983  54.312  58.126  1.00  0.00           O  
ATOM   2154  C1'   G    68      11.156  54.032  59.249  1.00  0.00           C  
ATOM   2155  H1'   G    68      10.697  53.050  59.134  1.00  0.00           H  
ATOM   2156  N9    G    68      12.030  53.995  60.454  1.00  0.00           N  
ATOM   2157  C8    G    68      13.216  54.659  60.665  1.00  0.00           C  
ATOM   2158  H8    G    68      13.748  55.104  59.837  1.00  0.00           H  
ATOM   2159  N7    G    68      13.752  54.532  61.847  1.00  0.00           N  
ATOM   2160  C5    G    68      12.812  53.783  62.551  1.00  0.00           C  
ATOM   2161  C6    G    68      12.707  53.335  63.915  1.00  0.00           C  
ATOM   2162  O6    G    68      13.422  53.520  64.900  1.00  0.00           O  
ATOM   2163  N1    G    68      11.527  52.673  64.249  1.00  0.00           N  
ATOM   2164  H1    G    68      11.413  52.307  65.184  1.00  0.00           H  
ATOM   2165  C2    G    68      10.620  52.294  63.287  1.00  0.00           C  
ATOM   2166  N2    G    68       9.502  51.732  63.726  1.00  0.00           N  
ATOM   2167  H21   G    68       8.818  51.459  63.035  1.00  0.00           H  
ATOM   2168  H22   G    68       9.406  51.428  64.684  1.00  0.00           H  
ATOM   2169  N3    G    68      10.596  52.683  62.040  1.00  0.00           N  
ATOM   2170  C4    G    68      11.739  53.436  61.701  1.00  0.00           C  
ATOM   2171  C3'   G    68      10.988  56.336  58.798  1.00  0.00           C  
ATOM   2172  H3'   G    68      11.782  56.664  59.468  1.00  0.00           H  
ATOM   2173  C2'   G    68      10.095  55.191  59.306  1.00  0.00           C  
ATOM   2174  H2'   G    68       9.702  55.421  60.296  1.00  0.00           H  
ATOM   2175  O2'   G    68       9.014  54.644  58.495  1.00  0.00           O  
ATOM   2176 HO2'   G    68       8.318  54.321  59.071  1.00  0.00           H  
ATOM   2177  O3'   G    68      10.104  57.395  58.525  1.00  0.00           O  
ATOM   2178  P     G    69       9.887  58.648  59.499  1.00  0.00           P  
ATOM   2179  OP1   G    69       9.207  59.645  58.641  1.00  0.00           O  
ATOM   2180  OP2   G    69      11.200  59.147  60.080  1.00  0.00           O  
ATOM   2181  O5'   G    69       8.976  58.053  60.731  1.00  0.00           O  
ATOM   2182  C5'   G    69       7.623  57.683  60.508  1.00  0.00           C  
ATOM   2183  H5'   G    69       7.607  57.063  59.612  1.00  0.00           H  
ATOM   2184 H5''   G    69       6.935  58.526  60.439  1.00  0.00           H  
ATOM   2185  C4'   G    69       7.003  56.805  61.578  1.00  0.00           C  
ATOM   2186  H4'   G    69       6.056  56.428  61.195  1.00  0.00           H  
ATOM   2187  O4'   G    69       7.833  55.725  61.843  1.00  0.00           O  
ATOM   2188  C1'   G    69       7.909  55.403  63.211  1.00  0.00           C  
ATOM   2189  H1'   G    69       7.720  54.350  63.417  1.00  0.00           H  
ATOM   2190  N9    G    69       9.256  55.508  63.807  1.00  0.00           N  
ATOM   2191  C8    G    69      10.355  56.189  63.363  1.00  0.00           C  
ATOM   2192  H8    G    69      10.362  56.518  62.335  1.00  0.00           H  
ATOM   2193  N7    G    69      11.345  56.326  64.231  1.00  0.00           N  
ATOM   2194  C5    G    69      10.822  55.691  65.335  1.00  0.00           C  
ATOM   2195  C6    G    69      11.489  55.347  66.578  1.00  0.00           C  
ATOM   2196  O6    G    69      12.598  55.621  66.985  1.00  0.00           O  
ATOM   2197  N1    G    69      10.700  54.597  67.420  1.00  0.00           N  
ATOM   2198  H1    G    69      11.125  54.285  68.281  1.00  0.00           H  
ATOM   2199  C2    G    69       9.393  54.297  67.151  1.00  0.00           C  
ATOM   2200  N2    G    69       8.799  53.396  67.917  1.00  0.00           N  
ATOM   2201  H21   G    69       7.901  53.106  67.556  1.00  0.00           H  
ATOM   2202  H22   G    69       9.056  53.260  68.885  1.00  0.00           H  
ATOM   2203  N3    G    69       8.794  54.534  65.969  1.00  0.00           N  
ATOM   2204  C4    G    69       9.527  55.283  65.123  1.00  0.00           C  
ATOM   2205  C3'   G    69       6.806  57.436  62.951  1.00  0.00           C  
ATOM   2206  H3'   G    69       7.656  58.079  63.182  1.00  0.00           H  
ATOM   2207  C2'   G    69       6.888  56.273  63.894  1.00  0.00           C  
ATOM   2208  H2'   G    69       7.230  56.595  64.878  1.00  0.00           H  
ATOM   2209  O2'   G    69       5.674  55.616  63.895  1.00  0.00           O  
ATOM   2210 HO2'   G    69       5.701  55.054  64.673  1.00  0.00           H  
ATOM   2211  O3'   G    69       5.602  58.206  63.005  1.00  0.00           O  
ATOM   2212  P     C    70       5.400  59.264  64.229  1.00  0.00           P  
ATOM   2213  OP1   C    70       4.047  59.909  64.093  1.00  0.00           O  
ATOM   2214  OP2   C    70       6.612  60.098  64.135  1.00  0.00           O  
ATOM   2215  O5'   C    70       5.365  58.369  65.513  1.00  0.00           O  
ATOM   2216  C5'   C    70       4.237  57.729  65.925  1.00  0.00           C  
ATOM   2217  H5'   C    70       3.839  56.973  65.248  1.00  0.00           H  
ATOM   2218 H5''   C    70       3.454  58.476  66.061  1.00  0.00           H  
ATOM   2219  C4'   C    70       4.345  57.095  67.318  1.00  0.00           C  
ATOM   2220  H4'   C    70       3.478  56.471  67.534  1.00  0.00           H  
ATOM   2221  O4'   C    70       5.418  56.193  67.455  1.00  0.00           O  
ATOM   2222  C1'   C    70       5.914  56.202  68.831  1.00  0.00           C  
ATOM   2223  H1'   C    70       5.876  55.171  69.181  1.00  0.00           H  
ATOM   2224  N1    C    70       7.391  56.653  68.862  1.00  0.00           N  
ATOM   2225  C6    C    70       7.983  57.115  67.743  1.00  0.00           C  
ATOM   2226  H6    C    70       7.353  57.046  66.868  1.00  0.00           H  
ATOM   2227  C5    C    70       9.241  57.534  67.689  1.00  0.00           C  
ATOM   2228  H5    C    70       9.762  57.743  66.766  1.00  0.00           H  
ATOM   2229  C4    C    70      10.010  57.381  68.879  1.00  0.00           C  
ATOM   2230  N4    C    70      11.230  57.782  68.927  1.00  0.00           N  
ATOM   2231  H41   C    70      11.610  58.274  68.131  1.00  0.00           H  
ATOM   2232  H42   C    70      11.748  57.733  69.793  1.00  0.00           H  
ATOM   2233  N3    C    70       9.509  56.981  70.034  1.00  0.00           N  
ATOM   2234  C2    C    70       8.258  56.474  70.004  1.00  0.00           C  
ATOM   2235  O2    C    70       7.896  55.843  71.031  1.00  0.00           O  
ATOM   2236  C3'   C    70       4.558  58.037  68.479  1.00  0.00           C  
ATOM   2237  H3'   C    70       5.442  58.625  68.234  1.00  0.00           H  
ATOM   2238  C2'   C    70       4.984  57.066  69.601  1.00  0.00           C  
ATOM   2239  H2'   C    70       5.544  57.580  70.383  1.00  0.00           H  
ATOM   2240  O2'   C    70       3.944  56.270  70.088  1.00  0.00           O  
ATOM   2241 HO2'   C    70       3.202  56.854  69.915  1.00  0.00           H  
ATOM   2242  O3'   C    70       3.369  58.750  68.875  1.00  0.00           O  
ATOM   2243  P    U3    71       3.534  60.259  69.572  1.00  0.00           P  
ATOM   2244  OP1  U3    71       2.342  60.713  70.267  1.00  0.00           O  
ATOM   2245  OP2  U3    71       4.007  61.172  68.521  1.00  0.00           O  
ATOM   2246  O5'  U3    71       4.721  60.167  70.688  1.00  0.00           O  
ATOM   2247  C5'  U3    71       4.505  59.549  71.988  1.00  0.00           C  
ATOM   2248  H5'  U3    71       4.278  58.484  71.928  1.00  0.00           H  
ATOM   2249 H5''  U3    71       3.697  60.113  72.454  1.00  0.00           H  
ATOM   2250  C4'  U3    71       5.633  59.596  73.044  1.00  0.00           C  
ATOM   2251  H4'  U3    71       5.202  59.108  73.918  1.00  0.00           H  
ATOM   2252  O4'  U3    71       6.741  58.799  72.585  1.00  0.00           O  
ATOM   2253  C1'  U3    71       7.967  59.390  72.987  1.00  0.00           C  
ATOM   2254  H1'  U3    71       8.452  58.636  73.606  1.00  0.00           H  
ATOM   2255  N1   U3    71       8.913  59.870  71.857  1.00  0.00           N  
ATOM   2256  C6   U3    71       8.426  60.189  70.674  1.00  0.00           C  
ATOM   2257  H6   U3    71       7.402  59.933  70.445  1.00  0.00           H  
ATOM   2258  C5   U3    71       9.241  60.678  69.686  1.00  0.00           C  
ATOM   2259  H5   U3    71       8.787  60.868  68.725  1.00  0.00           H  
ATOM   2260  C4   U3    71      10.628  60.880  69.869  1.00  0.00           C  
ATOM   2261  O4   U3    71      11.354  61.243  68.986  1.00  0.00           O  
ATOM   2262  N3   U3    71      10.990  60.535  71.120  1.00  0.00           N  
ATOM   2263  H3   U3    71      11.989  60.635  71.233  1.00  0.00           H  
ATOM   2264  C2   U3    71      10.301  59.996  72.092  1.00  0.00           C  
ATOM   2265  O2   U3    71      10.887  59.510  73.061  1.00  0.00           O  
ATOM   2266  C3'  U3    71       6.146  60.977  73.352  1.00  0.00           C  
ATOM   2267  H3'  U3    71       6.213  61.649  72.497  1.00  0.00           H  
ATOM   2268  C2'  U3    71       7.590  60.618  73.807  1.00  0.00           C  
ATOM   2269  H2'  U3    71       8.190  61.523  73.710  1.00  0.00           H  
ATOM   2270  O2'  U3    71       7.460  60.257  75.178  1.00  0.00           O  
ATOM   2271 HO2'  U3    71       7.875  61.032  75.562  1.00  0.00           H  
ATOM   2272  O3'  U3    71       5.449  61.617  74.507  1.00  0.00           O  
ATOM   2273 HO3'  U3    71       5.377  60.965  75.209  1.00  0.00           H  
TER    2274       U3    71 
END  
