# Supplementary material for: Modeling the structure of the frameshift-stimulatory pseudoknot in SARS-CoV-2 reveals multiple possible conformers
Source: PLoS Comput Biol. 2021 Jan 19;17(1):e1008603. doi: 10.1371/journal.pcbi.1008603 (PMC7845960; doi:10.1371/journal.pcbi.1008603)
Supplement: S1 Data — Files in.pdb format for each of the model structures presented in the manuscript are included in an archived.zip folder. The files corresponding to the structures shown in Figs 3B, 3E, 3H, 4B, 4E, 4H, 5B, 6A–6F, and 7A–7G are named FigNX_1.pdb, where N is the figure number and X is the letter for the figure panel. These structures represent the most populated of the clusters found in the corresponding MD simulations. The structures of the second- and third-most populated clusters from each of the simulations are in the files named FigNX_2.pdb and FigNX_3.pdb, respectively. (ZIP) [file pcbi.1008603.s006.zip › Fig3E_3.pdb]

ATOM      1 HO5'  U5     1      53.937  42.119  42.051  1.00  0.00           H  
ATOM      2  O5'  U5     1      53.174  42.673  42.233  1.00  0.00           O  
ATOM      3  C5'  U5     1      52.477  42.852  41.006  1.00  0.00           C  
ATOM      4  H5'  U5     1      53.174  42.742  40.175  1.00  0.00           H  
ATOM      5 H5''  U5     1      51.955  43.806  40.926  1.00  0.00           H  
ATOM      6  C4'  U5     1      51.367  41.805  40.802  1.00  0.00           C  
ATOM      7  H4'  U5     1      50.999  41.898  39.781  1.00  0.00           H  
ATOM      8  O4'  U5     1      51.770  40.461  41.090  1.00  0.00           O  
ATOM      9  C1'  U5     1      50.634  39.815  41.709  1.00  0.00           C  
ATOM     10  H1'  U5     1      50.350  38.930  41.140  1.00  0.00           H  
ATOM     11  N1   U5     1      50.813  39.363  43.142  1.00  0.00           N  
ATOM     12  C6   U5     1      51.992  39.624  43.839  1.00  0.00           C  
ATOM     13  H6   U5     1      52.645  40.372  43.415  1.00  0.00           H  
ATOM     14  C5   U5     1      52.244  39.031  45.013  1.00  0.00           C  
ATOM     15  H5   U5     1      53.175  39.224  45.526  1.00  0.00           H  
ATOM     16  C4   U5     1      51.319  38.056  45.534  1.00  0.00           C  
ATOM     17  O4   U5     1      51.385  37.424  46.630  1.00  0.00           O  
ATOM     18  N3   U5     1      50.118  37.906  44.794  1.00  0.00           N  
ATOM     19  H3   U5     1      49.562  37.155  45.177  1.00  0.00           H  
ATOM     20  C2   U5     1      49.902  38.419  43.563  1.00  0.00           C  
ATOM     21  O2   U5     1      48.945  38.026  42.908  1.00  0.00           O  
ATOM     22  C3'  U5     1      50.257  42.099  41.774  1.00  0.00           C  
ATOM     23  H3'  U5     1      50.666  42.252  42.773  1.00  0.00           H  
ATOM     24  C2'  U5     1      49.429  40.799  41.693  1.00  0.00           C  
ATOM     25  H2'  U5     1      48.735  40.649  42.521  1.00  0.00           H  
ATOM     26  O2'  U5     1      48.853  40.661  40.390  1.00  0.00           O  
ATOM     27 HO2'  U5     1      48.602  39.736  40.341  1.00  0.00           H  
ATOM     28  O3'  U5     1      49.353  43.182  41.246  1.00  0.00           O  
ATOM     29  P     U     2      48.326  44.094  42.110  1.00  0.00           P  
ATOM     30  OP1   U     2      47.504  44.821  41.193  1.00  0.00           O  
ATOM     31  OP2   U     2      49.095  44.759  43.201  1.00  0.00           O  
ATOM     32  O5'   U     2      47.413  43.051  42.773  1.00  0.00           O  
ATOM     33  C5'   U     2      46.266  42.505  42.129  1.00  0.00           C  
ATOM     34  H5'   U     2      46.605  41.943  41.259  1.00  0.00           H  
ATOM     35 H5''   U     2      45.516  43.247  41.855  1.00  0.00           H  
ATOM     36  C4'   U     2      45.580  41.449  43.039  1.00  0.00           C  
ATOM     37  H4'   U     2      44.829  40.874  42.497  1.00  0.00           H  
ATOM     38  O4'   U     2      46.594  40.572  43.522  1.00  0.00           O  
ATOM     39  C1'   U     2      46.246  40.193  44.880  1.00  0.00           C  
ATOM     40  H1'   U     2      46.020  39.131  44.779  1.00  0.00           H  
ATOM     41  N1    U     2      47.452  40.474  45.747  1.00  0.00           N  
ATOM     42  C6    U     2      48.291  41.561  45.593  1.00  0.00           C  
ATOM     43  H6    U     2      48.130  42.153  44.704  1.00  0.00           H  
ATOM     44  C5    U     2      49.175  41.894  46.584  1.00  0.00           C  
ATOM     45  H5    U     2      49.733  42.817  46.521  1.00  0.00           H  
ATOM     46  C4    U     2      49.351  41.001  47.756  1.00  0.00           C  
ATOM     47  O4    U     2      50.127  41.210  48.651  1.00  0.00           O  
ATOM     48  N3    U     2      48.507  39.970  47.867  1.00  0.00           N  
ATOM     49  H3    U     2      48.734  39.431  48.691  1.00  0.00           H  
ATOM     50  C2    U     2      47.646  39.603  46.838  1.00  0.00           C  
ATOM     51  O2    U     2      47.084  38.494  46.967  1.00  0.00           O  
ATOM     52  C3'   U     2      44.913  42.084  44.272  1.00  0.00           C  
ATOM     53  H3'   U     2      45.522  42.968  44.459  1.00  0.00           H  
ATOM     54  C2'   U     2      44.994  40.948  45.273  1.00  0.00           C  
ATOM     55  H2'   U     2      45.149  41.348  46.276  1.00  0.00           H  
ATOM     56  O2'   U     2      43.849  40.144  45.107  1.00  0.00           O  
ATOM     57 HO2'   U     2      43.089  40.726  45.178  1.00  0.00           H  
ATOM     58  O3'   U     2      43.564  42.473  43.988  1.00  0.00           O  
ATOM     59  P     U     3      42.889  43.484  45.012  1.00  0.00           P  
ATOM     60  OP1   U     3      41.771  44.150  44.313  1.00  0.00           O  
ATOM     61  OP2   U     3      43.907  44.337  45.631  1.00  0.00           O  
ATOM     62  O5'   U     3      42.161  42.596  46.083  1.00  0.00           O  
ATOM     63  C5'   U     3      40.891  41.973  45.831  1.00  0.00           C  
ATOM     64  H5'   U     3      41.059  41.429  44.902  1.00  0.00           H  
ATOM     65 H5''   U     3      40.155  42.750  45.624  1.00  0.00           H  
ATOM     66  C4'   U     3      40.378  41.082  46.991  1.00  0.00           C  
ATOM     67  H4'   U     3      39.447  40.554  46.787  1.00  0.00           H  
ATOM     68  O4'   U     3      41.424  40.084  47.276  1.00  0.00           O  
ATOM     69  C1'   U     3      41.575  40.008  48.719  1.00  0.00           C  
ATOM     70  H1'   U     3      41.341  38.955  48.880  1.00  0.00           H  
ATOM     71  N1    U     3      42.967  40.369  49.210  1.00  0.00           N  
ATOM     72  C6    U     3      43.622  41.540  49.006  1.00  0.00           C  
ATOM     73  H6    U     3      43.179  42.362  48.464  1.00  0.00           H  
ATOM     74  C5    U     3      44.897  41.677  49.437  1.00  0.00           C  
ATOM     75  H5    U     3      45.443  42.526  49.054  1.00  0.00           H  
ATOM     76  C4    U     3      45.578  40.704  50.192  1.00  0.00           C  
ATOM     77  O4    U     3      46.765  40.786  50.556  1.00  0.00           O  
ATOM     78  N3    U     3      44.842  39.595  50.390  1.00  0.00           N  
ATOM     79  H3    U     3      45.185  38.883  51.018  1.00  0.00           H  
ATOM     80  C2    U     3      43.538  39.445  50.125  1.00  0.00           C  
ATOM     81  O2    U     3      42.877  38.463  50.509  1.00  0.00           O  
ATOM     82  C3'   U     3      40.194  41.913  48.263  1.00  0.00           C  
ATOM     83  H3'   U     3      40.935  42.712  48.284  1.00  0.00           H  
ATOM     84  C2'   U     3      40.509  40.923  49.377  1.00  0.00           C  
ATOM     85  H2'   U     3      40.724  41.408  50.330  1.00  0.00           H  
ATOM     86  O2'   U     3      39.404  40.029  49.610  1.00  0.00           O  
ATOM     87 HO2'   U     3      38.598  40.476  49.342  1.00  0.00           H  
ATOM     88  O3'   U     3      38.971  42.507  48.240  1.00  0.00           O  
ATOM     89  P     G     4      38.507  43.708  49.238  1.00  0.00           P  
ATOM     90  OP1   G     4      37.339  44.484  48.760  1.00  0.00           O  
ATOM     91  OP2   G     4      39.711  44.362  49.696  1.00  0.00           O  
ATOM     92  O5'   G     4      37.983  42.725  50.371  1.00  0.00           O  
ATOM     93  C5'   G     4      36.584  42.441  50.425  1.00  0.00           C  
ATOM     94  H5'   G     4      36.007  43.359  50.532  1.00  0.00           H  
ATOM     95 H5''   G     4      36.390  41.893  51.347  1.00  0.00           H  
ATOM     96  C4'   G     4      36.162  41.578  49.207  1.00  0.00           C  
ATOM     97  H4'   G     4      36.551  42.089  48.326  1.00  0.00           H  
ATOM     98  O4'   G     4      36.699  40.304  49.182  1.00  0.00           O  
ATOM     99  C1'   G     4      35.766  39.449  48.520  1.00  0.00           C  
ATOM    100  H1'   G     4      36.208  38.979  47.641  1.00  0.00           H  
ATOM    101  N9    G     4      35.368  38.215  49.280  1.00  0.00           N  
ATOM    102  C8    G     4      35.869  37.842  50.493  1.00  0.00           C  
ATOM    103  H8    G     4      36.608  38.400  51.050  1.00  0.00           H  
ATOM    104  N7    G     4      35.532  36.655  50.873  1.00  0.00           N  
ATOM    105  C5    G     4      34.628  36.226  49.840  1.00  0.00           C  
ATOM    106  C6    G     4      33.818  35.042  49.566  1.00  0.00           C  
ATOM    107  O6    G     4      33.736  34.003  50.225  1.00  0.00           O  
ATOM    108  N1    G     4      32.991  35.112  48.461  1.00  0.00           N  
ATOM    109  H1    G     4      32.264  34.413  48.402  1.00  0.00           H  
ATOM    110  C2    G     4      32.972  36.150  47.622  1.00  0.00           C  
ATOM    111  N2    G     4      32.177  36.182  46.628  1.00  0.00           N  
ATOM    112  H21   G     4      32.316  37.065  46.158  1.00  0.00           H  
ATOM    113  H22   G     4      31.687  35.347  46.338  1.00  0.00           H  
ATOM    114  N3    G     4      33.718  37.223  47.765  1.00  0.00           N  
ATOM    115  C4    G     4      34.586  37.210  48.918  1.00  0.00           C  
ATOM    116  C3'   G     4      34.666  41.282  49.113  1.00  0.00           C  
ATOM    117  H3'   G     4      34.334  40.857  50.060  1.00  0.00           H  
ATOM    118  C2'   G     4      34.632  40.245  48.010  1.00  0.00           C  
ATOM    119  H2'   G     4      33.692  39.693  48.008  1.00  0.00           H  
ATOM    120  O2'   G     4      34.932  40.682  46.707  1.00  0.00           O  
ATOM    121 HO2'   G     4      34.159  40.886  46.175  1.00  0.00           H  
ATOM    122  O3'   G     4      33.999  42.474  48.697  1.00  0.00           O  
ATOM    123  P     C     5      32.773  43.098  49.502  1.00  0.00           P  
ATOM    124  OP1   C     5      32.487  44.252  48.661  1.00  0.00           O  
ATOM    125  OP2   C     5      33.125  43.238  50.930  1.00  0.00           O  
ATOM    126  O5'   C     5      31.605  41.993  49.343  1.00  0.00           O  
ATOM    127  C5'   C     5      30.652  42.204  48.326  1.00  0.00           C  
ATOM    128  H5'   C     5      31.205  42.352  47.399  1.00  0.00           H  
ATOM    129 H5''   C     5      30.036  43.048  48.635  1.00  0.00           H  
ATOM    130  C4'   C     5      29.778  40.958  48.033  1.00  0.00           C  
ATOM    131  H4'   C     5      29.182  41.110  47.133  1.00  0.00           H  
ATOM    132  O4'   C     5      30.566  39.826  47.873  1.00  0.00           O  
ATOM    133  C1'   C     5      29.886  38.649  48.397  1.00  0.00           C  
ATOM    134  H1'   C     5      29.669  37.913  47.623  1.00  0.00           H  
ATOM    135  N1    C     5      30.768  38.019  49.415  1.00  0.00           N  
ATOM    136  C6    C     5      31.538  38.746  50.225  1.00  0.00           C  
ATOM    137  H6    C     5      31.782  39.770  49.982  1.00  0.00           H  
ATOM    138  C5    C     5      32.146  38.232  51.295  1.00  0.00           C  
ATOM    139  H5    C     5      32.531  38.851  52.091  1.00  0.00           H  
ATOM    140  C4    C     5      31.878  36.868  51.602  1.00  0.00           C  
ATOM    141  N4    C     5      32.355  36.338  52.691  1.00  0.00           N  
ATOM    142  H41   C     5      32.225  35.363  52.922  1.00  0.00           H  
ATOM    143  H42   C     5      32.806  36.899  53.400  1.00  0.00           H  
ATOM    144  N3    C     5      31.064  36.130  50.894  1.00  0.00           N  
ATOM    145  C2    C     5      30.542  36.683  49.760  1.00  0.00           C  
ATOM    146  O2    C     5      29.881  35.992  48.989  1.00  0.00           O  
ATOM    147  C3'   C     5      28.881  40.694  49.234  1.00  0.00           C  
ATOM    148  H3'   C     5      29.365  40.892  50.190  1.00  0.00           H  
ATOM    149  C2'   C     5      28.579  39.148  49.069  1.00  0.00           C  
ATOM    150  H2'   C     5      28.390  38.511  49.933  1.00  0.00           H  
ATOM    151  O2'   C     5      27.543  38.948  48.123  1.00  0.00           O  
ATOM    152 HO2'   C     5      26.696  39.213  48.491  1.00  0.00           H  
ATOM    153  O3'   C     5      27.610  41.471  49.180  1.00  0.00           O  
ATOM    154  P     G     6      26.441  41.337  50.221  1.00  0.00           P  
ATOM    155  OP1   G     6      25.651  42.555  50.261  1.00  0.00           O  
ATOM    156  OP2   G     6      27.052  40.751  51.468  1.00  0.00           O  
ATOM    157  O5'   G     6      25.487  40.296  49.582  1.00  0.00           O  
ATOM    158  C5'   G     6      24.636  40.667  48.523  1.00  0.00           C  
ATOM    159  H5'   G     6      25.186  41.011  47.647  1.00  0.00           H  
ATOM    160 H5''   G     6      23.788  41.319  48.732  1.00  0.00           H  
ATOM    161  C4'   G     6      23.939  39.402  48.006  1.00  0.00           C  
ATOM    162  H4'   G     6      23.542  39.663  47.025  1.00  0.00           H  
ATOM    163  O4'   G     6      24.790  38.302  47.750  1.00  0.00           O  
ATOM    164  C1'   G     6      23.990  37.153  47.903  1.00  0.00           C  
ATOM    165  H1'   G     6      24.031  36.591  46.971  1.00  0.00           H  
ATOM    166  N9    G     6      24.583  36.360  49.016  1.00  0.00           N  
ATOM    167  C8    G     6      25.430  36.831  50.038  1.00  0.00           C  
ATOM    168  H8    G     6      25.714  37.872  50.091  1.00  0.00           H  
ATOM    169  N7    G     6      25.828  35.879  50.838  1.00  0.00           N  
ATOM    170  C5    G     6      25.183  34.722  50.453  1.00  0.00           C  
ATOM    171  C6    G     6      25.279  33.341  50.883  1.00  0.00           C  
ATOM    172  O6    G     6      26.040  32.781  51.639  1.00  0.00           O  
ATOM    173  N1    G     6      24.354  32.546  50.202  1.00  0.00           N  
ATOM    174  H1    G     6      24.371  31.544  50.326  1.00  0.00           H  
ATOM    175  C2    G     6      23.470  33.034  49.302  1.00  0.00           C  
ATOM    176  N2    G     6      22.724  32.164  48.663  1.00  0.00           N  
ATOM    177  H21   G     6      22.151  32.430  47.875  1.00  0.00           H  
ATOM    178  H22   G     6      22.581  31.305  49.175  1.00  0.00           H  
ATOM    179  N3    G     6      23.421  34.289  48.813  1.00  0.00           N  
ATOM    180  C4    G     6      24.315  35.074  49.384  1.00  0.00           C  
ATOM    181  C3'   G     6      22.855  38.971  48.995  1.00  0.00           C  
ATOM    182  H3'   G     6      23.394  38.981  49.942  1.00  0.00           H  
ATOM    183  C2'   G     6      22.597  37.558  48.365  1.00  0.00           C  
ATOM    184  H2'   G     6      22.230  36.872  49.128  1.00  0.00           H  
ATOM    185  O2'   G     6      21.842  37.531  47.210  1.00  0.00           O  
ATOM    186 HO2'   G     6      21.598  36.610  47.091  1.00  0.00           H  
ATOM    187  O3'   G     6      21.623  39.611  49.168  1.00  0.00           O  
ATOM    188  P     G     7      20.719  39.381  50.453  1.00  0.00           P  
ATOM    189  OP1   G     7      19.549  40.294  50.367  1.00  0.00           O  
ATOM    190  OP2   G     7      21.637  39.512  51.608  1.00  0.00           O  
ATOM    191  O5'   G     7      20.273  37.907  50.384  1.00  0.00           O  
ATOM    192  C5'   G     7      19.234  37.586  49.475  1.00  0.00           C  
ATOM    193  H5'   G     7      19.593  37.896  48.494  1.00  0.00           H  
ATOM    194 H5''   G     7      18.385  38.157  49.851  1.00  0.00           H  
ATOM    195  C4'   G     7      18.841  36.081  49.298  1.00  0.00           C  
ATOM    196  H4'   G     7      18.116  35.995  48.488  1.00  0.00           H  
ATOM    197  O4'   G     7      19.898  35.198  49.126  1.00  0.00           O  
ATOM    198  C1'   G     7      19.663  34.018  49.826  1.00  0.00           C  
ATOM    199  H1'   G     7      19.598  33.196  49.113  1.00  0.00           H  
ATOM    200  N9    G     7      20.659  33.727  50.924  1.00  0.00           N  
ATOM    201  C8    G     7      21.375  34.647  51.638  1.00  0.00           C  
ATOM    202  H8    G     7      21.393  35.713  51.465  1.00  0.00           H  
ATOM    203  N7    G     7      22.224  34.100  52.510  1.00  0.00           N  
ATOM    204  C5    G     7      21.860  32.666  52.435  1.00  0.00           C  
ATOM    205  C6    G     7      22.373  31.548  53.121  1.00  0.00           C  
ATOM    206  O6    G     7      23.187  31.640  54.062  1.00  0.00           O  
ATOM    207  N1    G     7      21.758  30.410  52.837  1.00  0.00           N  
ATOM    208  H1    G     7      22.046  29.638  53.421  1.00  0.00           H  
ATOM    209  C2    G     7      20.742  30.278  51.897  1.00  0.00           C  
ATOM    210  N2    G     7      20.230  29.088  51.766  1.00  0.00           N  
ATOM    211  H21   G     7      19.468  29.020  51.107  1.00  0.00           H  
ATOM    212  H22   G     7      20.413  28.274  52.335  1.00  0.00           H  
ATOM    213  N3    G     7      20.362  31.258  51.068  1.00  0.00           N  
ATOM    214  C4    G     7      20.904  32.465  51.467  1.00  0.00           C  
ATOM    215  C3'   G     7      18.203  35.570  50.597  1.00  0.00           C  
ATOM    216  H3'   G     7      18.826  35.903  51.427  1.00  0.00           H  
ATOM    217  C2'   G     7      18.294  34.061  50.495  1.00  0.00           C  
ATOM    218  H2'   G     7      18.237  33.551  51.457  1.00  0.00           H  
ATOM    219  O2'   G     7      17.304  33.394  49.638  1.00  0.00           O  
ATOM    220 HO2'   G     7      16.451  33.817  49.762  1.00  0.00           H  
ATOM    221  O3'   G     7      16.886  35.940  50.684  1.00  0.00           O  
ATOM    222  P     U     8      16.344  36.485  52.119  1.00  0.00           P  
ATOM    223  OP1   U     8      15.060  37.167  52.038  1.00  0.00           O  
ATOM    224  OP2   U     8      17.451  37.258  52.784  1.00  0.00           O  
ATOM    225  O5'   U     8      16.153  35.123  53.062  1.00  0.00           O  
ATOM    226  C5'   U     8      15.275  34.206  52.560  1.00  0.00           C  
ATOM    227  H5'   U     8      15.343  34.135  51.474  1.00  0.00           H  
ATOM    228 H5''   U     8      14.270  34.543  52.814  1.00  0.00           H  
ATOM    229  C4'   U     8      15.447  32.838  53.262  1.00  0.00           C  
ATOM    230  H4'   U     8      14.721  32.094  52.935  1.00  0.00           H  
ATOM    231  O4'   U     8      16.780  32.400  53.041  1.00  0.00           O  
ATOM    232  C1'   U     8      17.211  31.611  54.213  1.00  0.00           C  
ATOM    233  H1'   U     8      17.464  30.603  53.887  1.00  0.00           H  
ATOM    234  N1    U     8      18.373  32.196  54.928  1.00  0.00           N  
ATOM    235  C6    U     8      18.820  33.526  54.611  1.00  0.00           C  
ATOM    236  H6    U     8      18.301  34.138  53.888  1.00  0.00           H  
ATOM    237  C5    U     8      19.996  33.933  55.057  1.00  0.00           C  
ATOM    238  H5    U     8      20.367  34.927  54.854  1.00  0.00           H  
ATOM    239  C4    U     8      20.759  33.140  55.938  1.00  0.00           C  
ATOM    240  O4    U     8      21.812  33.472  56.398  1.00  0.00           O  
ATOM    241  N3    U     8      20.291  31.841  56.180  1.00  0.00           N  
ATOM    242  H3    U     8      20.815  31.260  56.820  1.00  0.00           H  
ATOM    243  C2    U     8      19.149  31.308  55.696  1.00  0.00           C  
ATOM    244  O2    U     8      18.794  30.197  55.980  1.00  0.00           O  
ATOM    245  C3'   U     8      15.310  32.914  54.795  1.00  0.00           C  
ATOM    246  H3'   U     8      15.878  33.735  55.232  1.00  0.00           H  
ATOM    247  C2'   U     8      16.010  31.603  55.186  1.00  0.00           C  
ATOM    248  H2'   U     8      16.250  31.677  56.247  1.00  0.00           H  
ATOM    249  O2'   U     8      15.194  30.450  54.958  1.00  0.00           O  
ATOM    250 HO2'   U     8      14.310  30.743  54.724  1.00  0.00           H  
ATOM    251  O3'   U     8      13.883  32.971  55.093  1.00  0.00           O  
ATOM    252  P     G     9      13.216  33.350  56.510  1.00  0.00           P  
ATOM    253  OP1   G     9      11.778  33.243  56.384  1.00  0.00           O  
ATOM    254  OP2   G     9      13.677  34.629  56.941  1.00  0.00           O  
ATOM    255  O5'   G     9      13.697  32.325  57.627  1.00  0.00           O  
ATOM    256  C5'   G     9      13.007  31.131  57.829  1.00  0.00           C  
ATOM    257  H5'   G     9      12.823  30.663  56.862  1.00  0.00           H  
ATOM    258 H5''   G     9      12.038  31.323  58.289  1.00  0.00           H  
ATOM    259  C4'   G     9      13.800  30.076  58.650  1.00  0.00           C  
ATOM    260  H4'   G     9      13.196  29.170  58.594  1.00  0.00           H  
ATOM    261  O4'   G     9      15.063  29.952  58.050  1.00  0.00           O  
ATOM    262  C1'   G     9      15.996  29.635  59.063  1.00  0.00           C  
ATOM    263  H1'   G     9      16.525  28.724  58.783  1.00  0.00           H  
ATOM    264  N9    G     9      17.006  30.703  59.090  1.00  0.00           N  
ATOM    265  C8    G     9      16.965  31.942  58.618  1.00  0.00           C  
ATOM    266  H8    G     9      16.071  32.367  58.185  1.00  0.00           H  
ATOM    267  N7    G     9      18.064  32.617  58.692  1.00  0.00           N  
ATOM    268  C5    G     9      18.921  31.731  59.291  1.00  0.00           C  
ATOM    269  C6    G     9      20.302  31.880  59.696  1.00  0.00           C  
ATOM    270  O6    G     9      21.149  32.789  59.512  1.00  0.00           O  
ATOM    271  N1    G     9      20.789  30.840  60.445  1.00  0.00           N  
ATOM    272  H1    G     9      21.766  30.731  60.674  1.00  0.00           H  
ATOM    273  C2    G     9      20.072  29.692  60.633  1.00  0.00           C  
ATOM    274  N2    G     9      20.787  28.725  61.148  1.00  0.00           N  
ATOM    275  H21   G     9      21.773  28.713  61.367  1.00  0.00           H  
ATOM    276  H22   G     9      20.330  27.824  61.150  1.00  0.00           H  
ATOM    277  N3    G     9      18.801  29.529  60.250  1.00  0.00           N  
ATOM    278  C4    G     9      18.265  30.579  59.555  1.00  0.00           C  
ATOM    279  C3'   G     9      14.079  30.427  60.094  1.00  0.00           C  
ATOM    280  H3'   G     9      14.289  31.497  60.121  1.00  0.00           H  
ATOM    281  C2'   G     9      15.292  29.612  60.373  1.00  0.00           C  
ATOM    282  H2'   G     9      15.848  29.978  61.236  1.00  0.00           H  
ATOM    283  O2'   G     9      15.033  28.233  60.607  1.00  0.00           O  
ATOM    284 HO2'   G     9      15.665  27.918  61.257  1.00  0.00           H  
ATOM    285  O3'   G     9      12.983  30.153  60.992  1.00  0.00           O  
ATOM    286  P     U    10      12.966  30.845  62.436  1.00  0.00           P  
ATOM    287  OP1   U    10      11.708  30.498  63.137  1.00  0.00           O  
ATOM    288  OP2   U    10      13.154  32.264  62.103  1.00  0.00           O  
ATOM    289  O5'   U    10      14.178  30.257  63.231  1.00  0.00           O  
ATOM    290  C5'   U    10      14.282  28.914  63.741  1.00  0.00           C  
ATOM    291  H5'   U    10      14.124  28.143  62.986  1.00  0.00           H  
ATOM    292 H5''   U    10      13.539  28.934  64.539  1.00  0.00           H  
ATOM    293  C4'   U    10      15.675  28.629  64.489  1.00  0.00           C  
ATOM    294  H4'   U    10      15.701  27.597  64.839  1.00  0.00           H  
ATOM    295  O4'   U    10      16.788  28.792  63.545  1.00  0.00           O  
ATOM    296  C1'   U    10      17.967  29.252  64.285  1.00  0.00           C  
ATOM    297  H1'   U    10      18.788  28.545  64.400  1.00  0.00           H  
ATOM    298  N1    U    10      18.474  30.538  63.776  1.00  0.00           N  
ATOM    299  C6    U    10      17.566  31.424  63.205  1.00  0.00           C  
ATOM    300  H6    U    10      16.516  31.172  63.182  1.00  0.00           H  
ATOM    301  C5    U    10      18.016  32.594  62.697  1.00  0.00           C  
ATOM    302  H5    U    10      17.369  33.355  62.286  1.00  0.00           H  
ATOM    303  C4    U    10      19.429  32.969  62.781  1.00  0.00           C  
ATOM    304  O4    U    10      19.906  34.063  62.484  1.00  0.00           O  
ATOM    305  N3    U    10      20.218  32.056  63.426  1.00  0.00           N  
ATOM    306  H3    U    10      21.155  32.350  63.664  1.00  0.00           H  
ATOM    307  C2    U    10      19.760  30.885  63.970  1.00  0.00           C  
ATOM    308  O2    U    10      20.513  30.170  64.722  1.00  0.00           O  
ATOM    309  C3'   U    10      16.024  29.567  65.532  1.00  0.00           C  
ATOM    310  H3'   U    10      15.731  30.563  65.200  1.00  0.00           H  
ATOM    311  C2'   U    10      17.547  29.439  65.712  1.00  0.00           C  
ATOM    312  H2'   U    10      18.118  30.231  66.196  1.00  0.00           H  
ATOM    313  O2'   U    10      18.016  28.315  66.412  1.00  0.00           O  
ATOM    314 HO2'   U    10      18.888  28.444  66.791  1.00  0.00           H  
ATOM    315  O3'   U    10      15.368  29.301  66.686  1.00  0.00           O  
ATOM    316  P     A    11      15.076  30.348  67.782  1.00  0.00           P  
ATOM    317  OP1   A    11      14.315  29.696  68.873  1.00  0.00           O  
ATOM    318  OP2   A    11      14.466  31.615  67.209  1.00  0.00           O  
ATOM    319  O5'   A    11      16.497  30.690  68.408  1.00  0.00           O  
ATOM    320  C5'   A    11      17.094  29.896  69.354  1.00  0.00           C  
ATOM    321  H5'   A    11      17.157  28.864  69.010  1.00  0.00           H  
ATOM    322 H5''   A    11      16.554  29.893  70.300  1.00  0.00           H  
ATOM    323  C4'   A    11      18.510  30.343  69.519  1.00  0.00           C  
ATOM    324  H4'   A    11      19.031  29.543  70.046  1.00  0.00           H  
ATOM    325  O4'   A    11      19.246  30.470  68.361  1.00  0.00           O  
ATOM    326  C1'   A    11      20.292  31.355  68.594  1.00  0.00           C  
ATOM    327  H1'   A    11      21.270  30.897  68.447  1.00  0.00           H  
ATOM    328  N9    A    11      20.130  32.608  67.781  1.00  0.00           N  
ATOM    329  C8    A    11      19.044  32.877  66.898  1.00  0.00           C  
ATOM    330  H8    A    11      18.099  32.369  67.022  1.00  0.00           H  
ATOM    331  N7    A    11      19.243  33.996  66.254  1.00  0.00           N  
ATOM    332  C5    A    11      20.542  34.370  66.531  1.00  0.00           C  
ATOM    333  C6    A    11      21.383  35.397  66.080  1.00  0.00           C  
ATOM    334  N6    A    11      21.131  36.261  65.215  1.00  0.00           N  
ATOM    335  H61   A    11      20.210  36.143  64.817  1.00  0.00           H  
ATOM    336  H62   A    11      21.878  36.852  64.878  1.00  0.00           H  
ATOM    337  N1    A    11      22.635  35.449  66.509  1.00  0.00           N  
ATOM    338  C2    A    11      23.035  34.564  67.464  1.00  0.00           C  
ATOM    339  H2    A    11      24.063  34.596  67.793  1.00  0.00           H  
ATOM    340  N3    A    11      22.309  33.585  67.997  1.00  0.00           N  
ATOM    341  C4    A    11      21.098  33.526  67.417  1.00  0.00           C  
ATOM    342  C3'   A    11      18.700  31.667  70.248  1.00  0.00           C  
ATOM    343  H3'   A    11      18.239  32.484  69.693  1.00  0.00           H  
ATOM    344  C2'   A    11      20.201  31.788  70.042  1.00  0.00           C  
ATOM    345  H2'   A    11      20.489  32.812  70.279  1.00  0.00           H  
ATOM    346  O2'   A    11      21.034  30.848  70.780  1.00  0.00           O  
ATOM    347 HO2'   A    11      21.849  31.324  70.951  1.00  0.00           H  
ATOM    348  O3'   A    11      18.298  31.534  71.617  1.00  0.00           O  
ATOM    349  P     A    12      18.113  32.838  72.516  1.00  0.00           P  
ATOM    350  OP1   A    12      17.444  32.397  73.749  1.00  0.00           O  
ATOM    351  OP2   A    12      17.422  33.800  71.637  1.00  0.00           O  
ATOM    352  O5'   A    12      19.530  33.373  72.958  1.00  0.00           O  
ATOM    353  C5'   A    12      20.461  32.741  73.676  1.00  0.00           C  
ATOM    354  H5'   A    12      20.500  31.750  73.223  1.00  0.00           H  
ATOM    355 H5''   A    12      20.110  32.569  74.693  1.00  0.00           H  
ATOM    356  C4'   A    12      21.831  33.374  73.604  1.00  0.00           C  
ATOM    357  H4'   A    12      22.525  32.747  74.165  1.00  0.00           H  
ATOM    358  O4'   A    12      22.245  33.472  72.296  1.00  0.00           O  
ATOM    359  C1'   A    12      22.846  34.709  71.928  1.00  0.00           C  
ATOM    360  H1'   A    12      23.740  34.449  71.362  1.00  0.00           H  
ATOM    361  N9    A    12      22.021  35.501  70.961  1.00  0.00           N  
ATOM    362  C8    A    12      20.708  35.367  70.584  1.00  0.00           C  
ATOM    363  H8    A    12      20.028  34.670  71.051  1.00  0.00           H  
ATOM    364  N7    A    12      20.267  36.222  69.747  1.00  0.00           N  
ATOM    365  C5    A    12      21.455  36.943  69.450  1.00  0.00           C  
ATOM    366  C6    A    12      21.811  37.991  68.530  1.00  0.00           C  
ATOM    367  N6    A    12      20.991  38.448  67.635  1.00  0.00           N  
ATOM    368  H61   A    12      21.284  39.139  66.959  1.00  0.00           H  
ATOM    369  H62   A    12      20.165  37.893  67.463  1.00  0.00           H  
ATOM    370  N1    A    12      22.959  38.596  68.535  1.00  0.00           N  
ATOM    371  C2    A    12      23.822  38.191  69.420  1.00  0.00           C  
ATOM    372  H2    A    12      24.823  38.594  69.398  1.00  0.00           H  
ATOM    373  N3    A    12      23.764  37.058  70.196  1.00  0.00           N  
ATOM    374  C4    A    12      22.517  36.540  70.244  1.00  0.00           C  
ATOM    375  C3'   A    12      21.934  34.812  74.124  1.00  0.00           C  
ATOM    376  H3'   A    12      20.999  35.344  73.945  1.00  0.00           H  
ATOM    377  C2'   A    12      23.104  35.418  73.254  1.00  0.00           C  
ATOM    378  H2'   A    12      22.960  36.489  73.113  1.00  0.00           H  
ATOM    379  O2'   A    12      24.446  35.056  73.724  1.00  0.00           O  
ATOM    380 HO2'   A    12      24.414  34.776  74.642  1.00  0.00           H  
ATOM    381  O3'   A    12      22.245  35.041  75.473  1.00  0.00           O  
ATOM    382  P     G    13      21.909  36.428  76.203  1.00  0.00           P  
ATOM    383  OP1   G    13      22.233  36.229  77.605  1.00  0.00           O  
ATOM    384  OP2   G    13      20.552  36.788  75.782  1.00  0.00           O  
ATOM    385  O5'   G    13      22.878  37.483  75.490  1.00  0.00           O  
ATOM    386  C5'   G    13      24.246  37.593  75.795  1.00  0.00           C  
ATOM    387  H5'   G    13      24.707  36.607  75.753  1.00  0.00           H  
ATOM    388 H5''   G    13      24.378  37.904  76.832  1.00  0.00           H  
ATOM    389  C4'   G    13      24.949  38.711  74.991  1.00  0.00           C  
ATOM    390  H4'   G    13      25.972  38.684  75.368  1.00  0.00           H  
ATOM    391  O4'   G    13      25.075  38.493  73.608  1.00  0.00           O  
ATOM    392  C1'   G    13      24.727  39.743  72.962  1.00  0.00           C  
ATOM    393  H1'   G    13      25.306  39.887  72.050  1.00  0.00           H  
ATOM    394  N9    G    13      23.329  39.768  72.387  1.00  0.00           N  
ATOM    395  C8    G    13      22.199  38.987  72.646  1.00  0.00           C  
ATOM    396  H8    G    13      22.059  38.279  73.449  1.00  0.00           H  
ATOM    397  N7    G    13      21.148  39.258  71.926  1.00  0.00           N  
ATOM    398  C5    G    13      21.664  40.261  71.091  1.00  0.00           C  
ATOM    399  C6    G    13      21.046  40.922  69.978  1.00  0.00           C  
ATOM    400  O6    G    13      19.891  40.825  69.554  1.00  0.00           O  
ATOM    401  N1    G    13      21.846  41.769  69.329  1.00  0.00           N  
ATOM    402  H1    G    13      21.352  42.351  68.667  1.00  0.00           H  
ATOM    403  C2    G    13      23.101  42.133  69.765  1.00  0.00           C  
ATOM    404  N2    G    13      23.670  43.191  69.276  1.00  0.00           N  
ATOM    405  H21   G    13      23.329  43.889  68.631  1.00  0.00           H  
ATOM    406  H22   G    13      24.606  43.150  69.653  1.00  0.00           H  
ATOM    407  N3    G    13      23.746  41.575  70.789  1.00  0.00           N  
ATOM    408  C4    G    13      22.970  40.593  71.403  1.00  0.00           C  
ATOM    409  C3'   G    13      24.470  40.190  75.233  1.00  0.00           C  
ATOM    410  H3'   G    13      23.398  40.053  75.087  1.00  0.00           H  
ATOM    411  C2'   G    13      24.925  40.820  73.953  1.00  0.00           C  
ATOM    412  H2'   G    13      24.272  41.635  73.639  1.00  0.00           H  
ATOM    413  O2'   G    13      26.312  41.181  74.205  1.00  0.00           O  
ATOM    414 HO2'   G    13      26.292  41.840  74.903  1.00  0.00           H  
ATOM    415  O3'   G    13      24.841  40.767  76.523  1.00  0.00           O  
ATOM    416  P     U    14      24.365  42.260  76.957  1.00  0.00           P  
ATOM    417  OP1   U    14      24.604  42.293  78.423  1.00  0.00           O  
ATOM    418  OP2   U    14      23.032  42.635  76.511  1.00  0.00           O  
ATOM    419  O5'   U    14      25.401  43.185  76.125  1.00  0.00           O  
ATOM    420  C5'   U    14      26.658  43.619  76.689  1.00  0.00           C  
ATOM    421  H5'   U    14      27.263  42.740  76.915  1.00  0.00           H  
ATOM    422 H5''   U    14      26.399  44.044  77.658  1.00  0.00           H  
ATOM    423  C4'   U    14      27.415  44.661  75.899  1.00  0.00           C  
ATOM    424  H4'   U    14      28.339  44.865  76.441  1.00  0.00           H  
ATOM    425  O4'   U    14      27.684  44.422  74.579  1.00  0.00           O  
ATOM    426  C1'   U    14      27.529  45.647  73.820  1.00  0.00           C  
ATOM    427  H1'   U    14      28.416  45.961  73.269  1.00  0.00           H  
ATOM    428  N1    U    14      26.362  45.521  72.876  1.00  0.00           N  
ATOM    429  C6    U    14      25.402  44.657  73.175  1.00  0.00           C  
ATOM    430  H6    U    14      25.585  43.949  73.970  1.00  0.00           H  
ATOM    431  C5    U    14      24.165  44.740  72.575  1.00  0.00           C  
ATOM    432  H5    U    14      23.343  44.112  72.888  1.00  0.00           H  
ATOM    433  C4    U    14      23.986  45.597  71.430  1.00  0.00           C  
ATOM    434  O4    U    14      22.951  45.744  70.817  1.00  0.00           O  
ATOM    435  N3    U    14      25.058  46.366  71.107  1.00  0.00           N  
ATOM    436  H3    U    14      24.840  46.980  70.335  1.00  0.00           H  
ATOM    437  C2    U    14      26.237  46.452  71.818  1.00  0.00           C  
ATOM    438  O2    U    14      27.042  47.350  71.539  1.00  0.00           O  
ATOM    439  C3'   U    14      26.762  46.011  76.096  1.00  0.00           C  
ATOM    440  H3'   U    14      25.728  45.756  75.867  1.00  0.00           H  
ATOM    441  C2'   U    14      27.257  46.759  74.857  1.00  0.00           C  
ATOM    442  H2'   U    14      26.430  47.414  74.583  1.00  0.00           H  
ATOM    443  O2'   U    14      28.462  47.517  75.105  1.00  0.00           O  
ATOM    444 HO2'   U    14      28.939  47.076  75.812  1.00  0.00           H  
ATOM    445  O3'   U    14      26.947  46.683  77.365  1.00  0.00           O  
ATOM    446  P     G    15      25.685  47.552  77.845  1.00  0.00           P  
ATOM    447  OP1   G    15      26.011  48.186  79.148  1.00  0.00           O  
ATOM    448  OP2   G    15      24.420  46.782  77.744  1.00  0.00           O  
ATOM    449  O5'   G    15      25.618  48.649  76.659  1.00  0.00           O  
ATOM    450  C5'   G    15      26.322  49.837  76.727  1.00  0.00           C  
ATOM    451  H5'   G    15      27.398  49.690  76.821  1.00  0.00           H  
ATOM    452 H5''   G    15      26.167  50.370  77.665  1.00  0.00           H  
ATOM    453  C4'   G    15      26.234  50.742  75.476  1.00  0.00           C  
ATOM    454  H4'   G    15      27.018  51.497  75.406  1.00  0.00           H  
ATOM    455  O4'   G    15      26.185  49.923  74.270  1.00  0.00           O  
ATOM    456  C1'   G    15      25.357  50.674  73.382  1.00  0.00           C  
ATOM    457  H1'   G    15      25.926  50.932  72.489  1.00  0.00           H  
ATOM    458  N9    G    15      24.158  49.797  73.099  1.00  0.00           N  
ATOM    459  C8    G    15      23.919  48.582  73.590  1.00  0.00           C  
ATOM    460  H8    G    15      24.524  48.204  74.400  1.00  0.00           H  
ATOM    461  N7    G    15      22.838  47.971  73.046  1.00  0.00           N  
ATOM    462  C5    G    15      22.527  48.838  71.999  1.00  0.00           C  
ATOM    463  C6    G    15      21.456  48.731  71.018  1.00  0.00           C  
ATOM    464  O6    G    15      20.636  47.782  70.792  1.00  0.00           O  
ATOM    465  N1    G    15      21.464  49.757  70.121  1.00  0.00           N  
ATOM    466  H1    G    15      20.831  49.685  69.338  1.00  0.00           H  
ATOM    467  C2    G    15      22.279  50.833  70.189  1.00  0.00           C  
ATOM    468  N2    G    15      22.140  51.815  69.328  1.00  0.00           N  
ATOM    469  H21   G    15      22.731  52.632  69.392  1.00  0.00           H  
ATOM    470  H22   G    15      21.417  51.745  68.627  1.00  0.00           H  
ATOM    471  N3    G    15      23.158  51.022  71.156  1.00  0.00           N  
ATOM    472  C4    G    15      23.306  49.979  72.058  1.00  0.00           C  
ATOM    473  C3'   G    15      24.781  51.347  75.566  1.00  0.00           C  
ATOM    474  H3'   G    15      24.055  50.557  75.756  1.00  0.00           H  
ATOM    475  C2'   G    15      24.817  51.820  74.115  1.00  0.00           C  
ATOM    476  H2'   G    15      23.867  52.223  73.762  1.00  0.00           H  
ATOM    477  O2'   G    15      25.766  52.851  73.833  1.00  0.00           O  
ATOM    478 HO2'   G    15      25.816  52.982  72.884  1.00  0.00           H  
ATOM    479  O3'   G    15      24.757  52.264  76.582  1.00  0.00           O  
ATOM    480  P     C    16      23.466  52.512  77.418  1.00  0.00           P  
ATOM    481  OP1   C    16      23.730  53.473  78.514  1.00  0.00           O  
ATOM    482  OP2   C    16      22.729  51.262  77.629  1.00  0.00           O  
ATOM    483  O5'   C    16      22.555  53.354  76.407  1.00  0.00           O  
ATOM    484  C5'   C    16      22.989  54.526  75.809  1.00  0.00           C  
ATOM    485  H5'   C    16      24.048  54.601  75.562  1.00  0.00           H  
ATOM    486 H5''   C    16      22.831  55.324  76.535  1.00  0.00           H  
ATOM    487  C4'   C    16      22.132  54.913  74.557  1.00  0.00           C  
ATOM    488  H4'   C    16      22.379  55.921  74.226  1.00  0.00           H  
ATOM    489  O4'   C    16      22.184  53.975  73.481  1.00  0.00           O  
ATOM    490  C1'   C    16      20.866  53.806  72.895  1.00  0.00           C  
ATOM    491  H1'   C    16      20.827  53.868  71.808  1.00  0.00           H  
ATOM    492  N1    C    16      20.325  52.451  73.213  1.00  0.00           N  
ATOM    493  C6    C    16      20.969  51.604  74.056  1.00  0.00           C  
ATOM    494  H6    C    16      21.834  51.889  74.637  1.00  0.00           H  
ATOM    495  C5    C    16      20.418  50.388  74.323  1.00  0.00           C  
ATOM    496  H5    C    16      20.954  49.840  75.084  1.00  0.00           H  
ATOM    497  C4    C    16      19.297  49.977  73.672  1.00  0.00           C  
ATOM    498  N4    C    16      18.637  48.941  74.127  1.00  0.00           N  
ATOM    499  H41   C    16      17.734  48.772  73.706  1.00  0.00           H  
ATOM    500  H42   C    16      18.896  48.575  75.032  1.00  0.00           H  
ATOM    501  N3    C    16      18.725  50.718  72.742  1.00  0.00           N  
ATOM    502  C2    C    16      19.263  51.940  72.502  1.00  0.00           C  
ATOM    503  O2    C    16      18.696  52.561  71.620  1.00  0.00           O  
ATOM    504  C3'   C    16      20.650  54.951  74.883  1.00  0.00           C  
ATOM    505  H3'   C    16      20.437  54.023  75.414  1.00  0.00           H  
ATOM    506  C2'   C    16      20.063  54.954  73.487  1.00  0.00           C  
ATOM    507  H2'   C    16      19.006  54.695  73.554  1.00  0.00           H  
ATOM    508  O2'   C    16      20.450  56.111  72.751  1.00  0.00           O  
ATOM    509 HO2'   C    16      19.740  56.251  72.121  1.00  0.00           H  
ATOM    510  O3'   C    16      20.240  56.039  75.723  1.00  0.00           O  
ATOM    511  P     A    17      18.802  56.059  76.358  1.00  0.00           P  
ATOM    512  OP1   A    17      17.838  55.910  75.284  1.00  0.00           O  
ATOM    513  OP2   A    17      18.734  57.150  77.313  1.00  0.00           O  
ATOM    514  O5'   A    17      18.653  54.643  77.111  1.00  0.00           O  
ATOM    515  C5'   A    17      19.235  54.415  78.411  1.00  0.00           C  
ATOM    516  H5'   A    17      19.750  55.335  78.686  1.00  0.00           H  
ATOM    517 H5''   A    17      19.952  53.594  78.365  1.00  0.00           H  
ATOM    518  C4'   A    17      18.134  54.131  79.361  1.00  0.00           C  
ATOM    519  H4'   A    17      18.610  54.023  80.336  1.00  0.00           H  
ATOM    520  O4'   A    17      17.138  55.155  79.429  1.00  0.00           O  
ATOM    521  C1'   A    17      15.907  54.529  79.833  1.00  0.00           C  
ATOM    522  H1'   A    17      15.565  54.899  80.800  1.00  0.00           H  
ATOM    523  N9    A    17      14.872  54.861  78.807  1.00  0.00           N  
ATOM    524  C8    A    17      15.133  55.183  77.493  1.00  0.00           C  
ATOM    525  H8    A    17      16.134  55.337  77.120  1.00  0.00           H  
ATOM    526  N7    A    17      14.052  55.342  76.719  1.00  0.00           N  
ATOM    527  C5    A    17      13.016  55.017  77.659  1.00  0.00           C  
ATOM    528  C6    A    17      11.586  55.150  77.575  1.00  0.00           C  
ATOM    529  N6    A    17      10.895  55.509  76.500  1.00  0.00           N  
ATOM    530  H61   A    17      11.405  55.629  75.637  1.00  0.00           H  
ATOM    531  H62   A    17       9.897  55.580  76.638  1.00  0.00           H  
ATOM    532  N1    A    17      10.871  55.044  78.680  1.00  0.00           N  
ATOM    533  C2    A    17      11.447  54.680  79.805  1.00  0.00           C  
ATOM    534  H2    A    17      10.818  54.663  80.683  1.00  0.00           H  
ATOM    535  N3    A    17      12.782  54.538  80.000  1.00  0.00           N  
ATOM    536  C4    A    17      13.487  54.795  78.872  1.00  0.00           C  
ATOM    537  C3'   A    17      17.392  52.771  79.075  1.00  0.00           C  
ATOM    538  H3'   A    17      17.192  52.647  78.011  1.00  0.00           H  
ATOM    539  C2'   A    17      16.086  53.038  79.818  1.00  0.00           C  
ATOM    540  H2'   A    17      15.240  52.610  79.280  1.00  0.00           H  
ATOM    541  O2'   A    17      16.103  52.704  81.178  1.00  0.00           O  
ATOM    542 HO2'   A    17      15.743  51.826  81.328  1.00  0.00           H  
ATOM    543  O3'   A    17      18.159  51.680  79.488  1.00  0.00           O  
ATOM    544  P     G    18      17.885  50.277  78.949  1.00  0.00           P  
ATOM    545  OP1   G    18      18.838  49.369  79.666  1.00  0.00           O  
ATOM    546  OP2   G    18      17.976  50.310  77.448  1.00  0.00           O  
ATOM    547  O5'   G    18      16.384  49.933  79.469  1.00  0.00           O  
ATOM    548  C5'   G    18      16.136  49.450  80.742  1.00  0.00           C  
ATOM    549  H5'   G    18      16.565  50.170  81.440  1.00  0.00           H  
ATOM    550 H5''   G    18      16.657  48.511  80.929  1.00  0.00           H  
ATOM    551  C4'   G    18      14.599  49.337  80.970  1.00  0.00           C  
ATOM    552  H4'   G    18      14.372  49.000  81.981  1.00  0.00           H  
ATOM    553  O4'   G    18      13.983  50.543  80.623  1.00  0.00           O  
ATOM    554  C1'   G    18      12.702  50.251  80.202  1.00  0.00           C  
ATOM    555  H1'   G    18      11.966  50.751  80.831  1.00  0.00           H  
ATOM    556  N9    G    18      12.399  50.889  78.862  1.00  0.00           N  
ATOM    557  C8    G    18      13.355  51.259  77.899  1.00  0.00           C  
ATOM    558  H8    G    18      14.401  51.055  78.074  1.00  0.00           H  
ATOM    559  N7    G    18      12.818  51.795  76.880  1.00  0.00           N  
ATOM    560  C5    G    18      11.443  51.757  77.102  1.00  0.00           C  
ATOM    561  C6    G    18      10.299  52.176  76.282  1.00  0.00           C  
ATOM    562  O6    G    18      10.184  52.769  75.222  1.00  0.00           O  
ATOM    563  N1    G    18       9.133  51.654  76.748  1.00  0.00           N  
ATOM    564  H1    G    18       8.368  51.710  76.091  1.00  0.00           H  
ATOM    565  C2    G    18       9.078  50.883  77.822  1.00  0.00           C  
ATOM    566  N2    G    18       7.933  50.354  78.012  1.00  0.00           N  
ATOM    567  H21   G    18       7.314  50.311  77.214  1.00  0.00           H  
ATOM    568  H22   G    18       7.858  49.875  78.897  1.00  0.00           H  
ATOM    569  N3    G    18       9.992  50.805  78.765  1.00  0.00           N  
ATOM    570  C4    G    18      11.162  51.148  78.283  1.00  0.00           C  
ATOM    571  C3'   G    18      13.880  48.384  80.039  1.00  0.00           C  
ATOM    572  H3'   G    18      14.206  48.542  79.011  1.00  0.00           H  
ATOM    573  C2'   G    18      12.402  48.754  80.207  1.00  0.00           C  
ATOM    574  H2'   G    18      11.937  48.365  79.301  1.00  0.00           H  
ATOM    575  O2'   G    18      11.744  48.273  81.313  1.00  0.00           O  
ATOM    576 HO2'   G    18      11.421  47.406  81.058  1.00  0.00           H  
ATOM    577  O3'   G    18      14.116  47.029  80.441  1.00  0.00           O  
ATOM    578  P     C    19      14.228  45.879  79.356  1.00  0.00           P  
ATOM    579  OP1   C    19      14.772  44.724  80.110  1.00  0.00           O  
ATOM    580  OP2   C    19      14.905  46.363  78.081  1.00  0.00           O  
ATOM    581  O5'   C    19      12.734  45.555  78.919  1.00  0.00           O  
ATOM    582  C5'   C    19      11.772  45.091  79.797  1.00  0.00           C  
ATOM    583  H5'   C    19      11.629  45.735  80.665  1.00  0.00           H  
ATOM    584 H5''   C    19      12.036  44.060  80.032  1.00  0.00           H  
ATOM    585  C4'   C    19      10.435  45.128  79.142  1.00  0.00           C  
ATOM    586  H4'   C    19       9.687  44.793  79.861  1.00  0.00           H  
ATOM    587  O4'   C    19      10.197  46.516  78.911  1.00  0.00           O  
ATOM    588  C1'   C    19       9.444  46.617  77.674  1.00  0.00           C  
ATOM    589  H1'   C    19       8.461  47.005  77.940  1.00  0.00           H  
ATOM    590  N1    C    19      10.096  47.411  76.593  1.00  0.00           N  
ATOM    591  C6    C    19      11.369  47.837  76.649  1.00  0.00           C  
ATOM    592  H6    C    19      11.972  47.418  77.440  1.00  0.00           H  
ATOM    593  C5    C    19      11.838  48.684  75.700  1.00  0.00           C  
ATOM    594  H5    C    19      12.894  48.890  75.604  1.00  0.00           H  
ATOM    595  C4    C    19      10.935  49.183  74.722  1.00  0.00           C  
ATOM    596  N4    C    19      11.318  50.001  73.849  1.00  0.00           N  
ATOM    597  H41   C    19      12.220  50.434  73.985  1.00  0.00           H  
ATOM    598  H42   C    19      10.542  50.380  73.325  1.00  0.00           H  
ATOM    599  N3    C    19       9.666  48.848  74.719  1.00  0.00           N  
ATOM    600  C2    C    19       9.217  47.929  75.599  1.00  0.00           C  
ATOM    601  O2    C    19       8.131  47.479  75.426  1.00  0.00           O  
ATOM    602  C3'   C    19      10.385  44.404  77.816  1.00  0.00           C  
ATOM    603  H3'   C    19      11.129  44.721  77.085  1.00  0.00           H  
ATOM    604  C2'   C    19       9.195  45.164  77.225  1.00  0.00           C  
ATOM    605  H2'   C    19       9.122  44.963  76.156  1.00  0.00           H  
ATOM    606  O2'   C    19       7.910  44.857  77.672  1.00  0.00           O  
ATOM    607 HO2'   C    19       8.102  44.328  78.450  1.00  0.00           H  
ATOM    608  O3'   C    19      10.066  43.006  77.996  1.00  0.00           O  
ATOM    609  P     C    20      10.396  41.810  76.967  1.00  0.00           P  
ATOM    610  OP1   C    20       9.692  40.650  77.523  1.00  0.00           O  
ATOM    611  OP2   C    20      11.821  41.830  76.747  1.00  0.00           O  
ATOM    612  O5'   C    20       9.565  42.186  75.714  1.00  0.00           O  
ATOM    613  C5'   C    20       8.214  41.776  75.494  1.00  0.00           C  
ATOM    614  H5'   C    20       7.693  42.220  76.343  1.00  0.00           H  
ATOM    615 H5''   C    20       8.143  40.696  75.617  1.00  0.00           H  
ATOM    616  C4'   C    20       7.675  42.200  74.105  1.00  0.00           C  
ATOM    617  H4'   C    20       6.704  41.708  74.039  1.00  0.00           H  
ATOM    618  O4'   C    20       7.424  43.591  74.033  1.00  0.00           O  
ATOM    619  C1'   C    20       7.567  43.977  72.679  1.00  0.00           C  
ATOM    620  H1'   C    20       6.653  44.415  72.276  1.00  0.00           H  
ATOM    621  N1    C    20       8.644  44.953  72.496  1.00  0.00           N  
ATOM    622  C6    C    20       9.866  45.029  73.192  1.00  0.00           C  
ATOM    623  H6    C    20      10.045  44.393  74.046  1.00  0.00           H  
ATOM    624  C5    C    20      10.777  45.998  72.839  1.00  0.00           C  
ATOM    625  H5    C    20      11.771  46.008  73.261  1.00  0.00           H  
ATOM    626  C4    C    20      10.326  46.999  71.975  1.00  0.00           C  
ATOM    627  N4    C    20      11.052  48.060  71.641  1.00  0.00           N  
ATOM    628  H41   C    20      12.000  48.118  71.983  1.00  0.00           H  
ATOM    629  H42   C    20      10.839  48.679  70.871  1.00  0.00           H  
ATOM    630  N3    C    20       9.191  46.909  71.300  1.00  0.00           N  
ATOM    631  C2    C    20       8.415  45.845  71.462  1.00  0.00           C  
ATOM    632  O2    C    20       7.538  45.646  70.575  1.00  0.00           O  
ATOM    633  C3'   C    20       8.567  41.839  72.875  1.00  0.00           C  
ATOM    634  H3'   C    20       9.603  42.097  73.096  1.00  0.00           H  
ATOM    635  C2'   C    20       7.916  42.766  71.817  1.00  0.00           C  
ATOM    636  H2'   C    20       8.696  43.070  71.120  1.00  0.00           H  
ATOM    637  O2'   C    20       6.719  42.215  71.232  1.00  0.00           O  
ATOM    638 HO2'   C    20       6.662  41.316  71.563  1.00  0.00           H  
ATOM    639  O3'   C    20       8.350  40.440  72.589  1.00  0.00           O  
ATOM    640  P     C    21       9.392  39.575  71.631  1.00  0.00           P  
ATOM    641  OP1   C    21       8.987  38.162  71.879  1.00  0.00           O  
ATOM    642  OP2   C    21      10.756  39.854  72.052  1.00  0.00           O  
ATOM    643  O5'   C    21       9.235  40.044  70.089  1.00  0.00           O  
ATOM    644  C5'   C    21       8.054  39.809  69.397  1.00  0.00           C  
ATOM    645  H5'   C    21       7.205  39.938  70.069  1.00  0.00           H  
ATOM    646 H5''   C    21       8.071  38.786  69.020  1.00  0.00           H  
ATOM    647  C4'   C    21       7.899  40.643  68.065  1.00  0.00           C  
ATOM    648  H4'   C    21       6.985  40.230  67.639  1.00  0.00           H  
ATOM    649  O4'   C    21       7.743  41.974  68.386  1.00  0.00           O  
ATOM    650  C1'   C    21       8.253  42.775  67.254  1.00  0.00           C  
ATOM    651  H1'   C    21       7.450  43.224  66.668  1.00  0.00           H  
ATOM    652  N1    C    21       9.258  43.726  67.737  1.00  0.00           N  
ATOM    653  C6    C    21       9.936  43.476  68.901  1.00  0.00           C  
ATOM    654  H6    C    21       9.711  42.555  69.418  1.00  0.00           H  
ATOM    655  C5    C    21      10.847  44.370  69.305  1.00  0.00           C  
ATOM    656  H5    C    21      11.342  44.177  70.245  1.00  0.00           H  
ATOM    657  C4    C    21      11.082  45.515  68.515  1.00  0.00           C  
ATOM    658  N4    C    21      12.015  46.400  68.917  1.00  0.00           N  
ATOM    659  H41   C    21      12.511  46.135  69.757  1.00  0.00           H  
ATOM    660  H42   C    21      12.229  47.229  68.382  1.00  0.00           H  
ATOM    661  N3    C    21      10.543  45.698  67.361  1.00  0.00           N  
ATOM    662  C2    C    21       9.657  44.846  66.932  1.00  0.00           C  
ATOM    663  O2    C    21       9.162  45.046  65.863  1.00  0.00           O  
ATOM    664  C3'   C    21       9.150  40.554  67.150  1.00  0.00           C  
ATOM    665  H3'   C    21      10.026  40.656  67.791  1.00  0.00           H  
ATOM    666  C2'   C    21       8.909  41.783  66.271  1.00  0.00           C  
ATOM    667  H2'   C    21       9.852  42.253  65.992  1.00  0.00           H  
ATOM    668  O2'   C    21       8.128  41.381  65.124  1.00  0.00           O  
ATOM    669 HO2'   C    21       8.596  41.156  64.316  1.00  0.00           H  
ATOM    670  O3'   C    21       9.272  39.301  66.356  1.00  0.00           O  
ATOM    671  P     G    22      10.778  38.707  66.060  1.00  0.00           P  
ATOM    672  OP1   G    22      10.629  37.484  65.264  1.00  0.00           O  
ATOM    673  OP2   G    22      11.363  38.517  67.432  1.00  0.00           O  
ATOM    674  O5'   G    22      11.639  39.805  65.197  1.00  0.00           O  
ATOM    675  C5'   G    22      11.282  40.107  63.863  1.00  0.00           C  
ATOM    676  H5'   G    22      10.194  40.162  63.879  1.00  0.00           H  
ATOM    677 H5''   G    22      11.464  39.399  63.054  1.00  0.00           H  
ATOM    678  C4'   G    22      11.880  41.443  63.287  1.00  0.00           C  
ATOM    679  H4'   G    22      11.430  41.377  62.296  1.00  0.00           H  
ATOM    680  O4'   G    22      11.215  42.642  63.846  1.00  0.00           O  
ATOM    681  C1'   G    22      12.163  43.678  63.921  1.00  0.00           C  
ATOM    682  H1'   G    22      11.767  44.633  63.574  1.00  0.00           H  
ATOM    683  N9    G    22      12.647  43.790  65.340  1.00  0.00           N  
ATOM    684  C8    G    22      12.460  42.954  66.359  1.00  0.00           C  
ATOM    685  H8    G    22      11.905  42.028  66.379  1.00  0.00           H  
ATOM    686  N7    G    22      13.207  43.209  67.413  1.00  0.00           N  
ATOM    687  C5    G    22      13.902  44.326  67.037  1.00  0.00           C  
ATOM    688  C6    G    22      14.858  45.110  67.748  1.00  0.00           C  
ATOM    689  O6    G    22      15.332  45.035  68.880  1.00  0.00           O  
ATOM    690  N1    G    22      15.287  46.180  67.049  1.00  0.00           N  
ATOM    691  H1    G    22      16.019  46.738  67.465  1.00  0.00           H  
ATOM    692  C2    G    22      14.987  46.454  65.720  1.00  0.00           C  
ATOM    693  N2    G    22      15.513  47.550  65.218  1.00  0.00           N  
ATOM    694  H21   G    22      16.249  48.080  65.663  1.00  0.00           H  
ATOM    695  H22   G    22      15.230  47.819  64.287  1.00  0.00           H  
ATOM    696  N3    G    22      14.108  45.718  65.019  1.00  0.00           N  
ATOM    697  C4    G    22      13.668  44.691  65.720  1.00  0.00           C  
ATOM    698  C3'   G    22      13.393  41.603  63.178  1.00  0.00           C  
ATOM    699  H3'   G    22      13.850  41.351  64.135  1.00  0.00           H  
ATOM    700  C2'   G    22      13.399  43.132  63.101  1.00  0.00           C  
ATOM    701  H2'   G    22      14.387  43.483  63.399  1.00  0.00           H  
ATOM    702  O2'   G    22      13.091  43.392  61.686  1.00  0.00           O  
ATOM    703 HO2'   G    22      13.351  42.627  61.167  1.00  0.00           H  
ATOM    704  O3'   G    22      13.998  41.024  62.108  1.00  0.00           O  
ATOM    705  P     U    23      15.582  40.566  62.120  1.00  0.00           P  
ATOM    706  OP1   U    23      15.971  39.685  60.991  1.00  0.00           O  
ATOM    707  OP2   U    23      15.959  40.048  63.426  1.00  0.00           O  
ATOM    708  O5'   U    23      16.331  41.993  61.951  1.00  0.00           O  
ATOM    709  C5'   U    23      16.417  42.703  60.753  1.00  0.00           C  
ATOM    710  H5'   U    23      15.544  42.558  60.116  1.00  0.00           H  
ATOM    711 H5''   U    23      17.210  42.150  60.250  1.00  0.00           H  
ATOM    712  C4'   U    23      16.741  44.156  60.991  1.00  0.00           C  
ATOM    713  H4'   U    23      16.321  44.770  60.194  1.00  0.00           H  
ATOM    714  O4'   U    23      16.219  44.619  62.234  1.00  0.00           O  
ATOM    715  C1'   U    23      17.142  45.462  62.883  1.00  0.00           C  
ATOM    716  H1'   U    23      16.673  46.446  62.916  1.00  0.00           H  
ATOM    717  N1    U    23      17.437  44.842  64.290  1.00  0.00           N  
ATOM    718  C6    U    23      16.992  43.606  64.789  1.00  0.00           C  
ATOM    719  H6    U    23      16.578  42.857  64.131  1.00  0.00           H  
ATOM    720  C5    U    23      17.198  43.291  66.096  1.00  0.00           C  
ATOM    721  H5    U    23      16.874  42.348  66.510  1.00  0.00           H  
ATOM    722  C4    U    23      17.888  44.150  67.004  1.00  0.00           C  
ATOM    723  O4    U    23      18.109  43.923  68.157  1.00  0.00           O  
ATOM    724  N3    U    23      18.291  45.320  66.472  1.00  0.00           N  
ATOM    725  H3    U    23      18.980  45.776  67.053  1.00  0.00           H  
ATOM    726  C2    U    23      18.064  45.750  65.176  1.00  0.00           C  
ATOM    727  O2    U    23      18.504  46.777  64.777  1.00  0.00           O  
ATOM    728  C3'   U    23      18.294  44.312  61.180  1.00  0.00           C  
ATOM    729  H3'   U    23      18.561  43.389  61.696  1.00  0.00           H  
ATOM    730  C2'   U    23      18.441  45.565  62.031  1.00  0.00           C  
ATOM    731  H2'   U    23      19.380  45.493  62.579  1.00  0.00           H  
ATOM    732  O2'   U    23      18.299  46.770  61.197  1.00  0.00           O  
ATOM    733 HO2'   U    23      18.740  47.503  61.634  1.00  0.00           H  
ATOM    734  O3'   U    23      18.997  44.391  59.996  1.00  0.00           O  
ATOM    735  P     C    24      20.545  43.970  59.842  1.00  0.00           P  
ATOM    736  OP1   C    24      20.974  44.416  58.522  1.00  0.00           O  
ATOM    737  OP2   C    24      20.556  42.481  60.118  1.00  0.00           O  
ATOM    738  O5'   C    24      21.358  44.633  61.039  1.00  0.00           O  
ATOM    739  C5'   C    24      21.739  45.988  61.083  1.00  0.00           C  
ATOM    740  H5'   C    24      21.034  46.738  60.724  1.00  0.00           H  
ATOM    741 H5''   C    24      22.601  46.025  60.417  1.00  0.00           H  
ATOM    742  C4'   C    24      22.371  46.335  62.498  1.00  0.00           C  
ATOM    743  H4'   C    24      22.714  47.367  62.572  1.00  0.00           H  
ATOM    744  O4'   C    24      21.373  46.039  63.442  1.00  0.00           O  
ATOM    745  C1'   C    24      22.018  45.606  64.615  1.00  0.00           C  
ATOM    746  H1'   C    24      21.933  46.422  65.333  1.00  0.00           H  
ATOM    747  N1    C    24      21.323  44.399  65.170  1.00  0.00           N  
ATOM    748  C6    C    24      20.666  43.554  64.327  1.00  0.00           C  
ATOM    749  H6    C    24      20.664  43.671  63.253  1.00  0.00           H  
ATOM    750  C5    C    24      20.008  42.434  64.733  1.00  0.00           C  
ATOM    751  H5    C    24      19.426  41.848  64.037  1.00  0.00           H  
ATOM    752  C4    C    24      20.296  42.115  66.104  1.00  0.00           C  
ATOM    753  N4    C    24      19.886  40.958  66.578  1.00  0.00           N  
ATOM    754  H41   C    24      20.071  40.733  67.545  1.00  0.00           H  
ATOM    755  H42   C    24      19.236  40.433  66.011  1.00  0.00           H  
ATOM    756  N3    C    24      21.005  42.942  66.950  1.00  0.00           N  
ATOM    757  C2    C    24      21.435  44.118  66.509  1.00  0.00           C  
ATOM    758  O2    C    24      21.952  44.955  67.351  1.00  0.00           O  
ATOM    759  C3'   C    24      23.498  45.414  62.771  1.00  0.00           C  
ATOM    760  H3'   C    24      23.289  44.459  62.288  1.00  0.00           H  
ATOM    761  C2'   C    24      23.517  45.398  64.280  1.00  0.00           C  
ATOM    762  H2'   C    24      23.922  44.501  64.748  1.00  0.00           H  
ATOM    763  O2'   C    24      24.116  46.612  64.641  1.00  0.00           O  
ATOM    764 HO2'   C    24      24.864  46.477  65.228  1.00  0.00           H  
ATOM    765  O3'   C    24      24.594  46.011  62.103  1.00  0.00           O  
ATOM    766  P     U    25      25.606  45.037  61.306  1.00  0.00           P  
ATOM    767  OP1   U    25      26.579  45.874  60.588  1.00  0.00           O  
ATOM    768  OP2   U    25      24.759  44.103  60.514  1.00  0.00           O  
ATOM    769  O5'   U    25      26.468  44.167  62.329  1.00  0.00           O  
ATOM    770  C5'   U    25      27.498  44.847  63.106  1.00  0.00           C  
ATOM    771  H5'   U    25      27.243  45.896  63.256  1.00  0.00           H  
ATOM    772 H5''   U    25      28.499  44.762  62.683  1.00  0.00           H  
ATOM    773  C4'   U    25      27.664  44.110  64.472  1.00  0.00           C  
ATOM    774  H4'   U    25      28.410  44.734  64.965  1.00  0.00           H  
ATOM    775  O4'   U    25      26.404  44.069  65.102  1.00  0.00           O  
ATOM    776  C1'   U    25      26.402  42.874  65.909  1.00  0.00           C  
ATOM    777  H1'   U    25      26.435  43.231  66.938  1.00  0.00           H  
ATOM    778  N1    U    25      25.191  42.017  65.741  1.00  0.00           N  
ATOM    779  C6    U    25      24.602  41.991  64.501  1.00  0.00           C  
ATOM    780  H6    U    25      25.019  42.517  63.655  1.00  0.00           H  
ATOM    781  C5    U    25      23.560  41.198  64.284  1.00  0.00           C  
ATOM    782  H5    U    25      23.053  41.223  63.331  1.00  0.00           H  
ATOM    783  C4    U    25      23.030  40.367  65.361  1.00  0.00           C  
ATOM    784  O4    U    25      22.103  39.559  65.235  1.00  0.00           O  
ATOM    785  N3    U    25      23.653  40.441  66.571  1.00  0.00           N  
ATOM    786  H3    U    25      23.179  40.142  67.411  1.00  0.00           H  
ATOM    787  C2    U    25      24.788  41.177  66.723  1.00  0.00           C  
ATOM    788  O2    U    25      25.469  41.028  67.753  1.00  0.00           O  
ATOM    789  C3'   U    25      28.180  42.704  64.339  1.00  0.00           C  
ATOM    790  H3'   U    25      27.580  42.272  63.538  1.00  0.00           H  
ATOM    791  C2'   U    25      27.690  42.120  65.630  1.00  0.00           C  
ATOM    792  H2'   U    25      27.530  41.044  65.699  1.00  0.00           H  
ATOM    793  O2'   U    25      28.589  42.522  66.665  1.00  0.00           O  
ATOM    794 HO2'   U    25      29.488  42.523  66.327  1.00  0.00           H  
ATOM    795  O3'   U    25      29.582  42.589  64.055  1.00  0.00           O  
ATOM    796  P     U    26      30.180  41.303  63.407  1.00  0.00           P  
ATOM    797  OP1   U    26      31.596  41.611  63.067  1.00  0.00           O  
ATOM    798  OP2   U    26      29.303  40.920  62.255  1.00  0.00           O  
ATOM    799  O5'   U    26      30.155  40.098  64.410  1.00  0.00           O  
ATOM    800  C5'   U    26      30.784  40.128  65.645  1.00  0.00           C  
ATOM    801  H5'   U    26      30.542  41.031  66.206  1.00  0.00           H  
ATOM    802 H5''   U    26      31.859  40.093  65.468  1.00  0.00           H  
ATOM    803  C4'   U    26      30.222  38.966  66.520  1.00  0.00           C  
ATOM    804  H4'   U    26      30.823  38.899  67.427  1.00  0.00           H  
ATOM    805  O4'   U    26      28.919  39.266  66.857  1.00  0.00           O  
ATOM    806  C1'   U    26      28.208  38.060  67.021  1.00  0.00           C  
ATOM    807  H1'   U    26      27.876  37.867  68.041  1.00  0.00           H  
ATOM    808  N1    U    26      26.976  38.008  66.201  1.00  0.00           N  
ATOM    809  C6    U    26      26.997  38.619  64.958  1.00  0.00           C  
ATOM    810  H6    U    26      27.901  39.108  64.624  1.00  0.00           H  
ATOM    811  C5    U    26      25.889  38.600  64.235  1.00  0.00           C  
ATOM    812  H5    U    26      25.807  39.041  63.253  1.00  0.00           H  
ATOM    813  C4    U    26      24.732  37.847  64.523  1.00  0.00           C  
ATOM    814  O4    U    26      23.814  37.629  63.851  1.00  0.00           O  
ATOM    815  N3    U    26      24.836  37.117  65.747  1.00  0.00           N  
ATOM    816  H3    U    26      24.016  36.552  65.913  1.00  0.00           H  
ATOM    817  C2    U    26      25.885  37.206  66.606  1.00  0.00           C  
ATOM    818  O2    U    26      25.909  36.575  67.676  1.00  0.00           O  
ATOM    819  C3'   U    26      30.214  37.583  65.943  1.00  0.00           C  
ATOM    820  H3'   U    26      29.863  37.647  64.913  1.00  0.00           H  
ATOM    821  C2'   U    26      29.160  36.887  66.845  1.00  0.00           C  
ATOM    822  H2'   U    26      28.608  36.120  66.303  1.00  0.00           H  
ATOM    823  O2'   U    26      29.720  36.391  68.184  1.00  0.00           O  
ATOM    824 HO2'   U    26      29.137  35.768  68.623  1.00  0.00           H  
ATOM    825  O3'   U    26      31.565  37.052  65.975  1.00  0.00           O  
ATOM    826  P     A    27      31.923  35.774  65.139  1.00  0.00           P  
ATOM    827  OP1   A    27      33.378  35.455  65.476  1.00  0.00           O  
ATOM    828  OP2   A    27      31.606  36.105  63.762  1.00  0.00           O  
ATOM    829  O5'   A    27      30.875  34.657  65.572  1.00  0.00           O  
ATOM    830  C5'   A    27      31.026  33.817  66.745  1.00  0.00           C  
ATOM    831  H5'   A    27      31.077  34.424  67.649  1.00  0.00           H  
ATOM    832 H5''   A    27      31.961  33.261  66.679  1.00  0.00           H  
ATOM    833  C4'   A    27      29.948  32.819  66.849  1.00  0.00           C  
ATOM    834  H4'   A    27      30.131  32.199  67.727  1.00  0.00           H  
ATOM    835  O4'   A    27      28.677  33.362  67.037  1.00  0.00           O  
ATOM    836  C1'   A    27      27.673  32.417  66.596  1.00  0.00           C  
ATOM    837  H1'   A    27      26.995  32.016  67.350  1.00  0.00           H  
ATOM    838  N9    A    27      26.789  33.174  65.741  1.00  0.00           N  
ATOM    839  C8    A    27      27.052  34.302  64.967  1.00  0.00           C  
ATOM    840  H8    A    27      28.035  34.750  64.946  1.00  0.00           H  
ATOM    841  N7    A    27      26.068  34.746  64.179  1.00  0.00           N  
ATOM    842  C5    A    27      25.024  33.831  64.516  1.00  0.00           C  
ATOM    843  C6    A    27      23.650  33.635  64.175  1.00  0.00           C  
ATOM    844  N6    A    27      22.905  34.353  63.312  1.00  0.00           N  
ATOM    845  H61   A    27      23.242  35.294  63.172  1.00  0.00           H  
ATOM    846  H62   A    27      21.980  34.001  63.110  1.00  0.00           H  
ATOM    847  N1    A    27      22.881  32.615  64.539  1.00  0.00           N  
ATOM    848  C2    A    27      23.486  31.744  65.338  1.00  0.00           C  
ATOM    849  H2    A    27      22.801  30.975  65.662  1.00  0.00           H  
ATOM    850  N3    A    27      24.730  31.758  65.816  1.00  0.00           N  
ATOM    851  C4    A    27      25.512  32.827  65.382  1.00  0.00           C  
ATOM    852  C3'   A    27      29.795  31.897  65.654  1.00  0.00           C  
ATOM    853  H3'   A    27      29.809  32.506  64.750  1.00  0.00           H  
ATOM    854  C2'   A    27      28.448  31.251  65.967  1.00  0.00           C  
ATOM    855  H2'   A    27      27.974  30.845  65.073  1.00  0.00           H  
ATOM    856  O2'   A    27      28.482  30.282  67.017  1.00  0.00           O  
ATOM    857 HO2'   A    27      29.260  29.725  66.932  1.00  0.00           H  
ATOM    858  O3'   A    27      30.738  30.940  65.528  1.00  0.00           O  
ATOM    859  P     C    28      31.165  30.392  64.185  1.00  0.00           P  
ATOM    860  OP1   C    28      32.306  29.531  64.482  1.00  0.00           O  
ATOM    861  OP2   C    28      31.398  31.575  63.325  1.00  0.00           O  
ATOM    862  O5'   C    28      29.819  29.622  63.614  1.00  0.00           O  
ATOM    863  C5'   C    28      29.453  28.385  64.193  1.00  0.00           C  
ATOM    864  H5'   C    28      29.398  28.448  65.280  1.00  0.00           H  
ATOM    865 H5''   C    28      30.180  27.613  63.941  1.00  0.00           H  
ATOM    866  C4'   C    28      28.064  27.866  63.823  1.00  0.00           C  
ATOM    867  H4'   C    28      27.979  26.877  64.273  1.00  0.00           H  
ATOM    868  O4'   C    28      26.982  28.724  64.165  1.00  0.00           O  
ATOM    869  C1'   C    28      25.922  28.490  63.204  1.00  0.00           C  
ATOM    870  H1'   C    28      25.059  28.063  63.714  1.00  0.00           H  
ATOM    871  N1    C    28      25.402  29.682  62.514  1.00  0.00           N  
ATOM    872  C6    C    28      26.135  30.863  62.406  1.00  0.00           C  
ATOM    873  H6    C    28      27.141  30.887  62.799  1.00  0.00           H  
ATOM    874  C5    C    28      25.553  31.966  61.839  1.00  0.00           C  
ATOM    875  H5    C    28      26.106  32.893  61.801  1.00  0.00           H  
ATOM    876  C4    C    28      24.237  31.746  61.360  1.00  0.00           C  
ATOM    877  N4    C    28      23.757  32.618  60.564  1.00  0.00           N  
ATOM    878  H41   C    28      24.344  33.389  60.279  1.00  0.00           H  
ATOM    879  H42   C    28      22.831  32.491  60.181  1.00  0.00           H  
ATOM    880  N3    C    28      23.536  30.588  61.332  1.00  0.00           N  
ATOM    881  C2    C    28      24.207  29.529  61.864  1.00  0.00           C  
ATOM    882  O2    C    28      23.611  28.437  61.740  1.00  0.00           O  
ATOM    883  C3'   C    28      28.016  27.609  62.375  1.00  0.00           C  
ATOM    884  H3'   C    28      28.341  28.472  61.794  1.00  0.00           H  
ATOM    885  C2'   C    28      26.509  27.562  62.123  1.00  0.00           C  
ATOM    886  H2'   C    28      26.250  27.855  61.106  1.00  0.00           H  
ATOM    887  O2'   C    28      25.934  26.264  62.406  1.00  0.00           O  
ATOM    888 HO2'   C    28      25.716  25.906  61.542  1.00  0.00           H  
ATOM    889  O3'   C    28      28.652  26.343  61.947  1.00  0.00           O  
ATOM    890  P     A    29      28.914  26.091  60.427  1.00  0.00           P  
ATOM    891  OP1   A    29      29.873  24.921  60.305  1.00  0.00           O  
ATOM    892  OP2   A    29      29.136  27.383  59.683  1.00  0.00           O  
ATOM    893  O5'   A    29      27.455  25.469  59.857  1.00  0.00           O  
ATOM    894  C5'   A    29      26.961  24.176  60.183  1.00  0.00           C  
ATOM    895  H5'   A    29      26.765  24.077  61.251  1.00  0.00           H  
ATOM    896 H5''   A    29      27.817  23.530  59.983  1.00  0.00           H  
ATOM    897  C4'   A    29      25.587  23.872  59.475  1.00  0.00           C  
ATOM    898  H4'   A    29      25.274  22.874  59.783  1.00  0.00           H  
ATOM    899  O4'   A    29      24.659  24.856  59.905  1.00  0.00           O  
ATOM    900  C1'   A    29      23.842  25.262  58.819  1.00  0.00           C  
ATOM    901  H1'   A    29      22.802  25.385  59.120  1.00  0.00           H  
ATOM    902  N9    A    29      24.248  26.627  58.437  1.00  0.00           N  
ATOM    903  C8    A    29      25.507  27.192  58.156  1.00  0.00           C  
ATOM    904  H8    A    29      26.461  26.688  58.097  1.00  0.00           H  
ATOM    905  N7    A    29      25.428  28.434  57.765  1.00  0.00           N  
ATOM    906  C5    A    29      24.070  28.849  57.872  1.00  0.00           C  
ATOM    907  C6    A    29      23.219  30.012  57.719  1.00  0.00           C  
ATOM    908  N6    A    29      23.658  31.211  57.447  1.00  0.00           N  
ATOM    909  H61   A    29      24.660  31.327  57.387  1.00  0.00           H  
ATOM    910  H62   A    29      23.034  31.988  57.283  1.00  0.00           H  
ATOM    911  N1    A    29      21.892  29.836  57.740  1.00  0.00           N  
ATOM    912  C2    A    29      21.355  28.602  58.011  1.00  0.00           C  
ATOM    913  H2    A    29      20.275  28.605  57.987  1.00  0.00           H  
ATOM    914  N3    A    29      22.049  27.476  58.329  1.00  0.00           N  
ATOM    915  C4    A    29      23.390  27.658  58.213  1.00  0.00           C  
ATOM    916  C3'   A    29      25.558  23.782  57.951  1.00  0.00           C  
ATOM    917  H3'   A    29      26.300  24.529  57.666  1.00  0.00           H  
ATOM    918  C2'   A    29      24.101  24.177  57.808  1.00  0.00           C  
ATOM    919  H2'   A    29      24.068  24.572  56.792  1.00  0.00           H  
ATOM    920  O2'   A    29      23.219  23.096  58.018  1.00  0.00           O  
ATOM    921 HO2'   A    29      23.810  22.351  57.885  1.00  0.00           H  
ATOM    922  O3'   A    29      25.850  22.487  57.486  1.00  0.00           O  
ATOM    923  P     C    30      26.321  22.213  56.016  1.00  0.00           P  
ATOM    924  OP1   C    30      26.805  20.809  55.934  1.00  0.00           O  
ATOM    925  OP2   C    30      27.310  23.332  55.709  1.00  0.00           O  
ATOM    926  O5'   C    30      24.991  22.458  55.317  1.00  0.00           O  
ATOM    927  C5'   C    30      24.030  21.437  55.180  1.00  0.00           C  
ATOM    928  H5'   C    30      23.669  21.181  56.176  1.00  0.00           H  
ATOM    929 H5''   C    30      24.524  20.643  54.621  1.00  0.00           H  
ATOM    930  C4'   C    30      22.849  22.035  54.349  1.00  0.00           C  
ATOM    931  H4'   C    30      22.081  21.271  54.231  1.00  0.00           H  
ATOM    932  O4'   C    30      22.275  23.191  55.015  1.00  0.00           O  
ATOM    933  C1'   C    30      21.777  24.124  54.090  1.00  0.00           C  
ATOM    934  H1'   C    30      20.715  24.141  54.334  1.00  0.00           H  
ATOM    935  N1    C    30      22.491  25.435  54.247  1.00  0.00           N  
ATOM    936  C6    C    30      23.812  25.479  54.614  1.00  0.00           C  
ATOM    937  H6    C    30      24.420  24.591  54.699  1.00  0.00           H  
ATOM    938  C5    C    30      24.422  26.659  54.783  1.00  0.00           C  
ATOM    939  H5    C    30      25.468  26.679  55.049  1.00  0.00           H  
ATOM    940  C4    C    30      23.607  27.841  54.568  1.00  0.00           C  
ATOM    941  N4    C    30      24.221  29.004  54.756  1.00  0.00           N  
ATOM    942  H41   C    30      23.695  29.864  54.813  1.00  0.00           H  
ATOM    943  H42   C    30      25.193  28.993  55.032  1.00  0.00           H  
ATOM    944  N3    C    30      22.411  27.835  54.038  1.00  0.00           N  
ATOM    945  C2    C    30      21.868  26.619  53.840  1.00  0.00           C  
ATOM    946  O2    C    30      20.752  26.545  53.264  1.00  0.00           O  
ATOM    947  C3'   C    30      23.228  22.570  52.972  1.00  0.00           C  
ATOM    948  H3'   C    30      24.176  23.090  53.108  1.00  0.00           H  
ATOM    949  C2'   C    30      22.017  23.462  52.725  1.00  0.00           C  
ATOM    950  H2'   C    30      22.179  24.149  51.895  1.00  0.00           H  
ATOM    951  O2'   C    30      20.871  22.686  52.343  1.00  0.00           O  
ATOM    952 HO2'   C    30      20.688  21.873  52.820  1.00  0.00           H  
ATOM    953  O3'   C    30      23.290  21.539  51.977  1.00  0.00           O  
ATOM    954  P     C    31      24.055  21.618  50.596  1.00  0.00           P  
ATOM    955  OP1   C    31      23.765  20.418  49.851  1.00  0.00           O  
ATOM    956  OP2   C    31      25.543  21.855  50.758  1.00  0.00           O  
ATOM    957  O5'   C    31      23.449  22.932  49.857  1.00  0.00           O  
ATOM    958  C5'   C    31      22.313  22.958  49.082  1.00  0.00           C  
ATOM    959  H5'   C    31      21.431  22.717  49.675  1.00  0.00           H  
ATOM    960 H5''   C    31      22.390  22.189  48.313  1.00  0.00           H  
ATOM    961  C4'   C    31      21.910  24.400  48.540  1.00  0.00           C  
ATOM    962  H4'   C    31      21.016  24.281  47.927  1.00  0.00           H  
ATOM    963  O4'   C    31      21.647  25.437  49.570  1.00  0.00           O  
ATOM    964  C1'   C    31      22.027  26.632  49.026  1.00  0.00           C  
ATOM    965  H1'   C    31      21.146  27.271  48.962  1.00  0.00           H  
ATOM    966  N1    C    31      22.963  27.377  49.896  1.00  0.00           N  
ATOM    967  C6    C    31      23.687  26.758  50.865  1.00  0.00           C  
ATOM    968  H6    C    31      23.623  25.699  51.065  1.00  0.00           H  
ATOM    969  C5    C    31      24.635  27.439  51.531  1.00  0.00           C  
ATOM    970  H5    C    31      25.224  26.869  52.234  1.00  0.00           H  
ATOM    971  C4    C    31      24.796  28.784  51.281  1.00  0.00           C  
ATOM    972  N4    C    31      25.561  29.498  51.952  1.00  0.00           N  
ATOM    973  H41   C    31      26.038  29.131  52.763  1.00  0.00           H  
ATOM    974  H42   C    31      25.512  30.499  51.833  1.00  0.00           H  
ATOM    975  N3    C    31      24.050  29.456  50.439  1.00  0.00           N  
ATOM    976  C2    C    31      23.160  28.751  49.736  1.00  0.00           C  
ATOM    977  O2    C    31      22.429  29.310  48.933  1.00  0.00           O  
ATOM    978  C3'   C    31      23.068  25.031  47.595  1.00  0.00           C  
ATOM    979  H3'   C    31      24.034  25.050  48.099  1.00  0.00           H  
ATOM    980  C2'   C    31      22.563  26.505  47.610  1.00  0.00           C  
ATOM    981  H2'   C    31      23.390  27.203  47.476  1.00  0.00           H  
ATOM    982  O2'   C    31      21.448  26.867  46.804  1.00  0.00           O  
ATOM    983 HO2'   C    31      20.942  26.111  46.499  1.00  0.00           H  
ATOM    984  O3'   C    31      23.084  24.454  46.253  1.00  0.00           O  
ATOM    985  P     G    32      24.396  24.825  45.292  1.00  0.00           P  
ATOM    986  OP1   G    32      24.084  24.282  43.975  1.00  0.00           O  
ATOM    987  OP2   G    32      25.580  24.295  46.020  1.00  0.00           O  
ATOM    988  O5'   G    32      24.492  26.401  45.249  1.00  0.00           O  
ATOM    989  C5'   G    32      23.816  27.255  44.280  1.00  0.00           C  
ATOM    990  H5'   G    32      22.763  27.149  44.537  1.00  0.00           H  
ATOM    991 H5''   G    32      23.983  26.930  43.253  1.00  0.00           H  
ATOM    992  C4'   G    32      24.247  28.673  44.536  1.00  0.00           C  
ATOM    993  H4'   G    32      23.612  29.161  43.798  1.00  0.00           H  
ATOM    994  O4'   G    32      23.900  29.225  45.845  1.00  0.00           O  
ATOM    995  C1'   G    32      24.860  30.131  46.165  1.00  0.00           C  
ATOM    996  H1'   G    32      24.439  31.091  46.464  1.00  0.00           H  
ATOM    997  N9    G    32      25.663  29.619  47.308  1.00  0.00           N  
ATOM    998  C8    G    32      25.790  28.333  47.713  1.00  0.00           C  
ATOM    999  H8    G    32      25.272  27.516  47.232  1.00  0.00           H  
ATOM   1000  N7    G    32      26.715  28.172  48.648  1.00  0.00           N  
ATOM   1001  C5    G    32      27.227  29.428  48.863  1.00  0.00           C  
ATOM   1002  C6    G    32      28.252  29.980  49.756  1.00  0.00           C  
ATOM   1003  O6    G    32      29.003  29.403  50.511  1.00  0.00           O  
ATOM   1004  N1    G    32      28.533  31.328  49.515  1.00  0.00           N  
ATOM   1005  H1    G    32      29.227  31.773  50.098  1.00  0.00           H  
ATOM   1006  C2    G    32      27.672  32.141  48.858  1.00  0.00           C  
ATOM   1007  N2    G    32      27.845  33.430  49.192  1.00  0.00           N  
ATOM   1008  H21   G    32      28.554  33.722  49.850  1.00  0.00           H  
ATOM   1009  H22   G    32      27.129  34.109  48.978  1.00  0.00           H  
ATOM   1010  N3    G    32      26.794  31.713  47.956  1.00  0.00           N  
ATOM   1011  C4    G    32      26.624  30.355  48.015  1.00  0.00           C  
ATOM   1012  C3'   G    32      25.763  29.020  44.401  1.00  0.00           C  
ATOM   1013  H3'   G    32      26.380  28.342  44.990  1.00  0.00           H  
ATOM   1014  C2'   G    32      25.773  30.450  44.946  1.00  0.00           C  
ATOM   1015  H2'   G    32      26.803  30.727  45.167  1.00  0.00           H  
ATOM   1016  O2'   G    32      25.085  31.419  44.142  1.00  0.00           O  
ATOM   1017 HO2'   G    32      25.161  31.348  43.188  1.00  0.00           H  
ATOM   1018  O3'   G    32      26.073  29.096  43.014  1.00  0.00           O  
ATOM   1019  P     U    33      27.543  28.851  42.458  1.00  0.00           P  
ATOM   1020  OP1   U    33      27.442  28.867  40.965  1.00  0.00           O  
ATOM   1021  OP2   U    33      27.988  27.619  43.142  1.00  0.00           O  
ATOM   1022  O5'   U    33      28.441  30.054  42.972  1.00  0.00           O  
ATOM   1023  C5'   U    33      28.315  31.368  42.493  1.00  0.00           C  
ATOM   1024  H5'   U    33      27.293  31.723  42.364  1.00  0.00           H  
ATOM   1025 H5''   U    33      28.612  31.548  41.460  1.00  0.00           H  
ATOM   1026  C4'   U    33      29.120  32.394  43.330  1.00  0.00           C  
ATOM   1027  H4'   U    33      28.942  33.416  42.996  1.00  0.00           H  
ATOM   1028  O4'   U    33      28.736  32.301  44.674  1.00  0.00           O  
ATOM   1029  C1'   U    33      29.924  32.517  45.476  1.00  0.00           C  
ATOM   1030  H1'   U    33      29.684  33.350  46.136  1.00  0.00           H  
ATOM   1031  N1    U    33      30.240  31.415  46.424  1.00  0.00           N  
ATOM   1032  C6    U    33      29.674  30.159  46.263  1.00  0.00           C  
ATOM   1033  H6    U    33      28.926  29.961  45.510  1.00  0.00           H  
ATOM   1034  C5    U    33      30.136  29.110  47.052  1.00  0.00           C  
ATOM   1035  H5    U    33      29.745  28.105  46.988  1.00  0.00           H  
ATOM   1036  C4    U    33      31.138  29.336  48.081  1.00  0.00           C  
ATOM   1037  O4    U    33      31.368  28.520  49.000  1.00  0.00           O  
ATOM   1038  N3    U    33      31.554  30.626  48.173  1.00  0.00           N  
ATOM   1039  H3    U    33      32.180  30.811  48.943  1.00  0.00           H  
ATOM   1040  C2    U    33      31.259  31.666  47.385  1.00  0.00           C  
ATOM   1041  O2    U    33      31.863  32.669  47.599  1.00  0.00           O  
ATOM   1042  C3'   U    33      30.618  32.126  43.300  1.00  0.00           C  
ATOM   1043  H3'   U    33      30.713  31.049  43.437  1.00  0.00           H  
ATOM   1044  C2'   U    33      31.066  32.786  44.521  1.00  0.00           C  
ATOM   1045  H2'   U    33      31.958  32.317  44.937  1.00  0.00           H  
ATOM   1046  O2'   U    33      31.286  34.200  44.514  1.00  0.00           O  
ATOM   1047 HO2'   U    33      32.031  34.368  43.933  1.00  0.00           H  
ATOM   1048  O3'   U    33      31.153  32.713  42.093  1.00  0.00           O  
ATOM   1049  P     G    34      32.690  32.712  41.691  1.00  0.00           P  
ATOM   1050  OP1   G    34      32.832  32.694  40.212  1.00  0.00           O  
ATOM   1051  OP2   G    34      33.402  31.695  42.487  1.00  0.00           O  
ATOM   1052  O5'   G    34      33.265  34.046  42.353  1.00  0.00           O  
ATOM   1053  C5'   G    34      32.935  35.328  41.752  1.00  0.00           C  
ATOM   1054  H5'   G    34      31.863  35.493  41.649  1.00  0.00           H  
ATOM   1055 H5''   G    34      33.263  35.274  40.714  1.00  0.00           H  
ATOM   1056  C4'   G    34      33.665  36.538  42.446  1.00  0.00           C  
ATOM   1057  H4'   G    34      33.197  37.436  42.042  1.00  0.00           H  
ATOM   1058  O4'   G    34      33.547  36.482  43.865  1.00  0.00           O  
ATOM   1059  C1'   G    34      34.790  36.865  44.492  1.00  0.00           C  
ATOM   1060  H1'   G    34      34.637  37.717  45.154  1.00  0.00           H  
ATOM   1061  N9    G    34      35.258  35.777  45.331  1.00  0.00           N  
ATOM   1062  C8    G    34      34.806  34.475  45.466  1.00  0.00           C  
ATOM   1063  H8    G    34      33.941  34.057  44.972  1.00  0.00           H  
ATOM   1064  N7    G    34      35.447  33.846  46.390  1.00  0.00           N  
ATOM   1065  C5    G    34      36.301  34.808  46.992  1.00  0.00           C  
ATOM   1066  C6    G    34      37.240  34.694  48.063  1.00  0.00           C  
ATOM   1067  O6    G    34      37.428  33.727  48.773  1.00  0.00           O  
ATOM   1068  N1    G    34      38.022  35.798  48.278  1.00  0.00           N  
ATOM   1069  H1    G    34      38.529  36.019  49.124  1.00  0.00           H  
ATOM   1070  C2    G    34      37.889  36.948  47.505  1.00  0.00           C  
ATOM   1071  N2    G    34      38.671  37.958  47.696  1.00  0.00           N  
ATOM   1072  H21   G    34      38.683  38.697  47.008  1.00  0.00           H  
ATOM   1073  H22   G    34      39.121  38.107  48.588  1.00  0.00           H  
ATOM   1074  N3    G    34      37.039  37.074  46.477  1.00  0.00           N  
ATOM   1075  C4    G    34      36.276  35.962  46.242  1.00  0.00           C  
ATOM   1076  C3'   G    34      35.186  36.619  42.080  1.00  0.00           C  
ATOM   1077  H3'   G    34      35.562  35.606  41.941  1.00  0.00           H  
ATOM   1078  C2'   G    34      35.743  37.288  43.362  1.00  0.00           C  
ATOM   1079  H2'   G    34      36.787  37.051  43.567  1.00  0.00           H  
ATOM   1080  O2'   G    34      35.669  38.717  43.172  1.00  0.00           O  
ATOM   1081 HO2'   G    34      35.380  38.733  42.257  1.00  0.00           H  
ATOM   1082  O3'   G    34      35.483  37.424  40.919  1.00  0.00           O  
ATOM   1083  P     C    35      36.756  37.127  39.955  1.00  0.00           P  
ATOM   1084  OP1   C    35      36.767  38.055  38.768  1.00  0.00           O  
ATOM   1085  OP2   C    35      36.760  35.687  39.694  1.00  0.00           O  
ATOM   1086  O5'   C    35      37.933  37.334  40.972  1.00  0.00           O  
ATOM   1087  C5'   C    35      38.345  38.661  41.304  1.00  0.00           C  
ATOM   1088  H5'   C    35      37.463  39.209  41.637  1.00  0.00           H  
ATOM   1089 H5''   C    35      38.666  39.017  40.325  1.00  0.00           H  
ATOM   1090  C4'   C    35      39.510  38.688  42.212  1.00  0.00           C  
ATOM   1091  H4'   C    35      39.792  39.727  42.043  1.00  0.00           H  
ATOM   1092  O4'   C    35      39.198  38.443  43.622  1.00  0.00           O  
ATOM   1093  C1'   C    35      40.327  37.837  44.272  1.00  0.00           C  
ATOM   1094  H1'   C    35      40.620  38.488  45.095  1.00  0.00           H  
ATOM   1095  N1    C    35      39.986  36.431  44.675  1.00  0.00           N  
ATOM   1096  C6    C    35      39.068  35.771  43.977  1.00  0.00           C  
ATOM   1097  H6    C    35      38.533  36.129  43.109  1.00  0.00           H  
ATOM   1098  C5    C    35      38.739  34.485  44.366  1.00  0.00           C  
ATOM   1099  H5    C    35      38.023  33.924  43.784  1.00  0.00           H  
ATOM   1100  C4    C    35      39.380  33.946  45.449  1.00  0.00           C  
ATOM   1101  N4    C    35      38.914  32.868  46.051  1.00  0.00           N  
ATOM   1102  H41   C    35      38.077  32.526  45.603  1.00  0.00           H  
ATOM   1103  H42   C    35      39.195  32.621  46.990  1.00  0.00           H  
ATOM   1104  N3    C    35      40.280  34.651  46.168  1.00  0.00           N  
ATOM   1105  C2    C    35      40.628  35.868  45.732  1.00  0.00           C  
ATOM   1106  O2    C    35      41.514  36.494  46.359  1.00  0.00           O  
ATOM   1107  C3'   C    35      40.677  37.758  41.844  1.00  0.00           C  
ATOM   1108  H3'   C    35      40.348  36.719  41.814  1.00  0.00           H  
ATOM   1109  C2'   C    35      41.437  37.897  43.162  1.00  0.00           C  
ATOM   1110  H2'   C    35      42.181  37.103  43.229  1.00  0.00           H  
ATOM   1111  O2'   C    35      42.041  39.228  43.187  1.00  0.00           O  
ATOM   1112 HO2'   C    35      42.637  39.235  43.940  1.00  0.00           H  
ATOM   1113  O3'   C    35      41.455  38.031  40.716  1.00  0.00           O  
ATOM   1114  P     G    36      42.322  36.944  40.084  1.00  0.00           P  
ATOM   1115  OP1   G    36      42.940  37.574  38.966  1.00  0.00           O  
ATOM   1116  OP2   G    36      41.572  35.680  39.847  1.00  0.00           O  
ATOM   1117  O5'   G    36      43.471  36.567  41.129  1.00  0.00           O  
ATOM   1118  C5'   G    36      44.457  37.543  41.457  1.00  0.00           C  
ATOM   1119  H5'   G    36      44.039  38.528  41.661  1.00  0.00           H  
ATOM   1120 H5''   G    36      45.115  37.560  40.588  1.00  0.00           H  
ATOM   1121  C4'   G    36      45.339  37.175  42.689  1.00  0.00           C  
ATOM   1122  H4'   G    36      46.211  37.828  42.646  1.00  0.00           H  
ATOM   1123  O4'   G    36      44.570  37.251  43.861  1.00  0.00           O  
ATOM   1124  C1'   G    36      44.938  36.113  44.638  1.00  0.00           C  
ATOM   1125  H1'   G    36      45.156  36.352  45.679  1.00  0.00           H  
ATOM   1126  N9    G    36      43.920  35.060  44.690  1.00  0.00           N  
ATOM   1127  C8    G    36      43.220  34.605  43.584  1.00  0.00           C  
ATOM   1128  H8    G    36      43.133  35.129  42.643  1.00  0.00           H  
ATOM   1129  N7    G    36      42.544  33.527  43.838  1.00  0.00           N  
ATOM   1130  C5    G    36      42.910  33.140  45.118  1.00  0.00           C  
ATOM   1131  C6    G    36      42.496  32.026  45.928  1.00  0.00           C  
ATOM   1132  O6    G    36      41.756  31.074  45.641  1.00  0.00           O  
ATOM   1133  N1    G    36      43.070  32.049  47.151  1.00  0.00           N  
ATOM   1134  H1    G    36      42.849  31.268  47.753  1.00  0.00           H  
ATOM   1135  C2    G    36      43.863  33.083  47.615  1.00  0.00           C  
ATOM   1136  N2    G    36      44.372  32.939  48.823  1.00  0.00           N  
ATOM   1137  H21   G    36      44.175  32.073  49.305  1.00  0.00           H  
ATOM   1138  H22   G    36      45.069  33.580  49.173  1.00  0.00           H  
ATOM   1139  N3    G    36      44.204  34.182  46.984  1.00  0.00           N  
ATOM   1140  C4    G    36      43.727  34.107  45.650  1.00  0.00           C  
ATOM   1141  C3'   G    36      45.968  35.842  42.512  1.00  0.00           C  
ATOM   1142  H3'   G    36      45.307  35.044  42.172  1.00  0.00           H  
ATOM   1143  C2'   G    36      46.244  35.513  44.032  1.00  0.00           C  
ATOM   1144  H2'   G    36      46.135  34.441  44.192  1.00  0.00           H  
ATOM   1145  O2'   G    36      47.449  36.096  44.586  1.00  0.00           O  
ATOM   1146 HO2'   G    36      47.817  36.697  43.934  1.00  0.00           H  
ATOM   1147  O3'   G    36      47.171  35.956  41.691  1.00  0.00           O  
ATOM   1148  P     G    37      47.749  34.584  41.184  1.00  0.00           P  
ATOM   1149  OP1   G    37      49.029  34.960  40.513  1.00  0.00           O  
ATOM   1150  OP2   G    37      46.700  33.898  40.417  1.00  0.00           O  
ATOM   1151  O5'   G    37      48.110  33.701  42.426  1.00  0.00           O  
ATOM   1152  C5'   G    37      49.296  33.875  43.165  1.00  0.00           C  
ATOM   1153  H5'   G    37      49.251  34.861  43.627  1.00  0.00           H  
ATOM   1154 H5''   G    37      50.230  33.675  42.640  1.00  0.00           H  
ATOM   1155  C4'   G    37      49.275  32.926  44.312  1.00  0.00           C  
ATOM   1156  H4'   G    37      49.984  33.318  45.041  1.00  0.00           H  
ATOM   1157  O4'   G    37      48.015  33.034  44.960  1.00  0.00           O  
ATOM   1158  C1'   G    37      47.821  31.806  45.654  1.00  0.00           C  
ATOM   1159  H1'   G    37      47.789  31.958  46.733  1.00  0.00           H  
ATOM   1160  N9    G    37      46.548  31.214  45.139  1.00  0.00           N  
ATOM   1161  C8    G    37      45.873  31.602  44.050  1.00  0.00           C  
ATOM   1162  H8    G    37      46.201  32.331  43.324  1.00  0.00           H  
ATOM   1163  N7    G    37      44.780  30.885  43.888  1.00  0.00           N  
ATOM   1164  C5    G    37      44.836  29.961  44.965  1.00  0.00           C  
ATOM   1165  C6    G    37      43.941  28.911  45.361  1.00  0.00           C  
ATOM   1166  O6    G    37      42.888  28.479  44.843  1.00  0.00           O  
ATOM   1167  N1    G    37      44.280  28.309  46.544  1.00  0.00           N  
ATOM   1168  H1    G    37      43.682  27.542  46.818  1.00  0.00           H  
ATOM   1169  C2    G    37      45.361  28.529  47.298  1.00  0.00           C  
ATOM   1170  N2    G    37      45.613  27.726  48.250  1.00  0.00           N  
ATOM   1171  H21   G    37      46.354  27.861  48.922  1.00  0.00           H  
ATOM   1172  H22   G    37      45.152  26.827  48.257  1.00  0.00           H  
ATOM   1173  N3    G    37      46.218  29.487  46.873  1.00  0.00           N  
ATOM   1174  C4    G    37      45.920  30.161  45.717  1.00  0.00           C  
ATOM   1175  C3'   G    37      49.581  31.506  44.121  1.00  0.00           C  
ATOM   1176  H3'   G    37      49.044  31.095  43.266  1.00  0.00           H  
ATOM   1177  C2'   G    37      49.016  31.002  45.448  1.00  0.00           C  
ATOM   1178  H2'   G    37      48.680  29.970  45.349  1.00  0.00           H  
ATOM   1179  O2'   G    37      49.884  31.254  46.584  1.00  0.00           O  
ATOM   1180 HO2'   G    37      50.527  30.551  46.465  1.00  0.00           H  
ATOM   1181  O3'   G    37      50.919  31.205  43.951  1.00  0.00           O  
ATOM   1182  P     C    38      51.584  30.304  42.799  1.00  0.00           P  
ATOM   1183  OP1   C    38      52.997  30.669  42.718  1.00  0.00           O  
ATOM   1184  OP2   C    38      50.754  30.395  41.584  1.00  0.00           O  
ATOM   1185  O5'   C    38      51.476  28.738  43.253  1.00  0.00           O  
ATOM   1186  C5'   C    38      52.211  28.318  44.407  1.00  0.00           C  
ATOM   1187  H5'   C    38      52.297  29.126  45.134  1.00  0.00           H  
ATOM   1188 H5''   C    38      53.181  27.881  44.169  1.00  0.00           H  
ATOM   1189  C4'   C    38      51.455  27.291  45.177  1.00  0.00           C  
ATOM   1190  H4'   C    38      52.035  27.040  46.065  1.00  0.00           H  
ATOM   1191  O4'   C    38      50.194  27.867  45.617  1.00  0.00           O  
ATOM   1192  C1'   C    38      49.249  26.886  45.831  1.00  0.00           C  
ATOM   1193  H1'   C    38      49.032  26.894  46.899  1.00  0.00           H  
ATOM   1194  N1    C    38      48.059  27.065  44.982  1.00  0.00           N  
ATOM   1195  C6    C    38      48.138  27.744  43.771  1.00  0.00           C  
ATOM   1196  H6    C    38      49.031  28.314  43.561  1.00  0.00           H  
ATOM   1197  C5    C    38      47.068  27.682  42.942  1.00  0.00           C  
ATOM   1198  H5    C    38      47.104  28.255  42.027  1.00  0.00           H  
ATOM   1199  C4    C    38      45.921  26.906  43.306  1.00  0.00           C  
ATOM   1200  N4    C    38      44.821  27.080  42.659  1.00  0.00           N  
ATOM   1201  H41   C    38      43.999  26.621  43.026  1.00  0.00           H  
ATOM   1202  H42   C    38      44.831  27.584  41.785  1.00  0.00           H  
ATOM   1203  N3    C    38      45.887  26.200  44.362  1.00  0.00           N  
ATOM   1204  C2    C    38      46.945  26.226  45.236  1.00  0.00           C  
ATOM   1205  O2    C    38      47.004  25.337  46.125  1.00  0.00           O  
ATOM   1206  C3'   C    38      51.153  25.993  44.484  1.00  0.00           C  
ATOM   1207  H3'   C    38      50.797  26.160  43.468  1.00  0.00           H  
ATOM   1208  C2'   C    38      50.013  25.616  45.476  1.00  0.00           C  
ATOM   1209  H2'   C    38      49.302  24.894  45.075  1.00  0.00           H  
ATOM   1210  O2'   C    38      50.452  25.031  46.665  1.00  0.00           O  
ATOM   1211 HO2'   C    38      50.527  24.098  46.454  1.00  0.00           H  
ATOM   1212  O3'   C    38      52.340  25.147  44.543  1.00  0.00           O  
ATOM   1213  P     A    39      52.526  23.895  43.570  1.00  0.00           P  
ATOM   1214  OP1   A    39      53.952  23.458  43.625  1.00  0.00           O  
ATOM   1215  OP2   A    39      52.050  24.276  42.208  1.00  0.00           O  
ATOM   1216  O5'   A    39      51.578  22.757  44.071  1.00  0.00           O  
ATOM   1217  C5'   A    39      51.836  21.963  45.234  1.00  0.00           C  
ATOM   1218  H5'   A    39      51.990  22.601  46.105  1.00  0.00           H  
ATOM   1219 H5''   A    39      52.771  21.424  45.082  1.00  0.00           H  
ATOM   1220  C4'   A    39      50.595  21.070  45.541  1.00  0.00           C  
ATOM   1221  H4'   A    39      50.618  20.474  46.454  1.00  0.00           H  
ATOM   1222  O4'   A    39      49.389  21.820  45.580  1.00  0.00           O  
ATOM   1223  C1'   A    39      48.378  21.145  44.864  1.00  0.00           C  
ATOM   1224  H1'   A    39      47.463  21.086  45.454  1.00  0.00           H  
ATOM   1225  N9    A    39      48.008  21.932  43.686  1.00  0.00           N  
ATOM   1226  C8    A    39      48.509  23.218  43.272  1.00  0.00           C  
ATOM   1227  H8    A    39      49.455  23.591  43.637  1.00  0.00           H  
ATOM   1228  N7    A    39      47.848  23.756  42.334  1.00  0.00           N  
ATOM   1229  C5    A    39      46.804  22.835  42.086  1.00  0.00           C  
ATOM   1230  C6    A    39      45.619  22.825  41.306  1.00  0.00           C  
ATOM   1231  N6    A    39      45.198  23.755  40.545  1.00  0.00           N  
ATOM   1232  H61   A    39      44.291  23.690  40.107  1.00  0.00           H  
ATOM   1233  H62   A    39      45.877  24.464  40.304  1.00  0.00           H  
ATOM   1234  N1    A    39      44.690  21.888  41.438  1.00  0.00           N  
ATOM   1235  C2    A    39      44.909  20.880  42.269  1.00  0.00           C  
ATOM   1236  H2    A    39      44.101  20.175  42.395  1.00  0.00           H  
ATOM   1237  N3    A    39      45.970  20.732  43.074  1.00  0.00           N  
ATOM   1238  C4    A    39      46.892  21.735  42.956  1.00  0.00           C  
ATOM   1239  C3'   A    39      50.432  20.168  44.351  1.00  0.00           C  
ATOM   1240  H3'   A    39      50.651  20.691  43.420  1.00  0.00           H  
ATOM   1241  C2'   A    39      48.953  19.805  44.438  1.00  0.00           C  
ATOM   1242  H2'   A    39      48.564  19.590  43.442  1.00  0.00           H  
ATOM   1243  O2'   A    39      48.637  18.743  45.342  1.00  0.00           O  
ATOM   1244 HO2'   A    39      47.717  18.902  45.566  1.00  0.00           H  
ATOM   1245  O3'   A    39      51.269  19.083  44.548  1.00  0.00           O  
ATOM   1246  P     C    40      51.753  18.157  43.401  1.00  0.00           P  
ATOM   1247  OP1   C    40      52.510  17.034  44.015  1.00  0.00           O  
ATOM   1248  OP2   C    40      52.525  18.981  42.484  1.00  0.00           O  
ATOM   1249  O5'   C    40      50.502  17.586  42.574  1.00  0.00           O  
ATOM   1250  C5'   C    40      49.753  16.507  43.074  1.00  0.00           C  
ATOM   1251  H5'   C    40      49.364  16.866  44.027  1.00  0.00           H  
ATOM   1252 H5''   C    40      50.384  15.628  43.206  1.00  0.00           H  
ATOM   1253  C4'   C    40      48.525  16.199  42.275  1.00  0.00           C  
ATOM   1254  H4'   C    40      47.988  15.412  42.804  1.00  0.00           H  
ATOM   1255  O4'   C    40      47.622  17.292  42.079  1.00  0.00           O  
ATOM   1256  C1'   C    40      46.941  17.228  40.805  1.00  0.00           C  
ATOM   1257  H1'   C    40      45.885  16.989  40.929  1.00  0.00           H  
ATOM   1258  N1    C    40      47.027  18.455  39.998  1.00  0.00           N  
ATOM   1259  C6    C    40      47.943  19.387  40.264  1.00  0.00           C  
ATOM   1260  H6    C    40      48.751  19.175  40.950  1.00  0.00           H  
ATOM   1261  C5    C    40      47.776  20.634  39.733  1.00  0.00           C  
ATOM   1262  H5    C    40      48.562  21.362  39.866  1.00  0.00           H  
ATOM   1263  C4    C    40      46.762  20.864  38.769  1.00  0.00           C  
ATOM   1264  N4    C    40      46.548  22.022  38.239  1.00  0.00           N  
ATOM   1265  H41   C    40      45.752  22.159  37.632  1.00  0.00           H  
ATOM   1266  H42   C    40      47.102  22.797  38.572  1.00  0.00           H  
ATOM   1267  N3    C    40      45.851  19.959  38.528  1.00  0.00           N  
ATOM   1268  C2    C    40      45.963  18.697  39.065  1.00  0.00           C  
ATOM   1269  O2    C    40      45.113  17.859  38.940  1.00  0.00           O  
ATOM   1270  C3'   C    40      48.840  15.808  40.859  1.00  0.00           C  
ATOM   1271  H3'   C    40      49.539  16.511  40.405  1.00  0.00           H  
ATOM   1272  C2'   C    40      47.476  15.934  40.160  1.00  0.00           C  
ATOM   1273  H2'   C    40      47.663  16.081  39.096  1.00  0.00           H  
ATOM   1274  O2'   C    40      46.567  14.865  40.394  1.00  0.00           O  
ATOM   1275 HO2'   C    40      46.608  14.199  39.703  1.00  0.00           H  
ATOM   1276  O3'   C    40      49.468  14.567  40.854  1.00  0.00           O  
ATOM   1277  P     A    41      50.340  14.079  39.527  1.00  0.00           P  
ATOM   1278  OP1   A    41      51.045  12.827  39.831  1.00  0.00           O  
ATOM   1279  OP2   A    41      51.180  15.220  39.091  1.00  0.00           O  
ATOM   1280  O5'   A    41      49.307  13.841  38.401  1.00  0.00           O  
ATOM   1281  C5'   A    41      48.625  12.622  38.137  1.00  0.00           C  
ATOM   1282  H5'   A    41      48.183  12.175  39.027  1.00  0.00           H  
ATOM   1283 H5''   A    41      49.369  11.910  37.779  1.00  0.00           H  
ATOM   1284  C4'   A    41      47.394  12.848  37.213  1.00  0.00           C  
ATOM   1285  H4'   A    41      46.861  11.902  37.301  1.00  0.00           H  
ATOM   1286  O4'   A    41      46.567  13.928  37.669  1.00  0.00           O  
ATOM   1287  C1'   A    41      46.114  14.563  36.425  1.00  0.00           C  
ATOM   1288  H1'   A    41      45.025  14.610  36.410  1.00  0.00           H  
ATOM   1289  N9    A    41      46.715  15.905  36.245  1.00  0.00           N  
ATOM   1290  C8    A    41      47.949  16.332  36.696  1.00  0.00           C  
ATOM   1291  H8    A    41      48.707  15.660  37.069  1.00  0.00           H  
ATOM   1292  N7    A    41      48.115  17.609  36.432  1.00  0.00           N  
ATOM   1293  C5    A    41      46.861  18.006  35.860  1.00  0.00           C  
ATOM   1294  C6    A    41      46.284  19.207  35.355  1.00  0.00           C  
ATOM   1295  N6    A    41      46.885  20.384  35.277  1.00  0.00           N  
ATOM   1296  H61   A    41      47.820  20.560  35.616  1.00  0.00           H  
ATOM   1297  H62   A    41      46.306  21.107  34.876  1.00  0.00           H  
ATOM   1298  N1    A    41      45.087  19.270  34.762  1.00  0.00           N  
ATOM   1299  C2    A    41      44.429  18.137  34.734  1.00  0.00           C  
ATOM   1300  H2    A    41      43.489  18.147  34.201  1.00  0.00           H  
ATOM   1301  N3    A    41      44.687  16.926  35.229  1.00  0.00           N  
ATOM   1302  C4    A    41      45.991  16.964  35.756  1.00  0.00           C  
ATOM   1303  C3'   A    41      47.696  13.029  35.757  1.00  0.00           C  
ATOM   1304  H3'   A    41      48.538  13.721  35.725  1.00  0.00           H  
ATOM   1305  C2'   A    41      46.424  13.689  35.228  1.00  0.00           C  
ATOM   1306  H2'   A    41      46.621  14.219  34.296  1.00  0.00           H  
ATOM   1307  O2'   A    41      45.380  12.755  34.928  1.00  0.00           O  
ATOM   1308 HO2'   A    41      45.779  11.882  34.926  1.00  0.00           H  
ATOM   1309  O3'   A    41      48.006  11.836  35.122  1.00  0.00           O  
ATOM   1310  P     G    42      48.954  11.948  33.876  1.00  0.00           P  
ATOM   1311  OP1   G    42      49.371  10.704  33.339  1.00  0.00           O  
ATOM   1312  OP2   G    42      50.051  12.902  34.169  1.00  0.00           O  
ATOM   1313  O5'   G    42      47.984  12.738  32.812  1.00  0.00           O  
ATOM   1314  C5'   G    42      46.979  12.067  32.061  1.00  0.00           C  
ATOM   1315  H5'   G    42      46.295  11.379  32.557  1.00  0.00           H  
ATOM   1316 H5''   G    42      47.402  11.404  31.306  1.00  0.00           H  
ATOM   1317  C4'   G    42      46.109  13.081  31.263  1.00  0.00           C  
ATOM   1318  H4'   G    42      45.375  12.500  30.705  1.00  0.00           H  
ATOM   1319  O4'   G    42      45.540  14.113  32.062  1.00  0.00           O  
ATOM   1320  C1'   G    42      45.419  15.348  31.373  1.00  0.00           C  
ATOM   1321  H1'   G    42      44.408  15.753  31.411  1.00  0.00           H  
ATOM   1322  N9    G    42      46.301  16.379  31.910  1.00  0.00           N  
ATOM   1323  C8    G    42      47.434  16.266  32.645  1.00  0.00           C  
ATOM   1324  H8    G    42      47.777  15.289  32.952  1.00  0.00           H  
ATOM   1325  N7    G    42      48.006  17.421  33.021  1.00  0.00           N  
ATOM   1326  C5    G    42      47.275  18.343  32.252  1.00  0.00           C  
ATOM   1327  C6    G    42      47.443  19.730  31.941  1.00  0.00           C  
ATOM   1328  O6    G    42      48.375  20.491  32.237  1.00  0.00           O  
ATOM   1329  N1    G    42      46.515  20.259  31.130  1.00  0.00           N  
ATOM   1330  H1    G    42      46.781  21.157  30.753  1.00  0.00           H  
ATOM   1331  C2    G    42      45.460  19.611  30.574  1.00  0.00           C  
ATOM   1332  N2    G    42      44.708  20.219  29.713  1.00  0.00           N  
ATOM   1333  H21   G    42      45.111  21.058  29.321  1.00  0.00           H  
ATOM   1334  H22   G    42      43.902  19.796  29.277  1.00  0.00           H  
ATOM   1335  N3    G    42      45.297  18.267  30.773  1.00  0.00           N  
ATOM   1336  C4    G    42      46.246  17.729  31.572  1.00  0.00           C  
ATOM   1337  C3'   G    42      46.816  13.874  30.265  1.00  0.00           C  
ATOM   1338  H3'   G    42      47.750  14.215  30.713  1.00  0.00           H  
ATOM   1339  C2'   G    42      45.811  15.029  29.886  1.00  0.00           C  
ATOM   1340  H2'   G    42      46.211  15.900  29.368  1.00  0.00           H  
ATOM   1341  O2'   G    42      44.693  14.447  29.252  1.00  0.00           O  
ATOM   1342 HO2'   G    42      44.901  13.895  28.495  1.00  0.00           H  
ATOM   1343  O3'   G    42      47.227  13.116  29.140  1.00  0.00           O  
ATOM   1344  P     G    43      48.291  13.621  28.066  1.00  0.00           P  
ATOM   1345  OP1   G    43      48.603  12.465  27.200  1.00  0.00           O  
ATOM   1346  OP2   G    43      49.450  14.218  28.833  1.00  0.00           O  
ATOM   1347  O5'   G    43      47.755  14.885  27.265  1.00  0.00           O  
ATOM   1348  C5'   G    43      46.887  14.761  26.114  1.00  0.00           C  
ATOM   1349  H5'   G    43      45.927  14.369  26.451  1.00  0.00           H  
ATOM   1350 H5''   G    43      47.480  14.250  25.356  1.00  0.00           H  
ATOM   1351  C4'   G    43      46.527  16.138  25.583  1.00  0.00           C  
ATOM   1352  H4'   G    43      45.800  16.075  24.774  1.00  0.00           H  
ATOM   1353  O4'   G    43      45.966  16.993  26.547  1.00  0.00           O  
ATOM   1354  C1'   G    43      46.491  18.314  26.209  1.00  0.00           C  
ATOM   1355  H1'   G    43      45.703  19.046  26.027  1.00  0.00           H  
ATOM   1356  N9    G    43      47.470  18.866  27.259  1.00  0.00           N  
ATOM   1357  C8    G    43      48.084  18.111  28.268  1.00  0.00           C  
ATOM   1358  H8    G    43      47.808  17.085  28.462  1.00  0.00           H  
ATOM   1359  N7    G    43      48.982  18.748  28.972  1.00  0.00           N  
ATOM   1360  C5    G    43      48.926  20.050  28.428  1.00  0.00           C  
ATOM   1361  C6    G    43      49.601  21.299  28.812  1.00  0.00           C  
ATOM   1362  O6    G    43      50.349  21.431  29.744  1.00  0.00           O  
ATOM   1363  N1    G    43      49.358  22.337  27.994  1.00  0.00           N  
ATOM   1364  H1    G    43      50.109  23.013  27.975  1.00  0.00           H  
ATOM   1365  C2    G    43      48.585  22.201  26.866  1.00  0.00           C  
ATOM   1366  N2    G    43      48.641  23.193  26.074  1.00  0.00           N  
ATOM   1367  H21   G    43      48.044  23.209  25.260  1.00  0.00           H  
ATOM   1368  H22   G    43      49.287  23.953  26.233  1.00  0.00           H  
ATOM   1369  N3    G    43      47.903  21.161  26.462  1.00  0.00           N  
ATOM   1370  C4    G    43      48.074  20.082  27.349  1.00  0.00           C  
ATOM   1371  C3'   G    43      47.754  16.777  24.854  1.00  0.00           C  
ATOM   1372  H3'   G    43      48.626  16.667  25.498  1.00  0.00           H  
ATOM   1373  C2'   G    43      47.231  18.221  24.854  1.00  0.00           C  
ATOM   1374  H2'   G    43      48.008  18.981  24.769  1.00  0.00           H  
ATOM   1375  O2'   G    43      46.189  18.411  23.792  1.00  0.00           O  
ATOM   1376 HO2'   G    43      45.818  17.644  23.350  1.00  0.00           H  
ATOM   1377  O3'   G    43      47.966  16.204  23.571  1.00  0.00           O  
ATOM   1378  P     C    44      49.494  16.141  23.002  1.00  0.00           P  
ATOM   1379  OP1   C    44      49.499  15.503  21.654  1.00  0.00           O  
ATOM   1380  OP2   C    44      50.271  15.444  24.023  1.00  0.00           O  
ATOM   1381  O5'   C    44      50.053  17.577  22.852  1.00  0.00           O  
ATOM   1382  C5'   C    44      49.546  18.523  21.980  1.00  0.00           C  
ATOM   1383  H5'   C    44      48.460  18.500  22.071  1.00  0.00           H  
ATOM   1384 H5''   C    44      49.784  18.235  20.956  1.00  0.00           H  
ATOM   1385  C4'   C    44      50.087  19.960  22.253  1.00  0.00           C  
ATOM   1386  H4'   C    44      49.818  20.630  21.436  1.00  0.00           H  
ATOM   1387  O4'   C    44      49.750  20.430  23.471  1.00  0.00           O  
ATOM   1388  C1'   C    44      50.945  21.093  24.090  1.00  0.00           C  
ATOM   1389  H1'   C    44      50.549  22.101  24.218  1.00  0.00           H  
ATOM   1390  N1    C    44      51.441  20.504  25.368  1.00  0.00           N  
ATOM   1391  C6    C    44      51.126  19.176  25.723  1.00  0.00           C  
ATOM   1392  H6    C    44      50.535  18.602  25.025  1.00  0.00           H  
ATOM   1393  C5    C    44      51.615  18.741  26.846  1.00  0.00           C  
ATOM   1394  H5    C    44      51.331  17.758  27.192  1.00  0.00           H  
ATOM   1395  C4    C    44      52.366  19.607  27.721  1.00  0.00           C  
ATOM   1396  N4    C    44      52.802  19.174  28.874  1.00  0.00           N  
ATOM   1397  H41   C    44      53.321  19.857  29.407  1.00  0.00           H  
ATOM   1398  H42   C    44      52.717  18.178  29.019  1.00  0.00           H  
ATOM   1399  N3    C    44      52.717  20.844  27.344  1.00  0.00           N  
ATOM   1400  C2    C    44      52.290  21.274  26.127  1.00  0.00           C  
ATOM   1401  O2    C    44      52.747  22.386  25.746  1.00  0.00           O  
ATOM   1402  C3'   C    44      51.692  19.913  22.237  1.00  0.00           C  
ATOM   1403  H3'   C    44      52.069  19.037  22.764  1.00  0.00           H  
ATOM   1404  C2'   C    44      52.047  21.136  23.051  1.00  0.00           C  
ATOM   1405  H2'   C    44      53.053  21.040  23.461  1.00  0.00           H  
ATOM   1406  O2'   C    44      51.897  22.378  22.256  1.00  0.00           O  
ATOM   1407 HO2'   C    44      51.523  22.143  21.404  1.00  0.00           H  
ATOM   1408  O3'   C    44      52.251  19.924  20.974  1.00  0.00           O  
ATOM   1409  P     A    45      53.699  19.290  20.750  1.00  0.00           P  
ATOM   1410  OP1   A    45      54.187  19.604  19.394  1.00  0.00           O  
ATOM   1411  OP2   A    45      53.721  17.832  21.116  1.00  0.00           O  
ATOM   1412  O5'   A    45      54.705  20.102  21.688  1.00  0.00           O  
ATOM   1413  C5'   A    45      55.280  21.366  21.197  1.00  0.00           C  
ATOM   1414  H5'   A    45      54.546  22.042  20.757  1.00  0.00           H  
ATOM   1415 H5''   A    45      55.841  21.215  20.275  1.00  0.00           H  
ATOM   1416  C4'   A    45      56.213  22.063  22.241  1.00  0.00           C  
ATOM   1417  H4'   A    45      56.499  23.047  21.868  1.00  0.00           H  
ATOM   1418  O4'   A    45      55.639  22.142  23.567  1.00  0.00           O  
ATOM   1419  C1'   A    45      56.615  21.737  24.526  1.00  0.00           C  
ATOM   1420  H1'   A    45      56.801  22.542  25.237  1.00  0.00           H  
ATOM   1421  N9    A    45      56.174  20.481  25.196  1.00  0.00           N  
ATOM   1422  C8    A    45      55.343  19.480  24.708  1.00  0.00           C  
ATOM   1423  H8    A    45      55.037  19.441  23.673  1.00  0.00           H  
ATOM   1424  N7    A    45      55.152  18.545  25.633  1.00  0.00           N  
ATOM   1425  C5    A    45      55.859  18.982  26.784  1.00  0.00           C  
ATOM   1426  C6    A    45      56.125  18.452  28.073  1.00  0.00           C  
ATOM   1427  N6    A    45      55.488  17.393  28.435  1.00  0.00           N  
ATOM   1428  H61   A    45      55.706  16.914  29.297  1.00  0.00           H  
ATOM   1429  H62   A    45      54.680  17.018  27.958  1.00  0.00           H  
ATOM   1430  N1    A    45      56.946  19.046  28.928  1.00  0.00           N  
ATOM   1431  C2    A    45      57.421  20.223  28.556  1.00  0.00           C  
ATOM   1432  H2    A    45      58.031  20.720  29.296  1.00  0.00           H  
ATOM   1433  N3    A    45      57.271  20.845  27.378  1.00  0.00           N  
ATOM   1434  C4    A    45      56.455  20.165  26.511  1.00  0.00           C  
ATOM   1435  C3'   A    45      57.494  21.274  22.314  1.00  0.00           C  
ATOM   1436  H3'   A    45      57.383  20.190  22.322  1.00  0.00           H  
ATOM   1437  C2'   A    45      57.929  21.660  23.740  1.00  0.00           C  
ATOM   1438  H2'   A    45      58.628  20.970  24.213  1.00  0.00           H  
ATOM   1439  O2'   A    45      58.583  22.871  23.736  1.00  0.00           O  
ATOM   1440 HO2'   A    45      59.437  22.793  23.303  1.00  0.00           H  
ATOM   1441  O3'   A    45      58.410  21.712  21.414  1.00  0.00           O  
ATOM   1442  P     C    46      59.874  20.987  21.185  1.00  0.00           P  
ATOM   1443  OP1   C    46      60.339  21.423  19.859  1.00  0.00           O  
ATOM   1444  OP2   C    46      59.736  19.537  21.427  1.00  0.00           O  
ATOM   1445  O5'   C    46      60.936  21.483  22.287  1.00  0.00           O  
ATOM   1446  C5'   C    46      62.365  21.056  22.141  1.00  0.00           C  
ATOM   1447  H5'   C    46      62.639  21.101  21.087  1.00  0.00           H  
ATOM   1448 H5''   C    46      62.418  19.993  22.376  1.00  0.00           H  
ATOM   1449  C4'   C    46      63.324  21.839  23.048  1.00  0.00           C  
ATOM   1450  H4'   C    46      64.269  21.297  23.027  1.00  0.00           H  
ATOM   1451  O4'   C    46      63.354  23.204  22.571  1.00  0.00           O  
ATOM   1452  C1'   C    46      63.470  23.960  23.793  1.00  0.00           C  
ATOM   1453  H1'   C    46      64.452  23.722  24.200  1.00  0.00           H  
ATOM   1454  N1    C    46      63.293  25.382  23.562  1.00  0.00           N  
ATOM   1455  C6    C    46      64.402  26.228  23.640  1.00  0.00           C  
ATOM   1456  H6    C    46      65.281  25.756  24.054  1.00  0.00           H  
ATOM   1457  C5    C    46      64.275  27.562  23.486  1.00  0.00           C  
ATOM   1458  H5    C    46      65.126  28.140  23.816  1.00  0.00           H  
ATOM   1459  C4    C    46      63.038  28.023  23.011  1.00  0.00           C  
ATOM   1460  N4    C    46      63.034  29.227  22.561  1.00  0.00           N  
ATOM   1461  H41   C    46      62.134  29.513  22.203  1.00  0.00           H  
ATOM   1462  H42   C    46      63.697  29.930  22.852  1.00  0.00           H  
ATOM   1463  N3    C    46      62.076  27.232  22.726  1.00  0.00           N  
ATOM   1464  C2    C    46      62.134  25.873  22.945  1.00  0.00           C  
ATOM   1465  O2    C    46      61.111  25.248  22.811  1.00  0.00           O  
ATOM   1466  C3'   C    46      62.869  21.807  24.575  1.00  0.00           C  
ATOM   1467  H3'   C    46      61.999  21.155  24.648  1.00  0.00           H  
ATOM   1468  C2'   C    46      62.504  23.346  24.829  1.00  0.00           C  
ATOM   1469  H2'   C    46      61.489  23.570  24.502  1.00  0.00           H  
ATOM   1470  O2'   C    46      62.659  23.898  26.143  1.00  0.00           O  
ATOM   1471 HO2'   C    46      62.434  23.247  26.811  1.00  0.00           H  
ATOM   1472  O3'   C    46      63.996  21.306  25.226  1.00  0.00           O  
ATOM   1473  P     U    47      63.837  20.315  26.387  1.00  0.00           P  
ATOM   1474  OP1   U    47      65.202  20.053  26.801  1.00  0.00           O  
ATOM   1475  OP2   U    47      62.893  19.215  26.022  1.00  0.00           O  
ATOM   1476  O5'   U    47      63.110  21.279  27.526  1.00  0.00           O  
ATOM   1477  C5'   U    47      63.805  21.757  28.714  1.00  0.00           C  
ATOM   1478  H5'   U    47      64.819  22.054  28.443  1.00  0.00           H  
ATOM   1479 H5''   U    47      63.871  20.874  29.349  1.00  0.00           H  
ATOM   1480  C4'   U    47      63.068  22.792  29.569  1.00  0.00           C  
ATOM   1481  H4'   U    47      63.883  23.102  30.223  1.00  0.00           H  
ATOM   1482  O4'   U    47      62.701  23.922  28.759  1.00  0.00           O  
ATOM   1483  C1'   U    47      61.618  24.559  29.418  1.00  0.00           C  
ATOM   1484  H1'   U    47      61.936  25.473  29.919  1.00  0.00           H  
ATOM   1485  N1    U    47      60.469  24.875  28.425  1.00  0.00           N  
ATOM   1486  C6    U    47      59.924  26.122  28.393  1.00  0.00           C  
ATOM   1487  H6    U    47      60.353  26.952  28.934  1.00  0.00           H  
ATOM   1488  C5    U    47      58.857  26.337  27.636  1.00  0.00           C  
ATOM   1489  H5    U    47      58.282  27.220  27.871  1.00  0.00           H  
ATOM   1490  C4    U    47      58.168  25.291  26.939  1.00  0.00           C  
ATOM   1491  O4    U    47      57.071  25.378  26.428  1.00  0.00           O  
ATOM   1492  N3    U    47      58.804  24.084  26.917  1.00  0.00           N  
ATOM   1493  H3    U    47      58.271  23.292  26.587  1.00  0.00           H  
ATOM   1494  C2    U    47      59.864  23.786  27.722  1.00  0.00           C  
ATOM   1495  O2    U    47      60.320  22.642  27.730  1.00  0.00           O  
ATOM   1496  C3'   U    47      61.795  22.374  30.362  1.00  0.00           C  
ATOM   1497  H3'   U    47      61.256  21.724  29.673  1.00  0.00           H  
ATOM   1498  C2'   U    47      61.060  23.717  30.601  1.00  0.00           C  
ATOM   1499  H2'   U    47      59.998  23.564  30.409  1.00  0.00           H  
ATOM   1500  O2'   U    47      61.262  24.262  31.898  1.00  0.00           O  
ATOM   1501 HO2'   U    47      60.963  23.581  32.505  1.00  0.00           H  
ATOM   1502  O3'   U    47      62.025  21.704  31.529  1.00  0.00           O  
ATOM   1503  P     A    48      60.945  20.880  32.285  1.00  0.00           P  
ATOM   1504  OP1   A    48      61.643  19.639  32.736  1.00  0.00           O  
ATOM   1505  OP2   A    48      59.789  20.748  31.352  1.00  0.00           O  
ATOM   1506  O5'   A    48      60.688  21.839  33.524  1.00  0.00           O  
ATOM   1507  C5'   A    48      59.679  21.469  34.406  1.00  0.00           C  
ATOM   1508  H5'   A    48      59.552  20.387  34.427  1.00  0.00           H  
ATOM   1509 H5''   A    48      58.730  21.795  33.980  1.00  0.00           H  
ATOM   1510  C4'   A    48      59.996  22.075  35.757  1.00  0.00           C  
ATOM   1511  H4'   A    48      59.150  21.817  36.394  1.00  0.00           H  
ATOM   1512  O4'   A    48      61.235  21.425  36.323  1.00  0.00           O  
ATOM   1513  C1'   A    48      62.102  22.499  36.677  1.00  0.00           C  
ATOM   1514  H1'   A    48      61.886  22.710  37.725  1.00  0.00           H  
ATOM   1515  N9    A    48      63.578  22.143  36.422  1.00  0.00           N  
ATOM   1516  C8    A    48      64.035  21.597  35.283  1.00  0.00           C  
ATOM   1517  H8    A    48      63.448  21.467  34.386  1.00  0.00           H  
ATOM   1518  N7    A    48      65.255  21.079  35.368  1.00  0.00           N  
ATOM   1519  C5    A    48      65.677  21.377  36.639  1.00  0.00           C  
ATOM   1520  C6    A    48      66.881  21.136  37.411  1.00  0.00           C  
ATOM   1521  N6    A    48      67.928  20.414  37.033  1.00  0.00           N  
ATOM   1522  H61   A    48      68.636  20.443  37.753  1.00  0.00           H  
ATOM   1523  H62   A    48      68.015  19.843  36.205  1.00  0.00           H  
ATOM   1524  N1    A    48      66.915  21.574  38.689  1.00  0.00           N  
ATOM   1525  C2    A    48      65.848  22.156  39.215  1.00  0.00           C  
ATOM   1526  H2    A    48      65.884  22.358  40.276  1.00  0.00           H  
ATOM   1527  N3    A    48      64.649  22.278  38.696  1.00  0.00           N  
ATOM   1528  C4    A    48      64.614  21.968  37.390  1.00  0.00           C  
ATOM   1529  C3'   A    48      60.123  23.607  35.754  1.00  0.00           C  
ATOM   1530  H3'   A    48      59.821  24.055  34.807  1.00  0.00           H  
ATOM   1531  C2'   A    48      61.647  23.720  35.824  1.00  0.00           C  
ATOM   1532  H2'   A    48      62.007  23.403  34.845  1.00  0.00           H  
ATOM   1533  O2'   A    48      62.226  24.953  36.244  1.00  0.00           O  
ATOM   1534 HO2'   A    48      61.929  25.663  35.671  1.00  0.00           H  
ATOM   1535  O3'   A    48      59.519  24.152  36.903  1.00  0.00           O  
ATOM   1536  P     G    49      57.980  24.402  36.868  1.00  0.00           P  
ATOM   1537  OP1   G    49      57.813  25.277  38.050  1.00  0.00           O  
ATOM   1538  OP2   G    49      57.225  23.115  36.896  1.00  0.00           O  
ATOM   1539  O5'   G    49      57.711  25.209  35.525  1.00  0.00           O  
ATOM   1540  C5'   G    49      58.376  26.418  35.114  1.00  0.00           C  
ATOM   1541  H5'   G    49      59.443  26.344  35.322  1.00  0.00           H  
ATOM   1542 H5''   G    49      57.989  27.248  35.705  1.00  0.00           H  
ATOM   1543  C4'   G    49      58.214  26.720  33.616  1.00  0.00           C  
ATOM   1544  H4'   G    49      58.918  27.488  33.296  1.00  0.00           H  
ATOM   1545  O4'   G    49      58.436  25.648  32.718  1.00  0.00           O  
ATOM   1546  C1'   G    49      57.465  25.552  31.748  1.00  0.00           C  
ATOM   1547  H1'   G    49      58.024  25.597  30.813  1.00  0.00           H  
ATOM   1548  N9    G    49      56.786  24.259  31.730  1.00  0.00           N  
ATOM   1549  C8    G    49      56.418  23.678  32.871  1.00  0.00           C  
ATOM   1550  H8    G    49      56.695  23.948  33.880  1.00  0.00           H  
ATOM   1551  N7    G    49      55.731  22.596  32.701  1.00  0.00           N  
ATOM   1552  C5    G    49      55.560  22.584  31.311  1.00  0.00           C  
ATOM   1553  C6    G    49      54.816  21.640  30.486  1.00  0.00           C  
ATOM   1554  O6    G    49      54.208  20.682  30.815  1.00  0.00           O  
ATOM   1555  N1    G    49      54.773  22.029  29.154  1.00  0.00           N  
ATOM   1556  H1    G    49      54.115  21.625  28.503  1.00  0.00           H  
ATOM   1557  C2    G    49      55.507  23.124  28.701  1.00  0.00           C  
ATOM   1558  N2    G    49      55.326  23.445  27.420  1.00  0.00           N  
ATOM   1559  H21   G    49      54.505  23.027  27.006  1.00  0.00           H  
ATOM   1560  H22   G    49      55.800  24.280  27.106  1.00  0.00           H  
ATOM   1561  N3    G    49      56.319  23.931  29.381  1.00  0.00           N  
ATOM   1562  C4    G    49      56.260  23.574  30.713  1.00  0.00           C  
ATOM   1563  C3'   G    49      56.749  27.131  33.271  1.00  0.00           C  
ATOM   1564  H3'   G    49      56.010  26.539  33.810  1.00  0.00           H  
ATOM   1565  C2'   G    49      56.503  26.756  31.832  1.00  0.00           C  
ATOM   1566  H2'   G    49      55.484  26.481  31.558  1.00  0.00           H  
ATOM   1567  O2'   G    49      57.059  27.587  30.846  1.00  0.00           O  
ATOM   1568 HO2'   G    49      56.563  28.408  30.898  1.00  0.00           H  
ATOM   1569  O3'   G    49      56.748  28.517  33.541  1.00  0.00           O  
ATOM   1570  P     U    50      55.477  29.463  33.471  1.00  0.00           P  
ATOM   1571  OP1   U    50      55.774  30.732  34.089  1.00  0.00           O  
ATOM   1572  OP2   U    50      54.272  28.755  33.915  1.00  0.00           O  
ATOM   1573  O5'   U    50      55.371  29.772  31.815  1.00  0.00           O  
ATOM   1574  C5'   U    50      55.982  30.947  31.348  1.00  0.00           C  
ATOM   1575  H5'   U    50      57.036  30.896  31.618  1.00  0.00           H  
ATOM   1576 H5''   U    50      55.458  31.747  31.871  1.00  0.00           H  
ATOM   1577  C4'   U    50      55.782  31.155  29.885  1.00  0.00           C  
ATOM   1578  H4'   U    50      56.434  32.014  29.723  1.00  0.00           H  
ATOM   1579  O4'   U    50      56.297  30.061  29.072  1.00  0.00           O  
ATOM   1580  C1'   U    50      55.583  30.156  27.790  1.00  0.00           C  
ATOM   1581  H1'   U    50      56.299  30.415  27.010  1.00  0.00           H  
ATOM   1582  N1    U    50      54.923  28.847  27.386  1.00  0.00           N  
ATOM   1583  C6    U    50      54.760  27.786  28.209  1.00  0.00           C  
ATOM   1584  H6    U    50      55.070  27.854  29.242  1.00  0.00           H  
ATOM   1585  C5    U    50      54.334  26.563  27.663  1.00  0.00           C  
ATOM   1586  H5    U    50      54.166  25.782  28.390  1.00  0.00           H  
ATOM   1587  C4    U    50      53.953  26.438  26.277  1.00  0.00           C  
ATOM   1588  O4    U    50      53.583  25.413  25.814  1.00  0.00           O  
ATOM   1589  N3    U    50      53.962  27.603  25.509  1.00  0.00           N  
ATOM   1590  H3    U    50      53.829  27.538  24.510  1.00  0.00           H  
ATOM   1591  C2    U    50      54.435  28.805  26.033  1.00  0.00           C  
ATOM   1592  O2    U    50      54.387  29.872  25.395  1.00  0.00           O  
ATOM   1593  C3'   U    50      54.346  31.452  29.387  1.00  0.00           C  
ATOM   1594  H3'   U    50      53.720  30.630  29.735  1.00  0.00           H  
ATOM   1595  C2'   U    50      54.644  31.368  27.883  1.00  0.00           C  
ATOM   1596  H2'   U    50      53.703  31.243  27.347  1.00  0.00           H  
ATOM   1597  O2'   U    50      55.242  32.560  27.388  1.00  0.00           O  
ATOM   1598 HO2'   U    50      54.571  33.005  26.865  1.00  0.00           H  
ATOM   1599  O3'   U    50      53.775  32.735  29.711  1.00  0.00           O  
ATOM   1600  P     A    51      52.307  32.972  30.251  1.00  0.00           P  
ATOM   1601  OP1   A    51      51.828  34.219  29.703  1.00  0.00           O  
ATOM   1602  OP2   A    51      52.336  32.853  31.715  1.00  0.00           O  
ATOM   1603  O5'   A    51      51.464  31.721  29.668  1.00  0.00           O  
ATOM   1604  C5'   A    51      50.954  31.730  28.348  1.00  0.00           C  
ATOM   1605  H5'   A    51      51.714  32.067  27.642  1.00  0.00           H  
ATOM   1606 H5''   A    51      50.121  32.432  28.302  1.00  0.00           H  
ATOM   1607  C4'   A    51      50.466  30.303  27.940  1.00  0.00           C  
ATOM   1608  H4'   A    51      50.127  30.466  26.916  1.00  0.00           H  
ATOM   1609  O4'   A    51      51.611  29.457  27.955  1.00  0.00           O  
ATOM   1610  C1'   A    51      51.106  28.141  28.341  1.00  0.00           C  
ATOM   1611  H1'   A    51      51.250  27.309  27.651  1.00  0.00           H  
ATOM   1612  N9    A    51      51.676  27.754  29.640  1.00  0.00           N  
ATOM   1613  C8    A    51      51.950  28.509  30.676  1.00  0.00           C  
ATOM   1614  H8    A    51      51.730  29.566  30.638  1.00  0.00           H  
ATOM   1615  N7    A    51      52.399  27.891  31.754  1.00  0.00           N  
ATOM   1616  C5    A    51      52.514  26.563  31.283  1.00  0.00           C  
ATOM   1617  C6    A    51      53.014  25.357  31.792  1.00  0.00           C  
ATOM   1618  N6    A    51      53.606  25.336  32.982  1.00  0.00           N  
ATOM   1619  H61   A    51      53.545  26.192  33.514  1.00  0.00           H  
ATOM   1620  H62   A    51      54.056  24.517  33.364  1.00  0.00           H  
ATOM   1621  N1    A    51      53.000  24.223  31.079  1.00  0.00           N  
ATOM   1622  C2    A    51      52.350  24.277  29.941  1.00  0.00           C  
ATOM   1623  H2    A    51      52.320  23.318  29.447  1.00  0.00           H  
ATOM   1624  N3    A    51      51.835  25.344  29.323  1.00  0.00           N  
ATOM   1625  C4    A    51      51.931  26.432  30.043  1.00  0.00           C  
ATOM   1626  C3'   A    51      49.358  29.694  28.797  1.00  0.00           C  
ATOM   1627  H3'   A    51      49.421  29.807  29.880  1.00  0.00           H  
ATOM   1628  C2'   A    51      49.672  28.278  28.490  1.00  0.00           C  
ATOM   1629  H2'   A    51      49.366  27.645  29.323  1.00  0.00           H  
ATOM   1630  O2'   A    51      49.211  27.832  27.222  1.00  0.00           O  
ATOM   1631 HO2'   A    51      48.304  27.536  27.328  1.00  0.00           H  
ATOM   1632  O3'   A    51      48.116  30.202  28.317  1.00  0.00           O  
ATOM   1633  P     C    52      46.814  29.725  28.997  1.00  0.00           P  
ATOM   1634  OP1   C    52      45.861  30.850  28.809  1.00  0.00           O  
ATOM   1635  OP2   C    52      47.023  29.188  30.393  1.00  0.00           O  
ATOM   1636  O5'   C    52      46.339  28.444  28.114  1.00  0.00           O  
ATOM   1637  C5'   C    52      45.880  28.623  26.819  1.00  0.00           C  
ATOM   1638  H5'   C    52      46.652  29.000  26.147  1.00  0.00           H  
ATOM   1639 H5''   C    52      45.088  29.371  26.798  1.00  0.00           H  
ATOM   1640  C4'   C    52      45.321  27.146  26.504  1.00  0.00           C  
ATOM   1641  H4'   C    52      44.896  27.199  25.501  1.00  0.00           H  
ATOM   1642  O4'   C    52      46.364  26.146  26.544  1.00  0.00           O  
ATOM   1643  C1'   C    52      45.851  24.949  27.072  1.00  0.00           C  
ATOM   1644  H1'   C    52      45.925  24.094  26.399  1.00  0.00           H  
ATOM   1645  N1    C    52      46.503  24.583  28.353  1.00  0.00           N  
ATOM   1646  C6    C    52      47.119  25.501  29.136  1.00  0.00           C  
ATOM   1647  H6    C    52      47.109  26.534  28.821  1.00  0.00           H  
ATOM   1648  C5    C    52      47.700  25.212  30.299  1.00  0.00           C  
ATOM   1649  H5    C    52      48.174  25.983  30.888  1.00  0.00           H  
ATOM   1650  C4    C    52      47.793  23.868  30.636  1.00  0.00           C  
ATOM   1651  N4    C    52      48.453  23.471  31.652  1.00  0.00           N  
ATOM   1652  H41   C    52      48.604  22.475  31.722  1.00  0.00           H  
ATOM   1653  H42   C    52      48.905  24.204  32.180  1.00  0.00           H  
ATOM   1654  N3    C    52      47.051  22.897  30.016  1.00  0.00           N  
ATOM   1655  C2    C    52      46.374  23.302  28.869  1.00  0.00           C  
ATOM   1656  O2    C    52      45.613  22.498  28.301  1.00  0.00           O  
ATOM   1657  C3'   C    52      44.237  26.618  27.543  1.00  0.00           C  
ATOM   1658  H3'   C    52      44.554  26.870  28.555  1.00  0.00           H  
ATOM   1659  C2'   C    52      44.317  25.177  27.265  1.00  0.00           C  
ATOM   1660  H2'   C    52      43.858  24.647  28.100  1.00  0.00           H  
ATOM   1661  O2'   C    52      43.710  24.858  26.053  1.00  0.00           O  
ATOM   1662 HO2'   C    52      44.377  25.009  25.380  1.00  0.00           H  
ATOM   1663  O3'   C    52      42.882  27.132  27.342  1.00  0.00           O  
ATOM   1664  P     U    53      41.875  27.110  28.538  1.00  0.00           P  
ATOM   1665  OP1   U    53      40.644  27.715  28.029  1.00  0.00           O  
ATOM   1666  OP2   U    53      42.517  27.817  29.700  1.00  0.00           O  
ATOM   1667  O5'   U    53      41.466  25.596  28.972  1.00  0.00           O  
ATOM   1668  C5'   U    53      40.757  24.718  28.127  1.00  0.00           C  
ATOM   1669  H5'   U    53      41.226  24.651  27.145  1.00  0.00           H  
ATOM   1670 H5''   U    53      39.749  25.100  27.967  1.00  0.00           H  
ATOM   1671  C4'   U    53      40.659  23.229  28.655  1.00  0.00           C  
ATOM   1672  H4'   U    53      40.273  22.613  27.842  1.00  0.00           H  
ATOM   1673  O4'   U    53      41.939  22.577  29.045  1.00  0.00           O  
ATOM   1674  C1'   U    53      41.756  21.716  30.189  1.00  0.00           C  
ATOM   1675  H1'   U    53      42.157  20.735  29.934  1.00  0.00           H  
ATOM   1676  N1    U    53      42.558  22.199  31.331  1.00  0.00           N  
ATOM   1677  C6    U    53      43.435  23.240  31.150  1.00  0.00           C  
ATOM   1678  H6    U    53      43.361  23.855  30.266  1.00  0.00           H  
ATOM   1679  C5    U    53      44.433  23.426  32.021  1.00  0.00           C  
ATOM   1680  H5    U    53      45.129  24.208  31.757  1.00  0.00           H  
ATOM   1681  C4    U    53      44.750  22.513  33.045  1.00  0.00           C  
ATOM   1682  O4    U    53      45.742  22.544  33.812  1.00  0.00           O  
ATOM   1683  N3    U    53      43.880  21.432  33.139  1.00  0.00           N  
ATOM   1684  H3    U    53      44.153  20.801  33.879  1.00  0.00           H  
ATOM   1685  C2    U    53      42.824  21.287  32.332  1.00  0.00           C  
ATOM   1686  O2    U    53      42.275  20.179  32.436  1.00  0.00           O  
ATOM   1687  C3'   U    53      39.847  22.981  29.837  1.00  0.00           C  
ATOM   1688  H3'   U    53      40.060  23.800  30.524  1.00  0.00           H  
ATOM   1689  C2'   U    53      40.239  21.641  30.387  1.00  0.00           C  
ATOM   1690  H2'   U    53      40.121  21.687  31.469  1.00  0.00           H  
ATOM   1691  O2'   U    53      39.692  20.514  29.782  1.00  0.00           O  
ATOM   1692 HO2'   U    53      38.746  20.660  29.719  1.00  0.00           H  
ATOM   1693  O3'   U    53      38.442  22.982  29.622  1.00  0.00           O  
ATOM   1694  P     G    54      37.412  23.397  30.679  1.00  0.00           P  
ATOM   1695  OP1   G    54      36.057  23.236  30.105  1.00  0.00           O  
ATOM   1696  OP2   G    54      37.752  24.787  31.102  1.00  0.00           O  
ATOM   1697  O5'   G    54      37.499  22.438  31.983  1.00  0.00           O  
ATOM   1698  C5'   G    54      37.099  21.116  31.920  1.00  0.00           C  
ATOM   1699  H5'   G    54      37.634  20.466  31.227  1.00  0.00           H  
ATOM   1700 H5''   G    54      36.026  21.073  31.728  1.00  0.00           H  
ATOM   1701  C4'   G    54      37.299  20.364  33.220  1.00  0.00           C  
ATOM   1702  H4'   G    54      36.930  19.345  33.101  1.00  0.00           H  
ATOM   1703  O4'   G    54      38.599  20.503  33.619  1.00  0.00           O  
ATOM   1704  C1'   G    54      38.712  20.964  34.962  1.00  0.00           C  
ATOM   1705  H1'   G    54      38.594  20.132  35.657  1.00  0.00           H  
ATOM   1706  N9    G    54      39.974  21.659  35.284  1.00  0.00           N  
ATOM   1707  C8    G    54      40.340  22.933  34.860  1.00  0.00           C  
ATOM   1708  H8    G    54      39.799  23.518  34.132  1.00  0.00           H  
ATOM   1709  N7    G    54      41.567  23.268  35.146  1.00  0.00           N  
ATOM   1710  C5    G    54      42.077  22.232  35.984  1.00  0.00           C  
ATOM   1711  C6    G    54      43.360  22.020  36.598  1.00  0.00           C  
ATOM   1712  O6    G    54      44.300  22.758  36.733  1.00  0.00           O  
ATOM   1713  N1    G    54      43.516  20.748  37.106  1.00  0.00           N  
ATOM   1714  H1    G    54      44.444  20.498  37.416  1.00  0.00           H  
ATOM   1715  C2    G    54      42.477  19.950  37.156  1.00  0.00           C  
ATOM   1716  N2    G    54      42.666  18.843  37.807  1.00  0.00           N  
ATOM   1717  H21   G    54      41.985  18.122  37.612  1.00  0.00           H  
ATOM   1718  H22   G    54      43.549  18.709  38.278  1.00  0.00           H  
ATOM   1719  N3    G    54      41.265  20.082  36.613  1.00  0.00           N  
ATOM   1720  C4    G    54      41.089  21.272  36.073  1.00  0.00           C  
ATOM   1721  C3'   G    54      36.424  20.971  34.293  1.00  0.00           C  
ATOM   1722  H3'   G    54      35.523  21.515  34.011  1.00  0.00           H  
ATOM   1723  C2'   G    54      37.472  21.830  35.119  1.00  0.00           C  
ATOM   1724  H2'   G    54      37.658  22.757  34.576  1.00  0.00           H  
ATOM   1725  O2'   G    54      37.168  22.088  36.470  1.00  0.00           O  
ATOM   1726 HO2'   G    54      36.720  21.281  36.734  1.00  0.00           H  
ATOM   1727  O3'   G    54      36.002  20.035  35.209  1.00  0.00           O  
ATOM   1728  P     A    55      34.857  19.001  35.056  1.00  0.00           P  
ATOM   1729  OP1   A    55      35.410  17.664  35.510  1.00  0.00           O  
ATOM   1730  OP2   A    55      34.236  18.962  33.726  1.00  0.00           O  
ATOM   1731  O5'   A    55      33.724  19.480  36.057  1.00  0.00           O  
ATOM   1732  C5'   A    55      33.222  20.814  35.801  1.00  0.00           C  
ATOM   1733  H5'   A    55      32.695  20.745  34.849  1.00  0.00           H  
ATOM   1734 H5''   A    55      34.070  21.497  35.753  1.00  0.00           H  
ATOM   1735  C4'   A    55      32.274  21.299  36.912  1.00  0.00           C  
ATOM   1736  H4'   A    55      32.182  22.369  36.724  1.00  0.00           H  
ATOM   1737  O4'   A    55      30.978  20.732  37.098  1.00  0.00           O  
ATOM   1738  C1'   A    55      30.600  21.019  38.404  1.00  0.00           C  
ATOM   1739  H1'   A    55      29.936  21.881  38.349  1.00  0.00           H  
ATOM   1740  N9    A    55      29.867  19.833  39.089  1.00  0.00           N  
ATOM   1741  C8    A    55      28.502  19.757  39.331  1.00  0.00           C  
ATOM   1742  H8    A    55      27.826  20.596  39.259  1.00  0.00           H  
ATOM   1743  N7    A    55      28.208  18.670  39.952  1.00  0.00           N  
ATOM   1744  C5    A    55      29.321  17.944  39.924  1.00  0.00           C  
ATOM   1745  C6    A    55      29.599  16.606  40.348  1.00  0.00           C  
ATOM   1746  N6    A    55      28.795  15.682  40.882  1.00  0.00           N  
ATOM   1747  H61   A    55      29.206  14.862  41.303  1.00  0.00           H  
ATOM   1748  H62   A    55      27.904  16.019  41.218  1.00  0.00           H  
ATOM   1749  N1    A    55      30.813  16.154  40.345  1.00  0.00           N  
ATOM   1750  C2    A    55      31.820  16.939  39.895  1.00  0.00           C  
ATOM   1751  H2    A    55      32.794  16.479  39.976  1.00  0.00           H  
ATOM   1752  N3    A    55      31.734  18.163  39.377  1.00  0.00           N  
ATOM   1753  C4    A    55      30.447  18.641  39.463  1.00  0.00           C  
ATOM   1754  C3'   A    55      33.025  21.214  38.208  1.00  0.00           C  
ATOM   1755  H3'   A    55      33.360  20.179  38.280  1.00  0.00           H  
ATOM   1756  C2'   A    55      31.850  21.484  39.203  1.00  0.00           C  
ATOM   1757  H2'   A    55      31.983  20.931  40.133  1.00  0.00           H  
ATOM   1758  O2'   A    55      31.867  22.926  39.350  1.00  0.00           O  
ATOM   1759 HO2'   A    55      32.540  23.193  39.979  1.00  0.00           H  
ATOM   1760  O3'   A    55      34.156  22.037  38.369  1.00  0.00           O  
ATOM   1761  P     U    56      35.129  21.751  39.636  1.00  0.00           P  
ATOM   1762  OP1   U    56      34.387  20.938  40.610  1.00  0.00           O  
ATOM   1763  OP2   U    56      35.867  22.991  40.067  1.00  0.00           O  
ATOM   1764  O5'   U    56      36.269  20.796  38.927  1.00  0.00           O  
ATOM   1765  C5'   U    56      36.035  19.353  38.871  1.00  0.00           C  
ATOM   1766  H5'   U    56      36.132  19.102  37.814  1.00  0.00           H  
ATOM   1767 H5''   U    56      35.069  19.142  39.329  1.00  0.00           H  
ATOM   1768  C4'   U    56      37.186  18.624  39.608  1.00  0.00           C  
ATOM   1769  H4'   U    56      36.889  17.578  39.682  1.00  0.00           H  
ATOM   1770  O4'   U    56      38.413  18.769  38.865  1.00  0.00           O  
ATOM   1771  C1'   U    56      39.527  18.831  39.779  1.00  0.00           C  
ATOM   1772  H1'   U    56      40.234  18.060  39.474  1.00  0.00           H  
ATOM   1773  N1    U    56      40.208  20.143  39.623  1.00  0.00           N  
ATOM   1774  C6    U    56      39.586  21.295  39.231  1.00  0.00           C  
ATOM   1775  H6    U    56      38.526  21.320  39.022  1.00  0.00           H  
ATOM   1776  C5    U    56      40.282  22.441  39.061  1.00  0.00           C  
ATOM   1777  H5    U    56      39.812  23.376  38.796  1.00  0.00           H  
ATOM   1778  C4    U    56      41.710  22.543  39.422  1.00  0.00           C  
ATOM   1779  O4    U    56      42.464  23.545  39.208  1.00  0.00           O  
ATOM   1780  N3    U    56      42.126  21.417  40.183  1.00  0.00           N  
ATOM   1781  H3    U    56      43.114  21.439  40.392  1.00  0.00           H  
ATOM   1782  C2    U    56      41.443  20.184  40.239  1.00  0.00           C  
ATOM   1783  O2    U    56      41.834  19.335  41.013  1.00  0.00           O  
ATOM   1784  C3'   U    56      37.397  19.006  41.056  1.00  0.00           C  
ATOM   1785  H3'   U    56      37.488  20.091  41.107  1.00  0.00           H  
ATOM   1786  C2'   U    56      38.814  18.526  41.100  1.00  0.00           C  
ATOM   1787  H2'   U    56      39.371  18.969  41.925  1.00  0.00           H  
ATOM   1788  O2'   U    56      38.858  17.131  41.365  1.00  0.00           O  
ATOM   1789 HO2'   U    56      39.738  16.821  41.138  1.00  0.00           H  
ATOM   1790  O3'   U    56      36.582  18.462  42.005  1.00  0.00           O  
ATOM   1791  P     G    57      36.354  19.336  43.297  1.00  0.00           P  
ATOM   1792  OP1   G    57      35.351  18.575  44.074  1.00  0.00           O  
ATOM   1793  OP2   G    57      36.042  20.689  42.903  1.00  0.00           O  
ATOM   1794  O5'   G    57      37.745  19.354  44.153  1.00  0.00           O  
ATOM   1795  C5'   G    57      38.197  18.265  44.815  1.00  0.00           C  
ATOM   1796  H5'   G    57      38.049  17.379  44.197  1.00  0.00           H  
ATOM   1797 H5''   G    57      37.702  18.136  45.778  1.00  0.00           H  
ATOM   1798  C4'   G    57      39.687  18.279  45.208  1.00  0.00           C  
ATOM   1799  H4'   G    57      39.967  17.296  45.585  1.00  0.00           H  
ATOM   1800  O4'   G    57      40.511  18.640  44.127  1.00  0.00           O  
ATOM   1801  C1'   G    57      41.607  19.310  44.687  1.00  0.00           C  
ATOM   1802  H1'   G    57      42.510  18.797  44.356  1.00  0.00           H  
ATOM   1803  N9    G    57      41.469  20.697  44.153  1.00  0.00           N  
ATOM   1804  C8    G    57      40.475  21.197  43.333  1.00  0.00           C  
ATOM   1805  H8    G    57      39.552  20.671  43.138  1.00  0.00           H  
ATOM   1806  N7    G    57      40.714  22.471  43.012  1.00  0.00           N  
ATOM   1807  C5    G    57      41.986  22.771  43.573  1.00  0.00           C  
ATOM   1808  C6    G    57      42.752  23.982  43.452  1.00  0.00           C  
ATOM   1809  O6    G    57      42.495  24.930  42.767  1.00  0.00           O  
ATOM   1810  N1    G    57      43.802  23.974  44.322  1.00  0.00           N  
ATOM   1811  H1    G    57      44.468  24.733  44.317  1.00  0.00           H  
ATOM   1812  C2    G    57      44.194  22.859  44.987  1.00  0.00           C  
ATOM   1813  N2    G    57      45.356  23.041  45.612  1.00  0.00           N  
ATOM   1814  H21   G    57      45.907  22.293  46.008  1.00  0.00           H  
ATOM   1815  H22   G    57      45.744  23.974  45.599  1.00  0.00           H  
ATOM   1816  N3    G    57      43.522  21.729  45.081  1.00  0.00           N  
ATOM   1817  C4    G    57      42.338  21.739  44.365  1.00  0.00           C  
ATOM   1818  C3'   G    57      40.085  19.228  46.311  1.00  0.00           C  
ATOM   1819  H3'   G    57      39.646  20.203  46.101  1.00  0.00           H  
ATOM   1820  C2'   G    57      41.590  19.398  46.249  1.00  0.00           C  
ATOM   1821  H2'   G    57      41.997  20.297  46.712  1.00  0.00           H  
ATOM   1822  O2'   G    57      42.131  18.177  46.777  1.00  0.00           O  
ATOM   1823 HO2'   G    57      41.604  17.895  47.529  1.00  0.00           H  
ATOM   1824  O3'   G    57      39.640  18.672  47.618  1.00  0.00           O  
ATOM   1825  P     U    58      38.991  19.679  48.754  1.00  0.00           P  
ATOM   1826  OP1   U    58      38.750  18.949  50.019  1.00  0.00           O  
ATOM   1827  OP2   U    58      37.877  20.366  48.062  1.00  0.00           O  
ATOM   1828  O5'   U    58      40.023  20.797  49.058  1.00  0.00           O  
ATOM   1829  C5'   U    58      41.158  20.510  49.797  1.00  0.00           C  
ATOM   1830  H5'   U    58      41.767  19.787  49.254  1.00  0.00           H  
ATOM   1831 H5''   U    58      40.855  20.143  50.777  1.00  0.00           H  
ATOM   1832  C4'   U    58      42.076  21.701  49.920  1.00  0.00           C  
ATOM   1833  H4'   U    58      42.829  21.361  50.632  1.00  0.00           H  
ATOM   1834  O4'   U    58      42.610  22.077  48.636  1.00  0.00           O  
ATOM   1835  C1'   U    58      42.684  23.446  48.568  1.00  0.00           C  
ATOM   1836  H1'   U    58      43.679  23.871  48.429  1.00  0.00           H  
ATOM   1837  N1    U    58      41.862  24.002  47.427  1.00  0.00           N  
ATOM   1838  C6    U    58      40.591  23.548  47.127  1.00  0.00           C  
ATOM   1839  H6    U    58      40.193  22.854  47.852  1.00  0.00           H  
ATOM   1840  C5    U    58      39.897  24.106  46.132  1.00  0.00           C  
ATOM   1841  H5    U    58      38.871  23.800  45.993  1.00  0.00           H  
ATOM   1842  C4    U    58      40.370  25.237  45.415  1.00  0.00           C  
ATOM   1843  O4    U    58      39.864  25.751  44.457  1.00  0.00           O  
ATOM   1844  N3    U    58      41.601  25.766  45.832  1.00  0.00           N  
ATOM   1845  H3    U    58      42.056  26.513  45.327  1.00  0.00           H  
ATOM   1846  C2    U    58      42.351  25.218  46.850  1.00  0.00           C  
ATOM   1847  O2    U    58      43.494  25.670  46.968  1.00  0.00           O  
ATOM   1848  C3'   U    58      41.447  22.934  50.542  1.00  0.00           C  
ATOM   1849  H3'   U    58      40.399  23.012  50.254  1.00  0.00           H  
ATOM   1850  C2'   U    58      42.300  24.014  49.911  1.00  0.00           C  
ATOM   1851  H2'   U    58      41.836  24.997  49.831  1.00  0.00           H  
ATOM   1852  O2'   U    58      43.585  24.008  50.560  1.00  0.00           O  
ATOM   1853 HO2'   U    58      43.597  24.427  51.424  1.00  0.00           H  
ATOM   1854  O3'   U    58      41.462  22.891  51.945  1.00  0.00           O  
ATOM   1855  P     C    59      40.892  24.007  52.825  1.00  0.00           P  
ATOM   1856  OP1   C    59      40.948  23.523  54.194  1.00  0.00           O  
ATOM   1857  OP2   C    59      39.627  24.410  52.164  1.00  0.00           O  
ATOM   1858  O5'   C    59      41.983  25.163  52.718  1.00  0.00           O  
ATOM   1859  C5'   C    59      43.197  25.186  53.507  1.00  0.00           C  
ATOM   1860  H5'   C    59      43.837  24.327  53.306  1.00  0.00           H  
ATOM   1861 H5''   C    59      42.824  25.131  54.530  1.00  0.00           H  
ATOM   1862  C4'   C    59      44.065  26.432  53.384  1.00  0.00           C  
ATOM   1863  H4'   C    59      44.943  26.350  54.025  1.00  0.00           H  
ATOM   1864  O4'   C    59      44.359  26.745  52.011  1.00  0.00           O  
ATOM   1865  C1'   C    59      44.279  28.182  51.822  1.00  0.00           C  
ATOM   1866  H1'   C    59      45.219  28.646  51.525  1.00  0.00           H  
ATOM   1867  N1    C    59      43.165  28.490  50.773  1.00  0.00           N  
ATOM   1868  C6    C    59      42.153  27.599  50.547  1.00  0.00           C  
ATOM   1869  H6    C    59      41.833  26.889  51.295  1.00  0.00           H  
ATOM   1870  C5    C    59      41.518  27.665  49.326  1.00  0.00           C  
ATOM   1871  H5    C    59      40.851  26.856  49.066  1.00  0.00           H  
ATOM   1872  C4    C    59      41.786  28.738  48.503  1.00  0.00           C  
ATOM   1873  N4    C    59      41.191  28.804  47.353  1.00  0.00           N  
ATOM   1874  H41   C    59      40.372  28.215  47.308  1.00  0.00           H  
ATOM   1875  H42   C    59      41.306  29.606  46.751  1.00  0.00           H  
ATOM   1876  N3    C    59      42.720  29.597  48.721  1.00  0.00           N  
ATOM   1877  C2    C    59      43.322  29.562  49.936  1.00  0.00           C  
ATOM   1878  O2    C    59      44.159  30.428  50.169  1.00  0.00           O  
ATOM   1879  C3'   C    59      43.210  27.649  53.804  1.00  0.00           C  
ATOM   1880  H3'   C    59      42.185  27.597  53.439  1.00  0.00           H  
ATOM   1881  C2'   C    59      43.957  28.778  53.170  1.00  0.00           C  
ATOM   1882  H2'   C    59      43.132  29.461  52.969  1.00  0.00           H  
ATOM   1883  O2'   C    59      45.030  29.353  53.873  1.00  0.00           O  
ATOM   1884 HO2'   C    59      45.242  28.950  54.718  1.00  0.00           H  
ATOM   1885  O3'   C    59      43.233  27.855  55.204  1.00  0.00           O  
ATOM   1886  P     G    60      41.943  28.395  56.040  1.00  0.00           P  
ATOM   1887  OP1   G    60      42.174  28.317  57.503  1.00  0.00           O  
ATOM   1888  OP2   G    60      40.672  27.911  55.421  1.00  0.00           O  
ATOM   1889  O5'   G    60      42.008  29.959  55.654  1.00  0.00           O  
ATOM   1890  C5'   G    60      43.028  30.782  56.174  1.00  0.00           C  
ATOM   1891  H5'   G    60      44.017  30.493  55.816  1.00  0.00           H  
ATOM   1892 H5''   G    60      43.127  30.676  57.254  1.00  0.00           H  
ATOM   1893  C4'   G    60      42.790  32.228  55.764  1.00  0.00           C  
ATOM   1894  H4'   G    60      43.420  32.950  56.284  1.00  0.00           H  
ATOM   1895  O4'   G    60      43.219  32.284  54.346  1.00  0.00           O  
ATOM   1896  C1'   G    60      42.464  33.318  53.763  1.00  0.00           C  
ATOM   1897  H1'   G    60      43.148  34.113  53.466  1.00  0.00           H  
ATOM   1898  N9    G    60      41.919  32.702  52.560  1.00  0.00           N  
ATOM   1899  C8    G    60      41.553  31.413  52.344  1.00  0.00           C  
ATOM   1900  H8    G    60      41.508  30.727  53.177  1.00  0.00           H  
ATOM   1901  N7    G    60      41.033  31.180  51.176  1.00  0.00           N  
ATOM   1902  C5    G    60      41.030  32.404  50.532  1.00  0.00           C  
ATOM   1903  C6    G    60      40.663  32.753  49.190  1.00  0.00           C  
ATOM   1904  O6    G    60      40.089  32.027  48.397  1.00  0.00           O  
ATOM   1905  N1    G    60      40.988  34.061  48.883  1.00  0.00           N  
ATOM   1906  H1    G    60      40.603  34.438  48.029  1.00  0.00           H  
ATOM   1907  C2    G    60      41.653  34.910  49.755  1.00  0.00           C  
ATOM   1908  N2    G    60      42.166  35.990  49.185  1.00  0.00           N  
ATOM   1909  H21   G    60      42.199  36.167  48.192  1.00  0.00           H  
ATOM   1910  H22   G    60      42.569  36.774  49.679  1.00  0.00           H  
ATOM   1911  N3    G    60      41.907  34.645  50.977  1.00  0.00           N  
ATOM   1912  C4    G    60      41.578  33.388  51.382  1.00  0.00           C  
ATOM   1913  C3'   G    60      41.334  32.777  55.768  1.00  0.00           C  
ATOM   1914  H3'   G    60      40.663  31.956  55.514  1.00  0.00           H  
ATOM   1915  C2'   G    60      41.471  33.845  54.685  1.00  0.00           C  
ATOM   1916  H2'   G    60      40.566  33.979  54.092  1.00  0.00           H  
ATOM   1917  O2'   G    60      41.817  35.020  55.278  1.00  0.00           O  
ATOM   1918 HO2'   G    60      41.201  35.076  56.012  1.00  0.00           H  
ATOM   1919  O3'   G    60      41.066  33.303  57.028  1.00  0.00           O  
ATOM   1920  P     U    61      39.682  33.617  57.616  1.00  0.00           P  
ATOM   1921  OP1   U    61      39.709  33.384  59.109  1.00  0.00           O  
ATOM   1922  OP2   U    61      38.587  33.098  56.769  1.00  0.00           O  
ATOM   1923  O5'   U    61      39.709  35.153  57.313  1.00  0.00           O  
ATOM   1924  C5'   U    61      40.194  36.056  58.270  1.00  0.00           C  
ATOM   1925  H5'   U    61      41.233  35.881  58.549  1.00  0.00           H  
ATOM   1926 H5''   U    61      39.430  36.031  59.047  1.00  0.00           H  
ATOM   1927  C4'   U    61      39.988  37.460  57.656  1.00  0.00           C  
ATOM   1928  H4'   U    61      40.306  38.124  58.460  1.00  0.00           H  
ATOM   1929  O4'   U    61      40.892  37.496  56.570  1.00  0.00           O  
ATOM   1930  C1'   U    61      40.495  38.662  55.840  1.00  0.00           C  
ATOM   1931  H1'   U    61      41.278  39.420  55.866  1.00  0.00           H  
ATOM   1932  N1    U    61      40.143  38.213  54.446  1.00  0.00           N  
ATOM   1933  C6    U    61      39.729  36.936  54.159  1.00  0.00           C  
ATOM   1934  H6    U    61      39.666  36.271  55.008  1.00  0.00           H  
ATOM   1935  C5    U    61      39.318  36.647  52.888  1.00  0.00           C  
ATOM   1936  H5    U    61      38.982  35.670  52.574  1.00  0.00           H  
ATOM   1937  C4    U    61      39.423  37.570  51.788  1.00  0.00           C  
ATOM   1938  O4    U    61      39.177  37.307  50.601  1.00  0.00           O  
ATOM   1939  N3    U    61      39.908  38.767  52.150  1.00  0.00           N  
ATOM   1940  H3    U    61      39.779  39.537  51.510  1.00  0.00           H  
ATOM   1941  C2    U    61      40.193  39.162  53.411  1.00  0.00           C  
ATOM   1942  O2    U    61      40.397  40.358  53.585  1.00  0.00           O  
ATOM   1943  C3'   U    61      38.634  37.930  57.150  1.00  0.00           C  
ATOM   1944  H3'   U    61      38.186  37.321  56.365  1.00  0.00           H  
ATOM   1945  C2'   U    61      39.213  39.171  56.476  1.00  0.00           C  
ATOM   1946  H2'   U    61      38.564  39.499  55.665  1.00  0.00           H  
ATOM   1947  O2'   U    61      39.361  40.315  57.357  1.00  0.00           O  
ATOM   1948 HO2'   U    61      38.487  40.639  57.587  1.00  0.00           H  
ATOM   1949  O3'   U    61      37.693  38.216  58.171  1.00  0.00           O  
ATOM   1950  P     A    62      36.329  38.869  57.789  1.00  0.00           P  
ATOM   1951  OP1   A    62      35.275  38.413  58.731  1.00  0.00           O  
ATOM   1952  OP2   A    62      36.158  38.800  56.311  1.00  0.00           O  
ATOM   1953  O5'   A    62      36.607  40.359  58.216  1.00  0.00           O  
ATOM   1954  C5'   A    62      36.642  40.616  59.566  1.00  0.00           C  
ATOM   1955  H5'   A    62      37.328  39.938  60.073  1.00  0.00           H  
ATOM   1956 H5''   A    62      35.691  40.531  60.092  1.00  0.00           H  
ATOM   1957  C4'   A    62      37.228  42.026  59.838  1.00  0.00           C  
ATOM   1958  H4'   A    62      37.083  42.172  60.908  1.00  0.00           H  
ATOM   1959  O4'   A    62      38.599  42.168  59.417  1.00  0.00           O  
ATOM   1960  C1'   A    62      38.774  43.363  58.812  1.00  0.00           C  
ATOM   1961  H1'   A    62      39.511  43.933  59.376  1.00  0.00           H  
ATOM   1962  N9    A    62      39.220  43.311  57.407  1.00  0.00           N  
ATOM   1963  C8    A    62      40.556  43.412  57.011  1.00  0.00           C  
ATOM   1964  H8    A    62      41.429  43.559  57.629  1.00  0.00           H  
ATOM   1965  N7    A    62      40.745  43.520  55.731  1.00  0.00           N  
ATOM   1966  C5    A    62      39.471  43.266  55.213  1.00  0.00           C  
ATOM   1967  C6    A    62      38.990  43.114  53.883  1.00  0.00           C  
ATOM   1968  N6    A    62      39.591  43.159  52.795  1.00  0.00           N  
ATOM   1969  H61   A    62      40.601  43.158  52.805  1.00  0.00           H  
ATOM   1970  H62   A    62      39.121  43.073  51.905  1.00  0.00           H  
ATOM   1971  N1    A    62      37.684  42.744  53.694  1.00  0.00           N  
ATOM   1972  C2    A    62      36.924  42.617  54.735  1.00  0.00           C  
ATOM   1973  H2    A    62      35.931  42.309  54.445  1.00  0.00           H  
ATOM   1974  N3    A    62      37.202  42.676  56.050  1.00  0.00           N  
ATOM   1975  C4    A    62      38.540  42.994  56.248  1.00  0.00           C  
ATOM   1976  C3'   A    62      36.379  43.086  59.181  1.00  0.00           C  
ATOM   1977  H3'   A    62      36.083  42.659  58.223  1.00  0.00           H  
ATOM   1978  C2'   A    62      37.450  44.158  59.001  1.00  0.00           C  
ATOM   1979  H2'   A    62      37.072  44.683  58.123  1.00  0.00           H  
ATOM   1980  O2'   A    62      37.523  45.080  60.134  1.00  0.00           O  
ATOM   1981 HO2'   A    62      37.276  45.939  59.786  1.00  0.00           H  
ATOM   1982  O3'   A    62      35.216  43.451  59.912  1.00  0.00           O  
ATOM   1983  P     U    63      34.159  44.360  59.126  1.00  0.00           P  
ATOM   1984  OP1   U    63      33.284  43.553  58.240  1.00  0.00           O  
ATOM   1985  OP2   U    63      34.697  45.618  58.509  1.00  0.00           O  
ATOM   1986  O5'   U    63      33.358  44.870  60.405  1.00  0.00           O  
ATOM   1987  C5'   U    63      32.079  44.401  60.625  1.00  0.00           C  
ATOM   1988  H5'   U    63      32.073  43.314  60.712  1.00  0.00           H  
ATOM   1989 H5''   U    63      31.411  44.681  59.810  1.00  0.00           H  
ATOM   1990  C4'   U    63      31.531  44.988  61.868  1.00  0.00           C  
ATOM   1991  H4'   U    63      30.464  44.802  61.991  1.00  0.00           H  
ATOM   1992  O4'   U    63      32.281  44.763  63.013  1.00  0.00           O  
ATOM   1993  C1'   U    63      32.118  45.759  63.971  1.00  0.00           C  
ATOM   1994  H1'   U    63      31.505  45.290  64.741  1.00  0.00           H  
ATOM   1995  N1    U    63      33.447  46.067  64.570  1.00  0.00           N  
ATOM   1996  C6    U    63      34.591  46.192  63.707  1.00  0.00           C  
ATOM   1997  H6    U    63      34.437  46.243  62.640  1.00  0.00           H  
ATOM   1998  C5    U    63      35.869  46.294  64.168  1.00  0.00           C  
ATOM   1999  H5    U    63      36.705  46.497  63.516  1.00  0.00           H  
ATOM   2000  C4    U    63      36.111  46.261  65.583  1.00  0.00           C  
ATOM   2001  O4    U    63      37.219  46.361  66.141  1.00  0.00           O  
ATOM   2002  N3    U    63      35.035  46.098  66.375  1.00  0.00           N  
ATOM   2003  H3    U    63      35.257  45.841  67.326  1.00  0.00           H  
ATOM   2004  C2    U    63      33.693  45.912  65.935  1.00  0.00           C  
ATOM   2005  O2    U    63      32.790  45.698  66.841  1.00  0.00           O  
ATOM   2006  C3'   U    63      31.425  46.525  61.820  1.00  0.00           C  
ATOM   2007  H3'   U    63      32.354  46.870  61.366  1.00  0.00           H  
ATOM   2008  C2'   U    63      31.414  46.921  63.293  1.00  0.00           C  
ATOM   2009  H2'   U    63      31.948  47.863  63.420  1.00  0.00           H  
ATOM   2010  O2'   U    63      30.144  46.899  63.913  1.00  0.00           O  
ATOM   2011 HO2'   U    63      29.541  47.548  63.543  1.00  0.00           H  
ATOM   2012  O3'   U    63      30.395  46.992  60.951  1.00  0.00           O  
ATOM   2013  P     A    64      30.144  48.585  60.836  1.00  0.00           P  
ATOM   2014  OP1   A    64      29.276  48.760  59.643  1.00  0.00           O  
ATOM   2015  OP2   A    64      31.415  49.356  60.970  1.00  0.00           O  
ATOM   2016  O5'   A    64      29.237  48.992  62.051  1.00  0.00           O  
ATOM   2017  C5'   A    64      27.766  48.906  62.135  1.00  0.00           C  
ATOM   2018  H5'   A    64      27.381  47.906  61.936  1.00  0.00           H  
ATOM   2019 H5''   A    64      27.207  49.534  61.443  1.00  0.00           H  
ATOM   2020  C4'   A    64      27.302  49.231  63.491  1.00  0.00           C  
ATOM   2021  H4'   A    64      26.212  49.255  63.493  1.00  0.00           H  
ATOM   2022  O4'   A    64      27.524  48.145  64.328  1.00  0.00           O  
ATOM   2023  C1'   A    64      27.621  48.474  65.716  1.00  0.00           C  
ATOM   2024  H1'   A    64      26.626  48.679  66.111  1.00  0.00           H  
ATOM   2025  N9    A    64      28.119  47.430  66.553  1.00  0.00           N  
ATOM   2026  C8    A    64      29.384  47.191  67.082  1.00  0.00           C  
ATOM   2027  H8    A    64      30.180  47.876  66.831  1.00  0.00           H  
ATOM   2028  N7    A    64      29.544  46.132  67.890  1.00  0.00           N  
ATOM   2029  C5    A    64      28.161  45.793  67.983  1.00  0.00           C  
ATOM   2030  C6    A    64      27.470  44.931  68.818  1.00  0.00           C  
ATOM   2031  N6    A    64      28.085  44.131  69.653  1.00  0.00           N  
ATOM   2032  H61   A    64      29.054  44.074  69.376  1.00  0.00           H  
ATOM   2033  H62   A    64      27.510  43.411  70.068  1.00  0.00           H  
ATOM   2034  N1    A    64      26.125  44.846  68.770  1.00  0.00           N  
ATOM   2035  C2    A    64      25.435  45.596  67.912  1.00  0.00           C  
ATOM   2036  H2    A    64      24.360  45.492  67.874  1.00  0.00           H  
ATOM   2037  N3    A    64      26.009  46.387  67.003  1.00  0.00           N  
ATOM   2038  C4    A    64      27.336  46.469  67.078  1.00  0.00           C  
ATOM   2039  C3'   A    64      27.793  50.443  64.275  1.00  0.00           C  
ATOM   2040  H3'   A    64      28.612  50.992  63.809  1.00  0.00           H  
ATOM   2041  C2'   A    64      28.438  49.816  65.521  1.00  0.00           C  
ATOM   2042  H2'   A    64      29.430  49.517  65.182  1.00  0.00           H  
ATOM   2043  O2'   A    64      28.453  50.639  66.648  1.00  0.00           O  
ATOM   2044 HO2'   A    64      27.793  51.335  66.653  1.00  0.00           H  
ATOM   2045  O3'   A    64      26.686  51.284  64.652  1.00  0.00           O  
ATOM   2046  P     C    65      26.056  52.423  63.735  1.00  0.00           P  
ATOM   2047  OP1   C    65      26.535  52.178  62.390  1.00  0.00           O  
ATOM   2048  OP2   C    65      26.250  53.709  64.372  1.00  0.00           O  
ATOM   2049  O5'   C    65      24.460  52.158  63.807  1.00  0.00           O  
ATOM   2050  C5'   C    65      23.826  51.071  63.121  1.00  0.00           C  
ATOM   2051  H5'   C    65      24.598  50.414  62.720  1.00  0.00           H  
ATOM   2052 H5''   C    65      23.133  51.474  62.383  1.00  0.00           H  
ATOM   2053  C4'   C    65      23.115  50.076  64.005  1.00  0.00           C  
ATOM   2054  H4'   C    65      22.675  49.333  63.340  1.00  0.00           H  
ATOM   2055  O4'   C    65      23.908  49.467  64.940  1.00  0.00           O  
ATOM   2056  C1'   C    65      23.143  49.121  66.070  1.00  0.00           C  
ATOM   2057  H1'   C    65      22.780  48.093  66.075  1.00  0.00           H  
ATOM   2058  N1    C    65      24.143  49.389  67.180  1.00  0.00           N  
ATOM   2059  C6    C    65      24.932  50.532  67.260  1.00  0.00           C  
ATOM   2060  H6    C    65      25.043  51.178  66.402  1.00  0.00           H  
ATOM   2061  C5    C    65      25.778  50.690  68.296  1.00  0.00           C  
ATOM   2062  H5    C    65      26.476  51.498  68.130  1.00  0.00           H  
ATOM   2063  C4    C    65      25.792  49.681  69.273  1.00  0.00           C  
ATOM   2064  N4    C    65      26.579  49.780  70.259  1.00  0.00           N  
ATOM   2065  H41   C    65      27.264  50.521  70.279  1.00  0.00           H  
ATOM   2066  H42   C    65      26.729  48.943  70.804  1.00  0.00           H  
ATOM   2067  N3    C    65      25.005  48.650  69.321  1.00  0.00           N  
ATOM   2068  C2    C    65      24.166  48.475  68.271  1.00  0.00           C  
ATOM   2069  O2    C    65      23.379  47.580  68.384  1.00  0.00           O  
ATOM   2070  C3'   C    65      22.123  50.828  64.868  1.00  0.00           C  
ATOM   2071  H3'   C    65      22.637  51.755  65.122  1.00  0.00           H  
ATOM   2072  C2'   C    65      21.883  50.122  66.179  1.00  0.00           C  
ATOM   2073  H2'   C    65      22.057  50.886  66.937  1.00  0.00           H  
ATOM   2074  O2'   C    65      20.673  49.364  66.087  1.00  0.00           O  
ATOM   2075 HO2'   C    65      20.057  50.004  65.725  1.00  0.00           H  
ATOM   2076  O3'   C    65      20.993  51.056  64.038  1.00  0.00           O  
ATOM   2077  P     A    66      19.949  52.176  64.336  1.00  0.00           P  
ATOM   2078  OP1   A    66      20.675  53.501  64.388  1.00  0.00           O  
ATOM   2079  OP2   A    66      19.088  51.773  65.483  1.00  0.00           O  
ATOM   2080  O5'   A    66      19.060  52.072  63.022  1.00  0.00           O  
ATOM   2081  C5'   A    66      19.596  52.536  61.761  1.00  0.00           C  
ATOM   2082  H5'   A    66      20.460  51.946  61.456  1.00  0.00           H  
ATOM   2083 H5''   A    66      19.676  53.621  61.692  1.00  0.00           H  
ATOM   2084  C4'   A    66      18.555  52.311  60.649  1.00  0.00           C  
ATOM   2085  H4'   A    66      18.851  52.846  59.747  1.00  0.00           H  
ATOM   2086  O4'   A    66      18.424  50.941  60.279  1.00  0.00           O  
ATOM   2087  C1'   A    66      17.035  50.671  59.948  1.00  0.00           C  
ATOM   2088  H1'   A    66      16.993  50.253  58.943  1.00  0.00           H  
ATOM   2089  N9    A    66      16.352  49.706  60.850  1.00  0.00           N  
ATOM   2090  C8    A    66      16.093  49.795  62.157  1.00  0.00           C  
ATOM   2091  H8    A    66      16.430  50.584  62.812  1.00  0.00           H  
ATOM   2092  N7    A    66      15.359  48.838  62.614  1.00  0.00           N  
ATOM   2093  C5    A    66      15.123  47.967  61.485  1.00  0.00           C  
ATOM   2094  C6    A    66      14.393  46.848  61.168  1.00  0.00           C  
ATOM   2095  N6    A    66      13.567  46.260  61.956  1.00  0.00           N  
ATOM   2096  H61   A    66      13.402  46.377  62.946  1.00  0.00           H  
ATOM   2097  H62   A    66      13.409  45.336  61.582  1.00  0.00           H  
ATOM   2098  N1    A    66      14.356  46.322  59.907  1.00  0.00           N  
ATOM   2099  C2    A    66      14.953  47.061  58.945  1.00  0.00           C  
ATOM   2100  H2    A    66      14.970  46.479  58.035  1.00  0.00           H  
ATOM   2101  N3    A    66      15.659  48.211  59.090  1.00  0.00           N  
ATOM   2102  C4    A    66      15.714  48.565  60.445  1.00  0.00           C  
ATOM   2103  C3'   A    66      17.099  52.831  60.937  1.00  0.00           C  
ATOM   2104  H3'   A    66      16.845  52.568  61.964  1.00  0.00           H  
ATOM   2105  C2'   A    66      16.276  52.005  59.943  1.00  0.00           C  
ATOM   2106  H2'   A    66      15.328  51.879  60.466  1.00  0.00           H  
ATOM   2107  O2'   A    66      16.319  52.582  58.665  1.00  0.00           O  
ATOM   2108 HO2'   A    66      16.863  53.356  58.499  1.00  0.00           H  
ATOM   2109  O3'   A    66      16.841  54.151  60.691  1.00  0.00           O  
ATOM   2110  P     G    67      15.941  55.016  61.744  1.00  0.00           P  
ATOM   2111  OP1   G    67      15.644  56.315  61.145  1.00  0.00           O  
ATOM   2112  OP2   G    67      16.702  54.817  63.035  1.00  0.00           O  
ATOM   2113  O5'   G    67      14.621  54.162  61.672  1.00  0.00           O  
ATOM   2114  C5'   G    67      13.722  54.131  60.525  1.00  0.00           C  
ATOM   2115  H5'   G    67      14.291  53.700  59.701  1.00  0.00           H  
ATOM   2116 H5''   G    67      13.279  55.098  60.288  1.00  0.00           H  
ATOM   2117  C4'   G    67      12.531  53.101  60.745  1.00  0.00           C  
ATOM   2118  H4'   G    67      11.962  53.113  59.815  1.00  0.00           H  
ATOM   2119  O4'   G    67      13.040  51.804  60.961  1.00  0.00           O  
ATOM   2120  C1'   G    67      12.048  51.109  61.812  1.00  0.00           C  
ATOM   2121  H1'   G    67      11.723  50.239  61.242  1.00  0.00           H  
ATOM   2122  N9    G    67      12.560  50.647  63.114  1.00  0.00           N  
ATOM   2123  C8    G    67      13.507  51.228  63.881  1.00  0.00           C  
ATOM   2124  H8    G    67      13.902  52.191  63.592  1.00  0.00           H  
ATOM   2125  N7    G    67      13.706  50.720  65.079  1.00  0.00           N  
ATOM   2126  C5    G    67      12.861  49.582  65.067  1.00  0.00           C  
ATOM   2127  C6    G    67      12.664  48.554  66.034  1.00  0.00           C  
ATOM   2128  O6    G    67      13.204  48.470  67.168  1.00  0.00           O  
ATOM   2129  N1    G    67      11.729  47.660  65.595  1.00  0.00           N  
ATOM   2130  H1    G    67      11.428  47.022  66.318  1.00  0.00           H  
ATOM   2131  C2    G    67      11.253  47.668  64.346  1.00  0.00           C  
ATOM   2132  N2    G    67      10.454  46.702  64.097  1.00  0.00           N  
ATOM   2133  H21   G    67       9.950  46.948  63.256  1.00  0.00           H  
ATOM   2134  H22   G    67      10.072  46.108  64.819  1.00  0.00           H  
ATOM   2135  N3    G    67      11.326  48.568  63.396  1.00  0.00           N  
ATOM   2136  C4    G    67      12.223  49.485  63.795  1.00  0.00           C  
ATOM   2137  C3'   G    67      11.599  53.463  61.926  1.00  0.00           C  
ATOM   2138  H3'   G    67      12.186  53.714  62.809  1.00  0.00           H  
ATOM   2139  C2'   G    67      10.894  52.098  62.035  1.00  0.00           C  
ATOM   2140  H2'   G    67      10.462  51.922  63.020  1.00  0.00           H  
ATOM   2141  O2'   G    67       9.895  52.001  61.060  1.00  0.00           O  
ATOM   2142 HO2'   G    67       9.451  52.832  60.879  1.00  0.00           H  
ATOM   2143  O3'   G    67      10.788  54.640  61.766  1.00  0.00           O  
ATOM   2144  P     G    68       9.861  55.135  62.940  1.00  0.00           P  
ATOM   2145  OP1   G    68       9.158  56.244  62.374  1.00  0.00           O  
ATOM   2146  OP2   G    68      10.797  55.307  64.077  1.00  0.00           O  
ATOM   2147  O5'   G    68       8.827  53.949  63.331  1.00  0.00           O  
ATOM   2148  C5'   G    68       7.603  53.549  62.606  1.00  0.00           C  
ATOM   2149  H5'   G    68       7.839  53.521  61.543  1.00  0.00           H  
ATOM   2150 H5''   G    68       6.866  54.343  62.724  1.00  0.00           H  
ATOM   2151  C4'   G    68       6.959  52.308  63.156  1.00  0.00           C  
ATOM   2152  H4'   G    68       6.181  51.922  62.497  1.00  0.00           H  
ATOM   2153  O4'   G    68       7.943  51.249  63.291  1.00  0.00           O  
ATOM   2154  C1'   G    68       7.642  50.485  64.495  1.00  0.00           C  
ATOM   2155  H1'   G    68       7.547  49.402  64.421  1.00  0.00           H  
ATOM   2156  N9    G    68       8.673  50.609  65.541  1.00  0.00           N  
ATOM   2157  C8    G    68       9.722  51.481  65.625  1.00  0.00           C  
ATOM   2158  H8    G    68       9.920  52.231  64.874  1.00  0.00           H  
ATOM   2159  N7    G    68      10.568  51.165  66.596  1.00  0.00           N  
ATOM   2160  C5    G    68       9.817  50.223  67.315  1.00  0.00           C  
ATOM   2161  C6    G    68       9.929  49.609  68.612  1.00  0.00           C  
ATOM   2162  O6    G    68      10.745  49.871  69.479  1.00  0.00           O  
ATOM   2163  N1    G    68       9.021  48.615  68.929  1.00  0.00           N  
ATOM   2164  H1    G    68       9.221  48.114  69.783  1.00  0.00           H  
ATOM   2165  C2    G    68       8.089  48.178  68.035  1.00  0.00           C  
ATOM   2166  N2    G    68       7.190  47.250  68.324  1.00  0.00           N  
ATOM   2167  H21   G    68       6.373  47.106  67.748  1.00  0.00           H  
ATOM   2168  H22   G    68       7.276  46.718  69.179  1.00  0.00           H  
ATOM   2169  N3    G    68       7.840  48.785  66.879  1.00  0.00           N  
ATOM   2170  C4    G    68       8.749  49.781  66.604  1.00  0.00           C  
ATOM   2171  C3'   G    68       6.378  52.502  64.605  1.00  0.00           C  
ATOM   2172  H3'   G    68       7.140  53.115  65.086  1.00  0.00           H  
ATOM   2173  C2'   G    68       6.298  51.015  64.990  1.00  0.00           C  
ATOM   2174  H2'   G    68       6.182  50.892  66.067  1.00  0.00           H  
ATOM   2175  O2'   G    68       5.228  50.463  64.291  1.00  0.00           O  
ATOM   2176 HO2'   G    68       4.502  51.089  64.346  1.00  0.00           H  
ATOM   2177  O3'   G    68       5.110  53.192  64.591  1.00  0.00           O  
ATOM   2178  P     G    69       4.574  53.972  65.896  1.00  0.00           P  
ATOM   2179  OP1   G    69       3.484  54.881  65.476  1.00  0.00           O  
ATOM   2180  OP2   G    69       5.716  54.682  66.524  1.00  0.00           O  
ATOM   2181  O5'   G    69       3.896  52.887  66.844  1.00  0.00           O  
ATOM   2182  C5'   G    69       2.914  51.958  66.371  1.00  0.00           C  
ATOM   2183  H5'   G    69       3.284  51.640  65.397  1.00  0.00           H  
ATOM   2184 H5''   G    69       1.975  52.512  66.356  1.00  0.00           H  
ATOM   2185  C4'   G    69       2.953  50.802  67.363  1.00  0.00           C  
ATOM   2186  H4'   G    69       2.095  50.150  67.199  1.00  0.00           H  
ATOM   2187  O4'   G    69       4.127  50.001  67.313  1.00  0.00           O  
ATOM   2188  C1'   G    69       4.460  49.570  68.642  1.00  0.00           C  
ATOM   2189  H1'   G    69       4.535  48.484  68.692  1.00  0.00           H  
ATOM   2190  N9    G    69       5.638  50.245  69.206  1.00  0.00           N  
ATOM   2191  C8    G    69       6.290  51.416  68.729  1.00  0.00           C  
ATOM   2192  H8    G    69       5.877  51.983  67.908  1.00  0.00           H  
ATOM   2193  N7    G    69       7.379  51.711  69.351  1.00  0.00           N  
ATOM   2194  C5    G    69       7.330  50.784  70.421  1.00  0.00           C  
ATOM   2195  C6    G    69       8.200  50.600  71.547  1.00  0.00           C  
ATOM   2196  O6    G    69       9.221  51.216  71.754  1.00  0.00           O  
ATOM   2197  N1    G    69       7.876  49.541  72.372  1.00  0.00           N  
ATOM   2198  H1    G    69       8.410  49.373  73.213  1.00  0.00           H  
ATOM   2199  C2    G    69       6.793  48.759  72.145  1.00  0.00           C  
ATOM   2200  N2    G    69       6.543  47.944  73.236  1.00  0.00           N  
ATOM   2201  H21   G    69       5.870  47.207  73.082  1.00  0.00           H  
ATOM   2202  H22   G    69       7.140  47.749  74.026  1.00  0.00           H  
ATOM   2203  N3    G    69       5.921  48.891  71.179  1.00  0.00           N  
ATOM   2204  C4    G    69       6.296  49.871  70.333  1.00  0.00           C  
ATOM   2205  C3'   G    69       2.925  51.318  68.865  1.00  0.00           C  
ATOM   2206  H3'   G    69       3.736  52.000  69.117  1.00  0.00           H  
ATOM   2207  C2'   G    69       3.230  49.973  69.492  1.00  0.00           C  
ATOM   2208  H2'   G    69       3.574  49.984  70.526  1.00  0.00           H  
ATOM   2209  O2'   G    69       2.191  48.937  69.359  1.00  0.00           O  
ATOM   2210 HO2'   G    69       2.392  48.183  69.917  1.00  0.00           H  
ATOM   2211  O3'   G    69       1.664  51.866  69.271  1.00  0.00           O  
ATOM   2212  P     C    70       1.527  52.777  70.611  1.00  0.00           P  
ATOM   2213  OP1   C    70       0.127  53.193  70.918  1.00  0.00           O  
ATOM   2214  OP2   C    70       2.548  53.870  70.445  1.00  0.00           O  
ATOM   2215  O5'   C    70       1.996  51.755  71.730  1.00  0.00           O  
ATOM   2216  C5'   C    70       1.106  50.796  72.320  1.00  0.00           C  
ATOM   2217  H5'   C    70       0.659  50.238  71.498  1.00  0.00           H  
ATOM   2218 H5''   C    70       0.283  51.352  72.772  1.00  0.00           H  
ATOM   2219  C4'   C    70       1.744  50.063  73.426  1.00  0.00           C  
ATOM   2220  H4'   C    70       1.064  49.260  73.707  1.00  0.00           H  
ATOM   2221  O4'   C    70       2.984  49.705  73.021  1.00  0.00           O  
ATOM   2222  C1'   C    70       3.891  49.811  74.129  1.00  0.00           C  
ATOM   2223  H1'   C    70       4.424  48.867  74.244  1.00  0.00           H  
ATOM   2224  N1    C    70       4.876  50.918  73.972  1.00  0.00           N  
ATOM   2225  C6    C    70       4.963  51.792  72.853  1.00  0.00           C  
ATOM   2226  H6    C    70       4.262  51.760  72.032  1.00  0.00           H  
ATOM   2227  C5    C    70       5.983  52.694  72.800  1.00  0.00           C  
ATOM   2228  H5    C    70       6.172  53.305  71.930  1.00  0.00           H  
ATOM   2229  C4    C    70       6.838  52.781  73.932  1.00  0.00           C  
ATOM   2230  N4    C    70       7.754  53.650  73.957  1.00  0.00           N  
ATOM   2231  H41   C    70       7.770  54.350  73.229  1.00  0.00           H  
ATOM   2232  H42   C    70       8.355  53.708  74.767  1.00  0.00           H  
ATOM   2233  N3    C    70       6.797  52.040  74.984  1.00  0.00           N  
ATOM   2234  C2    C    70       5.925  51.007  74.947  1.00  0.00           C  
ATOM   2235  O2    C    70       6.014  50.191  75.855  1.00  0.00           O  
ATOM   2236  C3'   C    70       1.956  50.927  74.715  1.00  0.00           C  
ATOM   2237  H3'   C    70       2.301  51.900  74.367  1.00  0.00           H  
ATOM   2238  C2'   C    70       3.072  50.196  75.341  1.00  0.00           C  
ATOM   2239  H2'   C    70       3.605  50.813  76.065  1.00  0.00           H  
ATOM   2240  O2'   C    70       2.618  49.038  76.068  1.00  0.00           O  
ATOM   2241 HO2'   C    70       1.831  49.240  76.581  1.00  0.00           H  
ATOM   2242  O3'   C    70       0.702  51.097  75.428  1.00  0.00           O  
ATOM   2243  P    U3    71       0.562  52.272  76.444  1.00  0.00           P  
ATOM   2244  OP1  U3    71      -0.698  52.210  77.178  1.00  0.00           O  
ATOM   2245  OP2  U3    71       0.847  53.499  75.660  1.00  0.00           O  
ATOM   2246  O5'  U3    71       1.735  52.024  77.470  1.00  0.00           O  
ATOM   2247  C5'  U3    71       1.736  51.073  78.554  1.00  0.00           C  
ATOM   2248  H5'  U3    71       1.681  50.029  78.245  1.00  0.00           H  
ATOM   2249 H5''  U3    71       0.854  51.231  79.174  1.00  0.00           H  
ATOM   2250  C4'  U3    71       2.987  51.298  79.494  1.00  0.00           C  
ATOM   2251  H4'  U3    71       2.888  50.504  80.234  1.00  0.00           H  
ATOM   2252  O4'  U3    71       4.183  51.399  78.704  1.00  0.00           O  
ATOM   2253  C1'  U3    71       5.065  52.060  79.569  1.00  0.00           C  
ATOM   2254  H1'  U3    71       5.740  51.326  80.009  1.00  0.00           H  
ATOM   2255  N1   U3    71       5.839  53.059  78.722  1.00  0.00           N  
ATOM   2256  C6   U3    71       5.254  53.576  77.575  1.00  0.00           C  
ATOM   2257  H6   U3    71       4.242  53.346  77.276  1.00  0.00           H  
ATOM   2258  C5   U3    71       6.048  54.396  76.797  1.00  0.00           C  
ATOM   2259  H5   U3    71       5.744  54.774  75.832  1.00  0.00           H  
ATOM   2260  C4   U3    71       7.436  54.626  77.148  1.00  0.00           C  
ATOM   2261  O4   U3    71       8.169  55.327  76.480  1.00  0.00           O  
ATOM   2262  N3   U3    71       7.828  54.099  78.380  1.00  0.00           N  
ATOM   2263  H3   U3    71       8.728  54.388  78.735  1.00  0.00           H  
ATOM   2264  C2   U3    71       7.092  53.357  79.225  1.00  0.00           C  
ATOM   2265  O2   U3    71       7.557  53.010  80.238  1.00  0.00           O  
ATOM   2266  C3'  U3    71       2.889  52.653  80.200  1.00  0.00           C  
ATOM   2267  H3'  U3    71       2.640  53.478  79.532  1.00  0.00           H  
ATOM   2268  C2'  U3    71       4.311  52.887  80.713  1.00  0.00           C  
ATOM   2269  H2'  U3    71       4.581  53.942  80.669  1.00  0.00           H  
ATOM   2270  O2'  U3    71       4.497  52.274  81.959  1.00  0.00           O  
ATOM   2271 HO2'  U3    71       3.774  51.676  82.164  1.00  0.00           H  
ATOM   2272  O3'  U3    71       1.996  52.821  81.304  1.00  0.00           O  
ATOM   2273 HO3'  U3    71       2.186  53.613  81.811  1.00  0.00           H  
TER    2274       U3    71 
END  
