# Supplementary material for: Modeling the structure of the frameshift-stimulatory pseudoknot in SARS-CoV-2 reveals multiple possible conformers
Source: PLoS Comput Biol. 2021 Jan 19;17(1):e1008603. doi: 10.1371/journal.pcbi.1008603 (PMC7845960; doi:10.1371/journal.pcbi.1008603)
Supplement: S1 Data — Files in.pdb format for each of the model structures presented in the manuscript are included in an archived.zip folder. The files corresponding to the structures shown in Figs 3B, 3E, 3H, 4B, 4E, 4H, 5B, 6A–6F, and 7A–7G are named FigNX_1.pdb, where N is the figure number and X is the letter for the figure panel. These structures represent the most populated of the clusters found in the corresponding MD simulations. The structures of the second- and third-most populated clusters from each of the simulations are in the files named FigNX_2.pdb and FigNX_3.pdb, respectively. (ZIP) [file pcbi.1008603.s006.zip › Fig3H_1.pdb]

ATOM      1 HO5'  U5     1      38.820  40.705  62.063  1.00  0.00           H  
ATOM      2  O5'  U5     1      38.730  41.113  62.928  1.00  0.00           O  
ATOM      3  C5'  U5     1      37.778  42.155  62.687  1.00  0.00           C  
ATOM      4  H5'  U5     1      36.816  41.666  62.533  1.00  0.00           H  
ATOM      5 H5''  U5     1      37.939  42.746  61.786  1.00  0.00           H  
ATOM      6  C4'  U5     1      37.707  43.146  63.924  1.00  0.00           C  
ATOM      7  H4'  U5     1      36.880  43.827  63.723  1.00  0.00           H  
ATOM      8  O4'  U5     1      37.590  42.551  65.161  1.00  0.00           O  
ATOM      9  C1'  U5     1      38.249  43.454  66.098  1.00  0.00           C  
ATOM     10  H1'  U5     1      37.697  44.392  66.157  1.00  0.00           H  
ATOM     11  N1   U5     1      38.370  42.887  67.481  1.00  0.00           N  
ATOM     12  C6   U5     1      39.429  42.083  67.895  1.00  0.00           C  
ATOM     13  H6   U5     1      40.293  41.987  67.255  1.00  0.00           H  
ATOM     14  C5   U5     1      39.487  41.667  69.191  1.00  0.00           C  
ATOM     15  H5   U5     1      40.344  41.066  69.457  1.00  0.00           H  
ATOM     16  C4   U5     1      38.427  41.916  70.157  1.00  0.00           C  
ATOM     17  O4   U5     1      38.360  41.484  71.278  1.00  0.00           O  
ATOM     18  N3   U5     1      37.472  42.777  69.676  1.00  0.00           N  
ATOM     19  H3   U5     1      36.585  42.755  70.160  1.00  0.00           H  
ATOM     20  C2   U5     1      37.341  43.246  68.403  1.00  0.00           C  
ATOM     21  O2   U5     1      36.293  43.790  68.065  1.00  0.00           O  
ATOM     22  C3'  U5     1      38.988  44.027  63.943  1.00  0.00           C  
ATOM     23  H3'  U5     1      39.670  43.732  63.146  1.00  0.00           H  
ATOM     24  C2'  U5     1      39.569  43.668  65.318  1.00  0.00           C  
ATOM     25  H2'  U5     1      40.029  42.691  65.170  1.00  0.00           H  
ATOM     26  O2'  U5     1      40.517  44.516  65.824  1.00  0.00           O  
ATOM     27 HO2'  U5     1      40.652  45.223  65.189  1.00  0.00           H  
ATOM     28  O3'  U5     1      38.549  45.386  63.779  1.00  0.00           O  
ATOM     29  P     U     2      39.517  46.560  63.277  1.00  0.00           P  
ATOM     30  OP1   U     2      40.845  46.146  63.773  1.00  0.00           O  
ATOM     31  OP2   U     2      38.974  47.842  63.698  1.00  0.00           O  
ATOM     32  O5'   U     2      39.511  46.429  61.615  1.00  0.00           O  
ATOM     33  C5'   U     2      38.226  46.409  60.992  1.00  0.00           C  
ATOM     34  H5'   U     2      37.655  47.281  61.310  1.00  0.00           H  
ATOM     35 H5''   U     2      37.630  45.553  61.310  1.00  0.00           H  
ATOM     36  C4'   U     2      38.331  46.338  59.498  1.00  0.00           C  
ATOM     37  H4'   U     2      37.284  46.422  59.209  1.00  0.00           H  
ATOM     38  O4'   U     2      38.958  47.453  58.872  1.00  0.00           O  
ATOM     39  C1'   U     2      39.333  47.150  57.587  1.00  0.00           C  
ATOM     40  H1'   U     2      38.697  47.726  56.915  1.00  0.00           H  
ATOM     41  N1    U     2      40.759  47.405  57.218  1.00  0.00           N  
ATOM     42  C6    U     2      41.795  46.925  58.078  1.00  0.00           C  
ATOM     43  H6    U     2      41.634  46.760  59.133  1.00  0.00           H  
ATOM     44  C5    U     2      43.076  46.858  57.618  1.00  0.00           C  
ATOM     45  H5    U     2      43.895  46.593  58.271  1.00  0.00           H  
ATOM     46  C4    U     2      43.381  47.236  56.253  1.00  0.00           C  
ATOM     47  O4    U     2      44.499  47.169  55.906  1.00  0.00           O  
ATOM     48  N3    U     2      42.384  47.902  55.589  1.00  0.00           N  
ATOM     49  H3    U     2      42.719  48.309  54.727  1.00  0.00           H  
ATOM     50  C2    U     2      41.102  48.117  56.046  1.00  0.00           C  
ATOM     51  O2    U     2      40.354  48.801  55.366  1.00  0.00           O  
ATOM     52  C3'   U     2      38.920  45.072  58.828  1.00  0.00           C  
ATOM     53  H3'   U     2      39.918  44.923  59.240  1.00  0.00           H  
ATOM     54  C2'   U     2      39.015  45.631  57.403  1.00  0.00           C  
ATOM     55  H2'   U     2      39.804  45.195  56.791  1.00  0.00           H  
ATOM     56  O2'   U     2      37.781  45.626  56.787  1.00  0.00           O  
ATOM     57 HO2'   U     2      37.522  44.722  56.594  1.00  0.00           H  
ATOM     58  O3'   U     2      38.100  44.013  58.909  1.00  0.00           O  
ATOM     59  P     U     3      38.521  42.664  58.135  1.00  0.00           P  
ATOM     60  OP1   U     3      37.783  41.519  58.690  1.00  0.00           O  
ATOM     61  OP2   U     3      40.056  42.627  58.126  1.00  0.00           O  
ATOM     62  O5'   U     3      37.942  42.944  56.680  1.00  0.00           O  
ATOM     63  C5'   U     3      36.589  42.830  56.322  1.00  0.00           C  
ATOM     64  H5'   U     3      36.018  43.364  57.081  1.00  0.00           H  
ATOM     65 H5''   U     3      36.147  41.862  56.562  1.00  0.00           H  
ATOM     66  C4'   U     3      36.274  43.191  54.846  1.00  0.00           C  
ATOM     67  H4'   U     3      35.214  43.084  54.615  1.00  0.00           H  
ATOM     68  O4'   U     3      36.623  44.498  54.517  1.00  0.00           O  
ATOM     69  C1'   U     3      37.054  44.577  53.233  1.00  0.00           C  
ATOM     70  H1'   U     3      36.311  45.179  52.709  1.00  0.00           H  
ATOM     71  N1    U     3      38.347  45.218  53.097  1.00  0.00           N  
ATOM     72  C6    U     3      39.371  44.862  53.958  1.00  0.00           C  
ATOM     73  H6    U     3      39.252  44.082  54.695  1.00  0.00           H  
ATOM     74  C5    U     3      40.563  45.529  53.792  1.00  0.00           C  
ATOM     75  H5    U     3      41.387  45.238  54.427  1.00  0.00           H  
ATOM     76  C4    U     3      40.800  46.585  52.820  1.00  0.00           C  
ATOM     77  O4    U     3      41.931  47.111  52.743  1.00  0.00           O  
ATOM     78  N3    U     3      39.721  46.904  52.088  1.00  0.00           N  
ATOM     79  H3    U     3      39.711  47.717  51.490  1.00  0.00           H  
ATOM     80  C2    U     3      38.598  46.099  52.054  1.00  0.00           C  
ATOM     81  O2    U     3      37.781  46.281  51.171  1.00  0.00           O  
ATOM     82  C3'   U     3      37.078  42.291  53.895  1.00  0.00           C  
ATOM     83  H3'   U     3      38.105  42.228  54.254  1.00  0.00           H  
ATOM     84  C2'   U     3      37.104  43.191  52.646  1.00  0.00           C  
ATOM     85  H2'   U     3      38.025  42.971  52.107  1.00  0.00           H  
ATOM     86  O2'   U     3      35.943  43.101  51.811  1.00  0.00           O  
ATOM     87 HO2'   U     3      35.483  42.260  51.766  1.00  0.00           H  
ATOM     88  O3'   U     3      36.511  40.992  53.705  1.00  0.00           O  
ATOM     89  P     G     4      37.338  39.689  53.380  1.00  0.00           P  
ATOM     90  OP1   G     4      38.542  40.115  52.668  1.00  0.00           O  
ATOM     91  OP2   G     4      36.458  38.686  52.756  1.00  0.00           O  
ATOM     92  O5'   G     4      37.802  39.161  54.834  1.00  0.00           O  
ATOM     93  C5'   G     4      38.896  39.783  55.526  1.00  0.00           C  
ATOM     94  H5'   G     4      38.454  40.685  55.949  1.00  0.00           H  
ATOM     95 H5''   G     4      39.790  39.963  54.930  1.00  0.00           H  
ATOM     96  C4'   G     4      39.274  38.933  56.724  1.00  0.00           C  
ATOM     97  H4'   G     4      39.965  39.484  57.363  1.00  0.00           H  
ATOM     98  O4'   G     4      38.185  38.452  57.485  1.00  0.00           O  
ATOM     99  C1'   G     4      38.422  37.242  58.081  1.00  0.00           C  
ATOM    100  H1'   G     4      38.472  37.450  59.149  1.00  0.00           H  
ATOM    101  N9    G     4      37.304  36.333  57.716  1.00  0.00           N  
ATOM    102  C8    G     4      36.166  36.550  57.019  1.00  0.00           C  
ATOM    103  H8    G     4      35.859  37.476  56.556  1.00  0.00           H  
ATOM    104  N7    G     4      35.277  35.599  57.049  1.00  0.00           N  
ATOM    105  C5    G     4      35.876  34.650  57.871  1.00  0.00           C  
ATOM    106  C6    G     4      35.392  33.376  58.330  1.00  0.00           C  
ATOM    107  O6    G     4      34.276  32.851  58.268  1.00  0.00           O  
ATOM    108  N1    G     4      36.410  32.714  58.905  1.00  0.00           N  
ATOM    109  H1    G     4      36.161  31.778  59.192  1.00  0.00           H  
ATOM    110  C2    G     4      37.577  33.152  59.331  1.00  0.00           C  
ATOM    111  N2    G     4      38.278  32.248  60.014  1.00  0.00           N  
ATOM    112  H21   G     4      37.970  31.297  60.156  1.00  0.00           H  
ATOM    113  H22   G     4      39.251  32.432  60.217  1.00  0.00           H  
ATOM    114  N3    G     4      38.045  34.347  58.900  1.00  0.00           N  
ATOM    115  C4    G     4      37.132  35.035  58.152  1.00  0.00           C  
ATOM    116  C3'   G     4      39.912  37.610  56.318  1.00  0.00           C  
ATOM    117  H3'   G     4      39.266  37.210  55.536  1.00  0.00           H  
ATOM    118  C2'   G     4      39.769  36.819  57.546  1.00  0.00           C  
ATOM    119  H2'   G     4      39.788  35.736  57.418  1.00  0.00           H  
ATOM    120  O2'   G     4      40.760  37.170  58.491  1.00  0.00           O  
ATOM    121 HO2'   G     4      41.521  37.350  57.935  1.00  0.00           H  
ATOM    122  O3'   G     4      41.278  37.609  55.758  1.00  0.00           O  
ATOM    123  P     C     5      41.774  36.379  54.867  1.00  0.00           P  
ATOM    124  OP1   C     5      43.137  36.553  54.408  1.00  0.00           O  
ATOM    125  OP2   C     5      40.748  36.290  53.824  1.00  0.00           O  
ATOM    126  O5'   C     5      41.745  35.178  55.931  1.00  0.00           O  
ATOM    127  C5'   C     5      42.748  34.772  56.718  1.00  0.00           C  
ATOM    128  H5'   C     5      42.730  35.251  57.696  1.00  0.00           H  
ATOM    129 H5''   C     5      43.753  34.960  56.341  1.00  0.00           H  
ATOM    130  C4'   C     5      42.490  33.354  57.109  1.00  0.00           C  
ATOM    131  H4'   C     5      43.246  32.958  57.788  1.00  0.00           H  
ATOM    132  O4'   C     5      41.168  33.135  57.736  1.00  0.00           O  
ATOM    133  C1'   C     5      40.646  31.834  57.473  1.00  0.00           C  
ATOM    134  H1'   C     5      40.455  31.386  58.449  1.00  0.00           H  
ATOM    135  N1    C     5      39.240  31.906  56.871  1.00  0.00           N  
ATOM    136  C6    C     5      38.819  33.003  56.212  1.00  0.00           C  
ATOM    137  H6    C     5      39.340  33.948  56.170  1.00  0.00           H  
ATOM    138  C5    C     5      37.595  32.983  55.627  1.00  0.00           C  
ATOM    139  H5    C     5      37.184  33.854  55.140  1.00  0.00           H  
ATOM    140  C4    C     5      36.804  31.799  55.752  1.00  0.00           C  
ATOM    141  N4    C     5      35.646  31.724  55.249  1.00  0.00           N  
ATOM    142  H41   C     5      35.289  32.523  54.747  1.00  0.00           H  
ATOM    143  H42   C     5      35.017  31.039  55.644  1.00  0.00           H  
ATOM    144  N3    C     5      37.210  30.788  56.494  1.00  0.00           N  
ATOM    145  C2    C     5      38.385  30.819  57.044  1.00  0.00           C  
ATOM    146  O2    C     5      38.700  29.768  57.648  1.00  0.00           O  
ATOM    147  C3'   C     5      42.490  32.318  55.973  1.00  0.00           C  
ATOM    148  H3'   C     5      41.847  32.811  55.244  1.00  0.00           H  
ATOM    149  C2'   C     5      41.598  31.179  56.532  1.00  0.00           C  
ATOM    150  H2'   C     5      41.082  30.607  55.762  1.00  0.00           H  
ATOM    151  O2'   C     5      42.351  30.324  57.254  1.00  0.00           O  
ATOM    152 HO2'   C     5      42.834  29.773  56.633  1.00  0.00           H  
ATOM    153  O3'   C     5      43.763  31.850  55.538  1.00  0.00           O  
ATOM    154  P     G     6      44.015  30.844  54.298  1.00  0.00           P  
ATOM    155  OP1   G     6      45.336  31.135  53.710  1.00  0.00           O  
ATOM    156  OP2   G     6      42.791  30.890  53.441  1.00  0.00           O  
ATOM    157  O5'   G     6      44.001  29.359  54.959  1.00  0.00           O  
ATOM    158  C5'   G     6      45.082  29.010  55.866  1.00  0.00           C  
ATOM    159  H5'   G     6      45.173  29.879  56.518  1.00  0.00           H  
ATOM    160 H5''   G     6      45.982  28.927  55.257  1.00  0.00           H  
ATOM    161  C4'   G     6      44.824  27.727  56.682  1.00  0.00           C  
ATOM    162  H4'   G     6      45.584  27.542  57.441  1.00  0.00           H  
ATOM    163  O4'   G     6      43.626  27.769  57.300  1.00  0.00           O  
ATOM    164  C1'   G     6      42.934  26.503  57.189  1.00  0.00           C  
ATOM    165  H1'   G     6      42.659  25.993  58.113  1.00  0.00           H  
ATOM    166  N9    G     6      41.685  26.442  56.457  1.00  0.00           N  
ATOM    167  C8    G     6      41.101  27.430  55.696  1.00  0.00           C  
ATOM    168  H8    G     6      41.675  28.272  55.338  1.00  0.00           H  
ATOM    169  N7    G     6      39.806  27.282  55.430  1.00  0.00           N  
ATOM    170  C5    G     6      39.508  26.048  56.120  1.00  0.00           C  
ATOM    171  C6    G     6      38.253  25.361  56.258  1.00  0.00           C  
ATOM    172  O6    G     6      37.180  25.571  55.697  1.00  0.00           O  
ATOM    173  N1    G     6      38.402  24.195  56.989  1.00  0.00           N  
ATOM    174  H1    G     6      37.661  23.512  56.932  1.00  0.00           H  
ATOM    175  C2    G     6      39.522  23.757  57.458  1.00  0.00           C  
ATOM    176  N2    G     6      39.526  22.567  57.938  1.00  0.00           N  
ATOM    177  H21   G     6      40.358  22.050  58.184  1.00  0.00           H  
ATOM    178  H22   G     6      38.634  22.110  57.812  1.00  0.00           H  
ATOM    179  N3    G     6      40.728  24.391  57.356  1.00  0.00           N  
ATOM    180  C4    G     6      40.662  25.567  56.660  1.00  0.00           C  
ATOM    181  C3'   G     6      44.831  26.453  55.849  1.00  0.00           C  
ATOM    182  H3'   G     6      44.285  26.818  54.980  1.00  0.00           H  
ATOM    183  C2'   G     6      43.906  25.506  56.516  1.00  0.00           C  
ATOM    184  H2'   G     6      43.428  24.824  55.813  1.00  0.00           H  
ATOM    185  O2'   G     6      44.539  24.862  57.646  1.00  0.00           O  
ATOM    186 HO2'   G     6      43.950  24.320  58.177  1.00  0.00           H  
ATOM    187  O3'   G     6      46.098  26.006  55.388  1.00  0.00           O  
ATOM    188  P     G     7      46.150  25.030  54.135  1.00  0.00           P  
ATOM    189  OP1   G     7      47.498  24.438  54.116  1.00  0.00           O  
ATOM    190  OP2   G     7      45.656  25.890  52.954  1.00  0.00           O  
ATOM    191  O5'   G     7      45.188  23.818  54.409  1.00  0.00           O  
ATOM    192  C5'   G     7      45.474  22.750  55.280  1.00  0.00           C  
ATOM    193  H5'   G     7      45.694  23.212  56.242  1.00  0.00           H  
ATOM    194 H5''   G     7      46.323  22.206  54.864  1.00  0.00           H  
ATOM    195  C4'   G     7      44.339  21.642  55.447  1.00  0.00           C  
ATOM    196  H4'   G     7      44.816  20.877  56.058  1.00  0.00           H  
ATOM    197  O4'   G     7      43.157  22.027  56.088  1.00  0.00           O  
ATOM    198  C1'   G     7      42.102  21.258  55.506  1.00  0.00           C  
ATOM    199  H1'   G     7      41.714  20.561  56.249  1.00  0.00           H  
ATOM    200  N9    G     7      41.021  22.107  54.923  1.00  0.00           N  
ATOM    201  C8    G     7      41.004  23.361  54.289  1.00  0.00           C  
ATOM    202  H8    G     7      41.870  23.980  54.107  1.00  0.00           H  
ATOM    203  N7    G     7      39.839  23.706  53.856  1.00  0.00           N  
ATOM    204  C5    G     7      39.023  22.587  54.186  1.00  0.00           C  
ATOM    205  C6    G     7      37.607  22.305  53.995  1.00  0.00           C  
ATOM    206  O6    G     7      36.700  22.978  53.533  1.00  0.00           O  
ATOM    207  N1    G     7      37.221  21.087  54.408  1.00  0.00           N  
ATOM    208  H1    G     7      36.237  21.125  54.636  1.00  0.00           H  
ATOM    209  C2    G     7      38.011  20.258  55.114  1.00  0.00           C  
ATOM    210  N2    G     7      37.571  19.110  55.443  1.00  0.00           N  
ATOM    211  H21   G     7      38.111  18.270  55.289  1.00  0.00           H  
ATOM    212  H22   G     7      36.574  19.102  55.282  1.00  0.00           H  
ATOM    213  N3    G     7      39.340  20.403  55.241  1.00  0.00           N  
ATOM    214  C4    G     7      39.782  21.637  54.806  1.00  0.00           C  
ATOM    215  C3'   G     7      44.167  20.945  54.130  1.00  0.00           C  
ATOM    216  H3'   G     7      43.941  21.680  53.356  1.00  0.00           H  
ATOM    217  C2'   G     7      42.790  20.271  54.511  1.00  0.00           C  
ATOM    218  H2'   G     7      42.276  20.097  53.566  1.00  0.00           H  
ATOM    219  O2'   G     7      43.129  18.986  55.162  1.00  0.00           O  
ATOM    220 HO2'   G     7      44.088  19.017  55.198  1.00  0.00           H  
ATOM    221  O3'   G     7      45.218  20.017  53.739  1.00  0.00           O  
ATOM    222  P     U     8      45.446  19.479  52.295  1.00  0.00           P  
ATOM    223  OP1   U     8      46.508  18.513  52.471  1.00  0.00           O  
ATOM    224  OP2   U     8      45.641  20.615  51.421  1.00  0.00           O  
ATOM    225  O5'   U     8      44.126  18.652  51.912  1.00  0.00           O  
ATOM    226  C5'   U     8      43.809  17.367  52.408  1.00  0.00           C  
ATOM    227  H5'   U     8      43.889  17.383  53.495  1.00  0.00           H  
ATOM    228 H5''   U     8      44.468  16.583  52.035  1.00  0.00           H  
ATOM    229  C4'   U     8      42.348  17.012  52.104  1.00  0.00           C  
ATOM    230  H4'   U     8      42.185  16.006  52.490  1.00  0.00           H  
ATOM    231  O4'   U     8      41.331  17.865  52.780  1.00  0.00           O  
ATOM    232  C1'   U     8      40.157  17.781  51.963  1.00  0.00           C  
ATOM    233  H1'   U     8      39.481  17.110  52.493  1.00  0.00           H  
ATOM    234  N1    U     8      39.544  19.120  51.638  1.00  0.00           N  
ATOM    235  C6    U     8      40.339  20.213  51.598  1.00  0.00           C  
ATOM    236  H6    U     8      41.381  20.042  51.825  1.00  0.00           H  
ATOM    237  C5    U     8      39.802  21.434  51.271  1.00  0.00           C  
ATOM    238  H5    U     8      40.339  22.371  51.278  1.00  0.00           H  
ATOM    239  C4    U     8      38.399  21.504  50.908  1.00  0.00           C  
ATOM    240  O4    U     8      37.803  22.409  50.394  1.00  0.00           O  
ATOM    241  N3    U     8      37.677  20.319  50.935  1.00  0.00           N  
ATOM    242  H3    U     8      36.771  20.323  50.490  1.00  0.00           H  
ATOM    243  C2    U     8      38.224  19.098  51.228  1.00  0.00           C  
ATOM    244  O2    U     8      37.611  18.043  51.087  1.00  0.00           O  
ATOM    245  C3'   U     8      42.018  17.191  50.632  1.00  0.00           C  
ATOM    246  H3'   U     8      42.306  18.176  50.265  1.00  0.00           H  
ATOM    247  C2'   U     8      40.520  17.153  50.646  1.00  0.00           C  
ATOM    248  H2'   U     8      40.074  17.652  49.785  1.00  0.00           H  
ATOM    249  O2'   U     8      39.926  15.813  50.822  1.00  0.00           O  
ATOM    250 HO2'   U     8      39.131  15.845  50.285  1.00  0.00           H  
ATOM    251  O3'   U     8      42.622  16.186  49.795  1.00  0.00           O  
ATOM    252  P     G     9      42.808  16.403  48.228  1.00  0.00           P  
ATOM    253  OP1   G     9      43.424  15.165  47.720  1.00  0.00           O  
ATOM    254  OP2   G     9      43.504  17.711  48.093  1.00  0.00           O  
ATOM    255  O5'   G     9      41.293  16.522  47.592  1.00  0.00           O  
ATOM    256  C5'   G     9      40.500  15.351  47.559  1.00  0.00           C  
ATOM    257  H5'   G     9      40.525  14.815  48.508  1.00  0.00           H  
ATOM    258 H5''   G     9      40.840  14.619  46.826  1.00  0.00           H  
ATOM    259  C4'   G     9      39.061  15.625  47.225  1.00  0.00           C  
ATOM    260  H4'   G     9      38.389  14.797  47.449  1.00  0.00           H  
ATOM    261  O4'   G     9      38.597  16.693  48.079  1.00  0.00           O  
ATOM    262  C1'   G     9      37.440  17.333  47.481  1.00  0.00           C  
ATOM    263  H1'   G     9      36.553  17.043  48.043  1.00  0.00           H  
ATOM    264  N9    G     9      37.625  18.798  47.557  1.00  0.00           N  
ATOM    265  C8    G     9      38.701  19.635  47.872  1.00  0.00           C  
ATOM    266  H8    G     9      39.691  19.298  48.144  1.00  0.00           H  
ATOM    267  N7    G     9      38.398  20.860  47.764  1.00  0.00           N  
ATOM    268  C5    G     9      37.069  20.887  47.279  1.00  0.00           C  
ATOM    269  C6    G     9      36.127  21.972  46.980  1.00  0.00           C  
ATOM    270  O6    G     9      36.327  23.198  47.037  1.00  0.00           O  
ATOM    271  N1    G     9      34.892  21.524  46.641  1.00  0.00           N  
ATOM    272  H1    G     9      34.148  22.204  46.571  1.00  0.00           H  
ATOM    273  C2    G     9      34.598  20.259  46.399  1.00  0.00           C  
ATOM    274  N2    G     9      33.377  19.956  46.105  1.00  0.00           N  
ATOM    275  H21   G     9      33.136  18.975  46.086  1.00  0.00           H  
ATOM    276  H22   G     9      32.743  20.718  45.911  1.00  0.00           H  
ATOM    277  N3    G     9      35.362  19.259  46.722  1.00  0.00           N  
ATOM    278  C4    G     9      36.589  19.644  47.151  1.00  0.00           C  
ATOM    279  C3'   G     9      38.789  16.159  45.826  1.00  0.00           C  
ATOM    280  H3'   G     9      39.507  16.955  45.628  1.00  0.00           H  
ATOM    281  C2'   G     9      37.391  16.843  46.027  1.00  0.00           C  
ATOM    282  H2'   G     9      37.235  17.746  45.437  1.00  0.00           H  
ATOM    283  O2'   G     9      36.262  16.009  45.775  1.00  0.00           O  
ATOM    284 HO2'   G     9      35.951  16.283  44.910  1.00  0.00           H  
ATOM    285  O3'   G     9      38.755  15.142  44.916  1.00  0.00           O  
ATOM    286  P     U    10      38.967  15.534  43.373  1.00  0.00           P  
ATOM    287  OP1   U    10      39.153  14.288  42.569  1.00  0.00           O  
ATOM    288  OP2   U    10      39.930  16.587  43.285  1.00  0.00           O  
ATOM    289  O5'   U    10      37.614  16.108  42.866  1.00  0.00           O  
ATOM    290  C5'   U    10      36.478  15.325  42.601  1.00  0.00           C  
ATOM    291  H5'   U    10      36.310  14.528  43.326  1.00  0.00           H  
ATOM    292 H5''   U    10      36.720  14.822  41.664  1.00  0.00           H  
ATOM    293  C4'   U    10      35.316  16.245  42.315  1.00  0.00           C  
ATOM    294  H4'   U    10      34.336  15.767  42.300  1.00  0.00           H  
ATOM    295  O4'   U    10      35.263  17.173  43.420  1.00  0.00           O  
ATOM    296  C1'   U    10      34.629  18.347  42.894  1.00  0.00           C  
ATOM    297  H1'   U    10      33.652  18.467  43.363  1.00  0.00           H  
ATOM    298  N1    U    10      35.574  19.484  43.150  1.00  0.00           N  
ATOM    299  C6    U    10      36.950  19.348  43.051  1.00  0.00           C  
ATOM    300  H6    U    10      37.472  18.470  42.698  1.00  0.00           H  
ATOM    301  C5    U    10      37.744  20.385  43.347  1.00  0.00           C  
ATOM    302  H5    U    10      38.805  20.214  43.243  1.00  0.00           H  
ATOM    303  C4    U    10      37.188  21.636  43.725  1.00  0.00           C  
ATOM    304  O4    U    10      37.884  22.586  44.018  1.00  0.00           O  
ATOM    305  N3    U    10      35.828  21.750  43.624  1.00  0.00           N  
ATOM    306  H3    U    10      35.490  22.688  43.785  1.00  0.00           H  
ATOM    307  C2    U    10      34.932  20.731  43.282  1.00  0.00           C  
ATOM    308  O2    U    10      33.749  21.025  43.208  1.00  0.00           O  
ATOM    309  C3'   U    10      35.527  17.088  41.058  1.00  0.00           C  
ATOM    310  H3'   U    10      36.543  17.477  40.983  1.00  0.00           H  
ATOM    311  C2'   U    10      34.594  18.248  41.360  1.00  0.00           C  
ATOM    312  H2'   U    10      35.057  19.072  40.818  1.00  0.00           H  
ATOM    313  O2'   U    10      33.278  18.079  41.027  1.00  0.00           O  
ATOM    314 HO2'   U    10      33.205  17.455  40.300  1.00  0.00           H  
ATOM    315  O3'   U    10      35.176  16.356  39.908  1.00  0.00           O  
ATOM    316  P     A    11      36.013  16.673  38.584  1.00  0.00           P  
ATOM    317  OP1   A    11      35.520  15.878  37.439  1.00  0.00           O  
ATOM    318  OP2   A    11      37.467  16.628  38.893  1.00  0.00           O  
ATOM    319  O5'   A    11      35.529  18.245  38.285  1.00  0.00           O  
ATOM    320  C5'   A    11      34.224  18.351  37.796  1.00  0.00           C  
ATOM    321  H5'   A    11      33.586  17.773  38.464  1.00  0.00           H  
ATOM    322 H5''   A    11      34.240  17.926  36.793  1.00  0.00           H  
ATOM    323  C4'   A    11      33.581  19.750  37.841  1.00  0.00           C  
ATOM    324  H4'   A    11      32.596  19.673  37.382  1.00  0.00           H  
ATOM    325  O4'   A    11      33.577  20.305  39.176  1.00  0.00           O  
ATOM    326  C1'   A    11      33.580  21.706  39.097  1.00  0.00           C  
ATOM    327  H1'   A    11      32.678  22.050  39.603  1.00  0.00           H  
ATOM    328  N9    A    11      34.847  22.232  39.717  1.00  0.00           N  
ATOM    329  C8    A    11      36.054  21.610  39.930  1.00  0.00           C  
ATOM    330  H8    A    11      36.270  20.591  39.645  1.00  0.00           H  
ATOM    331  N7    A    11      36.878  22.363  40.560  1.00  0.00           N  
ATOM    332  C5    A    11      36.276  23.609  40.809  1.00  0.00           C  
ATOM    333  C6    A    11      36.610  24.795  41.442  1.00  0.00           C  
ATOM    334  N6    A    11      37.802  25.151  41.829  1.00  0.00           N  
ATOM    335  H61   A    11      37.848  26.092  42.193  1.00  0.00           H  
ATOM    336  H62   A    11      38.523  24.457  41.963  1.00  0.00           H  
ATOM    337  N1    A    11      35.762  25.843  41.319  1.00  0.00           N  
ATOM    338  C2    A    11      34.597  25.680  40.751  1.00  0.00           C  
ATOM    339  H2    A    11      33.917  26.517  40.807  1.00  0.00           H  
ATOM    340  N3    A    11      34.125  24.515  40.270  1.00  0.00           N  
ATOM    341  C4    A    11      35.002  23.512  40.303  1.00  0.00           C  
ATOM    342  C3'   A    11      34.161  20.799  36.897  1.00  0.00           C  
ATOM    343  H3'   A    11      35.224  20.953  37.082  1.00  0.00           H  
ATOM    344  C2'   A    11      33.520  22.008  37.553  1.00  0.00           C  
ATOM    345  H2'   A    11      34.066  22.951  37.526  1.00  0.00           H  
ATOM    346  O2'   A    11      32.144  22.192  37.148  1.00  0.00           O  
ATOM    347 HO2'   A    11      32.168  22.554  36.260  1.00  0.00           H  
ATOM    348  O3'   A    11      33.935  20.745  35.508  1.00  0.00           O  
ATOM    349  P     A    12      34.965  21.501  34.495  1.00  0.00           P  
ATOM    350  OP1   A    12      34.467  21.432  33.104  1.00  0.00           O  
ATOM    351  OP2   A    12      36.305  21.019  34.735  1.00  0.00           O  
ATOM    352  O5'   A    12      34.889  23.052  34.947  1.00  0.00           O  
ATOM    353  C5'   A    12      33.754  23.807  34.506  1.00  0.00           C  
ATOM    354  H5'   A    12      32.836  23.442  34.967  1.00  0.00           H  
ATOM    355 H5''   A    12      33.703  23.690  33.424  1.00  0.00           H  
ATOM    356  C4'   A    12      33.711  25.294  34.780  1.00  0.00           C  
ATOM    357  H4'   A    12      32.834  25.780  34.355  1.00  0.00           H  
ATOM    358  O4'   A    12      33.705  25.608  36.197  1.00  0.00           O  
ATOM    359  C1'   A    12      34.416  26.824  36.465  1.00  0.00           C  
ATOM    360  H1'   A    12      33.798  27.543  37.004  1.00  0.00           H  
ATOM    361  N9    A    12      35.636  26.541  37.233  1.00  0.00           N  
ATOM    362  C8    A    12      36.466  25.517  37.164  1.00  0.00           C  
ATOM    363  H8    A    12      36.411  24.709  36.450  1.00  0.00           H  
ATOM    364  N7    A    12      37.557  25.738  37.868  1.00  0.00           N  
ATOM    365  C5    A    12      37.339  26.942  38.542  1.00  0.00           C  
ATOM    366  C6    A    12      38.086  27.835  39.382  1.00  0.00           C  
ATOM    367  N6    A    12      39.337  27.648  39.793  1.00  0.00           N  
ATOM    368  H61   A    12      39.840  28.272  40.408  1.00  0.00           H  
ATOM    369  H62   A    12      39.776  26.744  39.687  1.00  0.00           H  
ATOM    370  N1    A    12      37.597  28.979  39.712  1.00  0.00           N  
ATOM    371  C2    A    12      36.481  29.444  39.207  1.00  0.00           C  
ATOM    372  H2    A    12      36.118  30.424  39.480  1.00  0.00           H  
ATOM    373  N3    A    12      35.713  28.723  38.344  1.00  0.00           N  
ATOM    374  C4    A    12      36.157  27.440  38.116  1.00  0.00           C  
ATOM    375  C3'   A    12      34.868  26.054  34.281  1.00  0.00           C  
ATOM    376  H3'   A    12      35.786  25.585  34.633  1.00  0.00           H  
ATOM    377  C2'   A    12      34.740  27.325  35.070  1.00  0.00           C  
ATOM    378  H2'   A    12      35.678  27.880  35.066  1.00  0.00           H  
ATOM    379  O2'   A    12      33.677  28.209  34.681  1.00  0.00           O  
ATOM    380 HO2'   A    12      33.751  28.220  33.724  1.00  0.00           H  
ATOM    381  O3'   A    12      34.649  26.265  32.848  1.00  0.00           O  
ATOM    382  P     G    13      35.743  26.899  31.852  1.00  0.00           P  
ATOM    383  OP1   G    13      37.074  26.689  32.474  1.00  0.00           O  
ATOM    384  OP2   G    13      35.519  26.347  30.539  1.00  0.00           O  
ATOM    385  O5'   G    13      35.421  28.423  31.763  1.00  0.00           O  
ATOM    386  C5'   G    13      34.231  28.894  30.997  1.00  0.00           C  
ATOM    387  H5'   G    13      33.359  28.265  31.176  1.00  0.00           H  
ATOM    388 H5''   G    13      34.410  28.788  29.927  1.00  0.00           H  
ATOM    389  C4'   G    13      33.766  30.304  31.267  1.00  0.00           C  
ATOM    390  H4'   G    13      32.907  30.530  30.635  1.00  0.00           H  
ATOM    391  O4'   G    13      33.362  30.474  32.682  1.00  0.00           O  
ATOM    392  C1'   G    13      33.873  31.756  33.110  1.00  0.00           C  
ATOM    393  H1'   G    13      33.036  32.285  33.567  1.00  0.00           H  
ATOM    394  N9    G    13      35.046  31.705  34.052  1.00  0.00           N  
ATOM    395  C8    G    13      35.864  30.639  34.304  1.00  0.00           C  
ATOM    396  H8    G    13      35.773  29.685  33.807  1.00  0.00           H  
ATOM    397  N7    G    13      36.822  30.975  35.082  1.00  0.00           N  
ATOM    398  C5    G    13      36.530  32.284  35.535  1.00  0.00           C  
ATOM    399  C6    G    13      37.063  33.198  36.545  1.00  0.00           C  
ATOM    400  O6    G    13      38.022  32.988  37.277  1.00  0.00           O  
ATOM    401  N1    G    13      36.330  34.374  36.691  1.00  0.00           N  
ATOM    402  H1    G    13      36.733  35.249  36.995  1.00  0.00           H  
ATOM    403  C2    G    13      35.223  34.681  36.002  1.00  0.00           C  
ATOM    404  N2    G    13      34.693  35.864  36.198  1.00  0.00           N  
ATOM    405  H21   G    13      35.194  36.419  36.876  1.00  0.00           H  
ATOM    406  H22   G    13      33.763  36.150  35.927  1.00  0.00           H  
ATOM    407  N3    G    13      34.650  33.887  35.077  1.00  0.00           N  
ATOM    408  C4    G    13      35.365  32.707  34.908  1.00  0.00           C  
ATOM    409  C3'   G    13      34.734  31.348  30.873  1.00  0.00           C  
ATOM    410  H3'   G    13      35.675  30.895  31.186  1.00  0.00           H  
ATOM    411  C2'   G    13      34.283  32.527  31.800  1.00  0.00           C  
ATOM    412  H2'   G    13      35.082  33.227  32.043  1.00  0.00           H  
ATOM    413  O2'   G    13      33.217  33.249  31.167  1.00  0.00           O  
ATOM    414 HO2'   G    13      33.695  33.800  30.542  1.00  0.00           H  
ATOM    415  O3'   G    13      34.540  31.544  29.544  1.00  0.00           O  
ATOM    416  P     U    14      35.556  32.437  28.778  1.00  0.00           P  
ATOM    417  OP1   U    14      34.970  32.528  27.424  1.00  0.00           O  
ATOM    418  OP2   U    14      36.918  31.847  29.002  1.00  0.00           O  
ATOM    419  O5'   U    14      35.513  33.876  29.501  1.00  0.00           O  
ATOM    420  C5'   U    14      34.711  34.933  29.019  1.00  0.00           C  
ATOM    421  H5'   U    14      33.659  34.805  29.272  1.00  0.00           H  
ATOM    422 H5''   U    14      34.848  35.055  27.944  1.00  0.00           H  
ATOM    423  C4'   U    14      34.938  36.249  29.676  1.00  0.00           C  
ATOM    424  H4'   U    14      34.166  36.946  29.351  1.00  0.00           H  
ATOM    425  O4'   U    14      34.798  36.072  31.147  1.00  0.00           O  
ATOM    426  C1'   U    14      35.662  36.974  31.798  1.00  0.00           C  
ATOM    427  H1'   U    14      35.131  37.784  32.297  1.00  0.00           H  
ATOM    428  N1    U    14      36.608  36.235  32.770  1.00  0.00           N  
ATOM    429  C6    U    14      37.141  35.019  32.396  1.00  0.00           C  
ATOM    430  H6    U    14      36.834  34.605  31.447  1.00  0.00           H  
ATOM    431  C5    U    14      38.119  34.458  33.187  1.00  0.00           C  
ATOM    432  H5    U    14      38.571  33.534  32.859  1.00  0.00           H  
ATOM    433  C4    U    14      38.645  35.133  34.314  1.00  0.00           C  
ATOM    434  O4    U    14      39.460  34.741  35.097  1.00  0.00           O  
ATOM    435  N3    U    14      38.136  36.397  34.558  1.00  0.00           N  
ATOM    436  H3    U    14      38.677  36.876  35.264  1.00  0.00           H  
ATOM    437  C2    U    14      37.080  36.965  33.915  1.00  0.00           C  
ATOM    438  O2    U    14      36.517  38.006  34.249  1.00  0.00           O  
ATOM    439  C3'   U    14      36.263  36.773  29.369  1.00  0.00           C  
ATOM    440  H3'   U    14      36.914  35.902  29.294  1.00  0.00           H  
ATOM    441  C2'   U    14      36.497  37.641  30.632  1.00  0.00           C  
ATOM    442  H2'   U    14      37.538  37.591  30.953  1.00  0.00           H  
ATOM    443  O2'   U    14      35.960  38.976  30.557  1.00  0.00           O  
ATOM    444 HO2'   U    14      36.604  39.582  30.184  1.00  0.00           H  
ATOM    445  O3'   U    14      36.418  37.659  28.192  1.00  0.00           O  
ATOM    446  P     G    15      37.830  38.384  27.911  1.00  0.00           P  
ATOM    447  OP1   G    15      37.803  38.823  26.504  1.00  0.00           O  
ATOM    448  OP2   G    15      38.890  37.359  28.305  1.00  0.00           O  
ATOM    449  O5'   G    15      37.969  39.645  28.829  1.00  0.00           O  
ATOM    450  C5'   G    15      37.650  40.974  28.457  1.00  0.00           C  
ATOM    451  H5'   G    15      36.561  41.006  28.417  1.00  0.00           H  
ATOM    452 H5''   G    15      38.176  41.166  27.522  1.00  0.00           H  
ATOM    453  C4'   G    15      38.157  42.011  29.477  1.00  0.00           C  
ATOM    454  H4'   G    15      37.806  43.021  29.264  1.00  0.00           H  
ATOM    455  O4'   G    15      37.691  41.781  30.792  1.00  0.00           O  
ATOM    456  C1'   G    15      38.699  42.046  31.719  1.00  0.00           C  
ATOM    457  H1'   G    15      38.326  42.827  32.381  1.00  0.00           H  
ATOM    458  N9    G    15      39.052  40.816  32.428  1.00  0.00           N  
ATOM    459  C8    G    15      39.291  39.566  31.948  1.00  0.00           C  
ATOM    460  H8    G    15      39.195  39.388  30.887  1.00  0.00           H  
ATOM    461  N7    G    15      39.613  38.680  32.813  1.00  0.00           N  
ATOM    462  C5    G    15      39.618  39.385  34.023  1.00  0.00           C  
ATOM    463  C6    G    15      39.944  38.992  35.361  1.00  0.00           C  
ATOM    464  O6    G    15      40.286  37.884  35.681  1.00  0.00           O  
ATOM    465  N1    G    15      39.829  39.941  36.348  1.00  0.00           N  
ATOM    466  H1    G    15      40.139  39.703  37.279  1.00  0.00           H  
ATOM    467  C2    G    15      39.424  41.206  35.989  1.00  0.00           C  
ATOM    468  N2    G    15      39.367  42.175  36.839  1.00  0.00           N  
ATOM    469  H21   G    15      39.560  42.059  37.823  1.00  0.00           H  
ATOM    470  H22   G    15      38.999  43.043  36.477  1.00  0.00           H  
ATOM    471  N3    G    15      39.237  41.673  34.740  1.00  0.00           N  
ATOM    472  C4    G    15      39.324  40.706  33.771  1.00  0.00           C  
ATOM    473  C3'   G    15      39.682  41.970  29.535  1.00  0.00           C  
ATOM    474  H3'   G    15      40.055  40.951  29.424  1.00  0.00           H  
ATOM    475  C2'   G    15      39.942  42.574  30.945  1.00  0.00           C  
ATOM    476  H2'   G    15      40.902  42.196  31.296  1.00  0.00           H  
ATOM    477  O2'   G    15      40.017  43.998  30.849  1.00  0.00           O  
ATOM    478 HO2'   G    15      40.903  44.233  30.565  1.00  0.00           H  
ATOM    479  O3'   G    15      40.242  42.777  28.517  1.00  0.00           O  
ATOM    480  P     C    16      41.880  42.767  28.291  1.00  0.00           P  
ATOM    481  OP1   C    16      42.193  43.472  27.027  1.00  0.00           O  
ATOM    482  OP2   C    16      42.274  41.365  28.430  1.00  0.00           O  
ATOM    483  O5'   C    16      42.547  43.543  29.521  1.00  0.00           O  
ATOM    484  C5'   C    16      42.870  44.893  29.463  1.00  0.00           C  
ATOM    485  H5'   C    16      41.958  45.464  29.637  1.00  0.00           H  
ATOM    486 H5''   C    16      43.421  45.155  28.561  1.00  0.00           H  
ATOM    487  C4'   C    16      43.702  45.251  30.724  1.00  0.00           C  
ATOM    488  H4'   C    16      43.743  46.338  30.783  1.00  0.00           H  
ATOM    489  O4'   C    16      42.876  44.898  31.879  1.00  0.00           O  
ATOM    490  C1'   C    16      43.800  44.564  32.909  1.00  0.00           C  
ATOM    491  H1'   C    16      43.872  45.361  33.649  1.00  0.00           H  
ATOM    492  N1    C    16      43.452  43.217  33.521  1.00  0.00           N  
ATOM    493  C6    C    16      43.054  42.184  32.731  1.00  0.00           C  
ATOM    494  H6    C    16      42.822  42.250  31.678  1.00  0.00           H  
ATOM    495  C5    C    16      42.816  41.015  33.421  1.00  0.00           C  
ATOM    496  H5    C    16      42.530  40.064  32.996  1.00  0.00           H  
ATOM    497  C4    C    16      43.093  40.941  34.841  1.00  0.00           C  
ATOM    498  N4    C    16      43.192  39.763  35.356  1.00  0.00           N  
ATOM    499  H41   C    16      43.187  38.980  34.718  1.00  0.00           H  
ATOM    500  H42   C    16      43.460  39.533  36.303  1.00  0.00           H  
ATOM    501  N3    C    16      43.573  41.978  35.503  1.00  0.00           N  
ATOM    502  C2    C    16      43.735  43.126  34.887  1.00  0.00           C  
ATOM    503  O2    C    16      44.071  44.061  35.549  1.00  0.00           O  
ATOM    504  C3'   C    16      45.013  44.467  30.841  1.00  0.00           C  
ATOM    505  H3'   C    16      44.776  43.420  30.658  1.00  0.00           H  
ATOM    506  C2'   C    16      45.260  44.522  32.360  1.00  0.00           C  
ATOM    507  H2'   C    16      45.870  43.672  32.666  1.00  0.00           H  
ATOM    508  O2'   C    16      46.029  45.713  32.752  1.00  0.00           O  
ATOM    509 HO2'   C    16      46.630  45.962  32.045  1.00  0.00           H  
ATOM    510  O3'   C    16      45.989  44.980  30.034  1.00  0.00           O  
ATOM    511  P     A    17      47.234  44.167  29.642  1.00  0.00           P  
ATOM    512  OP1   A    17      47.610  43.167  30.672  1.00  0.00           O  
ATOM    513  OP2   A    17      48.272  45.062  29.066  1.00  0.00           O  
ATOM    514  O5'   A    17      46.613  43.359  28.426  1.00  0.00           O  
ATOM    515  C5'   A    17      45.930  43.957  27.291  1.00  0.00           C  
ATOM    516  H5'   A    17      46.172  45.017  27.211  1.00  0.00           H  
ATOM    517 H5''   A    17      44.849  43.827  27.330  1.00  0.00           H  
ATOM    518  C4'   A    17      46.488  43.424  25.961  1.00  0.00           C  
ATOM    519  H4'   A    17      45.769  43.701  25.190  1.00  0.00           H  
ATOM    520  O4'   A    17      47.829  43.790  25.519  1.00  0.00           O  
ATOM    521  C1'   A    17      48.558  42.655  24.979  1.00  0.00           C  
ATOM    522  H1'   A    17      49.035  42.874  24.023  1.00  0.00           H  
ATOM    523  N9    A    17      49.668  42.263  25.972  1.00  0.00           N  
ATOM    524  C8    A    17      49.830  42.772  27.288  1.00  0.00           C  
ATOM    525  H8    A    17      49.112  43.441  27.739  1.00  0.00           H  
ATOM    526  N7    A    17      50.872  42.382  27.881  1.00  0.00           N  
ATOM    527  C5    A    17      51.517  41.646  26.885  1.00  0.00           C  
ATOM    528  C6    A    17      52.727  40.930  26.745  1.00  0.00           C  
ATOM    529  N6    A    17      53.554  40.736  27.691  1.00  0.00           N  
ATOM    530  H61   A    17      54.346  40.142  27.489  1.00  0.00           H  
ATOM    531  H62   A    17      53.423  41.210  28.573  1.00  0.00           H  
ATOM    532  N1    A    17      53.165  40.316  25.591  1.00  0.00           N  
ATOM    533  C2    A    17      52.329  40.412  24.542  1.00  0.00           C  
ATOM    534  H2    A    17      52.680  39.911  23.652  1.00  0.00           H  
ATOM    535  N3    A    17      51.095  40.965  24.582  1.00  0.00           N  
ATOM    536  C4    A    17      50.786  41.581  25.707  1.00  0.00           C  
ATOM    537  C3'   A    17      46.550  41.857  25.918  1.00  0.00           C  
ATOM    538  H3'   A    17      47.000  41.440  26.819  1.00  0.00           H  
ATOM    539  C2'   A    17      47.521  41.559  24.776  1.00  0.00           C  
ATOM    540  H2'   A    17      47.970  40.566  24.782  1.00  0.00           H  
ATOM    541  O2'   A    17      47.043  41.943  23.478  1.00  0.00           O  
ATOM    542 HO2'   A    17      46.283  42.523  23.570  1.00  0.00           H  
ATOM    543  O3'   A    17      45.319  41.131  25.805  1.00  0.00           O  
ATOM    544  P     G    18      45.112  39.691  26.333  1.00  0.00           P  
ATOM    545  OP1   G    18      43.709  39.296  26.079  1.00  0.00           O  
ATOM    546  OP2   G    18      45.643  39.605  27.692  1.00  0.00           O  
ATOM    547  O5'   G    18      45.996  38.748  25.416  1.00  0.00           O  
ATOM    548  C5'   G    18      45.521  38.465  24.157  1.00  0.00           C  
ATOM    549  H5'   G    18      45.306  39.390  23.622  1.00  0.00           H  
ATOM    550 H5''   G    18      44.688  37.762  24.171  1.00  0.00           H  
ATOM    551  C4'   G    18      46.633  37.718  23.315  1.00  0.00           C  
ATOM    552  H4'   G    18      46.359  37.735  22.261  1.00  0.00           H  
ATOM    553  O4'   G    18      47.836  38.468  23.469  1.00  0.00           O  
ATOM    554  C1'   G    18      48.903  37.559  23.623  1.00  0.00           C  
ATOM    555  H1'   G    18      49.710  37.653  22.896  1.00  0.00           H  
ATOM    556  N9    G    18      49.546  37.666  24.934  1.00  0.00           N  
ATOM    557  C8    G    18      49.259  38.490  26.006  1.00  0.00           C  
ATOM    558  H8    G    18      48.558  39.311  26.026  1.00  0.00           H  
ATOM    559  N7    G    18      50.144  38.454  26.965  1.00  0.00           N  
ATOM    560  C5    G    18      51.072  37.475  26.621  1.00  0.00           C  
ATOM    561  C6    G    18      52.269  36.920  27.215  1.00  0.00           C  
ATOM    562  O6    G    18      52.759  37.127  28.331  1.00  0.00           O  
ATOM    563  N1    G    18      52.792  35.875  26.511  1.00  0.00           N  
ATOM    564  H1    G    18      53.443  35.380  27.104  1.00  0.00           H  
ATOM    565  C2    G    18      52.251  35.412  25.360  1.00  0.00           C  
ATOM    566  N2    G    18      52.998  34.493  24.795  1.00  0.00           N  
ATOM    567  H21   G    18      52.781  34.175  23.861  1.00  0.00           H  
ATOM    568  H22   G    18      53.729  34.004  25.292  1.00  0.00           H  
ATOM    569  N3    G    18      51.291  35.986  24.674  1.00  0.00           N  
ATOM    570  C4    G    18      50.667  36.975  25.405  1.00  0.00           C  
ATOM    571  C3'   G    18      46.754  36.274  23.849  1.00  0.00           C  
ATOM    572  H3'   G    18      46.562  36.246  24.922  1.00  0.00           H  
ATOM    573  C2'   G    18      48.258  36.161  23.517  1.00  0.00           C  
ATOM    574  H2'   G    18      48.833  35.541  24.204  1.00  0.00           H  
ATOM    575  O2'   G    18      48.509  35.773  22.182  1.00  0.00           O  
ATOM    576 HO2'   G    18      47.668  35.446  21.857  1.00  0.00           H  
ATOM    577  O3'   G    18      45.933  35.486  22.976  1.00  0.00           O  
ATOM    578  P     C    19      45.143  34.137  23.507  1.00  0.00           P  
ATOM    579  OP1   C    19      44.273  33.606  22.479  1.00  0.00           O  
ATOM    580  OP2   C    19      44.426  34.332  24.793  1.00  0.00           O  
ATOM    581  O5'   C    19      46.319  33.043  23.654  1.00  0.00           O  
ATOM    582  C5'   C    19      46.916  32.401  22.538  1.00  0.00           C  
ATOM    583  H5'   C    19      47.341  33.169  21.893  1.00  0.00           H  
ATOM    584 H5''   C    19      46.150  31.803  22.044  1.00  0.00           H  
ATOM    585  C4'   C    19      48.052  31.511  23.099  1.00  0.00           C  
ATOM    586  H4'   C    19      48.327  30.956  22.202  1.00  0.00           H  
ATOM    587  O4'   C    19      49.060  32.416  23.592  1.00  0.00           O  
ATOM    588  C1'   C    19      49.848  31.697  24.577  1.00  0.00           C  
ATOM    589  H1'   C    19      50.841  31.536  24.157  1.00  0.00           H  
ATOM    590  N1    C    19      49.862  32.412  25.887  1.00  0.00           N  
ATOM    591  C6    C    19      48.904  33.383  26.147  1.00  0.00           C  
ATOM    592  H6    C    19      48.060  33.527  25.488  1.00  0.00           H  
ATOM    593  C5    C    19      49.149  34.191  27.156  1.00  0.00           C  
ATOM    594  H5    C    19      48.451  35.007  27.277  1.00  0.00           H  
ATOM    595  C4    C    19      50.327  34.048  27.950  1.00  0.00           C  
ATOM    596  N4    C    19      50.534  34.839  28.975  1.00  0.00           N  
ATOM    597  H41   C    19      51.229  34.689  29.692  1.00  0.00           H  
ATOM    598  H42   C    19      49.793  35.516  29.084  1.00  0.00           H  
ATOM    599  N3    C    19      51.250  33.065  27.723  1.00  0.00           N  
ATOM    600  C2    C    19      51.004  32.257  26.698  1.00  0.00           C  
ATOM    601  O2    C    19      51.878  31.442  26.460  1.00  0.00           O  
ATOM    602  C3'   C    19      47.743  30.506  24.257  1.00  0.00           C  
ATOM    603  H3'   C    19      47.312  30.987  25.135  1.00  0.00           H  
ATOM    604  C2'   C    19      49.177  30.263  24.604  1.00  0.00           C  
ATOM    605  H2'   C    19      49.167  29.892  25.628  1.00  0.00           H  
ATOM    606  O2'   C    19      49.790  29.397  23.629  1.00  0.00           O  
ATOM    607 HO2'   C    19      49.131  28.818  23.239  1.00  0.00           H  
ATOM    608  O3'   C    19      47.121  29.316  23.849  1.00  0.00           O  
ATOM    609  P     C    20      46.075  28.570  24.730  1.00  0.00           P  
ATOM    610  OP1   C    20      45.515  27.457  23.941  1.00  0.00           O  
ATOM    611  OP2   C    20      45.191  29.626  25.240  1.00  0.00           O  
ATOM    612  O5'   C    20      46.851  27.985  26.047  1.00  0.00           O  
ATOM    613  C5'   C    20      47.793  26.952  25.916  1.00  0.00           C  
ATOM    614  H5'   C    20      48.591  27.276  25.248  1.00  0.00           H  
ATOM    615 H5''   C    20      47.370  25.974  25.684  1.00  0.00           H  
ATOM    616  C4'   C    20      48.635  26.926  27.214  1.00  0.00           C  
ATOM    617  H4'   C    20      49.514  26.341  26.944  1.00  0.00           H  
ATOM    618  O4'   C    20      49.027  28.236  27.547  1.00  0.00           O  
ATOM    619  C1'   C    20      49.358  28.240  28.969  1.00  0.00           C  
ATOM    620  H1'   C    20      50.315  27.735  29.103  1.00  0.00           H  
ATOM    621  N1    C    20      49.358  29.599  29.656  1.00  0.00           N  
ATOM    622  C6    C    20      48.604  30.613  29.198  1.00  0.00           C  
ATOM    623  H6    C    20      48.058  30.382  28.295  1.00  0.00           H  
ATOM    624  C5    C    20      48.422  31.797  29.852  1.00  0.00           C  
ATOM    625  H5    C    20      47.760  32.592  29.543  1.00  0.00           H  
ATOM    626  C4    C    20      49.188  31.902  31.043  1.00  0.00           C  
ATOM    627  N4    C    20      48.955  32.919  31.868  1.00  0.00           N  
ATOM    628  H41   C    20      49.552  32.875  32.682  1.00  0.00           H  
ATOM    629  H42   C    20      48.314  33.659  31.621  1.00  0.00           H  
ATOM    630  N3    C    20      50.087  31.010  31.467  1.00  0.00           N  
ATOM    631  C2    C    20      50.129  29.823  30.841  1.00  0.00           C  
ATOM    632  O2    C    20      50.960  28.980  31.204  1.00  0.00           O  
ATOM    633  C3'   C    20      47.843  26.449  28.435  1.00  0.00           C  
ATOM    634  H3'   C    20      46.759  26.506  28.338  1.00  0.00           H  
ATOM    635  C2'   C    20      48.275  27.392  29.602  1.00  0.00           C  
ATOM    636  H2'   C    20      48.772  26.834  30.395  1.00  0.00           H  
ATOM    637  O2'   C    20      47.221  28.111  30.226  1.00  0.00           O  
ATOM    638 HO2'   C    20      46.668  27.502  30.719  1.00  0.00           H  
ATOM    639  O3'   C    20      48.230  25.073  28.692  1.00  0.00           O  
ATOM    640  P     C    21      47.300  24.245  29.733  1.00  0.00           P  
ATOM    641  OP1   C    21      47.476  22.764  29.564  1.00  0.00           O  
ATOM    642  OP2   C    21      45.941  24.851  29.784  1.00  0.00           O  
ATOM    643  O5'   C    21      48.081  24.654  31.001  1.00  0.00           O  
ATOM    644  C5'   C    21      49.399  24.172  31.219  1.00  0.00           C  
ATOM    645  H5'   C    21      49.983  24.406  30.329  1.00  0.00           H  
ATOM    646 H5''   C    21      49.356  23.083  31.260  1.00  0.00           H  
ATOM    647  C4'   C    21      50.077  24.851  32.428  1.00  0.00           C  
ATOM    648  H4'   C    21      51.058  24.396  32.569  1.00  0.00           H  
ATOM    649  O4'   C    21      50.134  26.289  32.402  1.00  0.00           O  
ATOM    650  C1'   C    21      50.211  26.837  33.715  1.00  0.00           C  
ATOM    651  H1'   C    21      51.228  27.148  33.956  1.00  0.00           H  
ATOM    652  N1    C    21      49.405  28.025  33.998  1.00  0.00           N  
ATOM    653  C6    C    21      48.280  28.351  33.266  1.00  0.00           C  
ATOM    654  H6    C    21      47.879  27.613  32.587  1.00  0.00           H  
ATOM    655  C5    C    21      47.710  29.536  33.378  1.00  0.00           C  
ATOM    656  H5    C    21      46.903  29.809  32.714  1.00  0.00           H  
ATOM    657  C4    C    21      48.236  30.374  34.388  1.00  0.00           C  
ATOM    658  N4    C    21      47.742  31.523  34.665  1.00  0.00           N  
ATOM    659  H41   C    21      48.306  32.145  35.226  1.00  0.00           H  
ATOM    660  H42   C    21      46.888  31.791  34.196  1.00  0.00           H  
ATOM    661  N3    C    21      49.257  30.074  35.126  1.00  0.00           N  
ATOM    662  C2    C    21      49.803  28.842  35.031  1.00  0.00           C  
ATOM    663  O2    C    21      50.713  28.602  35.841  1.00  0.00           O  
ATOM    664  C3'   C    21      49.254  24.680  33.731  1.00  0.00           C  
ATOM    665  H3'   C    21      48.225  25.011  33.593  1.00  0.00           H  
ATOM    666  C2'   C    21      49.916  25.724  34.686  1.00  0.00           C  
ATOM    667  H2'   C    21      49.235  26.029  35.481  1.00  0.00           H  
ATOM    668  O2'   C    21      51.147  25.128  35.215  1.00  0.00           O  
ATOM    669 HO2'   C    21      51.242  24.281  34.774  1.00  0.00           H  
ATOM    670  O3'   C    21      49.237  23.297  34.247  1.00  0.00           O  
ATOM    671  P     G    22      48.181  22.804  35.376  1.00  0.00           P  
ATOM    672  OP1   G    22      48.698  21.598  35.987  1.00  0.00           O  
ATOM    673  OP2   G    22      46.886  22.633  34.692  1.00  0.00           O  
ATOM    674  O5'   G    22      48.067  23.988  36.425  1.00  0.00           O  
ATOM    675  C5'   G    22      49.007  24.029  37.483  1.00  0.00           C  
ATOM    676  H5'   G    22      50.018  23.995  37.076  1.00  0.00           H  
ATOM    677 H5''   G    22      48.819  23.185  38.147  1.00  0.00           H  
ATOM    678  C4'   G    22      48.847  25.244  38.432  1.00  0.00           C  
ATOM    679  H4'   G    22      49.663  25.225  39.154  1.00  0.00           H  
ATOM    680  O4'   G    22      48.963  26.553  37.770  1.00  0.00           O  
ATOM    681  C1'   G    22      48.111  27.426  38.404  1.00  0.00           C  
ATOM    682  H1'   G    22      48.619  28.385  38.507  1.00  0.00           H  
ATOM    683  N9    G    22      47.094  27.718  37.358  1.00  0.00           N  
ATOM    684  C8    G    22      46.493  26.838  36.454  1.00  0.00           C  
ATOM    685  H8    G    22      46.784  25.806  36.325  1.00  0.00           H  
ATOM    686  N7    G    22      45.512  27.335  35.661  1.00  0.00           N  
ATOM    687  C5    G    22      45.489  28.662  36.164  1.00  0.00           C  
ATOM    688  C6    G    22      44.581  29.789  35.960  1.00  0.00           C  
ATOM    689  O6    G    22      43.659  29.864  35.156  1.00  0.00           O  
ATOM    690  N1    G    22      44.904  30.875  36.662  1.00  0.00           N  
ATOM    691  H1    G    22      44.731  31.769  36.225  1.00  0.00           H  
ATOM    692  C2    G    22      45.819  30.945  37.658  1.00  0.00           C  
ATOM    693  N2    G    22      45.806  32.022  38.383  1.00  0.00           N  
ATOM    694  H21   G    22      45.053  32.695  38.361  1.00  0.00           H  
ATOM    695  H22   G    22      46.418  32.111  39.182  1.00  0.00           H  
ATOM    696  N3    G    22      46.611  29.904  37.917  1.00  0.00           N  
ATOM    697  C4    G    22      46.433  28.855  37.103  1.00  0.00           C  
ATOM    698  C3'   G    22      47.564  25.330  39.237  1.00  0.00           C  
ATOM    699  H3'   G    22      46.753  25.265  38.512  1.00  0.00           H  
ATOM    700  C2'   G    22      47.513  26.822  39.696  1.00  0.00           C  
ATOM    701  H2'   G    22      46.516  27.186  39.945  1.00  0.00           H  
ATOM    702  O2'   G    22      48.560  27.097  40.605  1.00  0.00           O  
ATOM    703 HO2'   G    22      48.479  26.386  41.245  1.00  0.00           H  
ATOM    704  O3'   G    22      47.381  24.384  40.305  1.00  0.00           O  
ATOM    705  P     U    23      46.042  24.287  41.056  1.00  0.00           P  
ATOM    706  OP1   U    23      46.019  23.224  42.035  1.00  0.00           O  
ATOM    707  OP2   U    23      45.026  24.369  40.006  1.00  0.00           O  
ATOM    708  O5'   U    23      45.965  25.673  41.918  1.00  0.00           O  
ATOM    709  C5'   U    23      46.629  25.823  43.257  1.00  0.00           C  
ATOM    710  H5'   U    23      47.667  25.672  42.961  1.00  0.00           H  
ATOM    711 H5''   U    23      46.295  24.997  43.886  1.00  0.00           H  
ATOM    712  C4'   U    23      46.287  27.097  43.970  1.00  0.00           C  
ATOM    713  H4'   U    23      47.047  27.346  44.710  1.00  0.00           H  
ATOM    714  O4'   U    23      46.360  28.134  43.024  1.00  0.00           O  
ATOM    715  C1'   U    23      45.657  29.253  43.506  1.00  0.00           C  
ATOM    716  H1'   U    23      46.361  29.985  43.900  1.00  0.00           H  
ATOM    717  N1    U    23      44.747  29.868  42.504  1.00  0.00           N  
ATOM    718  C6    U    23      44.191  29.046  41.564  1.00  0.00           C  
ATOM    719  H6    U    23      44.445  27.998  41.521  1.00  0.00           H  
ATOM    720  C5    U    23      43.354  29.538  40.649  1.00  0.00           C  
ATOM    721  H5    U    23      42.913  28.867  39.927  1.00  0.00           H  
ATOM    722  C4    U    23      43.097  30.945  40.547  1.00  0.00           C  
ATOM    723  O4    U    23      42.419  31.492  39.676  1.00  0.00           O  
ATOM    724  N3    U    23      43.610  31.748  41.546  1.00  0.00           N  
ATOM    725  H3    U    23      43.368  32.728  41.597  1.00  0.00           H  
ATOM    726  C2    U    23      44.398  31.170  42.612  1.00  0.00           C  
ATOM    727  O2    U    23      44.699  31.870  43.581  1.00  0.00           O  
ATOM    728  C3'   U    23      44.871  27.240  44.616  1.00  0.00           C  
ATOM    729  H3'   U    23      44.139  26.894  43.887  1.00  0.00           H  
ATOM    730  C2'   U    23      44.836  28.761  44.684  1.00  0.00           C  
ATOM    731  H2'   U    23      43.805  29.094  44.566  1.00  0.00           H  
ATOM    732  O2'   U    23      45.391  29.231  45.862  1.00  0.00           O  
ATOM    733 HO2'   U    23      45.078  28.639  46.550  1.00  0.00           H  
ATOM    734  O3'   U    23      44.773  26.679  45.922  1.00  0.00           O  
ATOM    735  P     C    24      43.497  26.650  46.797  1.00  0.00           P  
ATOM    736  OP1   C    24      43.509  25.525  47.750  1.00  0.00           O  
ATOM    737  OP2   C    24      42.356  26.902  45.924  1.00  0.00           O  
ATOM    738  O5'   C    24      43.701  27.988  47.624  1.00  0.00           O  
ATOM    739  C5'   C    24      43.110  28.104  48.929  1.00  0.00           C  
ATOM    740  H5'   C    24      43.519  27.287  49.523  1.00  0.00           H  
ATOM    741 H5''   C    24      42.047  28.049  48.697  1.00  0.00           H  
ATOM    742  C4'   C    24      43.412  29.401  49.660  1.00  0.00           C  
ATOM    743  H4'   C    24      42.629  29.390  50.419  1.00  0.00           H  
ATOM    744  O4'   C    24      44.746  29.272  50.230  1.00  0.00           O  
ATOM    745  C1'   C    24      45.656  30.004  49.447  1.00  0.00           C  
ATOM    746  H1'   C    24      46.347  30.489  50.137  1.00  0.00           H  
ATOM    747  N1    C    24      46.467  29.203  48.540  1.00  0.00           N  
ATOM    748  C6    C    24      46.415  27.802  48.601  1.00  0.00           C  
ATOM    749  H6    C    24      45.641  27.349  49.203  1.00  0.00           H  
ATOM    750  C5    C    24      47.397  27.102  47.991  1.00  0.00           C  
ATOM    751  H5    C    24      47.445  26.023  48.012  1.00  0.00           H  
ATOM    752  C4    C    24      48.443  27.774  47.319  1.00  0.00           C  
ATOM    753  N4    C    24      49.400  27.173  46.695  1.00  0.00           N  
ATOM    754  H41   C    24      49.383  26.166  46.622  1.00  0.00           H  
ATOM    755  H42   C    24      50.088  27.755  46.240  1.00  0.00           H  
ATOM    756  N3    C    24      48.496  29.059  47.228  1.00  0.00           N  
ATOM    757  C2    C    24      47.601  29.791  47.926  1.00  0.00           C  
ATOM    758  O2    C    24      47.886  30.916  48.119  1.00  0.00           O  
ATOM    759  C3'   C    24      43.356  30.657  48.801  1.00  0.00           C  
ATOM    760  H3'   C    24      43.125  30.486  47.750  1.00  0.00           H  
ATOM    761  C2'   C    24      44.819  31.124  48.760  1.00  0.00           C  
ATOM    762  H2'   C    24      45.098  31.275  47.717  1.00  0.00           H  
ATOM    763  O2'   C    24      45.067  32.379  49.450  1.00  0.00           O  
ATOM    764 HO2'   C    24      44.824  33.140  48.917  1.00  0.00           H  
ATOM    765  O3'   C    24      42.465  31.644  49.365  1.00  0.00           O  
ATOM    766  P     U    25      40.922  31.477  49.112  1.00  0.00           P  
ATOM    767  OP1   U    25      40.162  32.073  50.239  1.00  0.00           O  
ATOM    768  OP2   U    25      40.567  30.143  48.731  1.00  0.00           O  
ATOM    769  O5'   U    25      40.692  32.373  47.813  1.00  0.00           O  
ATOM    770  C5'   U    25      40.873  33.780  47.783  1.00  0.00           C  
ATOM    771  H5'   U    25      41.913  34.037  47.986  1.00  0.00           H  
ATOM    772 H5''   U    25      40.222  34.148  48.576  1.00  0.00           H  
ATOM    773  C4'   U    25      40.366  34.402  46.498  1.00  0.00           C  
ATOM    774  H4'   U    25      40.288  35.482  46.620  1.00  0.00           H  
ATOM    775  O4'   U    25      41.093  34.084  45.325  1.00  0.00           O  
ATOM    776  C1'   U    25      40.338  33.809  44.201  1.00  0.00           C  
ATOM    777  H1'   U    25      40.648  34.465  43.388  1.00  0.00           H  
ATOM    778  N1    U    25      40.305  32.411  43.752  1.00  0.00           N  
ATOM    779  C6    U    25      40.787  31.363  44.499  1.00  0.00           C  
ATOM    780  H6    U    25      41.076  31.625  45.506  1.00  0.00           H  
ATOM    781  C5    U    25      40.847  30.081  44.028  1.00  0.00           C  
ATOM    782  H5    U    25      41.347  29.326  44.617  1.00  0.00           H  
ATOM    783  C4    U    25      40.420  29.755  42.635  1.00  0.00           C  
ATOM    784  O4    U    25      40.573  28.645  42.162  1.00  0.00           O  
ATOM    785  N3    U    25      39.985  30.895  41.877  1.00  0.00           N  
ATOM    786  H3    U    25      39.581  30.626  40.991  1.00  0.00           H  
ATOM    787  C2    U    25      39.817  32.174  42.412  1.00  0.00           C  
ATOM    788  O2    U    25      39.294  33.044  41.758  1.00  0.00           O  
ATOM    789  C3'   U    25      38.968  34.060  46.066  1.00  0.00           C  
ATOM    790  H3'   U    25      38.763  33.022  46.329  1.00  0.00           H  
ATOM    791  C2'   U    25      38.967  34.237  44.560  1.00  0.00           C  
ATOM    792  H2'   U    25      38.203  33.545  44.206  1.00  0.00           H  
ATOM    793  O2'   U    25      38.752  35.636  44.245  1.00  0.00           O  
ATOM    794 HO2'   U    25      38.012  35.879  43.684  1.00  0.00           H  
ATOM    795  O3'   U    25      38.048  34.984  46.546  1.00  0.00           O  
ATOM    796  P     U    26      36.691  34.524  47.291  1.00  0.00           P  
ATOM    797  OP1   U    26      36.080  35.743  47.812  1.00  0.00           O  
ATOM    798  OP2   U    26      37.095  33.425  48.185  1.00  0.00           O  
ATOM    799  O5'   U    26      35.696  33.900  46.096  1.00  0.00           O  
ATOM    800  C5'   U    26      35.067  34.675  45.151  1.00  0.00           C  
ATOM    801  H5'   U    26      35.782  35.427  44.818  1.00  0.00           H  
ATOM    802 H5''   U    26      34.291  35.269  45.635  1.00  0.00           H  
ATOM    803  C4'   U    26      34.475  33.930  44.070  1.00  0.00           C  
ATOM    804  H4'   U    26      34.041  34.548  43.285  1.00  0.00           H  
ATOM    805  O4'   U    26      35.375  33.112  43.422  1.00  0.00           O  
ATOM    806  C1'   U    26      34.896  31.899  42.860  1.00  0.00           C  
ATOM    807  H1'   U    26      34.853  31.950  41.772  1.00  0.00           H  
ATOM    808  N1    U    26      35.645  30.732  43.137  1.00  0.00           N  
ATOM    809  C6    U    26      36.720  30.792  44.074  1.00  0.00           C  
ATOM    810  H6    U    26      36.876  31.673  44.679  1.00  0.00           H  
ATOM    811  C5    U    26      37.516  29.699  44.336  1.00  0.00           C  
ATOM    812  H5    U    26      38.141  29.659  45.215  1.00  0.00           H  
ATOM    813  C4    U    26      37.342  28.576  43.493  1.00  0.00           C  
ATOM    814  O4    U    26      38.041  27.519  43.563  1.00  0.00           O  
ATOM    815  N3    U    26      36.279  28.555  42.683  1.00  0.00           N  
ATOM    816  H3    U    26      36.205  27.657  42.227  1.00  0.00           H  
ATOM    817  C2    U    26      35.342  29.574  42.491  1.00  0.00           C  
ATOM    818  O2    U    26      34.457  29.441  41.698  1.00  0.00           O  
ATOM    819  C3'   U    26      33.550  32.763  44.649  1.00  0.00           C  
ATOM    820  H3'   U    26      34.082  32.251  45.451  1.00  0.00           H  
ATOM    821  C2'   U    26      33.488  31.885  43.454  1.00  0.00           C  
ATOM    822  H2'   U    26      33.269  30.837  43.659  1.00  0.00           H  
ATOM    823  O2'   U    26      32.509  32.281  42.508  1.00  0.00           O  
ATOM    824 HO2'   U    26      31.902  32.820  43.021  1.00  0.00           H  
ATOM    825  O3'   U    26      32.212  33.158  44.991  1.00  0.00           O  
ATOM    826  P     A    27      31.326  32.289  45.939  1.00  0.00           P  
ATOM    827  OP1   A    27      30.162  33.160  46.281  1.00  0.00           O  
ATOM    828  OP2   A    27      32.133  31.833  47.043  1.00  0.00           O  
ATOM    829  O5'   A    27      30.776  31.012  45.152  1.00  0.00           O  
ATOM    830  C5'   A    27      29.790  31.123  44.128  1.00  0.00           C  
ATOM    831  H5'   A    27      30.192  31.711  43.303  1.00  0.00           H  
ATOM    832 H5''   A    27      28.913  31.683  44.451  1.00  0.00           H  
ATOM    833  C4'   A    27      29.526  29.701  43.550  1.00  0.00           C  
ATOM    834  H4'   A    27      28.714  29.613  42.829  1.00  0.00           H  
ATOM    835  O4'   A    27      30.784  29.150  42.973  1.00  0.00           O  
ATOM    836  C1'   A    27      30.906  27.835  43.342  1.00  0.00           C  
ATOM    837  H1'   A    27      30.932  27.147  42.497  1.00  0.00           H  
ATOM    838  N9    A    27      32.161  27.604  44.046  1.00  0.00           N  
ATOM    839  C8    A    27      32.889  28.473  44.786  1.00  0.00           C  
ATOM    840  H8    A    27      32.566  29.431  45.167  1.00  0.00           H  
ATOM    841  N7    A    27      34.039  27.948  45.118  1.00  0.00           N  
ATOM    842  C5    A    27      34.000  26.657  44.643  1.00  0.00           C  
ATOM    843  C6    A    27      34.903  25.568  44.729  1.00  0.00           C  
ATOM    844  N6    A    27      36.012  25.554  45.476  1.00  0.00           N  
ATOM    845  H61   A    27      36.152  26.280  46.164  1.00  0.00           H  
ATOM    846  H62   A    27      36.570  24.713  45.511  1.00  0.00           H  
ATOM    847  N1    A    27      34.691  24.451  44.066  1.00  0.00           N  
ATOM    848  C2    A    27      33.553  24.353  43.392  1.00  0.00           C  
ATOM    849  H2    A    27      33.345  23.363  43.012  1.00  0.00           H  
ATOM    850  N3    A    27      32.601  25.303  43.205  1.00  0.00           N  
ATOM    851  C4    A    27      32.923  26.463  43.890  1.00  0.00           C  
ATOM    852  C3'   A    27      29.240  28.694  44.657  1.00  0.00           C  
ATOM    853  H3'   A    27      29.933  28.914  45.470  1.00  0.00           H  
ATOM    854  C2'   A    27      29.693  27.359  44.098  1.00  0.00           C  
ATOM    855  H2'   A    27      29.898  26.646  44.897  1.00  0.00           H  
ATOM    856  O2'   A    27      28.690  26.996  43.128  1.00  0.00           O  
ATOM    857 HO2'   A    27      27.868  27.483  43.226  1.00  0.00           H  
ATOM    858  O3'   A    27      27.918  28.647  45.092  1.00  0.00           O  
ATOM    859  P     C    28      27.495  27.988  46.554  1.00  0.00           P  
ATOM    860  OP1   C    28      26.090  28.400  46.742  1.00  0.00           O  
ATOM    861  OP2   C    28      28.442  28.435  47.618  1.00  0.00           O  
ATOM    862  O5'   C    28      27.580  26.391  46.377  1.00  0.00           O  
ATOM    863  C5'   C    28      26.596  25.677  45.864  1.00  0.00           C  
ATOM    864  H5'   C    28      26.381  26.126  44.895  1.00  0.00           H  
ATOM    865 H5''   C    28      25.711  25.658  46.500  1.00  0.00           H  
ATOM    866  C4'   C    28      27.006  24.249  45.749  1.00  0.00           C  
ATOM    867  H4'   C    28      26.310  23.724  45.095  1.00  0.00           H  
ATOM    868  O4'   C    28      28.282  24.075  45.062  1.00  0.00           O  
ATOM    869  C1'   C    28      29.092  23.108  45.724  1.00  0.00           C  
ATOM    870  H1'   C    28      29.370  22.277  45.076  1.00  0.00           H  
ATOM    871  N1    C    28      30.305  23.654  46.338  1.00  0.00           N  
ATOM    872  C6    C    28      30.335  24.672  47.226  1.00  0.00           C  
ATOM    873  H6    C    28      29.466  25.264  47.469  1.00  0.00           H  
ATOM    874  C5    C    28      31.576  25.143  47.563  1.00  0.00           C  
ATOM    875  H5    C    28      31.597  26.110  48.044  1.00  0.00           H  
ATOM    876  C4    C    28      32.735  24.406  47.242  1.00  0.00           C  
ATOM    877  N4    C    28      33.916  24.741  47.571  1.00  0.00           N  
ATOM    878  H41   C    28      34.118  25.500  48.205  1.00  0.00           H  
ATOM    879  H42   C    28      34.685  24.185  47.224  1.00  0.00           H  
ATOM    880  N3    C    28      32.682  23.353  46.467  1.00  0.00           N  
ATOM    881  C2    C    28      31.494  22.986  45.960  1.00  0.00           C  
ATOM    882  O2    C    28      31.499  21.859  45.449  1.00  0.00           O  
ATOM    883  C3'   C    28      27.105  23.558  47.104  1.00  0.00           C  
ATOM    884  H3'   C    28      27.626  24.251  47.764  1.00  0.00           H  
ATOM    885  C2'   C    28      28.139  22.475  46.778  1.00  0.00           C  
ATOM    886  H2'   C    28      28.706  22.253  47.683  1.00  0.00           H  
ATOM    887  O2'   C    28      27.538  21.401  46.182  1.00  0.00           O  
ATOM    888 HO2'   C    28      26.976  20.924  46.797  1.00  0.00           H  
ATOM    889  O3'   C    28      25.848  23.004  47.584  1.00  0.00           O  
ATOM    890  P     A    29      25.591  22.563  49.099  1.00  0.00           P  
ATOM    891  OP1   A    29      24.306  21.772  49.091  1.00  0.00           O  
ATOM    892  OP2   A    29      25.742  23.789  49.962  1.00  0.00           O  
ATOM    893  O5'   A    29      26.771  21.542  49.614  1.00  0.00           O  
ATOM    894  C5'   A    29      26.511  20.155  49.622  1.00  0.00           C  
ATOM    895  H5'   A    29      26.194  19.769  48.653  1.00  0.00           H  
ATOM    896 H5''   A    29      25.731  19.993  50.366  1.00  0.00           H  
ATOM    897  C4'   A    29      27.610  19.311  50.123  1.00  0.00           C  
ATOM    898  H4'   A    29      27.299  18.267  50.063  1.00  0.00           H  
ATOM    899  O4'   A    29      28.686  19.543  49.216  1.00  0.00           O  
ATOM    900  C1'   A    29      29.835  19.264  49.992  1.00  0.00           C  
ATOM    901  H1'   A    29      30.226  18.295  49.681  1.00  0.00           H  
ATOM    902  N9    A    29      30.839  20.344  49.902  1.00  0.00           N  
ATOM    903  C8    A    29      30.617  21.684  50.032  1.00  0.00           C  
ATOM    904  H8    A    29      29.600  22.005  49.864  1.00  0.00           H  
ATOM    905  N7    A    29      31.733  22.453  49.920  1.00  0.00           N  
ATOM    906  C5    A    29      32.714  21.455  50.003  1.00  0.00           C  
ATOM    907  C6    A    29      34.133  21.482  50.109  1.00  0.00           C  
ATOM    908  N6    A    29      34.851  22.564  49.830  1.00  0.00           N  
ATOM    909  H61   A    29      35.853  22.450  49.888  1.00  0.00           H  
ATOM    910  H62   A    29      34.516  23.460  49.508  1.00  0.00           H  
ATOM    911  N1    A    29      34.960  20.395  50.248  1.00  0.00           N  
ATOM    912  C2    A    29      34.303  19.273  50.162  1.00  0.00           C  
ATOM    913  H2    A    29      34.927  18.399  50.277  1.00  0.00           H  
ATOM    914  N3    A    29      32.957  19.102  50.013  1.00  0.00           N  
ATOM    915  C4    A    29      32.203  20.204  49.940  1.00  0.00           C  
ATOM    916  C3'   A    29      27.983  19.673  51.526  1.00  0.00           C  
ATOM    917  H3'   A    29      27.999  20.742  51.738  1.00  0.00           H  
ATOM    918  C2'   A    29      29.412  19.204  51.491  1.00  0.00           C  
ATOM    919  H2'   A    29      30.036  19.874  52.082  1.00  0.00           H  
ATOM    920  O2'   A    29      29.471  17.815  51.756  1.00  0.00           O  
ATOM    921 HO2'   A    29      28.817  17.679  52.446  1.00  0.00           H  
ATOM    922  O3'   A    29      27.110  18.994  52.427  1.00  0.00           O  
ATOM    923  P     C    30      27.027  19.301  53.976  1.00  0.00           P  
ATOM    924  OP1   C    30      25.882  18.603  54.605  1.00  0.00           O  
ATOM    925  OP2   C    30      27.117  20.764  54.121  1.00  0.00           O  
ATOM    926  O5'   C    30      28.369  18.693  54.535  1.00  0.00           O  
ATOM    927  C5'   C    30      28.580  17.321  54.900  1.00  0.00           C  
ATOM    928  H5'   C    30      28.303  16.619  54.113  1.00  0.00           H  
ATOM    929 H5''   C    30      28.013  17.109  55.806  1.00  0.00           H  
ATOM    930  C4'   C    30      29.943  16.952  55.401  1.00  0.00           C  
ATOM    931  H4'   C    30      29.957  15.891  55.651  1.00  0.00           H  
ATOM    932  O4'   C    30      30.920  17.162  54.393  1.00  0.00           O  
ATOM    933  C1'   C    30      32.122  17.479  55.131  1.00  0.00           C  
ATOM    934  H1'   C    30      32.735  16.586  55.014  1.00  0.00           H  
ATOM    935  N1    C    30      32.660  18.732  54.652  1.00  0.00           N  
ATOM    936  C6    C    30      31.804  19.775  54.245  1.00  0.00           C  
ATOM    937  H6    C    30      30.729  19.674  54.269  1.00  0.00           H  
ATOM    938  C5    C    30      32.213  20.995  53.816  1.00  0.00           C  
ATOM    939  H5    C    30      31.548  21.740  53.404  1.00  0.00           H  
ATOM    940  C4    C    30      33.625  21.155  53.731  1.00  0.00           C  
ATOM    941  N4    C    30      34.076  22.255  53.257  1.00  0.00           N  
ATOM    942  H41   C    30      33.461  22.941  52.842  1.00  0.00           H  
ATOM    943  H42   C    30      35.044  22.528  53.345  1.00  0.00           H  
ATOM    944  N3    C    30      34.500  20.154  54.107  1.00  0.00           N  
ATOM    945  C2    C    30      34.031  19.052  54.746  1.00  0.00           C  
ATOM    946  O2    C    30      34.883  18.279  55.297  1.00  0.00           O  
ATOM    947  C3'   C    30      30.329  17.794  56.559  1.00  0.00           C  
ATOM    948  H3'   C    30      30.215  18.850  56.312  1.00  0.00           H  
ATOM    949  C2'   C    30      31.816  17.627  56.609  1.00  0.00           C  
ATOM    950  H2'   C    30      32.271  18.460  57.143  1.00  0.00           H  
ATOM    951  O2'   C    30      32.316  16.439  57.152  1.00  0.00           O  
ATOM    952 HO2'   C    30      31.830  16.173  57.936  1.00  0.00           H  
ATOM    953  O3'   C    30      29.818  17.465  57.849  1.00  0.00           O  
ATOM    954  P     C    31      29.639  18.612  58.999  1.00  0.00           P  
ATOM    955  OP1   C    31      29.028  17.989  60.207  1.00  0.00           O  
ATOM    956  OP2   C    31      29.038  19.789  58.426  1.00  0.00           O  
ATOM    957  O5'   C    31      31.161  18.907  59.281  1.00  0.00           O  
ATOM    958  C5'   C    31      31.869  17.957  59.984  1.00  0.00           C  
ATOM    959  H5'   C    31      31.634  16.980  59.562  1.00  0.00           H  
ATOM    960 H5''   C    31      31.523  17.901  61.016  1.00  0.00           H  
ATOM    961  C4'   C    31      33.402  18.338  59.998  1.00  0.00           C  
ATOM    962  H4'   C    31      33.919  17.490  60.447  1.00  0.00           H  
ATOM    963  O4'   C    31      33.947  18.523  58.667  1.00  0.00           O  
ATOM    964  C1'   C    31      35.080  19.494  58.727  1.00  0.00           C  
ATOM    965  H1'   C    31      36.017  19.017  58.439  1.00  0.00           H  
ATOM    966  N1    C    31      34.898  20.721  57.947  1.00  0.00           N  
ATOM    967  C6    C    31      33.637  21.160  57.552  1.00  0.00           C  
ATOM    968  H6    C    31      32.779  20.515  57.670  1.00  0.00           H  
ATOM    969  C5    C    31      33.503  22.391  57.006  1.00  0.00           C  
ATOM    970  H5    C    31      32.547  22.749  56.654  1.00  0.00           H  
ATOM    971  C4    C    31      34.725  23.075  56.754  1.00  0.00           C  
ATOM    972  N4    C    31      34.654  24.306  56.344  1.00  0.00           N  
ATOM    973  H41   C    31      33.807  24.842  56.216  1.00  0.00           H  
ATOM    974  H42   C    31      35.606  24.578  56.145  1.00  0.00           H  
ATOM    975  N3    C    31      35.947  22.630  56.903  1.00  0.00           N  
ATOM    976  C2    C    31      36.038  21.488  57.628  1.00  0.00           C  
ATOM    977  O2    C    31      37.144  21.197  58.119  1.00  0.00           O  
ATOM    978  C3'   C    31      33.671  19.610  60.669  1.00  0.00           C  
ATOM    979  H3'   C    31      32.997  20.330  60.205  1.00  0.00           H  
ATOM    980  C2'   C    31      35.135  19.817  60.218  1.00  0.00           C  
ATOM    981  H2'   C    31      35.295  20.873  60.440  1.00  0.00           H  
ATOM    982  O2'   C    31      36.078  18.934  60.873  1.00  0.00           O  
ATOM    983 HO2'   C    31      36.995  19.177  60.729  1.00  0.00           H  
ATOM    984  O3'   C    31      33.505  19.666  62.080  1.00  0.00           O  
ATOM    985  P     G    32      33.352  20.968  62.767  1.00  0.00           P  
ATOM    986  OP1   G    32      33.036  20.676  64.213  1.00  0.00           O  
ATOM    987  OP2   G    32      32.278  21.579  61.871  1.00  0.00           O  
ATOM    988  O5'   G    32      34.614  21.852  62.575  1.00  0.00           O  
ATOM    989  C5'   G    32      35.658  21.627  63.473  1.00  0.00           C  
ATOM    990  H5'   G    32      35.733  20.541  63.513  1.00  0.00           H  
ATOM    991 H5''   G    32      35.242  22.028  64.398  1.00  0.00           H  
ATOM    992  C4'   G    32      36.954  22.330  63.286  1.00  0.00           C  
ATOM    993  H4'   G    32      37.699  21.791  63.871  1.00  0.00           H  
ATOM    994  O4'   G    32      37.529  22.257  61.932  1.00  0.00           O  
ATOM    995  C1'   G    32      38.107  23.486  61.552  1.00  0.00           C  
ATOM    996  H1'   G    32      39.025  23.301  60.994  1.00  0.00           H  
ATOM    997  N9    G    32      37.235  24.225  60.695  1.00  0.00           N  
ATOM    998  C8    G    32      35.881  23.987  60.419  1.00  0.00           C  
ATOM    999  H8    G    32      35.379  23.052  60.621  1.00  0.00           H  
ATOM   1000  N7    G    32      35.322  24.866  59.720  1.00  0.00           N  
ATOM   1001  C5    G    32      36.348  25.760  59.421  1.00  0.00           C  
ATOM   1002  C6    G    32      36.407  26.882  58.533  1.00  0.00           C  
ATOM   1003  O6    G    32      35.520  27.334  57.806  1.00  0.00           O  
ATOM   1004  N1    G    32      37.661  27.542  58.725  1.00  0.00           N  
ATOM   1005  H1    G    32      37.750  28.446  58.283  1.00  0.00           H  
ATOM   1006  C2    G    32      38.679  27.142  59.491  1.00  0.00           C  
ATOM   1007  N2    G    32      39.711  27.947  59.467  1.00  0.00           N  
ATOM   1008  H21   G    32      39.774  28.725  58.827  1.00  0.00           H  
ATOM   1009  H22   G    32      40.355  27.713  60.209  1.00  0.00           H  
ATOM   1010  N3    G    32      38.674  26.024  60.170  1.00  0.00           N  
ATOM   1011  C4    G    32      37.487  25.424  60.154  1.00  0.00           C  
ATOM   1012  C3'   G    32      36.954  23.804  63.681  1.00  0.00           C  
ATOM   1013  H3'   G    32      36.206  24.534  63.373  1.00  0.00           H  
ATOM   1014  C2'   G    32      38.273  24.179  62.910  1.00  0.00           C  
ATOM   1015  H2'   G    32      38.411  25.254  62.790  1.00  0.00           H  
ATOM   1016  O2'   G    32      39.479  23.749  63.575  1.00  0.00           O  
ATOM   1017 HO2'   G    32      39.209  23.036  64.158  1.00  0.00           H  
ATOM   1018  O3'   G    32      37.158  23.923  65.048  1.00  0.00           O  
ATOM   1019  P     U    33      36.275  24.953  65.919  1.00  0.00           P  
ATOM   1020  OP1   U    33      36.719  24.948  67.313  1.00  0.00           O  
ATOM   1021  OP2   U    33      34.913  24.817  65.554  1.00  0.00           O  
ATOM   1022  O5'   U    33      36.743  26.274  65.232  1.00  0.00           O  
ATOM   1023  C5'   U    33      38.023  26.768  65.516  1.00  0.00           C  
ATOM   1024  H5'   U    33      38.781  26.024  65.272  1.00  0.00           H  
ATOM   1025 H5''   U    33      38.175  26.991  66.572  1.00  0.00           H  
ATOM   1026  C4'   U    33      38.333  28.024  64.637  1.00  0.00           C  
ATOM   1027  H4'   U    33      39.394  28.161  64.843  1.00  0.00           H  
ATOM   1028  O4'   U    33      38.102  27.724  63.293  1.00  0.00           O  
ATOM   1029  C1'   U    33      37.539  28.871  62.595  1.00  0.00           C  
ATOM   1030  H1'   U    33      38.229  29.134  61.793  1.00  0.00           H  
ATOM   1031  N1    U    33      36.295  28.566  61.843  1.00  0.00           N  
ATOM   1032  C6    U    33      35.437  27.589  62.333  1.00  0.00           C  
ATOM   1033  H6    U    33      35.711  26.899  63.118  1.00  0.00           H  
ATOM   1034  C5    U    33      34.253  27.447  61.729  1.00  0.00           C  
ATOM   1035  H5    U    33      33.589  26.720  62.172  1.00  0.00           H  
ATOM   1036  C4    U    33      33.736  28.219  60.676  1.00  0.00           C  
ATOM   1037  O4    U    33      32.612  28.114  60.147  1.00  0.00           O  
ATOM   1038  N3    U    33      34.605  29.183  60.265  1.00  0.00           N  
ATOM   1039  H3    U    33      34.416  29.537  59.339  1.00  0.00           H  
ATOM   1040  C2    U    33      35.899  29.398  60.737  1.00  0.00           C  
ATOM   1041  O2    U    33      36.679  30.134  60.123  1.00  0.00           O  
ATOM   1042  C3'   U    33      37.483  29.239  64.891  1.00  0.00           C  
ATOM   1043  H3'   U    33      36.473  28.936  65.168  1.00  0.00           H  
ATOM   1044  C2'   U    33      37.466  30.041  63.592  1.00  0.00           C  
ATOM   1045  H2'   U    33      36.521  30.561  63.431  1.00  0.00           H  
ATOM   1046  O2'   U    33      38.730  30.644  63.500  1.00  0.00           O  
ATOM   1047 HO2'   U    33      39.079  30.621  64.394  1.00  0.00           H  
ATOM   1048  O3'   U    33      38.036  30.004  65.959  1.00  0.00           O  
ATOM   1049  P     G    34      37.100  30.975  66.842  1.00  0.00           P  
ATOM   1050  OP1   G    34      37.675  30.896  68.165  1.00  0.00           O  
ATOM   1051  OP2   G    34      35.703  30.621  66.546  1.00  0.00           O  
ATOM   1052  O5'   G    34      37.450  32.440  66.299  1.00  0.00           O  
ATOM   1053  C5'   G    34      38.789  32.892  66.558  1.00  0.00           C  
ATOM   1054  H5'   G    34      39.455  32.089  66.241  1.00  0.00           H  
ATOM   1055 H5''   G    34      38.855  33.092  67.627  1.00  0.00           H  
ATOM   1056  C4'   G    34      39.237  34.125  65.788  1.00  0.00           C  
ATOM   1057  H4'   G    34      40.263  34.416  66.016  1.00  0.00           H  
ATOM   1058  O4'   G    34      39.211  33.962  64.394  1.00  0.00           O  
ATOM   1059  C1'   G    34      38.529  35.047  63.803  1.00  0.00           C  
ATOM   1060  H1'   G    34      39.092  35.466  62.969  1.00  0.00           H  
ATOM   1061  N9    G    34      37.186  34.708  63.413  1.00  0.00           N  
ATOM   1062  C8    G    34      36.505  33.590  63.553  1.00  0.00           C  
ATOM   1063  H8    G    34      36.816  32.777  64.193  1.00  0.00           H  
ATOM   1064  N7    G    34      35.433  33.476  62.830  1.00  0.00           N  
ATOM   1065  C5    G    34      35.429  34.679  62.118  1.00  0.00           C  
ATOM   1066  C6    G    34      34.530  35.288  61.156  1.00  0.00           C  
ATOM   1067  O6    G    34      33.517  34.793  60.676  1.00  0.00           O  
ATOM   1068  N1    G    34      34.893  36.541  60.688  1.00  0.00           N  
ATOM   1069  H1    G    34      34.309  36.995  60.001  1.00  0.00           H  
ATOM   1070  C2    G    34      35.892  37.227  61.231  1.00  0.00           C  
ATOM   1071  N2    G    34      36.228  38.353  60.741  1.00  0.00           N  
ATOM   1072  H21   G    34      35.739  38.719  59.937  1.00  0.00           H  
ATOM   1073  H22   G    34      36.833  38.982  61.250  1.00  0.00           H  
ATOM   1074  N3    G    34      36.752  36.792  62.137  1.00  0.00           N  
ATOM   1075  C4    G    34      36.479  35.500  62.567  1.00  0.00           C  
ATOM   1076  C3'   G    34      38.286  35.253  66.193  1.00  0.00           C  
ATOM   1077  H3'   G    34      37.258  34.901  66.106  1.00  0.00           H  
ATOM   1078  C2'   G    34      38.532  36.081  64.934  1.00  0.00           C  
ATOM   1079  H2'   G    34      37.704  36.779  64.811  1.00  0.00           H  
ATOM   1080  O2'   G    34      39.816  36.687  65.003  1.00  0.00           O  
ATOM   1081 HO2'   G    34      39.887  37.339  64.302  1.00  0.00           H  
ATOM   1082  O3'   G    34      38.668  35.692  67.400  1.00  0.00           O  
ATOM   1083  P     C    35      37.553  36.325  68.288  1.00  0.00           P  
ATOM   1084  OP1   C    35      38.271  36.884  69.483  1.00  0.00           O  
ATOM   1085  OP2   C    35      36.408  35.363  68.476  1.00  0.00           O  
ATOM   1086  O5'   C    35      36.971  37.559  67.459  1.00  0.00           O  
ATOM   1087  C5'   C    35      37.728  38.771  67.217  1.00  0.00           C  
ATOM   1088  H5'   C    35      38.739  38.609  66.843  1.00  0.00           H  
ATOM   1089 H5''   C    35      37.939  39.254  68.172  1.00  0.00           H  
ATOM   1090  C4'   C    35      36.801  39.640  66.419  1.00  0.00           C  
ATOM   1091  H4'   C    35      37.222  40.644  66.480  1.00  0.00           H  
ATOM   1092  O4'   C    35      36.716  39.381  65.029  1.00  0.00           O  
ATOM   1093  C1'   C    35      35.422  39.626  64.622  1.00  0.00           C  
ATOM   1094  H1'   C    35      35.424  40.367  63.823  1.00  0.00           H  
ATOM   1095  N1    C    35      34.506  38.476  64.169  1.00  0.00           N  
ATOM   1096  C6    C    35      34.563  37.286  64.840  1.00  0.00           C  
ATOM   1097  H6    C    35      35.213  37.200  65.698  1.00  0.00           H  
ATOM   1098  C5    C    35      33.507  36.390  64.639  1.00  0.00           C  
ATOM   1099  H5    C    35      33.517  35.476  65.214  1.00  0.00           H  
ATOM   1100  C4    C    35      32.614  36.590  63.609  1.00  0.00           C  
ATOM   1101  N4    C    35      31.854  35.613  63.251  1.00  0.00           N  
ATOM   1102  H41   C    35      31.139  35.732  62.548  1.00  0.00           H  
ATOM   1103  H42   C    35      31.898  34.823  63.880  1.00  0.00           H  
ATOM   1104  N3    C    35      32.574  37.725  62.933  1.00  0.00           N  
ATOM   1105  C2    C    35      33.409  38.745  63.297  1.00  0.00           C  
ATOM   1106  O2    C    35      33.230  39.797  62.666  1.00  0.00           O  
ATOM   1107  C3'   C    35      35.402  39.672  67.000  1.00  0.00           C  
ATOM   1108  H3'   C    35      34.979  38.716  67.309  1.00  0.00           H  
ATOM   1109  C2'   C    35      34.625  40.277  65.835  1.00  0.00           C  
ATOM   1110  H2'   C    35      33.571  40.002  65.801  1.00  0.00           H  
ATOM   1111  O2'   C    35      34.705  41.688  65.742  1.00  0.00           O  
ATOM   1112 HO2'   C    35      35.270  41.816  66.508  1.00  0.00           H  
ATOM   1113  O3'   C    35      35.358  40.578  68.095  1.00  0.00           O  
ATOM   1114  P     G    36      34.134  40.565  69.145  1.00  0.00           P  
ATOM   1115  OP1   G    36      34.441  41.416  70.302  1.00  0.00           O  
ATOM   1116  OP2   G    36      33.682  39.189  69.385  1.00  0.00           O  
ATOM   1117  O5'   G    36      32.859  41.215  68.389  1.00  0.00           O  
ATOM   1118  C5'   G    36      32.731  42.660  68.157  1.00  0.00           C  
ATOM   1119  H5'   G    36      33.693  42.949  67.736  1.00  0.00           H  
ATOM   1120 H5''   G    36      32.513  43.088  69.136  1.00  0.00           H  
ATOM   1121  C4'   G    36      31.644  43.000  67.139  1.00  0.00           C  
ATOM   1122  H4'   G    36      31.694  44.069  66.935  1.00  0.00           H  
ATOM   1123  O4'   G    36      31.907  42.324  65.906  1.00  0.00           O  
ATOM   1124  C1'   G    36      30.643  41.929  65.228  1.00  0.00           C  
ATOM   1125  H1'   G    36      30.574  42.385  64.241  1.00  0.00           H  
ATOM   1126  N9    G    36      30.502  40.467  65.079  1.00  0.00           N  
ATOM   1127  C8    G    36      30.981  39.444  65.904  1.00  0.00           C  
ATOM   1128  H8    G    36      31.591  39.625  66.777  1.00  0.00           H  
ATOM   1129  N7    G    36      30.569  38.227  65.612  1.00  0.00           N  
ATOM   1130  C5    G    36      29.686  38.523  64.605  1.00  0.00           C  
ATOM   1131  C6    G    36      28.824  37.573  63.992  1.00  0.00           C  
ATOM   1132  O6    G    36      28.561  36.366  64.127  1.00  0.00           O  
ATOM   1133  N1    G    36      27.970  38.225  63.111  1.00  0.00           N  
ATOM   1134  H1    G    36      27.264  37.629  62.704  1.00  0.00           H  
ATOM   1135  C2    G    36      27.971  39.536  62.825  1.00  0.00           C  
ATOM   1136  N2    G    36      26.955  39.934  62.078  1.00  0.00           N  
ATOM   1137  H21   G    36      26.925  40.934  61.942  1.00  0.00           H  
ATOM   1138  H22   G    36      26.391  39.271  61.565  1.00  0.00           H  
ATOM   1139  N3    G    36      28.757  40.465  63.382  1.00  0.00           N  
ATOM   1140  C4    G    36      29.570  39.856  64.322  1.00  0.00           C  
ATOM   1141  C3'   G    36      30.176  42.591  67.492  1.00  0.00           C  
ATOM   1142  H3'   G    36      30.193  41.587  67.916  1.00  0.00           H  
ATOM   1143  C2'   G    36      29.603  42.536  66.070  1.00  0.00           C  
ATOM   1144  H2'   G    36      28.670  41.980  65.979  1.00  0.00           H  
ATOM   1145  O2'   G    36      29.393  43.879  65.605  1.00  0.00           O  
ATOM   1146 HO2'   G    36      29.316  44.497  66.336  1.00  0.00           H  
ATOM   1147  O3'   G    36      29.608  43.508  68.409  1.00  0.00           O  
ATOM   1148  P     G    37      28.366  42.966  69.297  1.00  0.00           P  
ATOM   1149  OP1   G    37      28.006  44.037  70.240  1.00  0.00           O  
ATOM   1150  OP2   G    37      28.735  41.677  69.855  1.00  0.00           O  
ATOM   1151  O5'   G    37      27.230  42.785  68.272  1.00  0.00           O  
ATOM   1152  C5'   G    37      26.447  43.797  67.696  1.00  0.00           C  
ATOM   1153  H5'   G    37      27.112  44.506  67.203  1.00  0.00           H  
ATOM   1154 H5''   G    37      25.928  44.364  68.468  1.00  0.00           H  
ATOM   1155  C4'   G    37      25.505  43.115  66.665  1.00  0.00           C  
ATOM   1156  H4'   G    37      25.049  43.838  65.988  1.00  0.00           H  
ATOM   1157  O4'   G    37      26.050  42.167  65.838  1.00  0.00           O  
ATOM   1158  C1'   G    37      25.080  41.333  65.274  1.00  0.00           C  
ATOM   1159  H1'   G    37      24.924  41.646  64.242  1.00  0.00           H  
ATOM   1160  N9    G    37      25.411  39.924  65.391  1.00  0.00           N  
ATOM   1161  C8    G    37      26.372  39.402  66.202  1.00  0.00           C  
ATOM   1162  H8    G    37      27.141  39.977  66.696  1.00  0.00           H  
ATOM   1163  N7    G    37      26.503  38.121  66.044  1.00  0.00           N  
ATOM   1164  C5    G    37      25.388  37.810  65.222  1.00  0.00           C  
ATOM   1165  C6    G    37      24.896  36.526  64.789  1.00  0.00           C  
ATOM   1166  O6    G    37      25.249  35.396  65.081  1.00  0.00           O  
ATOM   1167  N1    G    37      23.783  36.626  63.922  1.00  0.00           N  
ATOM   1168  H1    G    37      23.340  35.749  63.686  1.00  0.00           H  
ATOM   1169  C2    G    37      23.174  37.806  63.664  1.00  0.00           C  
ATOM   1170  N2    G    37      22.043  37.748  62.999  1.00  0.00           N  
ATOM   1171  H21   G    37      21.625  36.844  62.830  1.00  0.00           H  
ATOM   1172  H22   G    37      21.746  38.655  62.669  1.00  0.00           H  
ATOM   1173  N3    G    37      23.591  39.035  64.007  1.00  0.00           N  
ATOM   1174  C4    G    37      24.668  38.935  64.870  1.00  0.00           C  
ATOM   1175  C3'   G    37      24.407  42.285  67.357  1.00  0.00           C  
ATOM   1176  H3'   G    37      24.880  41.559  68.018  1.00  0.00           H  
ATOM   1177  C2'   G    37      23.830  41.647  66.105  1.00  0.00           C  
ATOM   1178  H2'   G    37      23.208  40.782  66.335  1.00  0.00           H  
ATOM   1179  O2'   G    37      23.033  42.579  65.296  1.00  0.00           O  
ATOM   1180 HO2'   G    37      22.712  43.261  65.890  1.00  0.00           H  
ATOM   1181  O3'   G    37      23.354  43.083  67.932  1.00  0.00           O  
ATOM   1182  P     C    38      22.823  42.912  69.485  1.00  0.00           P  
ATOM   1183  OP1   C    38      22.348  44.135  70.146  1.00  0.00           O  
ATOM   1184  OP2   C    38      23.854  42.260  70.267  1.00  0.00           O  
ATOM   1185  O5'   C    38      21.596  41.941  69.349  1.00  0.00           O  
ATOM   1186  C5'   C    38      20.381  42.352  68.633  1.00  0.00           C  
ATOM   1187  H5'   C    38      20.582  43.271  68.083  1.00  0.00           H  
ATOM   1188 H5''   C    38      19.665  42.694  69.380  1.00  0.00           H  
ATOM   1189  C4'   C    38      19.803  41.258  67.729  1.00  0.00           C  
ATOM   1190  H4'   C    38      18.981  41.680  67.150  1.00  0.00           H  
ATOM   1191  O4'   C    38      20.764  40.711  66.896  1.00  0.00           O  
ATOM   1192  C1'   C    38      20.471  39.303  66.741  1.00  0.00           C  
ATOM   1193  H1'   C    38      20.289  39.079  65.690  1.00  0.00           H  
ATOM   1194  N1    C    38      21.607  38.471  67.259  1.00  0.00           N  
ATOM   1195  C6    C    38      22.621  39.025  67.993  1.00  0.00           C  
ATOM   1196  H6    C    38      22.595  40.075  68.246  1.00  0.00           H  
ATOM   1197  C5    C    38      23.694  38.200  68.373  1.00  0.00           C  
ATOM   1198  H5    C    38      24.560  38.504  68.942  1.00  0.00           H  
ATOM   1199  C4    C    38      23.626  36.853  67.959  1.00  0.00           C  
ATOM   1200  N4    C    38      24.594  36.050  68.200  1.00  0.00           N  
ATOM   1201  H41   C    38      25.342  36.296  68.832  1.00  0.00           H  
ATOM   1202  H42   C    38      24.601  35.116  67.817  1.00  0.00           H  
ATOM   1203  N3    C    38      22.610  36.321  67.233  1.00  0.00           N  
ATOM   1204  C2    C    38      21.585  37.155  66.996  1.00  0.00           C  
ATOM   1205  O2    C    38      20.625  36.579  66.376  1.00  0.00           O  
ATOM   1206  C3'   C    38      19.245  40.123  68.614  1.00  0.00           C  
ATOM   1207  H3'   C    38      19.998  39.743  69.305  1.00  0.00           H  
ATOM   1208  C2'   C    38      19.142  38.975  67.643  1.00  0.00           C  
ATOM   1209  H2'   C    38      19.372  38.044  68.160  1.00  0.00           H  
ATOM   1210  O2'   C    38      18.000  38.803  66.789  1.00  0.00           O  
ATOM   1211 HO2'   C    38      18.059  37.917  66.424  1.00  0.00           H  
ATOM   1212  O3'   C    38      18.025  40.530  69.253  1.00  0.00           O  
ATOM   1213  P     A    39      17.598  39.860  70.635  1.00  0.00           P  
ATOM   1214  OP1   A    39      16.292  40.527  71.076  1.00  0.00           O  
ATOM   1215  OP2   A    39      18.753  39.943  71.605  1.00  0.00           O  
ATOM   1216  O5'   A    39      17.383  38.290  70.414  1.00  0.00           O  
ATOM   1217  C5'   A    39      16.307  37.842  69.609  1.00  0.00           C  
ATOM   1218  H5'   A    39      16.277  38.411  68.679  1.00  0.00           H  
ATOM   1219 H5''   A    39      15.345  37.869  70.120  1.00  0.00           H  
ATOM   1220  C4'   A    39      16.367  36.387  69.148  1.00  0.00           C  
ATOM   1221  H4'   A    39      15.535  36.186  68.474  1.00  0.00           H  
ATOM   1222  O4'   A    39      17.599  36.186  68.522  1.00  0.00           O  
ATOM   1223  C1'   A    39      18.165  34.989  68.955  1.00  0.00           C  
ATOM   1224  H1'   A    39      18.307  34.331  68.097  1.00  0.00           H  
ATOM   1225  N9    A    39      19.487  35.164  69.691  1.00  0.00           N  
ATOM   1226  C8    A    39      20.168  36.332  69.960  1.00  0.00           C  
ATOM   1227  H8    A    39      19.721  37.315  69.937  1.00  0.00           H  
ATOM   1228  N7    A    39      21.437  36.157  70.170  1.00  0.00           N  
ATOM   1229  C5    A    39      21.557  34.743  70.083  1.00  0.00           C  
ATOM   1230  C6    A    39      22.642  33.855  70.214  1.00  0.00           C  
ATOM   1231  N6    A    39      23.817  34.178  70.608  1.00  0.00           N  
ATOM   1232  H61   A    39      24.084  35.147  70.710  1.00  0.00           H  
ATOM   1233  H62   A    39      24.447  33.433  70.869  1.00  0.00           H  
ATOM   1234  N1    A    39      22.450  32.525  70.138  1.00  0.00           N  
ATOM   1235  C2    A    39      21.220  32.108  69.735  1.00  0.00           C  
ATOM   1236  H2    A    39      21.034  31.048  69.653  1.00  0.00           H  
ATOM   1237  N3    A    39      20.216  32.879  69.462  1.00  0.00           N  
ATOM   1238  C4    A    39      20.383  34.184  69.722  1.00  0.00           C  
ATOM   1239  C3'   A    39      16.426  35.466  70.365  1.00  0.00           C  
ATOM   1240  H3'   A    39      16.953  35.841  71.243  1.00  0.00           H  
ATOM   1241  C2'   A    39      17.161  34.286  69.890  1.00  0.00           C  
ATOM   1242  H2'   A    39      17.666  33.932  70.788  1.00  0.00           H  
ATOM   1243  O2'   A    39      16.386  33.319  69.136  1.00  0.00           O  
ATOM   1244 HO2'   A    39      16.891  32.817  68.492  1.00  0.00           H  
ATOM   1245  O3'   A    39      15.052  35.169  70.710  1.00  0.00           O  
ATOM   1246  P     C    40      14.653  35.262  72.152  1.00  0.00           P  
ATOM   1247  OP1   C    40      13.355  34.523  72.250  1.00  0.00           O  
ATOM   1248  OP2   C    40      14.829  36.690  72.619  1.00  0.00           O  
ATOM   1249  O5'   C    40      15.784  34.388  72.937  1.00  0.00           O  
ATOM   1250  C5'   C    40      15.740  32.942  72.876  1.00  0.00           C  
ATOM   1251  H5'   C    40      15.763  32.715  71.810  1.00  0.00           H  
ATOM   1252 H5''   C    40      14.771  32.628  73.264  1.00  0.00           H  
ATOM   1253  C4'   C    40      16.865  32.166  73.663  1.00  0.00           C  
ATOM   1254  H4'   C    40      16.619  31.106  73.598  1.00  0.00           H  
ATOM   1255  O4'   C    40      18.106  32.306  73.120  1.00  0.00           O  
ATOM   1256  C1'   C    40      19.040  31.866  74.129  1.00  0.00           C  
ATOM   1257  H1'   C    40      19.370  30.827  74.093  1.00  0.00           H  
ATOM   1258  N1    C    40      20.245  32.754  74.217  1.00  0.00           N  
ATOM   1259  C6    C    40      20.332  33.946  73.499  1.00  0.00           C  
ATOM   1260  H6    C    40      19.686  34.202  72.672  1.00  0.00           H  
ATOM   1261  C5    C    40      21.447  34.655  73.608  1.00  0.00           C  
ATOM   1262  H5    C    40      21.513  35.554  73.013  1.00  0.00           H  
ATOM   1263  C4    C    40      22.468  34.291  74.563  1.00  0.00           C  
ATOM   1264  N4    C    40      23.512  35.015  74.609  1.00  0.00           N  
ATOM   1265  H41   C    40      24.271  34.655  75.169  1.00  0.00           H  
ATOM   1266  H42   C    40      23.648  35.690  73.869  1.00  0.00           H  
ATOM   1267  N3    C    40      22.401  33.157  75.208  1.00  0.00           N  
ATOM   1268  C2    C    40      21.313  32.406  75.111  1.00  0.00           C  
ATOM   1269  O2    C    40      21.247  31.390  75.749  1.00  0.00           O  
ATOM   1270  C3'   C    40      16.862  32.526  75.109  1.00  0.00           C  
ATOM   1271  H3'   C    40      16.919  33.610  75.209  1.00  0.00           H  
ATOM   1272  C2'   C    40      18.222  31.869  75.404  1.00  0.00           C  
ATOM   1273  H2'   C    40      18.728  32.503  76.132  1.00  0.00           H  
ATOM   1274  O2'   C    40      18.081  30.558  75.916  1.00  0.00           O  
ATOM   1275 HO2'   C    40      17.736  30.726  76.796  1.00  0.00           H  
ATOM   1276  O3'   C    40      15.856  31.902  75.842  1.00  0.00           O  
ATOM   1277  P     A    41      15.623  32.315  77.405  1.00  0.00           P  
ATOM   1278  OP1   A    41      14.296  31.813  77.834  1.00  0.00           O  
ATOM   1279  OP2   A    41      15.846  33.788  77.506  1.00  0.00           O  
ATOM   1280  O5'   A    41      16.742  31.533  78.271  1.00  0.00           O  
ATOM   1281  C5'   A    41      16.511  30.270  78.809  1.00  0.00           C  
ATOM   1282  H5'   A    41      16.341  29.531  78.026  1.00  0.00           H  
ATOM   1283 H5''   A    41      15.626  30.310  79.443  1.00  0.00           H  
ATOM   1284  C4'   A    41      17.787  29.855  79.626  1.00  0.00           C  
ATOM   1285  H4'   A    41      17.693  28.811  79.925  1.00  0.00           H  
ATOM   1286  O4'   A    41      18.887  29.950  78.743  1.00  0.00           O  
ATOM   1287  C1'   A    41      20.049  30.330  79.455  1.00  0.00           C  
ATOM   1288  H1'   A    41      20.883  29.645  79.308  1.00  0.00           H  
ATOM   1289  N9    A    41      20.623  31.593  78.999  1.00  0.00           N  
ATOM   1290  C8    A    41      19.939  32.725  78.558  1.00  0.00           C  
ATOM   1291  H8    A    41      18.862  32.716  78.469  1.00  0.00           H  
ATOM   1292  N7    A    41      20.752  33.708  78.195  1.00  0.00           N  
ATOM   1293  C5    A    41      22.001  33.177  78.561  1.00  0.00           C  
ATOM   1294  C6    A    41      23.297  33.770  78.511  1.00  0.00           C  
ATOM   1295  N6    A    41      23.626  35.018  78.170  1.00  0.00           N  
ATOM   1296  H61   A    41      24.608  35.250  78.198  1.00  0.00           H  
ATOM   1297  H62   A    41      22.859  35.604  77.873  1.00  0.00           H  
ATOM   1298  N1    A    41      24.353  33.188  79.091  1.00  0.00           N  
ATOM   1299  C2    A    41      24.070  32.017  79.580  1.00  0.00           C  
ATOM   1300  H2    A    41      24.929  31.640  80.116  1.00  0.00           H  
ATOM   1301  N3    A    41      22.964  31.324  79.623  1.00  0.00           N  
ATOM   1302  C4    A    41      21.913  31.966  79.113  1.00  0.00           C  
ATOM   1303  C3'   A    41      18.246  30.605  80.901  1.00  0.00           C  
ATOM   1304  H3'   A    41      18.083  31.671  80.745  1.00  0.00           H  
ATOM   1305  C2'   A    41      19.733  30.484  80.975  1.00  0.00           C  
ATOM   1306  H2'   A    41      20.331  31.316  81.347  1.00  0.00           H  
ATOM   1307  O2'   A    41      20.006  29.250  81.611  1.00  0.00           O  
ATOM   1308 HO2'   A    41      19.196  28.778  81.404  1.00  0.00           H  
ATOM   1309  O3'   A    41      17.515  30.239  82.071  1.00  0.00           O  
ATOM   1310  P     G    42      17.206  31.234  83.229  1.00  0.00           P  
ATOM   1311  OP1   G    42      16.417  30.614  84.319  1.00  0.00           O  
ATOM   1312  OP2   G    42      16.770  32.603  82.794  1.00  0.00           O  
ATOM   1313  O5'   G    42      18.585  31.571  83.817  1.00  0.00           O  
ATOM   1314  C5'   G    42      19.253  30.605  84.561  1.00  0.00           C  
ATOM   1315  H5'   G    42      19.038  29.640  84.102  1.00  0.00           H  
ATOM   1316 H5''   G    42      18.728  30.406  85.495  1.00  0.00           H  
ATOM   1317  C4'   G    42      20.703  30.861  84.905  1.00  0.00           C  
ATOM   1318  H4'   G    42      21.144  30.014  85.430  1.00  0.00           H  
ATOM   1319  O4'   G    42      21.354  30.890  83.679  1.00  0.00           O  
ATOM   1320  C1'   G    42      22.573  31.658  83.802  1.00  0.00           C  
ATOM   1321  H1'   G    42      23.446  31.060  83.541  1.00  0.00           H  
ATOM   1322  N9    G    42      22.569  32.887  82.924  1.00  0.00           N  
ATOM   1323  C8    G    42      21.461  33.431  82.257  1.00  0.00           C  
ATOM   1324  H8    G    42      20.529  32.951  82.514  1.00  0.00           H  
ATOM   1325  N7    G    42      21.655  34.503  81.522  1.00  0.00           N  
ATOM   1326  C5    G    42      23.094  34.722  81.718  1.00  0.00           C  
ATOM   1327  C6    G    42      23.992  35.697  81.203  1.00  0.00           C  
ATOM   1328  O6    G    42      23.705  36.772  80.644  1.00  0.00           O  
ATOM   1329  N1    G    42      25.322  35.518  81.560  1.00  0.00           N  
ATOM   1330  H1    G    42      25.966  36.268  81.357  1.00  0.00           H  
ATOM   1331  C2    G    42      25.756  34.466  82.350  1.00  0.00           C  
ATOM   1332  N2    G    42      26.905  34.600  82.964  1.00  0.00           N  
ATOM   1333  H21   G    42      27.246  33.931  83.640  1.00  0.00           H  
ATOM   1334  H22   G    42      27.446  35.384  82.628  1.00  0.00           H  
ATOM   1335  N3    G    42      24.969  33.532  82.851  1.00  0.00           N  
ATOM   1336  C4    G    42      23.624  33.709  82.533  1.00  0.00           C  
ATOM   1337  C3'   G    42      21.087  32.211  85.526  1.00  0.00           C  
ATOM   1338  H3'   G    42      20.616  32.960  84.888  1.00  0.00           H  
ATOM   1339  C2'   G    42      22.599  32.160  85.320  1.00  0.00           C  
ATOM   1340  H2'   G    42      22.812  33.229  85.328  1.00  0.00           H  
ATOM   1341  O2'   G    42      23.328  31.215  86.149  1.00  0.00           O  
ATOM   1342 HO2'   G    42      24.230  31.541  86.100  1.00  0.00           H  
ATOM   1343  O3'   G    42      20.634  32.187  86.866  1.00  0.00           O  
ATOM   1344  P     G    43      20.418  33.608  87.448  1.00  0.00           P  
ATOM   1345  OP1   G    43      19.671  34.456  86.539  1.00  0.00           O  
ATOM   1346  OP2   G    43      19.851  33.386  88.811  1.00  0.00           O  
ATOM   1347  O5'   G    43      21.781  34.229  87.665  1.00  0.00           O  
ATOM   1348  C5'   G    43      22.816  33.606  88.355  1.00  0.00           C  
ATOM   1349  H5'   G    43      23.005  32.576  88.053  1.00  0.00           H  
ATOM   1350 H5''   G    43      22.664  33.624  89.434  1.00  0.00           H  
ATOM   1351  C4'   G    43      24.178  34.277  88.135  1.00  0.00           C  
ATOM   1352  H4'   G    43      24.971  33.736  88.651  1.00  0.00           H  
ATOM   1353  O4'   G    43      24.481  34.392  86.741  1.00  0.00           O  
ATOM   1354  C1'   G    43      25.050  35.641  86.392  1.00  0.00           C  
ATOM   1355  H1'   G    43      26.004  35.514  85.879  1.00  0.00           H  
ATOM   1356  N9    G    43      24.111  36.437  85.551  1.00  0.00           N  
ATOM   1357  C8    G    43      22.787  36.275  85.229  1.00  0.00           C  
ATOM   1358  H8    G    43      22.188  35.460  85.607  1.00  0.00           H  
ATOM   1359  N7    G    43      22.296  37.045  84.349  1.00  0.00           N  
ATOM   1360  C5    G    43      23.401  37.936  84.156  1.00  0.00           C  
ATOM   1361  C6    G    43      23.494  39.046  83.299  1.00  0.00           C  
ATOM   1362  O6    G    43      22.555  39.456  82.647  1.00  0.00           O  
ATOM   1363  N1    G    43      24.707  39.722  83.427  1.00  0.00           N  
ATOM   1364  H1    G    43      24.874  40.453  82.750  1.00  0.00           H  
ATOM   1365  C2    G    43      25.718  39.318  84.163  1.00  0.00           C  
ATOM   1366  N2    G    43      26.618  40.236  84.301  1.00  0.00           N  
ATOM   1367  H21   G    43      26.459  41.182  83.985  1.00  0.00           H  
ATOM   1368  H22   G    43      27.480  39.986  84.765  1.00  0.00           H  
ATOM   1369  N3    G    43      25.671  38.233  84.943  1.00  0.00           N  
ATOM   1370  C4    G    43      24.502  37.577  84.874  1.00  0.00           C  
ATOM   1371  C3'   G    43      24.173  35.743  88.556  1.00  0.00           C  
ATOM   1372  H3'   G    43      23.277  36.292  88.265  1.00  0.00           H  
ATOM   1373  C2'   G    43      25.356  36.318  87.737  1.00  0.00           C  
ATOM   1374  H2'   G    43      25.229  37.401  87.725  1.00  0.00           H  
ATOM   1375  O2'   G    43      26.671  36.006  88.116  1.00  0.00           O  
ATOM   1376 HO2'   G    43      26.772  35.942  89.068  1.00  0.00           H  
ATOM   1377  O3'   G    43      24.546  35.860  89.880  1.00  0.00           O  
ATOM   1378  P     C    44      24.043  37.016  90.710  1.00  0.00           P  
ATOM   1379  OP1   C    44      24.438  36.632  92.080  1.00  0.00           O  
ATOM   1380  OP2   C    44      22.577  37.238  90.483  1.00  0.00           O  
ATOM   1381  O5'   C    44      24.898  38.337  90.203  1.00  0.00           O  
ATOM   1382  C5'   C    44      26.189  38.562  90.602  1.00  0.00           C  
ATOM   1383  H5'   C    44      26.849  37.724  90.376  1.00  0.00           H  
ATOM   1384 H5''   C    44      26.228  38.797  91.666  1.00  0.00           H  
ATOM   1385  C4'   C    44      26.741  39.826  89.881  1.00  0.00           C  
ATOM   1386  H4'   C    44      27.817  39.892  90.042  1.00  0.00           H  
ATOM   1387  O4'   C    44      26.473  39.790  88.502  1.00  0.00           O  
ATOM   1388  C1'   C    44      26.453  41.246  88.028  1.00  0.00           C  
ATOM   1389  H1'   C    44      27.352  41.411  87.434  1.00  0.00           H  
ATOM   1390  N1    C    44      25.180  41.506  87.281  1.00  0.00           N  
ATOM   1391  C6    C    44      24.098  40.701  87.334  1.00  0.00           C  
ATOM   1392  H6    C    44      23.888  39.868  87.989  1.00  0.00           H  
ATOM   1393  C5    C    44      23.055  40.964  86.548  1.00  0.00           C  
ATOM   1394  H5    C    44      22.143  40.394  86.645  1.00  0.00           H  
ATOM   1395  C4    C    44      23.188  41.896  85.536  1.00  0.00           C  
ATOM   1396  N4    C    44      22.145  42.091  84.788  1.00  0.00           N  
ATOM   1397  H41   C    44      22.340  42.442  83.861  1.00  0.00           H  
ATOM   1398  H42   C    44      21.268  41.601  84.897  1.00  0.00           H  
ATOM   1399  N3    C    44      24.204  42.680  85.428  1.00  0.00           N  
ATOM   1400  C2    C    44      25.127  42.628  86.403  1.00  0.00           C  
ATOM   1401  O2    C    44      25.914  43.622  86.485  1.00  0.00           O  
ATOM   1402  C3'   C    44      26.061  41.080  90.389  1.00  0.00           C  
ATOM   1403  H3'   C    44      24.990  40.907  90.283  1.00  0.00           H  
ATOM   1404  C2'   C    44      26.539  42.096  89.318  1.00  0.00           C  
ATOM   1405  H2'   C    44      25.794  42.890  89.267  1.00  0.00           H  
ATOM   1406  O2'   C    44      27.789  42.652  89.585  1.00  0.00           O  
ATOM   1407 HO2'   C    44      27.933  42.832  90.516  1.00  0.00           H  
ATOM   1408  O3'   C    44      26.320  41.361  91.758  1.00  0.00           O  
ATOM   1409  P     A    45      25.171  41.785  92.821  1.00  0.00           P  
ATOM   1410  OP1   A    45      25.877  42.329  94.002  1.00  0.00           O  
ATOM   1411  OP2   A    45      24.265  40.610  92.960  1.00  0.00           O  
ATOM   1412  O5'   A    45      24.330  42.879  92.038  1.00  0.00           O  
ATOM   1413  C5'   A    45      24.889  44.129  91.742  1.00  0.00           C  
ATOM   1414  H5'   A    45      25.884  43.898  91.363  1.00  0.00           H  
ATOM   1415 H5''   A    45      25.003  44.860  92.542  1.00  0.00           H  
ATOM   1416  C4'   A    45      24.143  44.884  90.647  1.00  0.00           C  
ATOM   1417  H4'   A    45      24.731  45.787  90.484  1.00  0.00           H  
ATOM   1418  O4'   A    45      23.978  44.144  89.410  1.00  0.00           O  
ATOM   1419  C1'   A    45      22.733  44.367  88.796  1.00  0.00           C  
ATOM   1420  H1'   A    45      22.878  44.874  87.842  1.00  0.00           H  
ATOM   1421  N9    A    45      21.947  43.051  88.620  1.00  0.00           N  
ATOM   1422  C8    A    45      22.004  41.941  89.403  1.00  0.00           C  
ATOM   1423  H8    A    45      22.873  41.771  90.021  1.00  0.00           H  
ATOM   1424  N7    A    45      21.143  40.946  89.154  1.00  0.00           N  
ATOM   1425  C5    A    45      20.373  41.583  88.148  1.00  0.00           C  
ATOM   1426  C6    A    45      19.160  41.261  87.441  1.00  0.00           C  
ATOM   1427  N6    A    45      18.432  40.156  87.494  1.00  0.00           N  
ATOM   1428  H61   A    45      17.644  39.952  86.896  1.00  0.00           H  
ATOM   1429  H62   A    45      18.478  39.624  88.351  1.00  0.00           H  
ATOM   1430  N1    A    45      18.617  42.072  86.522  1.00  0.00           N  
ATOM   1431  C2    A    45      19.303  43.201  86.242  1.00  0.00           C  
ATOM   1432  H2    A    45      18.884  43.777  85.430  1.00  0.00           H  
ATOM   1433  N3    A    45      20.411  43.700  86.823  1.00  0.00           N  
ATOM   1434  C4    A    45      20.863  42.855  87.814  1.00  0.00           C  
ATOM   1435  C3'   A    45      22.727  45.217  91.047  1.00  0.00           C  
ATOM   1436  H3'   A    45      22.270  44.369  91.558  1.00  0.00           H  
ATOM   1437  C2'   A    45      22.040  45.457  89.716  1.00  0.00           C  
ATOM   1438  H2'   A    45      20.993  45.169  89.813  1.00  0.00           H  
ATOM   1439  O2'   A    45      22.255  46.797  89.205  1.00  0.00           O  
ATOM   1440 HO2'   A    45      21.605  46.923  88.510  1.00  0.00           H  
ATOM   1441  O3'   A    45      22.670  46.337  91.844  1.00  0.00           O  
ATOM   1442  P     C    46      21.661  46.449  93.137  1.00  0.00           P  
ATOM   1443  OP1   C    46      22.122  47.535  94.074  1.00  0.00           O  
ATOM   1444  OP2   C    46      21.463  45.144  93.752  1.00  0.00           O  
ATOM   1445  O5'   C    46      20.219  46.755  92.707  1.00  0.00           O  
ATOM   1446  C5'   C    46      19.988  47.967  91.996  1.00  0.00           C  
ATOM   1447  H5'   C    46      20.715  48.163  91.208  1.00  0.00           H  
ATOM   1448 H5''   C    46      20.047  48.770  92.730  1.00  0.00           H  
ATOM   1449  C4'   C    46      18.637  47.973  91.311  1.00  0.00           C  
ATOM   1450  H4'   C    46      18.480  48.816  90.638  1.00  0.00           H  
ATOM   1451  O4'   C    46      18.483  46.779  90.559  1.00  0.00           O  
ATOM   1452  C1'   C    46      17.201  46.267  91.019  1.00  0.00           C  
ATOM   1453  H1'   C    46      16.432  46.856  90.521  1.00  0.00           H  
ATOM   1454  N1    C    46      17.082  44.846  90.749  1.00  0.00           N  
ATOM   1455  C6    C    46      18.214  44.025  90.824  1.00  0.00           C  
ATOM   1456  H6    C    46      19.199  44.377  91.093  1.00  0.00           H  
ATOM   1457  C5    C    46      17.999  42.676  90.708  1.00  0.00           C  
ATOM   1458  H5    C    46      18.816  41.970  90.672  1.00  0.00           H  
ATOM   1459  C4    C    46      16.720  42.209  90.419  1.00  0.00           C  
ATOM   1460  N4    C    46      16.518  40.937  90.247  1.00  0.00           N  
ATOM   1461  H41   C    46      15.594  40.613  90.003  1.00  0.00           H  
ATOM   1462  H42   C    46      17.242  40.280  90.500  1.00  0.00           H  
ATOM   1463  N3    C    46      15.644  42.966  90.409  1.00  0.00           N  
ATOM   1464  C2    C    46      15.808  44.335  90.445  1.00  0.00           C  
ATOM   1465  O2    C    46      14.784  45.071  90.391  1.00  0.00           O  
ATOM   1466  C3'   C    46      17.575  48.046  92.440  1.00  0.00           C  
ATOM   1467  H3'   C    46      18.112  48.459  93.293  1.00  0.00           H  
ATOM   1468  C2'   C    46      17.043  46.674  92.521  1.00  0.00           C  
ATOM   1469  H2'   C    46      15.991  46.616  92.801  1.00  0.00           H  
ATOM   1470  O2'   C    46      17.800  45.822  93.408  1.00  0.00           O  
ATOM   1471 HO2'   C    46      18.715  46.074  93.267  1.00  0.00           H  
ATOM   1472  O3'   C    46      16.539  48.961  92.026  1.00  0.00           O  
ATOM   1473  P     U    47      16.521  50.516  92.390  1.00  0.00           P  
ATOM   1474  OP1   U    47      15.130  51.085  92.137  1.00  0.00           O  
ATOM   1475  OP2   U    47      17.140  50.794  93.637  1.00  0.00           O  
ATOM   1476  O5'   U    47      17.488  51.231  91.286  1.00  0.00           O  
ATOM   1477  C5'   U    47      17.056  51.410  89.946  1.00  0.00           C  
ATOM   1478  H5'   U    47      16.501  52.346  90.002  1.00  0.00           H  
ATOM   1479 H5''   U    47      16.418  50.627  89.538  1.00  0.00           H  
ATOM   1480  C4'   U    47      18.229  51.673  88.968  1.00  0.00           C  
ATOM   1481  H4'   U    47      18.834  52.540  89.233  1.00  0.00           H  
ATOM   1482  O4'   U    47      19.296  50.738  89.043  1.00  0.00           O  
ATOM   1483  C1'   U    47      19.384  50.065  87.780  1.00  0.00           C  
ATOM   1484  H1'   U    47      20.418  49.856  87.507  1.00  0.00           H  
ATOM   1485  N1    U    47      18.679  48.669  87.648  1.00  0.00           N  
ATOM   1486  C6    U    47      17.343  48.485  87.865  1.00  0.00           C  
ATOM   1487  H6    U    47      16.757  49.373  88.050  1.00  0.00           H  
ATOM   1488  C5    U    47      16.743  47.253  87.977  1.00  0.00           C  
ATOM   1489  H5    U    47      15.674  47.235  88.132  1.00  0.00           H  
ATOM   1490  C4    U    47      17.556  46.050  87.608  1.00  0.00           C  
ATOM   1491  O4    U    47      17.085  44.893  87.654  1.00  0.00           O  
ATOM   1492  N3    U    47      18.877  46.244  87.285  1.00  0.00           N  
ATOM   1493  H3    U    47      19.552  45.542  87.017  1.00  0.00           H  
ATOM   1494  C2    U    47      19.447  47.497  87.369  1.00  0.00           C  
ATOM   1495  O2    U    47      20.684  47.491  87.155  1.00  0.00           O  
ATOM   1496  C3'   U    47      17.880  52.020  87.487  1.00  0.00           C  
ATOM   1497  H3'   U    47      16.911  51.522  87.469  1.00  0.00           H  
ATOM   1498  C2'   U    47      18.937  51.142  86.792  1.00  0.00           C  
ATOM   1499  H2'   U    47      18.433  50.550  86.029  1.00  0.00           H  
ATOM   1500  O2'   U    47      20.102  51.780  86.270  1.00  0.00           O  
ATOM   1501 HO2'   U    47      20.551  52.104  87.054  1.00  0.00           H  
ATOM   1502  O3'   U    47      17.811  53.415  87.170  1.00  0.00           O  
ATOM   1503  P     A    48      16.968  53.863  85.956  1.00  0.00           P  
ATOM   1504  OP1   A    48      16.950  55.340  85.913  1.00  0.00           O  
ATOM   1505  OP2   A    48      15.703  53.077  86.054  1.00  0.00           O  
ATOM   1506  O5'   A    48      17.783  53.260  84.681  1.00  0.00           O  
ATOM   1507  C5'   A    48      17.467  53.778  83.385  1.00  0.00           C  
ATOM   1508  H5'   A    48      18.359  53.721  82.762  1.00  0.00           H  
ATOM   1509 H5''   A    48      17.037  54.779  83.368  1.00  0.00           H  
ATOM   1510  C4'   A    48      16.501  52.905  82.614  1.00  0.00           C  
ATOM   1511  H4'   A    48      15.681  52.587  83.258  1.00  0.00           H  
ATOM   1512  O4'   A    48      16.026  53.533  81.429  1.00  0.00           O  
ATOM   1513  C1'   A    48      15.825  52.597  80.430  1.00  0.00           C  
ATOM   1514  H1'   A    48      14.779  52.685  80.134  1.00  0.00           H  
ATOM   1515  N9    A    48      16.612  53.047  79.255  1.00  0.00           N  
ATOM   1516  C8    A    48      17.498  54.102  79.166  1.00  0.00           C  
ATOM   1517  H8    A    48      17.455  54.915  79.876  1.00  0.00           H  
ATOM   1518  N7    A    48      18.284  54.085  78.106  1.00  0.00           N  
ATOM   1519  C5    A    48      17.775  52.960  77.363  1.00  0.00           C  
ATOM   1520  C6    A    48      18.202  52.258  76.191  1.00  0.00           C  
ATOM   1521  N6    A    48      19.103  52.682  75.325  1.00  0.00           N  
ATOM   1522  H61   A    48      19.117  52.241  74.417  1.00  0.00           H  
ATOM   1523  H62   A    48      19.715  53.441  75.591  1.00  0.00           H  
ATOM   1524  N1    A    48      17.581  51.112  75.769  1.00  0.00           N  
ATOM   1525  C2    A    48      16.597  50.666  76.589  1.00  0.00           C  
ATOM   1526  H2    A    48      16.132  49.754  76.245  1.00  0.00           H  
ATOM   1527  N3    A    48      16.205  51.186  77.772  1.00  0.00           N  
ATOM   1528  C4    A    48      16.829  52.309  78.061  1.00  0.00           C  
ATOM   1529  C3'   A    48      17.114  51.563  82.126  1.00  0.00           C  
ATOM   1530  H3'   A    48      18.117  51.817  81.782  1.00  0.00           H  
ATOM   1531  C2'   A    48      16.180  51.200  80.976  1.00  0.00           C  
ATOM   1532  H2'   A    48      16.500  50.595  80.128  1.00  0.00           H  
ATOM   1533  O2'   A    48      14.900  50.637  81.428  1.00  0.00           O  
ATOM   1534 HO2'   A    48      14.598  50.886  82.304  1.00  0.00           H  
ATOM   1535  O3'   A    48      17.091  50.577  83.167  1.00  0.00           O  
ATOM   1536  P     G    49      18.245  49.501  83.134  1.00  0.00           P  
ATOM   1537  OP1   G    49      18.006  48.540  84.176  1.00  0.00           O  
ATOM   1538  OP2   G    49      19.466  50.335  83.314  1.00  0.00           O  
ATOM   1539  O5'   G    49      18.304  48.726  81.750  1.00  0.00           O  
ATOM   1540  C5'   G    49      17.242  47.754  81.465  1.00  0.00           C  
ATOM   1541  H5'   G    49      16.286  48.275  81.427  1.00  0.00           H  
ATOM   1542 H5''   G    49      17.114  46.982  82.224  1.00  0.00           H  
ATOM   1543  C4'   G    49      17.523  47.172  80.067  1.00  0.00           C  
ATOM   1544  H4'   G    49      16.786  46.428  79.764  1.00  0.00           H  
ATOM   1545  O4'   G    49      17.494  48.166  79.039  1.00  0.00           O  
ATOM   1546  C1'   G    49      18.452  47.895  77.974  1.00  0.00           C  
ATOM   1547  H1'   G    49      17.980  47.922  76.992  1.00  0.00           H  
ATOM   1548  N9    G    49      19.522  48.927  77.995  1.00  0.00           N  
ATOM   1549  C8    G    49      19.662  49.898  78.906  1.00  0.00           C  
ATOM   1550  H8    G    49      19.044  50.016  79.784  1.00  0.00           H  
ATOM   1551  N7    G    49      20.550  50.838  78.586  1.00  0.00           N  
ATOM   1552  C5    G    49      21.044  50.325  77.380  1.00  0.00           C  
ATOM   1553  C6    G    49      22.029  50.918  76.455  1.00  0.00           C  
ATOM   1554  O6    G    49      22.698  51.955  76.639  1.00  0.00           O  
ATOM   1555  N1    G    49      22.199  50.216  75.291  1.00  0.00           N  
ATOM   1556  H1    G    49      22.755  50.612  74.546  1.00  0.00           H  
ATOM   1557  C2    G    49      21.508  49.059  75.026  1.00  0.00           C  
ATOM   1558  N2    G    49      21.622  48.561  73.868  1.00  0.00           N  
ATOM   1559  H21   G    49      20.864  47.911  73.716  1.00  0.00           H  
ATOM   1560  H22   G    49      21.817  49.225  73.133  1.00  0.00           H  
ATOM   1561  N3    G    49      20.534  48.543  75.805  1.00  0.00           N  
ATOM   1562  C4    G    49      20.409  49.184  77.021  1.00  0.00           C  
ATOM   1563  C3'   G    49      18.892  46.519  79.943  1.00  0.00           C  
ATOM   1564  H3'   G    49      19.651  47.107  80.459  1.00  0.00           H  
ATOM   1565  C2'   G    49      19.026  46.510  78.360  1.00  0.00           C  
ATOM   1566  H2'   G    49      20.049  46.284  78.059  1.00  0.00           H  
ATOM   1567  O2'   G    49      18.235  45.454  77.721  1.00  0.00           O  
ATOM   1568 HO2'   G    49      18.058  44.742  78.340  1.00  0.00           H  
ATOM   1569  O3'   G    49      18.749  45.183  80.493  1.00  0.00           O  
ATOM   1570  P     U    50      19.972  44.333  81.000  1.00  0.00           P  
ATOM   1571  OP1   U    50      19.554  42.897  81.081  1.00  0.00           O  
ATOM   1572  OP2   U    50      20.403  45.020  82.217  1.00  0.00           O  
ATOM   1573  O5'   U    50      21.179  44.406  80.037  1.00  0.00           O  
ATOM   1574  C5'   U    50      21.241  43.856  78.718  1.00  0.00           C  
ATOM   1575  H5'   U    50      20.339  44.127  78.168  1.00  0.00           H  
ATOM   1576 H5''   U    50      21.191  42.770  78.802  1.00  0.00           H  
ATOM   1577  C4'   U    50      22.476  44.502  77.966  1.00  0.00           C  
ATOM   1578  H4'   U    50      22.414  44.114  76.949  1.00  0.00           H  
ATOM   1579  O4'   U    50      22.335  45.917  77.939  1.00  0.00           O  
ATOM   1580  C1'   U    50      23.477  46.475  78.533  1.00  0.00           C  
ATOM   1581  H1'   U    50      24.209  46.624  77.739  1.00  0.00           H  
ATOM   1582  N1    U    50      23.130  47.745  79.171  1.00  0.00           N  
ATOM   1583  C6    U    50      22.251  47.770  80.250  1.00  0.00           C  
ATOM   1584  H6    U    50      21.728  46.867  80.530  1.00  0.00           H  
ATOM   1585  C5    U    50      21.895  48.882  80.925  1.00  0.00           C  
ATOM   1586  H5    U    50      21.149  48.764  81.698  1.00  0.00           H  
ATOM   1587  C4    U    50      22.757  50.022  80.748  1.00  0.00           C  
ATOM   1588  O4    U    50      22.549  51.060  81.313  1.00  0.00           O  
ATOM   1589  N3    U    50      23.719  49.968  79.757  1.00  0.00           N  
ATOM   1590  H3    U    50      24.281  50.789  79.588  1.00  0.00           H  
ATOM   1591  C2    U    50      23.875  48.875  78.892  1.00  0.00           C  
ATOM   1592  O2    U    50      24.549  48.976  77.824  1.00  0.00           O  
ATOM   1593  C3'   U    50      23.807  44.180  78.577  1.00  0.00           C  
ATOM   1594  H3'   U    50      23.602  43.378  79.286  1.00  0.00           H  
ATOM   1595  C2'   U    50      24.142  45.450  79.416  1.00  0.00           C  
ATOM   1596  H2'   U    50      23.701  45.433  80.413  1.00  0.00           H  
ATOM   1597  O2'   U    50      25.498  45.540  79.508  1.00  0.00           O  
ATOM   1598 HO2'   U    50      25.864  44.669  79.339  1.00  0.00           H  
ATOM   1599  O3'   U    50      24.733  43.796  77.523  1.00  0.00           O  
ATOM   1600  P     A    51      25.702  42.566  77.747  1.00  0.00           P  
ATOM   1601  OP1   A    51      26.220  42.217  76.419  1.00  0.00           O  
ATOM   1602  OP2   A    51      24.961  41.521  78.460  1.00  0.00           O  
ATOM   1603  O5'   A    51      26.955  43.286  78.608  1.00  0.00           O  
ATOM   1604  C5'   A    51      28.121  43.701  77.843  1.00  0.00           C  
ATOM   1605  H5'   A    51      27.732  44.481  77.189  1.00  0.00           H  
ATOM   1606 H5''   A    51      28.548  42.870  77.283  1.00  0.00           H  
ATOM   1607  C4'   A    51      29.329  44.316  78.558  1.00  0.00           C  
ATOM   1608  H4'   A    51      30.017  44.530  77.740  1.00  0.00           H  
ATOM   1609  O4'   A    51      28.862  45.548  79.116  1.00  0.00           O  
ATOM   1610  C1'   A    51      29.163  45.553  80.556  1.00  0.00           C  
ATOM   1611  H1'   A    51      30.170  45.929  80.734  1.00  0.00           H  
ATOM   1612  N9    A    51      28.121  46.260  81.293  1.00  0.00           N  
ATOM   1613  C8    A    51      27.413  45.884  82.420  1.00  0.00           C  
ATOM   1614  H8    A    51      27.449  44.860  82.763  1.00  0.00           H  
ATOM   1615  N7    A    51      26.733  46.815  83.010  1.00  0.00           N  
ATOM   1616  C5    A    51      26.929  47.899  82.166  1.00  0.00           C  
ATOM   1617  C6    A    51      26.252  49.148  82.000  1.00  0.00           C  
ATOM   1618  N6    A    51      25.330  49.587  82.818  1.00  0.00           N  
ATOM   1619  H61   A    51      24.833  50.452  82.659  1.00  0.00           H  
ATOM   1620  H62   A    51      25.283  49.117  83.710  1.00  0.00           H  
ATOM   1621  N1    A    51      26.504  49.887  80.921  1.00  0.00           N  
ATOM   1622  C2    A    51      27.363  49.423  80.029  1.00  0.00           C  
ATOM   1623  H2    A    51      27.657  50.155  79.292  1.00  0.00           H  
ATOM   1624  N3    A    51      27.975  48.323  80.026  1.00  0.00           N  
ATOM   1625  C4    A    51      27.660  47.524  81.100  1.00  0.00           C  
ATOM   1626  C3'   A    51      29.986  43.551  79.678  1.00  0.00           C  
ATOM   1627  H3'   A    51      29.733  42.515  79.449  1.00  0.00           H  
ATOM   1628  C2'   A    51      29.170  44.116  80.816  1.00  0.00           C  
ATOM   1629  H2'   A    51      28.190  43.661  80.676  1.00  0.00           H  
ATOM   1630  O2'   A    51      29.695  43.957  82.104  1.00  0.00           O  
ATOM   1631 HO2'   A    51      30.654  43.912  82.099  1.00  0.00           H  
ATOM   1632  O3'   A    51      31.363  43.830  79.722  1.00  0.00           O  
ATOM   1633  P     C    52      32.421  42.744  79.256  1.00  0.00           P  
ATOM   1634  OP1   C    52      33.867  43.076  79.426  1.00  0.00           O  
ATOM   1635  OP2   C    52      32.017  42.204  77.999  1.00  0.00           O  
ATOM   1636  O5'   C    52      32.176  41.517  80.255  1.00  0.00           O  
ATOM   1637  C5'   C    52      32.594  41.449  81.603  1.00  0.00           C  
ATOM   1638  H5'   C    52      32.353  42.331  82.197  1.00  0.00           H  
ATOM   1639 H5''   C    52      33.678  41.348  81.653  1.00  0.00           H  
ATOM   1640  C4'   C    52      32.101  40.130  82.288  1.00  0.00           C  
ATOM   1641  H4'   C    52      32.717  39.981  83.175  1.00  0.00           H  
ATOM   1642  O4'   C    52      30.797  40.140  82.790  1.00  0.00           O  
ATOM   1643  C1'   C    52      30.139  38.891  82.617  1.00  0.00           C  
ATOM   1644  H1'   C    52      29.728  38.462  83.531  1.00  0.00           H  
ATOM   1645  N1    C    52      29.089  38.903  81.621  1.00  0.00           N  
ATOM   1646  C6    C    52      28.845  40.020  80.851  1.00  0.00           C  
ATOM   1647  H6    C    52      29.655  40.733  80.894  1.00  0.00           H  
ATOM   1648  C5    C    52      27.670  40.115  80.088  1.00  0.00           C  
ATOM   1649  H5    C    52      27.519  41.014  79.508  1.00  0.00           H  
ATOM   1650  C4    C    52      26.725  39.018  80.122  1.00  0.00           C  
ATOM   1651  N4    C    52      25.547  39.190  79.846  1.00  0.00           N  
ATOM   1652  H41   C    52      25.325  39.798  79.071  1.00  0.00           H  
ATOM   1653  H42   C    52      24.894  38.583  80.321  1.00  0.00           H  
ATOM   1654  N3    C    52      26.906  37.983  80.973  1.00  0.00           N  
ATOM   1655  C2    C    52      28.099  37.879  81.673  1.00  0.00           C  
ATOM   1656  O2    C    52      28.269  36.944  82.472  1.00  0.00           O  
ATOM   1657  C3'   C    52      32.216  38.885  81.374  1.00  0.00           C  
ATOM   1658  H3'   C    52      31.900  39.278  80.408  1.00  0.00           H  
ATOM   1659  C2'   C    52      31.251  37.959  82.094  1.00  0.00           C  
ATOM   1660  H2'   C    52      30.792  37.233  81.423  1.00  0.00           H  
ATOM   1661  O2'   C    52      31.852  37.336  83.147  1.00  0.00           O  
ATOM   1662 HO2'   C    52      32.782  37.203  82.947  1.00  0.00           H  
ATOM   1663  O3'   C    52      33.483  38.307  81.299  1.00  0.00           O  
ATOM   1664  P     U    53      33.763  37.460  79.948  1.00  0.00           P  
ATOM   1665  OP1   U    53      35.165  37.087  80.050  1.00  0.00           O  
ATOM   1666  OP2   U    53      33.256  38.178  78.784  1.00  0.00           O  
ATOM   1667  O5'   U    53      32.898  36.125  80.037  1.00  0.00           O  
ATOM   1668  C5'   U    53      33.234  35.135  80.944  1.00  0.00           C  
ATOM   1669  H5'   U    53      33.487  35.644  81.874  1.00  0.00           H  
ATOM   1670 H5''   U    53      34.180  34.649  80.705  1.00  0.00           H  
ATOM   1671  C4'   U    53      32.195  34.085  81.247  1.00  0.00           C  
ATOM   1672  H4'   U    53      32.493  33.526  82.134  1.00  0.00           H  
ATOM   1673  O4'   U    53      30.959  34.585  81.641  1.00  0.00           O  
ATOM   1674  C1'   U    53      29.951  33.656  81.305  1.00  0.00           C  
ATOM   1675  H1'   U    53      29.311  33.264  82.095  1.00  0.00           H  
ATOM   1676  N1    U    53      29.053  34.302  80.239  1.00  0.00           N  
ATOM   1677  C6    U    53      29.313  35.455  79.580  1.00  0.00           C  
ATOM   1678  H6    U    53      30.259  35.943  79.761  1.00  0.00           H  
ATOM   1679  C5    U    53      28.486  35.917  78.621  1.00  0.00           C  
ATOM   1680  H5    U    53      28.801  36.851  78.178  1.00  0.00           H  
ATOM   1681  C4    U    53      27.154  35.316  78.418  1.00  0.00           C  
ATOM   1682  O4    U    53      26.310  35.818  77.672  1.00  0.00           O  
ATOM   1683  N3    U    53      26.935  34.197  79.179  1.00  0.00           N  
ATOM   1684  H3    U    53      26.072  33.696  79.026  1.00  0.00           H  
ATOM   1685  C2    U    53      27.837  33.654  80.075  1.00  0.00           C  
ATOM   1686  O2    U    53      27.653  32.465  80.442  1.00  0.00           O  
ATOM   1687  C3'   U    53      31.889  33.139  80.129  1.00  0.00           C  
ATOM   1688  H3'   U    53      31.590  33.667  79.224  1.00  0.00           H  
ATOM   1689  C2'   U    53      30.667  32.455  80.695  1.00  0.00           C  
ATOM   1690  H2'   U    53      30.163  31.826  79.961  1.00  0.00           H  
ATOM   1691  O2'   U    53      31.006  31.626  81.779  1.00  0.00           O  
ATOM   1692 HO2'   U    53      31.804  31.115  81.626  1.00  0.00           H  
ATOM   1693  O3'   U    53      33.026  32.318  79.848  1.00  0.00           O  
ATOM   1694  P     G    54      33.044  31.474  78.534  1.00  0.00           P  
ATOM   1695  OP1   G    54      34.387  30.780  78.476  1.00  0.00           O  
ATOM   1696  OP2   G    54      32.654  32.338  77.413  1.00  0.00           O  
ATOM   1697  O5'   G    54      31.874  30.435  78.632  1.00  0.00           O  
ATOM   1698  C5'   G    54      31.950  29.375  79.430  1.00  0.00           C  
ATOM   1699  H5'   G    54      31.940  29.679  80.477  1.00  0.00           H  
ATOM   1700 H5''   G    54      32.706  28.687  79.054  1.00  0.00           H  
ATOM   1701  C4'   G    54      30.643  28.575  79.287  1.00  0.00           C  
ATOM   1702  H4'   G    54      30.420  27.855  80.075  1.00  0.00           H  
ATOM   1703  O4'   G    54      29.551  29.410  79.468  1.00  0.00           O  
ATOM   1704  C1'   G    54      28.449  29.132  78.590  1.00  0.00           C  
ATOM   1705  H1'   G    54      27.577  28.831  79.170  1.00  0.00           H  
ATOM   1706  N9    G    54      28.107  30.330  77.759  1.00  0.00           N  
ATOM   1707  C8    G    54      28.943  31.363  77.396  1.00  0.00           C  
ATOM   1708  H8    G    54      29.985  31.427  77.673  1.00  0.00           H  
ATOM   1709  N7    G    54      28.312  32.277  76.643  1.00  0.00           N  
ATOM   1710  C5    G    54      27.007  31.805  76.559  1.00  0.00           C  
ATOM   1711  C6    G    54      25.822  32.377  76.016  1.00  0.00           C  
ATOM   1712  O6    G    54      25.624  33.387  75.312  1.00  0.00           O  
ATOM   1713  N1    G    54      24.663  31.585  76.161  1.00  0.00           N  
ATOM   1714  H1    G    54      23.809  31.986  75.800  1.00  0.00           H  
ATOM   1715  C2    G    54      24.776  30.416  76.755  1.00  0.00           C  
ATOM   1716  N2    G    54      23.628  29.829  76.642  1.00  0.00           N  
ATOM   1717  H21   G    54      23.471  28.951  77.117  1.00  0.00           H  
ATOM   1718  H22   G    54      22.885  30.301  76.147  1.00  0.00           H  
ATOM   1719  N3    G    54      25.783  29.914  77.428  1.00  0.00           N  
ATOM   1720  C4    G    54      26.887  30.668  77.305  1.00  0.00           C  
ATOM   1721  C3'   G    54      30.406  27.889  77.938  1.00  0.00           C  
ATOM   1722  H3'   G    54      30.840  28.611  77.245  1.00  0.00           H  
ATOM   1723  C2'   G    54      28.888  27.904  77.801  1.00  0.00           C  
ATOM   1724  H2'   G    54      28.770  28.043  76.726  1.00  0.00           H  
ATOM   1725  O2'   G    54      28.301  26.776  78.301  1.00  0.00           O  
ATOM   1726 HO2'   G    54      28.358  26.192  77.540  1.00  0.00           H  
ATOM   1727  O3'   G    54      31.201  26.651  77.907  1.00  0.00           O  
ATOM   1728  P     A    55      31.329  25.924  76.480  1.00  0.00           P  
ATOM   1729  OP1   A    55      31.969  24.646  76.802  1.00  0.00           O  
ATOM   1730  OP2   A    55      32.068  26.748  75.483  1.00  0.00           O  
ATOM   1731  O5'   A    55      29.861  25.691  76.010  1.00  0.00           O  
ATOM   1732  C5'   A    55      29.373  25.586  74.649  1.00  0.00           C  
ATOM   1733  H5'   A    55      29.918  24.868  74.037  1.00  0.00           H  
ATOM   1734 H5''   A    55      29.439  26.595  74.242  1.00  0.00           H  
ATOM   1735  C4'   A    55      27.870  25.312  74.640  1.00  0.00           C  
ATOM   1736  H4'   A    55      27.726  24.345  75.123  1.00  0.00           H  
ATOM   1737  O4'   A    55      27.163  26.393  75.232  1.00  0.00           O  
ATOM   1738  C1'   A    55      25.987  26.655  74.568  1.00  0.00           C  
ATOM   1739  H1'   A    55      25.095  26.656  75.195  1.00  0.00           H  
ATOM   1740  N9    A    55      25.998  28.000  73.982  1.00  0.00           N  
ATOM   1741  C8    A    55      27.010  28.837  73.726  1.00  0.00           C  
ATOM   1742  H8    A    55      28.029  28.552  73.945  1.00  0.00           H  
ATOM   1743  N7    A    55      26.671  30.026  73.372  1.00  0.00           N  
ATOM   1744  C5    A    55      25.261  30.015  73.368  1.00  0.00           C  
ATOM   1745  C6    A    55      24.237  30.971  73.170  1.00  0.00           C  
ATOM   1746  N6    A    55      24.329  32.242  72.922  1.00  0.00           N  
ATOM   1747  H61   A    55      25.228  32.669  73.091  1.00  0.00           H  
ATOM   1748  H62   A    55      23.485  32.796  72.953  1.00  0.00           H  
ATOM   1749  N1    A    55      22.944  30.575  73.135  1.00  0.00           N  
ATOM   1750  C2    A    55      22.648  29.328  73.482  1.00  0.00           C  
ATOM   1751  H2    A    55      21.638  28.959  73.573  1.00  0.00           H  
ATOM   1752  N3    A    55      23.573  28.335  73.655  1.00  0.00           N  
ATOM   1753  C4    A    55      24.869  28.757  73.694  1.00  0.00           C  
ATOM   1754  C3'   A    55      27.322  25.295  73.233  1.00  0.00           C  
ATOM   1755  H3'   A    55      27.811  26.146  72.759  1.00  0.00           H  
ATOM   1756  C2'   A    55      25.814  25.582  73.471  1.00  0.00           C  
ATOM   1757  H2'   A    55      25.374  26.087  72.611  1.00  0.00           H  
ATOM   1758  O2'   A    55      25.083  24.440  73.921  1.00  0.00           O  
ATOM   1759 HO2'   A    55      25.048  23.766  73.238  1.00  0.00           H  
ATOM   1760  O3'   A    55      27.662  24.042  72.740  1.00  0.00           O  
ATOM   1761  P     U    56      27.709  23.680  71.216  1.00  0.00           P  
ATOM   1762  OP1   U    56      27.815  22.183  71.182  1.00  0.00           O  
ATOM   1763  OP2   U    56      28.760  24.468  70.473  1.00  0.00           O  
ATOM   1764  O5'   U    56      26.330  24.090  70.437  1.00  0.00           O  
ATOM   1765  C5'   U    56      25.238  23.243  70.456  1.00  0.00           C  
ATOM   1766  H5'   U    56      25.123  22.833  71.459  1.00  0.00           H  
ATOM   1767 H5''   U    56      25.464  22.355  69.865  1.00  0.00           H  
ATOM   1768  C4'   U    56      24.021  24.059  70.107  1.00  0.00           C  
ATOM   1769  H4'   U    56      23.228  23.343  70.320  1.00  0.00           H  
ATOM   1770  O4'   U    56      23.904  25.198  71.006  1.00  0.00           O  
ATOM   1771  C1'   U    56      23.100  26.246  70.432  1.00  0.00           C  
ATOM   1772  H1'   U    56      22.165  26.459  70.951  1.00  0.00           H  
ATOM   1773  N1    U    56      23.829  27.487  70.375  1.00  0.00           N  
ATOM   1774  C6    U    56      25.210  27.503  70.240  1.00  0.00           C  
ATOM   1775  H6    U    56      25.809  26.617  70.393  1.00  0.00           H  
ATOM   1776  C5    U    56      25.857  28.670  70.135  1.00  0.00           C  
ATOM   1777  H5    U    56      26.931  28.691  70.023  1.00  0.00           H  
ATOM   1778  C4    U    56      25.153  29.933  70.088  1.00  0.00           C  
ATOM   1779  O4    U    56      25.818  30.995  69.996  1.00  0.00           O  
ATOM   1780  N3    U    56      23.819  29.864  70.004  1.00  0.00           N  
ATOM   1781  H3    U    56      23.428  30.796  70.008  1.00  0.00           H  
ATOM   1782  C2    U    56      23.136  28.703  70.214  1.00  0.00           C  
ATOM   1783  O2    U    56      21.885  28.759  70.309  1.00  0.00           O  
ATOM   1784  C3'   U    56      23.930  24.702  68.729  1.00  0.00           C  
ATOM   1785  H3'   U    56      24.861  25.241  68.549  1.00  0.00           H  
ATOM   1786  C2'   U    56      22.757  25.727  69.096  1.00  0.00           C  
ATOM   1787  H2'   U    56      22.800  26.585  68.425  1.00  0.00           H  
ATOM   1788  O2'   U    56      21.470  25.132  69.065  1.00  0.00           O  
ATOM   1789 HO2'   U    56      20.758  25.707  68.773  1.00  0.00           H  
ATOM   1790  O3'   U    56      23.647  23.858  67.599  1.00  0.00           O  
ATOM   1791  P     G    57      23.789  24.368  66.180  1.00  0.00           P  
ATOM   1792  OP1   G    57      23.575  23.160  65.299  1.00  0.00           O  
ATOM   1793  OP2   G    57      25.046  25.106  66.118  1.00  0.00           O  
ATOM   1794  O5'   G    57      22.690  25.408  65.874  1.00  0.00           O  
ATOM   1795  C5'   G    57      21.287  25.032  65.739  1.00  0.00           C  
ATOM   1796  H5'   G    57      20.919  24.384  66.534  1.00  0.00           H  
ATOM   1797 H5''   G    57      21.174  24.574  64.756  1.00  0.00           H  
ATOM   1798  C4'   G    57      20.443  26.281  65.645  1.00  0.00           C  
ATOM   1799  H4'   G    57      19.376  26.063  65.611  1.00  0.00           H  
ATOM   1800  O4'   G    57      20.691  27.160  66.734  1.00  0.00           O  
ATOM   1801  C1'   G    57      20.583  28.538  66.252  1.00  0.00           C  
ATOM   1802  H1'   G    57      19.746  29.093  66.677  1.00  0.00           H  
ATOM   1803  N9    G    57      21.796  29.358  66.561  1.00  0.00           N  
ATOM   1804  C8    G    57      23.106  29.001  66.605  1.00  0.00           C  
ATOM   1805  H8    G    57      23.424  28.001  66.348  1.00  0.00           H  
ATOM   1806  N7    G    57      23.952  30.008  66.643  1.00  0.00           N  
ATOM   1807  C5    G    57      23.123  31.119  66.810  1.00  0.00           C  
ATOM   1808  C6    G    57      23.377  32.534  66.953  1.00  0.00           C  
ATOM   1809  O6    G    57      24.436  33.077  67.114  1.00  0.00           O  
ATOM   1810  N1    G    57      22.243  33.366  66.764  1.00  0.00           N  
ATOM   1811  H1    G    57      22.406  34.362  66.714  1.00  0.00           H  
ATOM   1812  C2    G    57      21.002  32.889  66.477  1.00  0.00           C  
ATOM   1813  N2    G    57      20.072  33.696  66.236  1.00  0.00           N  
ATOM   1814  H21   G    57      20.346  34.642  66.461  1.00  0.00           H  
ATOM   1815  H22   G    57      19.232  33.424  65.745  1.00  0.00           H  
ATOM   1816  N3    G    57      20.715  31.575  66.413  1.00  0.00           N  
ATOM   1817  C4    G    57      21.814  30.753  66.545  1.00  0.00           C  
ATOM   1818  C3'   G    57      20.779  27.065  64.363  1.00  0.00           C  
ATOM   1819  H3'   G    57      21.859  27.120  64.229  1.00  0.00           H  
ATOM   1820  C2'   G    57      20.360  28.515  64.763  1.00  0.00           C  
ATOM   1821  H2'   G    57      20.891  29.252  64.161  1.00  0.00           H  
ATOM   1822  O2'   G    57      18.931  28.747  64.668  1.00  0.00           O  
ATOM   1823 HO2'   G    57      18.752  28.233  63.877  1.00  0.00           H  
ATOM   1824  O3'   G    57      20.083  26.568  63.239  1.00  0.00           O  
ATOM   1825  P     U    58      20.479  26.947  61.812  1.00  0.00           P  
ATOM   1826  OP1   U    58      19.498  26.442  60.838  1.00  0.00           O  
ATOM   1827  OP2   U    58      21.848  26.395  61.719  1.00  0.00           O  
ATOM   1828  O5'   U    58      20.480  28.473  61.729  1.00  0.00           O  
ATOM   1829  C5'   U    58      19.287  29.199  61.401  1.00  0.00           C  
ATOM   1830  H5'   U    58      18.434  29.008  62.052  1.00  0.00           H  
ATOM   1831 H5''   U    58      18.885  28.980  60.412  1.00  0.00           H  
ATOM   1832  C4'   U    58      19.636  30.672  61.468  1.00  0.00           C  
ATOM   1833  H4'   U    58      18.691  31.206  61.376  1.00  0.00           H  
ATOM   1834  O4'   U    58      20.136  31.055  62.685  1.00  0.00           O  
ATOM   1835  C1'   U    58      21.007  32.177  62.444  1.00  0.00           C  
ATOM   1836  H1'   U    58      20.618  33.061  62.951  1.00  0.00           H  
ATOM   1837  N1    U    58      22.391  32.034  63.045  1.00  0.00           N  
ATOM   1838  C6    U    58      23.110  30.877  62.829  1.00  0.00           C  
ATOM   1839  H6    U    58      22.664  30.002  62.380  1.00  0.00           H  
ATOM   1840  C5    U    58      24.410  30.774  63.115  1.00  0.00           C  
ATOM   1841  H5    U    58      25.020  29.910  62.894  1.00  0.00           H  
ATOM   1842  C4    U    58      25.156  31.899  63.656  1.00  0.00           C  
ATOM   1843  O4    U    58      26.369  31.989  63.755  1.00  0.00           O  
ATOM   1844  N3    U    58      24.353  33.051  63.888  1.00  0.00           N  
ATOM   1845  H3    U    58      24.796  33.858  64.302  1.00  0.00           H  
ATOM   1846  C2    U    58      23.001  33.159  63.549  1.00  0.00           C  
ATOM   1847  O2    U    58      22.455  34.214  63.785  1.00  0.00           O  
ATOM   1848  C3'   U    58      20.642  31.173  60.376  1.00  0.00           C  
ATOM   1849  H3'   U    58      21.509  30.512  60.395  1.00  0.00           H  
ATOM   1850  C2'   U    58      21.027  32.508  60.989  1.00  0.00           C  
ATOM   1851  H2'   U    58      22.027  32.785  60.654  1.00  0.00           H  
ATOM   1852  O2'   U    58      20.180  33.593  60.784  1.00  0.00           O  
ATOM   1853 HO2'   U    58      20.449  34.000  59.957  1.00  0.00           H  
ATOM   1854  O3'   U    58      20.018  31.435  59.128  1.00  0.00           O  
ATOM   1855  P     C    59      20.892  31.918  57.810  1.00  0.00           P  
ATOM   1856  OP1   C    59      19.878  31.870  56.698  1.00  0.00           O  
ATOM   1857  OP2   C    59      22.082  31.066  57.792  1.00  0.00           O  
ATOM   1858  O5'   C    59      21.406  33.453  58.001  1.00  0.00           O  
ATOM   1859  C5'   C    59      20.530  34.555  57.817  1.00  0.00           C  
ATOM   1860  H5'   C    59      19.560  34.324  58.256  1.00  0.00           H  
ATOM   1861 H5''   C    59      20.298  34.701  56.762  1.00  0.00           H  
ATOM   1862  C4'   C    59      21.276  35.862  58.153  1.00  0.00           C  
ATOM   1863  H4'   C    59      20.568  36.659  57.925  1.00  0.00           H  
ATOM   1864  O4'   C    59      21.706  35.762  59.537  1.00  0.00           O  
ATOM   1865  C1'   C    59      22.745  36.745  59.693  1.00  0.00           C  
ATOM   1866  H1'   C    59      22.286  37.544  60.275  1.00  0.00           H  
ATOM   1867  N1    C    59      23.951  36.252  60.495  1.00  0.00           N  
ATOM   1868  C6    C    59      24.163  34.879  60.645  1.00  0.00           C  
ATOM   1869  H6    C    59      23.523  34.163  60.152  1.00  0.00           H  
ATOM   1870  C5    C    59      25.249  34.425  61.168  1.00  0.00           C  
ATOM   1871  H5    C    59      25.413  33.357  61.171  1.00  0.00           H  
ATOM   1872  C4    C    59      26.225  35.342  61.678  1.00  0.00           C  
ATOM   1873  N4    C    59      27.200  34.842  62.357  1.00  0.00           N  
ATOM   1874  H41   C    59      27.925  35.421  62.756  1.00  0.00           H  
ATOM   1875  H42   C    59      27.155  33.840  62.477  1.00  0.00           H  
ATOM   1876  N3    C    59      25.964  36.631  61.715  1.00  0.00           N  
ATOM   1877  C2    C    59      24.923  37.155  61.009  1.00  0.00           C  
ATOM   1878  O2    C    59      24.779  38.333  60.911  1.00  0.00           O  
ATOM   1879  C3'   C    59      22.579  36.129  57.412  1.00  0.00           C  
ATOM   1880  H3'   C    59      23.171  35.216  57.469  1.00  0.00           H  
ATOM   1881  C2'   C    59      23.039  37.249  58.267  1.00  0.00           C  
ATOM   1882  H2'   C    59      24.106  37.474  58.277  1.00  0.00           H  
ATOM   1883  O2'   C    59      22.330  38.416  58.057  1.00  0.00           O  
ATOM   1884 HO2'   C    59      21.693  38.441  57.340  1.00  0.00           H  
ATOM   1885  O3'   C    59      22.302  36.637  56.135  1.00  0.00           O  
ATOM   1886  P     G    60      23.525  36.624  55.114  1.00  0.00           P  
ATOM   1887  OP1   G    60      23.146  37.142  53.778  1.00  0.00           O  
ATOM   1888  OP2   G    60      24.066  35.229  55.156  1.00  0.00           O  
ATOM   1889  O5'   G    60      24.517  37.764  55.674  1.00  0.00           O  
ATOM   1890  C5'   G    60      24.408  39.149  55.263  1.00  0.00           C  
ATOM   1891  H5'   G    60      23.448  39.527  55.617  1.00  0.00           H  
ATOM   1892 H5''   G    60      24.603  39.345  54.209  1.00  0.00           H  
ATOM   1893  C4'   G    60      25.375  40.021  55.988  1.00  0.00           C  
ATOM   1894  H4'   G    60      25.160  41.072  55.796  1.00  0.00           H  
ATOM   1895  O4'   G    60      25.507  39.789  57.361  1.00  0.00           O  
ATOM   1896  C1'   G    60      26.839  39.912  57.803  1.00  0.00           C  
ATOM   1897  H1'   G    60      27.001  40.608  58.626  1.00  0.00           H  
ATOM   1898  N9    G    60      27.433  38.696  58.336  1.00  0.00           N  
ATOM   1899  C8    G    60      26.925  37.406  58.311  1.00  0.00           C  
ATOM   1900  H8    G    60      26.032  37.128  57.770  1.00  0.00           H  
ATOM   1901  N7    G    60      27.631  36.584  58.967  1.00  0.00           N  
ATOM   1902  C5    G    60      28.687  37.274  59.586  1.00  0.00           C  
ATOM   1903  C6    G    60      29.773  36.969  60.497  1.00  0.00           C  
ATOM   1904  O6    G    60      29.859  35.965  61.219  1.00  0.00           O  
ATOM   1905  N1    G    60      30.612  38.019  60.791  1.00  0.00           N  
ATOM   1906  H1    G    60      31.127  37.950  61.657  1.00  0.00           H  
ATOM   1907  C2    G    60      30.442  39.261  60.209  1.00  0.00           C  
ATOM   1908  N2    G    60      31.371  40.119  60.332  1.00  0.00           N  
ATOM   1909  H21   G    60      32.198  39.886  60.862  1.00  0.00           H  
ATOM   1910  H22   G    60      31.339  41.030  59.896  1.00  0.00           H  
ATOM   1911  N3    G    60      29.448  39.602  59.377  1.00  0.00           N  
ATOM   1912  C4    G    60      28.551  38.632  59.163  1.00  0.00           C  
ATOM   1913  C3'   G    60      26.834  39.857  55.435  1.00  0.00           C  
ATOM   1914  H3'   G    60      27.107  38.803  55.396  1.00  0.00           H  
ATOM   1915  C2'   G    60      27.667  40.369  56.636  1.00  0.00           C  
ATOM   1916  H2'   G    60      28.639  39.877  56.660  1.00  0.00           H  
ATOM   1917  O2'   G    60      27.887  41.808  56.615  1.00  0.00           O  
ATOM   1918 HO2'   G    60      28.286  42.107  55.795  1.00  0.00           H  
ATOM   1919  O3'   G    60      27.122  40.494  54.192  1.00  0.00           O  
ATOM   1920  P     U    61      28.093  39.724  53.216  1.00  0.00           P  
ATOM   1921  OP1   U    61      28.270  40.661  52.125  1.00  0.00           O  
ATOM   1922  OP2   U    61      27.577  38.369  52.994  1.00  0.00           O  
ATOM   1923  O5'   U    61      29.452  39.676  54.042  1.00  0.00           O  
ATOM   1924  C5'   U    61      30.301  40.841  54.054  1.00  0.00           C  
ATOM   1925  H5'   U    61      29.742  41.701  54.423  1.00  0.00           H  
ATOM   1926 H5''   U    61      30.619  41.010  53.026  1.00  0.00           H  
ATOM   1927  C4'   U    61      31.525  40.634  54.904  1.00  0.00           C  
ATOM   1928  H4'   U    61      32.079  41.564  55.033  1.00  0.00           H  
ATOM   1929  O4'   U    61      31.213  39.976  56.151  1.00  0.00           O  
ATOM   1930  C1'   U    61      32.399  39.264  56.585  1.00  0.00           C  
ATOM   1931  H1'   U    61      32.842  39.717  57.472  1.00  0.00           H  
ATOM   1932  N1    U    61      32.063  37.887  56.952  1.00  0.00           N  
ATOM   1933  C6    U    61      31.071  37.173  56.298  1.00  0.00           C  
ATOM   1934  H6    U    61      30.636  37.578  55.396  1.00  0.00           H  
ATOM   1935  C5    U    61      30.758  35.937  56.704  1.00  0.00           C  
ATOM   1936  H5    U    61      30.100  35.262  56.177  1.00  0.00           H  
ATOM   1937  C4    U    61      31.380  35.362  57.820  1.00  0.00           C  
ATOM   1938  O4    U    61      31.121  34.204  58.191  1.00  0.00           O  
ATOM   1939  N3    U    61      32.212  36.163  58.547  1.00  0.00           N  
ATOM   1940  H3    U    61      32.754  35.777  59.307  1.00  0.00           H  
ATOM   1941  C2    U    61      32.618  37.385  58.157  1.00  0.00           C  
ATOM   1942  O2    U    61      33.367  38.021  58.891  1.00  0.00           O  
ATOM   1943  C3'   U    61      32.562  39.774  54.231  1.00  0.00           C  
ATOM   1944  H3'   U    61      32.103  38.869  53.831  1.00  0.00           H  
ATOM   1945  C2'   U    61      33.408  39.338  55.413  1.00  0.00           C  
ATOM   1946  H2'   U    61      33.741  38.324  55.190  1.00  0.00           H  
ATOM   1947  O2'   U    61      34.443  40.282  55.732  1.00  0.00           O  
ATOM   1948 HO2'   U    61      34.976  40.415  54.945  1.00  0.00           H  
ATOM   1949  O3'   U    61      33.455  40.353  53.250  1.00  0.00           O  
ATOM   1950  P     A    62      33.106  41.124  51.913  1.00  0.00           P  
ATOM   1951  OP1   A    62      34.243  41.245  50.937  1.00  0.00           O  
ATOM   1952  OP2   A    62      32.483  42.397  52.235  1.00  0.00           O  
ATOM   1953  O5'   A    62      31.985  40.117  51.298  1.00  0.00           O  
ATOM   1954  C5'   A    62      31.735  39.942  49.920  1.00  0.00           C  
ATOM   1955  H5'   A    62      32.482  40.344  49.235  1.00  0.00           H  
ATOM   1956 H5''   A    62      30.893  40.616  49.763  1.00  0.00           H  
ATOM   1957  C4'   A    62      31.296  38.525  49.566  1.00  0.00           C  
ATOM   1958  H4'   A    62      31.347  38.459  48.479  1.00  0.00           H  
ATOM   1959  O4'   A    62      32.220  37.621  50.088  1.00  0.00           O  
ATOM   1960  C1'   A    62      31.460  36.715  50.933  1.00  0.00           C  
ATOM   1961  H1'   A    62      31.073  35.892  50.333  1.00  0.00           H  
ATOM   1962  N9    A    62      32.267  36.203  52.058  1.00  0.00           N  
ATOM   1963  C8    A    62      33.239  36.892  52.800  1.00  0.00           C  
ATOM   1964  H8    A    62      33.725  37.811  52.505  1.00  0.00           H  
ATOM   1965  N7    A    62      33.664  36.184  53.826  1.00  0.00           N  
ATOM   1966  C5    A    62      32.909  34.986  53.827  1.00  0.00           C  
ATOM   1967  C6    A    62      32.858  33.804  54.594  1.00  0.00           C  
ATOM   1968  N6    A    62      33.401  33.663  55.767  1.00  0.00           N  
ATOM   1969  H61   A    62      33.423  32.733  56.160  1.00  0.00           H  
ATOM   1970  H62   A    62      34.015  34.427  56.009  1.00  0.00           H  
ATOM   1971  N1    A    62      32.139  32.783  54.196  1.00  0.00           N  
ATOM   1972  C2    A    62      31.313  32.923  53.167  1.00  0.00           C  
ATOM   1973  H2    A    62      30.829  32.039  52.780  1.00  0.00           H  
ATOM   1974  N3    A    62      31.137  34.017  52.446  1.00  0.00           N  
ATOM   1975  C4    A    62      32.020  35.017  52.811  1.00  0.00           C  
ATOM   1976  C3'   A    62      29.930  38.250  50.223  1.00  0.00           C  
ATOM   1977  H3'   A    62      29.417  39.208  50.306  1.00  0.00           H  
ATOM   1978  C2'   A    62      30.282  37.488  51.478  1.00  0.00           C  
ATOM   1979  H2'   A    62      30.629  38.121  52.295  1.00  0.00           H  
ATOM   1980  O2'   A    62      29.214  36.604  51.947  1.00  0.00           O  
ATOM   1981 HO2'   A    62      28.464  37.191  52.070  1.00  0.00           H  
ATOM   1982  O3'   A    62      29.067  37.451  49.383  1.00  0.00           O  
ATOM   1983  P     U    63      28.479  37.988  48.064  1.00  0.00           P  
ATOM   1984  OP1   U    63      28.419  39.489  48.080  1.00  0.00           O  
ATOM   1985  OP2   U    63      27.192  37.339  47.854  1.00  0.00           O  
ATOM   1986  O5'   U    63      29.523  37.614  46.882  1.00  0.00           O  
ATOM   1987  C5'   U    63      30.264  36.356  46.800  1.00  0.00           C  
ATOM   1988  H5'   U    63      29.657  35.456  46.895  1.00  0.00           H  
ATOM   1989 H5''   U    63      30.925  36.259  47.661  1.00  0.00           H  
ATOM   1990  C4'   U    63      31.057  36.238  45.514  1.00  0.00           C  
ATOM   1991  H4'   U    63      31.732  35.382  45.531  1.00  0.00           H  
ATOM   1992  O4'   U    63      30.214  36.133  44.294  1.00  0.00           O  
ATOM   1993  C1'   U    63      30.724  37.074  43.280  1.00  0.00           C  
ATOM   1994  H1'   U    63      31.070  36.720  42.309  1.00  0.00           H  
ATOM   1995  N1    U    63      29.707  38.075  43.028  1.00  0.00           N  
ATOM   1996  C6    U    63      28.515  38.148  43.746  1.00  0.00           C  
ATOM   1997  H6    U    63      28.371  37.658  44.698  1.00  0.00           H  
ATOM   1998  C5    U    63      27.484  38.865  43.267  1.00  0.00           C  
ATOM   1999  H5    U    63      26.618  38.974  43.902  1.00  0.00           H  
ATOM   2000  C4    U    63      27.523  39.738  42.097  1.00  0.00           C  
ATOM   2001  O4    U    63      26.668  40.528  41.686  1.00  0.00           O  
ATOM   2002  N3    U    63      28.718  39.714  41.523  1.00  0.00           N  
ATOM   2003  H3    U    63      28.834  40.417  40.807  1.00  0.00           H  
ATOM   2004  C2    U    63      29.783  38.827  41.882  1.00  0.00           C  
ATOM   2005  O2    U    63      30.682  38.685  41.048  1.00  0.00           O  
ATOM   2006  C3'   U    63      31.708  37.605  45.389  1.00  0.00           C  
ATOM   2007  H3'   U    63      31.061  38.467  45.551  1.00  0.00           H  
ATOM   2008  C2'   U    63      31.963  37.698  43.873  1.00  0.00           C  
ATOM   2009  H2'   U    63      32.155  38.699  43.488  1.00  0.00           H  
ATOM   2010  O2'   U    63      33.080  36.899  43.569  1.00  0.00           O  
ATOM   2011 HO2'   U    63      33.824  37.333  43.992  1.00  0.00           H  
ATOM   2012  O3'   U    63      32.811  37.622  46.282  1.00  0.00           O  
ATOM   2013  P     A    64      33.659  39.032  46.388  1.00  0.00           P  
ATOM   2014  OP1   A    64      32.798  40.157  46.019  1.00  0.00           O  
ATOM   2015  OP2   A    64      34.295  39.029  47.680  1.00  0.00           O  
ATOM   2016  O5'   A    64      34.764  38.900  45.251  1.00  0.00           O  
ATOM   2017  C5'   A    64      36.067  38.438  45.510  1.00  0.00           C  
ATOM   2018  H5'   A    64      36.087  37.488  46.045  1.00  0.00           H  
ATOM   2019 H5''   A    64      36.612  39.252  45.988  1.00  0.00           H  
ATOM   2020  C4'   A    64      36.809  38.246  44.131  1.00  0.00           C  
ATOM   2021  H4'   A    64      37.816  37.975  44.449  1.00  0.00           H  
ATOM   2022  O4'   A    64      36.298  37.213  43.364  1.00  0.00           O  
ATOM   2023  C1'   A    64      36.187  37.705  41.987  1.00  0.00           C  
ATOM   2024  H1'   A    64      37.160  37.569  41.514  1.00  0.00           H  
ATOM   2025  N9    A    64      35.129  36.951  41.148  1.00  0.00           N  
ATOM   2026  C8    A    64      33.836  37.222  40.814  1.00  0.00           C  
ATOM   2027  H8    A    64      33.315  38.099  41.169  1.00  0.00           H  
ATOM   2028  N7    A    64      33.189  36.271  40.071  1.00  0.00           N  
ATOM   2029  C5    A    64      34.216  35.308  39.959  1.00  0.00           C  
ATOM   2030  C6    A    64      34.261  33.973  39.525  1.00  0.00           C  
ATOM   2031  N6    A    64      33.373  33.228  38.987  1.00  0.00           N  
ATOM   2032  H61   A    64      33.610  32.246  38.963  1.00  0.00           H  
ATOM   2033  H62   A    64      32.548  33.556  38.506  1.00  0.00           H  
ATOM   2034  N1    A    64      35.396  33.266  39.755  1.00  0.00           N  
ATOM   2035  C2    A    64      36.456  33.881  40.258  1.00  0.00           C  
ATOM   2036  H2    A    64      37.355  33.302  40.405  1.00  0.00           H  
ATOM   2037  N3    A    64      36.641  35.082  40.678  1.00  0.00           N  
ATOM   2038  C4    A    64      35.376  35.741  40.526  1.00  0.00           C  
ATOM   2039  C3'   A    64      36.973  39.528  43.344  1.00  0.00           C  
ATOM   2040  H3'   A    64      36.798  40.425  43.939  1.00  0.00           H  
ATOM   2041  C2'   A    64      36.045  39.247  42.175  1.00  0.00           C  
ATOM   2042  H2'   A    64      36.368  39.791  41.287  1.00  0.00           H  
ATOM   2043  O2'   A    64      34.782  39.487  42.613  1.00  0.00           O  
ATOM   2044 HO2'   A    64      34.705  39.320  43.555  1.00  0.00           H  
ATOM   2045  O3'   A    64      38.222  39.746  42.847  1.00  0.00           O  
ATOM   2046  P     C    65      39.380  40.442  43.730  1.00  0.00           P  
ATOM   2047  OP1   C    65      39.044  40.162  45.134  1.00  0.00           O  
ATOM   2048  OP2   C    65      39.566  41.824  43.403  1.00  0.00           O  
ATOM   2049  O5'   C    65      40.770  39.834  43.304  1.00  0.00           O  
ATOM   2050  C5'   C    65      41.118  38.483  43.322  1.00  0.00           C  
ATOM   2051  H5'   C    65      40.485  37.992  44.061  1.00  0.00           H  
ATOM   2052 H5''   C    65      42.132  38.465  43.721  1.00  0.00           H  
ATOM   2053  C4'   C    65      40.974  37.732  41.975  1.00  0.00           C  
ATOM   2054  H4'   C    65      41.066  36.657  42.131  1.00  0.00           H  
ATOM   2055  O4'   C    65      39.687  37.770  41.452  1.00  0.00           O  
ATOM   2056  C1'   C    65      39.841  37.230  40.129  1.00  0.00           C  
ATOM   2057  H1'   C    65      39.763  36.145  40.198  1.00  0.00           H  
ATOM   2058  N1    C    65      38.698  37.677  39.297  1.00  0.00           N  
ATOM   2059  C6    C    65      38.114  38.876  39.497  1.00  0.00           C  
ATOM   2060  H6    C    65      38.610  39.498  40.228  1.00  0.00           H  
ATOM   2061  C5    C    65      36.885  39.211  38.831  1.00  0.00           C  
ATOM   2062  H5    C    65      36.367  40.129  39.066  1.00  0.00           H  
ATOM   2063  C4    C    65      36.516  38.285  37.805  1.00  0.00           C  
ATOM   2064  N4    C    65      35.716  38.602  36.940  1.00  0.00           N  
ATOM   2065  H41   C    65      35.783  38.065  36.088  1.00  0.00           H  
ATOM   2066  H42   C    65      35.359  39.545  36.878  1.00  0.00           H  
ATOM   2067  N3    C    65      37.081  37.116  37.636  1.00  0.00           N  
ATOM   2068  C2    C    65      38.184  36.812  38.311  1.00  0.00           C  
ATOM   2069  O2    C    65      38.722  35.695  38.095  1.00  0.00           O  
ATOM   2070  C3'   C    65      41.906  38.208  40.931  1.00  0.00           C  
ATOM   2071  H3'   C    65      41.916  39.297  40.877  1.00  0.00           H  
ATOM   2072  C2'   C    65      41.273  37.649  39.651  1.00  0.00           C  
ATOM   2073  H2'   C    65      41.782  36.731  39.358  1.00  0.00           H  
ATOM   2074  O2'   C    65      41.180  38.574  38.567  1.00  0.00           O  
ATOM   2075 HO2'   C    65      42.023  38.977  38.344  1.00  0.00           H  
ATOM   2076  O3'   C    65      43.139  37.565  41.304  1.00  0.00           O  
ATOM   2077  P     A    66      44.483  37.612  40.474  1.00  0.00           P  
ATOM   2078  OP1   A    66      44.636  39.035  40.091  1.00  0.00           O  
ATOM   2079  OP2   A    66      44.603  36.571  39.460  1.00  0.00           O  
ATOM   2080  O5'   A    66      45.659  37.274  41.488  1.00  0.00           O  
ATOM   2081  C5'   A    66      45.741  37.891  42.753  1.00  0.00           C  
ATOM   2082  H5'   A    66      44.716  37.962  43.115  1.00  0.00           H  
ATOM   2083 H5''   A    66      46.113  38.909  42.639  1.00  0.00           H  
ATOM   2084  C4'   A    66      46.522  36.931  43.646  1.00  0.00           C  
ATOM   2085  H4'   A    66      46.523  37.409  44.625  1.00  0.00           H  
ATOM   2086  O4'   A    66      46.083  35.587  43.922  1.00  0.00           O  
ATOM   2087  C1'   A    66      47.104  34.677  44.181  1.00  0.00           C  
ATOM   2088  H1'   A    66      46.931  34.185  45.139  1.00  0.00           H  
ATOM   2089  N9    A    66      47.212  33.740  43.077  1.00  0.00           N  
ATOM   2090  C8    A    66      46.601  33.781  41.853  1.00  0.00           C  
ATOM   2091  H8    A    66      46.004  34.630  41.553  1.00  0.00           H  
ATOM   2092  N7    A    66      46.774  32.683  41.164  1.00  0.00           N  
ATOM   2093  C5    A    66      47.643  31.965  41.937  1.00  0.00           C  
ATOM   2094  C6    A    66      48.239  30.693  41.797  1.00  0.00           C  
ATOM   2095  N6    A    66      47.932  29.854  40.815  1.00  0.00           N  
ATOM   2096  H61   A    66      48.425  28.979  40.712  1.00  0.00           H  
ATOM   2097  H62   A    66      47.420  30.269  40.049  1.00  0.00           H  
ATOM   2098  N1    A    66      49.060  30.209  42.738  1.00  0.00           N  
ATOM   2099  C2    A    66      49.286  30.887  43.798  1.00  0.00           C  
ATOM   2100  H2    A    66      50.098  30.570  44.435  1.00  0.00           H  
ATOM   2101  N3    A    66      48.836  32.108  44.107  1.00  0.00           N  
ATOM   2102  C4    A    66      48.022  32.591  43.109  1.00  0.00           C  
ATOM   2103  C3'   A    66      48.065  36.839  43.447  1.00  0.00           C  
ATOM   2104  H3'   A    66      48.151  36.806  42.361  1.00  0.00           H  
ATOM   2105  C2'   A    66      48.333  35.585  44.254  1.00  0.00           C  
ATOM   2106  H2'   A    66      49.236  35.081  43.911  1.00  0.00           H  
ATOM   2107  O2'   A    66      48.488  35.994  45.595  1.00  0.00           O  
ATOM   2108 HO2'   A    66      48.780  36.908  45.570  1.00  0.00           H  
ATOM   2109  O3'   A    66      48.817  38.011  43.916  1.00  0.00           O  
ATOM   2110  P     G    67      50.163  38.354  43.125  1.00  0.00           P  
ATOM   2111  OP1   G    67      51.037  39.126  43.970  1.00  0.00           O  
ATOM   2112  OP2   G    67      49.757  38.807  41.782  1.00  0.00           O  
ATOM   2113  O5'   G    67      50.892  36.949  42.848  1.00  0.00           O  
ATOM   2114  C5'   G    67      51.971  36.472  43.637  1.00  0.00           C  
ATOM   2115  H5'   G    67      51.770  36.535  44.707  1.00  0.00           H  
ATOM   2116 H5''   G    67      52.763  37.207  43.490  1.00  0.00           H  
ATOM   2117  C4'   G    67      52.604  35.111  43.246  1.00  0.00           C  
ATOM   2118  H4'   G    67      53.350  34.813  43.983  1.00  0.00           H  
ATOM   2119  O4'   G    67      51.577  34.103  43.046  1.00  0.00           O  
ATOM   2120  C1'   G    67      51.862  33.241  41.922  1.00  0.00           C  
ATOM   2121  H1'   G    67      51.704  32.210  42.238  1.00  0.00           H  
ATOM   2122  N9    G    67      50.945  33.557  40.757  1.00  0.00           N  
ATOM   2123  C8    G    67      50.159  34.697  40.445  1.00  0.00           C  
ATOM   2124  H8    G    67      50.124  35.538  41.122  1.00  0.00           H  
ATOM   2125  N7    G    67      49.410  34.606  39.404  1.00  0.00           N  
ATOM   2126  C5    G    67      49.713  33.360  38.909  1.00  0.00           C  
ATOM   2127  C6    G    67      49.242  32.648  37.814  1.00  0.00           C  
ATOM   2128  O6    G    67      48.495  33.011  36.961  1.00  0.00           O  
ATOM   2129  N1    G    67      49.762  31.301  37.712  1.00  0.00           N  
ATOM   2130  H1    G    67      49.537  30.883  36.820  1.00  0.00           H  
ATOM   2131  C2    G    67      50.628  30.774  38.660  1.00  0.00           C  
ATOM   2132  N2    G    67      51.002  29.549  38.505  1.00  0.00           N  
ATOM   2133  H21   G    67      50.839  28.988  37.681  1.00  0.00           H  
ATOM   2134  H22   G    67      51.671  29.324  39.228  1.00  0.00           H  
ATOM   2135  N3    G    67      51.054  31.433  39.720  1.00  0.00           N  
ATOM   2136  C4    G    67      50.600  32.748  39.752  1.00  0.00           C  
ATOM   2137  C3'   G    67      53.305  35.133  41.863  1.00  0.00           C  
ATOM   2138  H3'   G    67      52.706  35.610  41.087  1.00  0.00           H  
ATOM   2139  C2'   G    67      53.298  33.603  41.569  1.00  0.00           C  
ATOM   2140  H2'   G    67      53.419  33.412  40.503  1.00  0.00           H  
ATOM   2141  O2'   G    67      54.102  32.847  42.416  1.00  0.00           O  
ATOM   2142 HO2'   G    67      54.970  32.718  42.027  1.00  0.00           H  
ATOM   2143  O3'   G    67      54.632  35.692  41.835  1.00  0.00           O  
ATOM   2144  P     G    68      55.337  35.969  40.424  1.00  0.00           P  
ATOM   2145  OP1   G    68      56.719  36.475  40.609  1.00  0.00           O  
ATOM   2146  OP2   G    68      54.395  36.898  39.712  1.00  0.00           O  
ATOM   2147  O5'   G    68      55.408  34.638  39.603  1.00  0.00           O  
ATOM   2148  C5'   G    68      56.380  33.751  40.122  1.00  0.00           C  
ATOM   2149  H5'   G    68      56.350  33.698  41.210  1.00  0.00           H  
ATOM   2150 H5''   G    68      57.349  34.175  39.859  1.00  0.00           H  
ATOM   2151  C4'   G    68      56.311  32.403  39.420  1.00  0.00           C  
ATOM   2152  H4'   G    68      57.015  31.752  39.940  1.00  0.00           H  
ATOM   2153  O4'   G    68      55.070  31.660  39.400  1.00  0.00           O  
ATOM   2154  C1'   G    68      54.778  31.019  38.155  1.00  0.00           C  
ATOM   2155  H1'   G    68      54.582  29.986  38.444  1.00  0.00           H  
ATOM   2156  N9    G    68      53.793  31.752  37.303  1.00  0.00           N  
ATOM   2157  C8    G    68      53.184  32.977  37.598  1.00  0.00           C  
ATOM   2158  H8    G    68      53.406  33.618  38.437  1.00  0.00           H  
ATOM   2159  N7    G    68      52.321  33.345  36.681  1.00  0.00           N  
ATOM   2160  C5    G    68      52.352  32.295  35.776  1.00  0.00           C  
ATOM   2161  C6    G    68      51.625  32.116  34.544  1.00  0.00           C  
ATOM   2162  O6    G    68      50.716  32.900  34.156  1.00  0.00           O  
ATOM   2163  N1    G    68      51.992  31.058  33.821  1.00  0.00           N  
ATOM   2164  H1    G    68      51.466  30.846  32.985  1.00  0.00           H  
ATOM   2165  C2    G    68      52.784  30.064  34.330  1.00  0.00           C  
ATOM   2166  N2    G    68      52.926  29.087  33.507  1.00  0.00           N  
ATOM   2167  H21   G    68      53.324  28.217  33.832  1.00  0.00           H  
ATOM   2168  H22   G    68      52.382  29.110  32.657  1.00  0.00           H  
ATOM   2169  N3    G    68      53.463  30.149  35.466  1.00  0.00           N  
ATOM   2170  C4    G    68      53.217  31.320  36.108  1.00  0.00           C  
ATOM   2171  C3'   G    68      56.677  32.423  37.924  1.00  0.00           C  
ATOM   2172  H3'   G    68      56.154  33.269  37.477  1.00  0.00           H  
ATOM   2173  C2'   G    68      56.110  31.116  37.399  1.00  0.00           C  
ATOM   2174  H2'   G    68      56.031  31.206  36.316  1.00  0.00           H  
ATOM   2175  O2'   G    68      56.985  30.025  37.594  1.00  0.00           O  
ATOM   2176 HO2'   G    68      57.842  30.362  37.866  1.00  0.00           H  
ATOM   2177  O3'   G    68      58.042  32.665  37.647  1.00  0.00           O  
ATOM   2178  P     G    69      58.448  33.517  36.362  1.00  0.00           P  
ATOM   2179  OP1   G    69      59.897  33.803  36.475  1.00  0.00           O  
ATOM   2180  OP2   G    69      57.493  34.660  36.132  1.00  0.00           O  
ATOM   2181  O5'   G    69      58.170  32.494  35.161  1.00  0.00           O  
ATOM   2182  C5'   G    69      58.932  31.350  35.129  1.00  0.00           C  
ATOM   2183  H5'   G    69      58.872  30.914  36.126  1.00  0.00           H  
ATOM   2184 H5''   G    69      59.994  31.583  35.053  1.00  0.00           H  
ATOM   2185  C4'   G    69      58.385  30.407  34.101  1.00  0.00           C  
ATOM   2186  H4'   G    69      58.858  29.427  34.154  1.00  0.00           H  
ATOM   2187  O4'   G    69      57.008  30.157  34.305  1.00  0.00           O  
ATOM   2188  C1'   G    69      56.342  30.127  33.024  1.00  0.00           C  
ATOM   2189  H1'   G    69      55.742  29.231  32.865  1.00  0.00           H  
ATOM   2190  N9    G    69      55.491  31.300  32.838  1.00  0.00           N  
ATOM   2191  C8    G    69      55.385  32.408  33.579  1.00  0.00           C  
ATOM   2192  H8    G    69      55.940  32.505  34.500  1.00  0.00           H  
ATOM   2193  N7    G    69      54.431  33.258  33.182  1.00  0.00           N  
ATOM   2194  C5    G    69      53.933  32.678  32.010  1.00  0.00           C  
ATOM   2195  C6    G    69      52.922  33.090  31.112  1.00  0.00           C  
ATOM   2196  O6    G    69      52.272  34.142  31.089  1.00  0.00           O  
ATOM   2197  N1    G    69      52.916  32.275  30.032  1.00  0.00           N  
ATOM   2198  H1    G    69      52.461  32.705  29.239  1.00  0.00           H  
ATOM   2199  C2    G    69      53.372  31.041  29.998  1.00  0.00           C  
ATOM   2200  N2    G    69      53.081  30.427  28.856  1.00  0.00           N  
ATOM   2201  H21   G    69      53.475  29.507  28.715  1.00  0.00           H  
ATOM   2202  H22   G    69      52.570  30.900  28.124  1.00  0.00           H  
ATOM   2203  N3    G    69      54.355  30.604  30.799  1.00  0.00           N  
ATOM   2204  C4    G    69      54.693  31.524  31.738  1.00  0.00           C  
ATOM   2205  C3'   G    69      58.531  30.927  32.609  1.00  0.00           C  
ATOM   2206  H3'   G    69      58.239  31.975  32.546  1.00  0.00           H  
ATOM   2207  C2'   G    69      57.454  30.064  31.936  1.00  0.00           C  
ATOM   2208  H2'   G    69      57.208  30.474  30.957  1.00  0.00           H  
ATOM   2209  O2'   G    69      57.940  28.673  31.788  1.00  0.00           O  
ATOM   2210 HO2'   G    69      58.708  28.625  31.214  1.00  0.00           H  
ATOM   2211  O3'   G    69      59.820  30.568  32.057  1.00  0.00           O  
ATOM   2212  P     C    70      60.589  31.572  31.074  1.00  0.00           P  
ATOM   2213  OP1   C    70      61.916  30.985  30.657  1.00  0.00           O  
ATOM   2214  OP2   C    70      60.539  32.921  31.643  1.00  0.00           O  
ATOM   2215  O5'   C    70      59.632  31.571  29.745  1.00  0.00           O  
ATOM   2216  C5'   C    70      59.549  30.420  28.971  1.00  0.00           C  
ATOM   2217  H5'   C    70      59.360  29.570  29.627  1.00  0.00           H  
ATOM   2218 H5''   C    70      60.499  30.223  28.474  1.00  0.00           H  
ATOM   2219  C4'   C    70      58.558  30.531  27.820  1.00  0.00           C  
ATOM   2220  H4'   C    70      58.552  29.639  27.193  1.00  0.00           H  
ATOM   2221  O4'   C    70      57.286  30.693  28.310  1.00  0.00           O  
ATOM   2222  C1'   C    70      56.523  31.614  27.497  1.00  0.00           C  
ATOM   2223  H1'   C    70      55.639  31.105  27.113  1.00  0.00           H  
ATOM   2224  N1    C    70      56.070  32.866  28.320  1.00  0.00           N  
ATOM   2225  C6    C    70      56.719  33.260  29.448  1.00  0.00           C  
ATOM   2226  H6    C    70      57.559  32.689  29.816  1.00  0.00           H  
ATOM   2227  C5    C    70      56.322  34.321  30.194  1.00  0.00           C  
ATOM   2228  H5    C    70      56.829  34.574  31.113  1.00  0.00           H  
ATOM   2229  C4    C    70      55.314  35.105  29.578  1.00  0.00           C  
ATOM   2230  N4    C    70      54.873  36.161  30.111  1.00  0.00           N  
ATOM   2231  H41   C    70      54.126  36.598  29.590  1.00  0.00           H  
ATOM   2232  H42   C    70      55.407  36.504  30.897  1.00  0.00           H  
ATOM   2233  N3    C    70      54.683  34.742  28.416  1.00  0.00           N  
ATOM   2234  C2    C    70      55.040  33.594  27.812  1.00  0.00           C  
ATOM   2235  O2    C    70      54.453  33.270  26.801  1.00  0.00           O  
ATOM   2236  C3'   C    70      58.760  31.775  26.865  1.00  0.00           C  
ATOM   2237  H3'   C    70      59.009  32.604  27.527  1.00  0.00           H  
ATOM   2238  C2'   C    70      57.358  31.993  26.270  1.00  0.00           C  
ATOM   2239  H2'   C    70      57.198  33.035  25.990  1.00  0.00           H  
ATOM   2240  O2'   C    70      56.948  31.032  25.252  1.00  0.00           O  
ATOM   2241 HO2'   C    70      56.041  31.225  25.005  1.00  0.00           H  
ATOM   2242  O3'   C    70      59.769  31.510  25.879  1.00  0.00           O  
ATOM   2243  P    U3    71      60.626  32.652  25.175  1.00  0.00           P  
ATOM   2244  OP1  U3    71      61.589  32.018  24.214  1.00  0.00           O  
ATOM   2245  OP2  U3    71      61.181  33.512  26.186  1.00  0.00           O  
ATOM   2246  O5'  U3    71      59.542  33.454  24.401  1.00  0.00           O  
ATOM   2247  C5'  U3    71      59.112  33.093  23.067  1.00  0.00           C  
ATOM   2248  H5'  U3    71      58.554  32.157  23.090  1.00  0.00           H  
ATOM   2249 H5''  U3    71      59.990  32.844  22.470  1.00  0.00           H  
ATOM   2250  C4'  U3    71      58.227  34.300  22.521  1.00  0.00           C  
ATOM   2251  H4'  U3    71      57.954  34.070  21.491  1.00  0.00           H  
ATOM   2252  O4'  U3    71      57.165  34.470  23.435  1.00  0.00           O  
ATOM   2253  C1'  U3    71      56.583  35.757  23.222  1.00  0.00           C  
ATOM   2254  H1'  U3    71      55.703  35.770  22.579  1.00  0.00           H  
ATOM   2255  N1   U3    71      56.226  36.388  24.501  1.00  0.00           N  
ATOM   2256  C6   U3    71      57.052  36.210  25.583  1.00  0.00           C  
ATOM   2257  H6   U3    71      57.863  35.520  25.401  1.00  0.00           H  
ATOM   2258  C5   U3    71      56.782  36.826  26.784  1.00  0.00           C  
ATOM   2259  H5   U3    71      57.501  36.819  27.590  1.00  0.00           H  
ATOM   2260  C4   U3    71      55.673  37.744  26.938  1.00  0.00           C  
ATOM   2261  O4   U3    71      55.476  38.429  27.930  1.00  0.00           O  
ATOM   2262  N3   U3    71      55.042  37.956  25.780  1.00  0.00           N  
ATOM   2263  H3   U3    71      54.483  38.797  25.792  1.00  0.00           H  
ATOM   2264  C2   U3    71      55.259  37.316  24.552  1.00  0.00           C  
ATOM   2265  O2   U3    71      54.662  37.649  23.536  1.00  0.00           O  
ATOM   2266  C3'  U3    71      58.904  35.706  22.535  1.00  0.00           C  
ATOM   2267  H3'  U3    71      59.336  35.912  23.514  1.00  0.00           H  
ATOM   2268  C2'  U3    71      57.622  36.576  22.397  1.00  0.00           C  
ATOM   2269  H2'  U3    71      57.856  37.536  22.858  1.00  0.00           H  
ATOM   2270  O2'  U3    71      57.134  36.697  21.068  1.00  0.00           O  
ATOM   2271 HO2'  U3    71      57.931  36.743  20.534  1.00  0.00           H  
ATOM   2272  O3'  U3    71      59.785  35.828  21.445  1.00  0.00           O  
ATOM   2273 HO3'  U3    71      60.677  35.748  21.790  1.00  0.00           H  
TER    2274       U3    71 
ATOM   2274 MG    MG    72      31.321  22.726  67.784  1.00  0.00          MG  
TER    2275       MG    72 
ATOM   2275 MG    MG    73      21.047  33.485  52.958  1.00  0.00          MG  
TER    2276       MG    73 
ATOM   2276 MG    MG    74      38.086  20.634  35.099  1.00  0.00          MG  
TER    2277       MG    74 
ATOM   2277 MG    MG    75      39.494  33.192  51.688  1.00  0.00          MG  
TER    2278       MG    75 
ATOM   2278 MG    MG    76      14.554  37.387  92.865  1.00  0.00          MG  
TER    2279       MG    76 
ATOM   2279 MG    MG    77      29.797  35.688  68.094  1.00  0.00          MG  
TER    2280       MG    77 
END
