# Supplementary material for: Modeling the structure of the frameshift-stimulatory pseudoknot in SARS-CoV-2 reveals multiple possible conformers
Source: PLoS Comput Biol. 2021 Jan 19;17(1):e1008603. doi: 10.1371/journal.pcbi.1008603 (PMC7845960; doi:10.1371/journal.pcbi.1008603)
Supplement: S1 Data — Files in.pdb format for each of the model structures presented in the manuscript are included in an archived.zip folder. The files corresponding to the structures shown in Figs 3B, 3E, 3H, 4B, 4E, 4H, 5B, 6A–6F, and 7A–7G are named FigNX_1.pdb, where N is the figure number and X is the letter for the figure panel. These structures represent the most populated of the clusters found in the corresponding MD simulations. The structures of the second- and third-most populated clusters from each of the simulations are in the files named FigNX_2.pdb and FigNX_3.pdb, respectively. (ZIP) [file pcbi.1008603.s006.zip › Fig3H_2.pdb]

ATOM      1 HO5'  U5     1      39.906  41.058  60.229  1.00  0.00           H  
ATOM      2  O5'  U5     1      40.129  40.984  61.159  1.00  0.00           O  
ATOM      3  C5'  U5     1      39.205  41.827  61.804  1.00  0.00           C  
ATOM      4  H5'  U5     1      38.221  41.362  61.743  1.00  0.00           H  
ATOM      5 H5''  U5     1      39.084  42.717  61.187  1.00  0.00           H  
ATOM      6  C4'  U5     1      39.530  42.360  63.157  1.00  0.00           C  
ATOM      7  H4'  U5     1      38.712  42.931  63.597  1.00  0.00           H  
ATOM      8  O4'  U5     1      39.796  41.298  64.084  1.00  0.00           O  
ATOM      9  C1'  U5     1      40.791  41.690  64.949  1.00  0.00           C  
ATOM     10  H1'  U5     1      40.444  42.432  65.668  1.00  0.00           H  
ATOM     11  N1   U5     1      41.582  40.622  65.596  1.00  0.00           N  
ATOM     12  C6   U5     1      42.169  39.632  64.817  1.00  0.00           C  
ATOM     13  H6   U5     1      42.168  39.768  63.746  1.00  0.00           H  
ATOM     14  C5   U5     1      42.973  38.682  65.403  1.00  0.00           C  
ATOM     15  H5   U5     1      43.355  37.830  64.859  1.00  0.00           H  
ATOM     16  C4   U5     1      43.124  38.619  66.897  1.00  0.00           C  
ATOM     17  O4   U5     1      43.636  37.710  67.469  1.00  0.00           O  
ATOM     18  N3   U5     1      42.606  39.687  67.525  1.00  0.00           N  
ATOM     19  H3   U5     1      42.635  39.582  68.530  1.00  0.00           H  
ATOM     20  C2   U5     1      41.817  40.702  66.969  1.00  0.00           C  
ATOM     21  O2   U5     1      41.198  41.440  67.625  1.00  0.00           O  
ATOM     22  C3'  U5     1      40.747  43.306  63.156  1.00  0.00           C  
ATOM     23  H3'  U5     1      41.114  43.380  62.132  1.00  0.00           H  
ATOM     24  C2'  U5     1      41.700  42.475  63.982  1.00  0.00           C  
ATOM     25  H2'  U5     1      42.152  41.742  63.313  1.00  0.00           H  
ATOM     26  O2'  U5     1      42.800  43.185  64.563  1.00  0.00           O  
ATOM     27 HO2'  U5     1      42.874  44.055  64.166  1.00  0.00           H  
ATOM     28  O3'  U5     1      40.333  44.570  63.708  1.00  0.00           O  
ATOM     29  P     U     2      41.211  45.862  63.374  1.00  0.00           P  
ATOM     30  OP1   U     2      42.663  45.619  63.562  1.00  0.00           O  
ATOM     31  OP2   U     2      40.567  47.025  64.008  1.00  0.00           O  
ATOM     32  O5'   U     2      41.041  46.073  61.824  1.00  0.00           O  
ATOM     33  C5'   U     2      39.833  46.706  61.329  1.00  0.00           C  
ATOM     34  H5'   U     2      39.810  47.738  61.679  1.00  0.00           H  
ATOM     35 H5''   U     2      39.014  46.018  61.541  1.00  0.00           H  
ATOM     36  C4'   U     2      39.918  46.964  59.816  1.00  0.00           C  
ATOM     37  H4'   U     2      38.916  47.189  59.449  1.00  0.00           H  
ATOM     38  O4'   U     2      40.776  48.050  59.446  1.00  0.00           O  
ATOM     39  C1'   U     2      40.928  47.899  58.030  1.00  0.00           C  
ATOM     40  H1'   U     2      40.281  48.464  57.359  1.00  0.00           H  
ATOM     41  N1    U     2      42.375  48.263  57.627  1.00  0.00           N  
ATOM     42  C6    U     2      43.468  47.850  58.389  1.00  0.00           C  
ATOM     43  H6    U     2      43.348  47.280  59.298  1.00  0.00           H  
ATOM     44  C5    U     2      44.681  48.370  58.163  1.00  0.00           C  
ATOM     45  H5    U     2      45.483  48.049  58.811  1.00  0.00           H  
ATOM     46  C4    U     2      45.056  49.134  57.030  1.00  0.00           C  
ATOM     47  O4    U     2      46.158  49.427  56.640  1.00  0.00           O  
ATOM     48  N3    U     2      43.970  49.564  56.321  1.00  0.00           N  
ATOM     49  H3    U     2      44.085  49.957  55.397  1.00  0.00           H  
ATOM     50  C2    U     2      42.644  49.164  56.563  1.00  0.00           C  
ATOM     51  O2    U     2      41.700  49.540  55.862  1.00  0.00           O  
ATOM     52  C3'   U     2      40.337  45.785  59.089  1.00  0.00           C  
ATOM     53  H3'   U     2      41.285  45.451  59.510  1.00  0.00           H  
ATOM     54  C2'   U     2      40.558  46.432  57.742  1.00  0.00           C  
ATOM     55  H2'   U     2      41.407  45.915  57.295  1.00  0.00           H  
ATOM     56  O2'   U     2      39.480  46.437  56.892  1.00  0.00           O  
ATOM     57 HO2'   U     2      39.161  45.560  56.664  1.00  0.00           H  
ATOM     58  O3'   U     2      39.486  44.697  59.031  1.00  0.00           O  
ATOM     59  P     U     3      39.931  43.285  58.323  1.00  0.00           P  
ATOM     60  OP1   U     3      39.196  42.179  58.904  1.00  0.00           O  
ATOM     61  OP2   U     3      41.408  43.281  58.408  1.00  0.00           O  
ATOM     62  O5'   U     3      39.473  43.589  56.824  1.00  0.00           O  
ATOM     63  C5'   U     3      38.258  42.998  56.282  1.00  0.00           C  
ATOM     64  H5'   U     3      37.433  43.554  56.726  1.00  0.00           H  
ATOM     65 H5''   U     3      38.230  41.931  56.502  1.00  0.00           H  
ATOM     66  C4'   U     3      38.296  43.391  54.765  1.00  0.00           C  
ATOM     67  H4'   U     3      37.378  43.319  54.180  1.00  0.00           H  
ATOM     68  O4'   U     3      38.706  44.669  54.553  1.00  0.00           O  
ATOM     69  C1'   U     3      39.365  44.789  53.276  1.00  0.00           C  
ATOM     70  H1'   U     3      38.684  45.227  52.546  1.00  0.00           H  
ATOM     71  N1    U     3      40.580  45.667  53.329  1.00  0.00           N  
ATOM     72  C6    U     3      41.533  45.336  54.290  1.00  0.00           C  
ATOM     73  H6    U     3      41.473  44.575  55.054  1.00  0.00           H  
ATOM     74  C5    U     3      42.688  46.020  54.339  1.00  0.00           C  
ATOM     75  H5    U     3      43.380  45.673  55.092  1.00  0.00           H  
ATOM     76  C4    U     3      43.044  47.032  53.377  1.00  0.00           C  
ATOM     77  O4    U     3      44.055  47.675  53.308  1.00  0.00           O  
ATOM     78  N3    U     3      42.089  47.322  52.501  1.00  0.00           N  
ATOM     79  H3    U     3      42.534  47.787  51.722  1.00  0.00           H  
ATOM     80  C2    U     3      40.888  46.569  52.282  1.00  0.00           C  
ATOM     81  O2    U     3      40.284  46.757  51.185  1.00  0.00           O  
ATOM     82  C3'   U     3      39.350  42.578  54.041  1.00  0.00           C  
ATOM     83  H3'   U     3      40.255  42.508  54.644  1.00  0.00           H  
ATOM     84  C2'   U     3      39.782  43.401  52.825  1.00  0.00           C  
ATOM     85  H2'   U     3      40.827  43.263  52.550  1.00  0.00           H  
ATOM     86  O2'   U     3      39.022  43.155  51.618  1.00  0.00           O  
ATOM     87 HO2'   U     3      38.283  42.598  51.874  1.00  0.00           H  
ATOM     88  O3'   U     3      38.880  41.225  53.698  1.00  0.00           O  
ATOM     89  P     G     4      39.883  39.934  53.429  1.00  0.00           P  
ATOM     90  OP1   G     4      41.199  40.483  53.195  1.00  0.00           O  
ATOM     91  OP2   G     4      39.291  38.951  52.539  1.00  0.00           O  
ATOM     92  O5'   G     4      40.020  39.227  54.881  1.00  0.00           O  
ATOM     93  C5'   G     4      40.620  39.959  55.982  1.00  0.00           C  
ATOM     94  H5'   G     4      39.878  40.655  56.373  1.00  0.00           H  
ATOM     95 H5''   G     4      41.542  40.496  55.757  1.00  0.00           H  
ATOM     96  C4'   G     4      40.951  38.963  57.140  1.00  0.00           C  
ATOM     97  H4'   G     4      41.681  39.399  57.822  1.00  0.00           H  
ATOM     98  O4'   G     4      39.759  38.714  57.812  1.00  0.00           O  
ATOM     99  C1'   G     4      39.894  37.467  58.482  1.00  0.00           C  
ATOM    100  H1'   G     4      39.868  37.585  59.565  1.00  0.00           H  
ATOM    101  N9    G     4      38.660  36.688  58.113  1.00  0.00           N  
ATOM    102  C8    G     4      37.713  36.946  57.164  1.00  0.00           C  
ATOM    103  H8    G     4      37.794  37.761  56.459  1.00  0.00           H  
ATOM    104  N7    G     4      36.693  36.179  57.201  1.00  0.00           N  
ATOM    105  C5    G     4      37.052  35.193  58.162  1.00  0.00           C  
ATOM    106  C6    G     4      36.311  34.036  58.558  1.00  0.00           C  
ATOM    107  O6    G     4      35.218  33.561  58.201  1.00  0.00           O  
ATOM    108  N1    G     4      37.027  33.311  59.528  1.00  0.00           N  
ATOM    109  H1    G     4      36.640  32.534  60.044  1.00  0.00           H  
ATOM    110  C2    G     4      38.210  33.719  60.065  1.00  0.00           C  
ATOM    111  N2    G     4      38.803  32.920  60.897  1.00  0.00           N  
ATOM    112  H21   G     4      38.385  32.015  61.056  1.00  0.00           H  
ATOM    113  H22   G     4      39.692  33.090  61.344  1.00  0.00           H  
ATOM    114  N3    G     4      38.921  34.825  59.719  1.00  0.00           N  
ATOM    115  C4    G     4      38.265  35.492  58.713  1.00  0.00           C  
ATOM    116  C3'   G     4      41.308  37.521  56.661  1.00  0.00           C  
ATOM    117  H3'   G     4      40.601  37.221  55.888  1.00  0.00           H  
ATOM    118  C2'   G     4      41.130  36.746  57.974  1.00  0.00           C  
ATOM    119  H2'   G     4      40.963  35.687  57.777  1.00  0.00           H  
ATOM    120  O2'   G     4      42.215  37.103  58.858  1.00  0.00           O  
ATOM    121 HO2'   G     4      42.312  36.380  59.482  1.00  0.00           H  
ATOM    122  O3'   G     4      42.504  37.325  56.075  1.00  0.00           O  
ATOM    123  P     C     5      42.830  35.995  55.181  1.00  0.00           P  
ATOM    124  OP1   C     5      44.252  36.043  55.062  1.00  0.00           O  
ATOM    125  OP2   C     5      42.117  36.145  53.870  1.00  0.00           O  
ATOM    126  O5'   C     5      42.287  34.769  56.015  1.00  0.00           O  
ATOM    127  C5'   C     5      43.020  34.086  57.017  1.00  0.00           C  
ATOM    128  H5'   C     5      43.237  34.733  57.866  1.00  0.00           H  
ATOM    129 H5''   C     5      43.933  33.692  56.571  1.00  0.00           H  
ATOM    130  C4'   C     5      42.332  32.902  57.523  1.00  0.00           C  
ATOM    131  H4'   C     5      43.022  32.552  58.292  1.00  0.00           H  
ATOM    132  O4'   C     5      41.060  33.134  57.992  1.00  0.00           O  
ATOM    133  C1'   C     5      40.308  31.902  57.880  1.00  0.00           C  
ATOM    134  H1'   C     5      40.004  31.567  58.871  1.00  0.00           H  
ATOM    135  N1    C     5      39.067  32.109  57.025  1.00  0.00           N  
ATOM    136  C6    C     5      38.833  33.219  56.252  1.00  0.00           C  
ATOM    137  H6    C     5      39.522  34.050  56.217  1.00  0.00           H  
ATOM    138  C5    C     5      37.789  33.213  55.436  1.00  0.00           C  
ATOM    139  H5    C     5      37.534  34.046  54.797  1.00  0.00           H  
ATOM    140  C4    C     5      37.016  32.000  55.350  1.00  0.00           C  
ATOM    141  N4    C     5      36.108  31.900  54.367  1.00  0.00           N  
ATOM    142  H41   C     5      35.905  32.667  53.742  1.00  0.00           H  
ATOM    143  H42   C     5      35.404  31.176  54.388  1.00  0.00           H  
ATOM    144  N3    C     5      37.058  31.028  56.211  1.00  0.00           N  
ATOM    145  C2    C     5      38.164  31.042  56.997  1.00  0.00           C  
ATOM    146  O2    C     5      38.206  30.090  57.813  1.00  0.00           O  
ATOM    147  C3'   C     5      42.283  31.786  56.471  1.00  0.00           C  
ATOM    148  H3'   C     5      41.959  32.240  55.535  1.00  0.00           H  
ATOM    149  C2'   C     5      41.198  30.890  57.091  1.00  0.00           C  
ATOM    150  H2'   C     5      40.718  30.301  56.309  1.00  0.00           H  
ATOM    151  O2'   C     5      41.725  30.071  58.127  1.00  0.00           O  
ATOM    152 HO2'   C     5      42.003  29.282  57.656  1.00  0.00           H  
ATOM    153  O3'   C     5      43.538  31.225  56.122  1.00  0.00           O  
ATOM    154  P     G     6      43.810  30.169  55.009  1.00  0.00           P  
ATOM    155  OP1   G     6      45.192  30.208  54.517  1.00  0.00           O  
ATOM    156  OP2   G     6      42.672  30.284  54.086  1.00  0.00           O  
ATOM    157  O5'   G     6      43.577  28.883  55.870  1.00  0.00           O  
ATOM    158  C5'   G     6      44.477  28.525  56.971  1.00  0.00           C  
ATOM    159  H5'   G     6      44.529  29.251  57.782  1.00  0.00           H  
ATOM    160 H5''   G     6      45.492  28.465  56.577  1.00  0.00           H  
ATOM    161  C4'   G     6      44.075  27.184  57.710  1.00  0.00           C  
ATOM    162  H4'   G     6      44.871  27.058  58.444  1.00  0.00           H  
ATOM    163  O4'   G     6      42.764  27.324  58.335  1.00  0.00           O  
ATOM    164  C1'   G     6      42.094  26.087  58.036  1.00  0.00           C  
ATOM    165  H1'   G     6      41.807  25.694  59.011  1.00  0.00           H  
ATOM    166  N9    G     6      40.818  26.219  57.335  1.00  0.00           N  
ATOM    167  C8    G     6      40.418  27.279  56.547  1.00  0.00           C  
ATOM    168  H8    G     6      41.069  28.115  56.336  1.00  0.00           H  
ATOM    169  N7    G     6      39.146  27.252  56.175  1.00  0.00           N  
ATOM    170  C5    G     6      38.720  26.044  56.748  1.00  0.00           C  
ATOM    171  C6    G     6      37.417  25.365  56.777  1.00  0.00           C  
ATOM    172  O6    G     6      36.325  25.740  56.286  1.00  0.00           O  
ATOM    173  N1    G     6      37.378  24.216  57.481  1.00  0.00           N  
ATOM    174  H1    G     6      36.467  23.829  57.680  1.00  0.00           H  
ATOM    175  C2    G     6      38.453  23.690  58.115  1.00  0.00           C  
ATOM    176  N2    G     6      38.292  22.513  58.697  1.00  0.00           N  
ATOM    177  H21   G     6      39.051  22.083  59.206  1.00  0.00           H  
ATOM    178  H22   G     6      37.366  22.126  58.591  1.00  0.00           H  
ATOM    179  N3    G     6      39.659  24.210  58.128  1.00  0.00           N  
ATOM    180  C4    G     6      39.745  25.413  57.426  1.00  0.00           C  
ATOM    181  C3'   G     6      43.930  26.045  56.681  1.00  0.00           C  
ATOM    182  H3'   G     6      43.388  26.448  55.826  1.00  0.00           H  
ATOM    183  C2'   G     6      42.986  25.075  57.486  1.00  0.00           C  
ATOM    184  H2'   G     6      42.432  24.338  56.903  1.00  0.00           H  
ATOM    185  O2'   G     6      43.747  24.433  58.455  1.00  0.00           O  
ATOM    186 HO2'   G     6      44.638  24.341  58.111  1.00  0.00           H  
ATOM    187  O3'   G     6      45.168  25.491  56.543  1.00  0.00           O  
ATOM    188  P     G     7      45.354  24.589  55.272  1.00  0.00           P  
ATOM    189  OP1   G     7      46.729  23.972  55.358  1.00  0.00           O  
ATOM    190  OP2   G     7      45.112  25.472  54.133  1.00  0.00           O  
ATOM    191  O5'   G     7      44.276  23.422  55.301  1.00  0.00           O  
ATOM    192  C5'   G     7      44.454  22.322  56.081  1.00  0.00           C  
ATOM    193  H5'   G     7      44.573  22.545  57.141  1.00  0.00           H  
ATOM    194 H5''   G     7      45.284  21.752  55.662  1.00  0.00           H  
ATOM    195  C4'   G     7      43.287  21.278  56.015  1.00  0.00           C  
ATOM    196  H4'   G     7      43.413  20.404  56.654  1.00  0.00           H  
ATOM    197  O4'   G     7      42.081  21.902  56.334  1.00  0.00           O  
ATOM    198  C1'   G     7      40.992  21.340  55.589  1.00  0.00           C  
ATOM    199  H1'   G     7      40.459  20.731  56.319  1.00  0.00           H  
ATOM    200  N9    G     7      39.928  22.282  55.129  1.00  0.00           N  
ATOM    201  C8    G     7      40.023  23.543  54.547  1.00  0.00           C  
ATOM    202  H8    G     7      40.950  24.096  54.506  1.00  0.00           H  
ATOM    203  N7    G     7      38.909  23.972  54.047  1.00  0.00           N  
ATOM    204  C5    G     7      38.019  22.990  54.351  1.00  0.00           C  
ATOM    205  C6    G     7      36.594  22.942  54.135  1.00  0.00           C  
ATOM    206  O6    G     7      35.863  23.907  53.748  1.00  0.00           O  
ATOM    207  N1    G     7      36.034  21.684  54.425  1.00  0.00           N  
ATOM    208  H1    G     7      35.058  21.534  54.212  1.00  0.00           H  
ATOM    209  C2    G     7      36.713  20.646  54.956  1.00  0.00           C  
ATOM    210  N2    G     7      36.140  19.527  55.125  1.00  0.00           N  
ATOM    211  H21   G     7      36.729  18.725  55.296  1.00  0.00           H  
ATOM    212  H22   G     7      35.162  19.340  54.953  1.00  0.00           H  
ATOM    213  N3    G     7      38.040  20.714  55.200  1.00  0.00           N  
ATOM    214  C4    G     7      38.603  21.929  54.943  1.00  0.00           C  
ATOM    215  C3'   G     7      43.029  20.831  54.561  1.00  0.00           C  
ATOM    216  H3'   G     7      43.142  21.628  53.826  1.00  0.00           H  
ATOM    217  C2'   G     7      41.538  20.430  54.411  1.00  0.00           C  
ATOM    218  H2'   G     7      41.210  20.656  53.396  1.00  0.00           H  
ATOM    219  O2'   G     7      41.299  19.064  54.708  1.00  0.00           O  
ATOM    220 HO2'   G     7      41.210  18.642  53.850  1.00  0.00           H  
ATOM    221  O3'   G     7      43.913  19.733  54.312  1.00  0.00           O  
ATOM    222  P     U     8      44.456  19.301  52.913  1.00  0.00           P  
ATOM    223  OP1   U     8      45.564  18.358  53.109  1.00  0.00           O  
ATOM    224  OP2   U     8      44.716  20.499  52.109  1.00  0.00           O  
ATOM    225  O5'   U     8      43.278  18.493  52.172  1.00  0.00           O  
ATOM    226  C5'   U     8      43.119  17.104  52.496  1.00  0.00           C  
ATOM    227  H5'   U     8      43.119  16.932  53.572  1.00  0.00           H  
ATOM    228 H5''   U     8      43.871  16.504  51.983  1.00  0.00           H  
ATOM    229  C4'   U     8      41.755  16.464  52.082  1.00  0.00           C  
ATOM    230  H4'   U     8      41.752  15.440  52.454  1.00  0.00           H  
ATOM    231  O4'   U     8      40.679  17.078  52.867  1.00  0.00           O  
ATOM    232  C1'   U     8      39.468  16.911  52.247  1.00  0.00           C  
ATOM    233  H1'   U     8      38.699  16.340  52.769  1.00  0.00           H  
ATOM    234  N1    U     8      38.816  18.231  52.050  1.00  0.00           N  
ATOM    235  C6    U     8      39.582  19.227  51.569  1.00  0.00           C  
ATOM    236  H6    U     8      40.641  19.075  51.420  1.00  0.00           H  
ATOM    237  C5    U     8      39.026  20.392  51.171  1.00  0.00           C  
ATOM    238  H5    U     8      39.648  21.120  50.671  1.00  0.00           H  
ATOM    239  C4    U     8      37.677  20.692  51.328  1.00  0.00           C  
ATOM    240  O4    U     8      37.225  21.804  51.180  1.00  0.00           O  
ATOM    241  N3    U     8      36.979  19.674  51.862  1.00  0.00           N  
ATOM    242  H3    U     8      35.972  19.757  51.854  1.00  0.00           H  
ATOM    243  C2    U     8      37.465  18.423  52.125  1.00  0.00           C  
ATOM    244  O2    U     8      36.627  17.538  52.394  1.00  0.00           O  
ATOM    245  C3'   U     8      41.227  16.545  50.669  1.00  0.00           C  
ATOM    246  H3'   U     8      41.245  17.605  50.414  1.00  0.00           H  
ATOM    247  C2'   U     8      39.723  16.242  50.835  1.00  0.00           C  
ATOM    248  H2'   U     8      39.239  16.770  50.013  1.00  0.00           H  
ATOM    249  O2'   U     8      39.517  14.838  50.957  1.00  0.00           O  
ATOM    250 HO2'   U     8      38.740  14.602  50.445  1.00  0.00           H  
ATOM    251  O3'   U     8      41.868  15.736  49.740  1.00  0.00           O  
ATOM    252  P     G     9      41.473  15.799  48.214  1.00  0.00           P  
ATOM    253  OP1   G     9      42.189  14.779  47.349  1.00  0.00           O  
ATOM    254  OP2   G     9      41.664  17.215  47.895  1.00  0.00           O  
ATOM    255  O5'   G     9      39.929  15.511  47.970  1.00  0.00           O  
ATOM    256  C5'   G     9      39.475  14.207  48.075  1.00  0.00           C  
ATOM    257  H5'   G     9      39.645  13.672  49.010  1.00  0.00           H  
ATOM    258 H5''   G     9      39.880  13.614  47.255  1.00  0.00           H  
ATOM    259  C4'   G     9      37.967  14.230  47.987  1.00  0.00           C  
ATOM    260  H4'   G     9      37.690  13.178  48.055  1.00  0.00           H  
ATOM    261  O4'   G     9      37.404  15.036  48.982  1.00  0.00           O  
ATOM    262  C1'   G     9      36.236  15.700  48.449  1.00  0.00           C  
ATOM    263  H1'   G     9      35.348  15.504  49.049  1.00  0.00           H  
ATOM    264  N9    G     9      36.545  17.166  48.426  1.00  0.00           N  
ATOM    265  C8    G     9      37.788  17.769  48.284  1.00  0.00           C  
ATOM    266  H8    G     9      38.704  17.207  48.387  1.00  0.00           H  
ATOM    267  N7    G     9      37.786  19.076  48.173  1.00  0.00           N  
ATOM    268  C5    G     9      36.405  19.335  48.150  1.00  0.00           C  
ATOM    269  C6    G     9      35.638  20.549  48.126  1.00  0.00           C  
ATOM    270  O6    G     9      36.118  21.675  48.214  1.00  0.00           O  
ATOM    271  N1    G     9      34.338  20.369  48.019  1.00  0.00           N  
ATOM    272  H1    G     9      33.852  21.110  47.535  1.00  0.00           H  
ATOM    273  C2    G     9      33.719  19.149  48.082  1.00  0.00           C  
ATOM    274  N2    G     9      32.462  19.102  47.833  1.00  0.00           N  
ATOM    275  H21   G     9      31.978  18.248  48.068  1.00  0.00           H  
ATOM    276  H22   G     9      32.011  19.975  47.599  1.00  0.00           H  
ATOM    277  N3    G     9      34.281  17.992  48.378  1.00  0.00           N  
ATOM    278  C4    G     9      35.609  18.160  48.302  1.00  0.00           C  
ATOM    279  C3'   G     9      37.487  14.826  46.722  1.00  0.00           C  
ATOM    280  H3'   G     9      38.073  15.720  46.510  1.00  0.00           H  
ATOM    281  C2'   G     9      36.002  15.195  47.020  1.00  0.00           C  
ATOM    282  H2'   G     9      35.496  15.954  46.423  1.00  0.00           H  
ATOM    283  O2'   G     9      35.106  14.076  47.094  1.00  0.00           O  
ATOM    284 HO2'   G     9      35.425  13.494  46.401  1.00  0.00           H  
ATOM    285  O3'   G     9      37.674  13.872  45.672  1.00  0.00           O  
ATOM    286  P     U    10      38.044  14.242  44.200  1.00  0.00           P  
ATOM    287  OP1   U    10      38.291  13.073  43.330  1.00  0.00           O  
ATOM    288  OP2   U    10      39.162  15.215  44.407  1.00  0.00           O  
ATOM    289  O5'   U    10      36.786  15.057  43.628  1.00  0.00           O  
ATOM    290  C5'   U    10      35.503  14.439  43.423  1.00  0.00           C  
ATOM    291  H5'   U    10      35.257  13.908  44.343  1.00  0.00           H  
ATOM    292 H5''   U    10      35.566  13.644  42.680  1.00  0.00           H  
ATOM    293  C4'   U    10      34.392  15.416  43.208  1.00  0.00           C  
ATOM    294  H4'   U    10      33.436  14.948  42.973  1.00  0.00           H  
ATOM    295  O4'   U    10      34.266  16.215  44.430  1.00  0.00           O  
ATOM    296  C1'   U    10      33.790  17.541  44.055  1.00  0.00           C  
ATOM    297  H1'   U    10      32.835  17.767  44.530  1.00  0.00           H  
ATOM    298  N1    U    10      34.822  18.630  44.491  1.00  0.00           N  
ATOM    299  C6    U    10      36.164  18.327  44.610  1.00  0.00           C  
ATOM    300  H6    U    10      36.549  17.338  44.412  1.00  0.00           H  
ATOM    301  C5    U    10      36.988  19.365  44.720  1.00  0.00           C  
ATOM    302  H5    U    10      38.057  19.223  44.668  1.00  0.00           H  
ATOM    303  C4    U    10      36.511  20.737  44.929  1.00  0.00           C  
ATOM    304  O4    U    10      37.167  21.740  45.078  1.00  0.00           O  
ATOM    305  N3    U    10      35.217  20.865  44.889  1.00  0.00           N  
ATOM    306  H3    U    10      34.818  21.793  44.851  1.00  0.00           H  
ATOM    307  C2    U    10      34.327  19.894  44.614  1.00  0.00           C  
ATOM    308  O2    U    10      33.114  20.135  44.615  1.00  0.00           O  
ATOM    309  C3'   U    10      34.646  16.469  42.170  1.00  0.00           C  
ATOM    310  H3'   U    10      35.730  16.579  42.195  1.00  0.00           H  
ATOM    311  C2'   U    10      33.722  17.700  42.558  1.00  0.00           C  
ATOM    312  H2'   U    10      34.202  18.628  42.247  1.00  0.00           H  
ATOM    313  O2'   U    10      32.326  17.500  42.172  1.00  0.00           O  
ATOM    314 HO2'   U    10      32.141  16.568  42.036  1.00  0.00           H  
ATOM    315  O3'   U    10      34.284  15.956  40.855  1.00  0.00           O  
ATOM    316  P     A    11      35.016  16.477  39.559  1.00  0.00           P  
ATOM    317  OP1   A    11      34.459  15.759  38.373  1.00  0.00           O  
ATOM    318  OP2   A    11      36.452  16.485  39.777  1.00  0.00           O  
ATOM    319  O5'   A    11      34.508  17.993  39.539  1.00  0.00           O  
ATOM    320  C5'   A    11      33.132  18.311  39.297  1.00  0.00           C  
ATOM    321  H5'   A    11      32.500  17.613  39.845  1.00  0.00           H  
ATOM    322 H5''   A    11      32.924  18.202  38.233  1.00  0.00           H  
ATOM    323  C4'   A    11      32.650  19.735  39.751  1.00  0.00           C  
ATOM    324  H4'   A    11      31.565  19.687  39.836  1.00  0.00           H  
ATOM    325  O4'   A    11      33.220  20.333  40.989  1.00  0.00           O  
ATOM    326  C1'   A    11      33.246  21.736  40.822  1.00  0.00           C  
ATOM    327  H1'   A    11      32.686  22.187  41.641  1.00  0.00           H  
ATOM    328  N9    A    11      34.631  22.100  41.036  1.00  0.00           N  
ATOM    329  C8    A    11      35.637  21.291  41.364  1.00  0.00           C  
ATOM    330  H8    A    11      35.504  20.220  41.322  1.00  0.00           H  
ATOM    331  N7    A    11      36.800  21.888  41.641  1.00  0.00           N  
ATOM    332  C5    A    11      36.502  23.242  41.438  1.00  0.00           C  
ATOM    333  C6    A    11      37.246  24.481  41.489  1.00  0.00           C  
ATOM    334  N6    A    11      38.531  24.574  41.678  1.00  0.00           N  
ATOM    335  H61   A    11      38.993  25.472  41.643  1.00  0.00           H  
ATOM    336  H62   A    11      39.017  23.763  42.032  1.00  0.00           H  
ATOM    337  N1    A    11      36.655  25.632  41.266  1.00  0.00           N  
ATOM    338  C2    A    11      35.344  25.588  40.970  1.00  0.00           C  
ATOM    339  H2    A    11      34.996  26.595  40.795  1.00  0.00           H  
ATOM    340  N3    A    11      34.579  24.532  40.843  1.00  0.00           N  
ATOM    341  C4    A    11      35.229  23.370  41.028  1.00  0.00           C  
ATOM    342  C3'   A    11      32.832  20.770  38.686  1.00  0.00           C  
ATOM    343  H3'   A    11      33.828  20.526  38.315  1.00  0.00           H  
ATOM    344  C2'   A    11      32.651  22.031  39.505  1.00  0.00           C  
ATOM    345  H2'   A    11      33.230  22.841  39.062  1.00  0.00           H  
ATOM    346  O2'   A    11      31.290  22.351  39.723  1.00  0.00           O  
ATOM    347 HO2'   A    11      31.089  23.276  39.882  1.00  0.00           H  
ATOM    348  O3'   A    11      31.926  20.505  37.578  1.00  0.00           O  
ATOM    349  P     A    12      32.324  21.099  36.254  1.00  0.00           P  
ATOM    350  OP1   A    12      31.215  20.846  35.379  1.00  0.00           O  
ATOM    351  OP2   A    12      33.672  20.640  35.824  1.00  0.00           O  
ATOM    352  O5'   A    12      32.491  22.653  36.333  1.00  0.00           O  
ATOM    353  C5'   A    12      31.325  23.449  36.411  1.00  0.00           C  
ATOM    354  H5'   A    12      30.790  23.063  37.279  1.00  0.00           H  
ATOM    355 H5''   A    12      30.818  23.535  35.451  1.00  0.00           H  
ATOM    356  C4'   A    12      31.718  24.899  36.689  1.00  0.00           C  
ATOM    357  H4'   A    12      30.838  25.523  36.851  1.00  0.00           H  
ATOM    358  O4'   A    12      32.448  24.981  37.926  1.00  0.00           O  
ATOM    359  C1'   A    12      33.406  26.045  37.848  1.00  0.00           C  
ATOM    360  H1'   A    12      33.319  26.711  38.707  1.00  0.00           H  
ATOM    361  N9    A    12      34.751  25.514  37.664  1.00  0.00           N  
ATOM    362  C8    A    12      35.140  24.189  37.482  1.00  0.00           C  
ATOM    363  H8    A    12      34.380  23.433  37.347  1.00  0.00           H  
ATOM    364  N7    A    12      36.402  23.950  37.566  1.00  0.00           N  
ATOM    365  C5    A    12      36.940  25.220  37.886  1.00  0.00           C  
ATOM    366  C6    A    12      38.230  25.773  38.130  1.00  0.00           C  
ATOM    367  N6    A    12      39.291  25.062  38.265  1.00  0.00           N  
ATOM    368  H61   A    12      40.068  25.429  38.796  1.00  0.00           H  
ATOM    369  H62   A    12      39.179  24.059  38.222  1.00  0.00           H  
ATOM    370  N1    A    12      38.348  27.090  38.410  1.00  0.00           N  
ATOM    371  C2    A    12      37.268  27.840  38.259  1.00  0.00           C  
ATOM    372  H2    A    12      37.460  28.901  38.316  1.00  0.00           H  
ATOM    373  N3    A    12      36.041  27.460  38.001  1.00  0.00           N  
ATOM    374  C4    A    12      35.932  26.160  37.840  1.00  0.00           C  
ATOM    375  C3'   A    12      32.530  25.669  35.632  1.00  0.00           C  
ATOM    376  H3'   A    12      33.354  25.047  35.281  1.00  0.00           H  
ATOM    377  C2'   A    12      33.027  26.761  36.606  1.00  0.00           C  
ATOM    378  H2'   A    12      33.880  27.271  36.158  1.00  0.00           H  
ATOM    379  O2'   A    12      32.003  27.652  36.984  1.00  0.00           O  
ATOM    380 HO2'   A    12      31.381  27.777  36.264  1.00  0.00           H  
ATOM    381  O3'   A    12      31.786  26.335  34.653  1.00  0.00           O  
ATOM    382  P     G    13      32.296  26.569  33.196  1.00  0.00           P  
ATOM    383  OP1   G    13      33.165  25.412  32.911  1.00  0.00           O  
ATOM    384  OP2   G    13      31.108  26.885  32.333  1.00  0.00           O  
ATOM    385  O5'   G    13      33.216  27.896  33.342  1.00  0.00           O  
ATOM    386  C5'   G    13      32.618  29.162  33.720  1.00  0.00           C  
ATOM    387  H5'   G    13      31.789  29.043  34.418  1.00  0.00           H  
ATOM    388 H5''   G    13      32.161  29.703  32.891  1.00  0.00           H  
ATOM    389  C4'   G    13      33.664  30.005  34.345  1.00  0.00           C  
ATOM    390  H4'   G    13      33.271  30.884  34.856  1.00  0.00           H  
ATOM    391  O4'   G    13      34.496  29.328  35.269  1.00  0.00           O  
ATOM    392  C1'   G    13      35.814  29.765  35.231  1.00  0.00           C  
ATOM    393  H1'   G    13      36.108  30.265  36.154  1.00  0.00           H  
ATOM    394  N9    G    13      36.651  28.618  34.996  1.00  0.00           N  
ATOM    395  C8    G    13      36.254  27.455  34.390  1.00  0.00           C  
ATOM    396  H8    G    13      35.223  27.255  34.139  1.00  0.00           H  
ATOM    397  N7    G    13      37.253  26.639  34.134  1.00  0.00           N  
ATOM    398  C5    G    13      38.358  27.360  34.614  1.00  0.00           C  
ATOM    399  C6    G    13      39.776  26.987  34.662  1.00  0.00           C  
ATOM    400  O6    G    13      40.342  25.967  34.224  1.00  0.00           O  
ATOM    401  N1    G    13      40.577  27.920  35.319  1.00  0.00           N  
ATOM    402  H1    G    13      41.568  27.742  35.399  1.00  0.00           H  
ATOM    403  C2    G    13      40.111  29.071  35.852  1.00  0.00           C  
ATOM    404  N2    G    13      40.946  29.984  36.200  1.00  0.00           N  
ATOM    405  H21   G    13      41.907  29.684  36.274  1.00  0.00           H  
ATOM    406  H22   G    13      40.548  30.830  36.582  1.00  0.00           H  
ATOM    407  N3    G    13      38.811  29.469  35.813  1.00  0.00           N  
ATOM    408  C4    G    13      37.999  28.548  35.159  1.00  0.00           C  
ATOM    409  C3'   G    13      34.623  30.505  33.236  1.00  0.00           C  
ATOM    410  H3'   G    13      34.871  29.707  32.536  1.00  0.00           H  
ATOM    411  C2'   G    13      35.848  30.828  34.158  1.00  0.00           C  
ATOM    412  H2'   G    13      36.802  30.823  33.630  1.00  0.00           H  
ATOM    413  O2'   G    13      35.655  32.137  34.751  1.00  0.00           O  
ATOM    414 HO2'   G    13      35.491  32.653  33.959  1.00  0.00           H  
ATOM    415  O3'   G    13      33.995  31.629  32.678  1.00  0.00           O  
ATOM    416  P     U    14      34.591  32.343  31.395  1.00  0.00           P  
ATOM    417  OP1   U    14      33.481  32.976  30.771  1.00  0.00           O  
ATOM    418  OP2   U    14      35.376  31.412  30.582  1.00  0.00           O  
ATOM    419  O5'   U    14      35.471  33.498  32.023  1.00  0.00           O  
ATOM    420  C5'   U    14      34.841  34.534  32.732  1.00  0.00           C  
ATOM    421  H5'   U    14      34.301  34.152  33.598  1.00  0.00           H  
ATOM    422 H5''   U    14      34.099  35.023  32.101  1.00  0.00           H  
ATOM    423  C4'   U    14      35.876  35.518  33.166  1.00  0.00           C  
ATOM    424  H4'   U    14      35.400  36.379  33.636  1.00  0.00           H  
ATOM    425  O4'   U    14      36.756  34.986  34.124  1.00  0.00           O  
ATOM    426  C1'   U    14      38.117  35.474  33.820  1.00  0.00           C  
ATOM    427  H1'   U    14      38.498  35.945  34.726  1.00  0.00           H  
ATOM    428  N1    U    14      39.019  34.413  33.408  1.00  0.00           N  
ATOM    429  C6    U    14      38.554  33.260  32.856  1.00  0.00           C  
ATOM    430  H6    U    14      37.551  33.250  32.456  1.00  0.00           H  
ATOM    431  C5    U    14      39.388  32.187  32.662  1.00  0.00           C  
ATOM    432  H5    U    14      39.073  31.289  32.149  1.00  0.00           H  
ATOM    433  C4    U    14      40.736  32.184  33.130  1.00  0.00           C  
ATOM    434  O4    U    14      41.477  31.244  33.015  1.00  0.00           O  
ATOM    435  N3    U    14      41.147  33.357  33.655  1.00  0.00           N  
ATOM    436  H3    U    14      42.103  33.394  33.980  1.00  0.00           H  
ATOM    437  C2    U    14      40.347  34.432  33.811  1.00  0.00           C  
ATOM    438  O2    U    14      40.804  35.432  34.365  1.00  0.00           O  
ATOM    439  C3'   U    14      36.766  35.989  32.027  1.00  0.00           C  
ATOM    440  H3'   U    14      37.097  35.144  31.422  1.00  0.00           H  
ATOM    441  C2'   U    14      37.977  36.536  32.695  1.00  0.00           C  
ATOM    442  H2'   U    14      38.839  36.599  32.032  1.00  0.00           H  
ATOM    443  O2'   U    14      37.891  37.700  33.443  1.00  0.00           O  
ATOM    444 HO2'   U    14      38.269  38.407  32.915  1.00  0.00           H  
ATOM    445  O3'   U    14      36.042  36.895  31.109  1.00  0.00           O  
ATOM    446  P     G    15      36.738  37.617  29.880  1.00  0.00           P  
ATOM    447  OP1   G    15      35.691  38.430  29.250  1.00  0.00           O  
ATOM    448  OP2   G    15      37.252  36.439  29.140  1.00  0.00           O  
ATOM    449  O5'   G    15      37.984  38.446  30.461  1.00  0.00           O  
ATOM    450  C5'   G    15      37.606  39.712  30.987  1.00  0.00           C  
ATOM    451  H5'   G    15      37.134  39.433  31.929  1.00  0.00           H  
ATOM    452 H5''   G    15      36.881  40.178  30.319  1.00  0.00           H  
ATOM    453  C4'   G    15      38.850  40.566  31.288  1.00  0.00           C  
ATOM    454  H4'   G    15      38.458  41.473  31.747  1.00  0.00           H  
ATOM    455  O4'   G    15      39.655  39.761  32.156  1.00  0.00           O  
ATOM    456  C1'   G    15      40.988  39.912  31.751  1.00  0.00           C  
ATOM    457  H1'   G    15      41.667  40.193  32.556  1.00  0.00           H  
ATOM    458  N9    G    15      41.361  38.504  31.393  1.00  0.00           N  
ATOM    459  C8    G    15      40.940  37.672  30.320  1.00  0.00           C  
ATOM    460  H8    G    15      40.251  37.992  29.553  1.00  0.00           H  
ATOM    461  N7    G    15      41.580  36.505  30.347  1.00  0.00           N  
ATOM    462  C5    G    15      42.395  36.544  31.426  1.00  0.00           C  
ATOM    463  C6    G    15      43.367  35.607  31.908  1.00  0.00           C  
ATOM    464  O6    G    15      43.660  34.452  31.531  1.00  0.00           O  
ATOM    465  N1    G    15      44.186  36.058  32.959  1.00  0.00           N  
ATOM    466  H1    G    15      45.025  35.594  33.277  1.00  0.00           H  
ATOM    467  C2    G    15      44.136  37.273  33.418  1.00  0.00           C  
ATOM    468  N2    G    15      44.901  37.552  34.422  1.00  0.00           N  
ATOM    469  H21   G    15      45.567  36.845  34.699  1.00  0.00           H  
ATOM    470  H22   G    15      44.925  38.519  34.714  1.00  0.00           H  
ATOM    471  N3    G    15      43.131  38.106  33.091  1.00  0.00           N  
ATOM    472  C4    G    15      42.327  37.728  32.075  1.00  0.00           C  
ATOM    473  C3'   G    15      39.659  40.825  29.999  1.00  0.00           C  
ATOM    474  H3'   G    15      39.660  39.965  29.329  1.00  0.00           H  
ATOM    475  C2'   G    15      41.028  40.979  30.629  1.00  0.00           C  
ATOM    476  H2'   G    15      41.784  40.680  29.903  1.00  0.00           H  
ATOM    477  O2'   G    15      41.233  42.210  31.338  1.00  0.00           O  
ATOM    478 HO2'   G    15      41.888  42.754  30.893  1.00  0.00           H  
ATOM    479  O3'   G    15      39.168  41.993  29.317  1.00  0.00           O  
ATOM    480  P     C    16      39.486  42.293  27.828  1.00  0.00           P  
ATOM    481  OP1   C    16      38.683  43.469  27.571  1.00  0.00           O  
ATOM    482  OP2   C    16      39.228  41.045  27.055  1.00  0.00           O  
ATOM    483  O5'   C    16      41.032  42.562  27.759  1.00  0.00           O  
ATOM    484  C5'   C    16      41.595  43.815  28.219  1.00  0.00           C  
ATOM    485  H5'   C    16      41.086  44.161  29.119  1.00  0.00           H  
ATOM    486 H5''   C    16      41.337  44.524  27.433  1.00  0.00           H  
ATOM    487  C4'   C    16      43.037  43.892  28.500  1.00  0.00           C  
ATOM    488  H4'   C    16      43.347  44.930  28.624  1.00  0.00           H  
ATOM    489  O4'   C    16      43.390  43.204  29.673  1.00  0.00           O  
ATOM    490  C1'   C    16      44.718  42.739  29.567  1.00  0.00           C  
ATOM    491  H1'   C    16      45.203  43.346  30.332  1.00  0.00           H  
ATOM    492  N1    C    16      44.811  41.253  29.745  1.00  0.00           N  
ATOM    493  C6    C    16      44.009  40.330  29.121  1.00  0.00           C  
ATOM    494  H6    C    16      43.347  40.713  28.358  1.00  0.00           H  
ATOM    495  C5    C    16      44.210  39.040  29.302  1.00  0.00           C  
ATOM    496  H5    C    16      43.670  38.314  28.711  1.00  0.00           H  
ATOM    497  C4    C    16      45.211  38.647  30.212  1.00  0.00           C  
ATOM    498  N4    C    16      45.645  37.436  30.178  1.00  0.00           N  
ATOM    499  H41   C    16      45.160  36.668  29.736  1.00  0.00           H  
ATOM    500  H42   C    16      46.360  37.291  30.876  1.00  0.00           H  
ATOM    501  N3    C    16      46.018  39.485  30.804  1.00  0.00           N  
ATOM    502  C2    C    16      45.834  40.865  30.588  1.00  0.00           C  
ATOM    503  O2    C    16      46.629  41.630  31.210  1.00  0.00           O  
ATOM    504  C3'   C    16      43.876  43.255  27.456  1.00  0.00           C  
ATOM    505  H3'   C    16      43.469  42.339  27.029  1.00  0.00           H  
ATOM    506  C2'   C    16      45.280  43.042  28.149  1.00  0.00           C  
ATOM    507  H2'   C    16      45.865  42.298  27.609  1.00  0.00           H  
ATOM    508  O2'   C    16      45.988  44.222  28.390  1.00  0.00           O  
ATOM    509 HO2'   C    16      46.147  44.687  27.566  1.00  0.00           H  
ATOM    510  O3'   C    16      43.922  44.166  26.321  1.00  0.00           O  
ATOM    511  P     A    17      44.604  43.893  24.922  1.00  0.00           P  
ATOM    512  OP1   A    17      46.012  43.584  25.152  1.00  0.00           O  
ATOM    513  OP2   A    17      44.276  45.063  24.079  1.00  0.00           O  
ATOM    514  O5'   A    17      43.851  42.593  24.415  1.00  0.00           O  
ATOM    515  C5'   A    17      42.611  42.679  23.763  1.00  0.00           C  
ATOM    516  H5'   A    17      42.462  43.735  23.538  1.00  0.00           H  
ATOM    517 H5''   A    17      41.891  42.118  24.358  1.00  0.00           H  
ATOM    518  C4'   A    17      42.685  42.129  22.343  1.00  0.00           C  
ATOM    519  H4'   A    17      41.733  42.303  21.840  1.00  0.00           H  
ATOM    520  O4'   A    17      43.594  42.710  21.403  1.00  0.00           O  
ATOM    521  C1'   A    17      44.256  41.631  20.647  1.00  0.00           C  
ATOM    522  H1'   A    17      44.309  41.747  19.564  1.00  0.00           H  
ATOM    523  N9    A    17      45.740  41.464  21.048  1.00  0.00           N  
ATOM    524  C8    A    17      46.399  42.278  21.934  1.00  0.00           C  
ATOM    525  H8    A    17      46.063  43.258  22.239  1.00  0.00           H  
ATOM    526  N7    A    17      47.582  41.813  22.256  1.00  0.00           N  
ATOM    527  C5    A    17      47.750  40.605  21.622  1.00  0.00           C  
ATOM    528  C6    A    17      48.742  39.554  21.556  1.00  0.00           C  
ATOM    529  N6    A    17      49.775  39.371  22.277  1.00  0.00           N  
ATOM    530  H61   A    17      50.254  38.482  22.293  1.00  0.00           H  
ATOM    531  H62   A    17      49.962  40.060  22.991  1.00  0.00           H  
ATOM    532  N1    A    17      48.531  38.478  20.776  1.00  0.00           N  
ATOM    533  C2    A    17      47.449  38.467  20.080  1.00  0.00           C  
ATOM    534  H2    A    17      47.278  37.557  19.524  1.00  0.00           H  
ATOM    535  N3    A    17      46.444  39.349  20.080  1.00  0.00           N  
ATOM    536  C4    A    17      46.684  40.435  20.833  1.00  0.00           C  
ATOM    537  C3'   A    17      42.971  40.654  22.333  1.00  0.00           C  
ATOM    538  H3'   A    17      43.836  40.508  22.979  1.00  0.00           H  
ATOM    539  C2'   A    17      43.342  40.461  20.879  1.00  0.00           C  
ATOM    540  H2'   A    17      43.780  39.491  20.646  1.00  0.00           H  
ATOM    541  O2'   A    17      42.236  40.599  20.028  1.00  0.00           O  
ATOM    542 HO2'   A    17      42.453  40.351  19.126  1.00  0.00           H  
ATOM    543  O3'   A    17      41.824  39.843  22.775  1.00  0.00           O  
ATOM    544  P     G    18      42.080  38.506  23.513  1.00  0.00           P  
ATOM    545  OP1   G    18      40.793  37.773  23.657  1.00  0.00           O  
ATOM    546  OP2   G    18      42.773  38.845  24.739  1.00  0.00           O  
ATOM    547  O5'   G    18      43.068  37.498  22.752  1.00  0.00           O  
ATOM    548  C5'   G    18      42.662  36.848  21.563  1.00  0.00           C  
ATOM    549  H5'   G    18      42.448  37.652  20.858  1.00  0.00           H  
ATOM    550 H5''   G    18      41.760  36.242  21.649  1.00  0.00           H  
ATOM    551  C4'   G    18      43.818  35.923  21.082  1.00  0.00           C  
ATOM    552  H4'   G    18      43.510  35.463  20.143  1.00  0.00           H  
ATOM    553  O4'   G    18      45.027  36.693  20.910  1.00  0.00           O  
ATOM    554  C1'   G    18      46.120  35.941  21.420  1.00  0.00           C  
ATOM    555  H1'   G    18      46.873  35.640  20.691  1.00  0.00           H  
ATOM    556  N9    G    18      46.698  36.633  22.605  1.00  0.00           N  
ATOM    557  C8    G    18      46.311  37.766  23.301  1.00  0.00           C  
ATOM    558  H8    G    18      45.397  38.244  22.981  1.00  0.00           H  
ATOM    559  N7    G    18      46.986  38.049  24.438  1.00  0.00           N  
ATOM    560  C5    G    18      47.908  37.052  24.386  1.00  0.00           C  
ATOM    561  C6    G    18      49.029  36.767  25.202  1.00  0.00           C  
ATOM    562  O6    G    18      49.478  37.386  26.200  1.00  0.00           O  
ATOM    563  N1    G    18      49.667  35.632  24.871  1.00  0.00           N  
ATOM    564  H1    G    18      50.427  35.341  25.468  1.00  0.00           H  
ATOM    565  C2    G    18      49.534  34.915  23.757  1.00  0.00           C  
ATOM    566  N2    G    18      50.182  33.744  23.635  1.00  0.00           N  
ATOM    567  H21   G    18      49.999  33.240  22.779  1.00  0.00           H  
ATOM    568  H22   G    18      51.008  33.559  24.185  1.00  0.00           H  
ATOM    569  N3    G    18      48.525  35.156  22.877  1.00  0.00           N  
ATOM    570  C4    G    18      47.780  36.205  23.265  1.00  0.00           C  
ATOM    571  C3'   G    18      44.008  34.802  22.012  1.00  0.00           C  
ATOM    572  H3'   G    18      43.763  35.197  22.998  1.00  0.00           H  
ATOM    573  C2'   G    18      45.515  34.573  21.847  1.00  0.00           C  
ATOM    574  H2'   G    18      46.058  34.218  22.724  1.00  0.00           H  
ATOM    575  O2'   G    18      45.808  33.530  20.914  1.00  0.00           O  
ATOM    576 HO2'   G    18      45.275  32.780  21.188  1.00  0.00           H  
ATOM    577  O3'   G    18      43.092  33.755  21.749  1.00  0.00           O  
ATOM    578  P     C    19      42.738  32.614  22.834  1.00  0.00           P  
ATOM    579  OP1   C    19      41.788  31.603  22.323  1.00  0.00           O  
ATOM    580  OP2   C    19      42.426  33.157  24.148  1.00  0.00           O  
ATOM    581  O5'   C    19      44.019  31.786  23.052  1.00  0.00           O  
ATOM    582  C5'   C    19      44.422  30.626  22.246  1.00  0.00           C  
ATOM    583  H5'   C    19      44.373  30.921  21.198  1.00  0.00           H  
ATOM    584 H5''   C    19      43.572  29.966  22.422  1.00  0.00           H  
ATOM    585  C4'   C    19      45.815  30.106  22.607  1.00  0.00           C  
ATOM    586  H4'   C    19      46.086  29.342  21.877  1.00  0.00           H  
ATOM    587  O4'   C    19      46.760  31.139  22.747  1.00  0.00           O  
ATOM    588  C1'   C    19      47.691  30.881  23.850  1.00  0.00           C  
ATOM    589  H1'   C    19      48.731  30.791  23.537  1.00  0.00           H  
ATOM    590  N1    C    19      47.678  31.953  24.845  1.00  0.00           N  
ATOM    591  C6    C    19      46.608  32.686  25.106  1.00  0.00           C  
ATOM    592  H6    C    19      45.746  32.495  24.483  1.00  0.00           H  
ATOM    593  C5    C    19      46.568  33.637  26.051  1.00  0.00           C  
ATOM    594  H5    C    19      45.706  34.276  26.176  1.00  0.00           H  
ATOM    595  C4    C    19      47.693  33.830  26.852  1.00  0.00           C  
ATOM    596  N4    C    19      47.788  34.861  27.677  1.00  0.00           N  
ATOM    597  H41   C    19      48.651  35.066  28.160  1.00  0.00           H  
ATOM    598  H42   C    19      47.120  35.617  27.712  1.00  0.00           H  
ATOM    599  N3    C    19      48.707  33.000  26.814  1.00  0.00           N  
ATOM    600  C2    C    19      48.731  32.115  25.740  1.00  0.00           C  
ATOM    601  O2    C    19      49.710  31.469  25.842  1.00  0.00           O  
ATOM    602  C3'   C    19      45.809  29.450  23.925  1.00  0.00           C  
ATOM    603  H3'   C    19      45.206  30.111  24.549  1.00  0.00           H  
ATOM    604  C2'   C    19      47.283  29.515  24.374  1.00  0.00           C  
ATOM    605  H2'   C    19      47.415  29.421  25.452  1.00  0.00           H  
ATOM    606  O2'   C    19      48.140  28.634  23.631  1.00  0.00           O  
ATOM    607 HO2'   C    19      47.641  27.822  23.518  1.00  0.00           H  
ATOM    608  O3'   C    19      45.289  28.146  23.758  1.00  0.00           O  
ATOM    609  P     C    20      44.621  27.490  25.039  1.00  0.00           P  
ATOM    610  OP1   C    20      44.343  26.108  24.646  1.00  0.00           O  
ATOM    611  OP2   C    20      43.502  28.305  25.515  1.00  0.00           O  
ATOM    612  O5'   C    20      45.798  27.404  26.209  1.00  0.00           O  
ATOM    613  C5'   C    20      46.853  26.461  26.175  1.00  0.00           C  
ATOM    614  H5'   C    20      47.361  26.597  25.220  1.00  0.00           H  
ATOM    615 H5''   C    20      46.420  25.467  26.069  1.00  0.00           H  
ATOM    616  C4'   C    20      47.763  26.688  27.379  1.00  0.00           C  
ATOM    617  H4'   C    20      48.659  26.093  27.202  1.00  0.00           H  
ATOM    618  O4'   C    20      48.029  28.052  27.502  1.00  0.00           O  
ATOM    619  C1'   C    20      48.454  28.309  28.830  1.00  0.00           C  
ATOM    620  H1'   C    20      49.531  28.154  28.894  1.00  0.00           H  
ATOM    621  N1    C    20      48.111  29.730  29.237  1.00  0.00           N  
ATOM    622  C6    C    20      47.137  30.495  28.734  1.00  0.00           C  
ATOM    623  H6    C    20      46.654  30.241  27.802  1.00  0.00           H  
ATOM    624  C5    C    20      46.844  31.657  29.373  1.00  0.00           C  
ATOM    625  H5    C    20      46.064  32.340  29.070  1.00  0.00           H  
ATOM    626  C4    C    20      47.689  32.053  30.477  1.00  0.00           C  
ATOM    627  N4    C    20      47.503  33.256  30.989  1.00  0.00           N  
ATOM    628  H41   C    20      48.165  33.651  31.641  1.00  0.00           H  
ATOM    629  H42   C    20      46.825  33.898  30.604  1.00  0.00           H  
ATOM    630  N3    C    20      48.734  31.340  30.955  1.00  0.00           N  
ATOM    631  C2    C    20      48.879  30.176  30.309  1.00  0.00           C  
ATOM    632  O2    C    20      49.845  29.483  30.777  1.00  0.00           O  
ATOM    633  C3'   C    20      47.182  26.266  28.746  1.00  0.00           C  
ATOM    634  H3'   C    20      46.109  26.452  28.780  1.00  0.00           H  
ATOM    635  C2'   C    20      47.704  27.348  29.714  1.00  0.00           C  
ATOM    636  H2'   C    20      48.495  26.906  30.319  1.00  0.00           H  
ATOM    637  O2'   C    20      46.688  27.887  30.530  1.00  0.00           O  
ATOM    638 HO2'   C    20      46.035  28.275  29.942  1.00  0.00           H  
ATOM    639  O3'   C    20      47.673  25.028  29.087  1.00  0.00           O  
ATOM    640  P     C    21      47.199  24.311  30.361  1.00  0.00           P  
ATOM    641  OP1   C    21      47.334  22.842  30.125  1.00  0.00           O  
ATOM    642  OP2   C    21      45.768  24.800  30.610  1.00  0.00           O  
ATOM    643  O5'   C    21      48.096  24.849  31.571  1.00  0.00           O  
ATOM    644  C5'   C    21      49.520  24.538  31.581  1.00  0.00           C  
ATOM    645  H5'   C    21      49.956  24.778  30.611  1.00  0.00           H  
ATOM    646 H5''   C    21      49.579  23.461  31.735  1.00  0.00           H  
ATOM    647  C4'   C    21      50.257  25.274  32.715  1.00  0.00           C  
ATOM    648  H4'   C    21      51.334  25.107  32.681  1.00  0.00           H  
ATOM    649  O4'   C    21      50.097  26.698  32.452  1.00  0.00           O  
ATOM    650  C1'   C    21      50.299  27.436  33.722  1.00  0.00           C  
ATOM    651  H1'   C    21      51.208  28.036  33.728  1.00  0.00           H  
ATOM    652  N1    C    21      49.140  28.313  34.068  1.00  0.00           N  
ATOM    653  C6    C    21      48.064  28.459  33.284  1.00  0.00           C  
ATOM    654  H6    C    21      47.876  27.845  32.415  1.00  0.00           H  
ATOM    655  C5    C    21      47.169  29.414  33.440  1.00  0.00           C  
ATOM    656  H5    C    21      46.527  29.723  32.628  1.00  0.00           H  
ATOM    657  C4    C    21      47.326  30.277  34.541  1.00  0.00           C  
ATOM    658  N4    C    21      46.518  31.191  34.735  1.00  0.00           N  
ATOM    659  H41   C    21      46.835  31.878  35.405  1.00  0.00           H  
ATOM    660  H42   C    21      45.708  31.190  34.131  1.00  0.00           H  
ATOM    661  N3    C    21      48.341  30.181  35.344  1.00  0.00           N  
ATOM    662  C2    C    21      49.258  29.139  35.170  1.00  0.00           C  
ATOM    663  O2    C    21      50.157  29.053  36.015  1.00  0.00           O  
ATOM    664  C3'   C    21      49.710  25.139  34.144  1.00  0.00           C  
ATOM    665  H3'   C    21      48.659  25.394  34.279  1.00  0.00           H  
ATOM    666  C2'   C    21      50.437  26.302  34.729  1.00  0.00           C  
ATOM    667  H2'   C    21      49.979  26.610  35.669  1.00  0.00           H  
ATOM    668  O2'   C    21      51.810  26.006  35.074  1.00  0.00           O  
ATOM    669 HO2'   C    21      52.215  26.493  35.795  1.00  0.00           H  
ATOM    670  O3'   C    21      49.873  23.830  34.735  1.00  0.00           O  
ATOM    671  P     G    22      49.263  23.390  36.173  1.00  0.00           P  
ATOM    672  OP1   G    22      50.095  22.416  36.891  1.00  0.00           O  
ATOM    673  OP2   G    22      47.885  23.009  35.809  1.00  0.00           O  
ATOM    674  O5'   G    22      49.078  24.678  36.989  1.00  0.00           O  
ATOM    675  C5'   G    22      50.111  25.097  37.875  1.00  0.00           C  
ATOM    676  H5'   G    22      51.007  25.507  37.409  1.00  0.00           H  
ATOM    677 H5''   G    22      50.493  24.383  38.604  1.00  0.00           H  
ATOM    678  C4'   G    22      49.530  26.201  38.759  1.00  0.00           C  
ATOM    679  H4'   G    22      50.366  26.475  39.402  1.00  0.00           H  
ATOM    680  O4'   G    22      49.111  27.334  38.059  1.00  0.00           O  
ATOM    681  C1'   G    22      48.070  27.912  38.672  1.00  0.00           C  
ATOM    682  H1'   G    22      48.213  28.968  38.901  1.00  0.00           H  
ATOM    683  N9    G    22      46.912  27.837  37.745  1.00  0.00           N  
ATOM    684  C8    G    22      46.478  26.815  36.970  1.00  0.00           C  
ATOM    685  H8    G    22      47.127  25.951  36.961  1.00  0.00           H  
ATOM    686  N7    G    22      45.615  27.129  36.066  1.00  0.00           N  
ATOM    687  C5    G    22      45.270  28.433  36.407  1.00  0.00           C  
ATOM    688  C6    G    22      44.368  29.332  35.803  1.00  0.00           C  
ATOM    689  O6    G    22      43.724  29.200  34.768  1.00  0.00           O  
ATOM    690  N1    G    22      44.220  30.546  36.518  1.00  0.00           N  
ATOM    691  H1    G    22      43.667  31.270  36.083  1.00  0.00           H  
ATOM    692  C2    G    22      44.918  30.842  37.698  1.00  0.00           C  
ATOM    693  N2    G    22      44.676  32.008  38.264  1.00  0.00           N  
ATOM    694  H21   G    22      43.907  32.611  38.010  1.00  0.00           H  
ATOM    695  H22   G    22      45.043  32.150  39.195  1.00  0.00           H  
ATOM    696  N3    G    22      45.886  30.056  38.221  1.00  0.00           N  
ATOM    697  C4    G    22      45.966  28.851  37.550  1.00  0.00           C  
ATOM    698  C3'   G    22      48.330  25.836  39.672  1.00  0.00           C  
ATOM    699  H3'   G    22      47.548  25.272  39.164  1.00  0.00           H  
ATOM    700  C2'   G    22      47.818  27.222  39.967  1.00  0.00           C  
ATOM    701  H2'   G    22      46.740  27.249  40.124  1.00  0.00           H  
ATOM    702  O2'   G    22      48.502  27.984  40.972  1.00  0.00           O  
ATOM    703 HO2'   G    22      48.276  27.538  41.792  1.00  0.00           H  
ATOM    704  O3'   G    22      48.960  25.205  40.755  1.00  0.00           O  
ATOM    705  P     U    23      48.062  24.514  41.887  1.00  0.00           P  
ATOM    706  OP1   U    23      48.989  23.561  42.620  1.00  0.00           O  
ATOM    707  OP2   U    23      46.857  23.893  41.359  1.00  0.00           O  
ATOM    708  O5'   U    23      47.613  25.735  42.876  1.00  0.00           O  
ATOM    709  C5'   U    23      48.442  26.193  43.941  1.00  0.00           C  
ATOM    710  H5'   U    23      49.372  26.473  43.446  1.00  0.00           H  
ATOM    711 H5''   U    23      48.738  25.538  44.760  1.00  0.00           H  
ATOM    712  C4'   U    23      47.893  27.471  44.590  1.00  0.00           C  
ATOM    713  H4'   U    23      48.678  27.922  45.197  1.00  0.00           H  
ATOM    714  O4'   U    23      47.382  28.409  43.669  1.00  0.00           O  
ATOM    715  C1'   U    23      46.188  29.126  44.106  1.00  0.00           C  
ATOM    716  H1'   U    23      46.451  30.183  44.152  1.00  0.00           H  
ATOM    717  N1    U    23      45.101  28.996  43.050  1.00  0.00           N  
ATOM    718  C6    U    23      44.763  27.821  42.535  1.00  0.00           C  
ATOM    719  H6    U    23      45.235  26.899  42.840  1.00  0.00           H  
ATOM    720  C5    U    23      43.944  27.810  41.431  1.00  0.00           C  
ATOM    721  H5    U    23      43.813  26.850  40.954  1.00  0.00           H  
ATOM    722  C4    U    23      43.363  28.986  40.758  1.00  0.00           C  
ATOM    723  O4    U    23      42.512  28.978  39.860  1.00  0.00           O  
ATOM    724  N3    U    23      43.820  30.191  41.353  1.00  0.00           N  
ATOM    725  H3    U    23      43.325  30.982  40.966  1.00  0.00           H  
ATOM    726  C2    U    23      44.578  30.238  42.551  1.00  0.00           C  
ATOM    727  O2    U    23      44.810  31.302  43.107  1.00  0.00           O  
ATOM    728  C3'   U    23      46.637  27.246  45.433  1.00  0.00           C  
ATOM    729  H3'   U    23      45.983  26.594  44.854  1.00  0.00           H  
ATOM    730  C2'   U    23      45.970  28.599  45.571  1.00  0.00           C  
ATOM    731  H2'   U    23      44.907  28.494  45.788  1.00  0.00           H  
ATOM    732  O2'   U    23      46.697  29.517  46.381  1.00  0.00           O  
ATOM    733 HO2'   U    23      47.141  28.989  47.049  1.00  0.00           H  
ATOM    734  O3'   U    23      46.992  26.612  46.616  1.00  0.00           O  
ATOM    735  P     C    24      45.914  26.271  47.661  1.00  0.00           P  
ATOM    736  OP1   C    24      46.456  25.273  48.586  1.00  0.00           O  
ATOM    737  OP2   C    24      44.576  26.074  46.967  1.00  0.00           O  
ATOM    738  O5'   C    24      45.692  27.612  48.574  1.00  0.00           O  
ATOM    739  C5'   C    24      44.911  27.581  49.814  1.00  0.00           C  
ATOM    740  H5'   C    24      45.122  26.769  50.510  1.00  0.00           H  
ATOM    741 H5''   C    24      43.886  27.517  49.451  1.00  0.00           H  
ATOM    742  C4'   C    24      45.109  28.874  50.628  1.00  0.00           C  
ATOM    743  H4'   C    24      44.425  28.886  51.477  1.00  0.00           H  
ATOM    744  O4'   C    24      46.392  28.960  51.207  1.00  0.00           O  
ATOM    745  C1'   C    24      47.170  29.996  50.527  1.00  0.00           C  
ATOM    746  H1'   C    24      47.750  30.633  51.194  1.00  0.00           H  
ATOM    747  N1    C    24      48.244  29.322  49.663  1.00  0.00           N  
ATOM    748  C6    C    24      48.563  28.014  49.859  1.00  0.00           C  
ATOM    749  H6    C    24      47.905  27.304  50.338  1.00  0.00           H  
ATOM    750  C5    C    24      49.746  27.508  49.412  1.00  0.00           C  
ATOM    751  H5    C    24      49.968  26.491  49.702  1.00  0.00           H  
ATOM    752  C4    C    24      50.640  28.405  48.824  1.00  0.00           C  
ATOM    753  N4    C    24      51.818  27.929  48.447  1.00  0.00           N  
ATOM    754  H41   C    24      51.944  26.928  48.489  1.00  0.00           H  
ATOM    755  H42   C    24      52.441  28.574  47.982  1.00  0.00           H  
ATOM    756  N3    C    24      50.244  29.677  48.525  1.00  0.00           N  
ATOM    757  C2    C    24      49.130  30.164  49.020  1.00  0.00           C  
ATOM    758  O2    C    24      49.027  31.365  48.833  1.00  0.00           O  
ATOM    759  C3'   C    24      44.859  30.121  49.751  1.00  0.00           C  
ATOM    760  H3'   C    24      44.410  29.808  48.809  1.00  0.00           H  
ATOM    761  C2'   C    24      46.216  30.895  49.641  1.00  0.00           C  
ATOM    762  H2'   C    24      46.614  30.836  48.629  1.00  0.00           H  
ATOM    763  O2'   C    24      46.178  32.184  50.116  1.00  0.00           O  
ATOM    764 HO2'   C    24      45.478  32.283  50.766  1.00  0.00           H  
ATOM    765  O3'   C    24      43.972  31.048  50.316  1.00  0.00           O  
ATOM    766  P     U    25      42.451  31.056  49.928  1.00  0.00           P  
ATOM    767  OP1   U    25      41.788  32.163  50.660  1.00  0.00           O  
ATOM    768  OP2   U    25      41.857  29.716  49.948  1.00  0.00           O  
ATOM    769  O5'   U    25      42.389  31.491  48.384  1.00  0.00           O  
ATOM    770  C5'   U    25      42.829  32.774  47.967  1.00  0.00           C  
ATOM    771  H5'   U    25      43.893  32.638  47.773  1.00  0.00           H  
ATOM    772 H5''   U    25      42.613  33.511  48.741  1.00  0.00           H  
ATOM    773  C4'   U    25      42.165  32.966  46.615  1.00  0.00           C  
ATOM    774  H4'   U    25      42.316  33.956  46.185  1.00  0.00           H  
ATOM    775  O4'   U    25      42.775  32.147  45.566  1.00  0.00           O  
ATOM    776  C1'   U    25      41.760  31.697  44.660  1.00  0.00           C  
ATOM    777  H1'   U    25      41.895  32.131  43.670  1.00  0.00           H  
ATOM    778  N1    U    25      41.674  30.247  44.572  1.00  0.00           N  
ATOM    779  C6    U    25      42.234  29.388  45.512  1.00  0.00           C  
ATOM    780  H6    U    25      42.711  29.747  46.413  1.00  0.00           H  
ATOM    781  C5    U    25      42.253  28.063  45.359  1.00  0.00           C  
ATOM    782  H5    U    25      42.738  27.520  46.157  1.00  0.00           H  
ATOM    783  C4    U    25      41.557  27.400  44.262  1.00  0.00           C  
ATOM    784  O4    U    25      41.497  26.218  44.153  1.00  0.00           O  
ATOM    785  N3    U    25      40.854  28.300  43.493  1.00  0.00           N  
ATOM    786  H3    U    25      40.258  27.997  42.737  1.00  0.00           H  
ATOM    787  C2    U    25      40.925  29.697  43.513  1.00  0.00           C  
ATOM    788  O2    U    25      40.527  30.324  42.564  1.00  0.00           O  
ATOM    789  C3'   U    25      40.678  32.729  46.607  1.00  0.00           C  
ATOM    790  H3'   U    25      40.381  31.903  47.253  1.00  0.00           H  
ATOM    791  C2'   U    25      40.466  32.351  45.125  1.00  0.00           C  
ATOM    792  H2'   U    25      39.638  31.645  45.081  1.00  0.00           H  
ATOM    793  O2'   U    25      40.226  33.466  44.303  1.00  0.00           O  
ATOM    794 HO2'   U    25      39.277  33.541  44.182  1.00  0.00           H  
ATOM    795  O3'   U    25      39.882  33.882  46.952  1.00  0.00           O  
ATOM    796  P     U    26      38.431  33.655  47.600  1.00  0.00           P  
ATOM    797  OP1   U    26      37.941  34.961  48.071  1.00  0.00           O  
ATOM    798  OP2   U    26      38.409  32.533  48.542  1.00  0.00           O  
ATOM    799  O5'   U    26      37.573  33.189  46.408  1.00  0.00           O  
ATOM    800  C5'   U    26      36.930  34.014  45.514  1.00  0.00           C  
ATOM    801  H5'   U    26      37.697  34.614  45.024  1.00  0.00           H  
ATOM    802 H5''   U    26      36.334  34.705  46.110  1.00  0.00           H  
ATOM    803  C4'   U    26      36.203  33.393  44.342  1.00  0.00           C  
ATOM    804  H4'   U    26      35.732  34.179  43.752  1.00  0.00           H  
ATOM    805  O4'   U    26      37.119  32.731  43.590  1.00  0.00           O  
ATOM    806  C1'   U    26      36.494  31.550  43.032  1.00  0.00           C  
ATOM    807  H1'   U    26      36.592  31.768  41.968  1.00  0.00           H  
ATOM    808  N1    U    26      37.198  30.271  43.392  1.00  0.00           N  
ATOM    809  C6    U    26      37.528  29.983  44.705  1.00  0.00           C  
ATOM    810  H6    U    26      37.716  30.707  45.483  1.00  0.00           H  
ATOM    811  C5    U    26      38.024  28.738  44.995  1.00  0.00           C  
ATOM    812  H5    U    26      38.479  28.518  45.949  1.00  0.00           H  
ATOM    813  C4    U    26      37.963  27.630  44.012  1.00  0.00           C  
ATOM    814  O4    U    26      38.203  26.488  44.295  1.00  0.00           O  
ATOM    815  N3    U    26      37.561  27.996  42.755  1.00  0.00           N  
ATOM    816  H3    U    26      37.476  27.278  42.049  1.00  0.00           H  
ATOM    817  C2    U    26      37.239  29.258  42.376  1.00  0.00           C  
ATOM    818  O2    U    26      36.961  29.468  41.195  1.00  0.00           O  
ATOM    819  C3'   U    26      35.159  32.330  44.749  1.00  0.00           C  
ATOM    820  H3'   U    26      35.588  31.727  45.550  1.00  0.00           H  
ATOM    821  C2'   U    26      35.007  31.493  43.432  1.00  0.00           C  
ATOM    822  H2'   U    26      34.636  30.508  43.717  1.00  0.00           H  
ATOM    823  O2'   U    26      34.194  31.975  42.417  1.00  0.00           O  
ATOM    824 HO2'   U    26      34.500  32.849  42.166  1.00  0.00           H  
ATOM    825  O3'   U    26      33.966  32.919  45.164  1.00  0.00           O  
ATOM    826  P     A    27      33.015  32.161  46.152  1.00  0.00           P  
ATOM    827  OP1   A    27      32.065  33.160  46.719  1.00  0.00           O  
ATOM    828  OP2   A    27      33.826  31.399  47.186  1.00  0.00           O  
ATOM    829  O5'   A    27      32.266  31.023  45.276  1.00  0.00           O  
ATOM    830  C5'   A    27      31.124  31.266  44.397  1.00  0.00           C  
ATOM    831  H5'   A    27      31.324  31.859  43.505  1.00  0.00           H  
ATOM    832 H5''   A    27      30.288  31.697  44.948  1.00  0.00           H  
ATOM    833  C4'   A    27      30.474  29.921  43.861  1.00  0.00           C  
ATOM    834  H4'   A    27      29.633  30.060  43.182  1.00  0.00           H  
ATOM    835  O4'   A    27      31.421  29.278  43.033  1.00  0.00           O  
ATOM    836  C1'   A    27      31.227  27.869  43.332  1.00  0.00           C  
ATOM    837  H1'   A    27      31.034  27.388  42.373  1.00  0.00           H  
ATOM    838  N9    A    27      32.491  27.325  43.793  1.00  0.00           N  
ATOM    839  C8    A    27      33.548  28.011  44.249  1.00  0.00           C  
ATOM    840  H8    A    27      33.467  29.077  44.398  1.00  0.00           H  
ATOM    841  N7    A    27      34.617  27.303  44.594  1.00  0.00           N  
ATOM    842  C5    A    27      34.180  25.985  44.447  1.00  0.00           C  
ATOM    843  C6    A    27      34.811  24.739  44.557  1.00  0.00           C  
ATOM    844  N6    A    27      36.085  24.532  44.619  1.00  0.00           N  
ATOM    845  H61   A    27      36.719  25.315  44.546  1.00  0.00           H  
ATOM    846  H62   A    27      36.452  23.644  44.930  1.00  0.00           H  
ATOM    847  N1    A    27      34.128  23.635  44.490  1.00  0.00           N  
ATOM    848  C2    A    27      32.870  23.728  43.987  1.00  0.00           C  
ATOM    849  H2    A    27      32.316  22.811  43.852  1.00  0.00           H  
ATOM    850  N3    A    27      32.170  24.857  43.693  1.00  0.00           N  
ATOM    851  C4    A    27      32.872  25.986  43.970  1.00  0.00           C  
ATOM    852  C3'   A    27      30.011  28.998  45.043  1.00  0.00           C  
ATOM    853  H3'   A    27      30.764  29.086  45.826  1.00  0.00           H  
ATOM    854  C2'   A    27      30.099  27.616  44.321  1.00  0.00           C  
ATOM    855  H2'   A    27      30.361  26.797  44.991  1.00  0.00           H  
ATOM    856  O2'   A    27      28.878  27.360  43.576  1.00  0.00           O  
ATOM    857 HO2'   A    27      28.187  27.946  43.893  1.00  0.00           H  
ATOM    858  O3'   A    27      28.692  29.242  45.541  1.00  0.00           O  
ATOM    859  P     C    28      28.304  28.952  47.032  1.00  0.00           P  
ATOM    860  OP1   C    28      26.905  29.402  47.164  1.00  0.00           O  
ATOM    861  OP2   C    28      29.335  29.422  47.855  1.00  0.00           O  
ATOM    862  O5'   C    28      28.372  27.334  47.135  1.00  0.00           O  
ATOM    863  C5'   C    28      27.306  26.615  46.573  1.00  0.00           C  
ATOM    864  H5'   C    28      26.878  27.030  45.660  1.00  0.00           H  
ATOM    865 H5''   C    28      26.466  26.589  47.267  1.00  0.00           H  
ATOM    866  C4'   C    28      27.705  25.190  46.243  1.00  0.00           C  
ATOM    867  H4'   C    28      26.997  24.885  45.472  1.00  0.00           H  
ATOM    868  O4'   C    28      29.005  24.986  45.732  1.00  0.00           O  
ATOM    869  C1'   C    28      29.477  23.677  46.088  1.00  0.00           C  
ATOM    870  H1'   C    28      29.773  23.269  45.121  1.00  0.00           H  
ATOM    871  N1    C    28      30.732  23.745  46.949  1.00  0.00           N  
ATOM    872  C6    C    28      31.291  24.965  47.283  1.00  0.00           C  
ATOM    873  H6    C    28      30.622  25.812  47.229  1.00  0.00           H  
ATOM    874  C5    C    28      32.608  25.105  47.665  1.00  0.00           C  
ATOM    875  H5    C    28      33.036  26.054  47.950  1.00  0.00           H  
ATOM    876  C4    C    28      33.404  23.898  47.741  1.00  0.00           C  
ATOM    877  N4    C    28      34.591  24.046  48.200  1.00  0.00           N  
ATOM    878  H41   C    28      34.965  24.939  48.486  1.00  0.00           H  
ATOM    879  H42   C    28      35.036  23.179  48.465  1.00  0.00           H  
ATOM    880  N3    C    28      32.801  22.723  47.609  1.00  0.00           N  
ATOM    881  C2    C    28      31.501  22.582  47.197  1.00  0.00           C  
ATOM    882  O2    C    28      31.099  21.391  47.019  1.00  0.00           O  
ATOM    883  C3'   C    28      27.658  24.223  47.480  1.00  0.00           C  
ATOM    884  H3'   C    28      28.235  24.643  48.304  1.00  0.00           H  
ATOM    885  C2'   C    28      28.383  22.986  46.874  1.00  0.00           C  
ATOM    886  H2'   C    28      28.850  22.279  47.560  1.00  0.00           H  
ATOM    887  O2'   C    28      27.583  22.272  46.020  1.00  0.00           O  
ATOM    888 HO2'   C    28      26.702  22.213  46.397  1.00  0.00           H  
ATOM    889  O3'   C    28      26.361  23.838  47.874  1.00  0.00           O  
ATOM    890  P     A    29      26.135  23.460  49.349  1.00  0.00           P  
ATOM    891  OP1   A    29      24.738  23.125  49.525  1.00  0.00           O  
ATOM    892  OP2   A    29      26.719  24.510  50.231  1.00  0.00           O  
ATOM    893  O5'   A    29      27.040  22.131  49.518  1.00  0.00           O  
ATOM    894  C5'   A    29      26.467  20.887  49.106  1.00  0.00           C  
ATOM    895  H5'   A    29      26.609  20.684  48.045  1.00  0.00           H  
ATOM    896 H5''   A    29      25.441  20.819  49.467  1.00  0.00           H  
ATOM    897  C4'   A    29      27.248  19.828  49.968  1.00  0.00           C  
ATOM    898  H4'   A    29      26.683  18.900  49.876  1.00  0.00           H  
ATOM    899  O4'   A    29      28.424  19.587  49.380  1.00  0.00           O  
ATOM    900  C1'   A    29      29.466  19.195  50.359  1.00  0.00           C  
ATOM    901  H1'   A    29      29.998  18.316  49.994  1.00  0.00           H  
ATOM    902  N9    A    29      30.460  20.315  50.552  1.00  0.00           N  
ATOM    903  C8    A    29      30.338  21.646  50.364  1.00  0.00           C  
ATOM    904  H8    A    29      29.397  22.113  50.117  1.00  0.00           H  
ATOM    905  N7    A    29      31.376  22.331  50.700  1.00  0.00           N  
ATOM    906  C5    A    29      32.286  21.345  50.972  1.00  0.00           C  
ATOM    907  C6    A    29      33.654  21.304  51.404  1.00  0.00           C  
ATOM    908  N6    A    29      34.400  22.401  51.455  1.00  0.00           N  
ATOM    909  H61   A    29      35.387  22.213  51.357  1.00  0.00           H  
ATOM    910  H62   A    29      33.904  23.281  51.424  1.00  0.00           H  
ATOM    911  N1    A    29      34.269  20.128  51.573  1.00  0.00           N  
ATOM    912  C2    A    29      33.595  19.049  51.528  1.00  0.00           C  
ATOM    913  H2    A    29      34.163  18.131  51.550  1.00  0.00           H  
ATOM    914  N3    A    29      32.340  18.913  51.261  1.00  0.00           N  
ATOM    915  C4    A    29      31.735  20.104  50.941  1.00  0.00           C  
ATOM    916  C3'   A    29      27.479  20.046  51.477  1.00  0.00           C  
ATOM    917  H3'   A    29      27.829  21.074  51.570  1.00  0.00           H  
ATOM    918  C2'   A    29      28.660  19.010  51.672  1.00  0.00           C  
ATOM    919  H2'   A    29      29.159  19.408  52.556  1.00  0.00           H  
ATOM    920  O2'   A    29      28.330  17.685  51.844  1.00  0.00           O  
ATOM    921 HO2'   A    29      28.233  17.462  52.773  1.00  0.00           H  
ATOM    922  O3'   A    29      26.326  19.848  52.275  1.00  0.00           O  
ATOM    923  P     C    30      26.332  20.494  53.780  1.00  0.00           P  
ATOM    924  OP1   C    30      24.956  20.325  54.278  1.00  0.00           O  
ATOM    925  OP2   C    30      26.850  21.841  53.707  1.00  0.00           O  
ATOM    926  O5'   C    30      27.284  19.653  54.813  1.00  0.00           O  
ATOM    927  C5'   C    30      27.101  18.287  55.123  1.00  0.00           C  
ATOM    928  H5'   C    30      26.881  17.676  54.247  1.00  0.00           H  
ATOM    929 H5''   C    30      26.303  18.140  55.850  1.00  0.00           H  
ATOM    930  C4'   C    30      28.378  17.873  55.728  1.00  0.00           C  
ATOM    931  H4'   C    30      28.421  16.795  55.881  1.00  0.00           H  
ATOM    932  O4'   C    30      29.461  18.110  54.846  1.00  0.00           O  
ATOM    933  C1'   C    30      30.702  18.576  55.474  1.00  0.00           C  
ATOM    934  H1'   C    30      31.554  17.901  55.389  1.00  0.00           H  
ATOM    935  N1    C    30      31.240  19.932  55.011  1.00  0.00           N  
ATOM    936  C6    C    30      30.383  20.937  54.669  1.00  0.00           C  
ATOM    937  H6    C    30      29.341  20.658  54.608  1.00  0.00           H  
ATOM    938  C5    C    30      30.776  22.239  54.487  1.00  0.00           C  
ATOM    939  H5    C    30      30.097  23.035  54.219  1.00  0.00           H  
ATOM    940  C4    C    30      32.191  22.471  54.457  1.00  0.00           C  
ATOM    941  N4    C    30      32.660  23.525  53.816  1.00  0.00           N  
ATOM    942  H41   C    30      31.996  24.107  53.327  1.00  0.00           H  
ATOM    943  H42   C    30      33.667  23.475  53.743  1.00  0.00           H  
ATOM    944  N3    C    30      33.075  21.469  54.649  1.00  0.00           N  
ATOM    945  C2    C    30      32.584  20.208  54.994  1.00  0.00           C  
ATOM    946  O2    C    30      33.382  19.342  55.375  1.00  0.00           O  
ATOM    947  C3'   C    30      28.787  18.623  57.039  1.00  0.00           C  
ATOM    948  H3'   C    30      28.437  19.655  57.011  1.00  0.00           H  
ATOM    949  C2'   C    30      30.362  18.654  56.942  1.00  0.00           C  
ATOM    950  H2'   C    30      30.702  19.580  57.406  1.00  0.00           H  
ATOM    951  O2'   C    30      30.946  17.530  57.639  1.00  0.00           O  
ATOM    952 HO2'   C    30      30.994  17.871  58.535  1.00  0.00           H  
ATOM    953  O3'   C    30      28.260  17.941  58.200  1.00  0.00           O  
ATOM    954  P     C    31      28.356  18.678  59.554  1.00  0.00           P  
ATOM    955  OP1   C    31      27.724  17.790  60.551  1.00  0.00           O  
ATOM    956  OP2   C    31      27.884  20.047  59.345  1.00  0.00           O  
ATOM    957  O5'   C    31      29.838  18.605  59.877  1.00  0.00           O  
ATOM    958  C5'   C    31      30.465  19.416  60.781  1.00  0.00           C  
ATOM    959  H5'   C    31      30.116  19.256  61.802  1.00  0.00           H  
ATOM    960 H5''   C    31      30.409  20.483  60.567  1.00  0.00           H  
ATOM    961  C4'   C    31      31.966  19.082  60.927  1.00  0.00           C  
ATOM    962  H4'   C    31      32.144  18.213  61.561  1.00  0.00           H  
ATOM    963  O4'   C    31      32.490  18.999  59.602  1.00  0.00           O  
ATOM    964  C1'   C    31      33.817  19.588  59.570  1.00  0.00           C  
ATOM    965  H1'   C    31      34.467  18.805  59.178  1.00  0.00           H  
ATOM    966  N1    C    31      33.770  20.824  58.782  1.00  0.00           N  
ATOM    967  C6    C    31      32.567  21.487  58.489  1.00  0.00           C  
ATOM    968  H6    C    31      31.658  20.979  58.776  1.00  0.00           H  
ATOM    969  C5    C    31      32.582  22.684  57.886  1.00  0.00           C  
ATOM    970  H5    C    31      31.630  23.173  57.742  1.00  0.00           H  
ATOM    971  C4    C    31      33.793  23.160  57.421  1.00  0.00           C  
ATOM    972  N4    C    31      33.835  24.217  56.669  1.00  0.00           N  
ATOM    973  H41   C    31      32.967  24.684  56.447  1.00  0.00           H  
ATOM    974  H42   C    31      34.669  24.655  56.307  1.00  0.00           H  
ATOM    975  N3    C    31      34.925  22.515  57.582  1.00  0.00           N  
ATOM    976  C2    C    31      34.941  21.383  58.316  1.00  0.00           C  
ATOM    977  O2    C    31      36.027  20.856  58.564  1.00  0.00           O  
ATOM    978  C3'   C    31      32.699  20.265  61.618  1.00  0.00           C  
ATOM    979  H3'   C    31      32.308  21.211  61.245  1.00  0.00           H  
ATOM    980  C2'   C    31      34.165  19.909  61.036  1.00  0.00           C  
ATOM    981  H2'   C    31      34.906  20.701  61.141  1.00  0.00           H  
ATOM    982  O2'   C    31      34.605  18.728  61.680  1.00  0.00           O  
ATOM    983 HO2'   C    31      34.827  18.912  62.595  1.00  0.00           H  
ATOM    984  O3'   C    31      32.649  20.231  63.083  1.00  0.00           O  
ATOM    985  P     G    32      32.955  21.497  63.935  1.00  0.00           P  
ATOM    986  OP1   G    32      32.966  21.001  65.373  1.00  0.00           O  
ATOM    987  OP2   G    32      31.918  22.411  63.477  1.00  0.00           O  
ATOM    988  O5'   G    32      34.429  22.108  63.634  1.00  0.00           O  
ATOM    989  C5'   G    32      35.630  21.469  64.020  1.00  0.00           C  
ATOM    990  H5'   G    32      35.704  20.411  63.771  1.00  0.00           H  
ATOM    991 H5''   G    32      35.730  21.431  65.104  1.00  0.00           H  
ATOM    992  C4'   G    32      36.821  22.275  63.537  1.00  0.00           C  
ATOM    993  H4'   G    32      37.681  21.772  63.979  1.00  0.00           H  
ATOM    994  O4'   G    32      37.001  22.311  62.150  1.00  0.00           O  
ATOM    995  C1'   G    32      37.650  23.569  61.869  1.00  0.00           C  
ATOM    996  H1'   G    32      38.619  23.492  61.374  1.00  0.00           H  
ATOM    997  N9    G    32      36.662  24.444  61.141  1.00  0.00           N  
ATOM    998  C8    G    32      35.330  24.221  60.995  1.00  0.00           C  
ATOM    999  H8    G    32      34.841  23.437  61.556  1.00  0.00           H  
ATOM   1000  N7    G    32      34.728  25.094  60.193  1.00  0.00           N  
ATOM   1001  C5    G    32      35.757  26.012  59.845  1.00  0.00           C  
ATOM   1002  C6    G    32      35.749  27.229  59.105  1.00  0.00           C  
ATOM   1003  O6    G    32      34.758  27.765  58.585  1.00  0.00           O  
ATOM   1004  N1    G    32      37.024  27.812  59.039  1.00  0.00           N  
ATOM   1005  H1    G    32      37.020  28.727  58.611  1.00  0.00           H  
ATOM   1006  C2    G    32      38.101  27.284  59.631  1.00  0.00           C  
ATOM   1007  N2    G    32      39.245  28.021  59.582  1.00  0.00           N  
ATOM   1008  H21   G    32      39.238  28.794  58.933  1.00  0.00           H  
ATOM   1009  H22   G    32      40.066  27.767  60.114  1.00  0.00           H  
ATOM   1010  N3    G    32      38.085  26.194  60.391  1.00  0.00           N  
ATOM   1011  C4    G    32      36.938  25.589  60.443  1.00  0.00           C  
ATOM   1012  C3'   G    32      36.784  23.690  64.102  1.00  0.00           C  
ATOM   1013  H3'   G    32      35.853  24.188  63.835  1.00  0.00           H  
ATOM   1014  C2'   G    32      37.996  24.156  63.216  1.00  0.00           C  
ATOM   1015  H2'   G    32      38.118  25.224  63.040  1.00  0.00           H  
ATOM   1016  O2'   G    32      39.262  23.559  63.645  1.00  0.00           O  
ATOM   1017 HO2'   G    32      39.904  23.675  62.940  1.00  0.00           H  
ATOM   1018  O3'   G    32      37.072  23.753  65.528  1.00  0.00           O  
ATOM   1019  P     U    33      36.667  25.066  66.383  1.00  0.00           P  
ATOM   1020  OP1   U    33      37.527  25.016  67.587  1.00  0.00           O  
ATOM   1021  OP2   U    33      35.199  24.980  66.528  1.00  0.00           O  
ATOM   1022  O5'   U    33      37.156  26.263  65.515  1.00  0.00           O  
ATOM   1023  C5'   U    33      38.534  26.613  65.441  1.00  0.00           C  
ATOM   1024  H5'   U    33      39.199  25.813  65.117  1.00  0.00           H  
ATOM   1025 H5''   U    33      38.737  26.879  66.479  1.00  0.00           H  
ATOM   1026  C4'   U    33      38.816  27.876  64.620  1.00  0.00           C  
ATOM   1027  H4'   U    33      39.877  28.128  64.597  1.00  0.00           H  
ATOM   1028  O4'   U    33      38.396  27.730  63.290  1.00  0.00           O  
ATOM   1029  C1'   U    33      38.082  29.068  62.786  1.00  0.00           C  
ATOM   1030  H1'   U    33      38.882  29.354  62.103  1.00  0.00           H  
ATOM   1031  N1    U    33      36.724  28.988  62.136  1.00  0.00           N  
ATOM   1032  C6    U    33      35.709  28.238  62.704  1.00  0.00           C  
ATOM   1033  H6    U    33      36.000  27.463  63.397  1.00  0.00           H  
ATOM   1034  C5    U    33      34.372  28.362  62.463  1.00  0.00           C  
ATOM   1035  H5    U    33      33.588  27.784  62.929  1.00  0.00           H  
ATOM   1036  C4    U    33      33.950  29.306  61.483  1.00  0.00           C  
ATOM   1037  O4    U    33      32.840  29.519  61.038  1.00  0.00           O  
ATOM   1038  N3    U    33      34.950  30.061  61.047  1.00  0.00           N  
ATOM   1039  H3    U    33      34.649  30.736  60.358  1.00  0.00           H  
ATOM   1040  C2    U    33      36.337  29.976  61.304  1.00  0.00           C  
ATOM   1041  O2    U    33      37.128  30.776  60.785  1.00  0.00           O  
ATOM   1042  C3'   U    33      38.038  29.150  65.138  1.00  0.00           C  
ATOM   1043  H3'   U    33      36.981  28.906  65.248  1.00  0.00           H  
ATOM   1044  C2'   U    33      38.211  30.049  63.930  1.00  0.00           C  
ATOM   1045  H2'   U    33      37.388  30.762  63.979  1.00  0.00           H  
ATOM   1046  O2'   U    33      39.412  30.720  63.825  1.00  0.00           O  
ATOM   1047 HO2'   U    33      39.480  31.488  64.397  1.00  0.00           H  
ATOM   1048  O3'   U    33      38.644  29.723  66.284  1.00  0.00           O  
ATOM   1049  P     G    34      37.934  30.859  67.234  1.00  0.00           P  
ATOM   1050  OP1   G    34      38.395  30.652  68.605  1.00  0.00           O  
ATOM   1051  OP2   G    34      36.487  30.908  66.932  1.00  0.00           O  
ATOM   1052  O5'   G    34      38.588  32.083  66.469  1.00  0.00           O  
ATOM   1053  C5'   G    34      39.956  32.349  66.745  1.00  0.00           C  
ATOM   1054  H5'   G    34      40.640  31.600  66.345  1.00  0.00           H  
ATOM   1055 H5''   G    34      40.061  32.478  67.823  1.00  0.00           H  
ATOM   1056  C4'   G    34      40.452  33.631  66.078  1.00  0.00           C  
ATOM   1057  H4'   G    34      41.445  33.939  66.406  1.00  0.00           H  
ATOM   1058  O4'   G    34      40.282  33.597  64.640  1.00  0.00           O  
ATOM   1059  C1'   G    34      39.777  34.858  64.150  1.00  0.00           C  
ATOM   1060  H1'   G    34      40.427  35.153  63.326  1.00  0.00           H  
ATOM   1061  N9    G    34      38.359  34.849  63.695  1.00  0.00           N  
ATOM   1062  C8    G    34      37.394  33.853  63.775  1.00  0.00           C  
ATOM   1063  H8    G    34      37.335  33.028  64.469  1.00  0.00           H  
ATOM   1064  N7    G    34      36.359  34.096  63.017  1.00  0.00           N  
ATOM   1065  C5    G    34      36.612  35.264  62.394  1.00  0.00           C  
ATOM   1066  C6    G    34      35.799  36.054  61.433  1.00  0.00           C  
ATOM   1067  O6    G    34      34.719  35.703  61.052  1.00  0.00           O  
ATOM   1068  N1    G    34      36.354  37.299  61.163  1.00  0.00           N  
ATOM   1069  H1    G    34      35.794  38.010  60.715  1.00  0.00           H  
ATOM   1070  C2    G    34      37.559  37.714  61.623  1.00  0.00           C  
ATOM   1071  N2    G    34      37.934  38.928  61.354  1.00  0.00           N  
ATOM   1072  H21   G    34      37.360  39.553  60.805  1.00  0.00           H  
ATOM   1073  H22   G    34      38.740  39.361  61.782  1.00  0.00           H  
ATOM   1074  N3    G    34      38.369  36.975  62.402  1.00  0.00           N  
ATOM   1075  C4    G    34      37.840  35.721  62.764  1.00  0.00           C  
ATOM   1076  C3'   G    34      39.623  34.811  66.516  1.00  0.00           C  
ATOM   1077  H3'   G    34      38.573  34.567  66.681  1.00  0.00           H  
ATOM   1078  C2'   G    34      39.883  35.812  65.356  1.00  0.00           C  
ATOM   1079  H2'   G    34      39.037  36.496  65.300  1.00  0.00           H  
ATOM   1080  O2'   G    34      41.130  36.434  65.350  1.00  0.00           O  
ATOM   1081 HO2'   G    34      41.074  37.269  64.879  1.00  0.00           H  
ATOM   1082  O3'   G    34      40.092  35.336  67.748  1.00  0.00           O  
ATOM   1083  P     C    35      39.098  36.107  68.712  1.00  0.00           P  
ATOM   1084  OP1   C    35      39.946  36.717  69.760  1.00  0.00           O  
ATOM   1085  OP2   C    35      38.047  35.156  69.120  1.00  0.00           O  
ATOM   1086  O5'   C    35      38.417  37.290  67.915  1.00  0.00           O  
ATOM   1087  C5'   C    35      39.091  38.473  67.579  1.00  0.00           C  
ATOM   1088  H5'   C    35      40.109  38.269  67.247  1.00  0.00           H  
ATOM   1089 H5''   C    35      39.248  38.992  68.524  1.00  0.00           H  
ATOM   1090  C4'   C    35      38.320  39.391  66.571  1.00  0.00           C  
ATOM   1091  H4'   C    35      38.786  40.355  66.365  1.00  0.00           H  
ATOM   1092  O4'   C    35      37.929  38.697  65.366  1.00  0.00           O  
ATOM   1093  C1'   C    35      36.725  39.276  64.829  1.00  0.00           C  
ATOM   1094  H1'   C    35      36.991  39.711  63.865  1.00  0.00           H  
ATOM   1095  N1    C    35      35.587  38.365  64.568  1.00  0.00           N  
ATOM   1096  C6    C    35      35.439  37.234  65.278  1.00  0.00           C  
ATOM   1097  H6    C    35      36.022  36.954  66.143  1.00  0.00           H  
ATOM   1098  C5    C    35      34.496  36.370  64.943  1.00  0.00           C  
ATOM   1099  H5    C    35      34.460  35.501  65.583  1.00  0.00           H  
ATOM   1100  C4    C    35      33.655  36.649  63.886  1.00  0.00           C  
ATOM   1101  N4    C    35      32.702  35.847  63.535  1.00  0.00           N  
ATOM   1102  H41   C    35      32.082  36.061  62.767  1.00  0.00           H  
ATOM   1103  H42   C    35      32.610  34.936  63.959  1.00  0.00           H  
ATOM   1104  N3    C    35      33.733  37.769  63.205  1.00  0.00           N  
ATOM   1105  C2    C    35      34.710  38.644  63.524  1.00  0.00           C  
ATOM   1106  O2    C    35      34.764  39.743  62.971  1.00  0.00           O  
ATOM   1107  C3'   C    35      36.976  39.741  67.126  1.00  0.00           C  
ATOM   1108  H3'   C    35      36.546  38.844  67.571  1.00  0.00           H  
ATOM   1109  C2'   C    35      36.322  40.324  65.829  1.00  0.00           C  
ATOM   1110  H2'   C    35      35.241  40.436  65.742  1.00  0.00           H  
ATOM   1111  O2'   C    35      36.922  41.577  65.437  1.00  0.00           O  
ATOM   1112 HO2'   C    35      36.631  41.792  64.548  1.00  0.00           H  
ATOM   1113  O3'   C    35      36.997  40.696  68.182  1.00  0.00           O  
ATOM   1114  P     G    36      35.678  40.975  69.040  1.00  0.00           P  
ATOM   1115  OP1   G    36      35.979  42.067  70.009  1.00  0.00           O  
ATOM   1116  OP2   G    36      35.144  39.638  69.515  1.00  0.00           O  
ATOM   1117  O5'   G    36      34.566  41.576  68.101  1.00  0.00           O  
ATOM   1118  C5'   G    36      34.599  42.975  67.710  1.00  0.00           C  
ATOM   1119  H5'   G    36      35.587  43.198  67.308  1.00  0.00           H  
ATOM   1120 H5''   G    36      34.444  43.556  68.619  1.00  0.00           H  
ATOM   1121  C4'   G    36      33.518  43.392  66.683  1.00  0.00           C  
ATOM   1122  H4'   G    36      33.641  44.433  66.386  1.00  0.00           H  
ATOM   1123  O4'   G    36      33.605  42.582  65.519  1.00  0.00           O  
ATOM   1124  C1'   G    36      32.291  42.339  65.015  1.00  0.00           C  
ATOM   1125  H1'   G    36      32.240  42.600  63.958  1.00  0.00           H  
ATOM   1126  N9    G    36      31.860  40.875  65.100  1.00  0.00           N  
ATOM   1127  C8    G    36      32.424  39.940  65.898  1.00  0.00           C  
ATOM   1128  H8    G    36      33.238  40.095  66.591  1.00  0.00           H  
ATOM   1129  N7    G    36      31.792  38.857  65.767  1.00  0.00           N  
ATOM   1130  C5    G    36      30.816  39.039  64.787  1.00  0.00           C  
ATOM   1131  C6    G    36      29.826  38.220  64.095  1.00  0.00           C  
ATOM   1132  O6    G    36      29.645  36.991  64.164  1.00  0.00           O  
ATOM   1133  N1    G    36      28.960  38.868  63.299  1.00  0.00           N  
ATOM   1134  H1    G    36      28.471  38.288  62.632  1.00  0.00           H  
ATOM   1135  C2    G    36      28.994  40.190  63.036  1.00  0.00           C  
ATOM   1136  N2    G    36      28.118  40.651  62.136  1.00  0.00           N  
ATOM   1137  H21   G    36      28.075  41.572  61.724  1.00  0.00           H  
ATOM   1138  H22   G    36      27.401  40.069  61.725  1.00  0.00           H  
ATOM   1139  N3    G    36      29.823  41.048  63.637  1.00  0.00           N  
ATOM   1140  C4    G    36      30.753  40.344  64.444  1.00  0.00           C  
ATOM   1141  C3'   G    36      32.100  43.151  67.152  1.00  0.00           C  
ATOM   1142  H3'   G    36      31.952  42.157  67.573  1.00  0.00           H  
ATOM   1143  C2'   G    36      31.412  43.323  65.774  1.00  0.00           C  
ATOM   1144  H2'   G    36      30.377  42.982  65.738  1.00  0.00           H  
ATOM   1145  O2'   G    36      31.429  44.641  65.208  1.00  0.00           O  
ATOM   1146 HO2'   G    36      31.869  45.146  65.895  1.00  0.00           H  
ATOM   1147  O3'   G    36      31.640  44.161  68.004  1.00  0.00           O  
ATOM   1148  P     G    37      30.569  43.786  69.101  1.00  0.00           P  
ATOM   1149  OP1   G    37      30.400  44.972  70.004  1.00  0.00           O  
ATOM   1150  OP2   G    37      31.021  42.565  69.758  1.00  0.00           O  
ATOM   1151  O5'   G    37      29.162  43.617  68.313  1.00  0.00           O  
ATOM   1152  C5'   G    37      28.632  44.811  67.649  1.00  0.00           C  
ATOM   1153  H5'   G    37      29.479  45.274  67.141  1.00  0.00           H  
ATOM   1154 H5''   G    37      28.233  45.428  68.454  1.00  0.00           H  
ATOM   1155  C4'   G    37      27.554  44.554  66.658  1.00  0.00           C  
ATOM   1156  H4'   G    37      27.474  45.521  66.162  1.00  0.00           H  
ATOM   1157  O4'   G    37      27.895  43.508  65.769  1.00  0.00           O  
ATOM   1158  C1'   G    37      26.665  42.842  65.415  1.00  0.00           C  
ATOM   1159  H1'   G    37      26.402  43.214  64.425  1.00  0.00           H  
ATOM   1160  N9    G    37      26.832  41.463  65.589  1.00  0.00           N  
ATOM   1161  C8    G    37      27.770  40.783  66.352  1.00  0.00           C  
ATOM   1162  H8    G    37      28.462  41.338  66.967  1.00  0.00           H  
ATOM   1163  N7    G    37      27.758  39.513  66.205  1.00  0.00           N  
ATOM   1164  C5    G    37      26.632  39.259  65.330  1.00  0.00           C  
ATOM   1165  C6    G    37      26.027  38.066  64.801  1.00  0.00           C  
ATOM   1166  O6    G    37      26.305  36.896  64.994  1.00  0.00           O  
ATOM   1167  N1    G    37      24.924  38.313  63.970  1.00  0.00           N  
ATOM   1168  H1    G    37      24.512  37.529  63.483  1.00  0.00           H  
ATOM   1169  C2    G    37      24.358  39.527  63.783  1.00  0.00           C  
ATOM   1170  N2    G    37      23.308  39.649  63.037  1.00  0.00           N  
ATOM   1171  H21   G    37      22.677  38.884  62.846  1.00  0.00           H  
ATOM   1172  H22   G    37      22.989  40.607  63.052  1.00  0.00           H  
ATOM   1173  N3    G    37      24.971  40.701  64.165  1.00  0.00           N  
ATOM   1174  C4    G    37      26.108  40.480  64.925  1.00  0.00           C  
ATOM   1175  C3'   G    37      26.276  44.075  67.323  1.00  0.00           C  
ATOM   1176  H3'   G    37      26.431  43.224  67.987  1.00  0.00           H  
ATOM   1177  C2'   G    37      25.454  43.409  66.166  1.00  0.00           C  
ATOM   1178  H2'   G    37      24.804  42.586  66.461  1.00  0.00           H  
ATOM   1179  O2'   G    37      24.728  44.319  65.422  1.00  0.00           O  
ATOM   1180 HO2'   G    37      24.169  44.702  66.101  1.00  0.00           H  
ATOM   1181  O3'   G    37      25.479  45.167  67.859  1.00  0.00           O  
ATOM   1182  P     C    38      24.737  45.035  69.277  1.00  0.00           P  
ATOM   1183  OP1   C    38      24.149  46.332  69.533  1.00  0.00           O  
ATOM   1184  OP2   C    38      25.581  44.391  70.278  1.00  0.00           O  
ATOM   1185  O5'   C    38      23.541  44.049  68.753  1.00  0.00           O  
ATOM   1186  C5'   C    38      22.333  44.625  68.183  1.00  0.00           C  
ATOM   1187  H5'   C    38      22.597  45.292  67.363  1.00  0.00           H  
ATOM   1188 H5''   C    38      21.728  45.225  68.863  1.00  0.00           H  
ATOM   1189  C4'   C    38      21.502  43.478  67.654  1.00  0.00           C  
ATOM   1190  H4'   C    38      20.704  43.853  67.013  1.00  0.00           H  
ATOM   1191  O4'   C    38      22.301  42.632  66.835  1.00  0.00           O  
ATOM   1192  C1'   C    38      21.843  41.304  66.874  1.00  0.00           C  
ATOM   1193  H1'   C    38      21.523  41.007  65.875  1.00  0.00           H  
ATOM   1194  N1    C    38      22.866  40.243  67.282  1.00  0.00           N  
ATOM   1195  C6    C    38      24.046  40.517  67.930  1.00  0.00           C  
ATOM   1196  H6    C    38      24.100  41.571  68.159  1.00  0.00           H  
ATOM   1197  C5    C    38      24.995  39.543  68.266  1.00  0.00           C  
ATOM   1198  H5    C    38      25.946  39.723  68.746  1.00  0.00           H  
ATOM   1199  C4    C    38      24.572  38.238  67.913  1.00  0.00           C  
ATOM   1200  N4    C    38      25.391  37.258  68.240  1.00  0.00           N  
ATOM   1201  H41   C    38      26.343  37.383  68.555  1.00  0.00           H  
ATOM   1202  H42   C    38      25.193  36.334  67.884  1.00  0.00           H  
ATOM   1203  N3    C    38      23.501  37.920  67.116  1.00  0.00           N  
ATOM   1204  C2    C    38      22.700  38.976  66.783  1.00  0.00           C  
ATOM   1205  O2    C    38      21.728  38.618  66.109  1.00  0.00           O  
ATOM   1206  C3'   C    38      20.980  42.527  68.725  1.00  0.00           C  
ATOM   1207  H3'   C    38      21.862  42.283  69.318  1.00  0.00           H  
ATOM   1208  C2'   C    38      20.660  41.318  67.844  1.00  0.00           C  
ATOM   1209  H2'   C    38      20.791  40.391  68.401  1.00  0.00           H  
ATOM   1210  O2'   C    38      19.453  41.303  67.082  1.00  0.00           O  
ATOM   1211 HO2'   C    38      18.856  41.988  67.394  1.00  0.00           H  
ATOM   1212  O3'   C    38      19.860  42.936  69.454  1.00  0.00           O  
ATOM   1213  P     A    39      19.585  42.239  70.844  1.00  0.00           P  
ATOM   1214  OP1   A    39      18.496  43.018  71.477  1.00  0.00           O  
ATOM   1215  OP2   A    39      20.802  42.161  71.707  1.00  0.00           O  
ATOM   1216  O5'   A    39      19.062  40.760  70.612  1.00  0.00           O  
ATOM   1217  C5'   A    39      17.848  40.526  69.905  1.00  0.00           C  
ATOM   1218  H5'   A    39      17.710  41.254  69.106  1.00  0.00           H  
ATOM   1219 H5''   A    39      16.998  40.652  70.575  1.00  0.00           H  
ATOM   1220  C4'   A    39      17.945  39.045  69.411  1.00  0.00           C  
ATOM   1221  H4'   A    39      17.111  38.838  68.741  1.00  0.00           H  
ATOM   1222  O4'   A    39      19.189  38.708  68.740  1.00  0.00           O  
ATOM   1223  C1'   A    39      19.458  37.309  68.852  1.00  0.00           C  
ATOM   1224  H1'   A    39      19.466  36.824  67.876  1.00  0.00           H  
ATOM   1225  N9    A    39      20.748  37.057  69.530  1.00  0.00           N  
ATOM   1226  C8    A    39      21.705  38.032  69.989  1.00  0.00           C  
ATOM   1227  H8    A    39      21.580  39.098  70.105  1.00  0.00           H  
ATOM   1228  N7    A    39      22.871  37.426  70.240  1.00  0.00           N  
ATOM   1229  C5    A    39      22.706  36.119  69.936  1.00  0.00           C  
ATOM   1230  C6    A    39      23.518  34.973  70.146  1.00  0.00           C  
ATOM   1231  N6    A    39      24.781  35.044  70.507  1.00  0.00           N  
ATOM   1232  H61   A    39      25.220  35.813  70.992  1.00  0.00           H  
ATOM   1233  H62   A    39      25.086  34.158  70.885  1.00  0.00           H  
ATOM   1234  N1    A    39      23.048  33.796  69.809  1.00  0.00           N  
ATOM   1235  C2    A    39      21.831  33.709  69.375  1.00  0.00           C  
ATOM   1236  H2    A    39      21.387  32.788  69.028  1.00  0.00           H  
ATOM   1237  N3    A    39      20.942  34.650  69.301  1.00  0.00           N  
ATOM   1238  C4    A    39      21.425  35.862  69.687  1.00  0.00           C  
ATOM   1239  C3'   A    39      17.834  37.976  70.408  1.00  0.00           C  
ATOM   1240  H3'   A    39      18.573  38.236  71.166  1.00  0.00           H  
ATOM   1241  C2'   A    39      18.243  36.737  69.650  1.00  0.00           C  
ATOM   1242  H2'   A    39      18.702  35.953  70.253  1.00  0.00           H  
ATOM   1243  O2'   A    39      17.297  36.275  68.706  1.00  0.00           O  
ATOM   1244 HO2'   A    39      17.681  35.476  68.336  1.00  0.00           H  
ATOM   1245  O3'   A    39      16.486  37.829  70.804  1.00  0.00           O  
ATOM   1246  P     C    40      16.144  37.434  72.310  1.00  0.00           P  
ATOM   1247  OP1   C    40      14.699  37.270  72.390  1.00  0.00           O  
ATOM   1248  OP2   C    40      16.841  38.365  73.215  1.00  0.00           O  
ATOM   1249  O5'   C    40      16.665  35.996  72.731  1.00  0.00           O  
ATOM   1250  C5'   C    40      16.221  34.879  72.002  1.00  0.00           C  
ATOM   1251  H5'   C    40      16.326  35.243  70.980  1.00  0.00           H  
ATOM   1252 H5''   C    40      15.171  34.686  72.220  1.00  0.00           H  
ATOM   1253  C4'   C    40      17.145  33.612  72.156  1.00  0.00           C  
ATOM   1254  H4'   C    40      16.789  32.658  71.766  1.00  0.00           H  
ATOM   1255  O4'   C    40      18.452  33.812  71.729  1.00  0.00           O  
ATOM   1256  C1'   C    40      19.388  33.041  72.584  1.00  0.00           C  
ATOM   1257  H1'   C    40      19.917  32.214  72.109  1.00  0.00           H  
ATOM   1258  N1    C    40      20.431  33.983  73.154  1.00  0.00           N  
ATOM   1259  C6    C    40      20.158  35.355  73.210  1.00  0.00           C  
ATOM   1260  H6    C    40      19.141  35.678  73.046  1.00  0.00           H  
ATOM   1261  C5    C    40      21.083  36.241  73.483  1.00  0.00           C  
ATOM   1262  H5    C    40      20.883  37.297  73.378  1.00  0.00           H  
ATOM   1263  C4    C    40      22.375  35.770  73.660  1.00  0.00           C  
ATOM   1264  N4    C    40      23.272  36.695  74.064  1.00  0.00           N  
ATOM   1265  H41   C    40      24.254  36.503  74.203  1.00  0.00           H  
ATOM   1266  H42   C    40      23.010  37.671  74.065  1.00  0.00           H  
ATOM   1267  N3    C    40      22.750  34.526  73.507  1.00  0.00           N  
ATOM   1268  C2    C    40      21.763  33.574  73.336  1.00  0.00           C  
ATOM   1269  O2    C    40      22.005  32.348  73.361  1.00  0.00           O  
ATOM   1270  C3'   C    40      17.263  33.241  73.653  1.00  0.00           C  
ATOM   1271  H3'   C    40      17.182  34.053  74.376  1.00  0.00           H  
ATOM   1272  C2'   C    40      18.652  32.485  73.742  1.00  0.00           C  
ATOM   1273  H2'   C    40      19.055  32.652  74.741  1.00  0.00           H  
ATOM   1274  O2'   C    40      18.488  31.159  73.435  1.00  0.00           O  
ATOM   1275 HO2'   C    40      17.709  30.992  73.971  1.00  0.00           H  
ATOM   1276  O3'   C    40      16.282  32.274  74.083  1.00  0.00           O  
ATOM   1277  P     A    41      15.724  32.347  75.513  1.00  0.00           P  
ATOM   1278  OP1   A    41      14.687  31.278  75.607  1.00  0.00           O  
ATOM   1279  OP2   A    41      15.360  33.753  75.828  1.00  0.00           O  
ATOM   1280  O5'   A    41      17.013  31.956  76.382  1.00  0.00           O  
ATOM   1281  C5'   A    41      17.349  30.638  76.663  1.00  0.00           C  
ATOM   1282  H5'   A    41      17.282  29.974  75.802  1.00  0.00           H  
ATOM   1283 H5''   A    41      16.633  30.200  77.358  1.00  0.00           H  
ATOM   1284  C4'   A    41      18.748  30.485  77.332  1.00  0.00           C  
ATOM   1285  H4'   A    41      18.871  29.409  77.456  1.00  0.00           H  
ATOM   1286  O4'   A    41      19.736  31.116  76.509  1.00  0.00           O  
ATOM   1287  C1'   A    41      20.846  31.446  77.371  1.00  0.00           C  
ATOM   1288  H1'   A    41      21.647  30.708  77.315  1.00  0.00           H  
ATOM   1289  N9    A    41      21.324  32.824  77.198  1.00  0.00           N  
ATOM   1290  C8    A    41      20.619  33.934  76.832  1.00  0.00           C  
ATOM   1291  H8    A    41      19.552  33.996  76.673  1.00  0.00           H  
ATOM   1292  N7    A    41      21.361  35.024  76.841  1.00  0.00           N  
ATOM   1293  C5    A    41      22.631  34.627  77.219  1.00  0.00           C  
ATOM   1294  C6    A    41      23.864  35.287  77.451  1.00  0.00           C  
ATOM   1295  N6    A    41      23.997  36.554  77.243  1.00  0.00           N  
ATOM   1296  H61   A    41      24.873  36.950  77.555  1.00  0.00           H  
ATOM   1297  H62   A    41      23.303  37.120  76.778  1.00  0.00           H  
ATOM   1298  N1    A    41      24.872  34.658  77.965  1.00  0.00           N  
ATOM   1299  C2    A    41      24.710  33.322  78.326  1.00  0.00           C  
ATOM   1300  H2    A    41      25.489  32.943  78.972  1.00  0.00           H  
ATOM   1301  N3    A    41      23.593  32.590  78.133  1.00  0.00           N  
ATOM   1302  C4    A    41      22.617  33.311  77.537  1.00  0.00           C  
ATOM   1303  C3'   A    41      18.892  31.170  78.645  1.00  0.00           C  
ATOM   1304  H3'   A    41      18.550  32.187  78.455  1.00  0.00           H  
ATOM   1305  C2'   A    41      20.367  31.186  78.748  1.00  0.00           C  
ATOM   1306  H2'   A    41      20.566  32.096  79.314  1.00  0.00           H  
ATOM   1307  O2'   A    41      20.863  30.016  79.227  1.00  0.00           O  
ATOM   1308 HO2'   A    41      20.466  29.867  80.089  1.00  0.00           H  
ATOM   1309  O3'   A    41      18.220  30.525  79.751  1.00  0.00           O  
ATOM   1310  P     G    42      18.024  31.230  81.158  1.00  0.00           P  
ATOM   1311  OP1   G    42      17.248  30.252  81.950  1.00  0.00           O  
ATOM   1312  OP2   G    42      17.520  32.561  80.822  1.00  0.00           O  
ATOM   1313  O5'   G    42      19.429  31.440  81.760  1.00  0.00           O  
ATOM   1314  C5'   G    42      20.004  30.404  82.569  1.00  0.00           C  
ATOM   1315  H5'   G    42      19.921  29.414  82.121  1.00  0.00           H  
ATOM   1316 H5''   G    42      19.501  30.445  83.535  1.00  0.00           H  
ATOM   1317  C4'   G    42      21.518  30.672  82.929  1.00  0.00           C  
ATOM   1318  H4'   G    42      21.983  29.773  83.335  1.00  0.00           H  
ATOM   1319  O4'   G    42      22.290  31.143  81.785  1.00  0.00           O  
ATOM   1320  C1'   G    42      23.435  32.002  82.151  1.00  0.00           C  
ATOM   1321  H1'   G    42      24.423  31.608  81.913  1.00  0.00           H  
ATOM   1322  N9    G    42      23.346  33.348  81.530  1.00  0.00           N  
ATOM   1323  C8    G    42      22.295  34.016  81.031  1.00  0.00           C  
ATOM   1324  H8    G    42      21.319  33.570  80.910  1.00  0.00           H  
ATOM   1325  N7    G    42      22.462  35.298  80.741  1.00  0.00           N  
ATOM   1326  C5    G    42      23.759  35.521  81.168  1.00  0.00           C  
ATOM   1327  C6    G    42      24.565  36.696  81.098  1.00  0.00           C  
ATOM   1328  O6    G    42      24.264  37.820  80.712  1.00  0.00           O  
ATOM   1329  N1    G    42      25.808  36.519  81.638  1.00  0.00           N  
ATOM   1330  H1    G    42      26.432  37.310  81.702  1.00  0.00           H  
ATOM   1331  C2    G    42      26.270  35.277  81.975  1.00  0.00           C  
ATOM   1332  N2    G    42      27.523  35.292  82.343  1.00  0.00           N  
ATOM   1333  H21   G    42      27.989  34.436  82.607  1.00  0.00           H  
ATOM   1334  H22   G    42      28.097  36.114  82.461  1.00  0.00           H  
ATOM   1335  N3    G    42      25.594  34.086  81.850  1.00  0.00           N  
ATOM   1336  C4    G    42      24.308  34.341  81.564  1.00  0.00           C  
ATOM   1337  C3'   G    42      21.814  31.810  83.860  1.00  0.00           C  
ATOM   1338  H3'   G    42      21.180  32.635  83.534  1.00  0.00           H  
ATOM   1339  C2'   G    42      23.256  32.164  83.669  1.00  0.00           C  
ATOM   1340  H2'   G    42      23.541  33.143  84.055  1.00  0.00           H  
ATOM   1341  O2'   G    42      24.177  31.213  84.141  1.00  0.00           O  
ATOM   1342 HO2'   G    42      23.964  30.338  83.811  1.00  0.00           H  
ATOM   1343  O3'   G    42      21.402  31.496  85.120  1.00  0.00           O  
ATOM   1344  P     G    43      20.866  32.589  86.105  1.00  0.00           P  
ATOM   1345  OP1   G    43      20.015  33.569  85.456  1.00  0.00           O  
ATOM   1346  OP2   G    43      20.304  31.921  87.246  1.00  0.00           O  
ATOM   1347  O5'   G    43      22.259  33.311  86.475  1.00  0.00           O  
ATOM   1348  C5'   G    43      23.340  32.643  87.128  1.00  0.00           C  
ATOM   1349  H5'   G    43      23.498  31.648  86.711  1.00  0.00           H  
ATOM   1350 H5''   G    43      22.979  32.423  88.133  1.00  0.00           H  
ATOM   1351  C4'   G    43      24.610  33.463  87.206  1.00  0.00           C  
ATOM   1352  H4'   G    43      25.449  32.910  87.627  1.00  0.00           H  
ATOM   1353  O4'   G    43      25.165  33.962  86.017  1.00  0.00           O  
ATOM   1354  C1'   G    43      25.827  35.208  86.216  1.00  0.00           C  
ATOM   1355  H1'   G    43      26.860  35.147  85.872  1.00  0.00           H  
ATOM   1356  N9    G    43      25.075  36.213  85.337  1.00  0.00           N  
ATOM   1357  C8    G    43      23.775  36.123  84.872  1.00  0.00           C  
ATOM   1358  H8    G    43      23.169  35.239  85.003  1.00  0.00           H  
ATOM   1359  N7    G    43      23.361  37.175  84.226  1.00  0.00           N  
ATOM   1360  C5    G    43      24.454  38.047  84.388  1.00  0.00           C  
ATOM   1361  C6    G    43      24.596  39.388  83.956  1.00  0.00           C  
ATOM   1362  O6    G    43      23.814  39.996  83.302  1.00  0.00           O  
ATOM   1363  N1    G    43      25.769  39.979  84.313  1.00  0.00           N  
ATOM   1364  H1    G    43      25.945  40.948  84.086  1.00  0.00           H  
ATOM   1365  C2    G    43      26.623  39.397  85.132  1.00  0.00           C  
ATOM   1366  N2    G    43      27.439  40.258  85.626  1.00  0.00           N  
ATOM   1367  H21   G    43      27.291  41.220  85.354  1.00  0.00           H  
ATOM   1368  H22   G    43      28.055  39.981  86.377  1.00  0.00           H  
ATOM   1369  N3    G    43      26.566  38.204  85.624  1.00  0.00           N  
ATOM   1370  C4    G    43      25.508  37.524  85.137  1.00  0.00           C  
ATOM   1371  C3'   G    43      24.476  34.716  88.146  1.00  0.00           C  
ATOM   1372  H3'   G    43      23.557  35.281  87.988  1.00  0.00           H  
ATOM   1373  C2'   G    43      25.641  35.541  87.646  1.00  0.00           C  
ATOM   1374  H2'   G    43      25.294  36.573  87.706  1.00  0.00           H  
ATOM   1375  O2'   G    43      26.939  35.385  88.243  1.00  0.00           O  
ATOM   1376 HO2'   G    43      27.388  34.606  87.907  1.00  0.00           H  
ATOM   1377  O3'   G    43      24.576  34.507  89.504  1.00  0.00           O  
ATOM   1378  P     C    44      23.762  35.431  90.582  1.00  0.00           P  
ATOM   1379  OP1   C    44      24.211  34.852  91.909  1.00  0.00           O  
ATOM   1380  OP2   C    44      22.360  35.470  90.188  1.00  0.00           O  
ATOM   1381  O5'   C    44      24.387  36.920  90.505  1.00  0.00           O  
ATOM   1382  C5'   C    44      25.598  37.245  91.016  1.00  0.00           C  
ATOM   1383  H5'   C    44      26.450  36.698  90.613  1.00  0.00           H  
ATOM   1384 H5''   C    44      25.728  37.169  92.096  1.00  0.00           H  
ATOM   1385  C4'   C    44      25.881  38.697  90.759  1.00  0.00           C  
ATOM   1386  H4'   C    44      26.862  38.952  91.161  1.00  0.00           H  
ATOM   1387  O4'   C    44      26.054  39.006  89.372  1.00  0.00           O  
ATOM   1388  C1'   C    44      25.716  40.404  89.173  1.00  0.00           C  
ATOM   1389  H1'   C    44      26.595  41.023  88.997  1.00  0.00           H  
ATOM   1390  N1    C    44      24.645  40.691  88.178  1.00  0.00           N  
ATOM   1391  C6    C    44      23.911  39.670  87.650  1.00  0.00           C  
ATOM   1392  H6    C    44      24.126  38.642  87.903  1.00  0.00           H  
ATOM   1393  C5    C    44      23.017  39.929  86.692  1.00  0.00           C  
ATOM   1394  H5    C    44      22.495  39.066  86.306  1.00  0.00           H  
ATOM   1395  C4    C    44      22.760  41.234  86.373  1.00  0.00           C  
ATOM   1396  N4    C    44      21.965  41.413  85.322  1.00  0.00           N  
ATOM   1397  H41   C    44      22.199  42.246  84.802  1.00  0.00           H  
ATOM   1398  H42   C    44      21.664  40.560  84.872  1.00  0.00           H  
ATOM   1399  N3    C    44      23.513  42.193  86.713  1.00  0.00           N  
ATOM   1400  C2    C    44      24.496  42.000  87.660  1.00  0.00           C  
ATOM   1401  O2    C    44      25.070  43.026  88.041  1.00  0.00           O  
ATOM   1402  C3'   C    44      24.865  39.594  91.331  1.00  0.00           C  
ATOM   1403  H3'   C    44      23.868  39.277  91.027  1.00  0.00           H  
ATOM   1404  C2'   C    44      25.190  40.877  90.535  1.00  0.00           C  
ATOM   1405  H2'   C    44      24.249  41.410  90.401  1.00  0.00           H  
ATOM   1406  O2'   C    44      26.227  41.540  91.217  1.00  0.00           O  
ATOM   1407 HO2'   C    44      26.413  41.051  92.022  1.00  0.00           H  
ATOM   1408  O3'   C    44      24.917  39.711  92.755  1.00  0.00           O  
ATOM   1409  P     A    45      23.590  40.247  93.557  1.00  0.00           P  
ATOM   1410  OP1   A    45      24.046  40.964  94.759  1.00  0.00           O  
ATOM   1411  OP2   A    45      22.740  39.025  93.706  1.00  0.00           O  
ATOM   1412  O5'   A    45      22.833  41.319  92.545  1.00  0.00           O  
ATOM   1413  C5'   A    45      23.122  42.694  92.540  1.00  0.00           C  
ATOM   1414  H5'   A    45      24.181  42.765  92.292  1.00  0.00           H  
ATOM   1415 H5''   A    45      22.912  43.145  93.510  1.00  0.00           H  
ATOM   1416  C4'   A    45      22.249  43.391  91.506  1.00  0.00           C  
ATOM   1417  H4'   A    45      22.648  44.406  91.493  1.00  0.00           H  
ATOM   1418  O4'   A    45      22.461  42.766  90.258  1.00  0.00           O  
ATOM   1419  C1'   A    45      21.425  43.055  89.388  1.00  0.00           C  
ATOM   1420  H1'   A    45      21.668  43.667  88.520  1.00  0.00           H  
ATOM   1421  N9    A    45      20.791  41.747  88.871  1.00  0.00           N  
ATOM   1422  C8    A    45      21.167  40.459  89.255  1.00  0.00           C  
ATOM   1423  H8    A    45      21.914  40.255  90.008  1.00  0.00           H  
ATOM   1424  N7    A    45      20.515  39.605  88.663  1.00  0.00           N  
ATOM   1425  C5    A    45      19.630  40.331  87.858  1.00  0.00           C  
ATOM   1426  C6    A    45      18.635  39.972  86.916  1.00  0.00           C  
ATOM   1427  N6    A    45      18.347  38.747  86.567  1.00  0.00           N  
ATOM   1428  H61   A    45      17.437  38.722  86.128  1.00  0.00           H  
ATOM   1429  H62   A    45      18.720  37.988  87.118  1.00  0.00           H  
ATOM   1430  N1    A    45      17.854  40.944  86.467  1.00  0.00           N  
ATOM   1431  C2    A    45      18.043  42.263  86.691  1.00  0.00           C  
ATOM   1432  H2    A    45      17.460  43.031  86.205  1.00  0.00           H  
ATOM   1433  N3    A    45      18.983  42.698  87.565  1.00  0.00           N  
ATOM   1434  C4    A    45      19.689  41.653  88.085  1.00  0.00           C  
ATOM   1435  C3'   A    45      20.750  43.414  91.681  1.00  0.00           C  
ATOM   1436  H3'   A    45      20.320  42.474  92.026  1.00  0.00           H  
ATOM   1437  C2'   A    45      20.359  43.855  90.241  1.00  0.00           C  
ATOM   1438  H2'   A    45      19.306  43.694  90.012  1.00  0.00           H  
ATOM   1439  O2'   A    45      20.732  45.201  90.009  1.00  0.00           O  
ATOM   1440 HO2'   A    45      20.187  45.780  90.547  1.00  0.00           H  
ATOM   1441  O3'   A    45      20.515  44.538  92.482  1.00  0.00           O  
ATOM   1442  P     C    46      19.299  44.541  93.517  1.00  0.00           P  
ATOM   1443  OP1   C    46      19.056  45.953  93.884  1.00  0.00           O  
ATOM   1444  OP2   C    46      19.553  43.561  94.539  1.00  0.00           O  
ATOM   1445  O5'   C    46      18.042  44.123  92.788  1.00  0.00           O  
ATOM   1446  C5'   C    46      17.298  45.057  92.048  1.00  0.00           C  
ATOM   1447  H5'   C    46      17.827  45.499  91.203  1.00  0.00           H  
ATOM   1448 H5''   C    46      16.883  45.832  92.692  1.00  0.00           H  
ATOM   1449  C4'   C    46      16.151  44.334  91.353  1.00  0.00           C  
ATOM   1450  H4'   C    46      15.831  45.050  90.596  1.00  0.00           H  
ATOM   1451  O4'   C    46      16.702  43.249  90.625  1.00  0.00           O  
ATOM   1452  C1'   C    46      15.787  42.158  90.671  1.00  0.00           C  
ATOM   1453  H1'   C    46      15.129  42.228  89.805  1.00  0.00           H  
ATOM   1454  N1    C    46      16.578  40.877  90.573  1.00  0.00           N  
ATOM   1455  C6    C    46      17.820  40.799  91.078  1.00  0.00           C  
ATOM   1456  H6    C    46      18.225  41.697  91.521  1.00  0.00           H  
ATOM   1457  C5    C    46      18.580  39.650  91.020  1.00  0.00           C  
ATOM   1458  H5    C    46      19.556  39.563  91.474  1.00  0.00           H  
ATOM   1459  C4    C    46      17.961  38.563  90.340  1.00  0.00           C  
ATOM   1460  N4    C    46      18.669  37.465  90.308  1.00  0.00           N  
ATOM   1461  H41   C    46      18.301  36.655  89.829  1.00  0.00           H  
ATOM   1462  H42   C    46      19.588  37.407  90.723  1.00  0.00           H  
ATOM   1463  N3    C    46      16.785  38.560  89.839  1.00  0.00           N  
ATOM   1464  C2    C    46      16.094  39.732  89.872  1.00  0.00           C  
ATOM   1465  O2    C    46      15.010  39.798  89.260  1.00  0.00           O  
ATOM   1466  C3'   C    46      15.034  43.800  92.282  1.00  0.00           C  
ATOM   1467  H3'   C    46      15.202  43.876  93.357  1.00  0.00           H  
ATOM   1468  C2'   C    46      14.942  42.273  91.922  1.00  0.00           C  
ATOM   1469  H2'   C    46      13.909  41.969  91.758  1.00  0.00           H  
ATOM   1470  O2'   C    46      15.581  41.606  93.026  1.00  0.00           O  
ATOM   1471 HO2'   C    46      16.402  42.098  93.103  1.00  0.00           H  
ATOM   1472  O3'   C    46      13.874  44.463  92.150  1.00  0.00           O  
ATOM   1473  P     U    47      13.866  45.986  92.804  1.00  0.00           P  
ATOM   1474  OP1   U    47      12.518  46.453  92.837  1.00  0.00           O  
ATOM   1475  OP2   U    47      14.723  46.007  93.980  1.00  0.00           O  
ATOM   1476  O5'   U    47      14.646  46.806  91.693  1.00  0.00           O  
ATOM   1477  C5'   U    47      14.072  47.069  90.420  1.00  0.00           C  
ATOM   1478  H5'   U    47      13.064  47.468  90.536  1.00  0.00           H  
ATOM   1479 H5''   U    47      14.085  46.243  89.710  1.00  0.00           H  
ATOM   1480  C4'   U    47      15.004  48.063  89.843  1.00  0.00           C  
ATOM   1481  H4'   U    47      14.855  49.040  90.302  1.00  0.00           H  
ATOM   1482  O4'   U    47      16.426  47.720  89.859  1.00  0.00           O  
ATOM   1483  C1'   U    47      16.945  48.460  88.702  1.00  0.00           C  
ATOM   1484  H1'   U    47      17.406  49.363  89.103  1.00  0.00           H  
ATOM   1485  N1    U    47      17.949  47.631  88.002  1.00  0.00           N  
ATOM   1486  C6    U    47      19.258  48.091  87.928  1.00  0.00           C  
ATOM   1487  H6    U    47      19.606  49.045  88.296  1.00  0.00           H  
ATOM   1488  C5    U    47      20.235  47.400  87.230  1.00  0.00           C  
ATOM   1489  H5    U    47      21.255  47.752  87.264  1.00  0.00           H  
ATOM   1490  C4    U    47      19.840  46.152  86.518  1.00  0.00           C  
ATOM   1491  O4    U    47      20.551  45.445  85.819  1.00  0.00           O  
ATOM   1492  N3    U    47      18.591  45.807  86.706  1.00  0.00           N  
ATOM   1493  H3    U    47      18.288  45.225  85.937  1.00  0.00           H  
ATOM   1494  C2    U    47      17.540  46.444  87.398  1.00  0.00           C  
ATOM   1495  O2    U    47      16.415  45.925  87.361  1.00  0.00           O  
ATOM   1496  C3'   U    47      14.631  48.287  88.377  1.00  0.00           C  
ATOM   1497  H3'   U    47      14.371  47.319  87.949  1.00  0.00           H  
ATOM   1498  C2'   U    47      15.888  48.900  87.722  1.00  0.00           C  
ATOM   1499  H2'   U    47      15.941  48.398  86.757  1.00  0.00           H  
ATOM   1500  O2'   U    47      15.698  50.352  87.636  1.00  0.00           O  
ATOM   1501 HO2'   U    47      14.865  50.459  88.101  1.00  0.00           H  
ATOM   1502  O3'   U    47      13.521  49.163  88.396  1.00  0.00           O  
ATOM   1503  P     A    48      12.343  48.970  87.342  1.00  0.00           P  
ATOM   1504  OP1   A    48      11.224  49.912  87.615  1.00  0.00           O  
ATOM   1505  OP2   A    48      12.052  47.502  87.325  1.00  0.00           O  
ATOM   1506  O5'   A    48      12.903  49.385  85.880  1.00  0.00           O  
ATOM   1507  C5'   A    48      12.021  49.191  84.784  1.00  0.00           C  
ATOM   1508  H5'   A    48      11.055  49.533  85.155  1.00  0.00           H  
ATOM   1509 H5''   A    48      11.794  48.136  84.629  1.00  0.00           H  
ATOM   1510  C4'   A    48      12.486  49.672  83.430  1.00  0.00           C  
ATOM   1511  H4'   A    48      11.679  49.631  82.699  1.00  0.00           H  
ATOM   1512  O4'   A    48      12.766  51.086  83.525  1.00  0.00           O  
ATOM   1513  C1'   A    48      13.830  51.272  82.677  1.00  0.00           C  
ATOM   1514  H1'   A    48      13.541  52.018  81.936  1.00  0.00           H  
ATOM   1515  N9    A    48      14.920  51.898  83.395  1.00  0.00           N  
ATOM   1516  C8    A    48      15.442  51.475  84.669  1.00  0.00           C  
ATOM   1517  H8    A    48      15.175  50.628  85.284  1.00  0.00           H  
ATOM   1518  N7    A    48      16.427  52.265  85.106  1.00  0.00           N  
ATOM   1519  C5    A    48      16.574  53.233  84.011  1.00  0.00           C  
ATOM   1520  C6    A    48      17.365  54.344  83.771  1.00  0.00           C  
ATOM   1521  N6    A    48      18.225  54.846  84.635  1.00  0.00           N  
ATOM   1522  H61   A    48      18.770  55.671  84.430  1.00  0.00           H  
ATOM   1523  H62   A    48      18.324  54.255  85.448  1.00  0.00           H  
ATOM   1524  N1    A    48      17.323  55.028  82.617  1.00  0.00           N  
ATOM   1525  C2    A    48      16.455  54.643  81.706  1.00  0.00           C  
ATOM   1526  H2    A    48      16.427  55.240  80.807  1.00  0.00           H  
ATOM   1527  N3    A    48      15.580  53.625  81.797  1.00  0.00           N  
ATOM   1528  C4    A    48      15.699  52.963  83.003  1.00  0.00           C  
ATOM   1529  C3'   A    48      13.656  48.908  82.840  1.00  0.00           C  
ATOM   1530  H3'   A    48      14.359  48.732  83.654  1.00  0.00           H  
ATOM   1531  C2'   A    48      14.180  49.950  81.909  1.00  0.00           C  
ATOM   1532  H2'   A    48      15.236  49.811  81.677  1.00  0.00           H  
ATOM   1533  O2'   A    48      13.438  49.952  80.694  1.00  0.00           O  
ATOM   1534 HO2'   A    48      13.047  49.100  80.488  1.00  0.00           H  
ATOM   1535  O3'   A    48      13.240  47.731  82.146  1.00  0.00           O  
ATOM   1536  P     G    49      13.877  46.311  82.343  1.00  0.00           P  
ATOM   1537  OP1   G    49      13.250  45.377  81.395  1.00  0.00           O  
ATOM   1538  OP2   G    49      13.905  46.069  83.765  1.00  0.00           O  
ATOM   1539  O5'   G    49      15.356  46.509  81.895  1.00  0.00           O  
ATOM   1540  C5'   G    49      15.689  46.701  80.538  1.00  0.00           C  
ATOM   1541  H5'   G    49      14.998  47.445  80.140  1.00  0.00           H  
ATOM   1542 H5''   G    49      15.657  45.763  79.983  1.00  0.00           H  
ATOM   1543  C4'   G    49      17.129  47.201  80.258  1.00  0.00           C  
ATOM   1544  H4'   G    49      17.335  47.235  79.188  1.00  0.00           H  
ATOM   1545  O4'   G    49      17.134  48.592  80.633  1.00  0.00           O  
ATOM   1546  C1'   G    49      18.435  48.818  81.216  1.00  0.00           C  
ATOM   1547  H1'   G    49      18.832  49.732  80.774  1.00  0.00           H  
ATOM   1548  N9    G    49      18.240  49.122  82.635  1.00  0.00           N  
ATOM   1549  C8    G    49      17.611  48.342  83.579  1.00  0.00           C  
ATOM   1550  H8    G    49      17.114  47.409  83.358  1.00  0.00           H  
ATOM   1551  N7    G    49      17.706  48.814  84.785  1.00  0.00           N  
ATOM   1552  C5    G    49      18.512  49.950  84.680  1.00  0.00           C  
ATOM   1553  C6    G    49      18.976  50.917  85.608  1.00  0.00           C  
ATOM   1554  O6    G    49      18.874  51.028  86.855  1.00  0.00           O  
ATOM   1555  N1    G    49      19.837  51.836  84.979  1.00  0.00           N  
ATOM   1556  H1    G    49      20.298  52.523  85.559  1.00  0.00           H  
ATOM   1557  C2    G    49      19.937  52.055  83.651  1.00  0.00           C  
ATOM   1558  N2    G    49      20.547  53.111  83.226  1.00  0.00           N  
ATOM   1559  H21   G    49      20.530  53.161  82.217  1.00  0.00           H  
ATOM   1560  H22   G    49      21.323  53.495  83.746  1.00  0.00           H  
ATOM   1561  N3    G    49      19.418  51.229  82.674  1.00  0.00           N  
ATOM   1562  C4    G    49      18.776  50.156  83.330  1.00  0.00           C  
ATOM   1563  C3'   G    49      18.289  46.451  80.833  1.00  0.00           C  
ATOM   1564  H3'   G    49      18.053  46.107  81.840  1.00  0.00           H  
ATOM   1565  C2'   G    49      19.281  47.554  81.072  1.00  0.00           C  
ATOM   1566  H2'   G    49      19.865  47.499  81.991  1.00  0.00           H  
ATOM   1567  O2'   G    49      20.137  47.813  80.003  1.00  0.00           O  
ATOM   1568 HO2'   G    49      20.594  47.029  79.688  1.00  0.00           H  
ATOM   1569  O3'   G    49      18.631  45.373  79.978  1.00  0.00           O  
ATOM   1570  P     U    50      19.820  44.373  80.240  1.00  0.00           P  
ATOM   1571  OP1   U    50      19.614  43.141  79.398  1.00  0.00           O  
ATOM   1572  OP2   U    50      19.902  44.103  81.662  1.00  0.00           O  
ATOM   1573  O5'   U    50      21.241  45.059  79.963  1.00  0.00           O  
ATOM   1574  C5'   U    50      21.764  45.088  78.634  1.00  0.00           C  
ATOM   1575  H5'   U    50      21.004  45.352  77.899  1.00  0.00           H  
ATOM   1576 H5''   U    50      22.038  44.142  78.167  1.00  0.00           H  
ATOM   1577  C4'   U    50      23.080  45.889  78.504  1.00  0.00           C  
ATOM   1578  H4'   U    50      23.441  45.971  77.478  1.00  0.00           H  
ATOM   1579  O4'   U    50      22.860  47.149  79.107  1.00  0.00           O  
ATOM   1580  C1'   U    50      23.893  47.482  79.994  1.00  0.00           C  
ATOM   1581  H1'   U    50      24.476  48.300  79.569  1.00  0.00           H  
ATOM   1582  N1    U    50      23.304  47.960  81.289  1.00  0.00           N  
ATOM   1583  C6    U    50      22.729  47.111  82.188  1.00  0.00           C  
ATOM   1584  H6    U    50      22.739  46.056  81.956  1.00  0.00           H  
ATOM   1585  C5    U    50      22.153  47.574  83.268  1.00  0.00           C  
ATOM   1586  H5    U    50      21.697  46.916  83.993  1.00  0.00           H  
ATOM   1587  C4    U    50      22.123  48.963  83.602  1.00  0.00           C  
ATOM   1588  O4    U    50      21.727  49.384  84.705  1.00  0.00           O  
ATOM   1589  N3    U    50      22.489  49.815  82.603  1.00  0.00           N  
ATOM   1590  H3    U    50      22.462  50.823  82.659  1.00  0.00           H  
ATOM   1591  C2    U    50      23.151  49.353  81.479  1.00  0.00           C  
ATOM   1592  O2    U    50      23.346  50.147  80.539  1.00  0.00           O  
ATOM   1593  C3'   U    50      24.043  45.039  79.429  1.00  0.00           C  
ATOM   1594  H3'   U    50      23.577  44.411  80.188  1.00  0.00           H  
ATOM   1595  C2'   U    50      24.766  46.219  80.126  1.00  0.00           C  
ATOM   1596  H2'   U    50      25.039  46.039  81.166  1.00  0.00           H  
ATOM   1597  O2'   U    50      25.966  46.557  79.479  1.00  0.00           O  
ATOM   1598 HO2'   U    50      26.686  46.057  79.871  1.00  0.00           H  
ATOM   1599  O3'   U    50      24.848  44.254  78.590  1.00  0.00           O  
ATOM   1600  P     A    51      25.849  43.165  79.208  1.00  0.00           P  
ATOM   1601  OP1   A    51      26.296  42.345  78.052  1.00  0.00           O  
ATOM   1602  OP2   A    51      25.055  42.537  80.261  1.00  0.00           O  
ATOM   1603  O5'   A    51      27.084  43.984  79.820  1.00  0.00           O  
ATOM   1604  C5'   A    51      28.273  44.320  79.053  1.00  0.00           C  
ATOM   1605  H5'   A    51      27.900  44.741  78.119  1.00  0.00           H  
ATOM   1606 H5''   A    51      28.836  43.407  78.865  1.00  0.00           H  
ATOM   1607  C4'   A    51      29.351  45.184  79.806  1.00  0.00           C  
ATOM   1608  H4'   A    51      30.059  45.589  79.083  1.00  0.00           H  
ATOM   1609  O4'   A    51      28.738  46.381  80.423  1.00  0.00           O  
ATOM   1610  C1'   A    51      28.943  46.277  81.849  1.00  0.00           C  
ATOM   1611  H1'   A    51      29.891  46.765  82.075  1.00  0.00           H  
ATOM   1612  N9    A    51      27.762  46.871  82.556  1.00  0.00           N  
ATOM   1613  C8    A    51      26.815  46.283  83.357  1.00  0.00           C  
ATOM   1614  H8    A    51      26.729  45.230  83.584  1.00  0.00           H  
ATOM   1615  N7    A    51      25.992  47.110  83.989  1.00  0.00           N  
ATOM   1616  C5    A    51      26.365  48.380  83.512  1.00  0.00           C  
ATOM   1617  C6    A    51      25.933  49.753  83.705  1.00  0.00           C  
ATOM   1618  N6    A    51      25.085  50.063  84.724  1.00  0.00           N  
ATOM   1619  H61   A    51      24.848  51.030  84.893  1.00  0.00           H  
ATOM   1620  H62   A    51      24.728  49.348  85.341  1.00  0.00           H  
ATOM   1621  N1    A    51      26.321  50.768  82.963  1.00  0.00           N  
ATOM   1622  C2    A    51      27.368  50.467  82.145  1.00  0.00           C  
ATOM   1623  H2    A    51      27.552  51.180  81.355  1.00  0.00           H  
ATOM   1624  N3    A    51      27.992  49.286  81.950  1.00  0.00           N  
ATOM   1625  C4    A    51      27.429  48.249  82.690  1.00  0.00           C  
ATOM   1626  C3'   A    51      29.988  44.341  80.917  1.00  0.00           C  
ATOM   1627  H3'   A    51      29.814  43.278  80.749  1.00  0.00           H  
ATOM   1628  C2'   A    51      29.179  44.809  82.112  1.00  0.00           C  
ATOM   1629  H2'   A    51      28.271  44.209  82.174  1.00  0.00           H  
ATOM   1630  O2'   A    51      29.880  44.708  83.349  1.00  0.00           O  
ATOM   1631 HO2'   A    51      30.768  45.034  83.182  1.00  0.00           H  
ATOM   1632  O3'   A    51      31.415  44.605  81.041  1.00  0.00           O  
ATOM   1633  P     C    52      32.446  43.829  80.262  1.00  0.00           P  
ATOM   1634  OP1   C    52      33.725  44.478  80.457  1.00  0.00           O  
ATOM   1635  OP2   C    52      32.053  43.496  78.866  1.00  0.00           O  
ATOM   1636  O5'   C    52      32.461  42.538  81.198  1.00  0.00           O  
ATOM   1637  C5'   C    52      33.302  42.383  82.296  1.00  0.00           C  
ATOM   1638  H5'   C    52      33.132  43.141  83.060  1.00  0.00           H  
ATOM   1639 H5''   C    52      34.302  42.483  81.874  1.00  0.00           H  
ATOM   1640  C4'   C    52      33.097  41.035  82.958  1.00  0.00           C  
ATOM   1641  H4'   C    52      33.926  40.815  83.631  1.00  0.00           H  
ATOM   1642  O4'   C    52      31.882  40.817  83.712  1.00  0.00           O  
ATOM   1643  C1'   C    52      31.299  39.504  83.364  1.00  0.00           C  
ATOM   1644  H1'   C    52      31.009  38.905  84.227  1.00  0.00           H  
ATOM   1645  N1    C    52      29.994  39.677  82.596  1.00  0.00           N  
ATOM   1646  C6    C    52      29.431  40.896  82.296  1.00  0.00           C  
ATOM   1647  H6    C    52      30.053  41.775  82.382  1.00  0.00           H  
ATOM   1648  C5    C    52      28.168  41.000  81.805  1.00  0.00           C  
ATOM   1649  H5    C    52      27.810  42.003  81.624  1.00  0.00           H  
ATOM   1650  C4    C    52      27.428  39.823  81.667  1.00  0.00           C  
ATOM   1651  N4    C    52      26.211  39.818  81.132  1.00  0.00           N  
ATOM   1652  H41   C    52      25.769  40.649  80.766  1.00  0.00           H  
ATOM   1653  H42   C    52      25.838  38.894  80.968  1.00  0.00           H  
ATOM   1654  N3    C    52      27.904  38.631  82.010  1.00  0.00           N  
ATOM   1655  C2    C    52      29.153  38.546  82.564  1.00  0.00           C  
ATOM   1656  O2    C    52      29.436  37.456  83.076  1.00  0.00           O  
ATOM   1657  C3'   C    52      33.110  39.874  81.885  1.00  0.00           C  
ATOM   1658  H3'   C    52      32.543  40.150  80.996  1.00  0.00           H  
ATOM   1659  C2'   C    52      32.369  38.750  82.577  1.00  0.00           C  
ATOM   1660  H2'   C    52      31.932  38.181  81.757  1.00  0.00           H  
ATOM   1661  O2'   C    52      32.985  37.975  83.510  1.00  0.00           O  
ATOM   1662 HO2'   C    52      33.889  38.246  83.684  1.00  0.00           H  
ATOM   1663  O3'   C    52      34.353  39.313  81.445  1.00  0.00           O  
ATOM   1664  P     U    53      34.646  38.675  79.999  1.00  0.00           P  
ATOM   1665  OP1   U    53      36.023  38.159  80.087  1.00  0.00           O  
ATOM   1666  OP2   U    53      34.346  39.703  78.941  1.00  0.00           O  
ATOM   1667  O5'   U    53      33.667  37.482  79.797  1.00  0.00           O  
ATOM   1668  C5'   U    53      33.823  36.307  80.542  1.00  0.00           C  
ATOM   1669  H5'   U    53      33.922  36.496  81.611  1.00  0.00           H  
ATOM   1670 H5''   U    53      34.770  35.833  80.287  1.00  0.00           H  
ATOM   1671  C4'   U    53      32.756  35.216  80.399  1.00  0.00           C  
ATOM   1672  H4'   U    53      32.895  34.425  81.136  1.00  0.00           H  
ATOM   1673  O4'   U    53      31.443  35.635  80.783  1.00  0.00           O  
ATOM   1674  C1'   U    53      30.531  34.816  80.065  1.00  0.00           C  
ATOM   1675  H1'   U    53      29.985  34.240  80.813  1.00  0.00           H  
ATOM   1676  N1    U    53      29.588  35.714  79.382  1.00  0.00           N  
ATOM   1677  C6    U    53      29.612  37.063  79.074  1.00  0.00           C  
ATOM   1678  H6    U    53      30.603  37.493  79.086  1.00  0.00           H  
ATOM   1679  C5    U    53      28.582  37.817  78.665  1.00  0.00           C  
ATOM   1680  H5    U    53      28.715  38.882  78.537  1.00  0.00           H  
ATOM   1681  C4    U    53      27.266  37.287  78.497  1.00  0.00           C  
ATOM   1682  O4    U    53      26.243  37.916  78.285  1.00  0.00           O  
ATOM   1683  N3    U    53      27.331  35.937  78.595  1.00  0.00           N  
ATOM   1684  H3    U    53      26.486  35.539  78.209  1.00  0.00           H  
ATOM   1685  C2    U    53      28.308  35.107  79.169  1.00  0.00           C  
ATOM   1686  O2    U    53      28.078  33.954  79.422  1.00  0.00           O  
ATOM   1687  C3'   U    53      32.678  34.575  78.986  1.00  0.00           C  
ATOM   1688  H3'   U    53      32.706  35.394  78.267  1.00  0.00           H  
ATOM   1689  C2'   U    53      31.290  33.938  79.085  1.00  0.00           C  
ATOM   1690  H2'   U    53      30.820  33.999  78.104  1.00  0.00           H  
ATOM   1691  O2'   U    53      31.197  32.626  79.655  1.00  0.00           O  
ATOM   1692 HO2'   U    53      30.945  31.955  79.016  1.00  0.00           H  
ATOM   1693  O3'   U    53      33.699  33.635  78.792  1.00  0.00           O  
ATOM   1694  P     G    54      33.848  32.960  77.334  1.00  0.00           P  
ATOM   1695  OP1   G    54      35.120  32.186  77.262  1.00  0.00           O  
ATOM   1696  OP2   G    54      33.826  34.104  76.443  1.00  0.00           O  
ATOM   1697  O5'   G    54      32.641  32.026  76.927  1.00  0.00           O  
ATOM   1698  C5'   G    54      32.500  30.711  77.427  1.00  0.00           C  
ATOM   1699  H5'   G    54      32.674  30.513  78.485  1.00  0.00           H  
ATOM   1700 H5''   G    54      33.244  30.098  76.919  1.00  0.00           H  
ATOM   1701  C4'   G    54      31.137  30.184  77.185  1.00  0.00           C  
ATOM   1702  H4'   G    54      31.016  29.233  77.704  1.00  0.00           H  
ATOM   1703  O4'   G    54      30.132  31.093  77.716  1.00  0.00           O  
ATOM   1704  C1'   G    54      29.003  31.134  76.747  1.00  0.00           C  
ATOM   1705  H1'   G    54      28.113  30.877  77.321  1.00  0.00           H  
ATOM   1706  N9    G    54      28.749  32.467  76.141  1.00  0.00           N  
ATOM   1707  C8    G    54      29.569  33.533  75.825  1.00  0.00           C  
ATOM   1708  H8    G    54      30.632  33.434  75.985  1.00  0.00           H  
ATOM   1709  N7    G    54      29.003  34.521  75.220  1.00  0.00           N  
ATOM   1710  C5    G    54      27.698  34.067  75.009  1.00  0.00           C  
ATOM   1711  C6    G    54      26.606  34.670  74.312  1.00  0.00           C  
ATOM   1712  O6    G    54      26.528  35.748  73.755  1.00  0.00           O  
ATOM   1713  N1    G    54      25.440  33.863  74.309  1.00  0.00           N  
ATOM   1714  H1    G    54      24.727  34.084  73.630  1.00  0.00           H  
ATOM   1715  C2    G    54      25.332  32.685  74.966  1.00  0.00           C  
ATOM   1716  N2    G    54      24.376  31.857  74.609  1.00  0.00           N  
ATOM   1717  H21   G    54      24.550  30.892  74.853  1.00  0.00           H  
ATOM   1718  H22   G    54      23.682  32.202  73.962  1.00  0.00           H  
ATOM   1719  N3    G    54      26.397  32.120  75.593  1.00  0.00           N  
ATOM   1720  C4    G    54      27.541  32.798  75.547  1.00  0.00           C  
ATOM   1721  C3'   G    54      30.783  29.997  75.666  1.00  0.00           C  
ATOM   1722  H3'   G    54      31.161  30.859  75.118  1.00  0.00           H  
ATOM   1723  C2'   G    54      29.271  30.039  75.670  1.00  0.00           C  
ATOM   1724  H2'   G    54      28.911  30.497  74.748  1.00  0.00           H  
ATOM   1725  O2'   G    54      28.615  28.865  76.134  1.00  0.00           O  
ATOM   1726 HO2'   G    54      28.546  28.300  75.362  1.00  0.00           H  
ATOM   1727  O3'   G    54      31.397  28.845  75.138  1.00  0.00           O  
ATOM   1728  P     A    55      30.802  28.158  73.780  1.00  0.00           P  
ATOM   1729  OP1   A    55      31.847  27.154  73.325  1.00  0.00           O  
ATOM   1730  OP2   A    55      30.495  29.264  72.896  1.00  0.00           O  
ATOM   1731  O5'   A    55      29.377  27.392  73.940  1.00  0.00           O  
ATOM   1732  C5'   A    55      29.344  26.177  74.614  1.00  0.00           C  
ATOM   1733  H5'   A    55      29.577  26.341  75.666  1.00  0.00           H  
ATOM   1734 H5''   A    55      30.042  25.391  74.326  1.00  0.00           H  
ATOM   1735  C4'   A    55      27.964  25.511  74.567  1.00  0.00           C  
ATOM   1736  H4'   A    55      28.179  24.469  74.805  1.00  0.00           H  
ATOM   1737  O4'   A    55      27.137  26.049  75.570  1.00  0.00           O  
ATOM   1738  C1'   A    55      25.768  25.680  75.313  1.00  0.00           C  
ATOM   1739  H1'   A    55      25.407  24.917  76.002  1.00  0.00           H  
ATOM   1740  N9    A    55      24.793  26.844  75.203  1.00  0.00           N  
ATOM   1741  C8    A    55      25.151  28.180  75.427  1.00  0.00           C  
ATOM   1742  H8    A    55      26.170  28.534  75.474  1.00  0.00           H  
ATOM   1743  N7    A    55      24.157  28.984  75.070  1.00  0.00           N  
ATOM   1744  C5    A    55      23.096  28.117  74.835  1.00  0.00           C  
ATOM   1745  C6    A    55      21.748  28.250  74.293  1.00  0.00           C  
ATOM   1746  N6    A    55      21.244  29.384  73.871  1.00  0.00           N  
ATOM   1747  H61   A    55      21.723  30.255  74.051  1.00  0.00           H  
ATOM   1748  H62   A    55      20.290  29.396  73.540  1.00  0.00           H  
ATOM   1749  N1    A    55      21.062  27.137  74.024  1.00  0.00           N  
ATOM   1750  C2    A    55      21.538  25.879  74.180  1.00  0.00           C  
ATOM   1751  H2    A    55      20.955  24.995  73.970  1.00  0.00           H  
ATOM   1752  N3    A    55      22.800  25.671  74.553  1.00  0.00           N  
ATOM   1753  C4    A    55      23.488  26.792  74.860  1.00  0.00           C  
ATOM   1754  C3'   A    55      27.158  25.556  73.321  1.00  0.00           C  
ATOM   1755  H3'   A    55      26.995  26.571  72.957  1.00  0.00           H  
ATOM   1756  C2'   A    55      25.820  25.017  73.900  1.00  0.00           C  
ATOM   1757  H2'   A    55      25.058  25.456  73.256  1.00  0.00           H  
ATOM   1758  O2'   A    55      25.735  23.543  73.961  1.00  0.00           O  
ATOM   1759 HO2'   A    55      26.108  23.078  73.208  1.00  0.00           H  
ATOM   1760  O3'   A    55      27.679  24.726  72.298  1.00  0.00           O  
ATOM   1761  P     U    56      27.481  25.168  70.843  1.00  0.00           P  
ATOM   1762  OP1   U    56      27.552  24.020  69.895  1.00  0.00           O  
ATOM   1763  OP2   U    56      28.300  26.374  70.541  1.00  0.00           O  
ATOM   1764  O5'   U    56      26.086  25.844  70.744  1.00  0.00           O  
ATOM   1765  C5'   U    56      24.948  25.016  70.391  1.00  0.00           C  
ATOM   1766  H5'   U    56      24.867  24.189  71.096  1.00  0.00           H  
ATOM   1767 H5''   U    56      25.206  24.563  69.434  1.00  0.00           H  
ATOM   1768  C4'   U    56      23.651  25.755  70.198  1.00  0.00           C  
ATOM   1769  H4'   U    56      22.819  25.052  70.171  1.00  0.00           H  
ATOM   1770  O4'   U    56      23.519  26.643  71.249  1.00  0.00           O  
ATOM   1771  C1'   U    56      22.862  27.810  70.766  1.00  0.00           C  
ATOM   1772  H1'   U    56      21.847  27.784  71.162  1.00  0.00           H  
ATOM   1773  N1    U    56      23.548  29.079  71.151  1.00  0.00           N  
ATOM   1774  C6    U    56      24.838  29.067  71.591  1.00  0.00           C  
ATOM   1775  H6    U    56      25.249  28.107  71.867  1.00  0.00           H  
ATOM   1776  C5    U    56      25.620  30.224  71.687  1.00  0.00           C  
ATOM   1777  H5    U    56      26.686  30.186  71.852  1.00  0.00           H  
ATOM   1778  C4    U    56      24.949  31.494  71.437  1.00  0.00           C  
ATOM   1779  O4    U    56      25.600  32.553  71.409  1.00  0.00           O  
ATOM   1780  N3    U    56      23.648  31.406  71.123  1.00  0.00           N  
ATOM   1781  H3    U    56      23.150  32.265  70.935  1.00  0.00           H  
ATOM   1782  C2    U    56      22.880  30.306  70.925  1.00  0.00           C  
ATOM   1783  O2    U    56      21.647  30.302  70.634  1.00  0.00           O  
ATOM   1784  C3'   U    56      23.704  26.529  68.888  1.00  0.00           C  
ATOM   1785  H3'   U    56      24.735  26.882  68.893  1.00  0.00           H  
ATOM   1786  C2'   U    56      22.783  27.661  69.230  1.00  0.00           C  
ATOM   1787  H2'   U    56      23.068  28.597  68.748  1.00  0.00           H  
ATOM   1788  O2'   U    56      21.469  27.304  68.838  1.00  0.00           O  
ATOM   1789 HO2'   U    56      21.280  27.618  67.950  1.00  0.00           H  
ATOM   1790  O3'   U    56      23.525  25.742  67.778  1.00  0.00           O  
ATOM   1791  P     G    57      23.684  26.332  66.280  1.00  0.00           P  
ATOM   1792  OP1   G    57      23.636  25.251  65.288  1.00  0.00           O  
ATOM   1793  OP2   G    57      24.876  27.210  66.331  1.00  0.00           O  
ATOM   1794  O5'   G    57      22.430  27.361  66.157  1.00  0.00           O  
ATOM   1795  C5'   G    57      21.163  27.042  65.622  1.00  0.00           C  
ATOM   1796  H5'   G    57      20.577  26.490  66.357  1.00  0.00           H  
ATOM   1797 H5''   G    57      21.279  26.592  64.636  1.00  0.00           H  
ATOM   1798  C4'   G    57      20.424  28.319  65.436  1.00  0.00           C  
ATOM   1799  H4'   G    57      19.386  28.239  65.114  1.00  0.00           H  
ATOM   1800  O4'   G    57      20.547  29.269  66.521  1.00  0.00           O  
ATOM   1801  C1'   G    57      20.499  30.605  66.000  1.00  0.00           C  
ATOM   1802  H1'   G    57      19.642  31.156  66.387  1.00  0.00           H  
ATOM   1803  N9    G    57      21.796  31.350  66.282  1.00  0.00           N  
ATOM   1804  C8    G    57      22.980  30.712  66.487  1.00  0.00           C  
ATOM   1805  H8    G    57      23.065  29.636  66.537  1.00  0.00           H  
ATOM   1806  N7    G    57      23.935  31.515  66.696  1.00  0.00           N  
ATOM   1807  C5    G    57      23.387  32.878  66.576  1.00  0.00           C  
ATOM   1808  C6    G    57      23.990  34.168  66.619  1.00  0.00           C  
ATOM   1809  O6    G    57      25.113  34.559  66.895  1.00  0.00           O  
ATOM   1810  N1    G    57      23.172  35.174  66.174  1.00  0.00           N  
ATOM   1811  H1    G    57      23.540  36.112  66.242  1.00  0.00           H  
ATOM   1812  C2    G    57      21.903  34.972  65.787  1.00  0.00           C  
ATOM   1813  N2    G    57      21.324  35.920  65.296  1.00  0.00           N  
ATOM   1814  H21   G    57      21.805  36.799  65.419  1.00  0.00           H  
ATOM   1815  H22   G    57      20.345  35.812  65.072  1.00  0.00           H  
ATOM   1816  N3    G    57      21.247  33.782  65.896  1.00  0.00           N  
ATOM   1817  C4    G    57      22.043  32.746  66.324  1.00  0.00           C  
ATOM   1818  C3'   G    57      20.992  29.024  64.215  1.00  0.00           C  
ATOM   1819  H3'   G    57      22.079  28.953  64.254  1.00  0.00           H  
ATOM   1820  C2'   G    57      20.391  30.459  64.432  1.00  0.00           C  
ATOM   1821  H2'   G    57      20.934  31.207  63.854  1.00  0.00           H  
ATOM   1822  O2'   G    57      19.012  30.515  63.991  1.00  0.00           O  
ATOM   1823 HO2'   G    57      18.693  31.417  64.078  1.00  0.00           H  
ATOM   1824  O3'   G    57      20.757  28.584  62.929  1.00  0.00           O  
ATOM   1825  P     U    58      21.794  28.772  61.770  1.00  0.00           P  
ATOM   1826  OP1   U    58      21.264  28.093  60.588  1.00  0.00           O  
ATOM   1827  OP2   U    58      23.150  28.410  62.256  1.00  0.00           O  
ATOM   1828  O5'   U    58      21.850  30.288  61.431  1.00  0.00           O  
ATOM   1829  C5'   U    58      20.674  30.971  60.992  1.00  0.00           C  
ATOM   1830  H5'   U    58      19.804  30.835  61.634  1.00  0.00           H  
ATOM   1831 H5''   U    58      20.311  30.593  60.036  1.00  0.00           H  
ATOM   1832  C4'   U    58      20.896  32.533  60.948  1.00  0.00           C  
ATOM   1833  H4'   U    58      19.973  33.043  60.670  1.00  0.00           H  
ATOM   1834  O4'   U    58      21.171  33.007  62.253  1.00  0.00           O  
ATOM   1835  C1'   U    58      22.125  34.061  62.134  1.00  0.00           C  
ATOM   1836  H1'   U    58      21.700  34.985  62.527  1.00  0.00           H  
ATOM   1837  N1    U    58      23.373  33.784  62.853  1.00  0.00           N  
ATOM   1838  C6    U    58      23.675  32.552  63.256  1.00  0.00           C  
ATOM   1839  H6    U    58      22.931  31.770  63.238  1.00  0.00           H  
ATOM   1840  C5    U    58      24.870  32.276  63.794  1.00  0.00           C  
ATOM   1841  H5    U    58      25.111  31.274  64.118  1.00  0.00           H  
ATOM   1842  C4    U    58      25.830  33.353  64.021  1.00  0.00           C  
ATOM   1843  O4    U    58      26.959  33.258  64.616  1.00  0.00           O  
ATOM   1844  N3    U    58      25.411  34.577  63.543  1.00  0.00           N  
ATOM   1845  H3    U    58      25.945  35.329  63.956  1.00  0.00           H  
ATOM   1846  C2    U    58      24.198  34.881  63.033  1.00  0.00           C  
ATOM   1847  O2    U    58      23.924  36.033  62.712  1.00  0.00           O  
ATOM   1848  C3'   U    58      22.027  32.974  60.073  1.00  0.00           C  
ATOM   1849  H3'   U    58      22.804  32.223  60.216  1.00  0.00           H  
ATOM   1850  C2'   U    58      22.437  34.300  60.671  1.00  0.00           C  
ATOM   1851  H2'   U    58      23.518  34.386  60.556  1.00  0.00           H  
ATOM   1852  O2'   U    58      21.756  35.414  60.133  1.00  0.00           O  
ATOM   1853 HO2'   U    58      22.394  35.801  59.530  1.00  0.00           H  
ATOM   1854  O3'   U    58      21.662  32.986  58.645  1.00  0.00           O  
ATOM   1855  P     C    59      22.691  33.123  57.408  1.00  0.00           P  
ATOM   1856  OP1   C    59      21.892  33.104  56.131  1.00  0.00           O  
ATOM   1857  OP2   C    59      23.837  32.178  57.539  1.00  0.00           O  
ATOM   1858  O5'   C    59      23.292  34.656  57.499  1.00  0.00           O  
ATOM   1859  C5'   C    59      22.686  35.644  56.684  1.00  0.00           C  
ATOM   1860  H5'   C    59      21.607  35.637  56.842  1.00  0.00           H  
ATOM   1861 H5''   C    59      22.806  35.521  55.607  1.00  0.00           H  
ATOM   1862  C4'   C    59      23.236  37.055  57.101  1.00  0.00           C  
ATOM   1863  H4'   C    59      22.605  37.824  56.655  1.00  0.00           H  
ATOM   1864  O4'   C    59      23.216  37.406  58.464  1.00  0.00           O  
ATOM   1865  C1'   C    59      24.377  38.201  58.843  1.00  0.00           C  
ATOM   1866  H1'   C    59      24.226  39.101  59.439  1.00  0.00           H  
ATOM   1867  N1    C    59      25.484  37.478  59.611  1.00  0.00           N  
ATOM   1868  C6    C    59      25.499  36.088  59.584  1.00  0.00           C  
ATOM   1869  H6    C    59      24.825  35.559  58.927  1.00  0.00           H  
ATOM   1870  C5    C    59      26.357  35.427  60.351  1.00  0.00           C  
ATOM   1871  H5    C    59      26.478  34.369  60.168  1.00  0.00           H  
ATOM   1872  C4    C    59      27.161  36.185  61.249  1.00  0.00           C  
ATOM   1873  N4    C    59      28.039  35.566  61.987  1.00  0.00           N  
ATOM   1874  H41   C    59      28.617  36.042  62.665  1.00  0.00           H  
ATOM   1875  H42   C    59      28.091  34.574  61.805  1.00  0.00           H  
ATOM   1876  N3    C    59      27.130  37.501  61.343  1.00  0.00           N  
ATOM   1877  C2    C    59      26.142  38.164  60.665  1.00  0.00           C  
ATOM   1878  O2    C    59      25.842  39.282  60.987  1.00  0.00           O  
ATOM   1879  C3'   C    59      24.695  37.404  56.605  1.00  0.00           C  
ATOM   1880  H3'   C    59      25.385  36.625  56.930  1.00  0.00           H  
ATOM   1881  C2'   C    59      24.990  38.616  57.483  1.00  0.00           C  
ATOM   1882  H2'   C    59      26.065  38.791  57.442  1.00  0.00           H  
ATOM   1883  O2'   C    59      24.258  39.748  56.925  1.00  0.00           O  
ATOM   1884 HO2'   C    59      24.186  39.651  55.973  1.00  0.00           H  
ATOM   1885  O3'   C    59      24.822  37.763  55.263  1.00  0.00           O  
ATOM   1886  P     G    60      26.250  37.587  54.490  1.00  0.00           P  
ATOM   1887  OP1   G    60      25.939  37.843  53.089  1.00  0.00           O  
ATOM   1888  OP2   G    60      27.003  36.362  54.937  1.00  0.00           O  
ATOM   1889  O5'   G    60      27.161  38.791  54.969  1.00  0.00           O  
ATOM   1890  C5'   G    60      26.853  40.149  54.775  1.00  0.00           C  
ATOM   1891  H5'   G    60      25.845  40.407  55.100  1.00  0.00           H  
ATOM   1892 H5''   G    60      26.951  40.400  53.719  1.00  0.00           H  
ATOM   1893  C4'   G    60      27.719  41.031  55.633  1.00  0.00           C  
ATOM   1894  H4'   G    60      27.387  42.004  55.271  1.00  0.00           H  
ATOM   1895  O4'   G    60      27.541  40.725  56.993  1.00  0.00           O  
ATOM   1896  C1'   G    60      28.789  40.735  57.712  1.00  0.00           C  
ATOM   1897  H1'   G    60      28.626  41.430  58.535  1.00  0.00           H  
ATOM   1898  N9    G    60      29.190  39.366  58.151  1.00  0.00           N  
ATOM   1899  C8    G    60      28.716  38.110  57.785  1.00  0.00           C  
ATOM   1900  H8    G    60      27.946  37.967  57.042  1.00  0.00           H  
ATOM   1901  N7    G    60      29.078  37.156  58.547  1.00  0.00           N  
ATOM   1902  C5    G    60      30.058  37.754  59.437  1.00  0.00           C  
ATOM   1903  C6    G    60      31.049  37.118  60.297  1.00  0.00           C  
ATOM   1904  O6    G    60      31.347  35.943  60.474  1.00  0.00           O  
ATOM   1905  N1    G    60      31.764  38.082  60.993  1.00  0.00           N  
ATOM   1906  H1    G    60      32.568  37.764  61.516  1.00  0.00           H  
ATOM   1907  C2    G    60      31.697  39.390  60.734  1.00  0.00           C  
ATOM   1908  N2    G    60      32.391  40.241  61.442  1.00  0.00           N  
ATOM   1909  H21   G    60      32.998  39.942  62.192  1.00  0.00           H  
ATOM   1910  H22   G    60      31.992  41.167  61.505  1.00  0.00           H  
ATOM   1911  N3    G    60      30.849  39.969  59.865  1.00  0.00           N  
ATOM   1912  C4    G    60      30.062  39.113  59.177  1.00  0.00           C  
ATOM   1913  C3'   G    60      29.174  41.012  55.296  1.00  0.00           C  
ATOM   1914  H3'   G    60      29.467  40.031  54.923  1.00  0.00           H  
ATOM   1915  C2'   G    60      29.806  41.238  56.625  1.00  0.00           C  
ATOM   1916  H2'   G    60      30.681  40.588  56.596  1.00  0.00           H  
ATOM   1917  O2'   G    60      30.119  42.556  56.890  1.00  0.00           O  
ATOM   1918 HO2'   G    60      29.549  43.150  56.396  1.00  0.00           H  
ATOM   1919  O3'   G    60      29.537  42.051  54.442  1.00  0.00           O  
ATOM   1920  P     U    61      30.255  41.836  53.145  1.00  0.00           P  
ATOM   1921  OP1   U    61      30.400  43.188  52.565  1.00  0.00           O  
ATOM   1922  OP2   U    61      29.478  40.801  52.445  1.00  0.00           O  
ATOM   1923  O5'   U    61      31.711  41.339  53.612  1.00  0.00           O  
ATOM   1924  C5'   U    61      32.629  42.215  54.206  1.00  0.00           C  
ATOM   1925  H5'   U    61      32.079  42.828  54.919  1.00  0.00           H  
ATOM   1926 H5''   U    61      33.008  42.911  53.458  1.00  0.00           H  
ATOM   1927  C4'   U    61      33.815  41.592  54.965  1.00  0.00           C  
ATOM   1928  H4'   U    61      34.543  42.372  55.190  1.00  0.00           H  
ATOM   1929  O4'   U    61      33.293  41.001  56.143  1.00  0.00           O  
ATOM   1930  C1'   U    61      34.249  39.987  56.520  1.00  0.00           C  
ATOM   1931  H1'   U    61      34.779  40.234  57.439  1.00  0.00           H  
ATOM   1932  N1    U    61      33.556  38.687  56.686  1.00  0.00           N  
ATOM   1933  C6    U    61      32.542  38.270  55.830  1.00  0.00           C  
ATOM   1934  H6    U    61      32.135  38.918  55.069  1.00  0.00           H  
ATOM   1935  C5    U    61      31.990  37.027  55.941  1.00  0.00           C  
ATOM   1936  H5    U    61      31.282  36.609  55.240  1.00  0.00           H  
ATOM   1937  C4    U    61      32.373  36.149  57.019  1.00  0.00           C  
ATOM   1938  O4    U    61      32.010  34.999  57.118  1.00  0.00           O  
ATOM   1939  N3    U    61      33.203  36.720  57.966  1.00  0.00           N  
ATOM   1940  H3    U    61      33.451  36.117  58.737  1.00  0.00           H  
ATOM   1941  C2    U    61      33.916  37.852  57.778  1.00  0.00           C  
ATOM   1942  O2    U    61      34.695  38.239  58.679  1.00  0.00           O  
ATOM   1943  C3'   U    61      34.703  40.535  54.303  1.00  0.00           C  
ATOM   1944  H3'   U    61      34.133  39.807  53.725  1.00  0.00           H  
ATOM   1945  C2'   U    61      35.319  39.724  55.446  1.00  0.00           C  
ATOM   1946  H2'   U    61      35.290  38.677  55.147  1.00  0.00           H  
ATOM   1947  O2'   U    61      36.657  40.127  55.878  1.00  0.00           O  
ATOM   1948 HO2'   U    61      37.064  40.512  55.099  1.00  0.00           H  
ATOM   1949  O3'   U    61      35.803  40.951  53.397  1.00  0.00           O  
ATOM   1950  P     A    62      35.538  41.657  51.962  1.00  0.00           P  
ATOM   1951  OP1   A    62      36.803  41.686  51.240  1.00  0.00           O  
ATOM   1952  OP2   A    62      34.947  42.966  52.173  1.00  0.00           O  
ATOM   1953  O5'   A    62      34.592  40.711  51.120  1.00  0.00           O  
ATOM   1954  C5'   A    62      34.417  40.889  49.715  1.00  0.00           C  
ATOM   1955  H5'   A    62      35.262  40.472  49.168  1.00  0.00           H  
ATOM   1956 H5''   A    62      34.122  41.899  49.430  1.00  0.00           H  
ATOM   1957  C4'   A    62      33.370  39.826  49.253  1.00  0.00           C  
ATOM   1958  H4'   A    62      33.156  40.093  48.218  1.00  0.00           H  
ATOM   1959  O4'   A    62      33.822  38.451  49.452  1.00  0.00           O  
ATOM   1960  C1'   A    62      32.931  37.819  50.310  1.00  0.00           C  
ATOM   1961  H1'   A    62      32.285  37.217  49.671  1.00  0.00           H  
ATOM   1962  N9    A    62      33.629  37.004  51.337  1.00  0.00           N  
ATOM   1963  C8    A    62      34.892  37.392  51.896  1.00  0.00           C  
ATOM   1964  H8    A    62      35.559  38.122  51.462  1.00  0.00           H  
ATOM   1965  N7    A    62      35.177  36.798  53.070  1.00  0.00           N  
ATOM   1966  C5    A    62      34.082  35.930  53.210  1.00  0.00           C  
ATOM   1967  C6    A    62      33.819  34.862  54.113  1.00  0.00           C  
ATOM   1968  N6    A    62      34.601  34.494  55.098  1.00  0.00           N  
ATOM   1969  H61   A    62      34.349  33.648  55.589  1.00  0.00           H  
ATOM   1970  H62   A    62      35.292  35.127  55.475  1.00  0.00           H  
ATOM   1971  N1    A    62      32.670  34.239  54.035  1.00  0.00           N  
ATOM   1972  C2    A    62      31.867  34.490  53.021  1.00  0.00           C  
ATOM   1973  H2    A    62      30.956  33.913  52.959  1.00  0.00           H  
ATOM   1974  N3    A    62      31.974  35.394  52.099  1.00  0.00           N  
ATOM   1975  C4    A    62      33.197  36.056  52.201  1.00  0.00           C  
ATOM   1976  C3'   A    62      31.979  39.929  49.948  1.00  0.00           C  
ATOM   1977  H3'   A    62      31.759  40.879  50.435  1.00  0.00           H  
ATOM   1978  C2'   A    62      32.151  38.913  51.036  1.00  0.00           C  
ATOM   1979  H2'   A    62      32.753  39.319  51.849  1.00  0.00           H  
ATOM   1980  O2'   A    62      30.975  38.361  51.666  1.00  0.00           O  
ATOM   1981 HO2'   A    62      30.499  39.136  51.973  1.00  0.00           H  
ATOM   1982  O3'   A    62      30.904  39.593  49.124  1.00  0.00           O  
ATOM   1983  P     U    63      30.160  40.533  48.045  1.00  0.00           P  
ATOM   1984  OP1   U    63      30.303  41.878  48.541  1.00  0.00           O  
ATOM   1985  OP2   U    63      28.815  39.951  47.963  1.00  0.00           O  
ATOM   1986  O5'   U    63      30.942  40.363  46.745  1.00  0.00           O  
ATOM   1987  C5'   U    63      30.822  39.129  46.033  1.00  0.00           C  
ATOM   1988  H5'   U    63      29.794  38.815  45.850  1.00  0.00           H  
ATOM   1989 H5''   U    63      31.383  38.463  46.688  1.00  0.00           H  
ATOM   1990  C4'   U    63      31.535  39.082  44.715  1.00  0.00           C  
ATOM   1991  H4'   U    63      31.488  38.056  44.350  1.00  0.00           H  
ATOM   1992  O4'   U    63      30.983  39.938  43.855  1.00  0.00           O  
ATOM   1993  C1'   U    63      31.804  41.049  43.661  1.00  0.00           C  
ATOM   1994  H1'   U    63      32.179  40.941  42.643  1.00  0.00           H  
ATOM   1995  N1    U    63      31.076  42.366  43.706  1.00  0.00           N  
ATOM   1996  C6    U    63      30.122  42.671  44.642  1.00  0.00           C  
ATOM   1997  H6    U    63      29.738  41.954  45.353  1.00  0.00           H  
ATOM   1998  C5    U    63      29.557  43.952  44.659  1.00  0.00           C  
ATOM   1999  H5    U    63      28.797  44.127  45.407  1.00  0.00           H  
ATOM   2000  C4    U    63      30.043  44.991  43.744  1.00  0.00           C  
ATOM   2001  O4    U    63      29.651  46.150  43.708  1.00  0.00           O  
ATOM   2002  N3    U    63      31.010  44.636  42.902  1.00  0.00           N  
ATOM   2003  H3    U    63      31.413  45.287  42.244  1.00  0.00           H  
ATOM   2004  C2    U    63      31.579  43.383  42.846  1.00  0.00           C  
ATOM   2005  O2    U    63      32.430  43.153  41.967  1.00  0.00           O  
ATOM   2006  C3'   U    63      33.037  39.513  44.813  1.00  0.00           C  
ATOM   2007  H3'   U    63      33.633  39.304  45.701  1.00  0.00           H  
ATOM   2008  C2'   U    63      32.957  41.025  44.641  1.00  0.00           C  
ATOM   2009  H2'   U    63      32.671  41.503  45.577  1.00  0.00           H  
ATOM   2010  O2'   U    63      34.161  41.573  44.088  1.00  0.00           O  
ATOM   2011 HO2'   U    63      34.129  41.723  43.141  1.00  0.00           H  
ATOM   2012  O3'   U    63      33.766  38.896  43.744  1.00  0.00           O  
ATOM   2013  P     A    64      34.039  37.305  43.850  1.00  0.00           P  
ATOM   2014  OP1   A    64      33.861  36.786  45.210  1.00  0.00           O  
ATOM   2015  OP2   A    64      33.197  36.730  42.802  1.00  0.00           O  
ATOM   2016  O5'   A    64      35.650  37.115  43.357  1.00  0.00           O  
ATOM   2017  C5'   A    64      36.773  37.532  44.171  1.00  0.00           C  
ATOM   2018  H5'   A    64      36.627  36.907  45.053  1.00  0.00           H  
ATOM   2019 H5''   A    64      36.525  38.555  44.453  1.00  0.00           H  
ATOM   2020  C4'   A    64      38.124  37.455  43.525  1.00  0.00           C  
ATOM   2021  H4'   A    64      38.830  37.767  44.294  1.00  0.00           H  
ATOM   2022  O4'   A    64      38.382  36.079  43.009  1.00  0.00           O  
ATOM   2023  C1'   A    64      38.976  36.242  41.748  1.00  0.00           C  
ATOM   2024  H1'   A    64      39.996  36.620  41.818  1.00  0.00           H  
ATOM   2025  N9    A    64      39.014  34.964  41.074  1.00  0.00           N  
ATOM   2026  C8    A    64      37.978  34.335  40.504  1.00  0.00           C  
ATOM   2027  H8    A    64      36.967  34.698  40.622  1.00  0.00           H  
ATOM   2028  N7    A    64      38.234  33.129  40.075  1.00  0.00           N  
ATOM   2029  C5    A    64      39.606  32.981  40.318  1.00  0.00           C  
ATOM   2030  C6    A    64      40.647  32.037  40.143  1.00  0.00           C  
ATOM   2031  N6    A    64      40.450  30.853  39.622  1.00  0.00           N  
ATOM   2032  H61   A    64      41.215  30.226  39.829  1.00  0.00           H  
ATOM   2033  H62   A    64      39.518  30.466  39.649  1.00  0.00           H  
ATOM   2034  N1    A    64      41.920  32.183  40.540  1.00  0.00           N  
ATOM   2035  C2    A    64      42.151  33.273  41.212  1.00  0.00           C  
ATOM   2036  H2    A    64      43.139  33.434  41.618  1.00  0.00           H  
ATOM   2037  N3    A    64      41.343  34.297  41.435  1.00  0.00           N  
ATOM   2038  C4    A    64      40.104  34.083  40.979  1.00  0.00           C  
ATOM   2039  C3'   A    64      38.166  38.442  42.313  1.00  0.00           C  
ATOM   2040  H3'   A    64      37.294  39.096  42.281  1.00  0.00           H  
ATOM   2041  C2'   A    64      38.187  37.364  41.148  1.00  0.00           C  
ATOM   2042  H2'   A    64      38.751  37.653  40.261  1.00  0.00           H  
ATOM   2043  O2'   A    64      36.818  37.076  40.824  1.00  0.00           O  
ATOM   2044 HO2'   A    64      36.383  36.876  41.656  1.00  0.00           H  
ATOM   2045  O3'   A    64      39.249  39.236  42.347  1.00  0.00           O  
ATOM   2046  P     C    65      39.574  40.123  41.126  1.00  0.00           P  
ATOM   2047  OP1   C    65      40.473  41.205  41.664  1.00  0.00           O  
ATOM   2048  OP2   C    65      38.355  40.514  40.395  1.00  0.00           O  
ATOM   2049  O5'   C    65      40.421  39.294  40.098  1.00  0.00           O  
ATOM   2050  C5'   C    65      41.656  38.872  40.475  1.00  0.00           C  
ATOM   2051  H5'   C    65      41.695  38.634  41.538  1.00  0.00           H  
ATOM   2052 H5''   C    65      42.398  39.579  40.104  1.00  0.00           H  
ATOM   2053  C4'   C    65      42.162  37.649  39.657  1.00  0.00           C  
ATOM   2054  H4'   C    65      42.994  37.345  40.293  1.00  0.00           H  
ATOM   2055  O4'   C    65      41.297  36.584  39.430  1.00  0.00           O  
ATOM   2056  C1'   C    65      41.734  35.828  38.326  1.00  0.00           C  
ATOM   2057  H1'   C    65      42.665  35.298  38.527  1.00  0.00           H  
ATOM   2058  N1    C    65      40.730  34.862  37.766  1.00  0.00           N  
ATOM   2059  C6    C    65      39.363  35.114  37.777  1.00  0.00           C  
ATOM   2060  H6    C    65      38.968  36.060  38.118  1.00  0.00           H  
ATOM   2061  C5    C    65      38.448  34.261  37.279  1.00  0.00           C  
ATOM   2062  H5    C    65      37.393  34.485  37.237  1.00  0.00           H  
ATOM   2063  C4    C    65      38.968  33.065  36.779  1.00  0.00           C  
ATOM   2064  N4    C    65      38.181  32.204  36.255  1.00  0.00           N  
ATOM   2065  H41   C    65      38.557  31.296  36.025  1.00  0.00           H  
ATOM   2066  H42   C    65      37.237  32.395  35.948  1.00  0.00           H  
ATOM   2067  N3    C    65      40.253  32.778  36.857  1.00  0.00           N  
ATOM   2068  C2    C    65      41.158  33.699  37.244  1.00  0.00           C  
ATOM   2069  O2    C    65      42.337  33.410  37.072  1.00  0.00           O  
ATOM   2070  C3'   C    65      42.680  38.013  38.216  1.00  0.00           C  
ATOM   2071  H3'   C    65      42.190  38.918  37.856  1.00  0.00           H  
ATOM   2072  C2'   C    65      42.125  36.915  37.316  1.00  0.00           C  
ATOM   2073  H2'   C    65      42.973  36.583  36.718  1.00  0.00           H  
ATOM   2074  O2'   C    65      41.061  37.234  36.333  1.00  0.00           O  
ATOM   2075 HO2'   C    65      41.217  36.614  35.617  1.00  0.00           H  
ATOM   2076  O3'   C    65      44.105  38.047  38.078  1.00  0.00           O  
ATOM   2077  P     A    66      45.117  39.053  38.825  1.00  0.00           P  
ATOM   2078  OP1   A    66      44.474  40.377  39.064  1.00  0.00           O  
ATOM   2079  OP2   A    66      46.337  39.043  38.004  1.00  0.00           O  
ATOM   2080  O5'   A    66      45.428  38.351  40.277  1.00  0.00           O  
ATOM   2081  C5'   A    66      45.158  38.998  41.527  1.00  0.00           C  
ATOM   2082  H5'   A    66      44.095  39.235  41.538  1.00  0.00           H  
ATOM   2083 H5''   A    66      45.728  39.920  41.636  1.00  0.00           H  
ATOM   2084  C4'   A    66      45.626  38.173  42.678  1.00  0.00           C  
ATOM   2085  H4'   A    66      45.418  38.702  43.608  1.00  0.00           H  
ATOM   2086  O4'   A    66      45.000  36.920  42.703  1.00  0.00           O  
ATOM   2087  C1'   A    66      45.921  36.007  43.227  1.00  0.00           C  
ATOM   2088  H1'   A    66      45.534  35.690  44.195  1.00  0.00           H  
ATOM   2089  N9    A    66      46.114  34.862  42.332  1.00  0.00           N  
ATOM   2090  C8    A    66      45.434  34.588  41.154  1.00  0.00           C  
ATOM   2091  H8    A    66      44.689  35.279  40.788  1.00  0.00           H  
ATOM   2092  N7    A    66      45.892  33.506  40.615  1.00  0.00           N  
ATOM   2093  C5    A    66      46.769  32.944  41.561  1.00  0.00           C  
ATOM   2094  C6    A    66      47.512  31.749  41.625  1.00  0.00           C  
ATOM   2095  N6    A    66      47.444  30.825  40.743  1.00  0.00           N  
ATOM   2096  H61   A    66      48.057  30.037  40.899  1.00  0.00           H  
ATOM   2097  H62   A    66      46.982  31.090  39.885  1.00  0.00           H  
ATOM   2098  N1    A    66      48.414  31.532  42.626  1.00  0.00           N  
ATOM   2099  C2    A    66      48.545  32.499  43.533  1.00  0.00           C  
ATOM   2100  H2    A    66      49.366  32.368  44.222  1.00  0.00           H  
ATOM   2101  N3    A    66      47.806  33.586  43.653  1.00  0.00           N  
ATOM   2102  C4    A    66      46.968  33.761  42.604  1.00  0.00           C  
ATOM   2103  C3'   A    66      47.135  38.068  42.688  1.00  0.00           C  
ATOM   2104  H3'   A    66      47.457  37.920  41.657  1.00  0.00           H  
ATOM   2105  C2'   A    66      47.220  36.859  43.490  1.00  0.00           C  
ATOM   2106  H2'   A    66      47.975  36.169  43.114  1.00  0.00           H  
ATOM   2107  O2'   A    66      47.265  37.138  44.902  1.00  0.00           O  
ATOM   2108 HO2'   A    66      47.421  38.072  45.064  1.00  0.00           H  
ATOM   2109  O3'   A    66      47.746  39.089  43.370  1.00  0.00           O  
ATOM   2110  P     G    67      48.857  39.913  42.654  1.00  0.00           P  
ATOM   2111  OP1   G    67      49.595  40.841  43.585  1.00  0.00           O  
ATOM   2112  OP2   G    67      48.399  40.365  41.376  1.00  0.00           O  
ATOM   2113  O5'   G    67      49.852  38.697  42.264  1.00  0.00           O  
ATOM   2114  C5'   G    67      50.656  38.124  43.236  1.00  0.00           C  
ATOM   2115  H5'   G    67      50.148  37.795  44.142  1.00  0.00           H  
ATOM   2116 H5''   G    67      51.417  38.828  43.575  1.00  0.00           H  
ATOM   2117  C4'   G    67      51.309  36.822  42.764  1.00  0.00           C  
ATOM   2118  H4'   G    67      52.056  36.522  43.499  1.00  0.00           H  
ATOM   2119  O4'   G    67      50.342  35.836  42.676  1.00  0.00           O  
ATOM   2120  C1'   G    67      50.573  34.837  41.677  1.00  0.00           C  
ATOM   2121  H1'   G    67      50.646  33.897  42.224  1.00  0.00           H  
ATOM   2122  N9    G    67      49.503  34.727  40.587  1.00  0.00           N  
ATOM   2123  C8    G    67      48.560  35.648  40.120  1.00  0.00           C  
ATOM   2124  H8    G    67      48.310  36.617  40.526  1.00  0.00           H  
ATOM   2125  N7    G    67      47.924  35.223  39.039  1.00  0.00           N  
ATOM   2126  C5    G    67      48.398  33.967  38.736  1.00  0.00           C  
ATOM   2127  C6    G    67      48.234  33.131  37.610  1.00  0.00           C  
ATOM   2128  O6    G    67      47.484  33.235  36.657  1.00  0.00           O  
ATOM   2129  N1    G    67      48.926  31.924  37.756  1.00  0.00           N  
ATOM   2130  H1    G    67      48.656  31.135  37.186  1.00  0.00           H  
ATOM   2131  C2    G    67      49.850  31.709  38.738  1.00  0.00           C  
ATOM   2132  N2    G    67      50.400  30.558  38.567  1.00  0.00           N  
ATOM   2133  H21   G    67      50.259  30.082  37.687  1.00  0.00           H  
ATOM   2134  H22   G    67      50.937  30.178  39.333  1.00  0.00           H  
ATOM   2135  N3    G    67      50.145  32.530  39.718  1.00  0.00           N  
ATOM   2136  C4    G    67      49.401  33.689  39.663  1.00  0.00           C  
ATOM   2137  C3'   G    67      51.969  36.808  41.388  1.00  0.00           C  
ATOM   2138  H3'   G    67      51.299  37.304  40.686  1.00  0.00           H  
ATOM   2139  C2'   G    67      51.905  35.276  41.063  1.00  0.00           C  
ATOM   2140  H2'   G    67      51.869  35.038  40.000  1.00  0.00           H  
ATOM   2141  O2'   G    67      52.909  34.647  41.861  1.00  0.00           O  
ATOM   2142 HO2'   G    67      52.901  33.695  41.736  1.00  0.00           H  
ATOM   2143  O3'   G    67      53.265  37.422  41.382  1.00  0.00           O  
ATOM   2144  P     G    68      54.083  37.608  40.005  1.00  0.00           P  
ATOM   2145  OP1   G    68      55.483  38.003  40.406  1.00  0.00           O  
ATOM   2146  OP2   G    68      53.317  38.565  39.227  1.00  0.00           O  
ATOM   2147  O5'   G    68      54.205  36.313  39.090  1.00  0.00           O  
ATOM   2148  C5'   G    68      55.155  35.271  39.508  1.00  0.00           C  
ATOM   2149  H5'   G    68      54.981  35.026  40.556  1.00  0.00           H  
ATOM   2150 H5''   G    68      56.174  35.616  39.333  1.00  0.00           H  
ATOM   2151  C4'   G    68      54.975  34.091  38.532  1.00  0.00           C  
ATOM   2152  H4'   G    68      55.709  33.347  38.840  1.00  0.00           H  
ATOM   2153  O4'   G    68      53.652  33.572  38.537  1.00  0.00           O  
ATOM   2154  C1'   G    68      53.476  32.854  37.322  1.00  0.00           C  
ATOM   2155  H1'   G    68      53.384  31.781  37.491  1.00  0.00           H  
ATOM   2156  N9    G    68      52.309  33.362  36.529  1.00  0.00           N  
ATOM   2157  C8    G    68      51.617  34.553  36.800  1.00  0.00           C  
ATOM   2158  H8    G    68      51.898  35.275  37.553  1.00  0.00           H  
ATOM   2159  N7    G    68      50.658  34.844  36.011  1.00  0.00           N  
ATOM   2160  C5    G    68      50.645  33.741  35.074  1.00  0.00           C  
ATOM   2161  C6    G    68      49.812  33.440  33.957  1.00  0.00           C  
ATOM   2162  O6    G    68      48.902  34.087  33.423  1.00  0.00           O  
ATOM   2163  N1    G    68      50.069  32.158  33.430  1.00  0.00           N  
ATOM   2164  H1    G    68      49.517  31.946  32.611  1.00  0.00           H  
ATOM   2165  C2    G    68      51.099  31.362  33.827  1.00  0.00           C  
ATOM   2166  N2    G    68      51.391  30.372  33.035  1.00  0.00           N  
ATOM   2167  H21   G    68      52.187  29.823  33.327  1.00  0.00           H  
ATOM   2168  H22   G    68      50.882  30.263  32.169  1.00  0.00           H  
ATOM   2169  N3    G    68      51.985  31.624  34.784  1.00  0.00           N  
ATOM   2170  C4    G    68      51.619  32.803  35.466  1.00  0.00           C  
ATOM   2171  C3'   G    68      55.245  34.421  37.063  1.00  0.00           C  
ATOM   2172  H3'   G    68      54.575  35.190  36.679  1.00  0.00           H  
ATOM   2173  C2'   G    68      54.750  33.037  36.566  1.00  0.00           C  
ATOM   2174  H2'   G    68      54.645  33.130  35.485  1.00  0.00           H  
ATOM   2175  O2'   G    68      55.636  31.923  36.721  1.00  0.00           O  
ATOM   2176 HO2'   G    68      55.179  31.109  36.497  1.00  0.00           H  
ATOM   2177  O3'   G    68      56.539  34.710  36.724  1.00  0.00           O  
ATOM   2178  P     G    69      56.864  35.279  35.249  1.00  0.00           P  
ATOM   2179  OP1   G    69      58.276  35.636  35.164  1.00  0.00           O  
ATOM   2180  OP2   G    69      55.918  36.380  34.921  1.00  0.00           O  
ATOM   2181  O5'   G    69      56.645  34.220  34.131  1.00  0.00           O  
ATOM   2182  C5'   G    69      57.432  33.086  34.073  1.00  0.00           C  
ATOM   2183  H5'   G    69      57.283  32.591  35.033  1.00  0.00           H  
ATOM   2184 H5''   G    69      58.505  33.166  33.903  1.00  0.00           H  
ATOM   2185  C4'   G    69      56.905  32.050  33.019  1.00  0.00           C  
ATOM   2186  H4'   G    69      57.390  31.078  33.111  1.00  0.00           H  
ATOM   2187  O4'   G    69      55.477  31.873  33.238  1.00  0.00           O  
ATOM   2188  C1'   G    69      54.738  31.621  32.006  1.00  0.00           C  
ATOM   2189  H1'   G    69      54.336  30.608  32.012  1.00  0.00           H  
ATOM   2190  N9    G    69      53.655  32.596  31.735  1.00  0.00           N  
ATOM   2191  C8    G    69      53.492  33.829  32.275  1.00  0.00           C  
ATOM   2192  H8    G    69      54.046  34.217  33.117  1.00  0.00           H  
ATOM   2193  N7    G    69      52.382  34.378  31.860  1.00  0.00           N  
ATOM   2194  C5    G    69      51.790  33.548  30.888  1.00  0.00           C  
ATOM   2195  C6    G    69      50.749  33.742  29.928  1.00  0.00           C  
ATOM   2196  O6    G    69      49.878  34.649  29.840  1.00  0.00           O  
ATOM   2197  N1    G    69      50.743  32.765  28.924  1.00  0.00           N  
ATOM   2198  H1    G    69      49.996  32.873  28.253  1.00  0.00           H  
ATOM   2199  C2    G    69      51.542  31.705  28.972  1.00  0.00           C  
ATOM   2200  N2    G    69      51.431  30.823  27.976  1.00  0.00           N  
ATOM   2201  H21   G    69      52.194  30.164  27.912  1.00  0.00           H  
ATOM   2202  H22   G    69      50.717  30.984  27.280  1.00  0.00           H  
ATOM   2203  N3    G    69      52.529  31.462  29.852  1.00  0.00           N  
ATOM   2204  C4    G    69      52.620  32.449  30.829  1.00  0.00           C  
ATOM   2205  C3'   G    69      56.981  32.517  31.564  1.00  0.00           C  
ATOM   2206  H3'   G    69      56.727  33.576  31.510  1.00  0.00           H  
ATOM   2207  C2'   G    69      55.840  31.702  30.943  1.00  0.00           C  
ATOM   2208  H2'   G    69      55.507  32.315  30.106  1.00  0.00           H  
ATOM   2209  O2'   G    69      56.151  30.311  30.646  1.00  0.00           O  
ATOM   2210 HO2'   G    69      57.110  30.358  30.648  1.00  0.00           H  
ATOM   2211  O3'   G    69      58.282  32.240  30.990  1.00  0.00           O  
ATOM   2212  P     C    70      58.997  33.158  29.873  1.00  0.00           P  
ATOM   2213  OP1   C    70      60.250  32.591  29.382  1.00  0.00           O  
ATOM   2214  OP2   C    70      59.007  34.571  30.430  1.00  0.00           O  
ATOM   2215  O5'   C    70      58.080  33.148  28.552  1.00  0.00           O  
ATOM   2216  C5'   C    70      57.820  31.916  27.899  1.00  0.00           C  
ATOM   2217  H5'   C    70      57.500  31.196  28.652  1.00  0.00           H  
ATOM   2218 H5''   C    70      58.752  31.585  27.442  1.00  0.00           H  
ATOM   2219  C4'   C    70      56.697  31.922  26.857  1.00  0.00           C  
ATOM   2220  H4'   C    70      56.600  31.019  26.253  1.00  0.00           H  
ATOM   2221  O4'   C    70      55.471  32.166  27.435  1.00  0.00           O  
ATOM   2222  C1'   C    70      54.642  32.714  26.407  1.00  0.00           C  
ATOM   2223  H1'   C    70      53.987  31.996  25.912  1.00  0.00           H  
ATOM   2224  N1    C    70      53.810  33.807  26.956  1.00  0.00           N  
ATOM   2225  C6    C    70      54.140  34.362  28.195  1.00  0.00           C  
ATOM   2226  H6    C    70      54.925  33.987  28.834  1.00  0.00           H  
ATOM   2227  C5    C    70      53.388  35.453  28.628  1.00  0.00           C  
ATOM   2228  H5    C    70      53.592  36.005  29.534  1.00  0.00           H  
ATOM   2229  C4    C    70      52.325  35.907  27.747  1.00  0.00           C  
ATOM   2230  N4    C    70      51.634  36.941  28.069  1.00  0.00           N  
ATOM   2231  H41   C    70      50.898  37.051  27.386  1.00  0.00           H  
ATOM   2232  H42   C    70      51.679  37.204  29.043  1.00  0.00           H  
ATOM   2233  N3    C    70      51.989  35.353  26.670  1.00  0.00           N  
ATOM   2234  C2    C    70      52.680  34.240  26.295  1.00  0.00           C  
ATOM   2235  O2    C    70      52.193  33.517  25.391  1.00  0.00           O  
ATOM   2236  C3'   C    70      57.017  33.139  25.942  1.00  0.00           C  
ATOM   2237  H3'   C    70      57.317  33.985  26.561  1.00  0.00           H  
ATOM   2238  C2'   C    70      55.595  33.207  25.333  1.00  0.00           C  
ATOM   2239  H2'   C    70      55.287  34.116  24.816  1.00  0.00           H  
ATOM   2240  O2'   C    70      55.577  32.122  24.353  1.00  0.00           O  
ATOM   2241 HO2'   C    70      56.416  31.975  23.911  1.00  0.00           H  
ATOM   2242  O3'   C    70      57.935  32.832  24.927  1.00  0.00           O  
ATOM   2243  P    U3    71      58.336  33.948  23.821  1.00  0.00           P  
ATOM   2244  OP1  U3    71      59.310  33.406  22.832  1.00  0.00           O  
ATOM   2245  OP2  U3    71      58.688  35.189  24.487  1.00  0.00           O  
ATOM   2246  O5'  U3    71      57.033  34.369  23.044  1.00  0.00           O  
ATOM   2247  C5'  U3    71      56.606  33.693  21.940  1.00  0.00           C  
ATOM   2248  H5'  U3    71      56.342  32.665  22.188  1.00  0.00           H  
ATOM   2249 H5''  U3    71      57.256  33.673  21.065  1.00  0.00           H  
ATOM   2250  C4'  U3    71      55.354  34.375  21.401  1.00  0.00           C  
ATOM   2251  H4'  U3    71      55.058  33.754  20.556  1.00  0.00           H  
ATOM   2252  O4'  U3    71      54.248  34.421  22.206  1.00  0.00           O  
ATOM   2253  C1'  U3    71      53.573  35.660  21.974  1.00  0.00           C  
ATOM   2254  H1'  U3    71      52.565  35.381  21.665  1.00  0.00           H  
ATOM   2255  N1   U3    71      53.516  36.517  23.239  1.00  0.00           N  
ATOM   2256  C6   U3    71      54.636  36.586  24.035  1.00  0.00           C  
ATOM   2257  H6   U3    71      55.548  36.040  23.843  1.00  0.00           H  
ATOM   2258  C5   U3    71      54.534  37.259  25.199  1.00  0.00           C  
ATOM   2259  H5   U3    71      55.349  37.279  25.907  1.00  0.00           H  
ATOM   2260  C4   U3    71      53.348  38.058  25.540  1.00  0.00           C  
ATOM   2261  O4   U3    71      53.270  38.872  26.472  1.00  0.00           O  
ATOM   2262  N3   U3    71      52.290  37.809  24.724  1.00  0.00           N  
ATOM   2263  H3   U3    71      51.411  38.256  24.942  1.00  0.00           H  
ATOM   2264  C2   U3    71      52.334  37.095  23.555  1.00  0.00           C  
ATOM   2265  O2   U3    71      51.279  37.048  22.841  1.00  0.00           O  
ATOM   2266  C3'  U3    71      55.686  35.796  20.866  1.00  0.00           C  
ATOM   2267  H3'  U3    71      56.332  36.173  21.659  1.00  0.00           H  
ATOM   2268  C2'  U3    71      54.297  36.408  20.851  1.00  0.00           C  
ATOM   2269  H2'  U3    71      54.365  37.484  21.010  1.00  0.00           H  
ATOM   2270  O2'  U3    71      53.684  36.055  19.621  1.00  0.00           O  
ATOM   2271 HO2'  U3    71      54.023  36.655  18.953  1.00  0.00           H  
ATOM   2272  O3'  U3    71      56.424  35.766  19.731  1.00  0.00           O  
ATOM   2273 HO3'  U3    71      55.914  35.250  19.101  1.00  0.00           H  
TER    2274       U3    71 
ATOM   2274 MG    MG    72       9.236  43.693  81.843  1.00  0.00          MG  
TER    2275       MG    72 
ATOM   2275 MG    MG    73      44.007  23.788  33.871  1.00  0.00          MG  
TER    2276       MG    73 
ATOM   2276 MG    MG    74      35.391  20.139  35.415  1.00  0.00          MG  
TER    2277       MG    74 
ATOM   2277 MG    MG    75      40.846  33.192  51.999  1.00  0.00          MG  
TER    2278       MG    75 
ATOM   2278 MG    MG    76      67.903  60.749  89.364  1.00  0.00          MG  
TER    2279       MG    76 
ATOM   2279 MG    MG    77      21.274  39.708  80.364  1.00  0.00          MG  
TER    2280       MG    77 
END  
