# Supplementary material for: Modeling the structure of the frameshift-stimulatory pseudoknot in SARS-CoV-2 reveals multiple possible conformers
Source: PLoS Comput Biol. 2021 Jan 19;17(1):e1008603. doi: 10.1371/journal.pcbi.1008603 (PMC7845960; doi:10.1371/journal.pcbi.1008603)
Supplement: S1 Data — Files in.pdb format for each of the model structures presented in the manuscript are included in an archived.zip folder. The files corresponding to the structures shown in Figs 3B, 3E, 3H, 4B, 4E, 4H, 5B, 6A–6F, and 7A–7G are named FigNX_1.pdb, where N is the figure number and X is the letter for the figure panel. These structures represent the most populated of the clusters found in the corresponding MD simulations. The structures of the second- and third-most populated clusters from each of the simulations are in the files named FigNX_2.pdb and FigNX_3.pdb, respectively. (ZIP) [file pcbi.1008603.s006.zip › Fig3H_3.pdb]

ATOM      1 HO5'  U5     1      39.574  39.512  61.232  1.00  0.00           H  
ATOM      2  O5'  U5     1      39.835  38.926  61.947  1.00  0.00           O  
ATOM      3  C5'  U5     1      39.392  39.468  63.203  1.00  0.00           C  
ATOM      4  H5'  U5     1      38.397  39.085  63.430  1.00  0.00           H  
ATOM      5 H5''  U5     1      39.337  40.552  63.109  1.00  0.00           H  
ATOM      6  C4'  U5     1      40.393  39.285  64.318  1.00  0.00           C  
ATOM      7  H4'  U5     1      40.073  39.895  65.162  1.00  0.00           H  
ATOM      8  O4'  U5     1      40.218  37.943  64.728  1.00  0.00           O  
ATOM      9  C1'  U5     1      41.373  37.195  64.526  1.00  0.00           C  
ATOM     10  H1'  U5     1      41.835  37.133  65.512  1.00  0.00           H  
ATOM     11  N1   U5     1      41.070  35.832  64.117  1.00  0.00           N  
ATOM     12  C6   U5     1      40.543  35.551  62.928  1.00  0.00           C  
ATOM     13  H6   U5     1      40.334  36.411  62.309  1.00  0.00           H  
ATOM     14  C5   U5     1      40.341  34.278  62.575  1.00  0.00           C  
ATOM     15  H5   U5     1      39.861  34.094  61.625  1.00  0.00           H  
ATOM     16  C4   U5     1      40.690  33.088  63.322  1.00  0.00           C  
ATOM     17  O4   U5     1      40.387  31.877  63.095  1.00  0.00           O  
ATOM     18  N3   U5     1      41.259  33.403  64.495  1.00  0.00           N  
ATOM     19  H3   U5     1      41.623  32.629  65.033  1.00  0.00           H  
ATOM     20  C2   U5     1      41.466  34.778  64.955  1.00  0.00           C  
ATOM     21  O2   U5     1      42.017  34.900  66.038  1.00  0.00           O  
ATOM     22  C3'  U5     1      41.841  39.484  63.885  1.00  0.00           C  
ATOM     23  H3'  U5     1      41.798  39.994  62.923  1.00  0.00           H  
ATOM     24  C2'  U5     1      42.326  38.057  63.709  1.00  0.00           C  
ATOM     25  H2'  U5     1      42.176  37.821  62.655  1.00  0.00           H  
ATOM     26  O2'  U5     1      43.634  37.776  64.294  1.00  0.00           O  
ATOM     27 HO2'  U5     1      44.049  38.634  64.409  1.00  0.00           H  
ATOM     28  O3'  U5     1      42.476  40.345  64.871  1.00  0.00           O  
ATOM     29  P     U     2      43.712  41.256  64.479  1.00  0.00           P  
ATOM     30  OP1   U     2      44.694  40.369  63.811  1.00  0.00           O  
ATOM     31  OP2   U     2      44.078  42.184  65.642  1.00  0.00           O  
ATOM     32  O5'   U     2      43.099  42.135  63.259  1.00  0.00           O  
ATOM     33  C5'   U     2      41.947  42.961  63.550  1.00  0.00           C  
ATOM     34  H5'   U     2      42.079  43.499  64.489  1.00  0.00           H  
ATOM     35 H5''   U     2      41.182  42.192  63.660  1.00  0.00           H  
ATOM     36  C4'   U     2      41.576  43.911  62.468  1.00  0.00           C  
ATOM     37  H4'   U     2      40.678  44.442  62.781  1.00  0.00           H  
ATOM     38  O4'   U     2      42.637  44.843  62.269  1.00  0.00           O  
ATOM     39  C1'   U     2      42.530  45.209  60.946  1.00  0.00           C  
ATOM     40  H1'   U     2      42.318  46.278  60.915  1.00  0.00           H  
ATOM     41  N1    U     2      43.797  44.983  60.244  1.00  0.00           N  
ATOM     42  C6    U     2      44.743  43.993  60.583  1.00  0.00           C  
ATOM     43  H6    U     2      44.590  43.378  61.458  1.00  0.00           H  
ATOM     44  C5    U     2      45.921  43.800  59.922  1.00  0.00           C  
ATOM     45  H5    U     2      46.584  43.002  60.222  1.00  0.00           H  
ATOM     46  C4    U     2      46.164  44.556  58.714  1.00  0.00           C  
ATOM     47  O4    U     2      47.199  44.417  58.020  1.00  0.00           O  
ATOM     48  N3    U     2      45.123  45.376  58.319  1.00  0.00           N  
ATOM     49  H3    U     2      45.071  45.663  57.352  1.00  0.00           H  
ATOM     50  C2    U     2      44.017  45.633  59.034  1.00  0.00           C  
ATOM     51  O2    U     2      43.257  46.511  58.658  1.00  0.00           O  
ATOM     52  C3'   U     2      41.391  43.167  61.147  1.00  0.00           C  
ATOM     53  H3'   U     2      42.297  42.595  60.948  1.00  0.00           H  
ATOM     54  C2'   U     2      41.398  44.418  60.246  1.00  0.00           C  
ATOM     55  H2'   U     2      41.557  44.239  59.182  1.00  0.00           H  
ATOM     56  O2'   U     2      40.149  44.995  60.442  1.00  0.00           O  
ATOM     57 HO2'   U     2      39.447  44.382  60.211  1.00  0.00           H  
ATOM     58  O3'   U     2      40.150  42.485  61.060  1.00  0.00           O  
ATOM     59  P     U     3      39.756  41.547  59.812  1.00  0.00           P  
ATOM     60  OP1   U     3      38.614  40.769  60.262  1.00  0.00           O  
ATOM     61  OP2   U     3      40.957  40.812  59.409  1.00  0.00           O  
ATOM     62  O5'   U     3      39.402  42.565  58.734  1.00  0.00           O  
ATOM     63  C5'   U     3      38.088  42.795  58.301  1.00  0.00           C  
ATOM     64  H5'   U     3      37.742  43.606  58.942  1.00  0.00           H  
ATOM     65 H5''   U     3      37.564  41.839  58.333  1.00  0.00           H  
ATOM     66  C4'   U     3      38.026  43.339  56.854  1.00  0.00           C  
ATOM     67  H4'   U     3      37.012  43.567  56.526  1.00  0.00           H  
ATOM     68  O4'   U     3      38.753  44.566  56.607  1.00  0.00           O  
ATOM     69  C1'   U     3      39.313  44.432  55.305  1.00  0.00           C  
ATOM     70  H1'   U     3      38.931  45.141  54.571  1.00  0.00           H  
ATOM     71  N1    U     3      40.780  44.612  55.366  1.00  0.00           N  
ATOM     72  C6    U     3      41.562  43.729  56.071  1.00  0.00           C  
ATOM     73  H6    U     3      41.142  42.928  56.661  1.00  0.00           H  
ATOM     74  C5    U     3      42.912  43.878  56.045  1.00  0.00           C  
ATOM     75  H5    U     3      43.574  43.160  56.505  1.00  0.00           H  
ATOM     76  C4    U     3      43.600  44.969  55.477  1.00  0.00           C  
ATOM     77  O4    U     3      44.804  45.133  55.459  1.00  0.00           O  
ATOM     78  N3    U     3      42.726  45.793  54.786  1.00  0.00           N  
ATOM     79  H3    U     3      43.156  46.643  54.452  1.00  0.00           H  
ATOM     80  C2    U     3      41.377  45.723  54.711  1.00  0.00           C  
ATOM     81  O2    U     3      40.709  46.575  54.137  1.00  0.00           O  
ATOM     82  C3'   U     3      38.520  42.225  55.899  1.00  0.00           C  
ATOM     83  H3'   U     3      39.360  41.658  56.301  1.00  0.00           H  
ATOM     84  C2'   U     3      38.946  43.106  54.729  1.00  0.00           C  
ATOM     85  H2'   U     3      39.781  42.677  54.176  1.00  0.00           H  
ATOM     86  O2'   U     3      37.798  43.219  53.904  1.00  0.00           O  
ATOM     87 HO2'   U     3      37.393  42.357  53.785  1.00  0.00           H  
ATOM     88  O3'   U     3      37.602  41.223  55.437  1.00  0.00           O  
ATOM     89  P     G     4      38.181  39.948  54.701  1.00  0.00           P  
ATOM     90  OP1   G     4      39.288  40.329  53.772  1.00  0.00           O  
ATOM     91  OP2   G     4      37.098  38.987  54.319  1.00  0.00           O  
ATOM     92  O5'   G     4      38.974  39.155  55.953  1.00  0.00           O  
ATOM     93  C5'   G     4      38.221  38.763  57.110  1.00  0.00           C  
ATOM     94  H5'   G     4      37.373  38.159  56.788  1.00  0.00           H  
ATOM     95 H5''   G     4      37.874  39.701  57.544  1.00  0.00           H  
ATOM     96  C4'   G     4      39.057  37.970  58.145  1.00  0.00           C  
ATOM     97  H4'   G     4      39.908  38.568  58.472  1.00  0.00           H  
ATOM     98  O4'   G     4      38.192  37.689  59.172  1.00  0.00           O  
ATOM     99  C1'   G     4      38.464  36.334  59.569  1.00  0.00           C  
ATOM    100  H1'   G     4      38.535  36.193  60.647  1.00  0.00           H  
ATOM    101  N9    G     4      37.286  35.457  59.190  1.00  0.00           N  
ATOM    102  C8    G     4      36.372  35.728  58.166  1.00  0.00           C  
ATOM    103  H8    G     4      36.290  36.740  57.799  1.00  0.00           H  
ATOM    104  N7    G     4      35.605  34.696  57.924  1.00  0.00           N  
ATOM    105  C5    G     4      36.000  33.704  58.863  1.00  0.00           C  
ATOM    106  C6    G     4      35.521  32.326  59.047  1.00  0.00           C  
ATOM    107  O6    G     4      34.568  31.787  58.491  1.00  0.00           O  
ATOM    108  N1    G     4      36.170  31.643  59.962  1.00  0.00           N  
ATOM    109  H1    G     4      35.863  30.707  60.186  1.00  0.00           H  
ATOM    110  C2    G     4      37.144  32.204  60.672  1.00  0.00           C  
ATOM    111  N2    G     4      37.640  31.457  61.626  1.00  0.00           N  
ATOM    112  H21   G     4      37.468  30.462  61.603  1.00  0.00           H  
ATOM    113  H22   G     4      38.361  31.891  62.184  1.00  0.00           H  
ATOM    114  N3    G     4      37.579  33.441  60.624  1.00  0.00           N  
ATOM    115  C4    G     4      37.063  34.140  59.616  1.00  0.00           C  
ATOM    116  C3'   G     4      39.573  36.713  57.594  1.00  0.00           C  
ATOM    117  H3'   G     4      38.833  36.260  56.933  1.00  0.00           H  
ATOM    118  C2'   G     4      39.688  35.855  58.832  1.00  0.00           C  
ATOM    119  H2'   G     4      39.733  34.769  58.749  1.00  0.00           H  
ATOM    120  O2'   G     4      40.780  36.261  59.573  1.00  0.00           O  
ATOM    121 HO2'   G     4      40.991  37.190  59.458  1.00  0.00           H  
ATOM    122  O3'   G     4      40.813  36.902  56.890  1.00  0.00           O  
ATOM    123  P     C     5      41.174  36.033  55.602  1.00  0.00           P  
ATOM    124  OP1   C     5      42.367  36.671  54.992  1.00  0.00           O  
ATOM    125  OP2   C     5      39.974  35.969  54.722  1.00  0.00           O  
ATOM    126  O5'   C     5      41.440  34.479  56.167  1.00  0.00           O  
ATOM    127  C5'   C     5      42.539  34.239  57.008  1.00  0.00           C  
ATOM    128  H5'   C     5      42.708  35.094  57.663  1.00  0.00           H  
ATOM    129 H5''   C     5      43.422  34.121  56.380  1.00  0.00           H  
ATOM    130  C4'   C     5      42.406  32.913  57.840  1.00  0.00           C  
ATOM    131  H4'   C     5      43.244  32.861  58.534  1.00  0.00           H  
ATOM    132  O4'   C     5      41.248  32.867  58.583  1.00  0.00           O  
ATOM    133  C1'   C     5      41.021  31.424  58.771  1.00  0.00           C  
ATOM    134  H1'   C     5      41.063  31.123  59.817  1.00  0.00           H  
ATOM    135  N1    C     5      39.716  30.963  58.248  1.00  0.00           N  
ATOM    136  C6    C     5      38.986  31.691  57.303  1.00  0.00           C  
ATOM    137  H6    C     5      39.353  32.629  56.911  1.00  0.00           H  
ATOM    138  C5    C     5      37.822  31.169  56.831  1.00  0.00           C  
ATOM    139  H5    C     5      37.273  31.553  55.984  1.00  0.00           H  
ATOM    140  C4    C     5      37.301  30.023  57.537  1.00  0.00           C  
ATOM    141  N4    C     5      36.235  29.414  57.063  1.00  0.00           N  
ATOM    142  H41   C     5      35.662  29.793  56.323  1.00  0.00           H  
ATOM    143  H42   C     5      36.211  28.435  57.311  1.00  0.00           H  
ATOM    144  N3    C     5      37.914  29.399  58.464  1.00  0.00           N  
ATOM    145  C2    C     5      39.138  29.843  58.798  1.00  0.00           C  
ATOM    146  O2    C     5      39.658  29.196  59.696  1.00  0.00           O  
ATOM    147  C3'   C     5      42.521  31.609  57.027  1.00  0.00           C  
ATOM    148  H3'   C     5      41.838  31.666  56.179  1.00  0.00           H  
ATOM    149  C2'   C     5      42.066  30.598  58.042  1.00  0.00           C  
ATOM    150  H2'   C     5      41.583  29.754  57.550  1.00  0.00           H  
ATOM    151  O2'   C     5      42.983  29.994  58.878  1.00  0.00           O  
ATOM    152 HO2'   C     5      43.315  29.182  58.489  1.00  0.00           H  
ATOM    153  O3'   C     5      43.852  31.244  56.593  1.00  0.00           O  
ATOM    154  P     G     6      44.080  30.030  55.601  1.00  0.00           P  
ATOM    155  OP1   G     6      45.328  30.418  54.965  1.00  0.00           O  
ATOM    156  OP2   G     6      42.857  29.967  54.797  1.00  0.00           O  
ATOM    157  O5'   G     6      44.195  28.651  56.445  1.00  0.00           O  
ATOM    158  C5'   G     6      45.357  28.241  57.119  1.00  0.00           C  
ATOM    159  H5'   G     6      45.808  29.031  57.720  1.00  0.00           H  
ATOM    160 H5''   G     6      46.106  28.007  56.362  1.00  0.00           H  
ATOM    161  C4'   G     6      45.080  27.032  57.933  1.00  0.00           C  
ATOM    162  H4'   G     6      45.952  26.783  58.538  1.00  0.00           H  
ATOM    163  O4'   G     6      43.897  27.156  58.667  1.00  0.00           O  
ATOM    164  C1'   G     6      43.322  25.811  58.887  1.00  0.00           C  
ATOM    165  H1'   G     6      43.173  25.584  59.943  1.00  0.00           H  
ATOM    166  N9    G     6      41.940  25.739  58.253  1.00  0.00           N  
ATOM    167  C8    G     6      41.397  26.698  57.418  1.00  0.00           C  
ATOM    168  H8    G     6      41.808  27.676  57.220  1.00  0.00           H  
ATOM    169  N7    G     6      40.168  26.474  57.043  1.00  0.00           N  
ATOM    170  C5    G     6      39.937  25.229  57.614  1.00  0.00           C  
ATOM    171  C6    G     6      38.744  24.394  57.469  1.00  0.00           C  
ATOM    172  O6    G     6      37.686  24.552  56.808  1.00  0.00           O  
ATOM    173  N1    G     6      38.821  23.242  58.235  1.00  0.00           N  
ATOM    174  H1    G     6      38.110  22.525  58.257  1.00  0.00           H  
ATOM    175  C2    G     6      39.947  22.812  58.859  1.00  0.00           C  
ATOM    176  N2    G     6      39.971  21.675  59.423  1.00  0.00           N  
ATOM    177  H21   G     6      40.881  21.437  59.791  1.00  0.00           H  
ATOM    178  H22   G     6      39.222  21.006  59.314  1.00  0.00           H  
ATOM    179  N3    G     6      41.047  23.520  58.917  1.00  0.00           N  
ATOM    180  C4    G     6      41.035  24.758  58.309  1.00  0.00           C  
ATOM    181  C3'   G     6      44.879  25.785  57.077  1.00  0.00           C  
ATOM    182  H3'   G     6      44.209  25.918  56.228  1.00  0.00           H  
ATOM    183  C2'   G     6      44.309  24.901  58.221  1.00  0.00           C  
ATOM    184  H2'   G     6      43.755  24.015  57.910  1.00  0.00           H  
ATOM    185  O2'   G     6      45.320  24.519  59.088  1.00  0.00           O  
ATOM    186 HO2'   G     6      46.035  24.206  58.529  1.00  0.00           H  
ATOM    187  O3'   G     6      46.077  25.224  56.560  1.00  0.00           O  
ATOM    188  P     G     7      45.943  24.240  55.313  1.00  0.00           P  
ATOM    189  OP1   G     7      47.268  23.662  54.860  1.00  0.00           O  
ATOM    190  OP2   G     7      45.100  24.820  54.264  1.00  0.00           O  
ATOM    191  O5'   G     7      45.203  23.018  55.885  1.00  0.00           O  
ATOM    192  C5'   G     7      45.792  21.941  56.586  1.00  0.00           C  
ATOM    193  H5'   G     7      46.108  22.306  57.562  1.00  0.00           H  
ATOM    194 H5''   G     7      46.662  21.543  56.062  1.00  0.00           H  
ATOM    195  C4'   G     7      44.882  20.747  56.952  1.00  0.00           C  
ATOM    196  H4'   G     7      45.269  20.124  57.759  1.00  0.00           H  
ATOM    197  O4'   G     7      43.638  21.182  57.528  1.00  0.00           O  
ATOM    198  C1'   G     7      42.576  20.456  57.050  1.00  0.00           C  
ATOM    199  H1'   G     7      41.922  20.058  57.826  1.00  0.00           H  
ATOM    200  N9    G     7      41.690  21.271  56.226  1.00  0.00           N  
ATOM    201  C8    G     7      41.888  22.565  55.879  1.00  0.00           C  
ATOM    202  H8    G     7      42.811  23.119  55.964  1.00  0.00           H  
ATOM    203  N7    G     7      40.872  23.075  55.233  1.00  0.00           N  
ATOM    204  C5    G     7      39.930  22.063  55.256  1.00  0.00           C  
ATOM    205  C6    G     7      38.542  22.087  54.849  1.00  0.00           C  
ATOM    206  O6    G     7      37.907  22.990  54.344  1.00  0.00           O  
ATOM    207  N1    G     7      37.930  20.889  54.970  1.00  0.00           N  
ATOM    208  H1    G     7      36.950  20.974  54.742  1.00  0.00           H  
ATOM    209  C2    G     7      38.489  19.806  55.614  1.00  0.00           C  
ATOM    210  N2    G     7      37.840  18.714  55.774  1.00  0.00           N  
ATOM    211  H21   G     7      38.266  17.951  56.279  1.00  0.00           H  
ATOM    212  H22   G     7      36.892  18.507  55.496  1.00  0.00           H  
ATOM    213  N3    G     7      39.736  19.806  56.128  1.00  0.00           N  
ATOM    214  C4    G     7      40.364  20.975  55.910  1.00  0.00           C  
ATOM    215  C3'   G     7      44.427  19.890  55.787  1.00  0.00           C  
ATOM    216  H3'   G     7      44.246  20.469  54.882  1.00  0.00           H  
ATOM    217  C2'   G     7      43.104  19.253  56.274  1.00  0.00           C  
ATOM    218  H2'   G     7      42.489  18.989  55.414  1.00  0.00           H  
ATOM    219  O2'   G     7      43.307  18.153  57.133  1.00  0.00           O  
ATOM    220 HO2'   G     7      44.166  17.844  56.835  1.00  0.00           H  
ATOM    221  O3'   G     7      45.291  18.895  55.475  1.00  0.00           O  
ATOM    222  P     U     8      45.508  18.356  53.985  1.00  0.00           P  
ATOM    223  OP1   U     8      46.374  17.138  53.948  1.00  0.00           O  
ATOM    224  OP2   U     8      45.848  19.513  53.250  1.00  0.00           O  
ATOM    225  O5'   U     8      44.067  17.881  53.601  1.00  0.00           O  
ATOM    226  C5'   U     8      43.635  16.584  53.968  1.00  0.00           C  
ATOM    227  H5'   U     8      43.519  16.587  55.052  1.00  0.00           H  
ATOM    228 H5''   U     8      44.266  15.761  53.630  1.00  0.00           H  
ATOM    229  C4'   U     8      42.219  16.302  53.453  1.00  0.00           C  
ATOM    230  H4'   U     8      41.977  15.299  53.807  1.00  0.00           H  
ATOM    231  O4'   U     8      41.242  17.225  53.891  1.00  0.00           O  
ATOM    232  C1'   U     8      40.215  17.370  52.930  1.00  0.00           C  
ATOM    233  H1'   U     8      39.371  16.893  53.427  1.00  0.00           H  
ATOM    234  N1    U     8      39.892  18.723  52.582  1.00  0.00           N  
ATOM    235  C6    U     8      40.879  19.655  52.615  1.00  0.00           C  
ATOM    236  H6    U     8      41.897  19.404  52.875  1.00  0.00           H  
ATOM    237  C5    U     8      40.628  20.899  52.148  1.00  0.00           C  
ATOM    238  H5    U     8      41.460  21.588  52.118  1.00  0.00           H  
ATOM    239  C4    U     8      39.352  21.331  51.788  1.00  0.00           C  
ATOM    240  O4    U     8      39.060  22.476  51.346  1.00  0.00           O  
ATOM    241  N3    U     8      38.400  20.315  51.657  1.00  0.00           N  
ATOM    242  H3    U     8      37.452  20.647  51.552  1.00  0.00           H  
ATOM    243  C2    U     8      38.626  19.046  52.114  1.00  0.00           C  
ATOM    244  O2    U     8      37.659  18.280  52.134  1.00  0.00           O  
ATOM    245  C3'   U     8      42.119  16.333  51.937  1.00  0.00           C  
ATOM    246  H3'   U     8      42.681  17.216  51.631  1.00  0.00           H  
ATOM    247  C2'   U     8      40.626  16.570  51.664  1.00  0.00           C  
ATOM    248  H2'   U     8      40.505  17.113  50.727  1.00  0.00           H  
ATOM    249  O2'   U     8      39.819  15.344  51.614  1.00  0.00           O  
ATOM    250 HO2'   U     8      40.349  14.734  51.096  1.00  0.00           H  
ATOM    251  O3'   U     8      42.495  15.168  51.219  1.00  0.00           O  
ATOM    252  P     G     9      42.958  15.174  49.727  1.00  0.00           P  
ATOM    253  OP1   G     9      43.373  13.838  49.367  1.00  0.00           O  
ATOM    254  OP2   G     9      43.769  16.367  49.434  1.00  0.00           O  
ATOM    255  O5'   G     9      41.555  15.397  48.932  1.00  0.00           O  
ATOM    256  C5'   G     9      40.568  14.447  48.654  1.00  0.00           C  
ATOM    257  H5'   G     9      40.372  13.900  49.576  1.00  0.00           H  
ATOM    258 H5''   G     9      40.977  13.690  47.986  1.00  0.00           H  
ATOM    259  C4'   G     9      39.311  15.166  48.073  1.00  0.00           C  
ATOM    260  H4'   G     9      38.504  14.450  47.922  1.00  0.00           H  
ATOM    261  O4'   G     9      38.845  16.303  48.814  1.00  0.00           O  
ATOM    262  C1'   G     9      37.990  17.005  47.901  1.00  0.00           C  
ATOM    263  H1'   G     9      36.958  16.766  48.158  1.00  0.00           H  
ATOM    264  N9    G     9      38.311  18.422  48.106  1.00  0.00           N  
ATOM    265  C8    G     9      39.526  19.039  48.515  1.00  0.00           C  
ATOM    266  H8    G     9      40.471  18.548  48.695  1.00  0.00           H  
ATOM    267  N7    G     9      39.433  20.352  48.507  1.00  0.00           N  
ATOM    268  C5    G     9      38.102  20.605  48.081  1.00  0.00           C  
ATOM    269  C6    G     9      37.383  21.841  47.818  1.00  0.00           C  
ATOM    270  O6    G     9      37.744  23.027  47.917  1.00  0.00           O  
ATOM    271  N1    G     9      36.020  21.631  47.374  1.00  0.00           N  
ATOM    272  H1    G     9      35.297  22.336  47.392  1.00  0.00           H  
ATOM    273  C2    G     9      35.467  20.378  47.257  1.00  0.00           C  
ATOM    274  N2    G     9      34.255  20.182  46.829  1.00  0.00           N  
ATOM    275  H21   G     9      33.874  19.246  46.810  1.00  0.00           H  
ATOM    276  H22   G     9      33.632  20.969  46.723  1.00  0.00           H  
ATOM    277  N3    G     9      36.145  19.286  47.461  1.00  0.00           N  
ATOM    278  C4    G     9      37.405  19.418  47.894  1.00  0.00           C  
ATOM    279  C3'   G     9      39.666  15.786  46.646  1.00  0.00           C  
ATOM    280  H3'   G     9      40.451  16.543  46.643  1.00  0.00           H  
ATOM    281  C2'   G     9      38.337  16.622  46.472  1.00  0.00           C  
ATOM    282  H2'   G     9      38.528  17.520  45.884  1.00  0.00           H  
ATOM    283  O2'   G     9      37.322  15.778  45.874  1.00  0.00           O  
ATOM    284 HO2'   G     9      37.398  15.889  44.923  1.00  0.00           H  
ATOM    285  O3'   G     9      39.774  14.774  45.668  1.00  0.00           O  
ATOM    286  P     U    10      40.205  15.047  44.225  1.00  0.00           P  
ATOM    287  OP1   U    10      40.305  13.720  43.558  1.00  0.00           O  
ATOM    288  OP2   U    10      41.388  15.921  44.204  1.00  0.00           O  
ATOM    289  O5'   U    10      38.991  15.768  43.516  1.00  0.00           O  
ATOM    290  C5'   U    10      37.905  15.082  42.779  1.00  0.00           C  
ATOM    291  H5'   U    10      37.548  14.270  43.411  1.00  0.00           H  
ATOM    292 H5''   U    10      38.246  14.676  41.827  1.00  0.00           H  
ATOM    293  C4'   U    10      36.802  16.077  42.319  1.00  0.00           C  
ATOM    294  H4'   U    10      36.051  15.427  41.869  1.00  0.00           H  
ATOM    295  O4'   U    10      36.319  16.864  43.381  1.00  0.00           O  
ATOM    296  C1'   U    10      35.861  18.125  42.879  1.00  0.00           C  
ATOM    297  H1'   U    10      34.790  18.326  42.869  1.00  0.00           H  
ATOM    298  N1    U    10      36.525  19.170  43.615  1.00  0.00           N  
ATOM    299  C6    U    10      37.901  19.140  43.945  1.00  0.00           C  
ATOM    300  H6    U    10      38.395  18.189  43.811  1.00  0.00           H  
ATOM    301  C5    U    10      38.539  20.213  44.447  1.00  0.00           C  
ATOM    302  H5    U    10      39.499  20.075  44.923  1.00  0.00           H  
ATOM    303  C4    U    10      37.885  21.520  44.626  1.00  0.00           C  
ATOM    304  O4    U    10      38.424  22.574  44.987  1.00  0.00           O  
ATOM    305  N3    U    10      36.605  21.519  44.132  1.00  0.00           N  
ATOM    306  H3    U    10      36.171  22.431  44.098  1.00  0.00           H  
ATOM    307  C2    U    10      35.945  20.459  43.503  1.00  0.00           C  
ATOM    308  O2    U    10      34.926  20.661  42.834  1.00  0.00           O  
ATOM    309  C3'   U    10      37.409  17.071  41.333  1.00  0.00           C  
ATOM    310  H3'   U    10      38.404  17.309  41.711  1.00  0.00           H  
ATOM    311  C2'   U    10      36.372  18.170  41.499  1.00  0.00           C  
ATOM    312  H2'   U    10      36.804  19.154  41.317  1.00  0.00           H  
ATOM    313  O2'   U    10      35.225  17.940  40.709  1.00  0.00           O  
ATOM    314 HO2'   U    10      35.143  17.003  40.519  1.00  0.00           H  
ATOM    315  O3'   U    10      37.458  16.520  40.041  1.00  0.00           O  
ATOM    316  P     A    11      38.491  17.049  39.011  1.00  0.00           P  
ATOM    317  OP1   A    11      38.633  16.067  37.886  1.00  0.00           O  
ATOM    318  OP2   A    11      39.708  17.357  39.818  1.00  0.00           O  
ATOM    319  O5'   A    11      37.865  18.469  38.497  1.00  0.00           O  
ATOM    320  C5'   A    11      36.678  18.546  37.698  1.00  0.00           C  
ATOM    321  H5'   A    11      35.868  18.009  38.192  1.00  0.00           H  
ATOM    322 H5''   A    11      36.762  18.210  36.665  1.00  0.00           H  
ATOM    323  C4'   A    11      36.142  19.957  37.728  1.00  0.00           C  
ATOM    324  H4'   A    11      35.156  19.947  37.264  1.00  0.00           H  
ATOM    325  O4'   A    11      35.990  20.421  39.056  1.00  0.00           O  
ATOM    326  C1'   A    11      35.945  21.835  39.093  1.00  0.00           C  
ATOM    327  H1'   A    11      34.993  22.206  39.475  1.00  0.00           H  
ATOM    328  N9    A    11      37.031  22.291  39.981  1.00  0.00           N  
ATOM    329  C8    A    11      38.119  21.531  40.433  1.00  0.00           C  
ATOM    330  H8    A    11      38.359  20.541  40.076  1.00  0.00           H  
ATOM    331  N7    A    11      38.735  22.078  41.420  1.00  0.00           N  
ATOM    332  C5    A    11      38.258  23.356  41.466  1.00  0.00           C  
ATOM    333  C6    A    11      38.592  24.579  42.172  1.00  0.00           C  
ATOM    334  N6    A    11      39.480  24.639  43.084  1.00  0.00           N  
ATOM    335  H61   A    11      39.516  25.561  43.494  1.00  0.00           H  
ATOM    336  H62   A    11      40.081  23.867  43.338  1.00  0.00           H  
ATOM    337  N1    A    11      37.884  25.690  41.973  1.00  0.00           N  
ATOM    338  C2    A    11      36.916  25.683  41.132  1.00  0.00           C  
ATOM    339  H2    A    11      36.411  26.637  41.115  1.00  0.00           H  
ATOM    340  N3    A    11      36.487  24.662  40.343  1.00  0.00           N  
ATOM    341  C4    A    11      37.276  23.571  40.491  1.00  0.00           C  
ATOM    342  C3'   A    11      36.944  21.093  37.047  1.00  0.00           C  
ATOM    343  H3'   A    11      37.971  21.064  37.413  1.00  0.00           H  
ATOM    344  C2'   A    11      36.200  22.253  37.640  1.00  0.00           C  
ATOM    345  H2'   A    11      36.841  23.134  37.616  1.00  0.00           H  
ATOM    346  O2'   A    11      34.941  22.454  36.959  1.00  0.00           O  
ATOM    347 HO2'   A    11      35.027  21.999  36.118  1.00  0.00           H  
ATOM    348  O3'   A    11      36.759  21.024  35.622  1.00  0.00           O  
ATOM    349  P     A    12      37.715  21.803  34.590  1.00  0.00           P  
ATOM    350  OP1   A    12      37.118  21.562  33.230  1.00  0.00           O  
ATOM    351  OP2   A    12      39.065  21.413  34.887  1.00  0.00           O  
ATOM    352  O5'   A    12      37.499  23.258  35.085  1.00  0.00           O  
ATOM    353  C5'   A    12      36.423  24.039  34.690  1.00  0.00           C  
ATOM    354  H5'   A    12      35.486  23.581  35.005  1.00  0.00           H  
ATOM    355 H5''   A    12      36.287  24.151  33.614  1.00  0.00           H  
ATOM    356  C4'   A    12      36.481  25.423  35.274  1.00  0.00           C  
ATOM    357  H4'   A    12      35.530  25.860  34.968  1.00  0.00           H  
ATOM    358  O4'   A    12      36.320  25.527  36.654  1.00  0.00           O  
ATOM    359  C1'   A    12      37.072  26.625  37.058  1.00  0.00           C  
ATOM    360  H1'   A    12      36.545  27.257  37.773  1.00  0.00           H  
ATOM    361  N9    A    12      38.307  26.364  37.801  1.00  0.00           N  
ATOM    362  C8    A    12      39.011  25.181  37.744  1.00  0.00           C  
ATOM    363  H8    A    12      38.806  24.368  37.064  1.00  0.00           H  
ATOM    364  N7    A    12      39.926  25.032  38.685  1.00  0.00           N  
ATOM    365  C5    A    12      39.883  26.246  39.388  1.00  0.00           C  
ATOM    366  C6    A    12      40.621  26.881  40.415  1.00  0.00           C  
ATOM    367  N6    A    12      41.645  26.271  41.026  1.00  0.00           N  
ATOM    368  H61   A    12      42.112  26.662  41.831  1.00  0.00           H  
ATOM    369  H62   A    12      42.014  25.517  40.464  1.00  0.00           H  
ATOM    370  N1    A    12      40.249  28.025  40.948  1.00  0.00           N  
ATOM    371  C2    A    12      39.217  28.666  40.380  1.00  0.00           C  
ATOM    372  H2    A    12      38.990  29.580  40.908  1.00  0.00           H  
ATOM    373  N3    A    12      38.544  28.278  39.330  1.00  0.00           N  
ATOM    374  C4    A    12      38.896  27.033  38.885  1.00  0.00           C  
ATOM    375  C3'   A    12      37.497  26.437  34.747  1.00  0.00           C  
ATOM    376  H3'   A    12      38.447  25.959  34.985  1.00  0.00           H  
ATOM    377  C2'   A    12      37.289  27.523  35.845  1.00  0.00           C  
ATOM    378  H2'   A    12      38.201  28.107  35.963  1.00  0.00           H  
ATOM    379  O2'   A    12      36.188  28.412  35.652  1.00  0.00           O  
ATOM    380 HO2'   A    12      36.324  28.862  34.815  1.00  0.00           H  
ATOM    381  O3'   A    12      37.330  26.732  33.345  1.00  0.00           O  
ATOM    382  P     G    13      37.831  28.035  32.720  1.00  0.00           P  
ATOM    383  OP1   G    13      39.098  28.373  33.347  1.00  0.00           O  
ATOM    384  OP2   G    13      37.802  27.639  31.263  1.00  0.00           O  
ATOM    385  O5'   G    13      36.749  29.242  33.023  1.00  0.00           O  
ATOM    386  C5'   G    13      35.435  29.174  32.422  1.00  0.00           C  
ATOM    387  H5'   G    13      35.049  28.209  32.752  1.00  0.00           H  
ATOM    388 H5''   G    13      35.603  29.254  31.349  1.00  0.00           H  
ATOM    389  C4'   G    13      34.538  30.297  32.819  1.00  0.00           C  
ATOM    390  H4'   G    13      33.514  30.208  32.457  1.00  0.00           H  
ATOM    391  O4'   G    13      34.499  30.463  34.244  1.00  0.00           O  
ATOM    392  C1'   G    13      34.315  31.893  34.521  1.00  0.00           C  
ATOM    393  H1'   G    13      33.307  32.076  34.893  1.00  0.00           H  
ATOM    394  N9    G    13      35.345  32.457  35.520  1.00  0.00           N  
ATOM    395  C8    G    13      36.443  31.773  36.007  1.00  0.00           C  
ATOM    396  H8    G    13      36.561  30.715  35.820  1.00  0.00           H  
ATOM    397  N7    G    13      37.243  32.462  36.744  1.00  0.00           N  
ATOM    398  C5    G    13      36.664  33.754  36.766  1.00  0.00           C  
ATOM    399  C6    G    13      37.178  34.984  37.289  1.00  0.00           C  
ATOM    400  O6    G    13      38.154  35.184  38.017  1.00  0.00           O  
ATOM    401  N1    G    13      36.432  36.035  36.832  1.00  0.00           N  
ATOM    402  H1    G    13      36.744  36.974  37.032  1.00  0.00           H  
ATOM    403  C2    G    13      35.393  36.063  36.003  1.00  0.00           C  
ATOM    404  N2    G    13      34.843  37.223  35.832  1.00  0.00           N  
ATOM    405  H21   G    13      35.174  38.047  36.313  1.00  0.00           H  
ATOM    406  H22   G    13      33.882  37.268  35.525  1.00  0.00           H  
ATOM    407  N3    G    13      34.815  34.902  35.586  1.00  0.00           N  
ATOM    408  C4    G    13      35.563  33.746  35.941  1.00  0.00           C  
ATOM    409  C3'   G    13      35.142  31.668  32.352  1.00  0.00           C  
ATOM    410  H3'   G    13      36.226  31.606  32.454  1.00  0.00           H  
ATOM    411  C2'   G    13      34.343  32.673  33.225  1.00  0.00           C  
ATOM    412  H2'   G    13      34.824  33.645  33.329  1.00  0.00           H  
ATOM    413  O2'   G    13      32.995  32.770  32.802  1.00  0.00           O  
ATOM    414 HO2'   G    13      32.919  32.320  31.957  1.00  0.00           H  
ATOM    415  O3'   G    13      34.816  31.860  30.974  1.00  0.00           O  
ATOM    416  P     U    14      35.717  32.747  30.039  1.00  0.00           P  
ATOM    417  OP1   U    14      35.212  32.573  28.691  1.00  0.00           O  
ATOM    418  OP2   U    14      37.160  32.393  30.256  1.00  0.00           O  
ATOM    419  O5'   U    14      35.683  34.280  30.411  1.00  0.00           O  
ATOM    420  C5'   U    14      34.571  35.003  30.269  1.00  0.00           C  
ATOM    421  H5'   U    14      33.730  34.493  30.738  1.00  0.00           H  
ATOM    422 H5''   U    14      34.234  35.163  29.245  1.00  0.00           H  
ATOM    423  C4'   U    14      34.919  36.359  30.902  1.00  0.00           C  
ATOM    424  H4'   U    14      34.058  36.998  30.706  1.00  0.00           H  
ATOM    425  O4'   U    14      35.349  36.295  32.258  1.00  0.00           O  
ATOM    426  C1'   U    14      36.254  37.346  32.541  1.00  0.00           C  
ATOM    427  H1'   U    14      35.689  38.063  33.137  1.00  0.00           H  
ATOM    428  N1    U    14      37.415  36.838  33.334  1.00  0.00           N  
ATOM    429  C6    U    14      37.741  35.457  33.361  1.00  0.00           C  
ATOM    430  H6    U    14      37.125  34.727  32.859  1.00  0.00           H  
ATOM    431  C5    U    14      38.708  34.935  34.115  1.00  0.00           C  
ATOM    432  H5    U    14      38.924  33.879  34.060  1.00  0.00           H  
ATOM    433  C4    U    14      39.596  35.895  34.740  1.00  0.00           C  
ATOM    434  O4    U    14      40.584  35.582  35.307  1.00  0.00           O  
ATOM    435  N3    U    14      39.315  37.214  34.678  1.00  0.00           N  
ATOM    436  H3    U    14      39.856  37.846  35.250  1.00  0.00           H  
ATOM    437  C2    U    14      38.152  37.758  34.087  1.00  0.00           C  
ATOM    438  O2    U    14      37.850  38.894  34.203  1.00  0.00           O  
ATOM    439  C3'   U    14      36.132  37.013  30.216  1.00  0.00           C  
ATOM    440  H3'   U    14      36.934  36.296  30.039  1.00  0.00           H  
ATOM    441  C2'   U    14      36.626  38.006  31.250  1.00  0.00           C  
ATOM    442  H2'   U    14      37.686  38.206  31.098  1.00  0.00           H  
ATOM    443  O2'   U    14      35.818  39.156  31.125  1.00  0.00           O  
ATOM    444 HO2'   U    14      35.033  38.884  30.644  1.00  0.00           H  
ATOM    445  O3'   U    14      35.852  37.601  28.976  1.00  0.00           O  
ATOM    446  P     G    15      36.971  37.642  27.795  1.00  0.00           P  
ATOM    447  OP1   G    15      36.186  37.962  26.537  1.00  0.00           O  
ATOM    448  OP2   G    15      37.786  36.449  27.861  1.00  0.00           O  
ATOM    449  O5'   G    15      37.820  38.877  28.246  1.00  0.00           O  
ATOM    450  C5'   G    15      37.339  40.207  28.230  1.00  0.00           C  
ATOM    451  H5'   G    15      36.380  40.185  28.748  1.00  0.00           H  
ATOM    452 H5''   G    15      37.174  40.477  27.187  1.00  0.00           H  
ATOM    453  C4'   G    15      38.230  41.095  28.990  1.00  0.00           C  
ATOM    454  H4'   G    15      37.786  42.084  28.876  1.00  0.00           H  
ATOM    455  O4'   G    15      38.297  40.902  30.368  1.00  0.00           O  
ATOM    456  C1'   G    15      39.606  41.099  30.868  1.00  0.00           C  
ATOM    457  H1'   G    15      39.515  41.790  31.706  1.00  0.00           H  
ATOM    458  N9    G    15      40.223  39.843  31.246  1.00  0.00           N  
ATOM    459  C8    G    15      40.229  38.636  30.569  1.00  0.00           C  
ATOM    460  H8    G    15      39.951  38.544  29.530  1.00  0.00           H  
ATOM    461  N7    G    15      40.868  37.687  31.152  1.00  0.00           N  
ATOM    462  C5    G    15      41.399  38.295  32.279  1.00  0.00           C  
ATOM    463  C6    G    15      42.317  37.817  33.284  1.00  0.00           C  
ATOM    464  O6    G    15      42.707  36.654  33.451  1.00  0.00           O  
ATOM    465  N1    G    15      42.703  38.816  34.200  1.00  0.00           N  
ATOM    466  H1    G    15      43.286  38.505  34.964  1.00  0.00           H  
ATOM    467  C2    G    15      42.076  40.025  34.246  1.00  0.00           C  
ATOM    468  N2    G    15      42.268  40.715  35.319  1.00  0.00           N  
ATOM    469  H21   G    15      42.858  40.265  36.004  1.00  0.00           H  
ATOM    470  H22   G    15      41.978  41.679  35.397  1.00  0.00           H  
ATOM    471  N3    G    15      41.239  40.542  33.304  1.00  0.00           N  
ATOM    472  C4    G    15      40.870  39.584  32.392  1.00  0.00           C  
ATOM    473  C3'   G    15      39.639  41.302  28.522  1.00  0.00           C  
ATOM    474  H3'   G    15      40.040  40.386  28.088  1.00  0.00           H  
ATOM    475  C2'   G    15      40.352  41.773  29.759  1.00  0.00           C  
ATOM    476  H2'   G    15      41.393  41.450  29.721  1.00  0.00           H  
ATOM    477  O2'   G    15      40.135  43.144  29.994  1.00  0.00           O  
ATOM    478 HO2'   G    15      40.315  43.601  29.169  1.00  0.00           H  
ATOM    479  O3'   G    15      39.613  42.225  27.456  1.00  0.00           O  
ATOM    480  P     C    16      40.793  42.349  26.331  1.00  0.00           P  
ATOM    481  OP1   C    16      40.461  43.506  25.484  1.00  0.00           O  
ATOM    482  OP2   C    16      40.838  41.076  25.604  1.00  0.00           O  
ATOM    483  O5'   C    16      42.082  42.554  27.291  1.00  0.00           O  
ATOM    484  C5'   C    16      42.561  43.912  27.604  1.00  0.00           C  
ATOM    485  H5'   C    16      41.736  44.362  28.155  1.00  0.00           H  
ATOM    486 H5''   C    16      42.749  44.514  26.714  1.00  0.00           H  
ATOM    487  C4'   C    16      43.819  43.931  28.504  1.00  0.00           C  
ATOM    488  H4'   C    16      44.098  44.971  28.677  1.00  0.00           H  
ATOM    489  O4'   C    16      43.485  43.203  29.674  1.00  0.00           O  
ATOM    490  C1'   C    16      44.727  42.843  30.295  1.00  0.00           C  
ATOM    491  H1'   C    16      44.957  43.441  31.176  1.00  0.00           H  
ATOM    492  N1    C    16      44.562  41.450  30.802  1.00  0.00           N  
ATOM    493  C6    C    16      44.198  40.467  29.874  1.00  0.00           C  
ATOM    494  H6    C    16      43.864  40.840  28.917  1.00  0.00           H  
ATOM    495  C5    C    16      44.437  39.204  30.204  1.00  0.00           C  
ATOM    496  H5    C    16      44.364  38.450  29.434  1.00  0.00           H  
ATOM    497  C4    C    16      45.112  38.908  31.451  1.00  0.00           C  
ATOM    498  N4    C    16      45.279  37.658  31.737  1.00  0.00           N  
ATOM    499  H41   C    16      44.816  36.959  31.173  1.00  0.00           H  
ATOM    500  H42   C    16      45.521  37.482  32.701  1.00  0.00           H  
ATOM    501  N3    C    16      45.457  39.847  32.335  1.00  0.00           N  
ATOM    502  C2    C    16      45.172  41.114  32.012  1.00  0.00           C  
ATOM    503  O2    C    16      45.433  42.013  32.826  1.00  0.00           O  
ATOM    504  C3'   C    16      45.034  43.174  27.938  1.00  0.00           C  
ATOM    505  H3'   C    16      44.649  42.215  27.591  1.00  0.00           H  
ATOM    506  C2'   C    16      45.871  43.073  29.235  1.00  0.00           C  
ATOM    507  H2'   C    16      46.566  42.234  29.230  1.00  0.00           H  
ATOM    508  O2'   C    16      46.602  44.238  29.515  1.00  0.00           O  
ATOM    509 HO2'   C    16      46.862  44.575  28.654  1.00  0.00           H  
ATOM    510  O3'   C    16      45.864  43.779  26.953  1.00  0.00           O  
ATOM    511  P     A    17      46.632  42.992  25.839  1.00  0.00           P  
ATOM    512  OP1   A    17      46.807  41.634  26.200  1.00  0.00           O  
ATOM    513  OP2   A    17      47.866  43.756  25.500  1.00  0.00           O  
ATOM    514  O5'   A    17      45.762  43.013  24.533  1.00  0.00           O  
ATOM    515  C5'   A    17      44.431  42.457  24.647  1.00  0.00           C  
ATOM    516  H5'   A    17      43.803  43.178  25.171  1.00  0.00           H  
ATOM    517 H5''   A    17      44.443  41.617  25.342  1.00  0.00           H  
ATOM    518  C4'   A    17      43.666  41.944  23.377  1.00  0.00           C  
ATOM    519  H4'   A    17      42.612  41.893  23.651  1.00  0.00           H  
ATOM    520  O4'   A    17      43.672  42.899  22.348  1.00  0.00           O  
ATOM    521  C1'   A    17      43.828  42.217  21.081  1.00  0.00           C  
ATOM    522  H1'   A    17      42.868  41.838  20.731  1.00  0.00           H  
ATOM    523  N9    A    17      44.554  43.096  20.048  1.00  0.00           N  
ATOM    524  C8    A    17      44.189  43.249  18.731  1.00  0.00           C  
ATOM    525  H8    A    17      43.411  42.661  18.269  1.00  0.00           H  
ATOM    526  N7    A    17      44.832  44.119  18.064  1.00  0.00           N  
ATOM    527  C5    A    17      45.828  44.519  19.015  1.00  0.00           C  
ATOM    528  C6    A    17      46.965  45.410  19.015  1.00  0.00           C  
ATOM    529  N6    A    17      47.416  46.134  18.024  1.00  0.00           N  
ATOM    530  H61   A    17      48.167  46.714  18.370  1.00  0.00           H  
ATOM    531  H62   A    17      47.006  46.210  17.104  1.00  0.00           H  
ATOM    532  N1    A    17      47.772  45.626  20.045  1.00  0.00           N  
ATOM    533  C2    A    17      47.396  45.011  21.191  1.00  0.00           C  
ATOM    534  H2    A    17      48.040  45.073  22.055  1.00  0.00           H  
ATOM    535  N3    A    17      46.453  44.054  21.346  1.00  0.00           N  
ATOM    536  C4    A    17      45.673  43.906  20.228  1.00  0.00           C  
ATOM    537  C3'   A    17      44.060  40.543  22.798  1.00  0.00           C  
ATOM    538  H3'   A    17      44.815  40.064  23.422  1.00  0.00           H  
ATOM    539  C2'   A    17      44.737  41.031  21.517  1.00  0.00           C  
ATOM    540  H2'   A    17      45.762  41.239  21.825  1.00  0.00           H  
ATOM    541  O2'   A    17      44.793  40.096  20.434  1.00  0.00           O  
ATOM    542 HO2'   A    17      44.333  39.328  20.780  1.00  0.00           H  
ATOM    543  O3'   A    17      42.905  39.734  22.606  1.00  0.00           O  
ATOM    544  P     G    18      42.850  38.170  22.713  1.00  0.00           P  
ATOM    545  OP1   G    18      41.425  37.835  22.799  1.00  0.00           O  
ATOM    546  OP2   G    18      43.703  37.846  23.887  1.00  0.00           O  
ATOM    547  O5'   G    18      43.405  37.570  21.341  1.00  0.00           O  
ATOM    548  C5'   G    18      42.534  37.368  20.248  1.00  0.00           C  
ATOM    549  H5'   G    18      42.420  38.301  19.696  1.00  0.00           H  
ATOM    550 H5''   G    18      41.585  36.919  20.541  1.00  0.00           H  
ATOM    551  C4'   G    18      43.194  36.353  19.287  1.00  0.00           C  
ATOM    552  H4'   G    18      42.646  36.121  18.374  1.00  0.00           H  
ATOM    553  O4'   G    18      44.557  36.788  18.975  1.00  0.00           O  
ATOM    554  C1'   G    18      45.540  35.801  19.083  1.00  0.00           C  
ATOM    555  H1'   G    18      46.086  35.725  18.143  1.00  0.00           H  
ATOM    556  N9    G    18      46.387  36.106  20.243  1.00  0.00           N  
ATOM    557  C8    G    18      46.547  37.306  20.872  1.00  0.00           C  
ATOM    558  H8    G    18      46.047  38.223  20.597  1.00  0.00           H  
ATOM    559  N7    G    18      47.382  37.314  21.859  1.00  0.00           N  
ATOM    560  C5    G    18      47.875  36.033  21.924  1.00  0.00           C  
ATOM    561  C6    G    18      48.839  35.388  22.711  1.00  0.00           C  
ATOM    562  O6    G    18      49.484  35.904  23.574  1.00  0.00           O  
ATOM    563  N1    G    18      49.157  34.091  22.339  1.00  0.00           N  
ATOM    564  H1    G    18      49.893  33.582  22.807  1.00  0.00           H  
ATOM    565  C2    G    18      48.632  33.486  21.323  1.00  0.00           C  
ATOM    566  N2    G    18      49.009  32.298  21.117  1.00  0.00           N  
ATOM    567  H21   G    18      48.829  31.757  20.284  1.00  0.00           H  
ATOM    568  H22   G    18      49.690  31.922  21.761  1.00  0.00           H  
ATOM    569  N3    G    18      47.711  34.022  20.509  1.00  0.00           N  
ATOM    570  C4    G    18      47.404  35.356  20.781  1.00  0.00           C  
ATOM    571  C3'   G    18      43.412  35.057  20.026  1.00  0.00           C  
ATOM    572  H3'   G    18      43.697  35.213  21.067  1.00  0.00           H  
ATOM    573  C2'   G    18      44.654  34.482  19.279  1.00  0.00           C  
ATOM    574  H2'   G    18      45.218  33.774  19.886  1.00  0.00           H  
ATOM    575  O2'   G    18      44.504  34.062  17.939  1.00  0.00           O  
ATOM    576 HO2'   G    18      44.140  33.181  17.817  1.00  0.00           H  
ATOM    577  O3'   G    18      42.230  34.222  19.894  1.00  0.00           O  
ATOM    578  P     C    19      41.816  33.246  21.003  1.00  0.00           P  
ATOM    579  OP1   C    19      40.407  32.849  20.819  1.00  0.00           O  
ATOM    580  OP2   C    19      42.186  33.765  22.381  1.00  0.00           O  
ATOM    581  O5'   C    19      42.827  32.057  20.685  1.00  0.00           O  
ATOM    582  C5'   C    19      43.023  30.983  21.684  1.00  0.00           C  
ATOM    583  H5'   C    19      42.045  30.534  21.857  1.00  0.00           H  
ATOM    584 H5''   C    19      43.462  31.437  22.573  1.00  0.00           H  
ATOM    585  C4'   C    19      44.040  29.943  21.225  1.00  0.00           C  
ATOM    586  H4'   C    19      43.626  29.624  20.269  1.00  0.00           H  
ATOM    587  O4'   C    19      45.324  30.517  20.849  1.00  0.00           O  
ATOM    588  C1'   C    19      46.304  30.289  21.838  1.00  0.00           C  
ATOM    589  H1'   C    19      47.302  30.130  21.430  1.00  0.00           H  
ATOM    590  N1    C    19      46.281  31.429  22.786  1.00  0.00           N  
ATOM    591  C6    C    19      45.543  32.546  22.639  1.00  0.00           C  
ATOM    592  H6    C    19      44.890  32.669  21.787  1.00  0.00           H  
ATOM    593  C5    C    19      45.635  33.511  23.587  1.00  0.00           C  
ATOM    594  H5    C    19      45.107  34.442  23.446  1.00  0.00           H  
ATOM    595  C4    C    19      46.511  33.322  24.627  1.00  0.00           C  
ATOM    596  N4    C    19      46.680  34.204  25.531  1.00  0.00           N  
ATOM    597  H41   C    19      47.422  34.093  26.208  1.00  0.00           H  
ATOM    598  H42   C    19      46.113  35.032  25.415  1.00  0.00           H  
ATOM    599  N3    C    19      47.381  32.351  24.751  1.00  0.00           N  
ATOM    600  C2    C    19      47.210  31.354  23.789  1.00  0.00           C  
ATOM    601  O2    C    19      48.094  30.531  23.832  1.00  0.00           O  
ATOM    602  C3'   C    19      44.273  28.820  22.233  1.00  0.00           C  
ATOM    603  H3'   C    19      43.740  29.071  23.149  1.00  0.00           H  
ATOM    604  C2'   C    19      45.787  28.966  22.475  1.00  0.00           C  
ATOM    605  H2'   C    19      46.075  28.928  23.526  1.00  0.00           H  
ATOM    606  O2'   C    19      46.444  27.924  21.795  1.00  0.00           O  
ATOM    607 HO2'   C    19      45.784  27.247  21.631  1.00  0.00           H  
ATOM    608  O3'   C    19      43.806  27.526  21.700  1.00  0.00           O  
ATOM    609  P     C    20      43.146  26.519  22.758  1.00  0.00           P  
ATOM    610  OP1   C    20      43.064  25.135  22.139  1.00  0.00           O  
ATOM    611  OP2   C    20      41.961  27.152  23.301  1.00  0.00           O  
ATOM    612  O5'   C    20      44.218  26.456  23.918  1.00  0.00           O  
ATOM    613  C5'   C    20      45.253  25.451  23.928  1.00  0.00           C  
ATOM    614  H5'   C    20      45.916  25.638  23.084  1.00  0.00           H  
ATOM    615 H5''   C    20      44.759  24.482  23.855  1.00  0.00           H  
ATOM    616  C4'   C    20      45.963  25.578  25.317  1.00  0.00           C  
ATOM    617  H4'   C    20      46.715  24.792  25.385  1.00  0.00           H  
ATOM    618  O4'   C    20      46.556  26.901  25.406  1.00  0.00           O  
ATOM    619  C1'   C    20      46.809  27.084  26.792  1.00  0.00           C  
ATOM    620  H1'   C    20      47.741  26.620  27.114  1.00  0.00           H  
ATOM    621  N1    C    20      46.927  28.483  27.257  1.00  0.00           N  
ATOM    622  C6    C    20      46.312  29.516  26.620  1.00  0.00           C  
ATOM    623  H6    C    20      45.906  29.400  25.626  1.00  0.00           H  
ATOM    624  C5    C    20      46.045  30.697  27.235  1.00  0.00           C  
ATOM    625  H5    C    20      45.536  31.492  26.710  1.00  0.00           H  
ATOM    626  C4    C    20      46.602  30.883  28.557  1.00  0.00           C  
ATOM    627  N4    C    20      46.401  32.025  29.213  1.00  0.00           N  
ATOM    628  H41   C    20      46.864  32.076  30.109  1.00  0.00           H  
ATOM    629  H42   C    20      45.782  32.780  28.954  1.00  0.00           H  
ATOM    630  N3    C    20      47.458  30.029  28.990  1.00  0.00           N  
ATOM    631  C2    C    20      47.689  28.870  28.370  1.00  0.00           C  
ATOM    632  O2    C    20      48.523  28.090  28.871  1.00  0.00           O  
ATOM    633  C3'   C    20      45.074  25.340  26.525  1.00  0.00           C  
ATOM    634  H3'   C    20      44.050  25.662  26.332  1.00  0.00           H  
ATOM    635  C2'   C    20      45.669  26.362  27.507  1.00  0.00           C  
ATOM    636  H2'   C    20      46.068  25.832  28.372  1.00  0.00           H  
ATOM    637  O2'   C    20      44.554  27.197  28.004  1.00  0.00           O  
ATOM    638 HO2'   C    20      44.031  27.445  27.238  1.00  0.00           H  
ATOM    639  O3'   C    20      45.196  23.986  27.083  1.00  0.00           O  
ATOM    640  P     C    21      44.416  23.635  28.385  1.00  0.00           P  
ATOM    641  OP1   C    21      44.338  22.198  28.358  1.00  0.00           O  
ATOM    642  OP2   C    21      43.126  24.364  28.429  1.00  0.00           O  
ATOM    643  O5'   C    21      45.245  24.087  29.635  1.00  0.00           O  
ATOM    644  C5'   C    21      46.589  23.554  29.819  1.00  0.00           C  
ATOM    645  H5'   C    21      47.159  23.822  28.930  1.00  0.00           H  
ATOM    646 H5''   C    21      46.592  22.498  30.091  1.00  0.00           H  
ATOM    647  C4'   C    21      47.338  24.383  30.919  1.00  0.00           C  
ATOM    648  H4'   C    21      48.267  23.883  31.192  1.00  0.00           H  
ATOM    649  O4'   C    21      47.607  25.747  30.709  1.00  0.00           O  
ATOM    650  C1'   C    21      47.835  26.445  31.928  1.00  0.00           C  
ATOM    651  H1'   C    21      48.910  26.584  32.036  1.00  0.00           H  
ATOM    652  N1    C    21      47.011  27.677  32.093  1.00  0.00           N  
ATOM    653  C6    C    21      45.938  27.881  31.227  1.00  0.00           C  
ATOM    654  H6    C    21      45.586  27.107  30.561  1.00  0.00           H  
ATOM    655  C5    C    21      45.387  29.103  31.210  1.00  0.00           C  
ATOM    656  H5    C    21      44.487  29.319  30.654  1.00  0.00           H  
ATOM    657  C4    C    21      45.892  30.121  32.026  1.00  0.00           C  
ATOM    658  N4    C    21      45.301  31.226  32.125  1.00  0.00           N  
ATOM    659  H41   C    21      45.857  31.891  32.644  1.00  0.00           H  
ATOM    660  H42   C    21      44.474  31.494  31.610  1.00  0.00           H  
ATOM    661  N3    C    21      46.926  29.964  32.918  1.00  0.00           N  
ATOM    662  C2    C    21      47.474  28.734  32.880  1.00  0.00           C  
ATOM    663  O2    C    21      48.399  28.566  33.670  1.00  0.00           O  
ATOM    664  C3'   C    21      46.574  24.430  32.238  1.00  0.00           C  
ATOM    665  H3'   C    21      45.583  24.858  32.086  1.00  0.00           H  
ATOM    666  C2'   C    21      47.504  25.389  33.031  1.00  0.00           C  
ATOM    667  H2'   C    21      46.972  25.886  33.842  1.00  0.00           H  
ATOM    668  O2'   C    21      48.641  24.812  33.565  1.00  0.00           O  
ATOM    669 HO2'   C    21      48.919  25.226  34.385  1.00  0.00           H  
ATOM    670  O3'   C    21      46.469  23.195  32.921  1.00  0.00           O  
ATOM    671  P     G    22      45.338  22.938  33.976  1.00  0.00           P  
ATOM    672  OP1   G    22      45.478  21.625  34.526  1.00  0.00           O  
ATOM    673  OP2   G    22      44.039  23.245  33.353  1.00  0.00           O  
ATOM    674  O5'   G    22      45.559  23.919  35.211  1.00  0.00           O  
ATOM    675  C5'   G    22      46.741  23.849  36.052  1.00  0.00           C  
ATOM    676  H5'   G    22      47.670  23.621  35.529  1.00  0.00           H  
ATOM    677 H5''   G    22      46.589  23.033  36.759  1.00  0.00           H  
ATOM    678  C4'   G    22      46.887  25.096  36.890  1.00  0.00           C  
ATOM    679  H4'   G    22      47.843  25.174  37.407  1.00  0.00           H  
ATOM    680  O4'   G    22      46.927  26.219  36.022  1.00  0.00           O  
ATOM    681  C1'   G    22      46.366  27.301  36.689  1.00  0.00           C  
ATOM    682  H1'   G    22      47.038  28.158  36.726  1.00  0.00           H  
ATOM    683  N9    G    22      45.140  27.783  35.984  1.00  0.00           N  
ATOM    684  C8    G    22      44.391  27.126  34.961  1.00  0.00           C  
ATOM    685  H8    G    22      44.515  26.068  34.785  1.00  0.00           H  
ATOM    686  N7    G    22      43.577  27.847  34.283  1.00  0.00           N  
ATOM    687  C5    G    22      43.775  29.114  34.783  1.00  0.00           C  
ATOM    688  C6    G    22      43.032  30.336  34.440  1.00  0.00           C  
ATOM    689  O6    G    22      42.136  30.551  33.639  1.00  0.00           O  
ATOM    690  N1    G    22      43.444  31.392  35.237  1.00  0.00           N  
ATOM    691  H1    G    22      42.999  32.283  35.066  1.00  0.00           H  
ATOM    692  C2    G    22      44.282  31.271  36.343  1.00  0.00           C  
ATOM    693  N2    G    22      44.328  32.361  37.047  1.00  0.00           N  
ATOM    694  H21   G    22      43.889  33.177  36.646  1.00  0.00           H  
ATOM    695  H22   G    22      44.810  32.531  37.918  1.00  0.00           H  
ATOM    696  N3    G    22      44.914  30.171  36.757  1.00  0.00           N  
ATOM    697  C4    G    22      44.677  29.098  35.872  1.00  0.00           C  
ATOM    698  C3'   G    22      45.756  25.341  37.905  1.00  0.00           C  
ATOM    699  H3'   G    22      44.777  25.169  37.458  1.00  0.00           H  
ATOM    700  C2'   G    22      45.981  26.859  38.036  1.00  0.00           C  
ATOM    701  H2'   G    22      45.069  27.381  38.325  1.00  0.00           H  
ATOM    702  O2'   G    22      46.994  27.143  39.006  1.00  0.00           O  
ATOM    703 HO2'   G    22      46.630  27.067  39.891  1.00  0.00           H  
ATOM    704  O3'   G    22      45.789  24.547  39.082  1.00  0.00           O  
ATOM    705  P     U    23      44.645  24.504  40.175  1.00  0.00           P  
ATOM    706  OP1   U    23      44.823  23.218  40.855  1.00  0.00           O  
ATOM    707  OP2   U    23      43.335  24.802  39.667  1.00  0.00           O  
ATOM    708  O5'   U    23      45.142  25.575  41.203  1.00  0.00           O  
ATOM    709  C5'   U    23      46.352  25.398  41.909  1.00  0.00           C  
ATOM    710  H5'   U    23      47.117  25.160  41.170  1.00  0.00           H  
ATOM    711 H5''   U    23      46.428  24.588  42.634  1.00  0.00           H  
ATOM    712  C4'   U    23      46.693  26.725  42.598  1.00  0.00           C  
ATOM    713  H4'   U    23      47.678  26.723  43.065  1.00  0.00           H  
ATOM    714  O4'   U    23      46.614  27.805  41.630  1.00  0.00           O  
ATOM    715  C1'   U    23      46.128  28.977  42.249  1.00  0.00           C  
ATOM    716  H1'   U    23      46.947  29.697  42.238  1.00  0.00           H  
ATOM    717  N1    U    23      44.960  29.573  41.517  1.00  0.00           N  
ATOM    718  C6    U    23      44.282  28.832  40.545  1.00  0.00           C  
ATOM    719  H6    U    23      44.601  27.805  40.440  1.00  0.00           H  
ATOM    720  C5    U    23      43.223  29.421  39.840  1.00  0.00           C  
ATOM    721  H5    U    23      42.586  28.796  39.232  1.00  0.00           H  
ATOM    722  C4    U    23      42.869  30.825  40.063  1.00  0.00           C  
ATOM    723  O4    U    23      41.977  31.431  39.462  1.00  0.00           O  
ATOM    724  N3    U    23      43.583  31.386  41.138  1.00  0.00           N  
ATOM    725  H3    U    23      43.386  32.362  41.308  1.00  0.00           H  
ATOM    726  C2    U    23      44.617  30.856  41.884  1.00  0.00           C  
ATOM    727  O2    U    23      45.099  31.590  42.785  1.00  0.00           O  
ATOM    728  C3'   U    23      45.655  27.061  43.673  1.00  0.00           C  
ATOM    729  H3'   U    23      44.640  26.843  43.339  1.00  0.00           H  
ATOM    730  C2'   U    23      45.934  28.545  43.727  1.00  0.00           C  
ATOM    731  H2'   U    23      45.130  29.049  44.261  1.00  0.00           H  
ATOM    732  O2'   U    23      47.193  28.808  44.514  1.00  0.00           O  
ATOM    733 HO2'   U    23      47.198  28.174  45.235  1.00  0.00           H  
ATOM    734  O3'   U    23      46.084  26.454  44.839  1.00  0.00           O  
ATOM    735  P     C    24      45.257  26.217  46.104  1.00  0.00           P  
ATOM    736  OP1   C    24      46.044  25.232  46.821  1.00  0.00           O  
ATOM    737  OP2   C    24      43.830  26.033  45.843  1.00  0.00           O  
ATOM    738  O5'   C    24      45.561  27.621  46.837  1.00  0.00           O  
ATOM    739  C5'   C    24      45.198  27.759  48.171  1.00  0.00           C  
ATOM    740  H5'   C    24      45.596  26.925  48.750  1.00  0.00           H  
ATOM    741 H5''   C    24      44.118  27.870  48.275  1.00  0.00           H  
ATOM    742  C4'   C    24      45.727  29.011  48.773  1.00  0.00           C  
ATOM    743  H4'   C    24      45.542  28.935  49.844  1.00  0.00           H  
ATOM    744  O4'   C    24      47.172  29.049  48.665  1.00  0.00           O  
ATOM    745  C1'   C    24      47.608  30.389  48.510  1.00  0.00           C  
ATOM    746  H1'   C    24      47.529  30.972  49.427  1.00  0.00           H  
ATOM    747  N1    C    24      48.968  30.451  47.912  1.00  0.00           N  
ATOM    748  C6    C    24      49.537  29.375  47.248  1.00  0.00           C  
ATOM    749  H6    C    24      49.073  28.400  47.290  1.00  0.00           H  
ATOM    750  C5    C    24      50.747  29.494  46.652  1.00  0.00           C  
ATOM    751  H5    C    24      51.134  28.670  46.071  1.00  0.00           H  
ATOM    752  C4    C    24      51.281  30.777  46.666  1.00  0.00           C  
ATOM    753  N4    C    24      52.428  30.988  46.192  1.00  0.00           N  
ATOM    754  H41   C    24      52.812  30.233  45.642  1.00  0.00           H  
ATOM    755  H42   C    24      52.887  31.875  46.343  1.00  0.00           H  
ATOM    756  N3    C    24      50.740  31.826  47.317  1.00  0.00           N  
ATOM    757  C2    C    24      49.635  31.645  48.009  1.00  0.00           C  
ATOM    758  O2    C    24      49.258  32.622  48.684  1.00  0.00           O  
ATOM    759  C3'   C    24      45.317  30.353  48.147  1.00  0.00           C  
ATOM    760  H3'   C    24      44.574  30.290  47.353  1.00  0.00           H  
ATOM    761  C2'   C    24      46.615  30.970  47.607  1.00  0.00           C  
ATOM    762  H2'   C    24      46.670  30.544  46.605  1.00  0.00           H  
ATOM    763  O2'   C    24      46.483  32.431  47.400  1.00  0.00           O  
ATOM    764 HO2'   C    24      46.050  32.640  48.231  1.00  0.00           H  
ATOM    765  O3'   C    24      44.951  31.270  49.103  1.00  0.00           O  
ATOM    766  P     U    25      43.507  31.264  49.781  1.00  0.00           P  
ATOM    767  OP1   U    25      43.516  32.020  51.021  1.00  0.00           O  
ATOM    768  OP2   U    25      42.917  29.902  49.650  1.00  0.00           O  
ATOM    769  O5'   U    25      42.585  32.185  48.745  1.00  0.00           O  
ATOM    770  C5'   U    25      42.779  33.529  48.389  1.00  0.00           C  
ATOM    771  H5'   U    25      43.857  33.645  48.280  1.00  0.00           H  
ATOM    772 H5''   U    25      42.534  34.172  49.235  1.00  0.00           H  
ATOM    773  C4'   U    25      41.941  33.731  47.100  1.00  0.00           C  
ATOM    774  H4'   U    25      41.835  34.801  46.923  1.00  0.00           H  
ATOM    775  O4'   U    25      42.666  33.013  46.031  1.00  0.00           O  
ATOM    776  C1'   U    25      41.684  32.623  45.090  1.00  0.00           C  
ATOM    777  H1'   U    25      41.926  32.963  44.083  1.00  0.00           H  
ATOM    778  N1    U    25      41.686  31.165  44.858  1.00  0.00           N  
ATOM    779  C6    U    25      42.393  30.298  45.592  1.00  0.00           C  
ATOM    780  H6    U    25      42.675  30.565  46.600  1.00  0.00           H  
ATOM    781  C5    U    25      42.510  28.974  45.261  1.00  0.00           C  
ATOM    782  H5    U    25      43.084  28.333  45.914  1.00  0.00           H  
ATOM    783  C4    U    25      42.126  28.536  43.952  1.00  0.00           C  
ATOM    784  O4    U    25      42.415  27.412  43.534  1.00  0.00           O  
ATOM    785  N3    U    25      41.489  29.430  43.229  1.00  0.00           N  
ATOM    786  H3    U    25      41.516  29.090  42.279  1.00  0.00           H  
ATOM    787  C2    U    25      41.306  30.802  43.551  1.00  0.00           C  
ATOM    788  O2    U    25      40.682  31.528  42.751  1.00  0.00           O  
ATOM    789  C3'   U    25      40.489  33.182  47.025  1.00  0.00           C  
ATOM    790  H3'   U    25      40.474  32.194  47.485  1.00  0.00           H  
ATOM    791  C2'   U    25      40.289  33.270  45.476  1.00  0.00           C  
ATOM    792  H2'   U    25      39.487  32.604  45.158  1.00  0.00           H  
ATOM    793  O2'   U    25      40.167  34.518  44.894  1.00  0.00           O  
ATOM    794 HO2'   U    25      41.064  34.773  44.666  1.00  0.00           H  
ATOM    795  O3'   U    25      39.648  34.134  47.781  1.00  0.00           O  
ATOM    796  P     U    26      38.128  33.884  48.138  1.00  0.00           P  
ATOM    797  OP1   U    26      37.593  35.197  48.553  1.00  0.00           O  
ATOM    798  OP2   U    26      37.963  32.771  49.084  1.00  0.00           O  
ATOM    799  O5'   U    26      37.461  33.402  46.814  1.00  0.00           O  
ATOM    800  C5'   U    26      36.688  34.357  46.011  1.00  0.00           C  
ATOM    801  H5'   U    26      37.286  35.237  45.776  1.00  0.00           H  
ATOM    802 H5''   U    26      35.764  34.674  46.495  1.00  0.00           H  
ATOM    803  C4'   U    26      36.228  33.719  44.718  1.00  0.00           C  
ATOM    804  H4'   U    26      35.858  34.451  44.000  1.00  0.00           H  
ATOM    805  O4'   U    26      37.177  33.045  44.001  1.00  0.00           O  
ATOM    806  C1'   U    26      36.598  31.908  43.392  1.00  0.00           C  
ATOM    807  H1'   U    26      36.746  31.937  42.313  1.00  0.00           H  
ATOM    808  N1    U    26      37.204  30.619  43.815  1.00  0.00           N  
ATOM    809  C6    U    26      37.701  30.389  45.079  1.00  0.00           C  
ATOM    810  H6    U    26      37.741  31.202  45.789  1.00  0.00           H  
ATOM    811  C5    U    26      38.315  29.255  45.397  1.00  0.00           C  
ATOM    812  H5    U    26      38.733  29.247  46.393  1.00  0.00           H  
ATOM    813  C4    U    26      38.446  28.113  44.486  1.00  0.00           C  
ATOM    814  O4    U    26      39.162  27.149  44.629  1.00  0.00           O  
ATOM    815  N3    U    26      37.822  28.354  43.322  1.00  0.00           N  
ATOM    816  H3    U    26      37.804  27.673  42.576  1.00  0.00           H  
ATOM    817  C2    U    26      37.108  29.491  42.989  1.00  0.00           C  
ATOM    818  O2    U    26      36.557  29.477  41.900  1.00  0.00           O  
ATOM    819  C3'   U    26      35.014  32.791  44.885  1.00  0.00           C  
ATOM    820  H3'   U    26      35.239  31.986  45.584  1.00  0.00           H  
ATOM    821  C2'   U    26      35.108  32.014  43.565  1.00  0.00           C  
ATOM    822  H2'   U    26      34.652  31.037  43.721  1.00  0.00           H  
ATOM    823  O2'   U    26      34.653  32.696  42.485  1.00  0.00           O  
ATOM    824 HO2'   U    26      33.952  33.220  42.879  1.00  0.00           H  
ATOM    825  O3'   U    26      33.895  33.530  45.037  1.00  0.00           O  
ATOM    826  P     A    27      32.770  32.994  45.950  1.00  0.00           P  
ATOM    827  OP1   A    27      31.662  33.950  45.839  1.00  0.00           O  
ATOM    828  OP2   A    27      33.245  32.788  47.337  1.00  0.00           O  
ATOM    829  O5'   A    27      32.329  31.608  45.326  1.00  0.00           O  
ATOM    830  C5'   A    27      31.345  31.571  44.312  1.00  0.00           C  
ATOM    831  H5'   A    27      31.584  32.285  43.524  1.00  0.00           H  
ATOM    832 H5''   A    27      30.410  31.873  44.786  1.00  0.00           H  
ATOM    833  C4'   A    27      31.297  30.138  43.645  1.00  0.00           C  
ATOM    834  H4'   A    27      30.641  30.235  42.779  1.00  0.00           H  
ATOM    835  O4'   A    27      32.540  29.655  43.179  1.00  0.00           O  
ATOM    836  C1'   A    27      32.460  28.194  43.335  1.00  0.00           C  
ATOM    837  H1'   A    27      32.420  27.773  42.331  1.00  0.00           H  
ATOM    838  N9    A    27      33.631  27.731  44.060  1.00  0.00           N  
ATOM    839  C8    A    27      34.339  28.357  45.017  1.00  0.00           C  
ATOM    840  H8    A    27      34.098  29.311  45.463  1.00  0.00           H  
ATOM    841  N7    A    27      35.367  27.617  45.493  1.00  0.00           N  
ATOM    842  C5    A    27      35.219  26.398  44.728  1.00  0.00           C  
ATOM    843  C6    A    27      35.973  25.220  44.658  1.00  0.00           C  
ATOM    844  N6    A    27      37.066  24.986  45.354  1.00  0.00           N  
ATOM    845  H61   A    27      37.394  25.659  46.033  1.00  0.00           H  
ATOM    846  H62   A    27      37.474  24.075  45.203  1.00  0.00           H  
ATOM    847  N1    A    27      35.677  24.282  43.738  1.00  0.00           N  
ATOM    848  C2    A    27      34.662  24.485  42.964  1.00  0.00           C  
ATOM    849  H2    A    27      34.437  23.681  42.280  1.00  0.00           H  
ATOM    850  N3    A    27      33.831  25.558  42.947  1.00  0.00           N  
ATOM    851  C4    A    27      34.160  26.454  43.901  1.00  0.00           C  
ATOM    852  C3'   A    27      30.738  29.108  44.713  1.00  0.00           C  
ATOM    853  H3'   A    27      31.161  29.309  45.697  1.00  0.00           H  
ATOM    854  C2'   A    27      31.190  27.797  44.094  1.00  0.00           C  
ATOM    855  H2'   A    27      31.381  27.014  44.828  1.00  0.00           H  
ATOM    856  O2'   A    27      30.220  27.421  43.111  1.00  0.00           O  
ATOM    857 HO2'   A    27      29.386  27.877  43.252  1.00  0.00           H  
ATOM    858  O3'   A    27      29.340  29.167  44.837  1.00  0.00           O  
ATOM    859  P     C    28      28.532  28.745  46.129  1.00  0.00           P  
ATOM    860  OP1   C    28      27.161  29.152  45.888  1.00  0.00           O  
ATOM    861  OP2   C    28      29.234  29.304  47.244  1.00  0.00           O  
ATOM    862  O5'   C    28      28.582  27.150  46.356  1.00  0.00           O  
ATOM    863  C5'   C    28      27.877  26.355  45.418  1.00  0.00           C  
ATOM    864  H5'   C    28      27.838  26.757  44.405  1.00  0.00           H  
ATOM    865 H5''   C    28      26.821  26.319  45.685  1.00  0.00           H  
ATOM    866  C4'   C    28      28.452  24.913  45.557  1.00  0.00           C  
ATOM    867  H4'   C    28      27.870  24.281  44.886  1.00  0.00           H  
ATOM    868  O4'   C    28      29.804  24.936  45.231  1.00  0.00           O  
ATOM    869  C1'   C    28      30.391  23.842  45.799  1.00  0.00           C  
ATOM    870  H1'   C    28      30.769  23.173  45.027  1.00  0.00           H  
ATOM    871  N1    C    28      31.572  24.124  46.704  1.00  0.00           N  
ATOM    872  C6    C    28      31.798  25.349  47.159  1.00  0.00           C  
ATOM    873  H6    C    28      31.054  26.127  47.244  1.00  0.00           H  
ATOM    874  C5    C    28      33.085  25.637  47.589  1.00  0.00           C  
ATOM    875  H5    C    28      33.186  26.666  47.901  1.00  0.00           H  
ATOM    876  C4    C    28      34.048  24.617  47.563  1.00  0.00           C  
ATOM    877  N4    C    28      35.277  24.846  47.949  1.00  0.00           N  
ATOM    878  H41   C    28      35.479  25.830  48.054  1.00  0.00           H  
ATOM    879  H42   C    28      35.914  24.071  48.070  1.00  0.00           H  
ATOM    880  N3    C    28      33.736  23.368  47.449  1.00  0.00           N  
ATOM    881  C2    C    28      32.473  23.097  46.975  1.00  0.00           C  
ATOM    882  O2    C    28      32.113  21.941  46.876  1.00  0.00           O  
ATOM    883  C3'   C    28      28.326  24.210  46.871  1.00  0.00           C  
ATOM    884  H3'   C    28      28.721  24.927  47.591  1.00  0.00           H  
ATOM    885  C2'   C    28      29.326  23.132  46.617  1.00  0.00           C  
ATOM    886  H2'   C    28      29.651  22.843  47.616  1.00  0.00           H  
ATOM    887  O2'   C    28      28.819  22.076  45.894  1.00  0.00           O  
ATOM    888 HO2'   C    28      27.877  21.950  46.028  1.00  0.00           H  
ATOM    889  O3'   C    28      26.997  23.868  47.264  1.00  0.00           O  
ATOM    890  P     A    29      26.554  23.816  48.743  1.00  0.00           P  
ATOM    891  OP1   A    29      25.173  23.315  48.902  1.00  0.00           O  
ATOM    892  OP2   A    29      26.932  25.133  49.387  1.00  0.00           O  
ATOM    893  O5'   A    29      27.584  22.620  49.280  1.00  0.00           O  
ATOM    894  C5'   A    29      27.252  21.278  49.089  1.00  0.00           C  
ATOM    895  H5'   A    29      27.119  21.191  48.010  1.00  0.00           H  
ATOM    896 H5''   A    29      26.354  20.944  49.609  1.00  0.00           H  
ATOM    897  C4'   A    29      28.393  20.423  49.566  1.00  0.00           C  
ATOM    898  H4'   A    29      28.391  19.385  49.234  1.00  0.00           H  
ATOM    899  O4'   A    29      29.691  20.798  48.979  1.00  0.00           O  
ATOM    900  C1'   A    29      30.728  20.326  49.806  1.00  0.00           C  
ATOM    901  H1'   A    29      31.188  19.414  49.425  1.00  0.00           H  
ATOM    902  N9    A    29      31.794  21.377  49.987  1.00  0.00           N  
ATOM    903  C8    A    29      31.582  22.720  50.183  1.00  0.00           C  
ATOM    904  H8    A    29      30.581  23.080  49.997  1.00  0.00           H  
ATOM    905  N7    A    29      32.682  23.399  50.389  1.00  0.00           N  
ATOM    906  C5    A    29      33.689  22.376  50.339  1.00  0.00           C  
ATOM    907  C6    A    29      35.072  22.342  50.351  1.00  0.00           C  
ATOM    908  N6    A    29      35.843  23.467  50.521  1.00  0.00           N  
ATOM    909  H61   A    29      36.845  23.350  50.466  1.00  0.00           H  
ATOM    910  H62   A    29      35.313  24.321  50.427  1.00  0.00           H  
ATOM    911  N1    A    29      35.782  21.212  50.460  1.00  0.00           N  
ATOM    912  C2    A    29      35.092  20.137  50.471  1.00  0.00           C  
ATOM    913  H2    A    29      35.643  19.219  50.612  1.00  0.00           H  
ATOM    914  N3    A    29      33.802  20.013  50.233  1.00  0.00           N  
ATOM    915  C4    A    29      33.143  21.157  50.148  1.00  0.00           C  
ATOM    916  C3'   A    29      28.561  20.377  51.095  1.00  0.00           C  
ATOM    917  H3'   A    29      28.338  21.403  51.391  1.00  0.00           H  
ATOM    918  C2'   A    29      30.052  20.100  51.241  1.00  0.00           C  
ATOM    919  H2'   A    29      30.471  20.722  52.032  1.00  0.00           H  
ATOM    920  O2'   A    29      30.247  18.685  51.494  1.00  0.00           O  
ATOM    921 HO2'   A    29      29.915  18.520  52.379  1.00  0.00           H  
ATOM    922  O3'   A    29      27.742  19.436  51.652  1.00  0.00           O  
ATOM    923  P     C    30      27.544  19.379  53.268  1.00  0.00           P  
ATOM    924  OP1   C    30      26.373  18.518  53.479  1.00  0.00           O  
ATOM    925  OP2   C    30      27.541  20.696  53.849  1.00  0.00           O  
ATOM    926  O5'   C    30      28.860  18.582  53.873  1.00  0.00           O  
ATOM    927  C5'   C    30      28.933  17.198  54.157  1.00  0.00           C  
ATOM    928  H5'   C    30      28.770  16.581  53.274  1.00  0.00           H  
ATOM    929 H5''   C    30      28.263  17.017  54.998  1.00  0.00           H  
ATOM    930  C4'   C    30      30.360  16.916  54.632  1.00  0.00           C  
ATOM    931  H4'   C    30      30.472  15.834  54.568  1.00  0.00           H  
ATOM    932  O4'   C    30      31.317  17.678  53.859  1.00  0.00           O  
ATOM    933  C1'   C    30      32.588  17.720  54.516  1.00  0.00           C  
ATOM    934  H1'   C    30      33.077  16.845  54.088  1.00  0.00           H  
ATOM    935  N1    C    30      33.239  19.074  54.296  1.00  0.00           N  
ATOM    936  C6    C    30      32.505  20.194  54.128  1.00  0.00           C  
ATOM    937  H6    C    30      31.433  20.115  54.228  1.00  0.00           H  
ATOM    938  C5    C    30      33.043  21.396  53.950  1.00  0.00           C  
ATOM    939  H5    C    30      32.432  22.272  53.794  1.00  0.00           H  
ATOM    940  C4    C    30      34.448  21.345  53.788  1.00  0.00           C  
ATOM    941  N4    C    30      35.124  22.405  53.358  1.00  0.00           N  
ATOM    942  H41   C    30      34.606  23.217  53.056  1.00  0.00           H  
ATOM    943  H42   C    30      36.122  22.308  53.236  1.00  0.00           H  
ATOM    944  N3    C    30      35.238  20.319  54.030  1.00  0.00           N  
ATOM    945  C2    C    30      34.557  19.158  54.296  1.00  0.00           C  
ATOM    946  O2    C    30      35.235  18.186  54.641  1.00  0.00           O  
ATOM    947  C3'   C    30      30.637  17.400  55.946  1.00  0.00           C  
ATOM    948  H3'   C    30      30.382  18.456  56.028  1.00  0.00           H  
ATOM    949  C2'   C    30      32.179  17.253  55.954  1.00  0.00           C  
ATOM    950  H2'   C    30      32.594  17.929  56.701  1.00  0.00           H  
ATOM    951  O2'   C    30      32.671  15.954  56.166  1.00  0.00           O  
ATOM    952 HO2'   C    30      33.626  15.900  56.246  1.00  0.00           H  
ATOM    953  O3'   C    30      30.021  16.603  56.906  1.00  0.00           O  
ATOM    954  P     C    31      29.821  16.989  58.415  1.00  0.00           P  
ATOM    955  OP1   C    31      29.199  15.867  59.103  1.00  0.00           O  
ATOM    956  OP2   C    31      29.088  18.252  58.385  1.00  0.00           O  
ATOM    957  O5'   C    31      31.361  17.293  58.941  1.00  0.00           O  
ATOM    958  C5'   C    31      32.145  16.262  59.532  1.00  0.00           C  
ATOM    959  H5'   C    31      32.230  15.494  58.763  1.00  0.00           H  
ATOM    960 H5''   C    31      31.664  15.889  60.437  1.00  0.00           H  
ATOM    961  C4'   C    31      33.438  16.907  60.027  1.00  0.00           C  
ATOM    962  H4'   C    31      34.034  16.147  60.532  1.00  0.00           H  
ATOM    963  O4'   C    31      34.211  17.409  58.915  1.00  0.00           O  
ATOM    964  C1'   C    31      35.214  18.358  59.411  1.00  0.00           C  
ATOM    965  H1'   C    31      36.214  17.932  59.343  1.00  0.00           H  
ATOM    966  N1    C    31      35.310  19.564  58.563  1.00  0.00           N  
ATOM    967  C6    C    31      34.133  20.004  57.929  1.00  0.00           C  
ATOM    968  H6    C    31      33.246  19.405  58.075  1.00  0.00           H  
ATOM    969  C5    C    31      34.117  21.233  57.337  1.00  0.00           C  
ATOM    970  H5    C    31      33.184  21.601  56.935  1.00  0.00           H  
ATOM    971  C4    C    31      35.382  21.886  57.225  1.00  0.00           C  
ATOM    972  N4    C    31      35.379  23.017  56.584  1.00  0.00           N  
ATOM    973  H41   C    31      34.497  23.289  56.174  1.00  0.00           H  
ATOM    974  H42   C    31      36.301  23.400  56.433  1.00  0.00           H  
ATOM    975  N3    C    31      36.493  21.519  57.762  1.00  0.00           N  
ATOM    976  C2    C    31      36.509  20.293  58.393  1.00  0.00           C  
ATOM    977  O2    C    31      37.548  19.935  58.933  1.00  0.00           O  
ATOM    978  C3'   C    31      33.354  18.215  60.847  1.00  0.00           C  
ATOM    979  H3'   C    31      32.659  18.973  60.487  1.00  0.00           H  
ATOM    980  C2'   C    31      34.790  18.655  60.863  1.00  0.00           C  
ATOM    981  H2'   C    31      34.849  19.707  61.142  1.00  0.00           H  
ATOM    982  O2'   C    31      35.622  17.853  61.770  1.00  0.00           O  
ATOM    983 HO2'   C    31      35.097  17.201  62.241  1.00  0.00           H  
ATOM    984  O3'   C    31      32.993  17.943  62.209  1.00  0.00           O  
ATOM    985  P     G    32      32.332  19.151  63.025  1.00  0.00           P  
ATOM    986  OP1   G    32      31.976  18.656  64.349  1.00  0.00           O  
ATOM    987  OP2   G    32      31.276  19.812  62.233  1.00  0.00           O  
ATOM    988  O5'   G    32      33.463  20.340  63.349  1.00  0.00           O  
ATOM    989  C5'   G    32      34.618  20.052  64.130  1.00  0.00           C  
ATOM    990  H5'   G    32      34.934  19.033  63.907  1.00  0.00           H  
ATOM    991 H5''   G    32      34.412  19.994  65.199  1.00  0.00           H  
ATOM    992  C4'   G    32      35.846  21.011  63.844  1.00  0.00           C  
ATOM    993  H4'   G    32      36.637  20.635  64.493  1.00  0.00           H  
ATOM    994  O4'   G    32      36.210  21.109  62.488  1.00  0.00           O  
ATOM    995  C1'   G    32      36.959  22.341  62.339  1.00  0.00           C  
ATOM    996  H1'   G    32      37.923  22.198  61.852  1.00  0.00           H  
ATOM    997  N9    G    32      36.212  23.188  61.371  1.00  0.00           N  
ATOM    998  C8    G    32      34.940  22.960  60.769  1.00  0.00           C  
ATOM    999  H8    G    32      34.232  22.173  60.982  1.00  0.00           H  
ATOM   1000  N7    G    32      34.695  23.845  59.826  1.00  0.00           N  
ATOM   1001  C5    G    32      35.769  24.694  59.799  1.00  0.00           C  
ATOM   1002  C6    G    32      36.081  25.828  59.008  1.00  0.00           C  
ATOM   1003  O6    G    32      35.375  26.476  58.209  1.00  0.00           O  
ATOM   1004  N1    G    32      37.274  26.438  59.376  1.00  0.00           N  
ATOM   1005  H1    G    32      37.484  27.266  58.838  1.00  0.00           H  
ATOM   1006  C2    G    32      38.090  26.020  60.329  1.00  0.00           C  
ATOM   1007  N2    G    32      39.198  26.635  60.464  1.00  0.00           N  
ATOM   1008  H21   G    32      39.383  27.517  60.010  1.00  0.00           H  
ATOM   1009  H22   G    32      39.930  26.271  61.059  1.00  0.00           H  
ATOM   1010  N3    G    32      37.871  24.948  61.112  1.00  0.00           N  
ATOM   1011  C4    G    32      36.721  24.305  60.747  1.00  0.00           C  
ATOM   1012  C3'   G    32      35.685  22.478  64.287  1.00  0.00           C  
ATOM   1013  H3'   G    32      34.803  22.788  63.727  1.00  0.00           H  
ATOM   1014  C2'   G    32      36.974  23.029  63.728  1.00  0.00           C  
ATOM   1015  H2'   G    32      36.790  24.086  63.536  1.00  0.00           H  
ATOM   1016  O2'   G    32      38.146  22.698  64.488  1.00  0.00           O  
ATOM   1017 HO2'   G    32      38.940  23.054  64.081  1.00  0.00           H  
ATOM   1018  O3'   G    32      35.559  22.514  65.741  1.00  0.00           O  
ATOM   1019  P     U    33      34.735  23.665  66.402  1.00  0.00           P  
ATOM   1020  OP1   U    33      34.800  23.673  67.882  1.00  0.00           O  
ATOM   1021  OP2   U    33      33.457  23.659  65.793  1.00  0.00           O  
ATOM   1022  O5'   U    33      35.272  25.081  65.902  1.00  0.00           O  
ATOM   1023  C5'   U    33      36.585  25.491  66.196  1.00  0.00           C  
ATOM   1024  H5'   U    33      37.358  24.777  65.914  1.00  0.00           H  
ATOM   1025 H5''   U    33      36.819  25.730  67.234  1.00  0.00           H  
ATOM   1026  C4'   U    33      37.100  26.740  65.450  1.00  0.00           C  
ATOM   1027  H4'   U    33      38.085  26.900  65.887  1.00  0.00           H  
ATOM   1028  O4'   U    33      37.316  26.403  64.084  1.00  0.00           O  
ATOM   1029  C1'   U    33      36.893  27.542  63.283  1.00  0.00           C  
ATOM   1030  H1'   U    33      37.738  27.890  62.689  1.00  0.00           H  
ATOM   1031  N1    U    33      35.659  27.220  62.438  1.00  0.00           N  
ATOM   1032  C6    U    33      34.803  26.222  62.886  1.00  0.00           C  
ATOM   1033  H6    U    33      35.055  25.728  63.812  1.00  0.00           H  
ATOM   1034  C5    U    33      33.605  25.968  62.228  1.00  0.00           C  
ATOM   1035  H5    U    33      32.912  25.216  62.576  1.00  0.00           H  
ATOM   1036  C4    U    33      33.254  26.750  61.092  1.00  0.00           C  
ATOM   1037  O4    U    33      32.217  26.690  60.458  1.00  0.00           O  
ATOM   1038  N3    U    33      34.146  27.745  60.669  1.00  0.00           N  
ATOM   1039  H3    U    33      33.848  28.339  59.908  1.00  0.00           H  
ATOM   1040  C2    U    33      35.318  28.025  61.379  1.00  0.00           C  
ATOM   1041  O2    U    33      36.008  29.005  61.081  1.00  0.00           O  
ATOM   1042  C3'   U    33      36.249  28.005  65.521  1.00  0.00           C  
ATOM   1043  H3'   U    33      35.208  27.699  65.413  1.00  0.00           H  
ATOM   1044  C2'   U    33      36.605  28.776  64.241  1.00  0.00           C  
ATOM   1045  H2'   U    33      35.813  29.404  63.834  1.00  0.00           H  
ATOM   1046  O2'   U    33      37.753  29.638  64.330  1.00  0.00           O  
ATOM   1047 HO2'   U    33      37.736  30.020  65.211  1.00  0.00           H  
ATOM   1048  O3'   U    33      36.565  28.840  66.607  1.00  0.00           O  
ATOM   1049  P     G    34      35.644  30.022  67.173  1.00  0.00           P  
ATOM   1050  OP1   G    34      35.856  30.089  68.664  1.00  0.00           O  
ATOM   1051  OP2   G    34      34.331  29.984  66.500  1.00  0.00           O  
ATOM   1052  O5'   G    34      36.484  31.307  66.637  1.00  0.00           O  
ATOM   1053  C5'   G    34      37.731  31.676  67.263  1.00  0.00           C  
ATOM   1054  H5'   G    34      38.475  30.923  67.005  1.00  0.00           H  
ATOM   1055 H5''   G    34      37.689  31.829  68.341  1.00  0.00           H  
ATOM   1056  C4'   G    34      38.189  32.983  66.659  1.00  0.00           C  
ATOM   1057  H4'   G    34      39.167  33.182  67.098  1.00  0.00           H  
ATOM   1058  O4'   G    34      38.219  32.978  65.245  1.00  0.00           O  
ATOM   1059  C1'   G    34      37.654  34.201  64.876  1.00  0.00           C  
ATOM   1060  H1'   G    34      38.221  34.701  64.091  1.00  0.00           H  
ATOM   1061  N9    G    34      36.342  34.024  64.061  1.00  0.00           N  
ATOM   1062  C8    G    34      35.591  32.892  63.894  1.00  0.00           C  
ATOM   1063  H8    G    34      35.781  32.007  64.483  1.00  0.00           H  
ATOM   1064  N7    G    34      34.572  33.065  63.113  1.00  0.00           N  
ATOM   1065  C5    G    34      34.788  34.366  62.480  1.00  0.00           C  
ATOM   1066  C6    G    34      34.185  35.145  61.461  1.00  0.00           C  
ATOM   1067  O6    G    34      33.269  34.947  60.703  1.00  0.00           O  
ATOM   1068  N1    G    34      34.790  36.362  61.317  1.00  0.00           N  
ATOM   1069  H1    G    34      34.406  36.940  60.583  1.00  0.00           H  
ATOM   1070  C2    G    34      35.733  36.901  62.094  1.00  0.00           C  
ATOM   1071  N2    G    34      36.287  38.001  61.705  1.00  0.00           N  
ATOM   1072  H21   G    34      35.837  38.618  61.044  1.00  0.00           H  
ATOM   1073  H22   G    34      37.064  38.321  62.266  1.00  0.00           H  
ATOM   1074  N3    G    34      36.421  36.143  63.014  1.00  0.00           N  
ATOM   1075  C4    G    34      35.864  34.945  63.145  1.00  0.00           C  
ATOM   1076  C3'   G    34      37.262  34.118  67.196  1.00  0.00           C  
ATOM   1077  H3'   G    34      36.269  33.677  67.288  1.00  0.00           H  
ATOM   1078  C2'   G    34      37.553  35.141  66.066  1.00  0.00           C  
ATOM   1079  H2'   G    34      36.674  35.778  65.967  1.00  0.00           H  
ATOM   1080  O2'   G    34      38.713  35.871  66.359  1.00  0.00           O  
ATOM   1081 HO2'   G    34      38.692  36.673  65.832  1.00  0.00           H  
ATOM   1082  O3'   G    34      37.759  34.562  68.509  1.00  0.00           O  
ATOM   1083  P     C    35      36.921  35.365  69.495  1.00  0.00           P  
ATOM   1084  OP1   C    35      37.641  35.667  70.771  1.00  0.00           O  
ATOM   1085  OP2   C    35      35.641  34.718  69.706  1.00  0.00           O  
ATOM   1086  O5'   C    35      36.545  36.725  68.697  1.00  0.00           O  
ATOM   1087  C5'   C    35      37.477  37.798  68.676  1.00  0.00           C  
ATOM   1088  H5'   C    35      38.425  37.363  68.359  1.00  0.00           H  
ATOM   1089 H5''   C    35      37.700  38.049  69.713  1.00  0.00           H  
ATOM   1090  C4'   C    35      36.983  39.002  67.750  1.00  0.00           C  
ATOM   1091  H4'   C    35      37.635  39.834  68.013  1.00  0.00           H  
ATOM   1092  O4'   C    35      37.023  38.849  66.298  1.00  0.00           O  
ATOM   1093  C1'   C    35      35.889  39.485  65.748  1.00  0.00           C  
ATOM   1094  H1'   C    35      36.197  40.244  65.028  1.00  0.00           H  
ATOM   1095  N1    C    35      34.835  38.621  65.228  1.00  0.00           N  
ATOM   1096  C6    C    35      34.487  37.500  65.874  1.00  0.00           C  
ATOM   1097  H6    C    35      35.012  37.190  66.765  1.00  0.00           H  
ATOM   1098  C5    C    35      33.419  36.797  65.380  1.00  0.00           C  
ATOM   1099  H5    C    35      33.122  35.892  65.890  1.00  0.00           H  
ATOM   1100  C4    C    35      32.783  37.179  64.237  1.00  0.00           C  
ATOM   1101  N4    C    35      31.744  36.494  63.813  1.00  0.00           N  
ATOM   1102  H41   C    35      31.245  36.786  62.985  1.00  0.00           H  
ATOM   1103  H42   C    35      31.560  35.627  64.298  1.00  0.00           H  
ATOM   1104  N3    C    35      33.141  38.299  63.553  1.00  0.00           N  
ATOM   1105  C2    C    35      34.115  39.070  64.122  1.00  0.00           C  
ATOM   1106  O2    C    35      34.299  40.185  63.665  1.00  0.00           O  
ATOM   1107  C3'   C    35      35.644  39.549  68.113  1.00  0.00           C  
ATOM   1108  H3'   C    35      34.966  38.698  68.187  1.00  0.00           H  
ATOM   1109  C2'   C    35      35.270  40.369  66.886  1.00  0.00           C  
ATOM   1110  H2'   C    35      34.181  40.395  66.835  1.00  0.00           H  
ATOM   1111  O2'   C    35      35.863  41.650  67.027  1.00  0.00           O  
ATOM   1112 HO2'   C    35      35.671  41.892  67.936  1.00  0.00           H  
ATOM   1113  O3'   C    35      35.728  40.288  69.313  1.00  0.00           O  
ATOM   1114  P     G    36      34.544  40.230  70.355  1.00  0.00           P  
ATOM   1115  OP1   G    36      34.885  40.993  71.536  1.00  0.00           O  
ATOM   1116  OP2   G    36      34.069  38.827  70.389  1.00  0.00           O  
ATOM   1117  O5'   G    36      33.383  41.006  69.509  1.00  0.00           O  
ATOM   1118  C5'   G    36      33.381  42.381  69.311  1.00  0.00           C  
ATOM   1119  H5'   G    36      34.333  42.760  68.938  1.00  0.00           H  
ATOM   1120 H5''   G    36      33.138  42.867  70.256  1.00  0.00           H  
ATOM   1121  C4'   G    36      32.309  42.772  68.271  1.00  0.00           C  
ATOM   1122  H4'   G    36      32.302  43.831  68.012  1.00  0.00           H  
ATOM   1123  O4'   G    36      32.469  42.046  67.068  1.00  0.00           O  
ATOM   1124  C1'   G    36      31.208  42.080  66.411  1.00  0.00           C  
ATOM   1125  H1'   G    36      31.237  42.623  65.466  1.00  0.00           H  
ATOM   1126  N9    G    36      30.878  40.646  66.194  1.00  0.00           N  
ATOM   1127  C8    G    36      31.327  39.530  66.885  1.00  0.00           C  
ATOM   1128  H8    G    36      32.129  39.457  67.605  1.00  0.00           H  
ATOM   1129  N7    G    36      30.626  38.441  66.658  1.00  0.00           N  
ATOM   1130  C5    G    36      29.848  38.788  65.542  1.00  0.00           C  
ATOM   1131  C6    G    36      28.848  38.061  64.791  1.00  0.00           C  
ATOM   1132  O6    G    36      28.458  36.894  64.835  1.00  0.00           O  
ATOM   1133  N1    G    36      28.214  38.836  63.881  1.00  0.00           N  
ATOM   1134  H1    G    36      27.526  38.401  63.283  1.00  0.00           H  
ATOM   1135  C2    G    36      28.449  40.158  63.726  1.00  0.00           C  
ATOM   1136  N2    G    36      27.856  40.676  62.689  1.00  0.00           N  
ATOM   1137  H21   G    36      28.192  41.595  62.439  1.00  0.00           H  
ATOM   1138  H22   G    36      27.181  40.146  62.157  1.00  0.00           H  
ATOM   1139  N3    G    36      29.309  40.905  64.349  1.00  0.00           N  
ATOM   1140  C4    G    36      30.035  40.129  65.258  1.00  0.00           C  
ATOM   1141  C3'   G    36      30.940  42.412  68.688  1.00  0.00           C  
ATOM   1142  H3'   G    36      30.948  41.393  69.076  1.00  0.00           H  
ATOM   1143  C2'   G    36      30.102  42.559  67.369  1.00  0.00           C  
ATOM   1144  H2'   G    36      29.249  41.884  67.298  1.00  0.00           H  
ATOM   1145  O2'   G    36      29.625  43.807  67.088  1.00  0.00           O  
ATOM   1146 HO2'   G    36      28.698  43.891  67.320  1.00  0.00           H  
ATOM   1147  O3'   G    36      30.451  43.277  69.687  1.00  0.00           O  
ATOM   1148  P     G    37      29.108  42.790  70.489  1.00  0.00           P  
ATOM   1149  OP1   G    37      28.956  43.700  71.668  1.00  0.00           O  
ATOM   1150  OP2   G    37      29.037  41.297  70.770  1.00  0.00           O  
ATOM   1151  O5'   G    37      27.881  43.006  69.626  1.00  0.00           O  
ATOM   1152  C5'   G    37      27.427  44.285  69.381  1.00  0.00           C  
ATOM   1153  H5'   G    37      28.280  44.918  69.138  1.00  0.00           H  
ATOM   1154 H5''   G    37      26.959  44.761  70.244  1.00  0.00           H  
ATOM   1155  C4'   G    37      26.310  44.457  68.328  1.00  0.00           C  
ATOM   1156  H4'   G    37      26.185  45.517  68.107  1.00  0.00           H  
ATOM   1157  O4'   G    37      26.798  43.751  67.156  1.00  0.00           O  
ATOM   1158  C1'   G    37      25.743  42.996  66.664  1.00  0.00           C  
ATOM   1159  H1'   G    37      25.566  43.193  65.606  1.00  0.00           H  
ATOM   1160  N9    G    37      25.930  41.566  66.714  1.00  0.00           N  
ATOM   1161  C8    G    37      26.608  40.722  67.552  1.00  0.00           C  
ATOM   1162  H8    G    37      27.057  41.095  68.460  1.00  0.00           H  
ATOM   1163  N7    G    37      26.542  39.455  67.289  1.00  0.00           N  
ATOM   1164  C5    G    37      25.667  39.478  66.190  1.00  0.00           C  
ATOM   1165  C6    G    37      24.991  38.378  65.536  1.00  0.00           C  
ATOM   1166  O6    G    37      25.150  37.174  65.620  1.00  0.00           O  
ATOM   1167  N1    G    37      24.022  38.768  64.568  1.00  0.00           N  
ATOM   1168  H1    G    37      23.366  38.136  64.131  1.00  0.00           H  
ATOM   1169  C2    G    37      23.759  40.089  64.354  1.00  0.00           C  
ATOM   1170  N2    G    37      22.884  40.322  63.461  1.00  0.00           N  
ATOM   1171  H21   G    37      22.247  39.638  63.078  1.00  0.00           H  
ATOM   1172  H22   G    37      22.495  41.250  63.545  1.00  0.00           H  
ATOM   1173  N3    G    37      24.314  41.133  64.981  1.00  0.00           N  
ATOM   1174  C4    G    37      25.212  40.728  65.956  1.00  0.00           C  
ATOM   1175  C3'   G    37      25.055  43.780  68.744  1.00  0.00           C  
ATOM   1176  H3'   G    37      25.190  42.808  69.218  1.00  0.00           H  
ATOM   1177  C2'   G    37      24.496  43.557  67.342  1.00  0.00           C  
ATOM   1178  H2'   G    37      23.615  42.919  67.284  1.00  0.00           H  
ATOM   1179  O2'   G    37      24.012  44.664  66.578  1.00  0.00           O  
ATOM   1180 HO2'   G    37      23.743  44.273  65.743  1.00  0.00           H  
ATOM   1181  O3'   G    37      24.265  44.629  69.493  1.00  0.00           O  
ATOM   1182  P     C    38      23.220  44.093  70.573  1.00  0.00           P  
ATOM   1183  OP1   C    38      22.462  45.255  71.157  1.00  0.00           O  
ATOM   1184  OP2   C    38      24.025  43.262  71.458  1.00  0.00           O  
ATOM   1185  O5'   C    38      22.136  43.250  69.822  1.00  0.00           O  
ATOM   1186  C5'   C    38      21.120  43.878  68.938  1.00  0.00           C  
ATOM   1187  H5'   C    38      21.506  44.679  68.308  1.00  0.00           H  
ATOM   1188 H5''   C    38      20.332  44.342  69.531  1.00  0.00           H  
ATOM   1189  C4'   C    38      20.473  42.780  68.160  1.00  0.00           C  
ATOM   1190  H4'   C    38      19.689  43.192  67.525  1.00  0.00           H  
ATOM   1191  O4'   C    38      21.413  42.176  67.286  1.00  0.00           O  
ATOM   1192  C1'   C    38      20.975  40.853  67.053  1.00  0.00           C  
ATOM   1193  H1'   C    38      20.787  40.678  65.993  1.00  0.00           H  
ATOM   1194  N1    C    38      21.955  39.855  67.615  1.00  0.00           N  
ATOM   1195  C6    C    38      22.869  40.191  68.562  1.00  0.00           C  
ATOM   1196  H6    C    38      22.944  41.225  68.866  1.00  0.00           H  
ATOM   1197  C5    C    38      23.648  39.234  69.037  1.00  0.00           C  
ATOM   1198  H5    C    38      24.400  39.509  69.762  1.00  0.00           H  
ATOM   1199  C4    C    38      23.561  37.899  68.589  1.00  0.00           C  
ATOM   1200  N4    C    38      24.218  36.890  69.069  1.00  0.00           N  
ATOM   1201  H41   C    38      25.086  36.942  69.583  1.00  0.00           H  
ATOM   1202  H42   C    38      23.965  35.945  68.821  1.00  0.00           H  
ATOM   1203  N3    C    38      22.644  37.541  67.696  1.00  0.00           N  
ATOM   1204  C2    C    38      21.860  38.534  67.235  1.00  0.00           C  
ATOM   1205  O2    C    38      20.952  38.161  66.476  1.00  0.00           O  
ATOM   1206  C3'   C    38      19.844  41.604  69.021  1.00  0.00           C  
ATOM   1207  H3'   C    38      20.528  41.215  69.776  1.00  0.00           H  
ATOM   1208  C2'   C    38      19.683  40.630  67.877  1.00  0.00           C  
ATOM   1209  H2'   C    38      19.615  39.632  68.311  1.00  0.00           H  
ATOM   1210  O2'   C    38      18.571  40.901  67.119  1.00  0.00           O  
ATOM   1211 HO2'   C    38      18.556  40.329  66.348  1.00  0.00           H  
ATOM   1212  O3'   C    38      18.737  41.994  69.783  1.00  0.00           O  
ATOM   1213  P     A    39      18.358  41.273  71.131  1.00  0.00           P  
ATOM   1214  OP1   A    39      17.224  42.025  71.746  1.00  0.00           O  
ATOM   1215  OP2   A    39      19.626  41.092  71.945  1.00  0.00           O  
ATOM   1216  O5'   A    39      17.805  39.765  70.806  1.00  0.00           O  
ATOM   1217  C5'   A    39      16.557  39.548  70.124  1.00  0.00           C  
ATOM   1218  H5'   A    39      16.384  40.120  69.213  1.00  0.00           H  
ATOM   1219 H5''   A    39      15.837  39.677  70.932  1.00  0.00           H  
ATOM   1220  C4'   A    39      16.569  38.134  69.599  1.00  0.00           C  
ATOM   1221  H4'   A    39      15.649  37.994  69.032  1.00  0.00           H  
ATOM   1222  O4'   A    39      17.725  37.867  68.829  1.00  0.00           O  
ATOM   1223  C1'   A    39      18.148  36.513  69.073  1.00  0.00           C  
ATOM   1224  H1'   A    39      18.187  36.040  68.092  1.00  0.00           H  
ATOM   1225  N9    A    39      19.442  36.479  69.818  1.00  0.00           N  
ATOM   1226  C8    A    39      20.266  37.575  70.151  1.00  0.00           C  
ATOM   1227  H8    A    39      19.937  38.562  69.863  1.00  0.00           H  
ATOM   1228  N7    A    39      21.351  37.272  70.760  1.00  0.00           N  
ATOM   1229  C5    A    39      21.352  35.850  70.795  1.00  0.00           C  
ATOM   1230  C6    A    39      22.168  34.850  71.231  1.00  0.00           C  
ATOM   1231  N6    A    39      23.244  35.050  71.990  1.00  0.00           N  
ATOM   1232  H61   A    39      23.589  35.990  72.126  1.00  0.00           H  
ATOM   1233  H62   A    39      23.590  34.192  72.396  1.00  0.00           H  
ATOM   1234  N1    A    39      21.817  33.575  71.285  1.00  0.00           N  
ATOM   1235  C2    A    39      20.740  33.205  70.665  1.00  0.00           C  
ATOM   1236  H2    A    39      20.519  32.154  70.773  1.00  0.00           H  
ATOM   1237  N3    A    39      19.830  34.024  70.153  1.00  0.00           N  
ATOM   1238  C4    A    39      20.180  35.340  70.240  1.00  0.00           C  
ATOM   1239  C3'   A    39      16.546  37.154  70.820  1.00  0.00           C  
ATOM   1240  H3'   A    39      17.232  37.475  71.604  1.00  0.00           H  
ATOM   1241  C2'   A    39      17.093  35.894  70.055  1.00  0.00           C  
ATOM   1242  H2'   A    39      17.473  35.149  70.755  1.00  0.00           H  
ATOM   1243  O2'   A    39      16.114  35.280  69.298  1.00  0.00           O  
ATOM   1244 HO2'   A    39      15.474  34.932  69.923  1.00  0.00           H  
ATOM   1245  O3'   A    39      15.309  37.037  71.280  1.00  0.00           O  
ATOM   1246  P     C    40      14.946  36.777  72.847  1.00  0.00           P  
ATOM   1247  OP1   C    40      13.461  36.575  73.037  1.00  0.00           O  
ATOM   1248  OP2   C    40      15.600  37.891  73.568  1.00  0.00           O  
ATOM   1249  O5'   C    40      15.724  35.452  73.142  1.00  0.00           O  
ATOM   1250  C5'   C    40      15.090  34.236  72.938  1.00  0.00           C  
ATOM   1251  H5'   C    40      14.944  34.227  71.858  1.00  0.00           H  
ATOM   1252 H5''   C    40      14.132  34.121  73.446  1.00  0.00           H  
ATOM   1253  C4'   C    40      16.062  33.045  73.290  1.00  0.00           C  
ATOM   1254  H4'   C    40      15.583  32.144  72.906  1.00  0.00           H  
ATOM   1255  O4'   C    40      17.316  33.155  72.635  1.00  0.00           O  
ATOM   1256  C1'   C    40      18.368  32.621  73.447  1.00  0.00           C  
ATOM   1257  H1'   C    40      18.891  31.802  72.952  1.00  0.00           H  
ATOM   1258  N1    C    40      19.277  33.799  73.794  1.00  0.00           N  
ATOM   1259  C6    C    40      19.019  35.141  73.541  1.00  0.00           C  
ATOM   1260  H6    C    40      18.106  35.498  73.087  1.00  0.00           H  
ATOM   1261  C5    C    40      19.956  36.094  73.794  1.00  0.00           C  
ATOM   1262  H5    C    40      19.738  37.151  73.766  1.00  0.00           H  
ATOM   1263  C4    C    40      21.203  35.702  74.358  1.00  0.00           C  
ATOM   1264  N4    C    40      22.204  36.597  74.468  1.00  0.00           N  
ATOM   1265  H41   C    40      23.168  36.449  74.730  1.00  0.00           H  
ATOM   1266  H42   C    40      21.958  37.474  74.030  1.00  0.00           H  
ATOM   1267  N3    C    40      21.460  34.389  74.581  1.00  0.00           N  
ATOM   1268  C2    C    40      20.477  33.466  74.348  1.00  0.00           C  
ATOM   1269  O2    C    40      20.598  32.291  74.752  1.00  0.00           O  
ATOM   1270  C3'   C    40      16.323  33.004  74.789  1.00  0.00           C  
ATOM   1271  H3'   C    40      16.629  33.988  75.144  1.00  0.00           H  
ATOM   1272  C2'   C    40      17.624  32.155  74.776  1.00  0.00           C  
ATOM   1273  H2'   C    40      18.198  32.396  75.671  1.00  0.00           H  
ATOM   1274  O2'   C    40      17.264  30.776  74.637  1.00  0.00           O  
ATOM   1275 HO2'   C    40      16.359  30.711  74.950  1.00  0.00           H  
ATOM   1276  O3'   C    40      15.188  32.567  75.549  1.00  0.00           O  
ATOM   1277  P     A    41      14.840  33.167  76.936  1.00  0.00           P  
ATOM   1278  OP1   A    41      13.634  32.568  77.426  1.00  0.00           O  
ATOM   1279  OP2   A    41      14.776  34.614  76.742  1.00  0.00           O  
ATOM   1280  O5'   A    41      15.941  32.661  77.855  1.00  0.00           O  
ATOM   1281  C5'   A    41      15.969  31.378  78.402  1.00  0.00           C  
ATOM   1282  H5'   A    41      15.804  30.593  77.664  1.00  0.00           H  
ATOM   1283 H5''   A    41      15.212  31.313  79.183  1.00  0.00           H  
ATOM   1284  C4'   A    41      17.398  31.059  79.015  1.00  0.00           C  
ATOM   1285  H4'   A    41      17.350  30.002  79.276  1.00  0.00           H  
ATOM   1286  O4'   A    41      18.440  31.315  78.097  1.00  0.00           O  
ATOM   1287  C1'   A    41      19.647  31.606  78.776  1.00  0.00           C  
ATOM   1288  H1'   A    41      20.487  30.941  78.574  1.00  0.00           H  
ATOM   1289  N9    A    41      20.061  32.959  78.425  1.00  0.00           N  
ATOM   1290  C8    A    41      19.317  33.967  77.858  1.00  0.00           C  
ATOM   1291  H8    A    41      18.274  33.779  77.649  1.00  0.00           H  
ATOM   1292  N7    A    41      19.977  35.075  77.628  1.00  0.00           N  
ATOM   1293  C5    A    41      21.262  34.802  78.146  1.00  0.00           C  
ATOM   1294  C6    A    41      22.491  35.559  78.179  1.00  0.00           C  
ATOM   1295  N6    A    41      22.753  36.751  77.768  1.00  0.00           N  
ATOM   1296  H61   A    41      23.702  37.047  77.590  1.00  0.00           H  
ATOM   1297  H62   A    41      22.025  37.343  77.395  1.00  0.00           H  
ATOM   1298  N1    A    41      23.610  34.915  78.601  1.00  0.00           N  
ATOM   1299  C2    A    41      23.555  33.689  79.100  1.00  0.00           C  
ATOM   1300  H2    A    41      24.395  33.312  79.664  1.00  0.00           H  
ATOM   1301  N3    A    41      22.489  32.912  79.024  1.00  0.00           N  
ATOM   1302  C4    A    41      21.324  33.486  78.592  1.00  0.00           C  
ATOM   1303  C3'   A    41      17.865  31.830  80.243  1.00  0.00           C  
ATOM   1304  H3'   A    41      17.585  32.876  80.116  1.00  0.00           H  
ATOM   1305  C2'   A    41      19.357  31.600  80.287  1.00  0.00           C  
ATOM   1306  H2'   A    41      19.782  32.492  80.746  1.00  0.00           H  
ATOM   1307  O2'   A    41      19.883  30.408  80.742  1.00  0.00           O  
ATOM   1308 HO2'   A    41      20.171  30.588  81.640  1.00  0.00           H  
ATOM   1309  O3'   A    41      17.308  31.178  81.393  1.00  0.00           O  
ATOM   1310  P     G    42      17.408  31.799  82.885  1.00  0.00           P  
ATOM   1311  OP1   G    42      16.707  30.836  83.757  1.00  0.00           O  
ATOM   1312  OP2   G    42      17.025  33.232  82.951  1.00  0.00           O  
ATOM   1313  O5'   G    42      19.022  31.836  83.264  1.00  0.00           O  
ATOM   1314  C5'   G    42      19.633  30.773  83.935  1.00  0.00           C  
ATOM   1315  H5'   G    42      19.474  29.868  83.348  1.00  0.00           H  
ATOM   1316 H5''   G    42      19.227  30.645  84.938  1.00  0.00           H  
ATOM   1317  C4'   G    42      21.112  31.043  84.160  1.00  0.00           C  
ATOM   1318  H4'   G    42      21.541  30.134  84.583  1.00  0.00           H  
ATOM   1319  O4'   G    42      21.769  31.311  82.887  1.00  0.00           O  
ATOM   1320  C1'   G    42      22.886  32.116  83.080  1.00  0.00           C  
ATOM   1321  H1'   G    42      23.813  31.621  82.790  1.00  0.00           H  
ATOM   1322  N9    G    42      22.710  33.493  82.460  1.00  0.00           N  
ATOM   1323  C8    G    42      21.471  34.133  82.140  1.00  0.00           C  
ATOM   1324  H8    G    42      20.535  33.621  82.306  1.00  0.00           H  
ATOM   1325  N7    G    42      21.629  35.324  81.672  1.00  0.00           N  
ATOM   1326  C5    G    42      22.993  35.534  81.711  1.00  0.00           C  
ATOM   1327  C6    G    42      23.810  36.635  81.312  1.00  0.00           C  
ATOM   1328  O6    G    42      23.445  37.629  80.733  1.00  0.00           O  
ATOM   1329  N1    G    42      25.156  36.427  81.688  1.00  0.00           N  
ATOM   1330  H1    G    42      25.869  37.077  81.389  1.00  0.00           H  
ATOM   1331  C2    G    42      25.643  35.302  82.225  1.00  0.00           C  
ATOM   1332  N2    G    42      26.912  35.250  82.314  1.00  0.00           N  
ATOM   1333  H21   G    42      27.400  34.477  82.743  1.00  0.00           H  
ATOM   1334  H22   G    42      27.496  36.028  82.043  1.00  0.00           H  
ATOM   1335  N3    G    42      24.961  34.207  82.541  1.00  0.00           N  
ATOM   1336  C4    G    42      23.655  34.397  82.208  1.00  0.00           C  
ATOM   1337  C3'   G    42      21.515  32.256  85.025  1.00  0.00           C  
ATOM   1338  H3'   G    42      20.900  33.051  84.605  1.00  0.00           H  
ATOM   1339  C2'   G    42      22.959  32.310  84.611  1.00  0.00           C  
ATOM   1340  H2'   G    42      23.352  33.322  84.706  1.00  0.00           H  
ATOM   1341  O2'   G    42      23.806  31.462  85.315  1.00  0.00           O  
ATOM   1342 HO2'   G    42      23.307  30.768  85.750  1.00  0.00           H  
ATOM   1343  O3'   G    42      21.269  32.092  86.459  1.00  0.00           O  
ATOM   1344  P     G    43      21.054  33.415  87.345  1.00  0.00           P  
ATOM   1345  OP1   G    43      20.155  34.260  86.620  1.00  0.00           O  
ATOM   1346  OP2   G    43      20.677  33.014  88.709  1.00  0.00           O  
ATOM   1347  O5'   G    43      22.469  34.064  87.270  1.00  0.00           O  
ATOM   1348  C5'   G    43      23.517  33.623  88.051  1.00  0.00           C  
ATOM   1349  H5'   G    43      23.739  32.624  87.677  1.00  0.00           H  
ATOM   1350 H5''   G    43      23.279  33.738  89.109  1.00  0.00           H  
ATOM   1351  C4'   G    43      24.769  34.487  87.676  1.00  0.00           C  
ATOM   1352  H4'   G    43      25.716  34.028  87.958  1.00  0.00           H  
ATOM   1353  O4'   G    43      24.866  34.645  86.290  1.00  0.00           O  
ATOM   1354  C1'   G    43      25.177  35.994  86.050  1.00  0.00           C  
ATOM   1355  H1'   G    43      26.168  36.027  85.597  1.00  0.00           H  
ATOM   1356  N9    G    43      24.178  36.752  85.255  1.00  0.00           N  
ATOM   1357  C8    G    43      22.916  36.434  84.936  1.00  0.00           C  
ATOM   1358  H8    G    43      22.423  35.528  85.255  1.00  0.00           H  
ATOM   1359  N7    G    43      22.335  37.277  84.092  1.00  0.00           N  
ATOM   1360  C5    G    43      23.225  38.406  84.062  1.00  0.00           C  
ATOM   1361  C6    G    43      23.248  39.636  83.324  1.00  0.00           C  
ATOM   1362  O6    G    43      22.348  40.132  82.603  1.00  0.00           O  
ATOM   1363  N1    G    43      24.464  40.312  83.294  1.00  0.00           N  
ATOM   1364  H1    G    43      24.569  41.182  82.791  1.00  0.00           H  
ATOM   1365  C2    G    43      25.485  39.916  84.097  1.00  0.00           C  
ATOM   1366  N2    G    43      26.593  40.659  84.098  1.00  0.00           N  
ATOM   1367  H21   G    43      26.599  41.576  83.675  1.00  0.00           H  
ATOM   1368  H22   G    43      27.407  40.430  84.651  1.00  0.00           H  
ATOM   1369  N3    G    43      25.604  38.721  84.617  1.00  0.00           N  
ATOM   1370  C4    G    43      24.414  38.009  84.582  1.00  0.00           C  
ATOM   1371  C3'   G    43      24.590  35.794  88.400  1.00  0.00           C  
ATOM   1372  H3'   G    43      23.530  36.031  88.313  1.00  0.00           H  
ATOM   1373  C2'   G    43      25.306  36.727  87.354  1.00  0.00           C  
ATOM   1374  H2'   G    43      24.768  37.675  87.362  1.00  0.00           H  
ATOM   1375  O2'   G    43      26.682  36.847  87.598  1.00  0.00           O  
ATOM   1376 HO2'   G    43      26.808  37.243  88.463  1.00  0.00           H  
ATOM   1377  O3'   G    43      25.078  35.774  89.759  1.00  0.00           O  
ATOM   1378  P     C    44      24.468  36.707  90.832  1.00  0.00           P  
ATOM   1379  OP1   C    44      24.697  36.228  92.226  1.00  0.00           O  
ATOM   1380  OP2   C    44      23.012  36.925  90.495  1.00  0.00           O  
ATOM   1381  O5'   C    44      25.310  38.005  90.554  1.00  0.00           O  
ATOM   1382  C5'   C    44      26.642  38.056  91.017  1.00  0.00           C  
ATOM   1383  H5'   C    44      27.218  37.225  90.611  1.00  0.00           H  
ATOM   1384 H5''   C    44      26.663  38.067  92.107  1.00  0.00           H  
ATOM   1385  C4'   C    44      27.237  39.419  90.635  1.00  0.00           C  
ATOM   1386  H4'   C    44      28.228  39.345  91.083  1.00  0.00           H  
ATOM   1387  O4'   C    44      27.379  39.496  89.213  1.00  0.00           O  
ATOM   1388  C1'   C    44      27.262  40.844  88.835  1.00  0.00           C  
ATOM   1389  H1'   C    44      28.152  41.231  88.337  1.00  0.00           H  
ATOM   1390  N1    C    44      26.179  41.051  87.937  1.00  0.00           N  
ATOM   1391  C6    C    44      25.025  40.435  88.152  1.00  0.00           C  
ATOM   1392  H6    C    44      25.007  39.669  88.913  1.00  0.00           H  
ATOM   1393  C5    C    44      23.950  40.737  87.345  1.00  0.00           C  
ATOM   1394  H5    C    44      23.028  40.175  87.317  1.00  0.00           H  
ATOM   1395  C4    C    44      24.163  41.737  86.333  1.00  0.00           C  
ATOM   1396  N4    C    44      23.293  42.024  85.468  1.00  0.00           N  
ATOM   1397  H41   C    44      23.385  42.894  84.964  1.00  0.00           H  
ATOM   1398  H42   C    44      22.562  41.369  85.233  1.00  0.00           H  
ATOM   1399  N3    C    44      25.207  42.531  86.287  1.00  0.00           N  
ATOM   1400  C2    C    44      26.251  42.141  87.087  1.00  0.00           C  
ATOM   1401  O2    C    44      27.287  42.807  86.965  1.00  0.00           O  
ATOM   1402  C3'   C    44      26.507  40.699  91.099  1.00  0.00           C  
ATOM   1403  H3'   C    44      25.441  40.531  90.945  1.00  0.00           H  
ATOM   1404  C2'   C    44      27.125  41.715  90.103  1.00  0.00           C  
ATOM   1405  H2'   C    44      26.461  42.563  89.941  1.00  0.00           H  
ATOM   1406  O2'   C    44      28.501  42.196  90.350  1.00  0.00           O  
ATOM   1407 HO2'   C    44      28.482  42.760  91.127  1.00  0.00           H  
ATOM   1408  O3'   C    44      26.856  41.043  92.423  1.00  0.00           O  
ATOM   1409  P     A    45      25.727  41.617  93.460  1.00  0.00           P  
ATOM   1410  OP1   A    45      26.550  42.426  94.373  1.00  0.00           O  
ATOM   1411  OP2   A    45      24.919  40.515  94.058  1.00  0.00           O  
ATOM   1412  O5'   A    45      24.799  42.545  92.695  1.00  0.00           O  
ATOM   1413  C5'   A    45      25.235  43.783  92.208  1.00  0.00           C  
ATOM   1414  H5'   A    45      26.242  43.839  91.794  1.00  0.00           H  
ATOM   1415 H5''   A    45      25.257  44.462  93.060  1.00  0.00           H  
ATOM   1416  C4'   A    45      24.306  44.226  91.089  1.00  0.00           C  
ATOM   1417  H4'   A    45      24.683  45.196  90.764  1.00  0.00           H  
ATOM   1418  O4'   A    45      24.262  43.216  90.054  1.00  0.00           O  
ATOM   1419  C1'   A    45      23.036  43.373  89.403  1.00  0.00           C  
ATOM   1420  H1'   A    45      23.158  43.383  88.320  1.00  0.00           H  
ATOM   1421  N9    A    45      22.250  42.150  89.627  1.00  0.00           N  
ATOM   1422  C8    A    45      22.456  41.144  90.561  1.00  0.00           C  
ATOM   1423  H8    A    45      23.274  40.981  91.247  1.00  0.00           H  
ATOM   1424  N7    A    45      21.484  40.266  90.569  1.00  0.00           N  
ATOM   1425  C5    A    45      20.642  40.628  89.462  1.00  0.00           C  
ATOM   1426  C6    A    45      19.457  40.198  88.895  1.00  0.00           C  
ATOM   1427  N6    A    45      18.903  39.018  89.174  1.00  0.00           N  
ATOM   1428  H61   A    45      18.126  38.830  88.556  1.00  0.00           H  
ATOM   1429  H62   A    45      19.344  38.440  89.875  1.00  0.00           H  
ATOM   1430  N1    A    45      18.921  40.797  87.865  1.00  0.00           N  
ATOM   1431  C2    A    45      19.387  41.945  87.460  1.00  0.00           C  
ATOM   1432  H2    A    45      18.868  42.432  86.648  1.00  0.00           H  
ATOM   1433  N3    A    45      20.442  42.587  87.966  1.00  0.00           N  
ATOM   1434  C4    A    45      21.061  41.829  88.935  1.00  0.00           C  
ATOM   1435  C3'   A    45      22.917  44.696  91.447  1.00  0.00           C  
ATOM   1436  H3'   A    45      22.424  43.930  92.046  1.00  0.00           H  
ATOM   1437  C2'   A    45      22.273  44.644  90.015  1.00  0.00           C  
ATOM   1438  H2'   A    45      21.237  44.316  90.092  1.00  0.00           H  
ATOM   1439  O2'   A    45      22.516  45.788  89.207  1.00  0.00           O  
ATOM   1440 HO2'   A    45      22.630  46.510  89.830  1.00  0.00           H  
ATOM   1441  O3'   A    45      22.922  45.937  91.989  1.00  0.00           O  
ATOM   1442  P     C    46      22.523  46.138  93.476  1.00  0.00           P  
ATOM   1443  OP1   C    46      22.639  47.584  93.709  1.00  0.00           O  
ATOM   1444  OP2   C    46      23.077  45.189  94.406  1.00  0.00           O  
ATOM   1445  O5'   C    46      20.909  45.772  93.465  1.00  0.00           O  
ATOM   1446  C5'   C    46      20.026  46.340  92.544  1.00  0.00           C  
ATOM   1447  H5'   C    46      20.320  46.078  91.528  1.00  0.00           H  
ATOM   1448 H5''   C    46      20.083  47.423  92.655  1.00  0.00           H  
ATOM   1449  C4'   C    46      18.587  45.811  92.715  1.00  0.00           C  
ATOM   1450  H4'   C    46      17.828  46.228  92.054  1.00  0.00           H  
ATOM   1451  O4'   C    46      18.552  44.433  92.357  1.00  0.00           O  
ATOM   1452  C1'   C    46      17.663  43.845  93.311  1.00  0.00           C  
ATOM   1453  H1'   C    46      16.667  43.966  92.885  1.00  0.00           H  
ATOM   1454  N1    C    46      17.944  42.379  93.377  1.00  0.00           N  
ATOM   1455  C6    C    46      19.222  41.789  93.184  1.00  0.00           C  
ATOM   1456  H6    C    46      20.121  42.387  93.197  1.00  0.00           H  
ATOM   1457  C5    C    46      19.283  40.420  93.085  1.00  0.00           C  
ATOM   1458  H5    C    46      20.261  39.965  93.032  1.00  0.00           H  
ATOM   1459  C4    C    46      18.115  39.687  92.980  1.00  0.00           C  
ATOM   1460  N4    C    46      18.099  38.389  92.941  1.00  0.00           N  
ATOM   1461  H41   C    46      17.272  37.810  92.959  1.00  0.00           H  
ATOM   1462  H42   C    46      18.995  37.934  92.840  1.00  0.00           H  
ATOM   1463  N3    C    46      16.933  40.239  93.236  1.00  0.00           N  
ATOM   1464  C2    C    46      16.862  41.527  93.610  1.00  0.00           C  
ATOM   1465  O2    C    46      15.744  41.971  93.898  1.00  0.00           O  
ATOM   1466  C3'   C    46      17.972  45.989  94.138  1.00  0.00           C  
ATOM   1467  H3'   C    46      18.571  46.533  94.868  1.00  0.00           H  
ATOM   1468  C2'   C    46      17.811  44.582  94.671  1.00  0.00           C  
ATOM   1469  H2'   C    46      16.845  44.418  95.149  1.00  0.00           H  
ATOM   1470  O2'   C    46      18.966  44.299  95.446  1.00  0.00           O  
ATOM   1471 HO2'   C    46      19.761  44.492  94.943  1.00  0.00           H  
ATOM   1472  O3'   C    46      16.721  46.610  94.248  1.00  0.00           O  
ATOM   1473  P     U    47      16.432  48.149  93.780  1.00  0.00           P  
ATOM   1474  OP1   U    47      15.022  48.370  94.169  1.00  0.00           O  
ATOM   1475  OP2   U    47      17.373  49.117  94.381  1.00  0.00           O  
ATOM   1476  O5'   U    47      16.487  48.175  92.237  1.00  0.00           O  
ATOM   1477  C5'   U    47      16.754  49.455  91.582  1.00  0.00           C  
ATOM   1478  H5'   U    47      17.736  49.841  91.856  1.00  0.00           H  
ATOM   1479 H5''   U    47      16.072  50.259  91.858  1.00  0.00           H  
ATOM   1480  C4'   U    47      16.727  49.279  90.062  1.00  0.00           C  
ATOM   1481  H4'   U    47      17.140  50.162  89.575  1.00  0.00           H  
ATOM   1482  O4'   U    47      17.671  48.195  89.604  1.00  0.00           O  
ATOM   1483  C1'   U    47      17.112  47.264  88.717  1.00  0.00           C  
ATOM   1484  H1'   U    47      17.746  47.187  87.834  1.00  0.00           H  
ATOM   1485  N1    U    47      17.026  45.854  89.226  1.00  0.00           N  
ATOM   1486  C6    U    47      15.819  45.279  89.699  1.00  0.00           C  
ATOM   1487  H6    U    47      15.069  46.006  89.976  1.00  0.00           H  
ATOM   1488  C5    U    47      15.831  43.995  89.950  1.00  0.00           C  
ATOM   1489  H5    U    47      14.980  43.455  90.339  1.00  0.00           H  
ATOM   1490  C4    U    47      16.975  43.159  89.802  1.00  0.00           C  
ATOM   1491  O4    U    47      17.123  42.061  90.277  1.00  0.00           O  
ATOM   1492  N3    U    47      18.094  43.849  89.339  1.00  0.00           N  
ATOM   1493  H3    U    47      18.980  43.378  89.449  1.00  0.00           H  
ATOM   1494  C2    U    47      18.240  45.138  89.079  1.00  0.00           C  
ATOM   1495  O2    U    47      19.290  45.626  88.686  1.00  0.00           O  
ATOM   1496  C3'   U    47      15.376  48.863  89.446  1.00  0.00           C  
ATOM   1497  H3'   U    47      14.786  48.383  90.227  1.00  0.00           H  
ATOM   1498  C2'   U    47      15.807  47.941  88.305  1.00  0.00           C  
ATOM   1499  H2'   U    47      14.934  47.346  88.039  1.00  0.00           H  
ATOM   1500  O2'   U    47      16.150  48.816  87.207  1.00  0.00           O  
ATOM   1501 HO2'   U    47      15.912  49.736  87.339  1.00  0.00           H  
ATOM   1502  O3'   U    47      14.547  49.966  88.903  1.00  0.00           O  
ATOM   1503  P     A    48      13.109  49.729  88.404  1.00  0.00           P  
ATOM   1504  OP1   A    48      12.398  50.962  88.623  1.00  0.00           O  
ATOM   1505  OP2   A    48      12.604  48.524  89.075  1.00  0.00           O  
ATOM   1506  O5'   A    48      13.204  49.674  86.803  1.00  0.00           O  
ATOM   1507  C5'   A    48      12.200  48.962  86.022  1.00  0.00           C  
ATOM   1508  H5'   A    48      11.240  49.459  85.889  1.00  0.00           H  
ATOM   1509 H5''   A    48      12.022  47.970  86.436  1.00  0.00           H  
ATOM   1510  C4'   A    48      12.749  48.882  84.582  1.00  0.00           C  
ATOM   1511  H4'   A    48      11.910  48.469  84.023  1.00  0.00           H  
ATOM   1512  O4'   A    48      13.168  50.160  84.151  1.00  0.00           O  
ATOM   1513  C1'   A    48      14.100  49.979  83.134  1.00  0.00           C  
ATOM   1514  H1'   A    48      13.646  49.721  82.178  1.00  0.00           H  
ATOM   1515  N9    A    48      14.970  51.103  83.079  1.00  0.00           N  
ATOM   1516  C8    A    48      15.600  51.698  84.142  1.00  0.00           C  
ATOM   1517  H8    A    48      15.516  51.410  85.179  1.00  0.00           H  
ATOM   1518  N7    A    48      16.447  52.678  83.791  1.00  0.00           N  
ATOM   1519  C5    A    48      16.248  52.809  82.387  1.00  0.00           C  
ATOM   1520  C6    A    48      16.698  53.633  81.318  1.00  0.00           C  
ATOM   1521  N6    A    48      17.549  54.652  81.456  1.00  0.00           N  
ATOM   1522  H61   A    48      17.662  55.335  80.720  1.00  0.00           H  
ATOM   1523  H62   A    48      17.957  54.943  82.333  1.00  0.00           H  
ATOM   1524  N1    A    48      16.357  53.452  80.050  1.00  0.00           N  
ATOM   1525  C2    A    48      15.589  52.439  79.761  1.00  0.00           C  
ATOM   1526  H2    A    48      15.428  52.137  78.737  1.00  0.00           H  
ATOM   1527  N3    A    48      15.031  51.564  80.593  1.00  0.00           N  
ATOM   1528  C4    A    48      15.398  51.844  81.902  1.00  0.00           C  
ATOM   1529  C3'   A    48      13.945  47.972  84.492  1.00  0.00           C  
ATOM   1530  H3'   A    48      14.297  47.703  85.488  1.00  0.00           H  
ATOM   1531  C2'   A    48      14.877  48.722  83.590  1.00  0.00           C  
ATOM   1532  H2'   A    48      15.725  48.996  84.218  1.00  0.00           H  
ATOM   1533  O2'   A    48      15.251  48.078  82.380  1.00  0.00           O  
ATOM   1534 HO2'   A    48      15.663  47.222  82.520  1.00  0.00           H  
ATOM   1535  O3'   A    48      13.543  46.750  83.886  1.00  0.00           O  
ATOM   1536  P     G    49      14.438  45.365  84.008  1.00  0.00           P  
ATOM   1537  OP1   G    49      13.420  44.295  83.834  1.00  0.00           O  
ATOM   1538  OP2   G    49      15.238  45.375  85.246  1.00  0.00           O  
ATOM   1539  O5'   G    49      15.438  45.385  82.856  1.00  0.00           O  
ATOM   1540  C5'   G    49      14.954  45.005  81.538  1.00  0.00           C  
ATOM   1541  H5'   G    49      14.095  45.624  81.277  1.00  0.00           H  
ATOM   1542 H5''   G    49      14.657  43.962  81.640  1.00  0.00           H  
ATOM   1543  C4'   G    49      16.018  45.115  80.435  1.00  0.00           C  
ATOM   1544  H4'   G    49      15.728  44.562  79.542  1.00  0.00           H  
ATOM   1545  O4'   G    49      16.335  46.476  80.095  1.00  0.00           O  
ATOM   1546  C1'   G    49      17.730  46.722  80.106  1.00  0.00           C  
ATOM   1547  H1'   G    49      18.287  46.520  79.191  1.00  0.00           H  
ATOM   1548  N9    G    49      17.996  48.130  80.537  1.00  0.00           N  
ATOM   1549  C8    G    49      18.023  48.689  81.834  1.00  0.00           C  
ATOM   1550  H8    G    49      17.662  48.158  82.703  1.00  0.00           H  
ATOM   1551  N7    G    49      18.449  49.954  81.826  1.00  0.00           N  
ATOM   1552  C5    G    49      18.642  50.228  80.471  1.00  0.00           C  
ATOM   1553  C6    G    49      19.135  51.392  79.855  1.00  0.00           C  
ATOM   1554  O6    G    49      19.495  52.452  80.428  1.00  0.00           O  
ATOM   1555  N1    G    49      19.506  51.285  78.556  1.00  0.00           N  
ATOM   1556  H1    G    49      19.706  52.132  78.043  1.00  0.00           H  
ATOM   1557  C2    G    49      19.302  50.126  77.853  1.00  0.00           C  
ATOM   1558  N2    G    49      19.621  50.022  76.621  1.00  0.00           N  
ATOM   1559  H21   G    49      19.281  49.219  76.112  1.00  0.00           H  
ATOM   1560  H22   G    49      20.110  50.786  76.177  1.00  0.00           H  
ATOM   1561  N3    G    49      18.572  49.112  78.321  1.00  0.00           N  
ATOM   1562  C4    G    49      18.374  49.157  79.650  1.00  0.00           C  
ATOM   1563  C3'   G    49      17.297  44.522  80.918  1.00  0.00           C  
ATOM   1564  H3'   G    49      17.268  43.906  81.816  1.00  0.00           H  
ATOM   1565  C2'   G    49      18.063  45.799  81.282  1.00  0.00           C  
ATOM   1566  H2'   G    49      17.642  46.188  82.209  1.00  0.00           H  
ATOM   1567  O2'   G    49      19.440  45.724  81.440  1.00  0.00           O  
ATOM   1568 HO2'   G    49      19.767  44.939  80.995  1.00  0.00           H  
ATOM   1569  O3'   G    49      17.868  43.812  79.840  1.00  0.00           O  
ATOM   1570  P     U    50      19.098  42.906  79.968  1.00  0.00           P  
ATOM   1571  OP1   U    50      18.845  41.765  79.135  1.00  0.00           O  
ATOM   1572  OP2   U    50      19.354  42.808  81.439  1.00  0.00           O  
ATOM   1573  O5'   U    50      20.345  43.680  79.399  1.00  0.00           O  
ATOM   1574  C5'   U    50      20.283  43.915  77.990  1.00  0.00           C  
ATOM   1575  H5'   U    50      19.297  44.234  77.651  1.00  0.00           H  
ATOM   1576 H5''   U    50      20.500  43.026  77.397  1.00  0.00           H  
ATOM   1577  C4'   U    50      21.333  44.957  77.525  1.00  0.00           C  
ATOM   1578  H4'   U    50      21.338  45.006  76.436  1.00  0.00           H  
ATOM   1579  O4'   U    50      21.016  46.239  77.999  1.00  0.00           O  
ATOM   1580  C1'   U    50      22.069  47.127  77.705  1.00  0.00           C  
ATOM   1581  H1'   U    50      22.058  47.467  76.669  1.00  0.00           H  
ATOM   1582  N1    U    50      22.276  48.337  78.591  1.00  0.00           N  
ATOM   1583  C6    U    50      21.634  48.431  79.761  1.00  0.00           C  
ATOM   1584  H6    U    50      20.835  47.726  79.936  1.00  0.00           H  
ATOM   1585  C5    U    50      21.870  49.452  80.584  1.00  0.00           C  
ATOM   1586  H5    U    50      21.292  49.536  81.492  1.00  0.00           H  
ATOM   1587  C4    U    50      22.899  50.454  80.286  1.00  0.00           C  
ATOM   1588  O4    U    50      23.244  51.354  81.081  1.00  0.00           O  
ATOM   1589  N3    U    50      23.556  50.325  79.096  1.00  0.00           N  
ATOM   1590  H3    U    50      24.237  51.027  78.843  1.00  0.00           H  
ATOM   1591  C2    U    50      23.268  49.241  78.266  1.00  0.00           C  
ATOM   1592  O2    U    50      23.777  49.202  77.167  1.00  0.00           O  
ATOM   1593  C3'   U    50      22.751  44.793  77.941  1.00  0.00           C  
ATOM   1594  H3'   U    50      22.853  44.715  79.024  1.00  0.00           H  
ATOM   1595  C2'   U    50      23.312  46.214  77.668  1.00  0.00           C  
ATOM   1596  H2'   U    50      23.865  46.521  78.556  1.00  0.00           H  
ATOM   1597  O2'   U    50      24.026  46.323  76.443  1.00  0.00           O  
ATOM   1598 HO2'   U    50      24.180  45.468  76.034  1.00  0.00           H  
ATOM   1599  O3'   U    50      23.491  43.774  77.175  1.00  0.00           O  
ATOM   1600  P     A    51      24.486  42.778  77.891  1.00  0.00           P  
ATOM   1601  OP1   A    51      25.080  41.823  76.899  1.00  0.00           O  
ATOM   1602  OP2   A    51      23.813  42.119  79.080  1.00  0.00           O  
ATOM   1603  O5'   A    51      25.686  43.643  78.481  1.00  0.00           O  
ATOM   1604  C5'   A    51      26.552  44.350  77.609  1.00  0.00           C  
ATOM   1605  H5'   A    51      26.000  45.070  77.006  1.00  0.00           H  
ATOM   1606 H5''   A    51      27.202  43.645  77.089  1.00  0.00           H  
ATOM   1607  C4'   A    51      27.542  45.214  78.356  1.00  0.00           C  
ATOM   1608  H4'   A    51      28.210  45.554  77.565  1.00  0.00           H  
ATOM   1609  O4'   A    51      26.886  46.267  79.009  1.00  0.00           O  
ATOM   1610  C1'   A    51      27.194  46.269  80.340  1.00  0.00           C  
ATOM   1611  H1'   A    51      28.021  46.940  80.571  1.00  0.00           H  
ATOM   1612  N9    A    51      25.970  46.628  81.086  1.00  0.00           N  
ATOM   1613  C8    A    51      24.684  46.073  81.181  1.00  0.00           C  
ATOM   1614  H8    A    51      24.501  45.247  80.510  1.00  0.00           H  
ATOM   1615  N7    A    51      23.838  46.636  81.933  1.00  0.00           N  
ATOM   1616  C5    A    51      24.622  47.718  82.467  1.00  0.00           C  
ATOM   1617  C6    A    51      24.385  48.769  83.394  1.00  0.00           C  
ATOM   1618  N6    A    51      23.163  49.057  83.948  1.00  0.00           N  
ATOM   1619  H61   A    51      23.193  49.915  84.479  1.00  0.00           H  
ATOM   1620  H62   A    51      22.330  48.575  83.639  1.00  0.00           H  
ATOM   1621  N1    A    51      25.373  49.566  83.783  1.00  0.00           N  
ATOM   1622  C2    A    51      26.554  49.336  83.265  1.00  0.00           C  
ATOM   1623  H2    A    51      27.326  49.945  83.711  1.00  0.00           H  
ATOM   1624  N3    A    51      26.946  48.514  82.291  1.00  0.00           N  
ATOM   1625  C4    A    51      25.888  47.719  81.919  1.00  0.00           C  
ATOM   1626  C3'   A    51      28.310  44.387  79.350  1.00  0.00           C  
ATOM   1627  H3'   A    51      28.243  43.305  79.244  1.00  0.00           H  
ATOM   1628  C2'   A    51      27.590  44.800  80.613  1.00  0.00           C  
ATOM   1629  H2'   A    51      26.710  44.160  80.671  1.00  0.00           H  
ATOM   1630  O2'   A    51      28.361  44.610  81.773  1.00  0.00           O  
ATOM   1631 HO2'   A    51      29.147  45.159  81.716  1.00  0.00           H  
ATOM   1632  O3'   A    51      29.557  44.961  79.374  1.00  0.00           O  
ATOM   1633  P     C    52      30.854  44.134  78.881  1.00  0.00           P  
ATOM   1634  OP1   C    52      31.978  45.039  79.046  1.00  0.00           O  
ATOM   1635  OP2   C    52      30.516  43.601  77.574  1.00  0.00           O  
ATOM   1636  O5'   C    52      30.900  42.920  79.899  1.00  0.00           O  
ATOM   1637  C5'   C    52      31.873  42.730  80.827  1.00  0.00           C  
ATOM   1638  H5'   C    52      31.921  43.570  81.520  1.00  0.00           H  
ATOM   1639 H5''   C    52      32.845  42.663  80.338  1.00  0.00           H  
ATOM   1640  C4'   C    52      31.563  41.426  81.604  1.00  0.00           C  
ATOM   1641  H4'   C    52      32.319  41.246  82.369  1.00  0.00           H  
ATOM   1642  O4'   C    52      30.321  41.397  82.325  1.00  0.00           O  
ATOM   1643  C1'   C    52      29.760  40.056  82.373  1.00  0.00           C  
ATOM   1644  H1'   C    52      29.573  39.888  83.433  1.00  0.00           H  
ATOM   1645  N1    C    52      28.497  39.952  81.557  1.00  0.00           N  
ATOM   1646  C6    C    52      28.024  41.086  80.994  1.00  0.00           C  
ATOM   1647  H6    C    52      28.672  41.941  80.876  1.00  0.00           H  
ATOM   1648  C5    C    52      26.811  41.128  80.477  1.00  0.00           C  
ATOM   1649  H5    C    52      26.358  42.016  80.064  1.00  0.00           H  
ATOM   1650  C4    C    52      26.004  39.939  80.453  1.00  0.00           C  
ATOM   1651  N4    C    52      24.828  39.845  79.924  1.00  0.00           N  
ATOM   1652  H41   C    52      24.467  40.723  79.579  1.00  0.00           H  
ATOM   1653  H42   C    52      24.306  39.006  80.132  1.00  0.00           H  
ATOM   1654  N3    C    52      26.545  38.818  80.968  1.00  0.00           N  
ATOM   1655  C2    C    52      27.774  38.793  81.561  1.00  0.00           C  
ATOM   1656  O2    C    52      28.107  37.711  82.121  1.00  0.00           O  
ATOM   1657  C3'   C    52      31.440  40.195  80.720  1.00  0.00           C  
ATOM   1658  H3'   C    52      30.709  40.342  79.925  1.00  0.00           H  
ATOM   1659  C2'   C    52      30.894  39.198  81.762  1.00  0.00           C  
ATOM   1660  H2'   C    52      30.483  38.268  81.368  1.00  0.00           H  
ATOM   1661  O2'   C    52      31.732  38.912  82.844  1.00  0.00           O  
ATOM   1662 HO2'   C    52      32.572  38.569  82.532  1.00  0.00           H  
ATOM   1663  O3'   C    52      32.681  39.919  80.251  1.00  0.00           O  
ATOM   1664  P     U    53      32.946  39.051  78.979  1.00  0.00           P  
ATOM   1665  OP1   U    53      34.388  38.746  78.926  1.00  0.00           O  
ATOM   1666  OP2   U    53      32.347  39.691  77.827  1.00  0.00           O  
ATOM   1667  O5'   U    53      32.187  37.640  79.228  1.00  0.00           O  
ATOM   1668  C5'   U    53      32.648  36.677  80.137  1.00  0.00           C  
ATOM   1669  H5'   U    53      32.622  37.079  81.150  1.00  0.00           H  
ATOM   1670 H5''   U    53      33.637  36.341  79.828  1.00  0.00           H  
ATOM   1671  C4'   U    53      31.668  35.450  80.166  1.00  0.00           C  
ATOM   1672  H4'   U    53      32.030  34.597  80.740  1.00  0.00           H  
ATOM   1673  O4'   U    53      30.305  35.876  80.499  1.00  0.00           O  
ATOM   1674  C1'   U    53      29.408  34.952  79.841  1.00  0.00           C  
ATOM   1675  H1'   U    53      28.774  34.447  80.570  1.00  0.00           H  
ATOM   1676  N1    U    53      28.534  35.777  78.997  1.00  0.00           N  
ATOM   1677  C6    U    53      28.885  37.050  78.573  1.00  0.00           C  
ATOM   1678  H6    U    53      29.849  37.511  78.729  1.00  0.00           H  
ATOM   1679  C5    U    53      27.988  37.827  77.918  1.00  0.00           C  
ATOM   1680  H5    U    53      28.246  38.844  77.662  1.00  0.00           H  
ATOM   1681  C4    U    53      26.590  37.420  77.777  1.00  0.00           C  
ATOM   1682  O4    U    53      25.713  38.076  77.246  1.00  0.00           O  
ATOM   1683  N3    U    53      26.329  36.138  78.169  1.00  0.00           N  
ATOM   1684  H3    U    53      25.346  35.945  78.291  1.00  0.00           H  
ATOM   1685  C2    U    53      27.290  35.333  78.759  1.00  0.00           C  
ATOM   1686  O2    U    53      26.874  34.231  79.150  1.00  0.00           O  
ATOM   1687  C3'   U    53      31.523  34.932  78.692  1.00  0.00           C  
ATOM   1688  H3'   U    53      31.283  35.780  78.050  1.00  0.00           H  
ATOM   1689  C2'   U    53      30.227  34.054  78.951  1.00  0.00           C  
ATOM   1690  H2'   U    53      29.697  33.955  78.004  1.00  0.00           H  
ATOM   1691  O2'   U    53      30.373  32.785  79.631  1.00  0.00           O  
ATOM   1692 HO2'   U    53      30.539  32.123  78.956  1.00  0.00           H  
ATOM   1693  O3'   U    53      32.731  34.247  78.393  1.00  0.00           O  
ATOM   1694  P     G    54      33.066  34.118  76.877  1.00  0.00           P  
ATOM   1695  OP1   G    54      34.423  33.465  76.720  1.00  0.00           O  
ATOM   1696  OP2   G    54      32.759  35.363  76.189  1.00  0.00           O  
ATOM   1697  O5'   G    54      31.931  33.096  76.479  1.00  0.00           O  
ATOM   1698  C5'   G    54      31.928  31.750  76.933  1.00  0.00           C  
ATOM   1699  H5'   G    54      32.022  31.844  78.015  1.00  0.00           H  
ATOM   1700 H5''   G    54      32.849  31.283  76.586  1.00  0.00           H  
ATOM   1701  C4'   G    54      30.672  30.909  76.549  1.00  0.00           C  
ATOM   1702  H4'   G    54      30.787  29.919  76.990  1.00  0.00           H  
ATOM   1703  O4'   G    54      29.584  31.526  77.225  1.00  0.00           O  
ATOM   1704  C1'   G    54      28.431  31.523  76.400  1.00  0.00           C  
ATOM   1705  H1'   G    54      27.568  31.139  76.944  1.00  0.00           H  
ATOM   1706  N9    G    54      27.962  32.812  75.979  1.00  0.00           N  
ATOM   1707  C8    G    54      28.629  33.946  75.584  1.00  0.00           C  
ATOM   1708  H8    G    54      29.708  33.988  75.561  1.00  0.00           H  
ATOM   1709  N7    G    54      27.882  34.909  75.138  1.00  0.00           N  
ATOM   1710  C5    G    54      26.586  34.346  75.139  1.00  0.00           C  
ATOM   1711  C6    G    54      25.245  34.894  74.956  1.00  0.00           C  
ATOM   1712  O6    G    54      24.981  36.097  74.932  1.00  0.00           O  
ATOM   1713  N1    G    54      24.229  33.973  75.071  1.00  0.00           N  
ATOM   1714  H1    G    54      23.328  34.369  74.844  1.00  0.00           H  
ATOM   1715  C2    G    54      24.453  32.700  75.435  1.00  0.00           C  
ATOM   1716  N2    G    54      23.420  31.904  75.299  1.00  0.00           N  
ATOM   1717  H21   G    54      23.691  30.965  75.553  1.00  0.00           H  
ATOM   1718  H22   G    54      22.475  32.260  75.331  1.00  0.00           H  
ATOM   1719  N3    G    54      25.587  32.161  75.750  1.00  0.00           N  
ATOM   1720  C4    G    54      26.624  33.041  75.609  1.00  0.00           C  
ATOM   1721  C3'   G    54      30.228  30.732  75.068  1.00  0.00           C  
ATOM   1722  H3'   G    54      30.398  31.593  74.422  1.00  0.00           H  
ATOM   1723  C2'   G    54      28.712  30.537  75.216  1.00  0.00           C  
ATOM   1724  H2'   G    54      28.034  30.908  74.447  1.00  0.00           H  
ATOM   1725  O2'   G    54      28.388  29.221  75.666  1.00  0.00           O  
ATOM   1726 HO2'   G    54      28.573  28.611  74.948  1.00  0.00           H  
ATOM   1727  O3'   G    54      30.809  29.637  74.467  1.00  0.00           O  
ATOM   1728  P     A    55      30.452  29.211  72.999  1.00  0.00           P  
ATOM   1729  OP1   A    55      31.636  28.565  72.386  1.00  0.00           O  
ATOM   1730  OP2   A    55      29.827  30.343  72.273  1.00  0.00           O  
ATOM   1731  O5'   A    55      29.252  28.121  73.313  1.00  0.00           O  
ATOM   1732  C5'   A    55      29.526  26.814  73.732  1.00  0.00           C  
ATOM   1733  H5'   A    55      30.049  26.912  74.684  1.00  0.00           H  
ATOM   1734 H5''   A    55      30.128  26.227  73.039  1.00  0.00           H  
ATOM   1735  C4'   A    55      28.169  26.122  73.927  1.00  0.00           C  
ATOM   1736  H4'   A    55      28.329  25.085  74.223  1.00  0.00           H  
ATOM   1737  O4'   A    55      27.174  26.696  74.748  1.00  0.00           O  
ATOM   1738  C1'   A    55      25.922  26.052  74.437  1.00  0.00           C  
ATOM   1739  H1'   A    55      25.696  25.209  75.090  1.00  0.00           H  
ATOM   1740  N9    A    55      24.885  27.078  74.549  1.00  0.00           N  
ATOM   1741  C8    A    55      24.907  28.408  74.781  1.00  0.00           C  
ATOM   1742  H8    A    55      25.823  28.965  74.915  1.00  0.00           H  
ATOM   1743  N7    A    55      23.719  28.984  74.879  1.00  0.00           N  
ATOM   1744  C5    A    55      22.861  27.951  74.701  1.00  0.00           C  
ATOM   1745  C6    A    55      21.431  27.910  74.635  1.00  0.00           C  
ATOM   1746  N6    A    55      20.582  28.894  74.694  1.00  0.00           N  
ATOM   1747  H61   A    55      20.913  29.825  74.484  1.00  0.00           H  
ATOM   1748  H62   A    55      19.595  28.747  74.855  1.00  0.00           H  
ATOM   1749  N1    A    55      20.844  26.702  74.485  1.00  0.00           N  
ATOM   1750  C2    A    55      21.587  25.654  74.246  1.00  0.00           C  
ATOM   1751  H2    A    55      21.018  24.743  74.132  1.00  0.00           H  
ATOM   1752  N3    A    55      22.956  25.537  74.256  1.00  0.00           N  
ATOM   1753  C4    A    55      23.529  26.780  74.422  1.00  0.00           C  
ATOM   1754  C3'   A    55      27.353  26.067  72.644  1.00  0.00           C  
ATOM   1755  H3'   A    55      27.159  27.087  72.314  1.00  0.00           H  
ATOM   1756  C2'   A    55      26.056  25.433  73.066  1.00  0.00           C  
ATOM   1757  H2'   A    55      25.161  25.732  72.520  1.00  0.00           H  
ATOM   1758  O2'   A    55      26.174  24.008  73.099  1.00  0.00           O  
ATOM   1759 HO2'   A    55      26.779  23.787  72.387  1.00  0.00           H  
ATOM   1760  O3'   A    55      27.907  25.288  71.670  1.00  0.00           O  
ATOM   1761  P     U    56      27.920  25.761  70.137  1.00  0.00           P  
ATOM   1762  OP1   U    56      28.181  24.699  69.152  1.00  0.00           O  
ATOM   1763  OP2   U    56      28.694  27.016  70.035  1.00  0.00           O  
ATOM   1764  O5'   U    56      26.374  26.241  69.853  1.00  0.00           O  
ATOM   1765  C5'   U    56      25.389  25.213  69.723  1.00  0.00           C  
ATOM   1766  H5'   U    56      25.346  24.603  70.625  1.00  0.00           H  
ATOM   1767 H5''   U    56      25.617  24.509  68.922  1.00  0.00           H  
ATOM   1768  C4'   U    56      24.008  25.840  69.543  1.00  0.00           C  
ATOM   1769  H4'   U    56      23.282  25.060  69.312  1.00  0.00           H  
ATOM   1770  O4'   U    56      23.633  26.323  70.826  1.00  0.00           O  
ATOM   1771  C1'   U    56      22.985  27.536  70.766  1.00  0.00           C  
ATOM   1772  H1'   U    56      22.053  27.417  71.318  1.00  0.00           H  
ATOM   1773  N1    U    56      23.649  28.714  71.366  1.00  0.00           N  
ATOM   1774  C6    U    56      24.960  28.791  71.580  1.00  0.00           C  
ATOM   1775  H6    U    56      25.566  27.924  71.364  1.00  0.00           H  
ATOM   1776  C5    U    56      25.613  29.933  71.969  1.00  0.00           C  
ATOM   1777  H5    U    56      26.658  29.989  72.235  1.00  0.00           H  
ATOM   1778  C4    U    56      24.847  31.162  72.170  1.00  0.00           C  
ATOM   1779  O4    U    56      25.425  32.215  72.634  1.00  0.00           O  
ATOM   1780  N3    U    56      23.492  31.075  71.914  1.00  0.00           N  
ATOM   1781  H3    U    56      22.917  31.898  72.021  1.00  0.00           H  
ATOM   1782  C2    U    56      22.892  29.856  71.592  1.00  0.00           C  
ATOM   1783  O2    U    56      21.630  29.822  71.484  1.00  0.00           O  
ATOM   1784  C3'   U    56      23.865  26.997  68.612  1.00  0.00           C  
ATOM   1785  H3'   U    56      24.683  27.708  68.726  1.00  0.00           H  
ATOM   1786  C2'   U    56      22.737  27.714  69.235  1.00  0.00           C  
ATOM   1787  H2'   U    56      22.876  28.760  68.960  1.00  0.00           H  
ATOM   1788  O2'   U    56      21.423  27.345  68.784  1.00  0.00           O  
ATOM   1789 HO2'   U    56      21.598  27.206  67.851  1.00  0.00           H  
ATOM   1790  O3'   U    56      23.551  26.575  67.293  1.00  0.00           O  
ATOM   1791  P     G    57      23.621  27.494  66.034  1.00  0.00           P  
ATOM   1792  OP1   G    57      23.670  26.519  64.912  1.00  0.00           O  
ATOM   1793  OP2   G    57      24.698  28.510  66.193  1.00  0.00           O  
ATOM   1794  O5'   G    57      22.193  28.077  65.998  1.00  0.00           O  
ATOM   1795  C5'   G    57      21.037  27.361  65.510  1.00  0.00           C  
ATOM   1796  H5'   G    57      20.684  26.527  66.118  1.00  0.00           H  
ATOM   1797 H5''   G    57      21.339  27.037  64.514  1.00  0.00           H  
ATOM   1798  C4'   G    57      19.776  28.275  65.205  1.00  0.00           C  
ATOM   1799  H4'   G    57      18.939  27.636  64.922  1.00  0.00           H  
ATOM   1800  O4'   G    57      19.427  28.973  66.396  1.00  0.00           O  
ATOM   1801  C1'   G    57      19.388  30.357  66.099  1.00  0.00           C  
ATOM   1802  H1'   G    57      18.537  30.804  66.612  1.00  0.00           H  
ATOM   1803  N9    G    57      20.507  31.082  66.728  1.00  0.00           N  
ATOM   1804  C8    G    57      21.175  30.581  67.857  1.00  0.00           C  
ATOM   1805  H8    G    57      21.024  29.557  68.163  1.00  0.00           H  
ATOM   1806  N7    G    57      22.001  31.391  68.394  1.00  0.00           N  
ATOM   1807  C5    G    57      21.844  32.573  67.603  1.00  0.00           C  
ATOM   1808  C6    G    57      22.507  33.820  67.827  1.00  0.00           C  
ATOM   1809  O6    G    57      23.519  34.141  68.423  1.00  0.00           O  
ATOM   1810  N1    G    57      21.813  34.809  67.143  1.00  0.00           N  
ATOM   1811  H1    G    57      22.186  35.745  67.215  1.00  0.00           H  
ATOM   1812  C2    G    57      20.824  34.602  66.242  1.00  0.00           C  
ATOM   1813  N2    G    57      20.364  35.670  65.541  1.00  0.00           N  
ATOM   1814  H21   G    57      20.626  36.617  65.775  1.00  0.00           H  
ATOM   1815  H22   G    57      19.451  35.603  65.116  1.00  0.00           H  
ATOM   1816  N3    G    57      20.368  33.417  65.907  1.00  0.00           N  
ATOM   1817  C4    G    57      20.908  32.417  66.644  1.00  0.00           C  
ATOM   1818  C3'   G    57      20.171  29.290  64.099  1.00  0.00           C  
ATOM   1819  H3'   G    57      21.230  29.522  64.213  1.00  0.00           H  
ATOM   1820  C2'   G    57      19.455  30.609  64.601  1.00  0.00           C  
ATOM   1821  H2'   G    57      20.042  31.453  64.237  1.00  0.00           H  
ATOM   1822  O2'   G    57      18.118  30.686  64.178  1.00  0.00           O  
ATOM   1823 HO2'   G    57      17.629  31.396  64.601  1.00  0.00           H  
ATOM   1824  O3'   G    57      19.777  28.983  62.769  1.00  0.00           O  
ATOM   1825  P     U    58      20.712  29.159  61.597  1.00  0.00           P  
ATOM   1826  OP1   U    58      20.005  28.546  60.402  1.00  0.00           O  
ATOM   1827  OP2   U    58      22.134  28.747  61.930  1.00  0.00           O  
ATOM   1828  O5'   U    58      20.816  30.753  61.406  1.00  0.00           O  
ATOM   1829  C5'   U    58      19.663  31.465  60.850  1.00  0.00           C  
ATOM   1830  H5'   U    58      18.772  31.036  61.310  1.00  0.00           H  
ATOM   1831 H5''   U    58      19.562  31.231  59.790  1.00  0.00           H  
ATOM   1832  C4'   U    58      19.648  32.959  61.123  1.00  0.00           C  
ATOM   1833  H4'   U    58      18.704  33.414  60.823  1.00  0.00           H  
ATOM   1834  O4'   U    58      19.970  33.249  62.499  1.00  0.00           O  
ATOM   1835  C1'   U    58      20.853  34.446  62.558  1.00  0.00           C  
ATOM   1836  H1'   U    58      20.288  35.178  63.133  1.00  0.00           H  
ATOM   1837  N1    U    58      22.240  34.200  63.117  1.00  0.00           N  
ATOM   1838  C6    U    58      22.625  32.880  63.481  1.00  0.00           C  
ATOM   1839  H6    U    58      21.957  32.054  63.287  1.00  0.00           H  
ATOM   1840  C5    U    58      23.805  32.697  64.166  1.00  0.00           C  
ATOM   1841  H5    U    58      23.973  31.657  64.405  1.00  0.00           H  
ATOM   1842  C4    U    58      24.626  33.763  64.582  1.00  0.00           C  
ATOM   1843  O4    U    58      25.603  33.621  65.201  1.00  0.00           O  
ATOM   1844  N3    U    58      24.164  34.972  64.248  1.00  0.00           N  
ATOM   1845  H3    U    58      24.805  35.721  64.468  1.00  0.00           H  
ATOM   1846  C2    U    58      22.948  35.296  63.623  1.00  0.00           C  
ATOM   1847  O2    U    58      22.582  36.436  63.522  1.00  0.00           O  
ATOM   1848  C3'   U    58      20.760  33.495  60.340  1.00  0.00           C  
ATOM   1849  H3'   U    58      21.648  32.894  60.532  1.00  0.00           H  
ATOM   1850  C2'   U    58      21.041  34.836  61.094  1.00  0.00           C  
ATOM   1851  H2'   U    58      21.999  35.199  60.721  1.00  0.00           H  
ATOM   1852  O2'   U    58      20.150  35.880  60.759  1.00  0.00           O  
ATOM   1853 HO2'   U    58      19.575  35.566  60.058  1.00  0.00           H  
ATOM   1854  O3'   U    58      20.472  33.486  58.939  1.00  0.00           O  
ATOM   1855  P     C    59      21.670  33.674  57.801  1.00  0.00           P  
ATOM   1856  OP1   C    59      21.207  33.566  56.397  1.00  0.00           O  
ATOM   1857  OP2   C    59      22.764  32.801  58.221  1.00  0.00           O  
ATOM   1858  O5'   C    59      22.278  35.131  57.940  1.00  0.00           O  
ATOM   1859  C5'   C    59      21.557  36.336  57.433  1.00  0.00           C  
ATOM   1860  H5'   C    59      20.555  36.385  57.859  1.00  0.00           H  
ATOM   1861 H5''   C    59      21.474  36.366  56.347  1.00  0.00           H  
ATOM   1862  C4'   C    59      22.195  37.716  57.951  1.00  0.00           C  
ATOM   1863  H4'   C    59      21.507  38.518  57.684  1.00  0.00           H  
ATOM   1864  O4'   C    59      22.260  37.718  59.384  1.00  0.00           O  
ATOM   1865  C1'   C    59      23.422  38.554  59.788  1.00  0.00           C  
ATOM   1866  H1'   C    59      23.041  39.378  60.391  1.00  0.00           H  
ATOM   1867  N1    C    59      24.450  37.703  60.608  1.00  0.00           N  
ATOM   1868  C6    C    59      24.484  36.335  60.320  1.00  0.00           C  
ATOM   1869  H6    C    59      23.974  35.857  59.496  1.00  0.00           H  
ATOM   1870  C5    C    59      25.175  35.532  61.191  1.00  0.00           C  
ATOM   1871  H5    C    59      25.054  34.461  61.122  1.00  0.00           H  
ATOM   1872  C4    C    59      26.057  36.154  62.162  1.00  0.00           C  
ATOM   1873  N4    C    59      26.831  35.427  62.886  1.00  0.00           N  
ATOM   1874  H41   C    59      27.251  35.900  63.674  1.00  0.00           H  
ATOM   1875  H42   C    59      26.873  34.418  62.873  1.00  0.00           H  
ATOM   1876  N3    C    59      26.085  37.470  62.373  1.00  0.00           N  
ATOM   1877  C2    C    59      25.297  38.275  61.565  1.00  0.00           C  
ATOM   1878  O2    C    59      25.400  39.501  61.722  1.00  0.00           O  
ATOM   1879  C3'   C    59      23.634  38.056  57.387  1.00  0.00           C  
ATOM   1880  H3'   C    59      24.138  37.090  57.416  1.00  0.00           H  
ATOM   1881  C2'   C    59      24.027  39.052  58.449  1.00  0.00           C  
ATOM   1882  H2'   C    59      25.111  39.105  58.550  1.00  0.00           H  
ATOM   1883  O2'   C    59      23.444  40.330  58.272  1.00  0.00           O  
ATOM   1884 HO2'   C    59      23.150  40.360  57.358  1.00  0.00           H  
ATOM   1885  O3'   C    59      23.453  38.638  56.119  1.00  0.00           O  
ATOM   1886  P     G    60      24.620  38.820  55.116  1.00  0.00           P  
ATOM   1887  OP1   G    60      24.086  39.592  53.954  1.00  0.00           O  
ATOM   1888  OP2   G    60      25.238  37.460  54.835  1.00  0.00           O  
ATOM   1889  O5'   G    60      25.678  39.800  55.814  1.00  0.00           O  
ATOM   1890  C5'   G    60      25.401  41.192  55.919  1.00  0.00           C  
ATOM   1891  H5'   G    60      24.415  41.385  56.341  1.00  0.00           H  
ATOM   1892 H5''   G    60      25.390  41.543  54.887  1.00  0.00           H  
ATOM   1893  C4'   G    60      26.549  41.979  56.490  1.00  0.00           C  
ATOM   1894  H4'   G    60      26.438  43.058  56.377  1.00  0.00           H  
ATOM   1895  O4'   G    60      26.636  41.773  57.926  1.00  0.00           O  
ATOM   1896  C1'   G    60      27.983  41.922  58.279  1.00  0.00           C  
ATOM   1897  H1'   G    60      28.088  42.737  58.995  1.00  0.00           H  
ATOM   1898  N9    G    60      28.414  40.609  58.815  1.00  0.00           N  
ATOM   1899  C8    G    60      27.921  39.400  58.362  1.00  0.00           C  
ATOM   1900  H8    G    60      27.216  39.236  57.560  1.00  0.00           H  
ATOM   1901  N7    G    60      28.386  38.313  59.068  1.00  0.00           N  
ATOM   1902  C5    G    60      29.433  38.870  59.862  1.00  0.00           C  
ATOM   1903  C6    G    60      30.343  38.278  60.799  1.00  0.00           C  
ATOM   1904  O6    G    60      30.459  37.090  61.090  1.00  0.00           O  
ATOM   1905  N1    G    60      31.111  39.171  61.450  1.00  0.00           N  
ATOM   1906  H1    G    60      31.860  38.738  61.972  1.00  0.00           H  
ATOM   1907  C2    G    60      31.046  40.458  61.179  1.00  0.00           C  
ATOM   1908  N2    G    60      31.923  41.131  61.823  1.00  0.00           N  
ATOM   1909  H21   G    60      32.377  40.768  62.649  1.00  0.00           H  
ATOM   1910  H22   G    60      31.983  42.096  61.533  1.00  0.00           H  
ATOM   1911  N3    G    60      30.198  41.138  60.399  1.00  0.00           N  
ATOM   1912  C4    G    60      29.411  40.249  59.775  1.00  0.00           C  
ATOM   1913  C3'   G    60      27.950  41.704  55.989  1.00  0.00           C  
ATOM   1914  H3'   G    60      28.207  40.645  56.008  1.00  0.00           H  
ATOM   1915  C2'   G    60      28.799  42.362  57.125  1.00  0.00           C  
ATOM   1916  H2'   G    60      29.842  42.048  57.080  1.00  0.00           H  
ATOM   1917  O2'   G    60      28.821  43.810  57.106  1.00  0.00           O  
ATOM   1918 HO2'   G    60      28.437  44.065  56.264  1.00  0.00           H  
ATOM   1919  O3'   G    60      28.345  42.228  54.647  1.00  0.00           O  
ATOM   1920  P     U    61      29.554  41.588  53.846  1.00  0.00           P  
ATOM   1921  OP1   U    61      29.898  42.565  52.791  1.00  0.00           O  
ATOM   1922  OP2   U    61      28.985  40.244  53.492  1.00  0.00           O  
ATOM   1923  O5'   U    61      30.835  41.334  54.827  1.00  0.00           O  
ATOM   1924  C5'   U    61      31.767  42.373  55.153  1.00  0.00           C  
ATOM   1925  H5'   U    61      31.221  43.237  55.531  1.00  0.00           H  
ATOM   1926 H5''   U    61      32.244  42.703  54.230  1.00  0.00           H  
ATOM   1927  C4'   U    61      32.896  41.993  56.157  1.00  0.00           C  
ATOM   1928  H4'   U    61      33.446  42.905  56.391  1.00  0.00           H  
ATOM   1929  O4'   U    61      32.340  41.312  57.221  1.00  0.00           O  
ATOM   1930  C1'   U    61      33.268  40.228  57.586  1.00  0.00           C  
ATOM   1931  H1'   U    61      33.683  40.449  58.570  1.00  0.00           H  
ATOM   1932  N1    U    61      32.746  38.846  57.443  1.00  0.00           N  
ATOM   1933  C6    U    61      31.665  38.648  56.635  1.00  0.00           C  
ATOM   1934  H6    U    61      31.415  39.392  55.894  1.00  0.00           H  
ATOM   1935  C5    U    61      30.930  37.489  56.596  1.00  0.00           C  
ATOM   1936  H5    U    61      30.144  37.408  55.860  1.00  0.00           H  
ATOM   1937  C4    U    61      31.284  36.475  57.520  1.00  0.00           C  
ATOM   1938  O4    U    61      30.756  35.359  57.572  1.00  0.00           O  
ATOM   1939  N3    U    61      32.282  36.691  58.402  1.00  0.00           N  
ATOM   1940  H3    U    61      32.444  35.924  59.039  1.00  0.00           H  
ATOM   1941  C2    U    61      33.050  37.852  58.402  1.00  0.00           C  
ATOM   1942  O2    U    61      33.955  38.030  59.205  1.00  0.00           O  
ATOM   1943  C3'   U    61      33.763  41.008  55.417  1.00  0.00           C  
ATOM   1944  H3'   U    61      33.241  40.230  54.859  1.00  0.00           H  
ATOM   1945  C2'   U    61      34.376  40.287  56.609  1.00  0.00           C  
ATOM   1946  H2'   U    61      34.654  39.323  56.184  1.00  0.00           H  
ATOM   1947  O2'   U    61      35.512  40.928  57.065  1.00  0.00           O  
ATOM   1948 HO2'   U    61      36.108  41.136  56.342  1.00  0.00           H  
ATOM   1949  O3'   U    61      34.824  41.659  54.613  1.00  0.00           O  
ATOM   1950  P     A    62      34.659  42.102  53.019  1.00  0.00           P  
ATOM   1951  OP1   A    62      35.948  41.916  52.424  1.00  0.00           O  
ATOM   1952  OP2   A    62      34.094  43.498  53.014  1.00  0.00           O  
ATOM   1953  O5'   A    62      33.721  41.061  52.348  1.00  0.00           O  
ATOM   1954  C5'   A    62      33.589  40.798  50.956  1.00  0.00           C  
ATOM   1955  H5'   A    62      34.549  40.756  50.443  1.00  0.00           H  
ATOM   1956 H5''   A    62      32.966  41.528  50.440  1.00  0.00           H  
ATOM   1957  C4'   A    62      32.837  39.523  50.746  1.00  0.00           C  
ATOM   1958  H4'   A    62      32.880  39.354  49.670  1.00  0.00           H  
ATOM   1959  O4'   A    62      33.484  38.450  51.493  1.00  0.00           O  
ATOM   1960  C1'   A    62      32.637  37.645  52.154  1.00  0.00           C  
ATOM   1961  H1'   A    62      32.153  36.935  51.484  1.00  0.00           H  
ATOM   1962  N9    A    62      33.088  36.910  53.327  1.00  0.00           N  
ATOM   1963  C8    A    62      34.168  37.091  54.186  1.00  0.00           C  
ATOM   1964  H8    A    62      34.787  37.942  53.943  1.00  0.00           H  
ATOM   1965  N7    A    62      34.224  36.260  55.147  1.00  0.00           N  
ATOM   1966  C5    A    62      33.238  35.303  54.780  1.00  0.00           C  
ATOM   1967  C6    A    62      32.761  34.115  55.480  1.00  0.00           C  
ATOM   1968  N6    A    62      33.224  33.535  56.573  1.00  0.00           N  
ATOM   1969  H61   A    62      32.643  32.786  56.919  1.00  0.00           H  
ATOM   1970  H62   A    62      34.084  33.819  57.020  1.00  0.00           H  
ATOM   1971  N1    A    62      31.633  33.491  55.034  1.00  0.00           N  
ATOM   1972  C2    A    62      31.142  33.918  53.892  1.00  0.00           C  
ATOM   1973  H2    A    62      30.292  33.440  53.428  1.00  0.00           H  
ATOM   1974  N3    A    62      31.579  34.972  53.114  1.00  0.00           N  
ATOM   1975  C4    A    62      32.534  35.705  53.707  1.00  0.00           C  
ATOM   1976  C3'   A    62      31.335  39.507  51.224  1.00  0.00           C  
ATOM   1977  H3'   A    62      31.019  40.503  51.535  1.00  0.00           H  
ATOM   1978  C2'   A    62      31.443  38.601  52.438  1.00  0.00           C  
ATOM   1979  H2'   A    62      31.631  39.281  53.269  1.00  0.00           H  
ATOM   1980  O2'   A    62      30.224  37.912  52.698  1.00  0.00           O  
ATOM   1981 HO2'   A    62      29.571  38.613  52.747  1.00  0.00           H  
ATOM   1982  O3'   A    62      30.542  38.924  50.265  1.00  0.00           O  
ATOM   1983  P     U    63      30.287  39.511  48.736  1.00  0.00           P  
ATOM   1984  OP1   U    63      30.544  40.935  48.720  1.00  0.00           O  
ATOM   1985  OP2   U    63      29.015  39.043  48.287  1.00  0.00           O  
ATOM   1986  O5'   U    63      31.371  38.895  47.845  1.00  0.00           O  
ATOM   1987  C5'   U    63      31.660  37.461  47.777  1.00  0.00           C  
ATOM   1988  H5'   U    63      30.758  36.868  47.627  1.00  0.00           H  
ATOM   1989 H5''   U    63      32.175  37.090  48.663  1.00  0.00           H  
ATOM   1990  C4'   U    63      32.506  37.218  46.583  1.00  0.00           C  
ATOM   1991  H4'   U    63      33.009  36.262  46.728  1.00  0.00           H  
ATOM   1992  O4'   U    63      31.713  37.111  45.404  1.00  0.00           O  
ATOM   1993  C1'   U    63      32.647  37.193  44.404  1.00  0.00           C  
ATOM   1994  H1'   U    63      32.887  36.185  44.065  1.00  0.00           H  
ATOM   1995  N1    U    63      31.998  37.851  43.211  1.00  0.00           N  
ATOM   1996  C6    U    63      31.433  39.105  43.319  1.00  0.00           C  
ATOM   1997  H6    U    63      31.637  39.704  44.194  1.00  0.00           H  
ATOM   1998  C5    U    63      30.542  39.488  42.356  1.00  0.00           C  
ATOM   1999  H5    U    63      30.086  40.467  42.364  1.00  0.00           H  
ATOM   2000  C4    U    63      30.234  38.652  41.206  1.00  0.00           C  
ATOM   2001  O4    U    63      29.344  38.940  40.406  1.00  0.00           O  
ATOM   2002  N3    U    63      30.968  37.488  41.050  1.00  0.00           N  
ATOM   2003  H3    U    63      31.003  36.975  40.180  1.00  0.00           H  
ATOM   2004  C2    U    63      31.816  37.028  42.058  1.00  0.00           C  
ATOM   2005  O2    U    63      32.413  35.927  41.942  1.00  0.00           O  
ATOM   2006  C3'   U    63      33.465  38.304  46.277  1.00  0.00           C  
ATOM   2007  H3'   U    63      33.001  39.283  46.155  1.00  0.00           H  
ATOM   2008  C2'   U    63      33.908  37.875  44.852  1.00  0.00           C  
ATOM   2009  H2'   U    63      34.176  38.799  44.340  1.00  0.00           H  
ATOM   2010  O2'   U    63      34.860  36.859  44.854  1.00  0.00           O  
ATOM   2011 HO2'   U    63      35.760  37.166  44.724  1.00  0.00           H  
ATOM   2012  O3'   U    63      34.520  38.428  47.240  1.00  0.00           O  
ATOM   2013  P     A    64      35.620  39.508  47.345  1.00  0.00           P  
ATOM   2014  OP1   A    64      35.038  40.789  46.871  1.00  0.00           O  
ATOM   2015  OP2   A    64      36.135  39.307  48.748  1.00  0.00           O  
ATOM   2016  O5'   A    64      36.755  39.083  46.320  1.00  0.00           O  
ATOM   2017  C5'   A    64      37.534  38.001  46.534  1.00  0.00           C  
ATOM   2018  H5'   A    64      36.993  37.156  46.961  1.00  0.00           H  
ATOM   2019 H5''   A    64      38.175  38.374  47.332  1.00  0.00           H  
ATOM   2020  C4'   A    64      38.433  37.540  45.282  1.00  0.00           C  
ATOM   2021  H4'   A    64      39.160  36.762  45.512  1.00  0.00           H  
ATOM   2022  O4'   A    64      37.397  37.240  44.290  1.00  0.00           O  
ATOM   2023  C1'   A    64      37.685  37.849  42.997  1.00  0.00           C  
ATOM   2024  H1'   A    64      38.476  37.279  42.510  1.00  0.00           H  
ATOM   2025  N9    A    64      36.578  37.928  42.006  1.00  0.00           N  
ATOM   2026  C8    A    64      35.824  39.005  41.641  1.00  0.00           C  
ATOM   2027  H8    A    64      35.980  40.030  41.944  1.00  0.00           H  
ATOM   2028  N7    A    64      34.860  38.707  40.806  1.00  0.00           N  
ATOM   2029  C5    A    64      34.971  37.360  40.590  1.00  0.00           C  
ATOM   2030  C6    A    64      34.384  36.414  39.735  1.00  0.00           C  
ATOM   2031  N6    A    64      33.380  36.609  38.964  1.00  0.00           N  
ATOM   2032  H61   A    64      32.831  35.852  38.584  1.00  0.00           H  
ATOM   2033  H62   A    64      32.961  37.526  39.030  1.00  0.00           H  
ATOM   2034  N1    A    64      34.746  35.124  39.693  1.00  0.00           N  
ATOM   2035  C2    A    64      35.770  34.849  40.451  1.00  0.00           C  
ATOM   2036  H2    A    64      36.169  33.853  40.572  1.00  0.00           H  
ATOM   2037  N3    A    64      36.470  35.607  41.301  1.00  0.00           N  
ATOM   2038  C4    A    64      36.050  36.873  41.288  1.00  0.00           C  
ATOM   2039  C3'   A    64      39.323  38.654  44.587  1.00  0.00           C  
ATOM   2040  H3'   A    64      39.373  39.474  45.303  1.00  0.00           H  
ATOM   2041  C2'   A    64      38.420  39.120  43.482  1.00  0.00           C  
ATOM   2042  H2'   A    64      39.103  39.562  42.757  1.00  0.00           H  
ATOM   2043  O2'   A    64      37.550  40.184  43.934  1.00  0.00           O  
ATOM   2044 HO2'   A    64      37.101  39.756  44.667  1.00  0.00           H  
ATOM   2045  O3'   A    64      40.613  38.169  44.293  1.00  0.00           O  
ATOM   2046  P     C    65      41.680  38.845  43.265  1.00  0.00           P  
ATOM   2047  OP1   C    65      42.987  38.131  43.370  1.00  0.00           O  
ATOM   2048  OP2   C    65      41.646  40.278  43.332  1.00  0.00           O  
ATOM   2049  O5'   C    65      41.072  38.462  41.817  1.00  0.00           O  
ATOM   2050  C5'   C    65      41.265  37.174  41.253  1.00  0.00           C  
ATOM   2051  H5'   C    65      40.913  36.389  41.922  1.00  0.00           H  
ATOM   2052 H5''   C    65      42.325  36.978  41.091  1.00  0.00           H  
ATOM   2053  C4'   C    65      40.459  37.050  39.953  1.00  0.00           C  
ATOM   2054  H4'   C    65      40.412  35.985  39.723  1.00  0.00           H  
ATOM   2055  O4'   C    65      39.099  37.488  40.155  1.00  0.00           O  
ATOM   2056  C1'   C    65      38.670  38.017  38.902  1.00  0.00           C  
ATOM   2057  H1'   C    65      37.937  37.327  38.485  1.00  0.00           H  
ATOM   2058  N1    C    65      38.059  39.379  38.906  1.00  0.00           N  
ATOM   2059  C6    C    65      38.615  40.357  39.678  1.00  0.00           C  
ATOM   2060  H6    C    65      39.416  40.111  40.359  1.00  0.00           H  
ATOM   2061  C5    C    65      38.188  41.628  39.670  1.00  0.00           C  
ATOM   2062  H5    C    65      38.625  42.392  40.296  1.00  0.00           H  
ATOM   2063  C4    C    65      37.060  41.831  38.800  1.00  0.00           C  
ATOM   2064  N4    C    65      36.558  43.034  38.853  1.00  0.00           N  
ATOM   2065  H41   C    65      36.041  43.295  38.025  1.00  0.00           H  
ATOM   2066  H42   C    65      36.936  43.688  39.523  1.00  0.00           H  
ATOM   2067  N3    C    65      36.509  40.973  37.996  1.00  0.00           N  
ATOM   2068  C2    C    65      36.975  39.703  38.080  1.00  0.00           C  
ATOM   2069  O2    C    65      36.446  38.895  37.303  1.00  0.00           O  
ATOM   2070  C3'   C    65      41.111  37.734  38.819  1.00  0.00           C  
ATOM   2071  H3'   C    65      41.341  38.762  39.101  1.00  0.00           H  
ATOM   2072  C2'   C    65      39.878  37.872  37.924  1.00  0.00           C  
ATOM   2073  H2'   C    65      39.884  37.039  37.220  1.00  0.00           H  
ATOM   2074  O2'   C    65      39.987  38.997  37.044  1.00  0.00           O  
ATOM   2075 HO2'   C    65      40.842  39.398  37.218  1.00  0.00           H  
ATOM   2076  O3'   C    65      42.173  37.088  38.220  1.00  0.00           O  
ATOM   2077  P     A    66      43.447  37.899  37.637  1.00  0.00           P  
ATOM   2078  OP1   A    66      43.112  39.330  37.601  1.00  0.00           O  
ATOM   2079  OP2   A    66      44.026  37.224  36.486  1.00  0.00           O  
ATOM   2080  O5'   A    66      44.530  37.743  38.850  1.00  0.00           O  
ATOM   2081  C5'   A    66      44.526  38.511  40.098  1.00  0.00           C  
ATOM   2082  H5'   A    66      43.560  38.665  40.578  1.00  0.00           H  
ATOM   2083 H5''   A    66      44.850  39.519  39.840  1.00  0.00           H  
ATOM   2084  C4'   A    66      45.574  37.870  41.039  1.00  0.00           C  
ATOM   2085  H4'   A    66      45.560  38.393  41.995  1.00  0.00           H  
ATOM   2086  O4'   A    66      45.259  36.506  41.339  1.00  0.00           O  
ATOM   2087  C1'   A    66      46.471  35.842  41.640  1.00  0.00           C  
ATOM   2088  H1'   A    66      46.479  35.513  42.679  1.00  0.00           H  
ATOM   2089  N9    A    66      46.507  34.623  40.782  1.00  0.00           N  
ATOM   2090  C8    A    66      45.410  34.175  40.002  1.00  0.00           C  
ATOM   2091  H8    A    66      44.538  34.761  39.752  1.00  0.00           H  
ATOM   2092  N7    A    66      45.534  32.937  39.638  1.00  0.00           N  
ATOM   2093  C5    A    66      46.837  32.581  40.027  1.00  0.00           C  
ATOM   2094  C6    A    66      47.616  31.353  39.895  1.00  0.00           C  
ATOM   2095  N6    A    66      47.285  30.230  39.345  1.00  0.00           N  
ATOM   2096  H61   A    66      47.896  29.455  39.558  1.00  0.00           H  
ATOM   2097  H62   A    66      46.322  30.174  39.046  1.00  0.00           H  
ATOM   2098  N1    A    66      48.860  31.346  40.381  1.00  0.00           N  
ATOM   2099  C2    A    66      49.294  32.395  41.112  1.00  0.00           C  
ATOM   2100  H2    A    66      50.316  32.398  41.461  1.00  0.00           H  
ATOM   2101  N3    A    66      48.677  33.528  41.339  1.00  0.00           N  
ATOM   2102  C4    A    66      47.391  33.574  40.781  1.00  0.00           C  
ATOM   2103  C3'   A    66      47.002  37.807  40.414  1.00  0.00           C  
ATOM   2104  H3'   A    66      46.929  37.405  39.403  1.00  0.00           H  
ATOM   2105  C2'   A    66      47.553  36.756  41.327  1.00  0.00           C  
ATOM   2106  H2'   A    66      48.347  36.235  40.791  1.00  0.00           H  
ATOM   2107  O2'   A    66      48.130  37.241  42.516  1.00  0.00           O  
ATOM   2108 HO2'   A    66      48.626  38.054  42.391  1.00  0.00           H  
ATOM   2109  O3'   A    66      47.641  39.072  40.418  1.00  0.00           O  
ATOM   2110  P     G    67      48.917  39.483  39.480  1.00  0.00           P  
ATOM   2111  OP1   G    67      49.846  40.409  40.139  1.00  0.00           O  
ATOM   2112  OP2   G    67      48.399  39.801  38.196  1.00  0.00           O  
ATOM   2113  O5'   G    67      49.743  38.100  39.316  1.00  0.00           O  
ATOM   2114  C5'   G    67      50.802  37.778  40.247  1.00  0.00           C  
ATOM   2115  H5'   G    67      50.451  37.720  41.277  1.00  0.00           H  
ATOM   2116 H5''   G    67      51.583  38.539  40.238  1.00  0.00           H  
ATOM   2117  C4'   G    67      51.298  36.399  39.738  1.00  0.00           C  
ATOM   2118  H4'   G    67      52.077  36.002  40.389  1.00  0.00           H  
ATOM   2119  O4'   G    67      50.209  35.447  39.640  1.00  0.00           O  
ATOM   2120  C1'   G    67      50.467  34.590  38.566  1.00  0.00           C  
ATOM   2121  H1'   G    67      50.502  33.541  38.861  1.00  0.00           H  
ATOM   2122  N9    G    67      49.322  34.545  37.654  1.00  0.00           N  
ATOM   2123  C8    G    67      48.518  35.566  37.212  1.00  0.00           C  
ATOM   2124  H8    G    67      48.659  36.538  37.661  1.00  0.00           H  
ATOM   2125  N7    G    67      47.638  35.249  36.283  1.00  0.00           N  
ATOM   2126  C5    G    67      47.978  33.883  36.043  1.00  0.00           C  
ATOM   2127  C6    G    67      47.419  32.922  35.153  1.00  0.00           C  
ATOM   2128  O6    G    67      46.472  32.971  34.370  1.00  0.00           O  
ATOM   2129  N1    G    67      48.047  31.670  35.262  1.00  0.00           N  
ATOM   2130  H1    G    67      47.586  30.931  34.750  1.00  0.00           H  
ATOM   2131  C2    G    67      49.057  31.406  36.085  1.00  0.00           C  
ATOM   2132  N2    G    67      49.577  30.255  35.813  1.00  0.00           N  
ATOM   2133  H21   G    67      49.245  29.568  35.151  1.00  0.00           H  
ATOM   2134  H22   G    67      50.392  30.013  36.357  1.00  0.00           H  
ATOM   2135  N3    G    67      49.600  32.237  36.939  1.00  0.00           N  
ATOM   2136  C4    G    67      49.016  33.461  36.897  1.00  0.00           C  
ATOM   2137  C3'   G    67      51.890  36.483  38.364  1.00  0.00           C  
ATOM   2138  H3'   G    67      51.170  36.922  37.673  1.00  0.00           H  
ATOM   2139  C2'   G    67      51.831  35.001  38.078  1.00  0.00           C  
ATOM   2140  H2'   G    67      51.866  34.896  36.994  1.00  0.00           H  
ATOM   2141  O2'   G    67      52.859  34.219  38.722  1.00  0.00           O  
ATOM   2142 HO2'   G    67      53.656  34.102  38.199  1.00  0.00           H  
ATOM   2143  O3'   G    67      53.218  37.028  38.238  1.00  0.00           O  
ATOM   2144  P     G    68      53.716  37.437  36.800  1.00  0.00           P  
ATOM   2145  OP1   G    68      55.104  37.931  37.067  1.00  0.00           O  
ATOM   2146  OP2   G    68      52.718  38.334  36.151  1.00  0.00           O  
ATOM   2147  O5'   G    68      53.829  36.136  35.873  1.00  0.00           O  
ATOM   2148  C5'   G    68      54.933  35.261  35.891  1.00  0.00           C  
ATOM   2149  H5'   G    68      55.308  35.122  36.905  1.00  0.00           H  
ATOM   2150 H5''   G    68      55.823  35.723  35.464  1.00  0.00           H  
ATOM   2151  C4'   G    68      54.536  33.872  35.176  1.00  0.00           C  
ATOM   2152  H4'   G    68      55.387  33.297  35.540  1.00  0.00           H  
ATOM   2153  O4'   G    68      53.337  33.204  35.636  1.00  0.00           O  
ATOM   2154  C1'   G    68      52.846  32.368  34.613  1.00  0.00           C  
ATOM   2155  H1'   G    68      52.695  31.374  35.034  1.00  0.00           H  
ATOM   2156  N9    G    68      51.648  32.823  33.954  1.00  0.00           N  
ATOM   2157  C8    G    68      50.947  33.972  34.096  1.00  0.00           C  
ATOM   2158  H8    G    68      51.253  34.761  34.768  1.00  0.00           H  
ATOM   2159  N7    G    68      49.805  34.010  33.483  1.00  0.00           N  
ATOM   2160  C5    G    68      49.862  32.819  32.826  1.00  0.00           C  
ATOM   2161  C6    G    68      49.006  32.314  31.707  1.00  0.00           C  
ATOM   2162  O6    G    68      48.026  32.848  31.242  1.00  0.00           O  
ATOM   2163  N1    G    68      49.431  31.160  31.132  1.00  0.00           N  
ATOM   2164  H1    G    68      48.943  30.874  30.295  1.00  0.00           H  
ATOM   2165  C2    G    68      50.350  30.397  31.662  1.00  0.00           C  
ATOM   2166  N2    G    68      50.384  29.118  31.217  1.00  0.00           N  
ATOM   2167  H21   G    68      51.207  28.615  31.514  1.00  0.00           H  
ATOM   2168  H22   G    68      49.603  28.823  30.648  1.00  0.00           H  
ATOM   2169  N3    G    68      51.258  30.811  32.537  1.00  0.00           N  
ATOM   2170  C4    G    68      50.987  32.053  33.043  1.00  0.00           C  
ATOM   2171  C3'   G    68      54.469  33.896  33.710  1.00  0.00           C  
ATOM   2172  H3'   G    68      53.681  34.596  33.431  1.00  0.00           H  
ATOM   2173  C2'   G    68      53.938  32.427  33.565  1.00  0.00           C  
ATOM   2174  H2'   G    68      53.566  32.282  32.551  1.00  0.00           H  
ATOM   2175  O2'   G    68      54.793  31.369  33.894  1.00  0.00           O  
ATOM   2176 HO2'   G    68      55.679  31.728  33.801  1.00  0.00           H  
ATOM   2177  O3'   G    68      55.781  34.139  33.050  1.00  0.00           O  
ATOM   2178  P     G    69      55.717  34.563  31.531  1.00  0.00           P  
ATOM   2179  OP1   G    69      57.072  34.908  31.117  1.00  0.00           O  
ATOM   2180  OP2   G    69      54.603  35.506  31.208  1.00  0.00           O  
ATOM   2181  O5'   G    69      55.367  33.228  30.827  1.00  0.00           O  
ATOM   2182  C5'   G    69      56.222  32.065  30.986  1.00  0.00           C  
ATOM   2183  H5'   G    69      56.601  31.965  32.003  1.00  0.00           H  
ATOM   2184 H5''   G    69      57.146  32.273  30.447  1.00  0.00           H  
ATOM   2185  C4'   G    69      55.603  30.738  30.508  1.00  0.00           C  
ATOM   2186  H4'   G    69      56.093  29.832  30.867  1.00  0.00           H  
ATOM   2187  O4'   G    69      54.198  30.696  30.813  1.00  0.00           O  
ATOM   2188  C1'   G    69      53.510  30.298  29.597  1.00  0.00           C  
ATOM   2189  H1'   G    69      52.832  29.454  29.727  1.00  0.00           H  
ATOM   2190  N9    G    69      52.624  31.374  29.186  1.00  0.00           N  
ATOM   2191  C8    G    69      52.402  32.579  29.818  1.00  0.00           C  
ATOM   2192  H8    G    69      52.846  32.807  30.776  1.00  0.00           H  
ATOM   2193  N7    G    69      51.575  33.449  29.302  1.00  0.00           N  
ATOM   2194  C5    G    69      51.053  32.638  28.246  1.00  0.00           C  
ATOM   2195  C6    G    69      50.048  32.873  27.223  1.00  0.00           C  
ATOM   2196  O6    G    69      49.320  33.846  26.992  1.00  0.00           O  
ATOM   2197  N1    G    69      49.733  31.814  26.437  1.00  0.00           N  
ATOM   2198  H1    G    69      49.095  31.852  25.655  1.00  0.00           H  
ATOM   2199  C2    G    69      50.365  30.585  26.548  1.00  0.00           C  
ATOM   2200  N2    G    69      49.924  29.647  25.777  1.00  0.00           N  
ATOM   2201  H21   G    69      50.503  28.821  25.733  1.00  0.00           H  
ATOM   2202  H22   G    69      49.342  29.947  25.008  1.00  0.00           H  
ATOM   2203  N3    G    69      51.350  30.368  27.379  1.00  0.00           N  
ATOM   2204  C4    G    69      51.652  31.362  28.233  1.00  0.00           C  
ATOM   2205  C3'   G    69      55.649  30.828  28.978  1.00  0.00           C  
ATOM   2206  H3'   G    69      55.352  31.814  28.618  1.00  0.00           H  
ATOM   2207  C2'   G    69      54.496  29.874  28.550  1.00  0.00           C  
ATOM   2208  H2'   G    69      54.269  30.071  27.502  1.00  0.00           H  
ATOM   2209  O2'   G    69      54.842  28.497  28.784  1.00  0.00           O  
ATOM   2210 HO2'   G    69      55.792  28.430  28.660  1.00  0.00           H  
ATOM   2211  O3'   G    69      56.927  30.383  28.426  1.00  0.00           O  
ATOM   2212  P     C    70      57.397  30.916  27.024  1.00  0.00           P  
ATOM   2213  OP1   C    70      58.611  30.222  26.713  1.00  0.00           O  
ATOM   2214  OP2   C    70      57.327  32.387  26.904  1.00  0.00           O  
ATOM   2215  O5'   C    70      56.417  30.296  25.934  1.00  0.00           O  
ATOM   2216  C5'   C    70      56.339  28.913  25.591  1.00  0.00           C  
ATOM   2217  H5'   C    70      56.130  28.330  26.489  1.00  0.00           H  
ATOM   2218 H5''   C    70      57.331  28.610  25.256  1.00  0.00           H  
ATOM   2219  C4'   C    70      55.278  28.576  24.490  1.00  0.00           C  
ATOM   2220  H4'   C    70      55.368  27.518  24.246  1.00  0.00           H  
ATOM   2221  O4'   C    70      53.970  28.917  24.949  1.00  0.00           O  
ATOM   2222  C1'   C    70      53.097  29.337  23.912  1.00  0.00           C  
ATOM   2223  H1'   C    70      52.177  28.755  23.954  1.00  0.00           H  
ATOM   2224  N1    C    70      52.768  30.805  24.165  1.00  0.00           N  
ATOM   2225  C6    C    70      53.390  31.564  25.149  1.00  0.00           C  
ATOM   2226  H6    C    70      54.169  31.105  25.739  1.00  0.00           H  
ATOM   2227  C5    C    70      53.087  32.881  25.315  1.00  0.00           C  
ATOM   2228  H5    C    70      53.530  33.453  26.116  1.00  0.00           H  
ATOM   2229  C4    C    70      51.943  33.403  24.576  1.00  0.00           C  
ATOM   2230  N4    C    70      51.456  34.580  24.862  1.00  0.00           N  
ATOM   2231  H41   C    70      50.599  34.769  24.363  1.00  0.00           H  
ATOM   2232  H42   C    70      51.734  35.045  25.715  1.00  0.00           H  
ATOM   2233  N3    C    70      51.195  32.657  23.783  1.00  0.00           N  
ATOM   2234  C2    C    70      51.672  31.396  23.500  1.00  0.00           C  
ATOM   2235  O2    C    70      51.079  30.771  22.642  1.00  0.00           O  
ATOM   2236  C3'   C    70      55.370  29.375  23.189  1.00  0.00           C  
ATOM   2237  H3'   C    70      55.510  30.418  23.473  1.00  0.00           H  
ATOM   2238  C2'   C    70      53.980  29.234  22.648  1.00  0.00           C  
ATOM   2239  H2'   C    70      53.856  29.976  21.860  1.00  0.00           H  
ATOM   2240  O2'   C    70      53.796  27.947  22.073  1.00  0.00           O  
ATOM   2241 HO2'   C    70      54.682  27.585  21.997  1.00  0.00           H  
ATOM   2242  O3'   C    70      56.446  28.983  22.342  1.00  0.00           O  
ATOM   2243  P    U3    71      57.211  30.048  21.477  1.00  0.00           P  
ATOM   2244  OP1  U3    71      58.319  29.356  20.795  1.00  0.00           O  
ATOM   2245  OP2  U3    71      57.434  31.209  22.229  1.00  0.00           O  
ATOM   2246  O5'  U3    71      56.087  30.454  20.473  1.00  0.00           O  
ATOM   2247  C5'  U3    71      55.480  29.545  19.636  1.00  0.00           C  
ATOM   2248  H5'  U3    71      54.960  28.784  20.218  1.00  0.00           H  
ATOM   2249 H5''  U3    71      56.170  29.100  18.919  1.00  0.00           H  
ATOM   2250  C4'  U3    71      54.390  30.167  18.821  1.00  0.00           C  
ATOM   2251  H4'  U3    71      53.842  29.339  18.371  1.00  0.00           H  
ATOM   2252  O4'  U3    71      53.508  30.905  19.657  1.00  0.00           O  
ATOM   2253  C1'  U3    71      53.111  31.997  18.860  1.00  0.00           C  
ATOM   2254  H1'  U3    71      52.408  31.762  18.061  1.00  0.00           H  
ATOM   2255  N1   U3    71      52.627  33.063  19.791  1.00  0.00           N  
ATOM   2256  C6   U3    71      53.255  33.312  20.987  1.00  0.00           C  
ATOM   2257  H6   U3    71      53.927  32.581  21.414  1.00  0.00           H  
ATOM   2258  C5   U3    71      52.967  34.491  21.647  1.00  0.00           C  
ATOM   2259  H5   U3    71      53.445  34.480  22.615  1.00  0.00           H  
ATOM   2260  C4   U3    71      51.966  35.470  21.188  1.00  0.00           C  
ATOM   2261  O4   U3    71      51.653  36.543  21.678  1.00  0.00           O  
ATOM   2262  N3   U3    71      51.442  35.181  19.979  1.00  0.00           N  
ATOM   2263  H3   U3    71      50.748  35.831  19.639  1.00  0.00           H  
ATOM   2264  C2   U3    71      51.681  33.963  19.292  1.00  0.00           C  
ATOM   2265  O2   U3    71      51.003  33.653  18.277  1.00  0.00           O  
ATOM   2266  C3'  U3    71      54.921  30.987  17.728  1.00  0.00           C  
ATOM   2267  H3'  U3    71      56.006  31.041  17.819  1.00  0.00           H  
ATOM   2268  C2'  U3    71      54.320  32.329  18.029  1.00  0.00           C  
ATOM   2269  H2'  U3    71      55.057  32.899  18.595  1.00  0.00           H  
ATOM   2270  O2'  U3    71      53.962  33.002  16.909  1.00  0.00           O  
ATOM   2271 HO2'  U3    71      53.882  33.930  17.139  1.00  0.00           H  
ATOM   2272  O3'  U3    71      54.491  30.489  16.391  1.00  0.00           O  
ATOM   2273 HO3'  U3    71      54.234  31.259  15.878  1.00  0.00           H  
TER    2274       U3    71 
ATOM   2274 MG    MG    72      19.059  38.180  81.084  1.00  0.00          MG  
TER    2275       MG    72 
ATOM   2275 MG    MG    73      22.534  37.875  44.145  1.00  0.00          MG  
TER    2276       MG    73 
ATOM   2276 MG    MG    74      40.912  21.021  35.362  1.00  0.00          MG  
TER    2277       MG    74 
ATOM   2277 MG    MG    75      43.652  33.376  52.438  1.00  0.00          MG  
TER    2278       MG    75 
ATOM   2278 MG    MG    76      27.259  40.255  73.828  1.00  0.00          MG  
TER    2279       MG    76 
ATOM   2279 MG    MG    77      31.640  35.458  69.904  1.00  0.00          MG  
TER    2280       MG    77 
END  
