# Supplementary material for: Modeling the structure of the frameshift-stimulatory pseudoknot in SARS-CoV-2 reveals multiple possible conformers
Source: PLoS Comput Biol. 2021 Jan 19;17(1):e1008603. doi: 10.1371/journal.pcbi.1008603 (PMC7845960; doi:10.1371/journal.pcbi.1008603)
Supplement: S1 Data — Files in.pdb format for each of the model structures presented in the manuscript are included in an archived.zip folder. The files corresponding to the structures shown in Figs 3B, 3E, 3H, 4B, 4E, 4H, 5B, 6A–6F, and 7A–7G are named FigNX_1.pdb, where N is the figure number and X is the letter for the figure panel. These structures represent the most populated of the clusters found in the corresponding MD simulations. The structures of the second- and third-most populated clusters from each of the simulations are in the files named FigNX_2.pdb and FigNX_3.pdb, respectively. (ZIP) [file pcbi.1008603.s006.zip › Fig4B_1.pdb]

ATOM      1 HO5'  U5     1      46.045  24.973  23.019  1.00  0.00           H  
ATOM      2  O5'  U5     1      45.640  24.492  23.745  1.00  0.00           O  
ATOM      3  C5'  U5     1      46.646  24.601  24.759  1.00  0.00           C  
ATOM      4  H5'  U5     1      47.614  24.661  24.261  1.00  0.00           H  
ATOM      5 H5''  U5     1      46.651  23.639  25.271  1.00  0.00           H  
ATOM      6  C4'  U5     1      46.441  25.734  25.851  1.00  0.00           C  
ATOM      7  H4'  U5     1      47.345  25.670  26.457  1.00  0.00           H  
ATOM      8  O4'  U5     1      46.331  26.930  25.126  1.00  0.00           O  
ATOM      9  C1'  U5     1      45.668  27.844  25.990  1.00  0.00           C  
ATOM     10  H1'  U5     1      46.475  28.515  26.285  1.00  0.00           H  
ATOM     11  N1   U5     1      44.596  28.657  25.318  1.00  0.00           N  
ATOM     12  C6   U5     1      43.788  28.095  24.326  1.00  0.00           C  
ATOM     13  H6   U5     1      44.131  27.194  23.841  1.00  0.00           H  
ATOM     14  C5   U5     1      42.665  28.640  23.885  1.00  0.00           C  
ATOM     15  H5   U5     1      42.019  28.300  23.089  1.00  0.00           H  
ATOM     16  C4   U5     1      42.206  29.872  24.453  1.00  0.00           C  
ATOM     17  O4   U5     1      41.204  30.497  24.203  1.00  0.00           O  
ATOM     18  N3   U5     1      42.958  30.394  25.480  1.00  0.00           N  
ATOM     19  H3   U5     1      42.678  31.307  25.809  1.00  0.00           H  
ATOM     20  C2   U5     1      44.175  29.856  25.919  1.00  0.00           C  
ATOM     21  O2   U5     1      44.889  30.421  26.731  1.00  0.00           O  
ATOM     22  C3'  U5     1      45.269  25.521  26.840  1.00  0.00           C  
ATOM     23  H3'  U5     1      44.401  25.181  26.275  1.00  0.00           H  
ATOM     24  C2'  U5     1      45.127  27.071  27.201  1.00  0.00           C  
ATOM     25  H2'  U5     1      44.074  27.291  27.372  1.00  0.00           H  
ATOM     26  O2'  U5     1      45.994  27.432  28.317  1.00  0.00           O  
ATOM     27 HO2'  U5     1      45.758  26.779  28.980  1.00  0.00           H  
ATOM     28  O3'  U5     1      45.574  24.680  27.916  1.00  0.00           O  
ATOM     29  P     U     2      44.456  24.527  29.100  1.00  0.00           P  
ATOM     30  OP1   U     2      44.750  23.253  29.711  1.00  0.00           O  
ATOM     31  OP2   U     2      43.082  24.780  28.589  1.00  0.00           O  
ATOM     32  O5'   U     2      44.831  25.659  30.196  1.00  0.00           O  
ATOM     33  C5'   U     2      45.982  25.555  31.076  1.00  0.00           C  
ATOM     34  H5'   U     2      46.970  25.660  30.628  1.00  0.00           H  
ATOM     35 H5''   U     2      45.919  24.619  31.630  1.00  0.00           H  
ATOM     36  C4'   U     2      45.771  26.788  32.001  1.00  0.00           C  
ATOM     37  H4'   U     2      46.550  26.707  32.759  1.00  0.00           H  
ATOM     38  O4'   U     2      45.873  28.071  31.369  1.00  0.00           O  
ATOM     39  C1'   U     2      45.231  29.001  32.208  1.00  0.00           C  
ATOM     40  H1'   U     2      46.078  29.437  32.739  1.00  0.00           H  
ATOM     41  N1    U     2      44.482  30.073  31.442  1.00  0.00           N  
ATOM     42  C6    U     2      44.041  29.866  30.154  1.00  0.00           C  
ATOM     43  H6    U     2      44.096  28.859  29.768  1.00  0.00           H  
ATOM     44  C5    U     2      43.364  30.833  29.523  1.00  0.00           C  
ATOM     45  H5    U     2      42.793  30.692  28.617  1.00  0.00           H  
ATOM     46  C4    U     2      43.162  32.151  30.116  1.00  0.00           C  
ATOM     47  O4    U     2      42.663  33.087  29.545  1.00  0.00           O  
ATOM     48  N3    U     2      43.803  32.340  31.298  1.00  0.00           N  
ATOM     49  H3    U     2      43.743  33.298  31.613  1.00  0.00           H  
ATOM     50  C2    U     2      44.391  31.350  32.037  1.00  0.00           C  
ATOM     51  O2    U     2      44.930  31.616  33.155  1.00  0.00           O  
ATOM     52  C3'   U     2      44.397  26.792  32.717  1.00  0.00           C  
ATOM     53  H3'   U     2      43.556  26.675  32.034  1.00  0.00           H  
ATOM     54  C2'   U     2      44.394  28.268  33.229  1.00  0.00           C  
ATOM     55  H2'   U     2      43.425  28.766  33.237  1.00  0.00           H  
ATOM     56  O2'   U     2      45.088  28.327  34.507  1.00  0.00           O  
ATOM     57 HO2'   U     2      44.537  27.826  35.114  1.00  0.00           H  
ATOM     58  O3'   U     2      44.418  25.783  33.735  1.00  0.00           O  
ATOM     59  P     U     3      43.149  25.608  34.739  1.00  0.00           P  
ATOM     60  OP1   U     3      43.097  24.193  35.145  1.00  0.00           O  
ATOM     61  OP2   U     3      41.997  26.203  33.986  1.00  0.00           O  
ATOM     62  O5'   U     3      43.324  26.586  36.018  1.00  0.00           O  
ATOM     63  C5'   U     3      44.356  26.352  36.967  1.00  0.00           C  
ATOM     64  H5'   U     3      45.353  26.284  36.532  1.00  0.00           H  
ATOM     65 H5''   U     3      44.106  25.392  37.419  1.00  0.00           H  
ATOM     66  C4'   U     3      44.402  27.524  37.919  1.00  0.00           C  
ATOM     67  H4'   U     3      45.326  27.509  38.496  1.00  0.00           H  
ATOM     68  O4'   U     3      44.538  28.754  37.177  1.00  0.00           O  
ATOM     69  C1'   U     3      43.892  29.794  37.898  1.00  0.00           C  
ATOM     70  H1'   U     3      44.573  30.578  38.227  1.00  0.00           H  
ATOM     71  N1    U     3      42.985  30.463  36.921  1.00  0.00           N  
ATOM     72  C6    U     3      41.851  29.797  36.367  1.00  0.00           C  
ATOM     73  H6    U     3      41.478  28.863  36.760  1.00  0.00           H  
ATOM     74  C5    U     3      41.284  30.294  35.279  1.00  0.00           C  
ATOM     75  H5    U     3      40.431  29.826  34.810  1.00  0.00           H  
ATOM     76  C4    U     3      41.811  31.516  34.643  1.00  0.00           C  
ATOM     77  O4    U     3      41.226  32.010  33.656  1.00  0.00           O  
ATOM     78  N3    U     3      42.852  32.081  35.278  1.00  0.00           N  
ATOM     79  H3    U     3      43.354  32.797  34.773  1.00  0.00           H  
ATOM     80  C2    U     3      43.479  31.652  36.409  1.00  0.00           C  
ATOM     81  O2    U     3      44.387  32.313  36.886  1.00  0.00           O  
ATOM     82  C3'   U     3      43.184  27.652  38.788  1.00  0.00           C  
ATOM     83  H3'   U     3      42.232  27.570  38.264  1.00  0.00           H  
ATOM     84  C2'   U     3      43.266  29.145  39.163  1.00  0.00           C  
ATOM     85  H2'   U     3      42.264  29.494  39.413  1.00  0.00           H  
ATOM     86  O2'   U     3      44.218  29.457  40.124  1.00  0.00           O  
ATOM     87 HO2'   U     3      43.686  29.413  40.921  1.00  0.00           H  
ATOM     88  O3'   U     3      43.277  26.753  39.868  1.00  0.00           O  
ATOM     89  P     G     4      42.098  26.455  40.847  1.00  0.00           P  
ATOM     90  OP1   G     4      42.440  25.292  41.656  1.00  0.00           O  
ATOM     91  OP2   G     4      40.803  26.382  40.104  1.00  0.00           O  
ATOM     92  O5'   G     4      42.003  27.708  41.823  1.00  0.00           O  
ATOM     93  C5'   G     4      42.757  27.823  42.996  1.00  0.00           C  
ATOM     94  H5'   G     4      43.801  27.667  42.726  1.00  0.00           H  
ATOM     95 H5''   G     4      42.496  27.019  43.683  1.00  0.00           H  
ATOM     96  C4'   G     4      42.601  29.228  43.691  1.00  0.00           C  
ATOM     97  H4'   G     4      43.194  29.185  44.604  1.00  0.00           H  
ATOM     98  O4'   G     4      43.067  30.255  42.905  1.00  0.00           O  
ATOM     99  C1'   G     4      42.075  31.240  42.704  1.00  0.00           C  
ATOM    100  H1'   G     4      42.562  32.215  42.700  1.00  0.00           H  
ATOM    101  N9    G     4      41.401  31.295  41.404  1.00  0.00           N  
ATOM    102  C8    G     4      40.305  30.628  40.886  1.00  0.00           C  
ATOM    103  H8    G     4      39.771  29.938  41.523  1.00  0.00           H  
ATOM    104  N7    G     4      39.960  30.984  39.672  1.00  0.00           N  
ATOM    105  C5    G     4      40.872  32.063  39.392  1.00  0.00           C  
ATOM    106  C6    G     4      41.033  32.873  38.273  1.00  0.00           C  
ATOM    107  O6    G     4      40.335  32.883  37.294  1.00  0.00           O  
ATOM    108  N1    G     4      42.101  33.758  38.437  1.00  0.00           N  
ATOM    109  H1    G     4      42.186  34.380  37.646  1.00  0.00           H  
ATOM    110  C2    G     4      42.995  33.758  39.483  1.00  0.00           C  
ATOM    111  N2    G     4      43.957  34.617  39.346  1.00  0.00           N  
ATOM    112  H21   G     4      44.150  35.069  38.464  1.00  0.00           H  
ATOM    113  H22   G     4      44.699  34.675  40.029  1.00  0.00           H  
ATOM    114  N3    G     4      42.826  33.024  40.538  1.00  0.00           N  
ATOM    115  C4    G     4      41.782  32.144  40.389  1.00  0.00           C  
ATOM    116  C3'   G     4      41.154  29.635  44.114  1.00  0.00           C  
ATOM    117  H3'   G     4      40.525  29.093  43.408  1.00  0.00           H  
ATOM    118  C2'   G     4      41.055  31.172  43.935  1.00  0.00           C  
ATOM    119  H2'   G     4      40.100  31.588  43.614  1.00  0.00           H  
ATOM    120  O2'   G     4      41.564  31.735  45.061  1.00  0.00           O  
ATOM    121 HO2'   G     4      41.767  31.033  45.683  1.00  0.00           H  
ATOM    122  O3'   G     4      40.938  29.147  45.431  1.00  0.00           O  
ATOM    123  P     C     5      39.514  28.904  46.008  1.00  0.00           P  
ATOM    124  OP1   C     5      39.721  28.180  47.287  1.00  0.00           O  
ATOM    125  OP2   C     5      38.533  28.355  44.994  1.00  0.00           O  
ATOM    126  O5'   C     5      38.901  30.377  46.377  1.00  0.00           O  
ATOM    127  C5'   C     5      39.543  31.234  47.297  1.00  0.00           C  
ATOM    128  H5'   C     5      39.855  32.146  46.789  1.00  0.00           H  
ATOM    129 H5''   C     5      40.321  30.771  47.904  1.00  0.00           H  
ATOM    130  C4'   C     5      38.541  31.637  48.416  1.00  0.00           C  
ATOM    131  H4'   C     5      38.879  32.517  48.964  1.00  0.00           H  
ATOM    132  O4'   C     5      37.269  32.022  47.888  1.00  0.00           O  
ATOM    133  C1'   C     5      36.346  31.819  48.904  1.00  0.00           C  
ATOM    134  H1'   C     5      36.045  32.775  49.331  1.00  0.00           H  
ATOM    135  N1    C     5      35.094  31.093  48.556  1.00  0.00           N  
ATOM    136  C6    C     5      35.147  30.074  47.610  1.00  0.00           C  
ATOM    137  H6    C     5      36.050  29.738  47.123  1.00  0.00           H  
ATOM    138  C5    C     5      34.059  29.293  47.386  1.00  0.00           C  
ATOM    139  H5    C     5      34.121  28.437  46.730  1.00  0.00           H  
ATOM    140  C4    C     5      32.909  29.474  48.259  1.00  0.00           C  
ATOM    141  N4    C     5      31.772  28.776  48.146  1.00  0.00           N  
ATOM    142  H41   C     5      31.655  28.097  47.407  1.00  0.00           H  
ATOM    143  H42   C     5      31.002  29.092  48.717  1.00  0.00           H  
ATOM    144  N3    C     5      32.834  30.485  49.132  1.00  0.00           N  
ATOM    145  C2    C     5      33.908  31.334  49.263  1.00  0.00           C  
ATOM    146  O2    C     5      33.758  32.228  50.064  1.00  0.00           O  
ATOM    147  C3'   C     5      38.279  30.510  49.381  1.00  0.00           C  
ATOM    148  H3'   C     5      37.967  29.637  48.809  1.00  0.00           H  
ATOM    149  C2'   C     5      37.073  31.107  50.005  1.00  0.00           C  
ATOM    150  H2'   C     5      36.372  30.370  50.397  1.00  0.00           H  
ATOM    151  O2'   C     5      37.518  32.062  50.942  1.00  0.00           O  
ATOM    152 HO2'   C     5      38.446  31.883  51.114  1.00  0.00           H  
ATOM    153  O3'   C     5      39.344  30.317  50.339  1.00  0.00           O  
ATOM    154  P     G     6      39.513  28.831  50.959  1.00  0.00           P  
ATOM    155  OP1   G     6      40.756  28.869  51.687  1.00  0.00           O  
ATOM    156  OP2   G     6      39.272  27.773  49.978  1.00  0.00           O  
ATOM    157  O5'   G     6      38.417  28.637  52.050  1.00  0.00           O  
ATOM    158  C5'   G     6      38.293  29.519  53.132  1.00  0.00           C  
ATOM    159  H5'   G     6      38.466  30.531  52.766  1.00  0.00           H  
ATOM    160 H5''   G     6      38.933  29.130  53.924  1.00  0.00           H  
ATOM    161  C4'   G     6      36.838  29.427  53.737  1.00  0.00           C  
ATOM    162  H4'   G     6      36.723  30.104  54.584  1.00  0.00           H  
ATOM    163  O4'   G     6      35.901  29.802  52.696  1.00  0.00           O  
ATOM    164  C1'   G     6      34.748  28.938  52.816  1.00  0.00           C  
ATOM    165  H1'   G     6      33.815  29.499  52.865  1.00  0.00           H  
ATOM    166  N9    G     6      34.665  27.955  51.686  1.00  0.00           N  
ATOM    167  C8    G     6      35.585  27.718  50.704  1.00  0.00           C  
ATOM    168  H8    G     6      36.493  28.303  50.670  1.00  0.00           H  
ATOM    169  N7    G     6      35.204  26.810  49.808  1.00  0.00           N  
ATOM    170  C5    G     6      33.905  26.494  50.260  1.00  0.00           C  
ATOM    171  C6    G     6      32.832  25.721  49.660  1.00  0.00           C  
ATOM    172  O6    G     6      32.851  25.175  48.541  1.00  0.00           O  
ATOM    173  N1    G     6      31.675  25.762  50.355  1.00  0.00           N  
ATOM    174  H1    G     6      30.948  25.103  50.118  1.00  0.00           H  
ATOM    175  C2    G     6      31.576  26.348  51.557  1.00  0.00           C  
ATOM    176  N2    G     6      30.423  26.328  52.218  1.00  0.00           N  
ATOM    177  H21   G     6      29.697  25.691  51.924  1.00  0.00           H  
ATOM    178  H22   G     6      30.367  26.910  53.041  1.00  0.00           H  
ATOM    179  N3    G     6      32.512  27.078  52.204  1.00  0.00           N  
ATOM    180  C4    G     6      33.575  27.176  51.408  1.00  0.00           C  
ATOM    181  C3'   G     6      36.409  28.046  54.248  1.00  0.00           C  
ATOM    182  H3'   G     6      36.744  27.247  53.586  1.00  0.00           H  
ATOM    183  C2'   G     6      34.861  28.292  54.198  1.00  0.00           C  
ATOM    184  H2'   G     6      34.373  27.317  54.180  1.00  0.00           H  
ATOM    185  O2'   G     6      34.390  29.170  55.265  1.00  0.00           O  
ATOM    186 HO2'   G     6      33.456  29.389  55.220  1.00  0.00           H  
ATOM    187  O3'   G     6      36.880  27.694  55.521  1.00  0.00           O  
ATOM    188  P     G     7      36.880  26.171  56.033  1.00  0.00           P  
ATOM    189  OP1   G     7      37.458  26.067  57.428  1.00  0.00           O  
ATOM    190  OP2   G     7      37.495  25.436  54.963  1.00  0.00           O  
ATOM    191  O5'   G     7      35.365  25.674  56.161  1.00  0.00           O  
ATOM    192  C5'   G     7      34.495  26.129  57.156  1.00  0.00           C  
ATOM    193  H5'   G     7      34.399  27.215  57.184  1.00  0.00           H  
ATOM    194 H5''   G     7      34.929  25.825  58.108  1.00  0.00           H  
ATOM    195  C4'   G     7      33.090  25.501  57.215  1.00  0.00           C  
ATOM    196  H4'   G     7      32.530  25.769  58.112  1.00  0.00           H  
ATOM    197  O4'   G     7      32.269  25.756  56.140  1.00  0.00           O  
ATOM    198  C1'   G     7      31.641  24.571  55.682  1.00  0.00           C  
ATOM    199  H1'   G     7      30.557  24.655  55.602  1.00  0.00           H  
ATOM    200  N9    G     7      32.247  24.117  54.416  1.00  0.00           N  
ATOM    201  C8    G     7      33.479  24.386  53.849  1.00  0.00           C  
ATOM    202  H8    G     7      34.230  24.980  54.348  1.00  0.00           H  
ATOM    203  N7    G     7      33.645  23.925  52.612  1.00  0.00           N  
ATOM    204  C5    G     7      32.480  23.150  52.409  1.00  0.00           C  
ATOM    205  C6    G     7      32.080  22.282  51.325  1.00  0.00           C  
ATOM    206  O6    G     7      32.677  22.020  50.311  1.00  0.00           O  
ATOM    207  N1    G     7      30.861  21.627  51.642  1.00  0.00           N  
ATOM    208  H1    G     7      30.591  20.897  51.000  1.00  0.00           H  
ATOM    209  C2    G     7      30.121  21.794  52.754  1.00  0.00           C  
ATOM    210  N2    G     7      28.947  21.240  52.821  1.00  0.00           N  
ATOM    211  H21   G     7      28.577  20.557  52.175  1.00  0.00           H  
ATOM    212  H22   G     7      28.362  21.454  53.615  1.00  0.00           H  
ATOM    213  N3    G     7      30.439  22.708  53.691  1.00  0.00           N  
ATOM    214  C4    G     7      31.665  23.270  53.480  1.00  0.00           C  
ATOM    215  C3'   G     7      33.258  23.948  57.308  1.00  0.00           C  
ATOM    216  H3'   G     7      34.060  23.641  56.636  1.00  0.00           H  
ATOM    217  C2'   G     7      31.836  23.452  56.776  1.00  0.00           C  
ATOM    218  H2'   G     7      31.842  22.501  56.243  1.00  0.00           H  
ATOM    219  O2'   G     7      30.766  23.580  57.702  1.00  0.00           O  
ATOM    220 HO2'   G     7      31.076  23.180  58.518  1.00  0.00           H  
ATOM    221  O3'   G     7      33.445  23.416  58.545  1.00  0.00           O  
ATOM    222  P     U     8      34.251  22.074  58.761  1.00  0.00           P  
ATOM    223  OP1   U     8      34.398  21.863  60.194  1.00  0.00           O  
ATOM    224  OP2   U     8      35.466  22.181  57.898  1.00  0.00           O  
ATOM    225  O5'   U     8      33.296  20.850  58.271  1.00  0.00           O  
ATOM    226  C5'   U     8      32.255  20.396  59.150  1.00  0.00           C  
ATOM    227  H5'   U     8      31.632  21.223  59.492  1.00  0.00           H  
ATOM    228 H5''   U     8      32.790  20.011  60.018  1.00  0.00           H  
ATOM    229  C4'   U     8      31.481  19.238  58.406  1.00  0.00           C  
ATOM    230  H4'   U     8      30.825  18.829  59.174  1.00  0.00           H  
ATOM    231  O4'   U     8      30.731  19.688  57.301  1.00  0.00           O  
ATOM    232  C1'   U     8      30.649  18.664  56.312  1.00  0.00           C  
ATOM    233  H1'   U     8      29.606  18.372  56.193  1.00  0.00           H  
ATOM    234  N1    U     8      31.299  19.118  55.024  1.00  0.00           N  
ATOM    235  C6    U     8      32.351  19.961  54.996  1.00  0.00           C  
ATOM    236  H6    U     8      32.730  20.382  55.916  1.00  0.00           H  
ATOM    237  C5    U     8      32.971  20.168  53.842  1.00  0.00           C  
ATOM    238  H5    U     8      33.889  20.734  53.788  1.00  0.00           H  
ATOM    239  C4    U     8      32.745  19.384  52.628  1.00  0.00           C  
ATOM    240  O4    U     8      33.409  19.427  51.604  1.00  0.00           O  
ATOM    241  N3    U     8      31.605  18.630  52.688  1.00  0.00           N  
ATOM    242  H3    U     8      31.317  18.028  51.930  1.00  0.00           H  
ATOM    243  C2    U     8      30.927  18.401  53.891  1.00  0.00           C  
ATOM    244  O2    U     8      29.916  17.662  53.872  1.00  0.00           O  
ATOM    245  C3'   U     8      32.365  18.150  57.846  1.00  0.00           C  
ATOM    246  H3'   U     8      33.160  18.623  57.270  1.00  0.00           H  
ATOM    247  C2'   U     8      31.379  17.527  56.873  1.00  0.00           C  
ATOM    248  H2'   U     8      31.866  17.048  56.023  1.00  0.00           H  
ATOM    249  O2'   U     8      30.358  16.775  57.478  1.00  0.00           O  
ATOM    250 HO2'   U     8      30.625  16.593  58.382  1.00  0.00           H  
ATOM    251  O3'   U     8      32.820  17.253  58.844  1.00  0.00           O  
ATOM    252  P     G     9      34.140  16.358  58.654  1.00  0.00           P  
ATOM    253  OP1   G     9      34.412  15.603  59.896  1.00  0.00           O  
ATOM    254  OP2   G     9      35.215  17.154  58.111  1.00  0.00           O  
ATOM    255  O5'   G     9      33.593  15.293  57.523  1.00  0.00           O  
ATOM    256  C5'   G     9      32.754  14.260  57.878  1.00  0.00           C  
ATOM    257  H5'   G     9      31.902  14.702  58.395  1.00  0.00           H  
ATOM    258 H5''   G     9      33.243  13.569  58.564  1.00  0.00           H  
ATOM    259  C4'   G     9      32.312  13.570  56.550  1.00  0.00           C  
ATOM    260  H4'   G     9      31.596  12.820  56.885  1.00  0.00           H  
ATOM    261  O4'   G     9      31.733  14.402  55.530  1.00  0.00           O  
ATOM    262  C1'   G     9      32.004  13.813  54.240  1.00  0.00           C  
ATOM    263  H1'   G     9      31.126  13.630  53.621  1.00  0.00           H  
ATOM    264  N9    G     9      33.007  14.671  53.465  1.00  0.00           N  
ATOM    265  C8    G     9      33.649  15.770  54.029  1.00  0.00           C  
ATOM    266  H8    G     9      33.473  16.115  55.037  1.00  0.00           H  
ATOM    267  N7    G     9      34.455  16.298  53.237  1.00  0.00           N  
ATOM    268  C5    G     9      34.384  15.603  52.044  1.00  0.00           C  
ATOM    269  C6    G     9      35.065  15.715  50.799  1.00  0.00           C  
ATOM    270  O6    G     9      35.899  16.576  50.451  1.00  0.00           O  
ATOM    271  N1    G     9      34.720  14.751  49.871  1.00  0.00           N  
ATOM    272  H1    G     9      35.042  14.799  48.914  1.00  0.00           H  
ATOM    273  C2    G     9      33.836  13.769  50.154  1.00  0.00           C  
ATOM    274  N2    G     9      33.617  12.969  49.086  1.00  0.00           N  
ATOM    275  H21   G     9      33.914  13.173  48.143  1.00  0.00           H  
ATOM    276  H22   G     9      32.998  12.212  49.338  1.00  0.00           H  
ATOM    277  N3    G     9      33.177  13.607  51.312  1.00  0.00           N  
ATOM    278  C4    G     9      33.464  14.602  52.226  1.00  0.00           C  
ATOM    279  C3'   G     9      33.373  12.752  55.780  1.00  0.00           C  
ATOM    280  H3'   G     9      34.275  13.347  55.637  1.00  0.00           H  
ATOM    281  C2'   G     9      32.688  12.502  54.472  1.00  0.00           C  
ATOM    282  H2'   G     9      33.442  12.386  53.693  1.00  0.00           H  
ATOM    283  O2'   G     9      31.661  11.495  54.509  1.00  0.00           O  
ATOM    284 HO2'   G     9      32.093  10.653  54.676  1.00  0.00           H  
ATOM    285  O3'   G     9      33.695  11.572  56.494  1.00  0.00           O  
ATOM    286  P     U    10      35.191  11.150  56.775  1.00  0.00           P  
ATOM    287  OP1   U    10      35.132   9.677  56.853  1.00  0.00           O  
ATOM    288  OP2   U    10      35.574  11.922  57.963  1.00  0.00           O  
ATOM    289  O5'   U    10      35.917  11.601  55.362  1.00  0.00           O  
ATOM    290  C5'   U    10      35.853  10.788  54.273  1.00  0.00           C  
ATOM    291  H5'   U    10      34.827  10.628  53.943  1.00  0.00           H  
ATOM    292 H5''   U    10      36.242   9.795  54.500  1.00  0.00           H  
ATOM    293  C4'   U    10      36.656  11.401  53.087  1.00  0.00           C  
ATOM    294  H4'   U    10      36.540  10.882  52.136  1.00  0.00           H  
ATOM    295  O4'   U    10      36.160  12.768  52.751  1.00  0.00           O  
ATOM    296  C1'   U    10      37.278  13.576  52.391  1.00  0.00           C  
ATOM    297  H1'   U    10      37.056  14.106  51.465  1.00  0.00           H  
ATOM    298  N1    U    10      37.562  14.599  53.503  1.00  0.00           N  
ATOM    299  C6    U    10      37.114  14.658  54.801  1.00  0.00           C  
ATOM    300  H6    U    10      36.569  13.857  55.278  1.00  0.00           H  
ATOM    301  C5    U    10      37.383  15.717  55.602  1.00  0.00           C  
ATOM    302  H5    U    10      37.040  15.750  56.625  1.00  0.00           H  
ATOM    303  C4    U    10      38.005  16.907  55.011  1.00  0.00           C  
ATOM    304  O4    U    10      38.134  17.995  55.618  1.00  0.00           O  
ATOM    305  N3    U    10      38.347  16.815  53.735  1.00  0.00           N  
ATOM    306  H3    U    10      38.938  17.527  53.330  1.00  0.00           H  
ATOM    307  C2    U    10      38.087  15.763  52.933  1.00  0.00           C  
ATOM    308  O2    U    10      38.626  15.809  51.829  1.00  0.00           O  
ATOM    309  C3'   U    10      38.158  11.593  53.283  1.00  0.00           C  
ATOM    310  H3'   U    10      38.249  12.075  54.257  1.00  0.00           H  
ATOM    311  C2'   U    10      38.478  12.615  52.219  1.00  0.00           C  
ATOM    312  H2'   U    10      39.409  13.135  52.445  1.00  0.00           H  
ATOM    313  O2'   U    10      38.466  12.007  50.909  1.00  0.00           O  
ATOM    314 HO2'   U    10      38.871  11.140  50.977  1.00  0.00           H  
ATOM    315  O3'   U    10      38.872  10.363  53.308  1.00  0.00           O  
ATOM    316  P     A    11      40.424  10.138  53.008  1.00  0.00           P  
ATOM    317  OP1   A    11      40.909   8.848  53.576  1.00  0.00           O  
ATOM    318  OP2   A    11      41.254  11.340  53.437  1.00  0.00           O  
ATOM    319  O5'   A    11      40.546  10.123  51.412  1.00  0.00           O  
ATOM    320  C5'   A    11      40.376   8.831  50.713  1.00  0.00           C  
ATOM    321  H5'   A    11      39.404   8.351  50.829  1.00  0.00           H  
ATOM    322 H5''   A    11      41.085   8.128  51.151  1.00  0.00           H  
ATOM    323  C4'   A    11      40.701   8.960  49.234  1.00  0.00           C  
ATOM    324  H4'   A    11      40.497   7.963  48.845  1.00  0.00           H  
ATOM    325  O4'   A    11      39.828   9.894  48.549  1.00  0.00           O  
ATOM    326  C1'   A    11      40.627  10.347  47.482  1.00  0.00           C  
ATOM    327  H1'   A    11      40.178  10.123  46.514  1.00  0.00           H  
ATOM    328  N9    A    11      40.882  11.795  47.581  1.00  0.00           N  
ATOM    329  C8    A    11      41.020  12.635  48.616  1.00  0.00           C  
ATOM    330  H8    A    11      40.759  12.419  49.642  1.00  0.00           H  
ATOM    331  N7    A    11      41.483  13.863  48.374  1.00  0.00           N  
ATOM    332  C5    A    11      41.615  13.816  46.986  1.00  0.00           C  
ATOM    333  C6    A    11      41.954  14.771  45.982  1.00  0.00           C  
ATOM    334  N6    A    11      42.370  16.058  46.272  1.00  0.00           N  
ATOM    335  H61   A    11      42.677  16.618  45.490  1.00  0.00           H  
ATOM    336  H62   A    11      42.365  16.351  47.239  1.00  0.00           H  
ATOM    337  N1    A    11      41.831  14.461  44.650  1.00  0.00           N  
ATOM    338  C2    A    11      41.425  13.229  44.390  1.00  0.00           C  
ATOM    339  H2    A    11      41.307  12.926  43.360  1.00  0.00           H  
ATOM    340  N3    A    11      41.165  12.221  45.211  1.00  0.00           N  
ATOM    341  C4    A    11      41.205  12.623  46.491  1.00  0.00           C  
ATOM    342  C3'   A    11      42.162   9.299  48.883  1.00  0.00           C  
ATOM    343  H3'   A    11      42.416   9.985  49.692  1.00  0.00           H  
ATOM    344  C2'   A    11      42.003   9.707  47.429  1.00  0.00           C  
ATOM    345  H2'   A    11      42.877  10.305  47.170  1.00  0.00           H  
ATOM    346  O2'   A    11      41.978   8.640  46.545  1.00  0.00           O  
ATOM    347 HO2'   A    11      42.629   8.017  46.874  1.00  0.00           H  
ATOM    348  O3'   A    11      43.146   8.254  48.961  1.00  0.00           O  
ATOM    349  P     A    12      44.634   8.570  49.351  1.00  0.00           P  
ATOM    350  OP1   A    12      45.455   7.313  49.117  1.00  0.00           O  
ATOM    351  OP2   A    12      44.669   9.245  50.680  1.00  0.00           O  
ATOM    352  O5'   A    12      45.110   9.787  48.345  1.00  0.00           O  
ATOM    353  C5'   A    12      45.625   9.482  47.027  1.00  0.00           C  
ATOM    354  H5'   A    12      44.908   8.993  46.366  1.00  0.00           H  
ATOM    355 H5''   A    12      46.386   8.714  47.163  1.00  0.00           H  
ATOM    356  C4'   A    12      46.051  10.914  46.333  1.00  0.00           C  
ATOM    357  H4'   A    12      46.291  10.675  45.297  1.00  0.00           H  
ATOM    358  O4'   A    12      44.996  11.878  46.240  1.00  0.00           O  
ATOM    359  C1'   A    12      45.449  13.183  46.446  1.00  0.00           C  
ATOM    360  H1'   A    12      45.151  13.890  45.672  1.00  0.00           H  
ATOM    361  N9    A    12      44.985  13.670  47.765  1.00  0.00           N  
ATOM    362  C8    A    12      44.640  12.964  48.921  1.00  0.00           C  
ATOM    363  H8    A    12      44.296  11.943  48.837  1.00  0.00           H  
ATOM    364  N7    A    12      44.553  13.652  49.989  1.00  0.00           N  
ATOM    365  C5    A    12      44.903  14.901  49.605  1.00  0.00           C  
ATOM    366  C6    A    12      45.131  16.125  50.233  1.00  0.00           C  
ATOM    367  N6    A    12      44.961  16.214  51.515  1.00  0.00           N  
ATOM    368  H61   A    12      44.602  15.443  52.061  1.00  0.00           H  
ATOM    369  H62   A    12      45.144  17.096  51.972  1.00  0.00           H  
ATOM    370  N1    A    12      45.624  17.198  49.676  1.00  0.00           N  
ATOM    371  C2    A    12      45.739  17.058  48.336  1.00  0.00           C  
ATOM    372  H2    A    12      46.167  17.922  47.849  1.00  0.00           H  
ATOM    373  N3    A    12      45.542  16.059  47.515  1.00  0.00           N  
ATOM    374  C4    A    12      45.098  14.939  48.249  1.00  0.00           C  
ATOM    375  C3'   A    12      47.221  11.651  46.996  1.00  0.00           C  
ATOM    376  H3'   A    12      47.056  11.714  48.071  1.00  0.00           H  
ATOM    377  C2'   A    12      46.973  13.082  46.448  1.00  0.00           C  
ATOM    378  H2'   A    12      47.401  13.811  47.136  1.00  0.00           H  
ATOM    379  O2'   A    12      47.414  13.397  45.118  1.00  0.00           O  
ATOM    380 HO2'   A    12      47.691  14.310  45.221  1.00  0.00           H  
ATOM    381  O3'   A    12      48.496  11.040  46.838  1.00  0.00           O  
ATOM    382  P     G    13      49.773  11.394  47.764  1.00  0.00           P  
ATOM    383  OP1   G    13      51.052  10.661  47.379  1.00  0.00           O  
ATOM    384  OP2   G    13      49.242  11.175  49.109  1.00  0.00           O  
ATOM    385  O5'   G    13      50.078  12.915  47.593  1.00  0.00           O  
ATOM    386  C5'   G    13      50.525  13.345  46.332  1.00  0.00           C  
ATOM    387  H5'   G    13      49.772  13.152  45.568  1.00  0.00           H  
ATOM    388 H5''   G    13      51.524  12.912  46.285  1.00  0.00           H  
ATOM    389  C4'   G    13      50.636  14.878  46.301  1.00  0.00           C  
ATOM    390  H4'   G    13      51.011  15.179  45.322  1.00  0.00           H  
ATOM    391  O4'   G    13      49.431  15.475  46.733  1.00  0.00           O  
ATOM    392  C1'   G    13      49.552  16.506  47.660  1.00  0.00           C  
ATOM    393  H1'   G    13      48.998  17.383  47.325  1.00  0.00           H  
ATOM    394  N9    G    13      48.991  16.210  49.053  1.00  0.00           N  
ATOM    395  C8    G    13      48.432  15.078  49.553  1.00  0.00           C  
ATOM    396  H8    G    13      48.426  14.194  48.933  1.00  0.00           H  
ATOM    397  N7    G    13      48.158  15.152  50.798  1.00  0.00           N  
ATOM    398  C5    G    13      48.374  16.524  51.133  1.00  0.00           C  
ATOM    399  C6    G    13      48.082  17.305  52.333  1.00  0.00           C  
ATOM    400  O6    G    13      47.625  16.999  53.417  1.00  0.00           O  
ATOM    401  N1    G    13      48.445  18.625  52.128  1.00  0.00           N  
ATOM    402  H1    G    13      48.063  19.279  52.796  1.00  0.00           H  
ATOM    403  C2    G    13      49.050  19.108  51.040  1.00  0.00           C  
ATOM    404  N2    G    13      49.582  20.278  51.131  1.00  0.00           N  
ATOM    405  H21   G    13      50.093  20.533  50.297  1.00  0.00           H  
ATOM    406  H22   G    13      49.405  20.850  51.944  1.00  0.00           H  
ATOM    407  N3    G    13      49.234  18.481  49.873  1.00  0.00           N  
ATOM    408  C4    G    13      48.930  17.136  50.055  1.00  0.00           C  
ATOM    409  C3'   G    13      51.671  15.459  47.320  1.00  0.00           C  
ATOM    410  H3'   G    13      51.583  14.959  48.285  1.00  0.00           H  
ATOM    411  C2'   G    13      51.025  16.860  47.702  1.00  0.00           C  
ATOM    412  H2'   G    13      51.288  17.248  48.686  1.00  0.00           H  
ATOM    413  O2'   G    13      51.220  18.009  46.777  1.00  0.00           O  
ATOM    414 HO2'   G    13      52.146  18.026  46.526  1.00  0.00           H  
ATOM    415  O3'   G    13      53.055  15.502  46.901  1.00  0.00           O  
ATOM    416  P     U    14      54.228  15.210  47.961  1.00  0.00           P  
ATOM    417  OP1   U    14      55.438  15.276  47.159  1.00  0.00           O  
ATOM    418  OP2   U    14      53.934  13.955  48.626  1.00  0.00           O  
ATOM    419  O5'   U    14      54.136  16.467  48.959  1.00  0.00           O  
ATOM    420  C5'   U    14      54.498  17.723  48.392  1.00  0.00           C  
ATOM    421  H5'   U    14      54.057  17.942  47.420  1.00  0.00           H  
ATOM    422 H5''   U    14      55.588  17.739  48.363  1.00  0.00           H  
ATOM    423  C4'   U    14      54.267  18.863  49.434  1.00  0.00           C  
ATOM    424  H4'   U    14      54.638  19.776  48.969  1.00  0.00           H  
ATOM    425  O4'   U    14      52.820  18.965  49.839  1.00  0.00           O  
ATOM    426  C1'   U    14      52.771  19.363  51.220  1.00  0.00           C  
ATOM    427  H1'   U    14      52.192  20.278  51.338  1.00  0.00           H  
ATOM    428  N1    U    14      52.205  18.221  52.062  1.00  0.00           N  
ATOM    429  C6    U    14      52.132  16.875  51.649  1.00  0.00           C  
ATOM    430  H6    U    14      52.595  16.633  50.704  1.00  0.00           H  
ATOM    431  C5    U    14      51.500  15.954  52.375  1.00  0.00           C  
ATOM    432  H5    U    14      51.402  14.955  51.977  1.00  0.00           H  
ATOM    433  C4    U    14      50.937  16.275  53.684  1.00  0.00           C  
ATOM    434  O4    U    14      50.516  15.445  54.551  1.00  0.00           O  
ATOM    435  N3    U    14      51.008  17.625  54.025  1.00  0.00           N  
ATOM    436  H3    U    14      50.468  17.974  54.803  1.00  0.00           H  
ATOM    437  C2    U    14      51.653  18.616  53.299  1.00  0.00           C  
ATOM    438  O2    U    14      51.515  19.725  53.694  1.00  0.00           O  
ATOM    439  C3'   U    14      55.039  18.725  50.771  1.00  0.00           C  
ATOM    440  H3'   U    14      55.042  17.707  51.159  1.00  0.00           H  
ATOM    441  C2'   U    14      54.226  19.722  51.643  1.00  0.00           C  
ATOM    442  H2'   U    14      54.229  19.482  52.706  1.00  0.00           H  
ATOM    443  O2'   U    14      54.565  21.042  51.416  1.00  0.00           O  
ATOM    444 HO2'   U    14      55.515  20.986  51.546  1.00  0.00           H  
ATOM    445  O3'   U    14      56.428  19.096  50.609  1.00  0.00           O  
ATOM    446  P     G    15      57.455  19.065  51.850  1.00  0.00           P  
ATOM    447  OP1   G    15      58.828  18.826  51.315  1.00  0.00           O  
ATOM    448  OP2   G    15      56.905  18.138  52.894  1.00  0.00           O  
ATOM    449  O5'   G    15      57.374  20.490  52.491  1.00  0.00           O  
ATOM    450  C5'   G    15      57.758  21.744  51.852  1.00  0.00           C  
ATOM    451  H5'   G    15      56.921  22.437  51.764  1.00  0.00           H  
ATOM    452 H5''   G    15      58.186  21.562  50.866  1.00  0.00           H  
ATOM    453  C4'   G    15      58.791  22.445  52.757  1.00  0.00           C  
ATOM    454  H4'   G    15      58.991  23.343  52.173  1.00  0.00           H  
ATOM    455  O4'   G    15      58.218  22.880  53.949  1.00  0.00           O  
ATOM    456  C1'   G    15      59.028  22.383  55.031  1.00  0.00           C  
ATOM    457  H1'   G    15      59.149  23.240  55.694  1.00  0.00           H  
ATOM    458  N9    G    15      58.470  21.189  55.746  1.00  0.00           N  
ATOM    459  C8    G    15      58.561  19.868  55.445  1.00  0.00           C  
ATOM    460  H8    G    15      59.027  19.509  54.539  1.00  0.00           H  
ATOM    461  N7    G    15      58.226  19.064  56.426  1.00  0.00           N  
ATOM    462  C5    G    15      57.833  19.933  57.399  1.00  0.00           C  
ATOM    463  C6    G    15      57.306  19.616  58.665  1.00  0.00           C  
ATOM    464  O6    G    15      56.946  18.483  59.077  1.00  0.00           O  
ATOM    465  N1    G    15      57.025  20.731  59.424  1.00  0.00           N  
ATOM    466  H1    G    15      56.433  20.604  60.233  1.00  0.00           H  
ATOM    467  C2    G    15      57.153  21.997  58.943  1.00  0.00           C  
ATOM    468  N2    G    15      56.912  23.055  59.699  1.00  0.00           N  
ATOM    469  H21   G    15      57.299  23.921  59.352  1.00  0.00           H  
ATOM    470  H22   G    15      56.668  22.953  60.674  1.00  0.00           H  
ATOM    471  N3    G    15      57.649  22.379  57.753  1.00  0.00           N  
ATOM    472  C4    G    15      57.972  21.243  56.993  1.00  0.00           C  
ATOM    473  C3'   G    15      60.088  21.718  52.988  1.00  0.00           C  
ATOM    474  H3'   G    15      59.925  20.643  53.061  1.00  0.00           H  
ATOM    475  C2'   G    15      60.452  22.120  54.448  1.00  0.00           C  
ATOM    476  H2'   G    15      60.924  21.297  54.985  1.00  0.00           H  
ATOM    477  O2'   G    15      61.097  23.379  54.565  1.00  0.00           O  
ATOM    478 HO2'   G    15      61.257  23.677  53.666  1.00  0.00           H  
ATOM    479  O3'   G    15      61.140  22.045  52.115  1.00  0.00           O  
ATOM    480  P     C    16      62.132  20.977  51.669  1.00  0.00           P  
ATOM    481  OP1   C    16      63.180  21.619  50.862  1.00  0.00           O  
ATOM    482  OP2   C    16      61.407  19.817  51.150  1.00  0.00           O  
ATOM    483  O5'   C    16      62.737  20.537  53.016  1.00  0.00           O  
ATOM    484  C5'   C    16      63.640  21.369  53.685  1.00  0.00           C  
ATOM    485  H5'   C    16      63.128  22.302  53.918  1.00  0.00           H  
ATOM    486 H5''   C    16      64.455  21.705  53.044  1.00  0.00           H  
ATOM    487  C4'   C    16      64.167  20.749  54.939  1.00  0.00           C  
ATOM    488  H4'   C    16      64.635  21.496  55.580  1.00  0.00           H  
ATOM    489  O4'   C    16      63.066  20.174  55.719  1.00  0.00           O  
ATOM    490  C1'   C    16      63.641  19.138  56.531  1.00  0.00           C  
ATOM    491  H1'   C    16      63.888  19.434  57.550  1.00  0.00           H  
ATOM    492  N1    C    16      62.634  18.042  56.527  1.00  0.00           N  
ATOM    493  C6    C    16      62.336  17.384  55.401  1.00  0.00           C  
ATOM    494  H6    C    16      62.871  17.542  54.476  1.00  0.00           H  
ATOM    495  C5    C    16      61.387  16.408  55.399  1.00  0.00           C  
ATOM    496  H5    C    16      61.378  15.692  54.590  1.00  0.00           H  
ATOM    497  C4    C    16      60.619  16.280  56.605  1.00  0.00           C  
ATOM    498  N4    C    16      59.796  15.333  56.705  1.00  0.00           N  
ATOM    499  H41   C    16      59.492  15.209  57.660  1.00  0.00           H  
ATOM    500  H42   C    16      59.649  14.623  56.001  1.00  0.00           H  
ATOM    501  N3    C    16      60.836  17.006  57.708  1.00  0.00           N  
ATOM    502  C2    C    16      61.834  17.941  57.675  1.00  0.00           C  
ATOM    503  O2    C    16      61.974  18.597  58.679  1.00  0.00           O  
ATOM    504  C3'   C    16      65.053  19.616  54.539  1.00  0.00           C  
ATOM    505  H3'   C    16      64.725  19.061  53.660  1.00  0.00           H  
ATOM    506  C2'   C    16      64.991  18.831  55.841  1.00  0.00           C  
ATOM    507  H2'   C    16      65.093  17.758  55.685  1.00  0.00           H  
ATOM    508  O2'   C    16      66.057  19.244  56.716  1.00  0.00           O  
ATOM    509 HO2'   C    16      66.864  19.190  56.199  1.00  0.00           H  
ATOM    510  O3'   C    16      66.450  19.956  54.291  1.00  0.00           O  
ATOM    511  P     A    17      67.113  19.724  52.835  1.00  0.00           P  
ATOM    512  OP1   A    17      68.505  20.188  52.957  1.00  0.00           O  
ATOM    513  OP2   A    17      66.186  20.300  51.791  1.00  0.00           O  
ATOM    514  O5'   A    17      67.035  18.107  52.675  1.00  0.00           O  
ATOM    515  C5'   A    17      67.758  17.473  51.631  1.00  0.00           C  
ATOM    516  H5'   A    17      68.774  17.864  51.576  1.00  0.00           H  
ATOM    517 H5''   A    17      67.330  17.880  50.715  1.00  0.00           H  
ATOM    518  C4'   A    17      67.810  15.955  51.682  1.00  0.00           C  
ATOM    519  H4'   A    17      67.920  15.513  50.691  1.00  0.00           H  
ATOM    520  O4'   A    17      68.896  15.462  52.444  1.00  0.00           O  
ATOM    521  C1'   A    17      68.462  14.704  53.633  1.00  0.00           C  
ATOM    522  H1'   A    17      69.168  13.895  53.818  1.00  0.00           H  
ATOM    523  N9    A    17      68.326  15.452  54.876  1.00  0.00           N  
ATOM    524  C8    A    17      68.538  16.814  55.054  1.00  0.00           C  
ATOM    525  H8    A    17      68.835  17.468  54.247  1.00  0.00           H  
ATOM    526  N7    A    17      68.268  17.171  56.322  1.00  0.00           N  
ATOM    527  C5    A    17      68.076  15.938  56.970  1.00  0.00           C  
ATOM    528  C6    A    17      68.058  15.419  58.338  1.00  0.00           C  
ATOM    529  N6    A    17      67.985  16.160  59.445  1.00  0.00           N  
ATOM    530  H61   A    17      67.835  15.723  60.344  1.00  0.00           H  
ATOM    531  H62   A    17      67.906  17.166  59.437  1.00  0.00           H  
ATOM    532  N1    A    17      67.982  14.138  58.578  1.00  0.00           N  
ATOM    533  C2    A    17      67.972  13.283  57.546  1.00  0.00           C  
ATOM    534  H2    A    17      67.825  12.236  57.764  1.00  0.00           H  
ATOM    535  N3    A    17      68.124  13.599  56.319  1.00  0.00           N  
ATOM    536  C4    A    17      68.166  14.906  56.104  1.00  0.00           C  
ATOM    537  C3'   A    17      66.570  15.349  52.271  1.00  0.00           C  
ATOM    538  H3'   A    17      66.042  16.096  52.865  1.00  0.00           H  
ATOM    539  C2'   A    17      67.161  14.161  53.072  1.00  0.00           C  
ATOM    540  H2'   A    17      66.485  13.904  53.887  1.00  0.00           H  
ATOM    541  O2'   A    17      67.398  13.006  52.282  1.00  0.00           O  
ATOM    542 HO2'   A    17      66.624  12.793  51.756  1.00  0.00           H  
ATOM    543  O3'   A    17      65.642  14.849  51.348  1.00  0.00           O  
ATOM    544  P     G    18      64.086  15.001  51.632  1.00  0.00           P  
ATOM    545  OP1   G    18      63.278  14.374  50.528  1.00  0.00           O  
ATOM    546  OP2   G    18      63.723  16.392  52.112  1.00  0.00           O  
ATOM    547  O5'   G    18      63.897  14.040  52.947  1.00  0.00           O  
ATOM    548  C5'   G    18      63.933  12.675  52.847  1.00  0.00           C  
ATOM    549  H5'   G    18      64.867  12.268  52.461  1.00  0.00           H  
ATOM    550 H5''   G    18      63.172  12.387  52.122  1.00  0.00           H  
ATOM    551  C4'   G    18      63.766  12.013  54.175  1.00  0.00           C  
ATOM    552  H4'   G    18      63.888  10.938  54.046  1.00  0.00           H  
ATOM    553  O4'   G    18      64.882  12.419  54.925  1.00  0.00           O  
ATOM    554  C1'   G    18      64.494  12.329  56.275  1.00  0.00           C  
ATOM    555  H1'   G    18      65.129  11.589  56.763  1.00  0.00           H  
ATOM    556  N9    G    18      64.623  13.608  57.081  1.00  0.00           N  
ATOM    557  C8    G    18      64.744  14.877  56.628  1.00  0.00           C  
ATOM    558  H8    G    18      64.765  15.145  55.582  1.00  0.00           H  
ATOM    559  N7    G    18      64.849  15.745  57.619  1.00  0.00           N  
ATOM    560  C5    G    18      64.793  14.969  58.756  1.00  0.00           C  
ATOM    561  C6    G    18      64.692  15.361  60.143  1.00  0.00           C  
ATOM    562  O6    G    18      64.577  16.532  60.602  1.00  0.00           O  
ATOM    563  N1    G    18      64.568  14.285  60.978  1.00  0.00           N  
ATOM    564  H1    G    18      64.261  14.496  61.917  1.00  0.00           H  
ATOM    565  C2    G    18      64.562  12.996  60.588  1.00  0.00           C  
ATOM    566  N2    G    18      64.528  12.117  61.584  1.00  0.00           N  
ATOM    567  H21   G    18      64.338  12.449  62.518  1.00  0.00           H  
ATOM    568  H22   G    18      64.522  11.142  61.319  1.00  0.00           H  
ATOM    569  N3    G    18      64.601  12.579  59.315  1.00  0.00           N  
ATOM    570  C4    G    18      64.723  13.626  58.422  1.00  0.00           C  
ATOM    571  C3'   G    18      62.509  12.296  54.929  1.00  0.00           C  
ATOM    572  H3'   G    18      62.045  13.264  54.741  1.00  0.00           H  
ATOM    573  C2'   G    18      63.035  12.071  56.366  1.00  0.00           C  
ATOM    574  H2'   G    18      62.528  12.737  57.064  1.00  0.00           H  
ATOM    575  O2'   G    18      62.899  10.728  56.700  1.00  0.00           O  
ATOM    576 HO2'   G    18      62.006  10.453  56.481  1.00  0.00           H  
ATOM    577  O3'   G    18      61.434  11.283  54.574  1.00  0.00           O  
ATOM    578  P     C    19      59.959  11.395  55.082  1.00  0.00           P  
ATOM    579  OP1   C    19      59.127  10.569  54.200  1.00  0.00           O  
ATOM    580  OP2   C    19      59.580  12.822  55.299  1.00  0.00           O  
ATOM    581  O5'   C    19      59.964  10.688  56.501  1.00  0.00           O  
ATOM    582  C5'   C    19      59.793   9.281  56.756  1.00  0.00           C  
ATOM    583  H5'   C    19      60.604   8.711  56.303  1.00  0.00           H  
ATOM    584 H5''   C    19      58.824   9.011  56.337  1.00  0.00           H  
ATOM    585  C4'   C    19      59.987   9.042  58.247  1.00  0.00           C  
ATOM    586  H4'   C    19      60.157   7.968  58.332  1.00  0.00           H  
ATOM    587  O4'   C    19      61.159   9.610  58.888  1.00  0.00           O  
ATOM    588  C1'   C    19      60.854  10.114  60.223  1.00  0.00           C  
ATOM    589  H1'   C    19      61.502   9.778  61.033  1.00  0.00           H  
ATOM    590  N1    C    19      60.986  11.586  60.347  1.00  0.00           N  
ATOM    591  C6    C    19      60.985  12.346  59.221  1.00  0.00           C  
ATOM    592  H6    C    19      60.789  11.876  58.269  1.00  0.00           H  
ATOM    593  C5    C    19      61.196  13.717  59.296  1.00  0.00           C  
ATOM    594  H5    C    19      61.199  14.308  58.393  1.00  0.00           H  
ATOM    595  C4    C    19      61.313  14.247  60.594  1.00  0.00           C  
ATOM    596  N4    C    19      61.451  15.564  60.761  1.00  0.00           N  
ATOM    597  H41   C    19      61.578  15.908  61.702  1.00  0.00           H  
ATOM    598  H42   C    19      61.312  16.186  59.978  1.00  0.00           H  
ATOM    599  N3    C    19      61.308  13.529  61.702  1.00  0.00           N  
ATOM    600  C2    C    19      61.124  12.206  61.552  1.00  0.00           C  
ATOM    601  O2    C    19      60.961  11.595  62.636  1.00  0.00           O  
ATOM    602  C3'   C    19      58.789   9.449  59.176  1.00  0.00           C  
ATOM    603  H3'   C    19      58.442  10.437  58.874  1.00  0.00           H  
ATOM    604  C2'   C    19      59.458   9.511  60.545  1.00  0.00           C  
ATOM    605  H2'   C    19      58.860  10.091  61.247  1.00  0.00           H  
ATOM    606  O2'   C    19      59.861   8.267  61.115  1.00  0.00           O  
ATOM    607 HO2'   C    19      59.216   7.568  60.987  1.00  0.00           H  
ATOM    608  O3'   C    19      57.747   8.542  59.134  1.00  0.00           O  
ATOM    609  P     C    20      56.254   9.182  59.420  1.00  0.00           P  
ATOM    610  OP1   C    20      55.236   8.194  59.030  1.00  0.00           O  
ATOM    611  OP2   C    20      56.145  10.486  58.678  1.00  0.00           O  
ATOM    612  O5'   C    20      56.194   9.471  60.940  1.00  0.00           O  
ATOM    613  C5'   C    20      55.900   8.403  61.935  1.00  0.00           C  
ATOM    614  H5'   C    20      56.634   7.606  62.057  1.00  0.00           H  
ATOM    615 H5''   C    20      54.981   7.885  61.663  1.00  0.00           H  
ATOM    616  C4'   C    20      55.839   8.976  63.365  1.00  0.00           C  
ATOM    617  H4'   C    20      55.513   8.161  64.011  1.00  0.00           H  
ATOM    618  O4'   C    20      57.059   9.611  63.816  1.00  0.00           O  
ATOM    619  C1'   C    20      56.687  10.811  64.549  1.00  0.00           C  
ATOM    620  H1'   C    20      57.158  10.809  65.533  1.00  0.00           H  
ATOM    621  N1    C    20      57.054  12.100  63.826  1.00  0.00           N  
ATOM    622  C6    C    20      57.256  12.094  62.473  1.00  0.00           C  
ATOM    623  H6    C    20      57.299  11.141  61.967  1.00  0.00           H  
ATOM    624  C5    C    20      57.684  13.171  61.873  1.00  0.00           C  
ATOM    625  H5    C    20      57.888  13.164  60.812  1.00  0.00           H  
ATOM    626  C4    C    20      57.786  14.323  62.676  1.00  0.00           C  
ATOM    627  N4    C    20      58.241  15.485  62.310  1.00  0.00           N  
ATOM    628  H41   C    20      58.523  15.660  61.356  1.00  0.00           H  
ATOM    629  H42   C    20      58.222  16.217  63.006  1.00  0.00           H  
ATOM    630  N3    C    20      57.417  14.432  63.955  1.00  0.00           N  
ATOM    631  C2    C    20      57.101  13.283  64.570  1.00  0.00           C  
ATOM    632  O2    C    20      56.797  13.328  65.714  1.00  0.00           O  
ATOM    633  C3'   C    20      54.781  10.008  63.440  1.00  0.00           C  
ATOM    634  H3'   C    20      54.842  10.685  62.588  1.00  0.00           H  
ATOM    635  C2'   C    20      55.200  10.745  64.735  1.00  0.00           C  
ATOM    636  H2'   C    20      54.717  11.721  64.696  1.00  0.00           H  
ATOM    637  O2'   C    20      54.834  10.147  65.963  1.00  0.00           O  
ATOM    638 HO2'   C    20      54.016   9.738  65.670  1.00  0.00           H  
ATOM    639  O3'   C    20      53.498   9.457  63.578  1.00  0.00           O  
ATOM    640  P     C    21      52.169  10.206  63.043  1.00  0.00           P  
ATOM    641  OP1   C    21      51.030   9.422  63.534  1.00  0.00           O  
ATOM    642  OP2   C    21      52.356  10.410  61.601  1.00  0.00           O  
ATOM    643  O5'   C    21      52.136  11.603  63.758  1.00  0.00           O  
ATOM    644  C5'   C    21      51.741  11.722  65.090  1.00  0.00           C  
ATOM    645  H5'   C    21      52.113  10.901  65.704  1.00  0.00           H  
ATOM    646 H5''   C    21      50.675  11.500  65.131  1.00  0.00           H  
ATOM    647  C4'   C    21      51.832  13.094  65.844  1.00  0.00           C  
ATOM    648  H4'   C    21      51.505  12.922  66.869  1.00  0.00           H  
ATOM    649  O4'   C    21      53.234  13.472  65.883  1.00  0.00           O  
ATOM    650  C1'   C    21      53.350  14.898  65.744  1.00  0.00           C  
ATOM    651  H1'   C    21      53.849  15.381  66.584  1.00  0.00           H  
ATOM    652  N1    C    21      53.963  15.433  64.488  1.00  0.00           N  
ATOM    653  C6    C    21      54.014  14.727  63.343  1.00  0.00           C  
ATOM    654  H6    C    21      53.786  13.680  63.475  1.00  0.00           H  
ATOM    655  C5    C    21      54.470  15.244  62.148  1.00  0.00           C  
ATOM    656  H5    C    21      54.637  14.543  61.343  1.00  0.00           H  
ATOM    657  C4    C    21      55.032  16.502  62.275  1.00  0.00           C  
ATOM    658  N4    C    21      55.645  16.934  61.233  1.00  0.00           N  
ATOM    659  H41   C    21      56.025  17.870  61.257  1.00  0.00           H  
ATOM    660  H42   C    21      55.417  16.343  60.447  1.00  0.00           H  
ATOM    661  N3    C    21      55.041  17.290  63.365  1.00  0.00           N  
ATOM    662  C2    C    21      54.396  16.778  64.453  1.00  0.00           C  
ATOM    663  O2    C    21      54.206  17.522  65.368  1.00  0.00           O  
ATOM    664  C3'   C    21      51.013  14.212  65.298  1.00  0.00           C  
ATOM    665  H3'   C    21      51.031  14.058  64.219  1.00  0.00           H  
ATOM    666  C2'   C    21      51.923  15.370  65.656  1.00  0.00           C  
ATOM    667  H2'   C    21      51.768  16.171  64.933  1.00  0.00           H  
ATOM    668  O2'   C    21      51.599  15.842  66.931  1.00  0.00           O  
ATOM    669 HO2'   C    21      51.355  15.030  67.381  1.00  0.00           H  
ATOM    670  O3'   C    21      49.742  14.326  65.865  1.00  0.00           O  
ATOM    671  P     G    22      48.508  14.856  64.999  1.00  0.00           P  
ATOM    672  OP1   G    22      47.278  14.758  65.775  1.00  0.00           O  
ATOM    673  OP2   G    22      48.533  14.206  63.704  1.00  0.00           O  
ATOM    674  O5'   G    22      48.740  16.348  64.732  1.00  0.00           O  
ATOM    675  C5'   G    22      48.673  17.221  65.813  1.00  0.00           C  
ATOM    676  H5'   G    22      49.138  16.798  66.704  1.00  0.00           H  
ATOM    677 H5''   G    22      47.657  17.463  66.122  1.00  0.00           H  
ATOM    678  C4'   G    22      49.420  18.518  65.592  1.00  0.00           C  
ATOM    679  H4'   G    22      49.284  19.055  66.530  1.00  0.00           H  
ATOM    680  O4'   G    22      50.865  18.469  65.428  1.00  0.00           O  
ATOM    681  C1'   G    22      51.346  19.453  64.529  1.00  0.00           C  
ATOM    682  H1'   G    22      52.270  19.937  64.846  1.00  0.00           H  
ATOM    683  N9    G    22      51.575  18.839  63.210  1.00  0.00           N  
ATOM    684  C8    G    22      51.180  17.586  62.767  1.00  0.00           C  
ATOM    685  H8    G    22      50.526  16.933  63.326  1.00  0.00           H  
ATOM    686  N7    G    22      51.471  17.323  61.531  1.00  0.00           N  
ATOM    687  C5    G    22      52.145  18.437  61.087  1.00  0.00           C  
ATOM    688  C6    G    22      52.849  18.684  59.831  1.00  0.00           C  
ATOM    689  O6    G    22      53.030  17.950  58.803  1.00  0.00           O  
ATOM    690  N1    G    22      53.491  19.880  59.866  1.00  0.00           N  
ATOM    691  H1    G    22      53.910  20.106  58.976  1.00  0.00           H  
ATOM    692  C2    G    22      53.499  20.708  60.927  1.00  0.00           C  
ATOM    693  N2    G    22      53.856  21.931  60.613  1.00  0.00           N  
ATOM    694  H21   G    22      54.042  22.225  59.665  1.00  0.00           H  
ATOM    695  H22   G    22      53.810  22.654  61.317  1.00  0.00           H  
ATOM    696  N3    G    22      52.886  20.555  62.073  1.00  0.00           N  
ATOM    697  C4    G    22      52.219  19.380  62.145  1.00  0.00           C  
ATOM    698  C3'   G    22      48.928  19.519  64.515  1.00  0.00           C  
ATOM    699  H3'   G    22      48.851  19.003  63.558  1.00  0.00           H  
ATOM    700  C2'   G    22      50.180  20.401  64.421  1.00  0.00           C  
ATOM    701  H2'   G    22      50.151  20.916  63.461  1.00  0.00           H  
ATOM    702  O2'   G    22      50.156  21.343  65.471  1.00  0.00           O  
ATOM    703 HO2'   G    22      49.242  21.504  65.718  1.00  0.00           H  
ATOM    704  O3'   G    22      47.794  20.270  64.866  1.00  0.00           O  
ATOM    705  P     U    23      46.772  20.732  63.735  1.00  0.00           P  
ATOM    706  OP1   U    23      45.763  21.685  64.263  1.00  0.00           O  
ATOM    707  OP2   U    23      46.350  19.534  62.868  1.00  0.00           O  
ATOM    708  O5'   U    23      47.746  21.469  62.786  1.00  0.00           O  
ATOM    709  C5'   U    23      48.182  22.758  62.981  1.00  0.00           C  
ATOM    710  H5'   U    23      48.855  22.815  63.837  1.00  0.00           H  
ATOM    711 H5''   U    23      47.451  23.553  63.130  1.00  0.00           H  
ATOM    712  C4'   U    23      49.033  23.365  61.753  1.00  0.00           C  
ATOM    713  H4'   U    23      49.576  24.247  62.092  1.00  0.00           H  
ATOM    714  O4'   U    23      49.918  22.381  61.269  1.00  0.00           O  
ATOM    715  C1'   U    23      50.315  22.605  59.937  1.00  0.00           C  
ATOM    716  H1'   U    23      51.326  23.011  59.909  1.00  0.00           H  
ATOM    717  N1    U    23      50.202  21.411  59.076  1.00  0.00           N  
ATOM    718  C6    U    23      49.580  20.255  59.434  1.00  0.00           C  
ATOM    719  H6    U    23      49.083  20.252  60.393  1.00  0.00           H  
ATOM    720  C5    U    23      49.628  19.196  58.640  1.00  0.00           C  
ATOM    721  H5    U    23      49.020  18.375  58.990  1.00  0.00           H  
ATOM    722  C4    U    23      50.311  19.236  57.361  1.00  0.00           C  
ATOM    723  O4    U    23      50.235  18.267  56.574  1.00  0.00           O  
ATOM    724  N3    U    23      50.854  20.421  56.987  1.00  0.00           N  
ATOM    725  H3    U    23      51.461  20.429  56.179  1.00  0.00           H  
ATOM    726  C2    U    23      50.817  21.514  57.784  1.00  0.00           C  
ATOM    727  O2    U    23      51.193  22.585  57.282  1.00  0.00           O  
ATOM    728  C3'   U    23      48.225  23.680  60.476  1.00  0.00           C  
ATOM    729  H3'   U    23      47.672  22.763  60.273  1.00  0.00           H  
ATOM    730  C2'   U    23      49.411  23.756  59.510  1.00  0.00           C  
ATOM    731  H2'   U    23      49.116  23.601  58.472  1.00  0.00           H  
ATOM    732  O2'   U    23      49.991  25.061  59.606  1.00  0.00           O  
ATOM    733 HO2'   U    23      50.783  25.164  59.074  1.00  0.00           H  
ATOM    734  O3'   U    23      47.390  24.860  60.591  1.00  0.00           O  
ATOM    735  P     C    24      46.006  24.868  59.846  1.00  0.00           P  
ATOM    736  OP1   C    24      45.292  26.121  60.227  1.00  0.00           O  
ATOM    737  OP2   C    24      45.264  23.578  59.905  1.00  0.00           O  
ATOM    738  O5'   C    24      46.439  24.948  58.295  1.00  0.00           O  
ATOM    739  C5'   C    24      47.144  26.020  57.769  1.00  0.00           C  
ATOM    740  H5'   C    24      47.971  26.374  58.385  1.00  0.00           H  
ATOM    741 H5''   C    24      46.343  26.755  57.694  1.00  0.00           H  
ATOM    742  C4'   C    24      47.682  25.720  56.385  1.00  0.00           C  
ATOM    743  H4'   C    24      48.163  26.533  55.841  1.00  0.00           H  
ATOM    744  O4'   C    24      48.563  24.626  56.419  1.00  0.00           O  
ATOM    745  C1'   C    24      48.457  23.833  55.202  1.00  0.00           C  
ATOM    746  H1'   C    24      49.312  23.903  54.529  1.00  0.00           H  
ATOM    747  N1    C    24      47.963  22.410  55.399  1.00  0.00           N  
ATOM    748  C6    C    24      47.661  21.903  56.644  1.00  0.00           C  
ATOM    749  H6    C    24      47.529  22.625  57.437  1.00  0.00           H  
ATOM    750  C5    C    24      47.335  20.563  56.823  1.00  0.00           C  
ATOM    751  H5    C    24      46.851  20.280  57.747  1.00  0.00           H  
ATOM    752  C4    C    24      47.432  19.733  55.688  1.00  0.00           C  
ATOM    753  N4    C    24      46.701  18.678  55.727  1.00  0.00           N  
ATOM    754  H41   C    24      46.305  18.404  56.614  1.00  0.00           H  
ATOM    755  H42   C    24      46.460  18.149  54.901  1.00  0.00           H  
ATOM    756  N3    C    24      47.830  20.184  54.530  1.00  0.00           N  
ATOM    757  C2    C    24      48.147  21.521  54.365  1.00  0.00           C  
ATOM    758  O2    C    24      48.523  21.831  53.249  1.00  0.00           O  
ATOM    759  C3'   C    24      46.564  25.226  55.456  1.00  0.00           C  
ATOM    760  H3'   C    24      45.978  24.443  55.937  1.00  0.00           H  
ATOM    761  C2'   C    24      47.387  24.516  54.403  1.00  0.00           C  
ATOM    762  H2'   C    24      46.784  23.798  53.847  1.00  0.00           H  
ATOM    763  O2'   C    24      48.007  25.498  53.515  1.00  0.00           O  
ATOM    764 HO2'   C    24      47.291  26.097  53.289  1.00  0.00           H  
ATOM    765  O3'   C    24      45.861  26.367  54.892  1.00  0.00           O  
ATOM    766  P     U    25      44.403  26.264  54.253  1.00  0.00           P  
ATOM    767  OP1   U    25      43.846  27.615  53.998  1.00  0.00           O  
ATOM    768  OP2   U    25      43.650  25.246  55.050  1.00  0.00           O  
ATOM    769  O5'   U    25      44.712  25.599  52.832  1.00  0.00           O  
ATOM    770  C5'   U    25      45.116  26.393  51.709  1.00  0.00           C  
ATOM    771  H5'   U    25      45.973  27.030  51.926  1.00  0.00           H  
ATOM    772 H5''   U    25      44.337  27.011  51.261  1.00  0.00           H  
ATOM    773  C4'   U    25      45.536  25.453  50.604  1.00  0.00           C  
ATOM    774  H4'   U    25      45.949  26.035  49.780  1.00  0.00           H  
ATOM    775  O4'   U    25      46.468  24.471  50.980  1.00  0.00           O  
ATOM    776  C1'   U    25      46.205  23.316  50.198  1.00  0.00           C  
ATOM    777  H1'   U    25      47.033  23.131  49.513  1.00  0.00           H  
ATOM    778  N1    U    25      45.955  22.097  50.996  1.00  0.00           N  
ATOM    779  C6    U    25      45.317  22.183  52.248  1.00  0.00           C  
ATOM    780  H6    U    25      45.051  23.103  52.749  1.00  0.00           H  
ATOM    781  C5    U    25      45.035  20.984  52.871  1.00  0.00           C  
ATOM    782  H5    U    25      44.468  21.101  53.783  1.00  0.00           H  
ATOM    783  C4    U    25      45.290  19.717  52.308  1.00  0.00           C  
ATOM    784  O4    U    25      44.898  18.663  52.813  1.00  0.00           O  
ATOM    785  N3    U    25      45.906  19.730  51.066  1.00  0.00           N  
ATOM    786  H3    U    25      45.868  18.838  50.594  1.00  0.00           H  
ATOM    787  C2    U    25      46.247  20.871  50.447  1.00  0.00           C  
ATOM    788  O2    U    25      46.811  20.794  49.383  1.00  0.00           O  
ATOM    789  C3'   U    25      44.273  24.634  50.162  1.00  0.00           C  
ATOM    790  H3'   U    25      43.846  24.214  51.073  1.00  0.00           H  
ATOM    791  C2'   U    25      44.890  23.561  49.294  1.00  0.00           C  
ATOM    792  H2'   U    25      44.245  22.683  49.351  1.00  0.00           H  
ATOM    793  O2'   U    25      45.299  23.902  48.013  1.00  0.00           O  
ATOM    794 HO2'   U    25      44.855  24.728  47.803  1.00  0.00           H  
ATOM    795  O3'   U    25      43.283  25.454  49.531  1.00  0.00           O  
ATOM    796  P     U    26      41.747  25.041  49.499  1.00  0.00           P  
ATOM    797  OP1   U    26      41.004  26.046  48.695  1.00  0.00           O  
ATOM    798  OP2   U    26      41.306  24.742  50.874  1.00  0.00           O  
ATOM    799  O5'   U    26      41.670  23.754  48.543  1.00  0.00           O  
ATOM    800  C5'   U    26      42.064  23.709  47.198  1.00  0.00           C  
ATOM    801  H5'   U    26      43.004  24.259  47.146  1.00  0.00           H  
ATOM    802 H5''   U    26      41.380  24.272  46.563  1.00  0.00           H  
ATOM    803  C4'   U    26      42.073  22.283  46.608  1.00  0.00           C  
ATOM    804  H4'   U    26      42.484  22.371  45.603  1.00  0.00           H  
ATOM    805  O4'   U    26      42.995  21.454  47.328  1.00  0.00           O  
ATOM    806  C1'   U    26      42.445  20.168  47.481  1.00  0.00           C  
ATOM    807  H1'   U    26      43.162  19.482  47.030  1.00  0.00           H  
ATOM    808  N1    U    26      42.199  19.782  48.950  1.00  0.00           N  
ATOM    809  C6    U    26      42.009  20.768  49.877  1.00  0.00           C  
ATOM    810  H6    U    26      41.863  21.777  49.518  1.00  0.00           H  
ATOM    811  C5    U    26      41.898  20.458  51.259  1.00  0.00           C  
ATOM    812  H5    U    26      41.734  21.335  51.869  1.00  0.00           H  
ATOM    813  C4    U    26      41.907  19.103  51.743  1.00  0.00           C  
ATOM    814  O4    U    26      41.654  18.743  52.938  1.00  0.00           O  
ATOM    815  N3    U    26      42.136  18.194  50.735  1.00  0.00           N  
ATOM    816  H3    U    26      41.923  17.240  50.987  1.00  0.00           H  
ATOM    817  C2    U    26      42.246  18.420  49.409  1.00  0.00           C  
ATOM    818  O2    U    26      42.338  17.493  48.631  1.00  0.00           O  
ATOM    819  C3'   U    26      40.695  21.576  46.463  1.00  0.00           C  
ATOM    820  H3'   U    26      40.149  21.943  47.332  1.00  0.00           H  
ATOM    821  C2'   U    26      41.201  20.183  46.620  1.00  0.00           C  
ATOM    822  H2'   U    26      40.489  19.657  47.256  1.00  0.00           H  
ATOM    823  O2'   U    26      41.443  19.659  45.333  1.00  0.00           O  
ATOM    824 HO2'   U    26      40.614  19.578  44.855  1.00  0.00           H  
ATOM    825  O3'   U    26      40.008  21.860  45.281  1.00  0.00           O  
ATOM    826  P     A    27      38.554  21.239  44.879  1.00  0.00           P  
ATOM    827  OP1   A    27      37.959  22.167  43.973  1.00  0.00           O  
ATOM    828  OP2   A    27      37.831  20.904  46.116  1.00  0.00           O  
ATOM    829  O5'   A    27      38.893  19.835  44.143  1.00  0.00           O  
ATOM    830  C5'   A    27      39.362  19.851  42.832  1.00  0.00           C  
ATOM    831  H5'   A    27      40.380  20.239  42.821  1.00  0.00           H  
ATOM    832 H5''   A    27      38.737  20.472  42.191  1.00  0.00           H  
ATOM    833  C4'   A    27      39.462  18.397  42.298  1.00  0.00           C  
ATOM    834  H4'   A    27      39.863  18.392  41.284  1.00  0.00           H  
ATOM    835  O4'   A    27      40.127  17.567  43.237  1.00  0.00           O  
ATOM    836  C1'   A    27      39.381  16.447  43.477  1.00  0.00           C  
ATOM    837  H1'   A    27      40.020  15.584  43.290  1.00  0.00           H  
ATOM    838  N9    A    27      38.847  16.340  44.851  1.00  0.00           N  
ATOM    839  C8    A    27      39.107  17.219  45.909  1.00  0.00           C  
ATOM    840  H8    A    27      39.538  18.202  45.784  1.00  0.00           H  
ATOM    841  N7    A    27      38.874  16.707  47.095  1.00  0.00           N  
ATOM    842  C5    A    27      38.388  15.425  46.805  1.00  0.00           C  
ATOM    843  C6    A    27      37.974  14.250  47.594  1.00  0.00           C  
ATOM    844  N6    A    27      37.942  14.182  48.864  1.00  0.00           N  
ATOM    845  H61   A    27      38.260  14.960  49.424  1.00  0.00           H  
ATOM    846  H62   A    27      37.863  13.254  49.253  1.00  0.00           H  
ATOM    847  N1    A    27      37.682  13.126  46.950  1.00  0.00           N  
ATOM    848  C2    A    27      37.718  13.095  45.587  1.00  0.00           C  
ATOM    849  H2    A    27      37.394  12.120  45.256  1.00  0.00           H  
ATOM    850  N3    A    27      38.136  14.027  44.759  1.00  0.00           N  
ATOM    851  C4    A    27      38.403  15.191  45.445  1.00  0.00           C  
ATOM    852  C3'   A    27      38.054  17.853  42.165  1.00  0.00           C  
ATOM    853  H3'   A    27      37.455  18.289  42.965  1.00  0.00           H  
ATOM    854  C2'   A    27      38.271  16.397  42.437  1.00  0.00           C  
ATOM    855  H2'   A    27      37.418  15.836  42.819  1.00  0.00           H  
ATOM    856  O2'   A    27      38.851  15.747  41.291  1.00  0.00           O  
ATOM    857 HO2'   A    27      38.364  15.992  40.500  1.00  0.00           H  
ATOM    858  O3'   A    27      37.491  18.035  40.870  1.00  0.00           O  
ATOM    859  P     C    28      35.966  18.496  40.868  1.00  0.00           P  
ATOM    860  OP1   C    28      35.555  18.707  39.479  1.00  0.00           O  
ATOM    861  OP2   C    28      35.736  19.642  41.749  1.00  0.00           O  
ATOM    862  O5'   C    28      35.236  17.251  41.358  1.00  0.00           O  
ATOM    863  C5'   C    28      35.076  16.032  40.622  1.00  0.00           C  
ATOM    864  H5'   C    28      36.060  15.792  40.219  1.00  0.00           H  
ATOM    865 H5''   C    28      34.460  16.118  39.726  1.00  0.00           H  
ATOM    866  C4'   C    28      34.475  14.968  41.550  1.00  0.00           C  
ATOM    867  H4'   C    28      34.405  14.131  40.855  1.00  0.00           H  
ATOM    868  O4'   C    28      35.385  14.596  42.541  1.00  0.00           O  
ATOM    869  C1'   C    28      34.596  14.279  43.667  1.00  0.00           C  
ATOM    870  H1'   C    28      34.863  13.295  44.054  1.00  0.00           H  
ATOM    871  N1    C    28      34.773  15.279  44.736  1.00  0.00           N  
ATOM    872  C6    C    28      35.144  16.572  44.475  1.00  0.00           C  
ATOM    873  H6    C    28      35.201  16.939  43.461  1.00  0.00           H  
ATOM    874  C5    C    28      35.402  17.467  45.496  1.00  0.00           C  
ATOM    875  H5    C    28      35.671  18.479  45.231  1.00  0.00           H  
ATOM    876  C4    C    28      35.194  16.982  46.828  1.00  0.00           C  
ATOM    877  N4    C    28      35.392  17.729  47.860  1.00  0.00           N  
ATOM    878  H41   C    28      35.695  18.675  47.676  1.00  0.00           H  
ATOM    879  H42   C    28      35.499  17.265  48.751  1.00  0.00           H  
ATOM    880  N3    C    28      34.961  15.702  47.136  1.00  0.00           N  
ATOM    881  C2    C    28      34.760  14.859  46.075  1.00  0.00           C  
ATOM    882  O2    C    28      34.562  13.676  46.355  1.00  0.00           O  
ATOM    883  C3'   C    28      33.108  15.193  42.141  1.00  0.00           C  
ATOM    884  H3'   C    28      32.915  16.145  42.635  1.00  0.00           H  
ATOM    885  C2'   C    28      33.146  14.163  43.265  1.00  0.00           C  
ATOM    886  H2'   C    28      32.629  14.461  44.177  1.00  0.00           H  
ATOM    887  O2'   C    28      32.746  12.865  42.810  1.00  0.00           O  
ATOM    888 HO2'   C    28      33.055  12.603  41.939  1.00  0.00           H  
ATOM    889  O3'   C    28      32.110  14.863  41.289  1.00  0.00           O  
ATOM    890  P     A    29      30.834  15.761  41.262  1.00  0.00           P  
ATOM    891  OP1   A    29      30.147  15.452  39.996  1.00  0.00           O  
ATOM    892  OP2   A    29      31.189  17.179  41.541  1.00  0.00           O  
ATOM    893  O5'   A    29      29.957  15.353  42.460  1.00  0.00           O  
ATOM    894  C5'   A    29      29.133  14.178  42.475  1.00  0.00           C  
ATOM    895  H5'   A    29      29.725  13.366  42.053  1.00  0.00           H  
ATOM    896 H5''   A    29      28.245  14.353  41.867  1.00  0.00           H  
ATOM    897  C4'   A    29      28.708  13.837  43.894  1.00  0.00           C  
ATOM    898  H4'   A    29      28.072  12.952  43.874  1.00  0.00           H  
ATOM    899  O4'   A    29      29.783  13.613  44.801  1.00  0.00           O  
ATOM    900  C1'   A    29      29.384  14.043  46.112  1.00  0.00           C  
ATOM    901  H1'   A    29      29.339  13.264  46.873  1.00  0.00           H  
ATOM    902  N9    A    29      30.390  15.114  46.634  1.00  0.00           N  
ATOM    903  C8    A    29      31.205  15.954  45.859  1.00  0.00           C  
ATOM    904  H8    A    29      31.219  15.979  44.779  1.00  0.00           H  
ATOM    905  N7    A    29      31.874  16.761  46.590  1.00  0.00           N  
ATOM    906  C5    A    29      31.526  16.505  47.930  1.00  0.00           C  
ATOM    907  C6    A    29      31.911  16.992  49.198  1.00  0.00           C  
ATOM    908  N6    A    29      32.889  17.848  49.475  1.00  0.00           N  
ATOM    909  H61   A    29      33.601  18.097  48.803  1.00  0.00           H  
ATOM    910  H62   A    29      33.062  18.286  50.368  1.00  0.00           H  
ATOM    911  N1    A    29      31.288  16.567  50.318  1.00  0.00           N  
ATOM    912  C2    A    29      30.360  15.591  50.150  1.00  0.00           C  
ATOM    913  H2    A    29      29.909  15.304  51.088  1.00  0.00           H  
ATOM    914  N3    A    29      29.877  15.071  49.060  1.00  0.00           N  
ATOM    915  C4    A    29      30.574  15.535  47.968  1.00  0.00           C  
ATOM    916  C3'   A    29      27.942  14.985  44.535  1.00  0.00           C  
ATOM    917  H3'   A    29      28.647  15.811  44.442  1.00  0.00           H  
ATOM    918  C2'   A    29      27.963  14.534  46.017  1.00  0.00           C  
ATOM    919  H2'   A    29      27.871  15.404  46.668  1.00  0.00           H  
ATOM    920  O2'   A    29      27.099  13.416  46.234  1.00  0.00           O  
ATOM    921 HO2'   A    29      27.090  13.407  47.194  1.00  0.00           H  
ATOM    922  O3'   A    29      26.799  15.493  43.890  1.00  0.00           O  
ATOM    923  P     C    30      26.281  16.983  44.063  1.00  0.00           P  
ATOM    924  OP1   C    30      25.006  16.986  43.374  1.00  0.00           O  
ATOM    925  OP2   C    30      27.365  17.902  43.689  1.00  0.00           O  
ATOM    926  O5'   C    30      26.100  17.231  45.662  1.00  0.00           O  
ATOM    927  C5'   C    30      25.073  16.544  46.386  1.00  0.00           C  
ATOM    928  H5'   C    30      25.271  15.479  46.503  1.00  0.00           H  
ATOM    929 H5''   C    30      24.073  16.760  46.010  1.00  0.00           H  
ATOM    930  C4'   C    30      25.145  17.005  47.785  1.00  0.00           C  
ATOM    931  H4'   C    30      24.375  16.578  48.427  1.00  0.00           H  
ATOM    932  O4'   C    30      26.361  16.613  48.486  1.00  0.00           O  
ATOM    933  C1'   C    30      26.692  17.652  49.402  1.00  0.00           C  
ATOM    934  H1'   C    30      26.740  17.285  50.427  1.00  0.00           H  
ATOM    935  N1    C    30      27.982  18.272  49.114  1.00  0.00           N  
ATOM    936  C6    C    30      28.493  18.366  47.818  1.00  0.00           C  
ATOM    937  H6    C    30      27.966  17.875  47.014  1.00  0.00           H  
ATOM    938  C5    C    30      29.531  19.088  47.573  1.00  0.00           C  
ATOM    939  H5    C    30      29.930  19.053  46.570  1.00  0.00           H  
ATOM    940  C4    C    30      30.047  19.802  48.655  1.00  0.00           C  
ATOM    941  N4    C    30      31.098  20.456  48.382  1.00  0.00           N  
ATOM    942  H41   C    30      31.509  21.041  49.096  1.00  0.00           H  
ATOM    943  H42   C    30      31.515  20.315  47.473  1.00  0.00           H  
ATOM    944  N3    C    30      29.677  19.711  49.916  1.00  0.00           N  
ATOM    945  C2    C    30      28.613  18.952  50.172  1.00  0.00           C  
ATOM    946  O2    C    30      28.182  18.818  51.315  1.00  0.00           O  
ATOM    947  C3'   C    30      25.094  18.507  47.886  1.00  0.00           C  
ATOM    948  H3'   C    30      25.804  18.878  47.146  1.00  0.00           H  
ATOM    949  C2'   C    30      25.588  18.747  49.228  1.00  0.00           C  
ATOM    950  H2'   C    30      26.038  19.726  49.396  1.00  0.00           H  
ATOM    951  O2'   C    30      24.529  18.421  50.223  1.00  0.00           O  
ATOM    952 HO2'   C    30      23.717  18.858  49.958  1.00  0.00           H  
ATOM    953  O3'   C    30      23.755  18.997  47.646  1.00  0.00           O  
ATOM    954  P     C    31      23.554  20.568  47.235  1.00  0.00           P  
ATOM    955  OP1   C    31      22.089  20.750  47.070  1.00  0.00           O  
ATOM    956  OP2   C    31      24.369  20.949  46.065  1.00  0.00           O  
ATOM    957  O5'   C    31      23.966  21.500  48.379  1.00  0.00           O  
ATOM    958  C5'   C    31      23.117  21.932  49.473  1.00  0.00           C  
ATOM    959  H5'   C    31      22.903  21.016  50.023  1.00  0.00           H  
ATOM    960 H5''   C    31      22.248  22.499  49.139  1.00  0.00           H  
ATOM    961  C4'   C    31      23.824  22.664  50.630  1.00  0.00           C  
ATOM    962  H4'   C    31      23.091  22.635  51.436  1.00  0.00           H  
ATOM    963  O4'   C    31      24.986  22.007  51.069  1.00  0.00           O  
ATOM    964  C1'   C    31      25.942  23.014  51.467  1.00  0.00           C  
ATOM    965  H1'   C    31      26.198  23.024  52.527  1.00  0.00           H  
ATOM    966  N1    C    31      27.160  23.087  50.587  1.00  0.00           N  
ATOM    967  C6    C    31      27.201  22.466  49.348  1.00  0.00           C  
ATOM    968  H6    C    31      26.331  21.912  49.028  1.00  0.00           H  
ATOM    969  C5    C    31      28.240  22.632  48.473  1.00  0.00           C  
ATOM    970  H5    C    31      28.197  22.318  47.441  1.00  0.00           H  
ATOM    971  C4    C    31      29.434  23.229  49.006  1.00  0.00           C  
ATOM    972  N4    C    31      30.510  23.432  48.369  1.00  0.00           N  
ATOM    973  H41   C    31      30.390  22.973  47.477  1.00  0.00           H  
ATOM    974  H42   C    31      31.193  24.105  48.686  1.00  0.00           H  
ATOM    975  N3    C    31      29.321  23.980  50.131  1.00  0.00           N  
ATOM    976  C2    C    31      28.216  23.873  50.951  1.00  0.00           C  
ATOM    977  O2    C    31      28.165  24.648  51.991  1.00  0.00           O  
ATOM    978  C3'   C    31      24.186  24.048  50.178  1.00  0.00           C  
ATOM    979  H3'   C    31      24.706  23.907  49.231  1.00  0.00           H  
ATOM    980  C2'   C    31      25.189  24.373  51.277  1.00  0.00           C  
ATOM    981  H2'   C    31      25.849  25.139  50.870  1.00  0.00           H  
ATOM    982  O2'   C    31      24.580  24.880  52.450  1.00  0.00           O  
ATOM    983 HO2'   C    31      23.693  25.147  52.198  1.00  0.00           H  
ATOM    984  O3'   C    31      23.117  24.959  50.081  1.00  0.00           O  
ATOM    985  P     G    32      23.300  26.070  48.888  1.00  0.00           P  
ATOM    986  OP1   G    32      22.334  27.091  49.202  1.00  0.00           O  
ATOM    987  OP2   G    32      23.308  25.402  47.571  1.00  0.00           O  
ATOM    988  O5'   G    32      24.763  26.621  48.961  1.00  0.00           O  
ATOM    989  C5'   G    32      25.090  27.538  49.935  1.00  0.00           C  
ATOM    990  H5'   G    32      24.842  27.099  50.901  1.00  0.00           H  
ATOM    991 H5''   G    32      24.485  28.441  49.851  1.00  0.00           H  
ATOM    992  C4'   G    32      26.593  27.893  49.761  1.00  0.00           C  
ATOM    993  H4'   G    32      26.984  28.404  50.642  1.00  0.00           H  
ATOM    994  O4'   G    32      27.351  26.698  49.627  1.00  0.00           O  
ATOM    995  C1'   G    32      28.426  26.911  48.765  1.00  0.00           C  
ATOM    996  H1'   G    32      29.378  26.564  49.165  1.00  0.00           H  
ATOM    997  N9    G    32      28.165  26.091  47.546  1.00  0.00           N  
ATOM    998  C8    G    32      26.989  25.354  47.189  1.00  0.00           C  
ATOM    999  H8    G    32      26.085  25.354  47.780  1.00  0.00           H  
ATOM   1000  N7    G    32      27.067  24.603  46.157  1.00  0.00           N  
ATOM   1001  C5    G    32      28.425  24.800  45.857  1.00  0.00           C  
ATOM   1002  C6    G    32      29.237  24.240  44.761  1.00  0.00           C  
ATOM   1003  O6    G    32      28.845  23.534  43.870  1.00  0.00           O  
ATOM   1004  N1    G    32      30.632  24.515  44.766  1.00  0.00           N  
ATOM   1005  H1    G    32      31.187  24.028  44.077  1.00  0.00           H  
ATOM   1006  C2    G    32      31.107  25.414  45.682  1.00  0.00           C  
ATOM   1007  N2    G    32      32.397  25.635  45.799  1.00  0.00           N  
ATOM   1008  H21   G    32      32.680  26.052  46.675  1.00  0.00           H  
ATOM   1009  H22   G    32      33.146  25.276  45.225  1.00  0.00           H  
ATOM   1010  N3    G    32      30.431  26.049  46.628  1.00  0.00           N  
ATOM   1011  C4    G    32      29.106  25.713  46.652  1.00  0.00           C  
ATOM   1012  C3'   G    32      26.991  28.730  48.523  1.00  0.00           C  
ATOM   1013  H3'   G    32      26.430  28.290  47.698  1.00  0.00           H  
ATOM   1014  C2'   G    32      28.471  28.403  48.384  1.00  0.00           C  
ATOM   1015  H2'   G    32      28.819  28.509  47.356  1.00  0.00           H  
ATOM   1016  O2'   G    32      29.186  29.152  49.366  1.00  0.00           O  
ATOM   1017 HO2'   G    32      28.791  30.013  49.523  1.00  0.00           H  
ATOM   1018  O3'   G    32      26.738  30.099  48.706  1.00  0.00           O  
ATOM   1019  P     U    33      26.747  31.040  47.417  1.00  0.00           P  
ATOM   1020  OP1   U    33      25.773  32.080  47.740  1.00  0.00           O  
ATOM   1021  OP2   U    33      26.523  30.202  46.194  1.00  0.00           O  
ATOM   1022  O5'   U    33      28.179  31.734  47.284  1.00  0.00           O  
ATOM   1023  C5'   U    33      28.656  32.618  48.244  1.00  0.00           C  
ATOM   1024  H5'   U    33      28.988  32.053  49.114  1.00  0.00           H  
ATOM   1025 H5''   U    33      27.795  33.227  48.523  1.00  0.00           H  
ATOM   1026  C4'   U    33      29.852  33.423  47.636  1.00  0.00           C  
ATOM   1027  H4'   U    33      30.143  34.167  48.378  1.00  0.00           H  
ATOM   1028  O4'   U    33      31.007  32.617  47.387  1.00  0.00           O  
ATOM   1029  C1'   U    33      31.228  32.712  45.977  1.00  0.00           C  
ATOM   1030  H1'   U    33      32.082  33.380  45.861  1.00  0.00           H  
ATOM   1031  N1    U    33      31.681  31.448  45.419  1.00  0.00           N  
ATOM   1032  C6    U    33      30.878  30.331  45.534  1.00  0.00           C  
ATOM   1033  H6    U    33      30.003  30.346  46.166  1.00  0.00           H  
ATOM   1034  C5    U    33      31.106  29.161  44.863  1.00  0.00           C  
ATOM   1035  H5    U    33      30.383  28.361  44.793  1.00  0.00           H  
ATOM   1036  C4    U    33      32.350  29.062  44.077  1.00  0.00           C  
ATOM   1037  O4    U    33      32.732  28.109  43.375  1.00  0.00           O  
ATOM   1038  N3    U    33      33.216  30.125  44.293  1.00  0.00           N  
ATOM   1039  H3    U    33      34.100  30.117  43.804  1.00  0.00           H  
ATOM   1040  C2    U    33      32.929  31.330  44.887  1.00  0.00           C  
ATOM   1041  O2    U    33      33.741  32.228  44.813  1.00  0.00           O  
ATOM   1042  C3'   U    33      29.416  34.143  46.370  1.00  0.00           C  
ATOM   1043  H3'   U    33      28.340  34.129  46.193  1.00  0.00           H  
ATOM   1044  C2'   U    33      30.082  33.272  45.253  1.00  0.00           C  
ATOM   1045  H2'   U    33      29.424  32.464  44.934  1.00  0.00           H  
ATOM   1046  O2'   U    33      30.600  34.014  44.153  1.00  0.00           O  
ATOM   1047 HO2'   U    33      30.489  34.948  44.347  1.00  0.00           H  
ATOM   1048  O3'   U    33      29.861  35.433  46.276  1.00  0.00           O  
ATOM   1049  P     G    34      29.232  36.637  47.100  1.00  0.00           P  
ATOM   1050  OP1   G    34      27.814  36.345  47.406  1.00  0.00           O  
ATOM   1051  OP2   G    34      29.531  37.843  46.316  1.00  0.00           O  
ATOM   1052  O5'   G    34      30.163  36.717  48.380  1.00  0.00           O  
ATOM   1053  C5'   G    34      29.775  36.685  49.713  1.00  0.00           C  
ATOM   1054  H5'   G    34      29.120  35.861  49.996  1.00  0.00           H  
ATOM   1055 H5''   G    34      29.412  37.657  50.045  1.00  0.00           H  
ATOM   1056  C4'   G    34      31.042  36.568  50.542  1.00  0.00           C  
ATOM   1057  H4'   G    34      30.651  36.629  51.558  1.00  0.00           H  
ATOM   1058  O4'   G    34      31.755  35.355  50.297  1.00  0.00           O  
ATOM   1059  C1'   G    34      33.190  35.450  50.438  1.00  0.00           C  
ATOM   1060  H1'   G    34      33.680  34.786  51.149  1.00  0.00           H  
ATOM   1061  N9    G    34      33.797  35.446  49.095  1.00  0.00           N  
ATOM   1062  C8    G    34      33.234  35.057  47.877  1.00  0.00           C  
ATOM   1063  H8    G    34      32.169  34.905  47.790  1.00  0.00           H  
ATOM   1064  N7    G    34      34.127  35.002  46.951  1.00  0.00           N  
ATOM   1065  C5    G    34      35.366  35.232  47.576  1.00  0.00           C  
ATOM   1066  C6    G    34      36.747  35.030  47.087  1.00  0.00           C  
ATOM   1067  O6    G    34      37.125  34.762  45.963  1.00  0.00           O  
ATOM   1068  N1    G    34      37.682  35.369  48.015  1.00  0.00           N  
ATOM   1069  H1    G    34      38.646  35.118  47.848  1.00  0.00           H  
ATOM   1070  C2    G    34      37.400  35.728  49.309  1.00  0.00           C  
ATOM   1071  N2    G    34      38.310  35.978  50.231  1.00  0.00           N  
ATOM   1072  H21   G    34      37.874  36.099  51.134  1.00  0.00           H  
ATOM   1073  H22   G    34      39.288  35.798  50.057  1.00  0.00           H  
ATOM   1074  N3    G    34      36.209  35.666  49.790  1.00  0.00           N  
ATOM   1075  C4    G    34      35.159  35.551  48.893  1.00  0.00           C  
ATOM   1076  C3'   G    34      32.102  37.692  50.467  1.00  0.00           C  
ATOM   1077  H3'   G    34      32.219  37.810  49.389  1.00  0.00           H  
ATOM   1078  C2'   G    34      33.331  36.918  50.884  1.00  0.00           C  
ATOM   1079  H2'   G    34      34.315  37.253  50.557  1.00  0.00           H  
ATOM   1080  O2'   G    34      33.469  37.035  52.351  1.00  0.00           O  
ATOM   1081 HO2'   G    34      33.222  37.912  52.653  1.00  0.00           H  
ATOM   1082  O3'   G    34      31.761  38.935  51.196  1.00  0.00           O  
ATOM   1083  P     C    35      32.116  40.392  50.611  1.00  0.00           P  
ATOM   1084  OP1   C    35      31.434  41.315  51.480  1.00  0.00           O  
ATOM   1085  OP2   C    35      31.696  40.488  49.269  1.00  0.00           O  
ATOM   1086  O5'   C    35      33.658  40.524  50.797  1.00  0.00           O  
ATOM   1087  C5'   C    35      34.263  40.835  52.075  1.00  0.00           C  
ATOM   1088  H5'   C    35      33.888  40.153  52.838  1.00  0.00           H  
ATOM   1089 H5''   C    35      33.940  41.833  52.371  1.00  0.00           H  
ATOM   1090  C4'   C    35      35.826  40.745  51.872  1.00  0.00           C  
ATOM   1091  H4'   C    35      36.334  40.966  52.810  1.00  0.00           H  
ATOM   1092  O4'   C    35      36.314  39.510  51.367  1.00  0.00           O  
ATOM   1093  C1'   C    35      37.404  39.793  50.512  1.00  0.00           C  
ATOM   1094  H1'   C    35      38.313  39.377  50.947  1.00  0.00           H  
ATOM   1095  N1    C    35      37.120  39.326  49.096  1.00  0.00           N  
ATOM   1096  C6    C    35      35.882  39.233  48.539  1.00  0.00           C  
ATOM   1097  H6    C    35      35.012  39.409  49.155  1.00  0.00           H  
ATOM   1098  C5    C    35      35.685  38.878  47.279  1.00  0.00           C  
ATOM   1099  H5    C    35      34.706  38.801  46.829  1.00  0.00           H  
ATOM   1100  C4    C    35      36.825  38.695  46.444  1.00  0.00           C  
ATOM   1101  N4    C    35      36.599  38.693  45.154  1.00  0.00           N  
ATOM   1102  H41   C    35      37.330  38.787  44.463  1.00  0.00           H  
ATOM   1103  H42   C    35      35.654  38.864  44.844  1.00  0.00           H  
ATOM   1104  N3    C    35      38.032  38.771  46.954  1.00  0.00           N  
ATOM   1105  C2    C    35      38.216  39.084  48.250  1.00  0.00           C  
ATOM   1106  O2    C    35      39.354  39.224  48.683  1.00  0.00           O  
ATOM   1107  C3'   C    35      36.248  41.785  50.820  1.00  0.00           C  
ATOM   1108  H3'   C    35      35.667  41.740  49.899  1.00  0.00           H  
ATOM   1109  C2'   C    35      37.662  41.292  50.432  1.00  0.00           C  
ATOM   1110  H2'   C    35      37.988  41.545  49.423  1.00  0.00           H  
ATOM   1111  O2'   C    35      38.632  41.579  51.443  1.00  0.00           O  
ATOM   1112 HO2'   C    35      38.970  42.471  51.335  1.00  0.00           H  
ATOM   1113  O3'   C    35      36.225  43.111  51.309  1.00  0.00           O  
ATOM   1114  P     G    36      35.731  44.295  50.478  1.00  0.00           P  
ATOM   1115  OP1   G    36      35.432  45.358  51.417  1.00  0.00           O  
ATOM   1116  OP2   G    36      34.649  43.768  49.610  1.00  0.00           O  
ATOM   1117  O5'   G    36      37.008  44.850  49.672  1.00  0.00           O  
ATOM   1118  C5'   G    36      38.221  45.090  50.280  1.00  0.00           C  
ATOM   1119  H5'   G    36      38.339  44.430  51.139  1.00  0.00           H  
ATOM   1120 H5''   G    36      38.238  46.133  50.595  1.00  0.00           H  
ATOM   1121  C4'   G    36      39.459  44.894  49.372  1.00  0.00           C  
ATOM   1122  H4'   G    36      40.315  45.358  49.862  1.00  0.00           H  
ATOM   1123  O4'   G    36      39.798  43.526  48.967  1.00  0.00           O  
ATOM   1124  C1'   G    36      40.215  43.545  47.590  1.00  0.00           C  
ATOM   1125  H1'   G    36      41.089  42.898  47.526  1.00  0.00           H  
ATOM   1126  N9    G    36      39.219  42.891  46.671  1.00  0.00           N  
ATOM   1127  C8    G    36      37.818  42.830  46.680  1.00  0.00           C  
ATOM   1128  H8    G    36      37.319  43.295  47.517  1.00  0.00           H  
ATOM   1129  N7    G    36      37.198  42.181  45.740  1.00  0.00           N  
ATOM   1130  C5    G    36      38.324  41.990  44.870  1.00  0.00           C  
ATOM   1131  C6    G    36      38.433  41.286  43.601  1.00  0.00           C  
ATOM   1132  O6    G    36      37.720  40.547  42.962  1.00  0.00           O  
ATOM   1133  N1    G    36      39.677  41.525  43.004  1.00  0.00           N  
ATOM   1134  H1    G    36      39.836  40.968  42.177  1.00  0.00           H  
ATOM   1135  C2    G    36      40.712  42.112  43.643  1.00  0.00           C  
ATOM   1136  N2    G    36      41.923  42.025  43.103  1.00  0.00           N  
ATOM   1137  H21   G    36      42.711  42.296  43.674  1.00  0.00           H  
ATOM   1138  H22   G    36      42.132  41.594  42.214  1.00  0.00           H  
ATOM   1139  N3    G    36      40.667  42.656  44.803  1.00  0.00           N  
ATOM   1140  C4    G    36      39.473  42.500  45.413  1.00  0.00           C  
ATOM   1141  C3'   G    36      39.402  45.687  48.024  1.00  0.00           C  
ATOM   1142  H3'   G    36      38.446  45.562  47.515  1.00  0.00           H  
ATOM   1143  C2'   G    36      40.520  44.981  47.199  1.00  0.00           C  
ATOM   1144  H2'   G    36      40.317  45.060  46.131  1.00  0.00           H  
ATOM   1145  O2'   G    36      41.868  45.231  47.564  1.00  0.00           O  
ATOM   1146 HO2'   G    36      42.083  46.153  47.725  1.00  0.00           H  
ATOM   1147  O3'   G    36      39.604  47.045  48.426  1.00  0.00           O  
ATOM   1148  P     G    37      39.016  48.280  47.582  1.00  0.00           P  
ATOM   1149  OP1   G    37      39.083  49.596  48.221  1.00  0.00           O  
ATOM   1150  OP2   G    37      37.745  47.935  47.011  1.00  0.00           O  
ATOM   1151  O5'   G    37      39.942  48.376  46.293  1.00  0.00           O  
ATOM   1152  C5'   G    37      41.315  48.715  46.356  1.00  0.00           C  
ATOM   1153  H5'   G    37      41.824  48.075  47.076  1.00  0.00           H  
ATOM   1154 H5''   G    37      41.539  49.765  46.546  1.00  0.00           H  
ATOM   1155  C4'   G    37      41.877  48.479  44.935  1.00  0.00           C  
ATOM   1156  H4'   G    37      42.889  48.882  44.907  1.00  0.00           H  
ATOM   1157  O4'   G    37      42.056  47.126  44.565  1.00  0.00           O  
ATOM   1158  C1'   G    37      41.681  46.962  43.240  1.00  0.00           C  
ATOM   1159  H1'   G    37      42.488  46.390  42.782  1.00  0.00           H  
ATOM   1160  N9    G    37      40.475  46.167  43.037  1.00  0.00           N  
ATOM   1161  C8    G    37      39.377  46.039  43.833  1.00  0.00           C  
ATOM   1162  H8    G    37      39.331  46.464  44.825  1.00  0.00           H  
ATOM   1163  N7    G    37      38.336  45.401  43.326  1.00  0.00           N  
ATOM   1164  C5    G    37      38.918  44.879  42.125  1.00  0.00           C  
ATOM   1165  C6    G    37      38.323  43.982  41.137  1.00  0.00           C  
ATOM   1166  O6    G    37      37.222  43.409  41.129  1.00  0.00           O  
ATOM   1167  N1    G    37      39.158  43.793  40.106  1.00  0.00           N  
ATOM   1168  H1    G    37      38.705  43.358  39.314  1.00  0.00           H  
ATOM   1169  C2    G    37      40.361  44.347  39.969  1.00  0.00           C  
ATOM   1170  N2    G    37      40.751  44.523  38.731  1.00  0.00           N  
ATOM   1171  H21   G    37      41.651  44.980  38.706  1.00  0.00           H  
ATOM   1172  H22   G    37      40.232  44.153  37.947  1.00  0.00           H  
ATOM   1173  N3    G    37      41.008  45.073  40.904  1.00  0.00           N  
ATOM   1174  C4    G    37      40.206  45.277  42.019  1.00  0.00           C  
ATOM   1175  C3'   G    37      41.132  49.147  43.756  1.00  0.00           C  
ATOM   1176  H3'   G    37      40.084  48.848  43.788  1.00  0.00           H  
ATOM   1177  C2'   G    37      41.648  48.343  42.626  1.00  0.00           C  
ATOM   1178  H2'   G    37      40.919  48.332  41.815  1.00  0.00           H  
ATOM   1179  O2'   G    37      42.927  48.730  42.230  1.00  0.00           O  
ATOM   1180 HO2'   G    37      43.031  48.605  41.284  1.00  0.00           H  
ATOM   1181  O3'   G    37      41.410  50.550  43.658  1.00  0.00           O  
ATOM   1182  P     C    38      40.399  51.557  43.025  1.00  0.00           P  
ATOM   1183  OP1   C    38      41.080  52.835  43.082  1.00  0.00           O  
ATOM   1184  OP2   C    38      39.093  51.397  43.740  1.00  0.00           O  
ATOM   1185  O5'   C    38      40.319  51.026  41.562  1.00  0.00           O  
ATOM   1186  C5'   C    38      41.287  51.357  40.577  1.00  0.00           C  
ATOM   1187  H5'   C    38      42.306  51.052  40.817  1.00  0.00           H  
ATOM   1188 H5''   C    38      41.336  52.433  40.413  1.00  0.00           H  
ATOM   1189  C4'   C    38      40.959  50.614  39.309  1.00  0.00           C  
ATOM   1190  H4'   C    38      41.818  50.771  38.658  1.00  0.00           H  
ATOM   1191  O4'   C    38      40.876  49.244  39.537  1.00  0.00           O  
ATOM   1192  C1'   C    38      39.970  48.634  38.688  1.00  0.00           C  
ATOM   1193  H1'   C    38      40.605  47.884  38.216  1.00  0.00           H  
ATOM   1194  N1    C    38      38.836  47.944  39.333  1.00  0.00           N  
ATOM   1195  C6    C    38      38.284  48.370  40.553  1.00  0.00           C  
ATOM   1196  H6    C    38      38.769  49.125  41.154  1.00  0.00           H  
ATOM   1197  C5    C    38      37.160  47.783  41.049  1.00  0.00           C  
ATOM   1198  H5    C    38      36.752  48.113  41.993  1.00  0.00           H  
ATOM   1199  C4    C    38      36.610  46.698  40.354  1.00  0.00           C  
ATOM   1200  N4    C    38      35.520  46.081  40.619  1.00  0.00           N  
ATOM   1201  H41   C    38      35.103  46.216  41.529  1.00  0.00           H  
ATOM   1202  H42   C    38      35.187  45.366  39.987  1.00  0.00           H  
ATOM   1203  N3    C    38      37.038  46.287  39.224  1.00  0.00           N  
ATOM   1204  C2    C    38      38.124  46.912  38.648  1.00  0.00           C  
ATOM   1205  O2    C    38      38.486  46.597  37.544  1.00  0.00           O  
ATOM   1206  C3'   C    38      39.587  50.980  38.634  1.00  0.00           C  
ATOM   1207  H3'   C    38      38.749  50.915  39.328  1.00  0.00           H  
ATOM   1208  C2'   C    38      39.444  49.712  37.719  1.00  0.00           C  
ATOM   1209  H2'   C    38      38.419  49.483  37.429  1.00  0.00           H  
ATOM   1210  O2'   C    38      40.326  49.837  36.591  1.00  0.00           O  
ATOM   1211 HO2'   C    38      39.946  49.360  35.850  1.00  0.00           H  
ATOM   1212  O3'   C    38      39.635  52.162  37.884  1.00  0.00           O  
ATOM   1213  P     A    39      38.374  53.075  37.793  1.00  0.00           P  
ATOM   1214  OP1   A    39      38.758  54.338  37.174  1.00  0.00           O  
ATOM   1215  OP2   A    39      37.639  53.058  39.077  1.00  0.00           O  
ATOM   1216  O5'   A    39      37.592  52.278  36.679  1.00  0.00           O  
ATOM   1217  C5'   A    39      38.008  52.187  35.360  1.00  0.00           C  
ATOM   1218  H5'   A    39      39.075  51.967  35.371  1.00  0.00           H  
ATOM   1219 H5''   A    39      37.858  53.169  34.912  1.00  0.00           H  
ATOM   1220  C4'   A    39      37.338  51.108  34.550  1.00  0.00           C  
ATOM   1221  H4'   A    39      37.889  51.042  33.613  1.00  0.00           H  
ATOM   1222  O4'   A    39      37.304  49.866  35.170  1.00  0.00           O  
ATOM   1223  C1'   A    39      36.036  49.203  34.860  1.00  0.00           C  
ATOM   1224  H1'   A    39      36.313  48.235  34.444  1.00  0.00           H  
ATOM   1225  N9    A    39      35.211  49.168  36.146  1.00  0.00           N  
ATOM   1226  C8    A    39      35.546  49.656  37.339  1.00  0.00           C  
ATOM   1227  H8    A    39      36.357  50.357  37.473  1.00  0.00           H  
ATOM   1228  N7    A    39      34.843  49.199  38.351  1.00  0.00           N  
ATOM   1229  C5    A    39      33.889  48.413  37.725  1.00  0.00           C  
ATOM   1230  C6    A    39      32.904  47.568  38.192  1.00  0.00           C  
ATOM   1231  N6    A    39      32.600  47.284  39.467  1.00  0.00           N  
ATOM   1232  H61   A    39      31.747  46.744  39.490  1.00  0.00           H  
ATOM   1233  H62   A    39      33.201  47.394  40.271  1.00  0.00           H  
ATOM   1234  N1    A    39      32.069  46.937  37.363  1.00  0.00           N  
ATOM   1235  C2    A    39      32.322  47.053  36.074  1.00  0.00           C  
ATOM   1236  H2    A    39      31.736  46.433  35.412  1.00  0.00           H  
ATOM   1237  N3    A    39      33.281  47.762  35.499  1.00  0.00           N  
ATOM   1238  C4    A    39      34.061  48.468  36.373  1.00  0.00           C  
ATOM   1239  C3'   A    39      35.880  51.469  34.163  1.00  0.00           C  
ATOM   1240  H3'   A    39      35.391  51.901  35.037  1.00  0.00           H  
ATOM   1241  C2'   A    39      35.339  50.116  33.822  1.00  0.00           C  
ATOM   1242  H2'   A    39      34.250  50.138  33.868  1.00  0.00           H  
ATOM   1243  O2'   A    39      35.812  49.606  32.591  1.00  0.00           O  
ATOM   1244 HO2'   A    39      35.643  50.155  31.822  1.00  0.00           H  
ATOM   1245  O3'   A    39      35.780  52.402  33.057  1.00  0.00           O  
ATOM   1246  P     C    40      34.865  53.626  33.094  1.00  0.00           P  
ATOM   1247  OP1   C    40      34.847  54.333  31.778  1.00  0.00           O  
ATOM   1248  OP2   C    40      35.254  54.434  34.250  1.00  0.00           O  
ATOM   1249  O5'   C    40      33.488  52.933  33.271  1.00  0.00           O  
ATOM   1250  C5'   C    40      32.757  52.353  32.178  1.00  0.00           C  
ATOM   1251  H5'   C    40      33.360  51.580  31.702  1.00  0.00           H  
ATOM   1252 H5''   C    40      32.504  53.133  31.460  1.00  0.00           H  
ATOM   1253  C4'   C    40      31.428  51.632  32.626  1.00  0.00           C  
ATOM   1254  H4'   C    40      30.940  51.116  31.799  1.00  0.00           H  
ATOM   1255  O4'   C    40      31.700  50.582  33.496  1.00  0.00           O  
ATOM   1256  C1'   C    40      30.678  50.383  34.468  1.00  0.00           C  
ATOM   1257  H1'   C    40      30.184  49.424  34.310  1.00  0.00           H  
ATOM   1258  N1    C    40      31.164  50.449  35.850  1.00  0.00           N  
ATOM   1259  C6    C    40      32.158  51.322  36.218  1.00  0.00           C  
ATOM   1260  H6    C    40      32.640  51.874  35.425  1.00  0.00           H  
ATOM   1261  C5    C    40      32.497  51.571  37.464  1.00  0.00           C  
ATOM   1262  H5    C    40      33.305  52.208  37.790  1.00  0.00           H  
ATOM   1263  C4    C    40      31.697  50.957  38.435  1.00  0.00           C  
ATOM   1264  N4    C    40      31.858  51.152  39.701  1.00  0.00           N  
ATOM   1265  H41   C    40      32.638  51.687  40.057  1.00  0.00           H  
ATOM   1266  H42   C    40      31.343  50.533  40.310  1.00  0.00           H  
ATOM   1267  N3    C    40      30.752  50.069  38.159  1.00  0.00           N  
ATOM   1268  C2    C    40      30.416  49.876  36.849  1.00  0.00           C  
ATOM   1269  O2    C    40      29.283  49.340  36.572  1.00  0.00           O  
ATOM   1270  C3'   C    40      30.501  52.506  33.389  1.00  0.00           C  
ATOM   1271  H3'   C    40      31.179  53.039  34.057  1.00  0.00           H  
ATOM   1272  C2'   C    40      29.688  51.486  34.185  1.00  0.00           C  
ATOM   1273  H2'   C    40      29.336  51.902  35.130  1.00  0.00           H  
ATOM   1274  O2'   C    40      28.675  51.021  33.212  1.00  0.00           O  
ATOM   1275 HO2'   C    40      27.842  51.168  33.665  1.00  0.00           H  
ATOM   1276  O3'   C    40      29.775  53.436  32.545  1.00  0.00           O  
ATOM   1277  P     A    41      28.932  54.692  33.164  1.00  0.00           P  
ATOM   1278  OP1   A    41      28.437  55.358  31.940  1.00  0.00           O  
ATOM   1279  OP2   A    41      29.721  55.429  34.164  1.00  0.00           O  
ATOM   1280  O5'   A    41      27.760  53.988  33.955  1.00  0.00           O  
ATOM   1281  C5'   A    41      26.615  53.522  33.288  1.00  0.00           C  
ATOM   1282  H5'   A    41      26.910  52.744  32.584  1.00  0.00           H  
ATOM   1283 H5''   A    41      26.139  54.386  32.823  1.00  0.00           H  
ATOM   1284  C4'   A    41      25.674  52.732  34.240  1.00  0.00           C  
ATOM   1285  H4'   A    41      24.935  52.128  33.714  1.00  0.00           H  
ATOM   1286  O4'   A    41      26.455  51.923  35.161  1.00  0.00           O  
ATOM   1287  C1'   A    41      25.864  51.837  36.429  1.00  0.00           C  
ATOM   1288  H1'   A    41      25.578  50.819  36.694  1.00  0.00           H  
ATOM   1289  N9    A    41      26.899  52.397  37.421  1.00  0.00           N  
ATOM   1290  C8    A    41      28.021  53.162  37.131  1.00  0.00           C  
ATOM   1291  H8    A    41      28.282  53.463  36.127  1.00  0.00           H  
ATOM   1292  N7    A    41      28.840  53.179  38.130  1.00  0.00           N  
ATOM   1293  C5    A    41      28.199  52.558  39.212  1.00  0.00           C  
ATOM   1294  C6    A    41      28.410  52.298  40.527  1.00  0.00           C  
ATOM   1295  N6    A    41      29.438  52.727  41.248  1.00  0.00           N  
ATOM   1296  H61   A    41      29.650  52.393  42.177  1.00  0.00           H  
ATOM   1297  H62   A    41      30.128  53.301  40.787  1.00  0.00           H  
ATOM   1298  N1    A    41      27.496  51.682  41.304  1.00  0.00           N  
ATOM   1299  C2    A    41      26.360  51.283  40.687  1.00  0.00           C  
ATOM   1300  H2    A    41      25.740  50.824  41.443  1.00  0.00           H  
ATOM   1301  N3    A    41      26.045  51.395  39.431  1.00  0.00           N  
ATOM   1302  C4    A    41      26.927  52.159  38.759  1.00  0.00           C  
ATOM   1303  C3'   A    41      25.027  53.635  35.274  1.00  0.00           C  
ATOM   1304  H3'   A    41      25.839  54.268  35.631  1.00  0.00           H  
ATOM   1305  C2'   A    41      24.610  52.702  36.413  1.00  0.00           C  
ATOM   1306  H2'   A    41      24.456  53.251  37.342  1.00  0.00           H  
ATOM   1307  O2'   A    41      23.370  52.065  36.039  1.00  0.00           O  
ATOM   1308 HO2'   A    41      22.861  52.713  35.546  1.00  0.00           H  
ATOM   1309  O3'   A    41      23.925  54.341  34.784  1.00  0.00           O  
ATOM   1310  P     G    42      23.539  55.776  35.479  1.00  0.00           P  
ATOM   1311  OP1   G    42      22.357  56.173  34.802  1.00  0.00           O  
ATOM   1312  OP2   G    42      24.792  56.581  35.426  1.00  0.00           O  
ATOM   1313  O5'   G    42      23.181  55.380  36.980  1.00  0.00           O  
ATOM   1314  C5'   G    42      22.065  54.733  37.454  1.00  0.00           C  
ATOM   1315  H5'   G    42      21.887  53.770  36.974  1.00  0.00           H  
ATOM   1316 H5''   G    42      21.140  55.283  37.285  1.00  0.00           H  
ATOM   1317  C4'   G    42      22.111  54.581  38.974  1.00  0.00           C  
ATOM   1318  H4'   G    42      21.307  53.971  39.387  1.00  0.00           H  
ATOM   1319  O4'   G    42      23.342  53.951  39.415  1.00  0.00           O  
ATOM   1320  C1'   G    42      23.554  54.298  40.734  1.00  0.00           C  
ATOM   1321  H1'   G    42      23.574  53.410  41.365  1.00  0.00           H  
ATOM   1322  N9    G    42      24.935  54.813  40.926  1.00  0.00           N  
ATOM   1323  C8    G    42      25.816  55.128  39.962  1.00  0.00           C  
ATOM   1324  H8    G    42      25.690  55.242  38.896  1.00  0.00           H  
ATOM   1325  N7    G    42      27.032  55.402  40.453  1.00  0.00           N  
ATOM   1326  C5    G    42      26.880  55.199  41.808  1.00  0.00           C  
ATOM   1327  C6    G    42      27.830  55.342  42.901  1.00  0.00           C  
ATOM   1328  O6    G    42      28.983  55.781  42.824  1.00  0.00           O  
ATOM   1329  N1    G    42      27.251  55.217  44.132  1.00  0.00           N  
ATOM   1330  H1    G    42      27.851  55.425  44.917  1.00  0.00           H  
ATOM   1331  C2    G    42      25.953  54.899  44.346  1.00  0.00           C  
ATOM   1332  N2    G    42      25.528  54.965  45.611  1.00  0.00           N  
ATOM   1333  H21   G    42      26.156  55.320  46.318  1.00  0.00           H  
ATOM   1334  H22   G    42      24.587  54.670  45.831  1.00  0.00           H  
ATOM   1335  N3    G    42      25.098  54.607  43.380  1.00  0.00           N  
ATOM   1336  C4    G    42      25.599  54.825  42.117  1.00  0.00           C  
ATOM   1337  C3'   G    42      22.141  55.931  39.800  1.00  0.00           C  
ATOM   1338  H3'   G    42      22.946  56.569  39.437  1.00  0.00           H  
ATOM   1339  C2'   G    42      22.472  55.219  41.120  1.00  0.00           C  
ATOM   1340  H2'   G    42      22.823  55.916  41.881  1.00  0.00           H  
ATOM   1341  O2'   G    42      21.370  54.480  41.668  1.00  0.00           O  
ATOM   1342 HO2'   G    42      20.795  54.957  42.271  1.00  0.00           H  
ATOM   1343  O3'   G    42      20.887  56.637  39.844  1.00  0.00           O  
ATOM   1344  P     G    43      20.879  58.142  40.341  1.00  0.00           P  
ATOM   1345  OP1   G    43      19.498  58.385  40.737  1.00  0.00           O  
ATOM   1346  OP2   G    43      21.490  58.919  39.195  1.00  0.00           O  
ATOM   1347  O5'   G    43      21.860  58.314  41.619  1.00  0.00           O  
ATOM   1348  C5'   G    43      21.393  58.010  42.913  1.00  0.00           C  
ATOM   1349  H5'   G    43      20.994  56.998  42.845  1.00  0.00           H  
ATOM   1350 H5''   G    43      20.573  58.697  43.123  1.00  0.00           H  
ATOM   1351  C4'   G    43      22.400  58.190  43.997  1.00  0.00           C  
ATOM   1352  H4'   G    43      22.018  57.834  44.954  1.00  0.00           H  
ATOM   1353  O4'   G    43      23.582  57.366  43.794  1.00  0.00           O  
ATOM   1354  C1'   G    43      24.769  57.996  44.316  1.00  0.00           C  
ATOM   1355  H1'   G    43      25.251  57.373  45.069  1.00  0.00           H  
ATOM   1356  N9    G    43      25.619  58.342  43.147  1.00  0.00           N  
ATOM   1357  C8    G    43      25.356  58.568  41.825  1.00  0.00           C  
ATOM   1358  H8    G    43      24.337  58.393  41.511  1.00  0.00           H  
ATOM   1359  N7    G    43      26.397  58.831  41.075  1.00  0.00           N  
ATOM   1360  C5    G    43      27.405  58.847  42.005  1.00  0.00           C  
ATOM   1361  C6    G    43      28.773  59.222  41.861  1.00  0.00           C  
ATOM   1362  O6    G    43      29.385  59.575  40.834  1.00  0.00           O  
ATOM   1363  N1    G    43      29.557  59.042  42.917  1.00  0.00           N  
ATOM   1364  H1    G    43      30.502  59.397  42.905  1.00  0.00           H  
ATOM   1365  C2    G    43      29.115  58.545  44.115  1.00  0.00           C  
ATOM   1366  N2    G    43      29.999  58.475  45.012  1.00  0.00           N  
ATOM   1367  H21   G    43      29.775  58.085  45.916  1.00  0.00           H  
ATOM   1368  H22   G    43      30.974  58.526  44.750  1.00  0.00           H  
ATOM   1369  N3    G    43      27.799  58.398  44.357  1.00  0.00           N  
ATOM   1370  C4    G    43      26.971  58.525  43.261  1.00  0.00           C  
ATOM   1371  C3'   G    43      22.937  59.563  44.299  1.00  0.00           C  
ATOM   1372  H3'   G    43      23.010  60.133  43.373  1.00  0.00           H  
ATOM   1373  C2'   G    43      24.252  59.312  44.984  1.00  0.00           C  
ATOM   1374  H2'   G    43      24.973  60.102  44.776  1.00  0.00           H  
ATOM   1375  O2'   G    43      24.278  59.119  46.377  1.00  0.00           O  
ATOM   1376 HO2'   G    43      23.696  59.777  46.765  1.00  0.00           H  
ATOM   1377  O3'   G    43      21.951  60.251  45.119  1.00  0.00           O  
ATOM   1378  P     C    44      22.117  61.812  45.348  1.00  0.00           P  
ATOM   1379  OP1   C    44      20.845  62.448  45.861  1.00  0.00           O  
ATOM   1380  OP2   C    44      22.903  62.463  44.257  1.00  0.00           O  
ATOM   1381  O5'   C    44      23.082  61.704  46.556  1.00  0.00           O  
ATOM   1382  C5'   C    44      22.522  61.627  47.877  1.00  0.00           C  
ATOM   1383  H5'   C    44      22.014  60.679  48.058  1.00  0.00           H  
ATOM   1384 H5''   C    44      21.782  62.406  48.060  1.00  0.00           H  
ATOM   1385  C4'   C    44      23.700  61.795  48.932  1.00  0.00           C  
ATOM   1386  H4'   C    44      23.199  61.471  49.844  1.00  0.00           H  
ATOM   1387  O4'   C    44      24.854  60.924  48.835  1.00  0.00           O  
ATOM   1388  C1'   C    44      25.943  61.574  49.420  1.00  0.00           C  
ATOM   1389  H1'   C    44      26.132  61.178  50.418  1.00  0.00           H  
ATOM   1390  N1    C    44      27.285  61.426  48.675  1.00  0.00           N  
ATOM   1391  C6    C    44      27.344  61.284  47.314  1.00  0.00           C  
ATOM   1392  H6    C    44      26.428  61.410  46.755  1.00  0.00           H  
ATOM   1393  C5    C    44      28.595  61.235  46.696  1.00  0.00           C  
ATOM   1394  H5    C    44      28.587  61.332  45.621  1.00  0.00           H  
ATOM   1395  C4    C    44      29.795  61.209  47.488  1.00  0.00           C  
ATOM   1396  N4    C    44      30.963  60.961  46.922  1.00  0.00           N  
ATOM   1397  H41   C    44      31.799  60.695  47.423  1.00  0.00           H  
ATOM   1398  H42   C    44      30.863  60.713  45.948  1.00  0.00           H  
ATOM   1399  N3    C    44      29.731  61.333  48.801  1.00  0.00           N  
ATOM   1400  C2    C    44      28.530  61.507  49.356  1.00  0.00           C  
ATOM   1401  O2    C    44      28.514  61.733  50.545  1.00  0.00           O  
ATOM   1402  C3'   C    44      24.278  63.216  48.936  1.00  0.00           C  
ATOM   1403  H3'   C    44      24.499  63.444  47.893  1.00  0.00           H  
ATOM   1404  C2'   C    44      25.601  63.043  49.697  1.00  0.00           C  
ATOM   1405  H2'   C    44      26.397  63.768  49.531  1.00  0.00           H  
ATOM   1406  O2'   C    44      25.346  63.238  51.101  1.00  0.00           O  
ATOM   1407 HO2'   C    44      24.412  63.459  51.124  1.00  0.00           H  
ATOM   1408  O3'   C    44      23.404  64.175  49.595  1.00  0.00           O  
ATOM   1409  P     A    45      23.353  65.608  49.074  1.00  0.00           P  
ATOM   1410  OP1   A    45      22.546  66.347  50.000  1.00  0.00           O  
ATOM   1411  OP2   A    45      22.967  65.645  47.653  1.00  0.00           O  
ATOM   1412  O5'   A    45      24.881  65.968  49.138  1.00  0.00           O  
ATOM   1413  C5'   A    45      25.447  66.498  50.356  1.00  0.00           C  
ATOM   1414  H5'   A    45      25.355  65.756  51.150  1.00  0.00           H  
ATOM   1415 H5''   A    45      24.891  67.393  50.638  1.00  0.00           H  
ATOM   1416  C4'   A    45      26.905  66.902  50.168  1.00  0.00           C  
ATOM   1417  H4'   A    45      27.120  67.220  51.188  1.00  0.00           H  
ATOM   1418  O4'   A    45      27.763  65.854  49.698  1.00  0.00           O  
ATOM   1419  C1'   A    45      28.503  66.421  48.560  1.00  0.00           C  
ATOM   1420  H1'   A    45      29.586  66.333  48.635  1.00  0.00           H  
ATOM   1421  N9    A    45      28.125  65.628  47.366  1.00  0.00           N  
ATOM   1422  C8    A    45      26.901  65.377  46.782  1.00  0.00           C  
ATOM   1423  H8    A    45      25.993  65.775  47.211  1.00  0.00           H  
ATOM   1424  N7    A    45      26.974  64.792  45.613  1.00  0.00           N  
ATOM   1425  C5    A    45      28.385  64.435  45.468  1.00  0.00           C  
ATOM   1426  C6    A    45      29.305  63.792  44.528  1.00  0.00           C  
ATOM   1427  N6    A    45      28.957  63.383  43.366  1.00  0.00           N  
ATOM   1428  H61   A    45      27.985  63.459  43.102  1.00  0.00           H  
ATOM   1429  H62   A    45      29.711  63.168  42.729  1.00  0.00           H  
ATOM   1430  N1    A    45      30.629  63.722  44.732  1.00  0.00           N  
ATOM   1431  C2    A    45      31.091  64.441  45.797  1.00  0.00           C  
ATOM   1432  H2    A    45      32.165  64.488  45.903  1.00  0.00           H  
ATOM   1433  N3    A    45      30.352  64.992  46.732  1.00  0.00           N  
ATOM   1434  C4    A    45      29.039  65.038  46.516  1.00  0.00           C  
ATOM   1435  C3'   A    45      26.903  68.084  49.283  1.00  0.00           C  
ATOM   1436  H3'   A    45      26.071  68.052  48.580  1.00  0.00           H  
ATOM   1437  C2'   A    45      28.172  67.905  48.449  1.00  0.00           C  
ATOM   1438  H2'   A    45      28.034  68.183  47.404  1.00  0.00           H  
ATOM   1439  O2'   A    45      29.257  68.681  48.893  1.00  0.00           O  
ATOM   1440 HO2'   A    45      28.947  69.531  49.214  1.00  0.00           H  
ATOM   1441  O3'   A    45      26.847  69.384  49.912  1.00  0.00           O  
ATOM   1442  P     C    46      26.861  70.841  49.073  1.00  0.00           P  
ATOM   1443  OP1   C    46      28.239  71.153  48.713  1.00  0.00           O  
ATOM   1444  OP2   C    46      26.080  71.751  49.930  1.00  0.00           O  
ATOM   1445  O5'   C    46      26.037  70.556  47.692  1.00  0.00           O  
ATOM   1446  C5'   C    46      24.790  71.230  47.392  1.00  0.00           C  
ATOM   1447  H5'   C    46      24.203  71.514  48.265  1.00  0.00           H  
ATOM   1448 H5''   C    46      24.128  70.618  46.779  1.00  0.00           H  
ATOM   1449  C4'   C    46      25.059  72.587  46.677  1.00  0.00           C  
ATOM   1450  H4'   C    46      24.115  72.906  46.236  1.00  0.00           H  
ATOM   1451  O4'   C    46      25.398  73.631  47.572  1.00  0.00           O  
ATOM   1452  C1'   C    46      26.138  74.562  46.775  1.00  0.00           C  
ATOM   1453  H1'   C    46      25.559  75.202  46.109  1.00  0.00           H  
ATOM   1454  N1    C    46      26.969  75.466  47.620  1.00  0.00           N  
ATOM   1455  C6    C    46      28.134  75.029  48.189  1.00  0.00           C  
ATOM   1456  H6    C    46      28.292  73.968  48.307  1.00  0.00           H  
ATOM   1457  C5    C    46      28.949  75.920  48.779  1.00  0.00           C  
ATOM   1458  H5    C    46      29.746  75.603  49.435  1.00  0.00           H  
ATOM   1459  C4    C    46      28.604  77.265  48.658  1.00  0.00           C  
ATOM   1460  N4    C    46      29.207  78.168  49.436  1.00  0.00           N  
ATOM   1461  H41   C    46      29.237  79.160  49.248  1.00  0.00           H  
ATOM   1462  H42   C    46      29.804  77.768  50.145  1.00  0.00           H  
ATOM   1463  N3    C    46      27.527  77.773  48.076  1.00  0.00           N  
ATOM   1464  C2    C    46      26.673  76.867  47.531  1.00  0.00           C  
ATOM   1465  O2    C    46      25.758  77.281  46.847  1.00  0.00           O  
ATOM   1466  C3'   C    46      26.148  72.467  45.597  1.00  0.00           C  
ATOM   1467  H3'   C    46      26.783  71.609  45.820  1.00  0.00           H  
ATOM   1468  C2'   C    46      26.986  73.742  45.837  1.00  0.00           C  
ATOM   1469  H2'   C    46      27.901  73.370  46.298  1.00  0.00           H  
ATOM   1470  O2'   C    46      27.232  74.461  44.612  1.00  0.00           O  
ATOM   1471 HO2'   C    46      27.155  73.875  43.856  1.00  0.00           H  
ATOM   1472  O3'   C    46      25.544  72.459  44.284  1.00  0.00           O  
ATOM   1473  P     U    47      26.177  71.671  43.112  1.00  0.00           P  
ATOM   1474  OP1   U    47      25.027  71.346  42.148  1.00  0.00           O  
ATOM   1475  OP2   U    47      26.905  70.523  43.749  1.00  0.00           O  
ATOM   1476  O5'   U    47      27.225  72.786  42.509  1.00  0.00           O  
ATOM   1477  C5'   U    47      26.877  73.669  41.430  1.00  0.00           C  
ATOM   1478  H5'   U    47      26.367  74.533  41.857  1.00  0.00           H  
ATOM   1479 H5''   U    47      26.241  73.224  40.665  1.00  0.00           H  
ATOM   1480  C4'   U    47      28.194  74.174  40.816  1.00  0.00           C  
ATOM   1481  H4'   U    47      27.909  74.862  40.019  1.00  0.00           H  
ATOM   1482  O4'   U    47      28.670  75.035  41.773  1.00  0.00           O  
ATOM   1483  C1'   U    47      30.082  75.097  41.884  1.00  0.00           C  
ATOM   1484  H1'   U    47      30.484  75.832  41.186  1.00  0.00           H  
ATOM   1485  N1    U    47      30.656  75.481  43.176  1.00  0.00           N  
ATOM   1486  C6    U    47      30.274  74.737  44.297  1.00  0.00           C  
ATOM   1487  H6    U    47      29.614  73.885  44.229  1.00  0.00           H  
ATOM   1488  C5    U    47      30.835  75.021  45.479  1.00  0.00           C  
ATOM   1489  H5    U    47      30.474  74.464  46.332  1.00  0.00           H  
ATOM   1490  C4    U    47      31.945  76.006  45.638  1.00  0.00           C  
ATOM   1491  O4    U    47      32.592  76.172  46.695  1.00  0.00           O  
ATOM   1492  N3    U    47      32.270  76.711  44.432  1.00  0.00           N  
ATOM   1493  H3    U    47      32.851  77.534  44.489  1.00  0.00           H  
ATOM   1494  C2    U    47      31.642  76.459  43.236  1.00  0.00           C  
ATOM   1495  O2    U    47      31.955  77.109  42.255  1.00  0.00           O  
ATOM   1496  C3'   U    47      29.340  73.170  40.542  1.00  0.00           C  
ATOM   1497  H3'   U    47      28.956  72.190  40.824  1.00  0.00           H  
ATOM   1498  C2'   U    47      30.439  73.624  41.554  1.00  0.00           C  
ATOM   1499  H2'   U    47      30.428  72.862  42.334  1.00  0.00           H  
ATOM   1500  O2'   U    47      31.771  73.683  41.020  1.00  0.00           O  
ATOM   1501 HO2'   U    47      31.752  73.170  40.210  1.00  0.00           H  
ATOM   1502  O3'   U    47      29.571  73.075  39.187  1.00  0.00           O  
ATOM   1503  P     A    48      29.666  71.586  38.570  1.00  0.00           P  
ATOM   1504  OP1   A    48      29.885  71.718  37.106  1.00  0.00           O  
ATOM   1505  OP2   A    48      28.501  70.785  39.008  1.00  0.00           O  
ATOM   1506  O5'   A    48      30.982  71.059  39.217  1.00  0.00           O  
ATOM   1507  C5'   A    48      32.208  71.012  38.437  1.00  0.00           C  
ATOM   1508  H5'   A    48      32.516  71.992  38.072  1.00  0.00           H  
ATOM   1509 H5''   A    48      32.124  70.328  37.593  1.00  0.00           H  
ATOM   1510  C4'   A    48      33.332  70.524  39.309  1.00  0.00           C  
ATOM   1511  H4'   A    48      34.260  70.626  38.748  1.00  0.00           H  
ATOM   1512  O4'   A    48      33.329  71.310  40.440  1.00  0.00           O  
ATOM   1513  C1'   A    48      33.393  70.461  41.561  1.00  0.00           C  
ATOM   1514  H1'   A    48      34.105  70.876  42.275  1.00  0.00           H  
ATOM   1515  N9    A    48      32.087  70.440  42.346  1.00  0.00           N  
ATOM   1516  C8    A    48      30.781  70.038  41.969  1.00  0.00           C  
ATOM   1517  H8    A    48      30.566  69.737  40.954  1.00  0.00           H  
ATOM   1518  N7    A    48      29.890  70.254  42.902  1.00  0.00           N  
ATOM   1519  C5    A    48      30.666  70.727  43.947  1.00  0.00           C  
ATOM   1520  C6    A    48      30.455  70.993  45.255  1.00  0.00           C  
ATOM   1521  N6    A    48      29.264  70.835  45.733  1.00  0.00           N  
ATOM   1522  H61   A    48      29.041  70.805  46.717  1.00  0.00           H  
ATOM   1523  H62   A    48      28.569  70.534  45.065  1.00  0.00           H  
ATOM   1524  N1    A    48      31.493  71.231  46.100  1.00  0.00           N  
ATOM   1525  C2    A    48      32.738  71.214  45.709  1.00  0.00           C  
ATOM   1526  H2    A    48      33.484  71.480  46.443  1.00  0.00           H  
ATOM   1527  N3    A    48      33.012  71.053  44.405  1.00  0.00           N  
ATOM   1528  C4    A    48      31.975  70.801  43.599  1.00  0.00           C  
ATOM   1529  C3'   A    48      33.202  68.981  39.697  1.00  0.00           C  
ATOM   1530  H3'   A    48      32.143  68.725  39.718  1.00  0.00           H  
ATOM   1531  C2'   A    48      33.809  69.129  41.153  1.00  0.00           C  
ATOM   1532  H2'   A    48      33.446  68.355  41.829  1.00  0.00           H  
ATOM   1533  O2'   A    48      35.211  68.971  41.225  1.00  0.00           O  
ATOM   1534 HO2'   A    48      35.387  68.194  41.760  1.00  0.00           H  
ATOM   1535  O3'   A    48      33.934  68.214  38.730  1.00  0.00           O  
ATOM   1536  P     G    49      33.774  66.677  38.524  1.00  0.00           P  
ATOM   1537  OP1   G    49      34.832  66.315  37.544  1.00  0.00           O  
ATOM   1538  OP2   G    49      32.323  66.368  38.214  1.00  0.00           O  
ATOM   1539  O5'   G    49      34.165  66.078  39.904  1.00  0.00           O  
ATOM   1540  C5'   G    49      35.448  65.571  40.193  1.00  0.00           C  
ATOM   1541  H5'   G    49      36.200  66.321  39.948  1.00  0.00           H  
ATOM   1542 H5''   G    49      35.728  64.822  39.452  1.00  0.00           H  
ATOM   1543  C4'   G    49      35.680  65.128  41.599  1.00  0.00           C  
ATOM   1544  H4'   G    49      36.735  64.863  41.677  1.00  0.00           H  
ATOM   1545  O4'   G    49      35.338  66.047  42.649  1.00  0.00           O  
ATOM   1546  C1'   G    49      34.519  65.490  43.696  1.00  0.00           C  
ATOM   1547  H1'   G    49      34.886  65.591  44.717  1.00  0.00           H  
ATOM   1548  N9    G    49      33.129  66.128  43.563  1.00  0.00           N  
ATOM   1549  C8    G    49      32.111  66.072  42.602  1.00  0.00           C  
ATOM   1550  H8    G    49      32.160  65.563  41.651  1.00  0.00           H  
ATOM   1551  N7    G    49      31.021  66.656  42.983  1.00  0.00           N  
ATOM   1552  C5    G    49      31.323  67.163  44.239  1.00  0.00           C  
ATOM   1553  C6    G    49      30.461  67.740  45.249  1.00  0.00           C  
ATOM   1554  O6    G    49      29.166  67.823  45.192  1.00  0.00           O  
ATOM   1555  N1    G    49      31.139  68.053  46.457  1.00  0.00           N  
ATOM   1556  H1    G    49      30.651  68.351  47.289  1.00  0.00           H  
ATOM   1557  C2    G    49      32.498  67.867  46.633  1.00  0.00           C  
ATOM   1558  N2    G    49      32.946  68.240  47.806  1.00  0.00           N  
ATOM   1559  H21   G    49      33.914  68.059  48.028  1.00  0.00           H  
ATOM   1560  H22   G    49      32.300  68.388  48.568  1.00  0.00           H  
ATOM   1561  N3    G    49      33.311  67.297  45.726  1.00  0.00           N  
ATOM   1562  C4    G    49      32.651  66.875  44.604  1.00  0.00           C  
ATOM   1563  C3'   G    49      34.829  63.850  41.921  1.00  0.00           C  
ATOM   1564  H3'   G    49      33.891  63.983  41.382  1.00  0.00           H  
ATOM   1565  C2'   G    49      34.567  63.988  43.432  1.00  0.00           C  
ATOM   1566  H2'   G    49      33.712  63.365  43.693  1.00  0.00           H  
ATOM   1567  O2'   G    49      35.762  63.582  44.084  1.00  0.00           O  
ATOM   1568 HO2'   G    49      36.066  62.688  43.913  1.00  0.00           H  
ATOM   1569  O3'   G    49      35.408  62.611  41.566  1.00  0.00           O  
ATOM   1570  P     U    50      34.647  61.270  41.856  1.00  0.00           P  
ATOM   1571  OP1   U    50      35.182  60.312  40.883  1.00  0.00           O  
ATOM   1572  OP2   U    50      33.244  61.714  41.865  1.00  0.00           O  
ATOM   1573  O5'   U    50      35.164  60.906  43.352  1.00  0.00           O  
ATOM   1574  C5'   U    50      36.462  60.316  43.554  1.00  0.00           C  
ATOM   1575  H5'   U    50      37.223  60.997  43.172  1.00  0.00           H  
ATOM   1576 H5''   U    50      36.435  59.399  42.965  1.00  0.00           H  
ATOM   1577  C4'   U    50      36.688  60.141  45.056  1.00  0.00           C  
ATOM   1578  H4'   U    50      37.580  59.519  45.135  1.00  0.00           H  
ATOM   1579  O4'   U    50      36.854  61.244  45.838  1.00  0.00           O  
ATOM   1580  C1'   U    50      36.033  61.217  46.979  1.00  0.00           C  
ATOM   1581  H1'   U    50      36.581  60.704  47.770  1.00  0.00           H  
ATOM   1582  N1    U    50      35.920  62.673  47.437  1.00  0.00           N  
ATOM   1583  C6    U    50      34.676  63.336  47.539  1.00  0.00           C  
ATOM   1584  H6    U    50      33.751  62.794  47.406  1.00  0.00           H  
ATOM   1585  C5    U    50      34.738  64.701  47.605  1.00  0.00           C  
ATOM   1586  H5    U    50      33.886  65.359  47.695  1.00  0.00           H  
ATOM   1587  C4    U    50      35.899  65.467  47.647  1.00  0.00           C  
ATOM   1588  O4    U    50      35.899  66.713  47.569  1.00  0.00           O  
ATOM   1589  N3    U    50      37.028  64.769  47.687  1.00  0.00           N  
ATOM   1590  H3    U    50      37.859  65.306  47.482  1.00  0.00           H  
ATOM   1591  C2    U    50      37.110  63.387  47.580  1.00  0.00           C  
ATOM   1592  O2    U    50      38.189  62.807  47.725  1.00  0.00           O  
ATOM   1593  C3'   U    50      35.428  59.407  45.690  1.00  0.00           C  
ATOM   1594  H3'   U    50      34.689  59.130  44.939  1.00  0.00           H  
ATOM   1595  C2'   U    50      34.774  60.560  46.520  1.00  0.00           C  
ATOM   1596  H2'   U    50      34.131  61.174  45.890  1.00  0.00           H  
ATOM   1597  O2'   U    50      34.051  60.066  47.602  1.00  0.00           O  
ATOM   1598 HO2'   U    50      34.377  59.230  47.945  1.00  0.00           H  
ATOM   1599  O3'   U    50      35.913  58.293  46.470  1.00  0.00           O  
ATOM   1600  P     A    51      35.029  57.037  46.706  1.00  0.00           P  
ATOM   1601  OP1   A    51      35.985  55.896  46.853  1.00  0.00           O  
ATOM   1602  OP2   A    51      34.016  56.831  45.675  1.00  0.00           O  
ATOM   1603  O5'   A    51      34.312  57.272  48.118  1.00  0.00           O  
ATOM   1604  C5'   A    51      35.108  57.452  49.245  1.00  0.00           C  
ATOM   1605  H5'   A    51      35.776  58.311  49.174  1.00  0.00           H  
ATOM   1606 H5''   A    51      35.807  56.618  49.312  1.00  0.00           H  
ATOM   1607  C4'   A    51      34.207  57.654  50.525  1.00  0.00           C  
ATOM   1608  H4'   A    51      34.826  57.888  51.391  1.00  0.00           H  
ATOM   1609  O4'   A    51      33.287  58.763  50.357  1.00  0.00           O  
ATOM   1610  C1'   A    51      31.929  58.430  50.864  1.00  0.00           C  
ATOM   1611  H1'   A    51      31.570  59.115  51.632  1.00  0.00           H  
ATOM   1612  N9    A    51      30.921  58.407  49.801  1.00  0.00           N  
ATOM   1613  C8    A    51      31.036  58.060  48.470  1.00  0.00           C  
ATOM   1614  H8    A    51      31.955  58.052  47.903  1.00  0.00           H  
ATOM   1615  N7    A    51      29.894  58.028  47.774  1.00  0.00           N  
ATOM   1616  C5    A    51      28.969  58.143  48.803  1.00  0.00           C  
ATOM   1617  C6    A    51      27.574  58.190  48.705  1.00  0.00           C  
ATOM   1618  N6    A    51      26.911  58.052  47.547  1.00  0.00           N  
ATOM   1619  H61   A    51      25.915  58.088  47.711  1.00  0.00           H  
ATOM   1620  H62   A    51      27.382  58.296  46.688  1.00  0.00           H  
ATOM   1621  N1    A    51      26.873  58.565  49.734  1.00  0.00           N  
ATOM   1622  C2    A    51      27.467  58.702  50.866  1.00  0.00           C  
ATOM   1623  H2    A    51      26.759  58.983  51.632  1.00  0.00           H  
ATOM   1624  N3    A    51      28.817  58.618  51.163  1.00  0.00           N  
ATOM   1625  C4    A    51      29.540  58.388  50.038  1.00  0.00           C  
ATOM   1626  C3'   A    51      33.377  56.437  50.873  1.00  0.00           C  
ATOM   1627  H3'   A    51      33.230  55.870  49.953  1.00  0.00           H  
ATOM   1628  C2'   A    51      32.057  57.005  51.385  1.00  0.00           C  
ATOM   1629  H2'   A    51      31.217  56.441  50.981  1.00  0.00           H  
ATOM   1630  O2'   A    51      31.922  57.055  52.798  1.00  0.00           O  
ATOM   1631 HO2'   A    51      32.744  57.280  53.240  1.00  0.00           H  
ATOM   1632  O3'   A    51      34.040  55.597  51.793  1.00  0.00           O  
ATOM   1633  P     C    52      33.792  54.016  51.840  1.00  0.00           P  
ATOM   1634  OP1   C    52      34.212  53.498  53.167  1.00  0.00           O  
ATOM   1635  OP2   C    52      34.309  53.336  50.611  1.00  0.00           O  
ATOM   1636  O5'   C    52      32.139  53.794  51.661  1.00  0.00           O  
ATOM   1637  C5'   C    52      31.295  53.756  52.794  1.00  0.00           C  
ATOM   1638  H5'   C    52      31.352  54.592  53.491  1.00  0.00           H  
ATOM   1639 H5''   C    52      31.446  52.875  53.417  1.00  0.00           H  
ATOM   1640  C4'   C    52      29.832  53.738  52.292  1.00  0.00           C  
ATOM   1641  H4'   C    52      29.150  53.838  53.137  1.00  0.00           H  
ATOM   1642  O4'   C    52      29.596  54.952  51.503  1.00  0.00           O  
ATOM   1643  C1'   C    52      28.692  54.551  50.441  1.00  0.00           C  
ATOM   1644  H1'   C    52      27.791  55.157  50.537  1.00  0.00           H  
ATOM   1645  N1    C    52      29.351  54.801  49.053  1.00  0.00           N  
ATOM   1646  C6    C    52      30.719  54.779  48.826  1.00  0.00           C  
ATOM   1647  H6    C    52      31.355  54.669  49.692  1.00  0.00           H  
ATOM   1648  C5    C    52      31.153  54.995  47.560  1.00  0.00           C  
ATOM   1649  H5    C    52      32.217  55.122  47.431  1.00  0.00           H  
ATOM   1650  C4    C    52      30.224  55.101  46.452  1.00  0.00           C  
ATOM   1651  N4    C    52      30.616  55.230  45.236  1.00  0.00           N  
ATOM   1652  H41   C    52      31.601  55.117  45.040  1.00  0.00           H  
ATOM   1653  H42   C    52      29.907  55.496  44.568  1.00  0.00           H  
ATOM   1654  N3    C    52      28.909  55.074  46.671  1.00  0.00           N  
ATOM   1655  C2    C    52      28.442  54.982  47.972  1.00  0.00           C  
ATOM   1656  O2    C    52      27.238  54.997  48.245  1.00  0.00           O  
ATOM   1657  C3'   C    52      29.585  52.521  51.397  1.00  0.00           C  
ATOM   1658  H3'   C    52      30.452  52.351  50.758  1.00  0.00           H  
ATOM   1659  C2'   C    52      28.371  53.121  50.673  1.00  0.00           C  
ATOM   1660  H2'   C    52      28.218  52.532  49.768  1.00  0.00           H  
ATOM   1661  O2'   C    52      27.210  53.242  51.527  1.00  0.00           O  
ATOM   1662 HO2'   C    52      26.647  52.473  51.406  1.00  0.00           H  
ATOM   1663  O3'   C    52      29.199  51.408  52.209  1.00  0.00           O  
ATOM   1664  P     U    53      29.003  49.933  51.621  1.00  0.00           P  
ATOM   1665  OP1   U    53      28.374  49.150  52.690  1.00  0.00           O  
ATOM   1666  OP2   U    53      30.266  49.526  51.042  1.00  0.00           O  
ATOM   1667  O5'   U    53      27.867  50.222  50.474  1.00  0.00           O  
ATOM   1668  C5'   U    53      26.456  50.126  50.769  1.00  0.00           C  
ATOM   1669  H5'   U    53      26.052  50.907  51.414  1.00  0.00           H  
ATOM   1670 H5''   U    53      26.186  49.160  51.196  1.00  0.00           H  
ATOM   1671  C4'   U    53      25.743  50.183  49.445  1.00  0.00           C  
ATOM   1672  H4'   U    53      24.681  50.333  49.635  1.00  0.00           H  
ATOM   1673  O4'   U    53      26.040  51.320  48.687  1.00  0.00           O  
ATOM   1674  C1'   U    53      25.725  51.062  47.266  1.00  0.00           C  
ATOM   1675  H1'   U    53      24.823  51.561  46.909  1.00  0.00           H  
ATOM   1676  N1    U    53      26.847  51.447  46.385  1.00  0.00           N  
ATOM   1677  C6    U    53      28.130  51.675  46.926  1.00  0.00           C  
ATOM   1678  H6    U    53      28.299  51.565  47.987  1.00  0.00           H  
ATOM   1679  C5    U    53      29.194  52.026  46.170  1.00  0.00           C  
ATOM   1680  H5    U    53      30.166  52.222  46.598  1.00  0.00           H  
ATOM   1681  C4    U    53      29.060  52.133  44.698  1.00  0.00           C  
ATOM   1682  O4    U    53      29.980  52.290  43.884  1.00  0.00           O  
ATOM   1683  N3    U    53      27.762  51.898  44.262  1.00  0.00           N  
ATOM   1684  H3    U    53      27.631  51.768  43.269  1.00  0.00           H  
ATOM   1685  C2    U    53      26.665  51.631  45.033  1.00  0.00           C  
ATOM   1686  O2    U    53      25.580  51.563  44.426  1.00  0.00           O  
ATOM   1687  C3'   U    53      26.029  49.017  48.506  1.00  0.00           C  
ATOM   1688  H3'   U    53      27.088  48.828  48.328  1.00  0.00           H  
ATOM   1689  C2'   U    53      25.422  49.599  47.244  1.00  0.00           C  
ATOM   1690  H2'   U    53      25.758  49.106  46.332  1.00  0.00           H  
ATOM   1691  O2'   U    53      23.971  49.530  47.266  1.00  0.00           O  
ATOM   1692 HO2'   U    53      23.561  49.305  46.428  1.00  0.00           H  
ATOM   1693  O3'   U    53      25.477  47.824  48.938  1.00  0.00           O  
ATOM   1694  P     G    54      26.145  46.356  48.558  1.00  0.00           P  
ATOM   1695  OP1   G    54      25.470  45.346  49.353  1.00  0.00           O  
ATOM   1696  OP2   G    54      27.590  46.485  48.793  1.00  0.00           O  
ATOM   1697  O5'   G    54      25.941  46.147  47.012  1.00  0.00           O  
ATOM   1698  C5'   G    54      24.700  45.596  46.516  1.00  0.00           C  
ATOM   1699  H5'   G    54      23.794  45.988  46.979  1.00  0.00           H  
ATOM   1700 H5''   G    54      24.758  44.531  46.743  1.00  0.00           H  
ATOM   1701  C4'   G    54      24.693  45.771  44.972  1.00  0.00           C  
ATOM   1702  H4'   G    54      23.772  45.331  44.589  1.00  0.00           H  
ATOM   1703  O4'   G    54      24.847  47.109  44.527  1.00  0.00           O  
ATOM   1704  C1'   G    54      25.432  47.136  43.252  1.00  0.00           C  
ATOM   1705  H1'   G    54      24.874  47.693  42.498  1.00  0.00           H  
ATOM   1706  N9    G    54      26.688  47.839  43.250  1.00  0.00           N  
ATOM   1707  C8    G    54      27.610  48.018  44.295  1.00  0.00           C  
ATOM   1708  H8    G    54      27.414  47.874  45.347  1.00  0.00           H  
ATOM   1709  N7    G    54      28.723  48.631  43.911  1.00  0.00           N  
ATOM   1710  C5    G    54      28.606  48.700  42.507  1.00  0.00           C  
ATOM   1711  C6    G    54      29.551  49.036  41.468  1.00  0.00           C  
ATOM   1712  O6    G    54      30.750  49.276  41.518  1.00  0.00           O  
ATOM   1713  N1    G    54      29.012  49.011  40.220  1.00  0.00           N  
ATOM   1714  H1    G    54      29.705  49.153  39.499  1.00  0.00           H  
ATOM   1715  C2    G    54      27.858  48.402  39.899  1.00  0.00           C  
ATOM   1716  N2    G    54      27.647  48.286  38.607  1.00  0.00           N  
ATOM   1717  H21   G    54      26.762  47.906  38.302  1.00  0.00           H  
ATOM   1718  H22   G    54      28.156  48.880  37.969  1.00  0.00           H  
ATOM   1719  N3    G    54      26.975  48.047  40.785  1.00  0.00           N  
ATOM   1720  C4    G    54      27.361  48.238  42.130  1.00  0.00           C  
ATOM   1721  C3'   G    54      25.800  44.965  44.290  1.00  0.00           C  
ATOM   1722  H3'   G    54      26.753  45.168  44.780  1.00  0.00           H  
ATOM   1723  C2'   G    54      25.709  45.691  42.930  1.00  0.00           C  
ATOM   1724  H2'   G    54      26.610  45.582  42.326  1.00  0.00           H  
ATOM   1725  O2'   G    54      24.567  45.212  42.249  1.00  0.00           O  
ATOM   1726 HO2'   G    54      24.820  44.319  42.003  1.00  0.00           H  
ATOM   1727  O3'   G    54      25.680  43.533  44.272  1.00  0.00           O  
ATOM   1728  P     A    55      26.515  42.696  43.261  1.00  0.00           P  
ATOM   1729  OP1   A    55      26.548  41.297  43.744  1.00  0.00           O  
ATOM   1730  OP2   A    55      27.764  43.380  42.947  1.00  0.00           O  
ATOM   1731  O5'   A    55      25.520  42.760  41.939  1.00  0.00           O  
ATOM   1732  C5'   A    55      24.275  42.089  41.965  1.00  0.00           C  
ATOM   1733  H5'   A    55      23.593  42.456  42.731  1.00  0.00           H  
ATOM   1734 H5''   A    55      24.448  41.028  42.145  1.00  0.00           H  
ATOM   1735  C4'   A    55      23.639  42.168  40.571  1.00  0.00           C  
ATOM   1736  H4'   A    55      22.685  41.641  40.545  1.00  0.00           H  
ATOM   1737  O4'   A    55      23.607  43.459  40.090  1.00  0.00           O  
ATOM   1738  C1'   A    55      23.382  43.492  38.727  1.00  0.00           C  
ATOM   1739  H1'   A    55      22.312  43.594  38.549  1.00  0.00           H  
ATOM   1740  N9    A    55      24.155  44.502  37.969  1.00  0.00           N  
ATOM   1741  C8    A    55      25.271  45.200  38.456  1.00  0.00           C  
ATOM   1742  H8    A    55      25.615  45.107  39.476  1.00  0.00           H  
ATOM   1743  N7    A    55      25.705  46.038  37.597  1.00  0.00           N  
ATOM   1744  C5    A    55      24.934  45.745  36.466  1.00  0.00           C  
ATOM   1745  C6    A    55      25.068  46.040  35.046  1.00  0.00           C  
ATOM   1746  N6    A    55      25.953  46.851  34.511  1.00  0.00           N  
ATOM   1747  H61   A    55      26.538  47.244  35.234  1.00  0.00           H  
ATOM   1748  H62   A    55      26.232  46.685  33.554  1.00  0.00           H  
ATOM   1749  N1    A    55      24.287  45.483  34.130  1.00  0.00           N  
ATOM   1750  C2    A    55      23.348  44.651  34.567  1.00  0.00           C  
ATOM   1751  H2    A    55      22.737  44.214  33.792  1.00  0.00           H  
ATOM   1752  N3    A    55      22.964  44.382  35.836  1.00  0.00           N  
ATOM   1753  C4    A    55      23.895  44.856  36.717  1.00  0.00           C  
ATOM   1754  C3'   A    55      24.587  41.530  39.507  1.00  0.00           C  
ATOM   1755  H3'   A    55      25.558  42.023  39.537  1.00  0.00           H  
ATOM   1756  C2'   A    55      23.877  42.082  38.279  1.00  0.00           C  
ATOM   1757  H2'   A    55      24.645  42.066  37.506  1.00  0.00           H  
ATOM   1758  O2'   A    55      22.719  41.284  38.032  1.00  0.00           O  
ATOM   1759 HO2'   A    55      22.610  41.234  37.080  1.00  0.00           H  
ATOM   1760  O3'   A    55      24.748  40.110  39.537  1.00  0.00           O  
ATOM   1761  P     U    56      26.148  39.517  39.034  1.00  0.00           P  
ATOM   1762  OP1   U    56      25.912  38.093  38.594  1.00  0.00           O  
ATOM   1763  OP2   U    56      27.209  39.828  39.978  1.00  0.00           O  
ATOM   1764  O5'   U    56      26.556  40.275  37.653  1.00  0.00           O  
ATOM   1765  C5'   U    56      25.950  39.966  36.461  1.00  0.00           C  
ATOM   1766  H5'   U    56      24.865  39.906  36.555  1.00  0.00           H  
ATOM   1767 H5''   U    56      26.289  38.990  36.112  1.00  0.00           H  
ATOM   1768  C4'   U    56      26.292  41.076  35.429  1.00  0.00           C  
ATOM   1769  H4'   U    56      25.641  40.903  34.573  1.00  0.00           H  
ATOM   1770  O4'   U    56      26.087  42.443  35.834  1.00  0.00           O  
ATOM   1771  C1'   U    56      27.160  43.333  35.445  1.00  0.00           C  
ATOM   1772  H1'   U    56      26.718  44.129  34.845  1.00  0.00           H  
ATOM   1773  N1    U    56      27.862  43.876  36.587  1.00  0.00           N  
ATOM   1774  C6    U    56      27.783  43.369  37.774  1.00  0.00           C  
ATOM   1775  H6    U    56      27.257  42.444  37.960  1.00  0.00           H  
ATOM   1776  C5    U    56      28.493  43.861  38.820  1.00  0.00           C  
ATOM   1777  H5    U    56      28.507  43.299  39.742  1.00  0.00           H  
ATOM   1778  C4    U    56      29.318  45.069  38.698  1.00  0.00           C  
ATOM   1779  O4    U    56      29.820  45.636  39.580  1.00  0.00           O  
ATOM   1780  N3    U    56      29.486  45.432  37.404  1.00  0.00           N  
ATOM   1781  H3    U    56      30.037  46.260  37.226  1.00  0.00           H  
ATOM   1782  C2    U    56      28.742  44.945  36.381  1.00  0.00           C  
ATOM   1783  O2    U    56      28.790  45.525  35.288  1.00  0.00           O  
ATOM   1784  C3'   U    56      27.810  41.014  35.002  1.00  0.00           C  
ATOM   1785  H3'   U    56      28.500  40.816  35.822  1.00  0.00           H  
ATOM   1786  C2'   U    56      27.992  42.454  34.444  1.00  0.00           C  
ATOM   1787  H2'   U    56      29.038  42.736  34.324  1.00  0.00           H  
ATOM   1788  O2'   U    56      27.432  42.614  33.134  1.00  0.00           O  
ATOM   1789 HO2'   U    56      27.199  41.747  32.793  1.00  0.00           H  
ATOM   1790  O3'   U    56      28.026  40.016  34.022  1.00  0.00           O  
ATOM   1791  P     G    57      29.291  39.063  34.091  1.00  0.00           P  
ATOM   1792  OP1   G    57      29.266  38.038  33.058  1.00  0.00           O  
ATOM   1793  OP2   G    57      29.417  38.575  35.510  1.00  0.00           O  
ATOM   1794  O5'   G    57      30.557  40.090  33.810  1.00  0.00           O  
ATOM   1795  C5'   G    57      30.609  40.673  32.546  1.00  0.00           C  
ATOM   1796  H5'   G    57      29.721  41.295  32.433  1.00  0.00           H  
ATOM   1797 H5''   G    57      30.649  39.959  31.724  1.00  0.00           H  
ATOM   1798  C4'   G    57      31.764  41.605  32.338  1.00  0.00           C  
ATOM   1799  H4'   G    57      31.855  41.854  31.281  1.00  0.00           H  
ATOM   1800  O4'   G    57      31.495  42.861  32.907  1.00  0.00           O  
ATOM   1801  C1'   G    57      32.707  43.451  33.284  1.00  0.00           C  
ATOM   1802  H1'   G    57      32.830  44.434  32.828  1.00  0.00           H  
ATOM   1803  N9    G    57      32.548  43.591  34.736  1.00  0.00           N  
ATOM   1804  C8    G    57      31.594  43.098  35.576  1.00  0.00           C  
ATOM   1805  H8    G    57      30.789  42.464  35.235  1.00  0.00           H  
ATOM   1806  N7    G    57      31.897  43.274  36.890  1.00  0.00           N  
ATOM   1807  C5    G    57      33.155  43.879  36.931  1.00  0.00           C  
ATOM   1808  C6    G    57      33.994  44.442  37.947  1.00  0.00           C  
ATOM   1809  O6    G    57      33.842  44.473  39.236  1.00  0.00           O  
ATOM   1810  N1    G    57      35.185  45.023  37.452  1.00  0.00           N  
ATOM   1811  H1    G    57      35.784  45.355  38.195  1.00  0.00           H  
ATOM   1812  C2    G    57      35.436  45.167  36.149  1.00  0.00           C  
ATOM   1813  N2    G    57      36.548  45.675  35.769  1.00  0.00           N  
ATOM   1814  H21   G    57      37.174  46.129  36.418  1.00  0.00           H  
ATOM   1815  H22   G    57      36.880  45.628  34.816  1.00  0.00           H  
ATOM   1816  N3    G    57      34.642  44.766  35.153  1.00  0.00           N  
ATOM   1817  C4    G    57      33.584  43.999  35.563  1.00  0.00           C  
ATOM   1818  C3'   G    57      33.145  41.159  32.747  1.00  0.00           C  
ATOM   1819  H3'   G    57      33.078  40.654  33.711  1.00  0.00           H  
ATOM   1820  C2'   G    57      33.867  42.540  32.760  1.00  0.00           C  
ATOM   1821  H2'   G    57      34.729  42.598  33.424  1.00  0.00           H  
ATOM   1822  O2'   G    57      34.145  42.899  31.409  1.00  0.00           O  
ATOM   1823 HO2'   G    57      34.151  42.114  30.858  1.00  0.00           H  
ATOM   1824  O3'   G    57      33.594  40.298  31.787  1.00  0.00           O  
ATOM   1825  P     U    58      34.524  39.107  32.201  1.00  0.00           P  
ATOM   1826  OP1   U    58      34.838  38.524  30.917  1.00  0.00           O  
ATOM   1827  OP2   U    58      33.854  38.335  33.238  1.00  0.00           O  
ATOM   1828  O5'   U    58      35.731  39.788  32.814  1.00  0.00           O  
ATOM   1829  C5'   U    58      36.830  40.394  31.956  1.00  0.00           C  
ATOM   1830  H5'   U    58      36.562  41.110  31.180  1.00  0.00           H  
ATOM   1831 H5''   U    58      37.488  39.619  31.564  1.00  0.00           H  
ATOM   1832  C4'   U    58      37.800  41.278  32.818  1.00  0.00           C  
ATOM   1833  H4'   U    58      38.366  41.905  32.128  1.00  0.00           H  
ATOM   1834  O4'   U    58      37.122  42.142  33.729  1.00  0.00           O  
ATOM   1835  C1'   U    58      37.847  42.246  34.921  1.00  0.00           C  
ATOM   1836  H1'   U    58      38.031  43.313  35.048  1.00  0.00           H  
ATOM   1837  N1    U    58      37.043  41.869  36.146  1.00  0.00           N  
ATOM   1838  C6    U    58      35.907  41.076  36.008  1.00  0.00           C  
ATOM   1839  H6    U    58      35.608  40.650  35.061  1.00  0.00           H  
ATOM   1840  C5    U    58      35.263  40.720  37.156  1.00  0.00           C  
ATOM   1841  H5    U    58      34.471  39.988  37.202  1.00  0.00           H  
ATOM   1842  C4    U    58      35.672  41.180  38.497  1.00  0.00           C  
ATOM   1843  O4    U    58      35.174  40.843  39.573  1.00  0.00           O  
ATOM   1844  N3    U    58      36.749  42.063  38.506  1.00  0.00           N  
ATOM   1845  H3    U    58      37.102  42.242  39.436  1.00  0.00           H  
ATOM   1846  C2    U    58      37.470  42.359  37.418  1.00  0.00           C  
ATOM   1847  O2    U    58      38.477  43.044  37.608  1.00  0.00           O  
ATOM   1848  C3'   U    58      38.614  40.392  33.731  1.00  0.00           C  
ATOM   1849  H3'   U    58      37.974  39.718  34.302  1.00  0.00           H  
ATOM   1850  C2'   U    58      39.135  41.435  34.709  1.00  0.00           C  
ATOM   1851  H2'   U    58      39.527  40.891  35.569  1.00  0.00           H  
ATOM   1852  O2'   U    58      40.185  42.278  34.262  1.00  0.00           O  
ATOM   1853 HO2'   U    58      40.877  42.211  34.925  1.00  0.00           H  
ATOM   1854  O3'   U    58      39.617  39.729  33.039  1.00  0.00           O  
ATOM   1855  P     C    59      40.184  38.320  33.509  1.00  0.00           P  
ATOM   1856  OP1   C    59      41.074  37.792  32.373  1.00  0.00           O  
ATOM   1857  OP2   C    59      39.132  37.413  34.102  1.00  0.00           O  
ATOM   1858  O5'   C    59      41.234  38.842  34.636  1.00  0.00           O  
ATOM   1859  C5'   C    59      42.353  39.554  34.266  1.00  0.00           C  
ATOM   1860  H5'   C    59      41.990  40.391  33.669  1.00  0.00           H  
ATOM   1861 H5''   C    59      43.057  38.938  33.708  1.00  0.00           H  
ATOM   1862  C4'   C    59      43.070  40.157  35.481  1.00  0.00           C  
ATOM   1863  H4'   C    59      43.941  40.773  35.261  1.00  0.00           H  
ATOM   1864  O4'   C    59      42.176  41.091  36.222  1.00  0.00           O  
ATOM   1865  C1'   C    59      42.383  41.024  37.617  1.00  0.00           C  
ATOM   1866  H1'   C    59      42.541  42.064  37.906  1.00  0.00           H  
ATOM   1867  N1    C    59      41.242  40.486  38.348  1.00  0.00           N  
ATOM   1868  C6    C    59      40.333  39.660  37.743  1.00  0.00           C  
ATOM   1869  H6    C    59      40.594  39.170  36.817  1.00  0.00           H  
ATOM   1870  C5    C    59      39.212  39.311  38.407  1.00  0.00           C  
ATOM   1871  H5    C    59      38.546  38.624  37.905  1.00  0.00           H  
ATOM   1872  C4    C    59      39.009  39.826  39.712  1.00  0.00           C  
ATOM   1873  N4    C    59      37.936  39.561  40.353  1.00  0.00           N  
ATOM   1874  H41   C    59      37.321  38.844  39.997  1.00  0.00           H  
ATOM   1875  H42   C    59      37.721  39.977  41.248  1.00  0.00           H  
ATOM   1876  N3    C    59      39.908  40.625  40.272  1.00  0.00           N  
ATOM   1877  C2    C    59      41.019  40.945  39.599  1.00  0.00           C  
ATOM   1878  O2    C    59      41.808  41.528  40.297  1.00  0.00           O  
ATOM   1879  C3'   C    59      43.496  39.219  36.525  1.00  0.00           C  
ATOM   1880  H3'   C    59      42.629  38.575  36.674  1.00  0.00           H  
ATOM   1881  C2'   C    59      43.616  40.136  37.757  1.00  0.00           C  
ATOM   1882  H2'   C    59      43.618  39.656  38.736  1.00  0.00           H  
ATOM   1883  O2'   C    59      44.619  41.100  37.474  1.00  0.00           O  
ATOM   1884 HO2'   C    59      44.638  41.689  38.231  1.00  0.00           H  
ATOM   1885  O3'   C    59      44.674  38.446  36.273  1.00  0.00           O  
ATOM   1886  P     G    60      45.096  37.225  37.156  1.00  0.00           P  
ATOM   1887  OP1   G    60      46.510  36.910  36.748  1.00  0.00           O  
ATOM   1888  OP2   G    60      44.063  36.198  37.069  1.00  0.00           O  
ATOM   1889  O5'   G    60      45.096  37.747  38.636  1.00  0.00           O  
ATOM   1890  C5'   G    60      46.151  38.456  39.104  1.00  0.00           C  
ATOM   1891  H5'   G    60      46.258  39.395  38.560  1.00  0.00           H  
ATOM   1892 H5''   G    60      47.071  37.894  38.948  1.00  0.00           H  
ATOM   1893  C4'   G    60      46.061  38.833  40.602  1.00  0.00           C  
ATOM   1894  H4'   G    60      47.069  39.169  40.845  1.00  0.00           H  
ATOM   1895  O4'   G    60      45.052  39.747  40.948  1.00  0.00           O  
ATOM   1896  C1'   G    60      44.465  39.345  42.135  1.00  0.00           C  
ATOM   1897  H1'   G    60      44.430  40.184  42.830  1.00  0.00           H  
ATOM   1898  N9    G    60      43.113  38.823  42.047  1.00  0.00           N  
ATOM   1899  C8    G    60      42.470  38.138  40.986  1.00  0.00           C  
ATOM   1900  H8    G    60      42.918  38.029  40.009  1.00  0.00           H  
ATOM   1901  N7    G    60      41.266  37.822  41.343  1.00  0.00           N  
ATOM   1902  C5    G    60      41.125  38.145  42.646  1.00  0.00           C  
ATOM   1903  C6    G    60      39.953  38.046  43.412  1.00  0.00           C  
ATOM   1904  O6    G    60      38.822  37.615  43.131  1.00  0.00           O  
ATOM   1905  N1    G    60      40.170  38.410  44.726  1.00  0.00           N  
ATOM   1906  H1    G    60      39.356  38.244  45.301  1.00  0.00           H  
ATOM   1907  C2    G    60      41.241  39.036  45.176  1.00  0.00           C  
ATOM   1908  N2    G    60      41.207  39.357  46.436  1.00  0.00           N  
ATOM   1909  H21   G    60      40.357  39.281  46.976  1.00  0.00           H  
ATOM   1910  H22   G    60      41.989  39.902  46.771  1.00  0.00           H  
ATOM   1911  N3    G    60      42.304  39.322  44.415  1.00  0.00           N  
ATOM   1912  C4    G    60      42.217  38.753  43.178  1.00  0.00           C  
ATOM   1913  C3'   G    60      45.784  37.635  41.397  1.00  0.00           C  
ATOM   1914  H3'   G    60      44.941  37.074  40.995  1.00  0.00           H  
ATOM   1915  C2'   G    60      45.334  38.245  42.727  1.00  0.00           C  
ATOM   1916  H2'   G    60      44.851  37.606  43.466  1.00  0.00           H  
ATOM   1917  O2'   G    60      46.516  38.824  43.181  1.00  0.00           O  
ATOM   1918 HO2'   G    60      47.234  38.262  42.881  1.00  0.00           H  
ATOM   1919  O3'   G    60      47.016  36.831  41.609  1.00  0.00           O  
ATOM   1920  P     U    61      46.930  35.344  42.089  1.00  0.00           P  
ATOM   1921  OP1   U    61      48.269  34.931  42.602  1.00  0.00           O  
ATOM   1922  OP2   U    61      46.265  34.562  40.987  1.00  0.00           O  
ATOM   1923  O5'   U    61      45.946  35.210  43.361  1.00  0.00           O  
ATOM   1924  C5'   U    61      46.395  35.702  44.650  1.00  0.00           C  
ATOM   1925  H5'   U    61      46.754  36.729  44.595  1.00  0.00           H  
ATOM   1926 H5''   U    61      47.189  35.067  45.043  1.00  0.00           H  
ATOM   1927  C4'   U    61      45.325  35.541  45.830  1.00  0.00           C  
ATOM   1928  H4'   U    61      45.724  36.091  46.682  1.00  0.00           H  
ATOM   1929  O4'   U    61      44.076  36.103  45.513  1.00  0.00           O  
ATOM   1930  C1'   U    61      43.121  35.331  46.222  1.00  0.00           C  
ATOM   1931  H1'   U    61      42.588  35.966  46.929  1.00  0.00           H  
ATOM   1932  N1    U    61      42.030  34.996  45.241  1.00  0.00           N  
ATOM   1933  C6    U    61      42.299  34.824  43.878  1.00  0.00           C  
ATOM   1934  H6    U    61      43.306  34.864  43.490  1.00  0.00           H  
ATOM   1935  C5    U    61      41.253  34.532  43.081  1.00  0.00           C  
ATOM   1936  H5    U    61      41.436  34.273  42.049  1.00  0.00           H  
ATOM   1937  C4    U    61      39.889  34.455  43.460  1.00  0.00           C  
ATOM   1938  O4    U    61      38.892  34.162  42.706  1.00  0.00           O  
ATOM   1939  N3    U    61      39.686  34.660  44.801  1.00  0.00           N  
ATOM   1940  H3    U    61      38.737  34.517  45.115  1.00  0.00           H  
ATOM   1941  C2    U    61      40.678  34.957  45.716  1.00  0.00           C  
ATOM   1942  O2    U    61      40.420  35.217  46.884  1.00  0.00           O  
ATOM   1943  C3'   U    61      45.077  34.013  46.028  1.00  0.00           C  
ATOM   1944  H3'   U    61      44.833  33.411  45.153  1.00  0.00           H  
ATOM   1945  C2'   U    61      43.742  34.058  46.841  1.00  0.00           C  
ATOM   1946  H2'   U    61      43.138  33.151  46.868  1.00  0.00           H  
ATOM   1947  O2'   U    61      44.107  34.299  48.187  1.00  0.00           O  
ATOM   1948 HO2'   U    61      44.827  33.693  48.374  1.00  0.00           H  
ATOM   1949  O3'   U    61      46.185  33.454  46.720  1.00  0.00           O  
ATOM   1950  P     A    62      46.521  31.962  46.816  1.00  0.00           P  
ATOM   1951  OP1   A    62      45.290  31.261  47.054  1.00  0.00           O  
ATOM   1952  OP2   A    62      47.591  31.868  47.829  1.00  0.00           O  
ATOM   1953  O5'   A    62      47.027  31.656  45.418  1.00  0.00           O  
ATOM   1954  C5'   A    62      46.548  30.687  44.556  1.00  0.00           C  
ATOM   1955  H5'   A    62      47.168  30.644  43.661  1.00  0.00           H  
ATOM   1956 H5''   A    62      45.492  30.847  44.339  1.00  0.00           H  
ATOM   1957  C4'   A    62      46.754  29.219  45.012  1.00  0.00           C  
ATOM   1958  H4'   A    62      46.372  29.020  46.013  1.00  0.00           H  
ATOM   1959  O4'   A    62      46.085  28.317  44.108  1.00  0.00           O  
ATOM   1960  C1'   A    62      47.012  27.248  43.777  1.00  0.00           C  
ATOM   1961  H1'   A    62      46.499  26.302  43.952  1.00  0.00           H  
ATOM   1962  N9    A    62      47.476  27.460  42.388  1.00  0.00           N  
ATOM   1963  C8    A    62      46.975  28.364  41.467  1.00  0.00           C  
ATOM   1964  H8    A    62      46.278  29.164  41.667  1.00  0.00           H  
ATOM   1965  N7    A    62      47.419  28.070  40.240  1.00  0.00           N  
ATOM   1966  C5    A    62      48.259  26.926  40.418  1.00  0.00           C  
ATOM   1967  C6    A    62      49.011  26.074  39.594  1.00  0.00           C  
ATOM   1968  N6    A    62      49.190  26.095  38.264  1.00  0.00           N  
ATOM   1969  H61   A    62      50.008  25.548  38.036  1.00  0.00           H  
ATOM   1970  H62   A    62      48.699  26.790  37.720  1.00  0.00           H  
ATOM   1971  N1    A    62      49.766  25.054  40.114  1.00  0.00           N  
ATOM   1972  C2    A    62      49.621  24.806  41.414  1.00  0.00           C  
ATOM   1973  H2    A    62      50.204  23.960  41.749  1.00  0.00           H  
ATOM   1974  N3    A    62      48.873  25.429  42.277  1.00  0.00           N  
ATOM   1975  C4    A    62      48.227  26.499  41.698  1.00  0.00           C  
ATOM   1976  C3'   A    62      48.244  28.764  45.101  1.00  0.00           C  
ATOM   1977  H3'   A    62      48.905  29.247  44.381  1.00  0.00           H  
ATOM   1978  C2'   A    62      48.120  27.247  44.821  1.00  0.00           C  
ATOM   1979  H2'   A    62      49.000  26.752  44.410  1.00  0.00           H  
ATOM   1980  O2'   A    62      47.613  26.558  46.005  1.00  0.00           O  
ATOM   1981 HO2'   A    62      46.655  26.536  45.942  1.00  0.00           H  
ATOM   1982  O3'   A    62      48.697  28.938  46.408  1.00  0.00           O  
ATOM   1983  P     U    63      50.054  29.702  46.793  1.00  0.00           P  
ATOM   1984  OP1   U    63      50.092  29.955  48.221  1.00  0.00           O  
ATOM   1985  OP2   U    63      50.215  30.814  45.810  1.00  0.00           O  
ATOM   1986  O5'   U    63      51.144  28.673  46.465  1.00  0.00           O  
ATOM   1987  C5'   U    63      51.178  27.487  47.194  1.00  0.00           C  
ATOM   1988  H5'   U    63      50.219  26.971  47.235  1.00  0.00           H  
ATOM   1989 H5''   U    63      51.486  27.648  48.227  1.00  0.00           H  
ATOM   1990  C4'   U    63      52.287  26.539  46.699  1.00  0.00           C  
ATOM   1991  H4'   U    63      52.291  25.728  47.427  1.00  0.00           H  
ATOM   1992  O4'   U    63      52.132  26.064  45.361  1.00  0.00           O  
ATOM   1993  C1'   U    63      53.110  26.681  44.536  1.00  0.00           C  
ATOM   1994  H1'   U    63      53.813  25.863  44.381  1.00  0.00           H  
ATOM   1995  N1    U    63      52.474  27.180  43.285  1.00  0.00           N  
ATOM   1996  C6    U    63      51.608  28.243  43.220  1.00  0.00           C  
ATOM   1997  H6    U    63      51.307  28.797  44.097  1.00  0.00           H  
ATOM   1998  C5    U    63      51.145  28.671  42.022  1.00  0.00           C  
ATOM   1999  H5    U    63      50.354  29.403  42.097  1.00  0.00           H  
ATOM   2000  C4    U    63      51.473  28.123  40.763  1.00  0.00           C  
ATOM   2001  O4    U    63      51.055  28.643  39.755  1.00  0.00           O  
ATOM   2002  N3    U    63      52.282  27.033  40.849  1.00  0.00           N  
ATOM   2003  H3    U    63      52.559  26.639  39.961  1.00  0.00           H  
ATOM   2004  C2    U    63      52.844  26.529  42.035  1.00  0.00           C  
ATOM   2005  O2    U    63      53.717  25.646  41.990  1.00  0.00           O  
ATOM   2006  C3'   U    63      53.744  27.131  46.704  1.00  0.00           C  
ATOM   2007  H3'   U    63      53.873  27.809  47.548  1.00  0.00           H  
ATOM   2008  C2'   U    63      53.841  27.810  45.287  1.00  0.00           C  
ATOM   2009  H2'   U    63      53.140  28.643  45.334  1.00  0.00           H  
ATOM   2010  O2'   U    63      55.007  28.308  44.807  1.00  0.00           O  
ATOM   2011 HO2'   U    63      55.769  27.887  45.212  1.00  0.00           H  
ATOM   2012  O3'   U    63      54.629  25.965  46.800  1.00  0.00           O  
ATOM   2013  P     A    64      56.224  25.916  46.897  1.00  0.00           P  
ATOM   2014  OP1   A    64      56.844  26.762  45.840  1.00  0.00           O  
ATOM   2015  OP2   A    64      56.637  24.497  46.919  1.00  0.00           O  
ATOM   2016  O5'   A    64      56.528  26.459  48.373  1.00  0.00           O  
ATOM   2017  C5'   A    64      56.668  27.815  48.578  1.00  0.00           C  
ATOM   2018  H5'   A    64      56.320  28.377  47.712  1.00  0.00           H  
ATOM   2019 H5''   A    64      57.723  28.052  48.720  1.00  0.00           H  
ATOM   2020  C4'   A    64      55.963  28.330  49.772  1.00  0.00           C  
ATOM   2021  H4'   A    64      55.981  29.419  49.819  1.00  0.00           H  
ATOM   2022  O4'   A    64      54.644  27.885  49.680  1.00  0.00           O  
ATOM   2023  C1'   A    64      54.246  27.691  51.016  1.00  0.00           C  
ATOM   2024  H1'   A    64      53.403  28.358  51.193  1.00  0.00           H  
ATOM   2025  N9    A    64      53.908  26.234  51.290  1.00  0.00           N  
ATOM   2026  C8    A    64      54.447  25.130  50.640  1.00  0.00           C  
ATOM   2027  H8    A    64      55.123  25.198  49.801  1.00  0.00           H  
ATOM   2028  N7    A    64      54.059  24.025  51.114  1.00  0.00           N  
ATOM   2029  C5    A    64      53.158  24.413  52.116  1.00  0.00           C  
ATOM   2030  C6    A    64      52.450  23.708  53.092  1.00  0.00           C  
ATOM   2031  N6    A    64      52.670  22.376  53.224  1.00  0.00           N  
ATOM   2032  H61   A    64      53.350  21.956  52.608  1.00  0.00           H  
ATOM   2033  H62   A    64      52.137  21.897  53.936  1.00  0.00           H  
ATOM   2034  N1    A    64      51.661  24.280  54.054  1.00  0.00           N  
ATOM   2035  C2    A    64      51.813  25.607  54.099  1.00  0.00           C  
ATOM   2036  H2    A    64      51.170  26.089  54.821  1.00  0.00           H  
ATOM   2037  N3    A    64      52.435  26.410  53.299  1.00  0.00           N  
ATOM   2038  C4    A    64      53.129  25.716  52.316  1.00  0.00           C  
ATOM   2039  C3'   A    64      56.492  27.837  51.104  1.00  0.00           C  
ATOM   2040  H3'   A    64      56.697  26.767  51.109  1.00  0.00           H  
ATOM   2041  C2'   A    64      55.321  28.161  52.020  1.00  0.00           C  
ATOM   2042  H2'   A    64      55.322  27.558  52.928  1.00  0.00           H  
ATOM   2043  O2'   A    64      55.135  29.578  52.404  1.00  0.00           O  
ATOM   2044 HO2'   A    64      56.022  29.905  52.571  1.00  0.00           H  
ATOM   2045  O3'   A    64      57.587  28.532  51.630  1.00  0.00           O  
ATOM   2046  P     C    65      58.656  27.814  52.535  1.00  0.00           P  
ATOM   2047  OP1   C    65      59.653  28.874  53.000  1.00  0.00           O  
ATOM   2048  OP2   C    65      59.206  26.642  51.812  1.00  0.00           O  
ATOM   2049  O5'   C    65      57.849  27.225  53.764  1.00  0.00           O  
ATOM   2050  C5'   C    65      57.446  25.828  53.853  1.00  0.00           C  
ATOM   2051  H5'   C    65      58.288  25.249  54.233  1.00  0.00           H  
ATOM   2052 H5''   C    65      57.179  25.577  52.826  1.00  0.00           H  
ATOM   2053  C4'   C    65      56.243  25.780  54.808  1.00  0.00           C  
ATOM   2054  H4'   C    65      55.675  26.710  54.787  1.00  0.00           H  
ATOM   2055  O4'   C    65      55.498  24.621  54.520  1.00  0.00           O  
ATOM   2056  C1'   C    65      54.911  24.266  55.766  1.00  0.00           C  
ATOM   2057  H1'   C    65      53.860  24.557  55.761  1.00  0.00           H  
ATOM   2058  N1    C    65      54.964  22.789  55.918  1.00  0.00           N  
ATOM   2059  C6    C    65      55.425  21.981  54.889  1.00  0.00           C  
ATOM   2060  H6    C    65      55.743  22.423  53.956  1.00  0.00           H  
ATOM   2061  C5    C    65      55.197  20.645  55.018  1.00  0.00           C  
ATOM   2062  H5    C    65      55.605  19.937  54.312  1.00  0.00           H  
ATOM   2063  C4    C    65      54.593  20.132  56.151  1.00  0.00           C  
ATOM   2064  N4    C    65      54.405  18.874  56.456  1.00  0.00           N  
ATOM   2065  H41   C    65      54.699  18.124  55.847  1.00  0.00           H  
ATOM   2066  H42   C    65      54.198  18.563  57.394  1.00  0.00           H  
ATOM   2067  N3    C    65      54.162  20.890  57.158  1.00  0.00           N  
ATOM   2068  C2    C    65      54.259  22.217  57.002  1.00  0.00           C  
ATOM   2069  O2    C    65      53.750  22.879  57.852  1.00  0.00           O  
ATOM   2070  C3'   C    65      56.848  25.633  56.229  1.00  0.00           C  
ATOM   2071  H3'   C    65      57.629  24.872  56.241  1.00  0.00           H  
ATOM   2072  C2'   C    65      55.590  25.060  56.918  1.00  0.00           C  
ATOM   2073  H2'   C    65      55.885  24.381  57.718  1.00  0.00           H  
ATOM   2074  O2'   C    65      54.771  26.110  57.331  1.00  0.00           O  
ATOM   2075 HO2'   C    65      55.325  26.619  57.927  1.00  0.00           H  
ATOM   2076  O3'   C    65      57.306  26.802  56.872  1.00  0.00           O  
ATOM   2077  P     A    66      57.971  26.844  58.247  1.00  0.00           P  
ATOM   2078  OP1   A    66      59.004  27.833  58.065  1.00  0.00           O  
ATOM   2079  OP2   A    66      58.258  25.435  58.638  1.00  0.00           O  
ATOM   2080  O5'   A    66      56.656  27.356  59.023  1.00  0.00           O  
ATOM   2081  C5'   A    66      56.446  28.710  59.223  1.00  0.00           C  
ATOM   2082  H5'   A    66      55.903  29.199  58.414  1.00  0.00           H  
ATOM   2083 H5''   A    66      57.409  29.217  59.280  1.00  0.00           H  
ATOM   2084  C4'   A    66      55.616  29.137  60.428  1.00  0.00           C  
ATOM   2085  H4'   A    66      55.371  30.184  60.245  1.00  0.00           H  
ATOM   2086  O4'   A    66      54.423  28.436  60.348  1.00  0.00           O  
ATOM   2087  C1'   A    66      53.883  28.262  61.706  1.00  0.00           C  
ATOM   2088  H1'   A    66      52.966  28.800  61.948  1.00  0.00           H  
ATOM   2089  N9    A    66      53.528  26.816  61.918  1.00  0.00           N  
ATOM   2090  C8    A    66      53.990  25.750  61.223  1.00  0.00           C  
ATOM   2091  H8    A    66      54.747  25.886  60.465  1.00  0.00           H  
ATOM   2092  N7    A    66      53.614  24.615  61.613  1.00  0.00           N  
ATOM   2093  C5    A    66      52.881  24.947  62.708  1.00  0.00           C  
ATOM   2094  C6    A    66      52.203  24.227  63.686  1.00  0.00           C  
ATOM   2095  N6    A    66      52.146  22.881  63.776  1.00  0.00           N  
ATOM   2096  H61   A    66      51.640  22.492  64.559  1.00  0.00           H  
ATOM   2097  H62   A    66      52.567  22.298  63.067  1.00  0.00           H  
ATOM   2098  N1    A    66      51.427  24.836  64.582  1.00  0.00           N  
ATOM   2099  C2    A    66      51.340  26.128  64.615  1.00  0.00           C  
ATOM   2100  H2    A    66      50.695  26.625  65.325  1.00  0.00           H  
ATOM   2101  N3    A    66      52.072  26.891  63.879  1.00  0.00           N  
ATOM   2102  C4    A    66      52.765  26.274  62.906  1.00  0.00           C  
ATOM   2103  C3'   A    66      56.237  28.722  61.785  1.00  0.00           C  
ATOM   2104  H3'   A    66      56.579  27.711  61.563  1.00  0.00           H  
ATOM   2105  C2'   A    66      55.010  28.673  62.699  1.00  0.00           C  
ATOM   2106  H2'   A    66      55.084  28.014  63.565  1.00  0.00           H  
ATOM   2107  O2'   A    66      54.556  29.951  63.095  1.00  0.00           O  
ATOM   2108 HO2'   A    66      55.118  30.184  63.838  1.00  0.00           H  
ATOM   2109  O3'   A    66      57.245  29.590  62.388  1.00  0.00           O  
ATOM   2110  P     G    67      58.514  28.926  63.070  1.00  0.00           P  
ATOM   2111  OP1   G    67      59.137  29.983  63.888  1.00  0.00           O  
ATOM   2112  OP2   G    67      59.209  28.122  62.060  1.00  0.00           O  
ATOM   2113  O5'   G    67      57.874  27.950  64.093  1.00  0.00           O  
ATOM   2114  C5'   G    67      57.234  28.358  65.231  1.00  0.00           C  
ATOM   2115  H5'   G    67      56.466  29.095  64.995  1.00  0.00           H  
ATOM   2116 H5''   G    67      57.940  28.793  65.939  1.00  0.00           H  
ATOM   2117  C4'   G    67      56.638  27.201  65.976  1.00  0.00           C  
ATOM   2118  H4'   G    67      56.117  27.550  66.868  1.00  0.00           H  
ATOM   2119  O4'   G    67      55.802  26.440  65.113  1.00  0.00           O  
ATOM   2120  C1'   G    67      55.747  25.050  65.524  1.00  0.00           C  
ATOM   2121  H1'   G    67      54.754  24.821  65.911  1.00  0.00           H  
ATOM   2122  N9    G    67      56.082  24.074  64.502  1.00  0.00           N  
ATOM   2123  C8    G    67      56.844  24.190  63.369  1.00  0.00           C  
ATOM   2124  H8    G    67      57.257  25.149  63.095  1.00  0.00           H  
ATOM   2125  N7    G    67      56.945  23.044  62.675  1.00  0.00           N  
ATOM   2126  C5    G    67      56.237  22.150  63.404  1.00  0.00           C  
ATOM   2127  C6    G    67      56.083  20.738  63.230  1.00  0.00           C  
ATOM   2128  O6    G    67      56.327  20.015  62.221  1.00  0.00           O  
ATOM   2129  N1    G    67      55.415  20.123  64.308  1.00  0.00           N  
ATOM   2130  H1    G    67      55.096  19.197  64.063  1.00  0.00           H  
ATOM   2131  C2    G    67      54.938  20.795  65.388  1.00  0.00           C  
ATOM   2132  N2    G    67      54.220  20.139  66.254  1.00  0.00           N  
ATOM   2133  H21   G    67      54.160  19.141  66.111  1.00  0.00           H  
ATOM   2134  H22   G    67      53.934  20.467  67.166  1.00  0.00           H  
ATOM   2135  N3    G    67      55.098  22.141  65.538  1.00  0.00           N  
ATOM   2136  C4    G    67      55.761  22.745  64.509  1.00  0.00           C  
ATOM   2137  C3'   G    67      57.663  26.128  66.301  1.00  0.00           C  
ATOM   2138  H3'   G    67      58.319  25.971  65.445  1.00  0.00           H  
ATOM   2139  C2'   G    67      56.786  24.945  66.601  1.00  0.00           C  
ATOM   2140  H2'   G    67      57.339  24.007  66.557  1.00  0.00           H  
ATOM   2141  O2'   G    67      56.255  25.143  67.924  1.00  0.00           O  
ATOM   2142 HO2'   G    67      55.518  24.550  68.090  1.00  0.00           H  
ATOM   2143  O3'   G    67      58.465  26.434  67.453  1.00  0.00           O  
ATOM   2144  P     G    68      59.779  25.561  67.813  1.00  0.00           P  
ATOM   2145  OP1   G    68      60.430  26.242  68.920  1.00  0.00           O  
ATOM   2146  OP2   G    68      60.537  25.310  66.609  1.00  0.00           O  
ATOM   2147  O5'   G    68      59.325  24.125  68.444  1.00  0.00           O  
ATOM   2148  C5'   G    68      58.716  24.112  69.714  1.00  0.00           C  
ATOM   2149  H5'   G    68      57.882  24.814  69.700  1.00  0.00           H  
ATOM   2150 H5''   G    68      59.427  24.389  70.492  1.00  0.00           H  
ATOM   2151  C4'   G    68      58.061  22.796  70.090  1.00  0.00           C  
ATOM   2152  H4'   G    68      57.484  22.990  70.993  1.00  0.00           H  
ATOM   2153  O4'   G    68      57.122  22.280  69.179  1.00  0.00           O  
ATOM   2154  C1'   G    68      57.191  20.898  69.150  1.00  0.00           C  
ATOM   2155  H1'   G    68      56.220  20.483  69.420  1.00  0.00           H  
ATOM   2156  N9    G    68      57.656  20.443  67.813  1.00  0.00           N  
ATOM   2157  C8    G    68      58.336  21.229  66.875  1.00  0.00           C  
ATOM   2158  H8    G    68      58.625  22.266  66.967  1.00  0.00           H  
ATOM   2159  N7    G    68      58.465  20.539  65.722  1.00  0.00           N  
ATOM   2160  C5    G    68      57.916  19.269  65.925  1.00  0.00           C  
ATOM   2161  C6    G    68      57.911  18.033  65.170  1.00  0.00           C  
ATOM   2162  O6    G    68      58.275  17.900  63.965  1.00  0.00           O  
ATOM   2163  N1    G    68      57.452  16.940  65.822  1.00  0.00           N  
ATOM   2164  H1    G    68      57.340  16.076  65.311  1.00  0.00           H  
ATOM   2165  C2    G    68      56.954  17.017  67.076  1.00  0.00           C  
ATOM   2166  N2    G    68      56.484  15.879  67.552  1.00  0.00           N  
ATOM   2167  H21   G    68      56.494  15.066  66.954  1.00  0.00           H  
ATOM   2168  H22   G    68      56.245  15.919  68.533  1.00  0.00           H  
ATOM   2169  N3    G    68      56.820  18.127  67.852  1.00  0.00           N  
ATOM   2170  C4    G    68      57.426  19.182  67.250  1.00  0.00           C  
ATOM   2171  C3'   G    68      59.080  21.698  70.287  1.00  0.00           C  
ATOM   2172  H3'   G    68      59.631  21.672  69.346  1.00  0.00           H  
ATOM   2173  C2'   G    68      58.118  20.489  70.231  1.00  0.00           C  
ATOM   2174  H2'   G    68      58.691  19.611  69.935  1.00  0.00           H  
ATOM   2175  O2'   G    68      57.451  20.255  71.482  1.00  0.00           O  
ATOM   2176 HO2'   G    68      57.053  19.383  71.544  1.00  0.00           H  
ATOM   2177  O3'   G    68      59.940  21.712  71.358  1.00  0.00           O  
ATOM   2178  P     G    69      61.377  21.011  71.334  1.00  0.00           P  
ATOM   2179  OP1   G    69      61.984  21.026  72.686  1.00  0.00           O  
ATOM   2180  OP2   G    69      62.153  21.740  70.286  1.00  0.00           O  
ATOM   2181  O5'   G    69      61.230  19.528  70.952  1.00  0.00           O  
ATOM   2182  C5'   G    69      60.674  18.556  71.882  1.00  0.00           C  
ATOM   2183  H5'   G    69      59.634  18.841  72.044  1.00  0.00           H  
ATOM   2184 H5''   G    69      61.339  18.657  72.740  1.00  0.00           H  
ATOM   2185  C4'   G    69      60.636  17.067  71.439  1.00  0.00           C  
ATOM   2186  H4'   G    69      60.422  16.477  72.330  1.00  0.00           H  
ATOM   2187  O4'   G    69      59.644  16.951  70.405  1.00  0.00           O  
ATOM   2188  C1'   G    69      60.056  15.957  69.403  1.00  0.00           C  
ATOM   2189  H1'   G    69      59.243  15.246  69.255  1.00  0.00           H  
ATOM   2190  N9    G    69      60.293  16.433  68.034  1.00  0.00           N  
ATOM   2191  C8    G    69      60.399  17.751  67.639  1.00  0.00           C  
ATOM   2192  H8    G    69      60.332  18.614  68.285  1.00  0.00           H  
ATOM   2193  N7    G    69      60.714  17.865  66.369  1.00  0.00           N  
ATOM   2194  C5    G    69      60.755  16.544  65.906  1.00  0.00           C  
ATOM   2195  C6    G    69      60.940  15.994  64.563  1.00  0.00           C  
ATOM   2196  O6    G    69      61.152  16.585  63.562  1.00  0.00           O  
ATOM   2197  N1    G    69      60.806  14.594  64.462  1.00  0.00           N  
ATOM   2198  H1    G    69      60.961  14.160  63.563  1.00  0.00           H  
ATOM   2199  C2    G    69      60.414  13.851  65.551  1.00  0.00           C  
ATOM   2200  N2    G    69      60.327  12.646  65.339  1.00  0.00           N  
ATOM   2201  H21   G    69      60.459  12.094  64.503  1.00  0.00           H  
ATOM   2202  H22   G    69      59.881  12.215  66.136  1.00  0.00           H  
ATOM   2203  N3    G    69      60.189  14.357  66.764  1.00  0.00           N  
ATOM   2204  C4    G    69      60.431  15.676  66.883  1.00  0.00           C  
ATOM   2205  C3'   G    69      61.842  16.361  70.759  1.00  0.00           C  
ATOM   2206  H3'   G    69      62.235  17.060  70.020  1.00  0.00           H  
ATOM   2207  C2'   G    69      61.154  15.216  70.014  1.00  0.00           C  
ATOM   2208  H2'   G    69      61.872  14.828  69.292  1.00  0.00           H  
ATOM   2209  O2'   G    69      60.781  14.145  70.940  1.00  0.00           O  
ATOM   2210 HO2'   G    69      61.305  14.249  71.738  1.00  0.00           H  
ATOM   2211  O3'   G    69      62.688  15.806  71.776  1.00  0.00           O  
ATOM   2212  P     C    70      64.288  15.937  71.675  1.00  0.00           P  
ATOM   2213  OP1   C    70      64.874  15.386  72.911  1.00  0.00           O  
ATOM   2214  OP2   C    70      64.510  17.351  71.374  1.00  0.00           O  
ATOM   2215  O5'   C    70      64.647  15.008  70.429  1.00  0.00           O  
ATOM   2216  C5'   C    70      64.178  13.620  70.482  1.00  0.00           C  
ATOM   2217  H5'   C    70      63.146  13.517  70.816  1.00  0.00           H  
ATOM   2218 H5''   C    70      64.742  13.045  71.216  1.00  0.00           H  
ATOM   2219  C4'   C    70      64.313  12.861  69.209  1.00  0.00           C  
ATOM   2220  H4'   C    70      64.071  11.825  69.447  1.00  0.00           H  
ATOM   2221  O4'   C    70      63.361  13.400  68.239  1.00  0.00           O  
ATOM   2222  C1'   C    70      63.785  13.069  66.929  1.00  0.00           C  
ATOM   2223  H1'   C    70      63.064  12.404  66.453  1.00  0.00           H  
ATOM   2224  N1    C    70      63.800  14.250  66.009  1.00  0.00           N  
ATOM   2225  C6    C    70      63.904  15.547  66.485  1.00  0.00           C  
ATOM   2226  H6    C    70      63.849  15.637  67.560  1.00  0.00           H  
ATOM   2227  C5    C    70      63.983  16.587  65.585  1.00  0.00           C  
ATOM   2228  H5    C    70      64.091  17.612  65.907  1.00  0.00           H  
ATOM   2229  C4    C    70      64.103  16.251  64.190  1.00  0.00           C  
ATOM   2230  N4    C    70      64.449  17.095  63.300  1.00  0.00           N  
ATOM   2231  H41   C    70      64.785  17.987  63.634  1.00  0.00           H  
ATOM   2232  H42   C    70      64.638  16.827  62.345  1.00  0.00           H  
ATOM   2233  N3    C    70      63.956  15.061  63.713  1.00  0.00           N  
ATOM   2234  C2    C    70      63.752  14.076  64.579  1.00  0.00           C  
ATOM   2235  O2    C    70      63.463  12.962  64.123  1.00  0.00           O  
ATOM   2236  C3'   C    70      65.634  12.796  68.463  1.00  0.00           C  
ATOM   2237  H3'   C    70      65.969  13.818  68.641  1.00  0.00           H  
ATOM   2238  C2'   C    70      65.245  12.485  67.055  1.00  0.00           C  
ATOM   2239  H2'   C    70      65.952  13.014  66.416  1.00  0.00           H  
ATOM   2240  O2'   C    70      65.279  11.079  66.803  1.00  0.00           O  
ATOM   2241 HO2'   C    70      66.126  10.858  67.197  1.00  0.00           H  
ATOM   2242  O3'   C    70      66.562  11.956  69.109  1.00  0.00           O  
ATOM   2243  P    U3    71      68.115  12.156  68.836  1.00  0.00           P  
ATOM   2244  OP1  U3    71      68.819  11.653  70.029  1.00  0.00           O  
ATOM   2245  OP2  U3    71      68.359  13.546  68.512  1.00  0.00           O  
ATOM   2246  O5'  U3    71      68.392  11.351  67.511  1.00  0.00           O  
ATOM   2247  C5'  U3    71      68.437   9.916  67.448  1.00  0.00           C  
ATOM   2248  H5'  U3    71      67.384   9.748  67.671  1.00  0.00           H  
ATOM   2249 H5''  U3    71      68.992   9.383  68.220  1.00  0.00           H  
ATOM   2250  C4'  U3    71      68.689   9.445  66.000  1.00  0.00           C  
ATOM   2251  H4'  U3    71      68.310   8.427  66.087  1.00  0.00           H  
ATOM   2252  O4'  U3    71      67.799  10.097  65.117  1.00  0.00           O  
ATOM   2253  C1'  U3    71      68.508  10.372  63.926  1.00  0.00           C  
ATOM   2254  H1'  U3    71      68.395   9.479  63.311  1.00  0.00           H  
ATOM   2255  N1   U3    71      68.125  11.718  63.447  1.00  0.00           N  
ATOM   2256  C6   U3    71      68.249  12.814  64.299  1.00  0.00           C  
ATOM   2257  H6   U3    71      68.558  12.624  65.316  1.00  0.00           H  
ATOM   2258  C5   U3    71      67.906  14.048  63.805  1.00  0.00           C  
ATOM   2259  H5   U3    71      67.970  14.908  64.455  1.00  0.00           H  
ATOM   2260  C4   U3    71      67.544  14.326  62.427  1.00  0.00           C  
ATOM   2261  O4   U3    71      67.424  15.454  61.960  1.00  0.00           O  
ATOM   2262  N3   U3    71      67.656  13.177  61.676  1.00  0.00           N  
ATOM   2263  H3   U3    71      67.435  13.348  60.705  1.00  0.00           H  
ATOM   2264  C2   U3    71      67.802  11.886  62.112  1.00  0.00           C  
ATOM   2265  O2   U3    71      67.662  11.005  61.224  1.00  0.00           O  
ATOM   2266  C3'  U3    71      70.137   9.516  65.530  1.00  0.00           C  
ATOM   2267  H3'  U3    71      70.715  10.016  66.307  1.00  0.00           H  
ATOM   2268  C2'  U3    71      70.018  10.387  64.288  1.00  0.00           C  
ATOM   2269  H2'  U3    71      70.352  11.416  64.419  1.00  0.00           H  
ATOM   2270  O2'  U3    71      70.865   9.986  63.198  1.00  0.00           O  
ATOM   2271 HO2'  U3    71      71.784  10.187  63.387  1.00  0.00           H  
ATOM   2272  O3'  U3    71      70.677   8.208  65.226  1.00  0.00           O  
ATOM   2273 HO3'  U3    71      70.327   8.135  64.335  1.00  0.00           H  
TER    2274       U3    71 
ATOM   2274 MG    MG    72      32.758  43.173  45.976  1.00  0.00          MG  
TER    2275       MG    72 
ATOM   2275 MG    MG    73      39.211  26.670  48.316  1.00  0.00          MG  
TER    2276       MG    73 
ATOM   2276 MG    MG    74      42.770  12.454  53.627  1.00  0.00          MG  
TER    2277       MG    74 
ATOM   2277 MG    MG    75      60.481  18.339  50.392  1.00  0.00          MG  
TER    2278       MG    75 
ATOM   2278 MG    MG    76      42.434  22.474  35.848  1.00  0.00          MG  
TER    2279       MG    76 
ATOM   2279 MG    MG    77      50.721  32.587  45.176  1.00  0.00          MG  
TER    2280       MG    77 
END  
