# Supplementary material for: Modeling the structure of the frameshift-stimulatory pseudoknot in SARS-CoV-2 reveals multiple possible conformers
Source: PLoS Comput Biol. 2021 Jan 19;17(1):e1008603. doi: 10.1371/journal.pcbi.1008603 (PMC7845960; doi:10.1371/journal.pcbi.1008603)
Supplement: S1 Data — Files in.pdb format for each of the model structures presented in the manuscript are included in an archived.zip folder. The files corresponding to the structures shown in Figs 3B, 3E, 3H, 4B, 4E, 4H, 5B, 6A–6F, and 7A–7G are named FigNX_1.pdb, where N is the figure number and X is the letter for the figure panel. These structures represent the most populated of the clusters found in the corresponding MD simulations. The structures of the second- and third-most populated clusters from each of the simulations are in the files named FigNX_2.pdb and FigNX_3.pdb, respectively. (ZIP) [file pcbi.1008603.s006.zip › Fig4B_2.pdb]

ATOM      1 HO5'  U5     1      33.589  24.897  26.801  1.00  0.00           H  
ATOM      2  O5'  U5     1      33.736  24.088  27.298  1.00  0.00           O  
ATOM      3  C5'  U5     1      35.033  23.544  26.999  1.00  0.00           C  
ATOM      4  H5'  U5     1      35.084  23.544  25.911  1.00  0.00           H  
ATOM      5 H5''  U5     1      35.080  22.512  27.349  1.00  0.00           H  
ATOM      6  C4'  U5     1      36.190  24.317  27.579  1.00  0.00           C  
ATOM      7  H4'  U5     1      37.144  23.958  27.194  1.00  0.00           H  
ATOM      8  O4'  U5     1      35.946  25.682  27.122  1.00  0.00           O  
ATOM      9  C1'  U5     1      36.427  26.574  28.222  1.00  0.00           C  
ATOM     10  H1'  U5     1      37.325  27.096  27.892  1.00  0.00           H  
ATOM     11  N1   U5     1      35.453  27.591  28.714  1.00  0.00           N  
ATOM     12  C6   U5     1      34.094  27.336  28.778  1.00  0.00           C  
ATOM     13  H6   U5     1      33.743  26.342  28.540  1.00  0.00           H  
ATOM     14  C5   U5     1      33.201  28.357  29.073  1.00  0.00           C  
ATOM     15  H5   U5     1      32.134  28.207  29.150  1.00  0.00           H  
ATOM     16  C4   U5     1      33.635  29.701  29.367  1.00  0.00           C  
ATOM     17  O4   U5     1      32.923  30.671  29.802  1.00  0.00           O  
ATOM     18  N3   U5     1      35.058  29.875  29.288  1.00  0.00           N  
ATOM     19  H3   U5     1      35.441  30.741  29.639  1.00  0.00           H  
ATOM     20  C2   U5     1      35.975  28.907  28.964  1.00  0.00           C  
ATOM     21  O2   U5     1      37.169  29.183  28.897  1.00  0.00           O  
ATOM     22  C3'  U5     1      36.231  24.459  29.082  1.00  0.00           C  
ATOM     23  H3'  U5     1      35.196  24.607  29.386  1.00  0.00           H  
ATOM     24  C2'  U5     1      37.008  25.706  29.383  1.00  0.00           C  
ATOM     25  H2'  U5     1      36.747  26.134  30.351  1.00  0.00           H  
ATOM     26  O2'  U5     1      38.360  25.488  29.187  1.00  0.00           O  
ATOM     27 HO2'  U5     1      38.759  24.787  29.709  1.00  0.00           H  
ATOM     28  O3'  U5     1      36.765  23.254  29.685  1.00  0.00           O  
ATOM     29  P     U     2      36.691  22.973  31.158  1.00  0.00           P  
ATOM     30  OP1   U     2      37.202  21.551  31.301  1.00  0.00           O  
ATOM     31  OP2   U     2      35.422  23.414  31.768  1.00  0.00           O  
ATOM     32  O5'   U     2      37.753  23.866  31.896  1.00  0.00           O  
ATOM     33  C5'   U     2      39.201  23.619  31.871  1.00  0.00           C  
ATOM     34  H5'   U     2      39.416  23.565  30.804  1.00  0.00           H  
ATOM     35 H5''   U     2      39.445  22.712  32.425  1.00  0.00           H  
ATOM     36  C4'   U     2      40.084  24.725  32.505  1.00  0.00           C  
ATOM     37  H4'   U     2      41.161  24.560  32.463  1.00  0.00           H  
ATOM     38  O4'   U     2      39.892  25.948  31.708  1.00  0.00           O  
ATOM     39  C1'   U     2      40.046  27.089  32.520  1.00  0.00           C  
ATOM     40  H1'   U     2      40.944  27.619  32.202  1.00  0.00           H  
ATOM     41  N1    U     2      38.887  28.055  32.261  1.00  0.00           N  
ATOM     42  C6    U     2      37.563  27.719  32.605  1.00  0.00           C  
ATOM     43  H6    U     2      37.355  26.720  32.959  1.00  0.00           H  
ATOM     44  C5    U     2      36.601  28.671  32.523  1.00  0.00           C  
ATOM     45  H5    U     2      35.595  28.431  32.837  1.00  0.00           H  
ATOM     46  C4    U     2      36.804  30.065  32.141  1.00  0.00           C  
ATOM     47  O4    U     2      35.959  30.985  32.170  1.00  0.00           O  
ATOM     48  N3    U     2      38.130  30.216  31.719  1.00  0.00           N  
ATOM     49  H3    U     2      38.439  31.079  31.295  1.00  0.00           H  
ATOM     50  C2    U     2      39.158  29.294  31.733  1.00  0.00           C  
ATOM     51  O2    U     2      40.306  29.612  31.335  1.00  0.00           O  
ATOM     52  C3'   U     2      39.671  25.130  33.872  1.00  0.00           C  
ATOM     53  H3'   U     2      38.584  25.085  33.937  1.00  0.00           H  
ATOM     54  C2'   U     2      40.236  26.580  33.936  1.00  0.00           C  
ATOM     55  H2'   U     2      39.618  27.107  34.664  1.00  0.00           H  
ATOM     56  O2'   U     2      41.623  26.524  34.233  1.00  0.00           O  
ATOM     57 HO2'   U     2      41.747  26.529  35.185  1.00  0.00           H  
ATOM     58  O3'   U     2      40.255  24.234  34.717  1.00  0.00           O  
ATOM     59  P     U     3      40.085  24.249  36.354  1.00  0.00           P  
ATOM     60  OP1   U     3      40.584  23.006  36.906  1.00  0.00           O  
ATOM     61  OP2   U     3      38.672  24.547  36.478  1.00  0.00           O  
ATOM     62  O5'   U     3      41.028  25.438  36.861  1.00  0.00           O  
ATOM     63  C5'   U     3      42.354  25.198  37.258  1.00  0.00           C  
ATOM     64  H5'   U     3      42.849  24.717  36.414  1.00  0.00           H  
ATOM     65 H5''   U     3      42.284  24.512  38.102  1.00  0.00           H  
ATOM     66  C4'   U     3      43.042  26.450  37.713  1.00  0.00           C  
ATOM     67  H4'   U     3      44.071  26.210  37.983  1.00  0.00           H  
ATOM     68  O4'   U     3      43.025  27.481  36.722  1.00  0.00           O  
ATOM     69  C1'   U     3      42.814  28.653  37.327  1.00  0.00           C  
ATOM     70  H1'   U     3      43.633  29.289  36.990  1.00  0.00           H  
ATOM     71  N1    U     3      41.454  29.157  36.843  1.00  0.00           N  
ATOM     72  C6    U     3      40.237  28.865  37.390  1.00  0.00           C  
ATOM     73  H6    U     3      40.226  28.200  38.240  1.00  0.00           H  
ATOM     74  C5    U     3      39.036  29.278  36.879  1.00  0.00           C  
ATOM     75  H5    U     3      38.096  28.982  37.320  1.00  0.00           H  
ATOM     76  C4    U     3      39.066  29.997  35.606  1.00  0.00           C  
ATOM     77  O4    U     3      38.103  30.349  34.994  1.00  0.00           O  
ATOM     78  N3    U     3      40.307  30.173  35.006  1.00  0.00           N  
ATOM     79  H3    U     3      40.413  30.940  34.357  1.00  0.00           H  
ATOM     80  C2    U     3      41.493  29.702  35.543  1.00  0.00           C  
ATOM     81  O2    U     3      42.467  29.848  34.786  1.00  0.00           O  
ATOM     82  C3'   U     3      42.454  26.975  39.051  1.00  0.00           C  
ATOM     83  H3'   U     3      41.374  26.831  39.066  1.00  0.00           H  
ATOM     84  C2'   U     3      42.862  28.474  38.859  1.00  0.00           C  
ATOM     85  H2'   U     3      42.159  29.125  39.378  1.00  0.00           H  
ATOM     86  O2'   U     3      44.236  28.656  39.265  1.00  0.00           O  
ATOM     87 HO2'   U     3      44.464  28.035  39.961  1.00  0.00           H  
ATOM     88  O3'   U     3      43.170  26.381  40.132  1.00  0.00           O  
ATOM     89  P     G     4      42.564  26.020  41.497  1.00  0.00           P  
ATOM     90  OP1   G     4      43.671  25.380  42.190  1.00  0.00           O  
ATOM     91  OP2   G     4      41.289  25.276  41.279  1.00  0.00           O  
ATOM     92  O5'   G     4      42.193  27.455  42.156  1.00  0.00           O  
ATOM     93  C5'   G     4      43.241  28.253  42.786  1.00  0.00           C  
ATOM     94  H5'   G     4      44.211  28.236  42.290  1.00  0.00           H  
ATOM     95 H5''   G     4      43.329  27.816  43.781  1.00  0.00           H  
ATOM     96  C4'   G     4      42.729  29.650  43.044  1.00  0.00           C  
ATOM     97  H4'   G     4      43.373  30.141  43.773  1.00  0.00           H  
ATOM     98  O4'   G     4      42.655  30.496  41.912  1.00  0.00           O  
ATOM     99  C1'   G     4      41.781  31.558  42.214  1.00  0.00           C  
ATOM    100  H1'   G     4      42.376  32.469  42.290  1.00  0.00           H  
ATOM    101  N9    G     4      40.849  31.641  41.095  1.00  0.00           N  
ATOM    102  C8    G     4      39.565  31.127  40.981  1.00  0.00           C  
ATOM    103  H8    G     4      39.005  30.557  41.707  1.00  0.00           H  
ATOM    104  N7    G     4      39.042  31.329  39.766  1.00  0.00           N  
ATOM    105  C5    G     4      39.959  32.162  39.114  1.00  0.00           C  
ATOM    106  C6    G     4      40.016  32.758  37.802  1.00  0.00           C  
ATOM    107  O6    G     4      39.196  32.771  36.913  1.00  0.00           O  
ATOM    108  N1    G     4      41.255  33.313  37.484  1.00  0.00           N  
ATOM    109  H1    G     4      41.366  33.537  36.506  1.00  0.00           H  
ATOM    110  C2    G     4      42.292  33.412  38.336  1.00  0.00           C  
ATOM    111  N2    G     4      43.444  33.950  37.961  1.00  0.00           N  
ATOM    112  H21   G     4      43.466  34.414  37.064  1.00  0.00           H  
ATOM    113  H22   G     4      44.234  34.073  38.577  1.00  0.00           H  
ATOM    114  N3    G     4      42.306  32.800  39.504  1.00  0.00           N  
ATOM    115  C4    G     4      41.120  32.233  39.878  1.00  0.00           C  
ATOM    116  C3'   G     4      41.342  29.790  43.681  1.00  0.00           C  
ATOM    117  H3'   G     4      40.607  29.416  42.968  1.00  0.00           H  
ATOM    118  C2'   G     4      41.089  31.320  43.551  1.00  0.00           C  
ATOM    119  H2'   G     4      40.056  31.667  43.569  1.00  0.00           H  
ATOM    120  O2'   G     4      41.803  32.135  44.501  1.00  0.00           O  
ATOM    121 HO2'   G     4      42.167  31.642  45.240  1.00  0.00           H  
ATOM    122  O3'   G     4      41.249  29.427  45.000  1.00  0.00           O  
ATOM    123  P     C     5      39.806  29.075  45.636  1.00  0.00           P  
ATOM    124  OP1   C     5      39.895  28.198  46.795  1.00  0.00           O  
ATOM    125  OP2   C     5      38.942  28.645  44.564  1.00  0.00           O  
ATOM    126  O5'   C     5      39.032  30.381  46.223  1.00  0.00           O  
ATOM    127  C5'   C     5      39.617  31.267  47.128  1.00  0.00           C  
ATOM    128  H5'   C     5      39.873  32.121  46.501  1.00  0.00           H  
ATOM    129 H5''   C     5      40.514  30.943  47.656  1.00  0.00           H  
ATOM    130  C4'   C     5      38.726  31.699  48.347  1.00  0.00           C  
ATOM    131  H4'   C     5      39.208  32.535  48.853  1.00  0.00           H  
ATOM    132  O4'   C     5      37.449  32.201  47.960  1.00  0.00           O  
ATOM    133  C1'   C     5      36.548  32.284  49.027  1.00  0.00           C  
ATOM    134  H1'   C     5      36.335  33.323  49.280  1.00  0.00           H  
ATOM    135  N1    C     5      35.263  31.539  48.610  1.00  0.00           N  
ATOM    136  C6    C     5      35.187  30.839  47.403  1.00  0.00           C  
ATOM    137  H6    C     5      35.976  30.907  46.668  1.00  0.00           H  
ATOM    138  C5    C     5      34.137  29.962  47.234  1.00  0.00           C  
ATOM    139  H5    C     5      34.165  29.250  46.423  1.00  0.00           H  
ATOM    140  C4    C     5      33.112  29.880  48.238  1.00  0.00           C  
ATOM    141  N4    C     5      32.071  29.097  48.250  1.00  0.00           N  
ATOM    142  H41   C     5      31.981  28.342  47.585  1.00  0.00           H  
ATOM    143  H42   C     5      31.414  29.197  49.011  1.00  0.00           H  
ATOM    144  N3    C     5      33.153  30.691  49.327  1.00  0.00           N  
ATOM    145  C2    C     5      34.213  31.518  49.539  1.00  0.00           C  
ATOM    146  O2    C     5      34.222  32.164  50.574  1.00  0.00           O  
ATOM    147  C3'   C     5      38.291  30.682  49.385  1.00  0.00           C  
ATOM    148  H3'   C     5      37.692  29.902  48.914  1.00  0.00           H  
ATOM    149  C2'   C     5      37.299  31.593  50.192  1.00  0.00           C  
ATOM    150  H2'   C     5      36.657  30.952  50.797  1.00  0.00           H  
ATOM    151  O2'   C     5      37.986  32.596  50.965  1.00  0.00           O  
ATOM    152 HO2'   C     5      38.795  32.167  51.253  1.00  0.00           H  
ATOM    153  O3'   C     5      39.308  30.153  50.245  1.00  0.00           O  
ATOM    154  P     G     6      39.275  28.588  50.601  1.00  0.00           P  
ATOM    155  OP1   G     6      40.460  28.251  51.365  1.00  0.00           O  
ATOM    156  OP2   G     6      39.139  27.929  49.303  1.00  0.00           O  
ATOM    157  O5'   G     6      37.901  28.388  51.478  1.00  0.00           O  
ATOM    158  C5'   G     6      37.746  29.037  52.698  1.00  0.00           C  
ATOM    159  H5'   G     6      38.072  30.074  52.773  1.00  0.00           H  
ATOM    160 H5''   G     6      38.376  28.522  53.424  1.00  0.00           H  
ATOM    161  C4'   G     6      36.302  28.938  53.041  1.00  0.00           C  
ATOM    162  H4'   G     6      36.178  29.545  53.938  1.00  0.00           H  
ATOM    163  O4'   G     6      35.408  29.459  52.065  1.00  0.00           O  
ATOM    164  C1'   G     6      34.250  28.634  51.965  1.00  0.00           C  
ATOM    165  H1'   G     6      33.322  29.193  51.847  1.00  0.00           H  
ATOM    166  N9    G     6      34.348  27.733  50.752  1.00  0.00           N  
ATOM    167  C8    G     6      35.369  27.659  49.771  1.00  0.00           C  
ATOM    168  H8    G     6      36.152  28.396  49.671  1.00  0.00           H  
ATOM    169  N7    G     6      35.149  26.707  48.952  1.00  0.00           N  
ATOM    170  C5    G     6      34.061  25.978  49.442  1.00  0.00           C  
ATOM    171  C6    G     6      33.315  24.816  48.947  1.00  0.00           C  
ATOM    172  O6    G     6      33.526  23.980  48.016  1.00  0.00           O  
ATOM    173  N1    G     6      32.088  24.630  49.531  1.00  0.00           N  
ATOM    174  H1    G     6      31.417  23.910  49.305  1.00  0.00           H  
ATOM    175  C2    G     6      31.649  25.495  50.517  1.00  0.00           C  
ATOM    176  N2    G     6      30.452  25.364  51.023  1.00  0.00           N  
ATOM    177  H21   G     6      29.951  24.564  50.665  1.00  0.00           H  
ATOM    178  H22   G     6      30.074  26.027  51.685  1.00  0.00           H  
ATOM    179  N3    G     6      32.271  26.560  51.019  1.00  0.00           N  
ATOM    180  C4    G     6      33.464  26.743  50.423  1.00  0.00           C  
ATOM    181  C3'   G     6      35.815  27.615  53.432  1.00  0.00           C  
ATOM    182  H3'   G     6      36.267  26.824  52.833  1.00  0.00           H  
ATOM    183  C2'   G     6      34.322  27.790  53.210  1.00  0.00           C  
ATOM    184  H2'   G     6      33.804  26.841  53.074  1.00  0.00           H  
ATOM    185  O2'   G     6      33.545  28.491  54.224  1.00  0.00           O  
ATOM    186 HO2'   G     6      34.146  28.719  54.938  1.00  0.00           H  
ATOM    187  O3'   G     6      36.008  27.271  54.811  1.00  0.00           O  
ATOM    188  P     G     7      36.037  25.754  55.454  1.00  0.00           P  
ATOM    189  OP1   G     7      36.276  25.838  56.911  1.00  0.00           O  
ATOM    190  OP2   G     7      36.866  24.812  54.638  1.00  0.00           O  
ATOM    191  O5'   G     7      34.500  25.410  55.190  1.00  0.00           O  
ATOM    192  C5'   G     7      33.578  25.831  56.144  1.00  0.00           C  
ATOM    193  H5'   G     7      33.391  26.903  56.067  1.00  0.00           H  
ATOM    194 H5''   G     7      33.905  25.706  57.176  1.00  0.00           H  
ATOM    195  C4'   G     7      32.315  24.972  55.946  1.00  0.00           C  
ATOM    196  H4'   G     7      31.452  25.252  56.551  1.00  0.00           H  
ATOM    197  O4'   G     7      31.884  24.997  54.645  1.00  0.00           O  
ATOM    198  C1'   G     7      31.299  23.769  54.297  1.00  0.00           C  
ATOM    199  H1'   G     7      30.252  23.896  54.024  1.00  0.00           H  
ATOM    200  N9    G     7      32.012  23.160  53.177  1.00  0.00           N  
ATOM    201  C8    G     7      33.225  23.490  52.695  1.00  0.00           C  
ATOM    202  H8    G     7      33.841  24.249  53.155  1.00  0.00           H  
ATOM    203  N7    G     7      33.667  22.760  51.684  1.00  0.00           N  
ATOM    204  C5    G     7      32.557  21.898  51.454  1.00  0.00           C  
ATOM    205  C6    G     7      32.316  20.925  50.389  1.00  0.00           C  
ATOM    206  O6    G     7      32.978  20.605  49.410  1.00  0.00           O  
ATOM    207  N1    G     7      31.127  20.315  50.551  1.00  0.00           N  
ATOM    208  H1    G     7      30.842  19.714  49.791  1.00  0.00           H  
ATOM    209  C2    G     7      30.259  20.523  51.563  1.00  0.00           C  
ATOM    210  N2    G     7      29.098  20.059  51.344  1.00  0.00           N  
ATOM    211  H21   G     7      29.018  19.284  50.701  1.00  0.00           H  
ATOM    212  H22   G     7      28.404  20.216  52.062  1.00  0.00           H  
ATOM    213  N3    G     7      30.311  21.542  52.433  1.00  0.00           N  
ATOM    214  C4    G     7      31.534  22.135  52.401  1.00  0.00           C  
ATOM    215  C3'   G     7      32.564  23.497  56.230  1.00  0.00           C  
ATOM    216  H3'   G     7      33.475  23.103  55.779  1.00  0.00           H  
ATOM    217  C2'   G     7      31.452  22.807  55.509  1.00  0.00           C  
ATOM    218  H2'   G     7      31.715  21.773  55.285  1.00  0.00           H  
ATOM    219  O2'   G     7      30.366  22.909  56.497  1.00  0.00           O  
ATOM    220 HO2'   G     7      30.792  22.944  57.357  1.00  0.00           H  
ATOM    221  O3'   G     7      32.636  23.252  57.620  1.00  0.00           O  
ATOM    222  P     U     8      33.557  22.028  58.131  1.00  0.00           P  
ATOM    223  OP1   U     8      33.598  22.111  59.596  1.00  0.00           O  
ATOM    224  OP2   U     8      34.864  22.099  57.451  1.00  0.00           O  
ATOM    225  O5'   U     8      32.955  20.673  57.656  1.00  0.00           O  
ATOM    226  C5'   U     8      31.978  19.948  58.370  1.00  0.00           C  
ATOM    227  H5'   U     8      31.206  20.594  58.788  1.00  0.00           H  
ATOM    228 H5''   U     8      32.408  19.442  59.235  1.00  0.00           H  
ATOM    229  C4'   U     8      31.454  18.899  57.453  1.00  0.00           C  
ATOM    230  H4'   U     8      30.494  18.539  57.824  1.00  0.00           H  
ATOM    231  O4'   U     8      31.288  19.417  56.153  1.00  0.00           O  
ATOM    232  C1'   U     8      31.439  18.316  55.297  1.00  0.00           C  
ATOM    233  H1'   U     8      30.499  18.151  54.770  1.00  0.00           H  
ATOM    234  N1    U     8      32.510  18.458  54.280  1.00  0.00           N  
ATOM    235  C6    U     8      33.615  19.296  54.473  1.00  0.00           C  
ATOM    236  H6    U     8      33.776  19.827  55.399  1.00  0.00           H  
ATOM    237  C5    U     8      34.513  19.410  53.468  1.00  0.00           C  
ATOM    238  H5    U     8      35.320  20.103  53.655  1.00  0.00           H  
ATOM    239  C4    U     8      34.317  19.015  52.078  1.00  0.00           C  
ATOM    240  O4    U     8      35.104  19.134  51.125  1.00  0.00           O  
ATOM    241  N3    U     8      33.196  18.221  51.988  1.00  0.00           N  
ATOM    242  H3    U     8      32.936  17.775  51.119  1.00  0.00           H  
ATOM    243  C2    U     8      32.355  17.859  53.065  1.00  0.00           C  
ATOM    244  O2    U     8      31.386  17.138  52.752  1.00  0.00           O  
ATOM    245  C3'   U     8      32.407  17.726  57.337  1.00  0.00           C  
ATOM    246  H3'   U     8      33.376  18.003  56.921  1.00  0.00           H  
ATOM    247  C2'   U     8      31.677  17.062  56.121  1.00  0.00           C  
ATOM    248  H2'   U     8      32.360  16.353  55.653  1.00  0.00           H  
ATOM    249  O2'   U     8      30.374  16.554  56.379  1.00  0.00           O  
ATOM    250 HO2'   U     8      30.366  16.219  57.279  1.00  0.00           H  
ATOM    251  O3'   U     8      32.633  16.926  58.475  1.00  0.00           O  
ATOM    252  P     G     9      34.069  16.291  58.580  1.00  0.00           P  
ATOM    253  OP1   G     9      34.036  15.672  59.873  1.00  0.00           O  
ATOM    254  OP2   G     9      35.199  17.187  58.230  1.00  0.00           O  
ATOM    255  O5'   G     9      33.955  15.150  57.425  1.00  0.00           O  
ATOM    256  C5'   G     9      33.104  14.096  57.580  1.00  0.00           C  
ATOM    257  H5'   G     9      32.167  14.563  57.884  1.00  0.00           H  
ATOM    258 H5''   G     9      33.375  13.489  58.444  1.00  0.00           H  
ATOM    259  C4'   G     9      33.026  13.277  56.271  1.00  0.00           C  
ATOM    260  H4'   G     9      32.207  12.559  56.310  1.00  0.00           H  
ATOM    261  O4'   G     9      32.637  14.045  55.166  1.00  0.00           O  
ATOM    262  C1'   G     9      33.479  13.659  54.025  1.00  0.00           C  
ATOM    263  H1'   G     9      32.849  13.472  53.156  1.00  0.00           H  
ATOM    264  N9    G     9      34.503  14.737  53.644  1.00  0.00           N  
ATOM    265  C8    G     9      34.890  15.878  54.322  1.00  0.00           C  
ATOM    266  H8    G     9      34.561  16.103  55.326  1.00  0.00           H  
ATOM    267  N7    G     9      35.614  16.639  53.563  1.00  0.00           N  
ATOM    268  C5    G     9      35.791  15.925  52.386  1.00  0.00           C  
ATOM    269  C6    G     9      36.436  16.226  51.127  1.00  0.00           C  
ATOM    270  O6    G     9      37.143  17.154  50.790  1.00  0.00           O  
ATOM    271  N1    G     9      36.292  15.257  50.141  1.00  0.00           N  
ATOM    272  H1    G     9      36.615  15.430  49.200  1.00  0.00           H  
ATOM    273  C2    G     9      35.598  14.159  50.333  1.00  0.00           C  
ATOM    274  N2    G     9      35.512  13.245  49.391  1.00  0.00           N  
ATOM    275  H21   G     9      35.987  13.355  48.506  1.00  0.00           H  
ATOM    276  H22   G     9      34.892  12.493  49.654  1.00  0.00           H  
ATOM    277  N3    G     9      35.056  13.791  51.483  1.00  0.00           N  
ATOM    278  C4    G     9      35.160  14.741  52.463  1.00  0.00           C  
ATOM    279  C3'   G     9      34.408  12.681  55.852  1.00  0.00           C  
ATOM    280  H3'   G     9      35.168  13.462  55.877  1.00  0.00           H  
ATOM    281  C2'   G     9      34.250  12.401  54.402  1.00  0.00           C  
ATOM    282  H2'   G     9      35.182  12.547  53.855  1.00  0.00           H  
ATOM    283  O2'   G     9      33.415  11.361  53.973  1.00  0.00           O  
ATOM    284 HO2'   G     9      33.990  10.873  53.378  1.00  0.00           H  
ATOM    285  O3'   G     9      34.787  11.458  56.463  1.00  0.00           O  
ATOM    286  P     U    10      36.303  11.155  56.841  1.00  0.00           P  
ATOM    287  OP1   U    10      36.363  10.084  57.808  1.00  0.00           O  
ATOM    288  OP2   U    10      36.969  12.418  57.136  1.00  0.00           O  
ATOM    289  O5'   U    10      37.095  10.632  55.573  1.00  0.00           O  
ATOM    290  C5'   U    10      36.746   9.417  54.986  1.00  0.00           C  
ATOM    291  H5'   U    10      35.668   9.294  55.097  1.00  0.00           H  
ATOM    292 H5''   U    10      37.258   8.575  55.450  1.00  0.00           H  
ATOM    293  C4'   U    10      37.136   9.444  53.535  1.00  0.00           C  
ATOM    294  H4'   U    10      36.870   8.540  52.988  1.00  0.00           H  
ATOM    295  O4'   U    10      36.520  10.609  52.992  1.00  0.00           O  
ATOM    296  C1'   U    10      37.387  11.197  52.008  1.00  0.00           C  
ATOM    297  H1'   U    10      36.736  11.238  51.134  1.00  0.00           H  
ATOM    298  N1    U    10      37.966  12.531  52.380  1.00  0.00           N  
ATOM    299  C6    U    10      37.883  13.191  53.579  1.00  0.00           C  
ATOM    300  H6    U    10      37.382  12.705  54.403  1.00  0.00           H  
ATOM    301  C5    U    10      38.370  14.438  53.751  1.00  0.00           C  
ATOM    302  H5    U    10      38.209  14.949  54.689  1.00  0.00           H  
ATOM    303  C4    U    10      39.112  15.157  52.697  1.00  0.00           C  
ATOM    304  O4    U    10      39.659  16.271  52.847  1.00  0.00           O  
ATOM    305  N3    U    10      39.163  14.428  51.517  1.00  0.00           N  
ATOM    306  H3    U    10      39.381  15.002  50.714  1.00  0.00           H  
ATOM    307  C2    U    10      38.614  13.136  51.295  1.00  0.00           C  
ATOM    308  O2    U    10      38.681  12.694  50.175  1.00  0.00           O  
ATOM    309  C3'   U    10      38.628   9.503  53.213  1.00  0.00           C  
ATOM    310  H3'   U    10      39.133  10.139  53.940  1.00  0.00           H  
ATOM    311  C2'   U    10      38.550  10.139  51.827  1.00  0.00           C  
ATOM    312  H2'   U    10      39.475  10.675  51.614  1.00  0.00           H  
ATOM    313  O2'   U    10      38.123   9.189  50.815  1.00  0.00           O  
ATOM    314 HO2'   U    10      37.391   8.632  51.087  1.00  0.00           H  
ATOM    315  O3'   U    10      39.219   8.267  53.171  1.00  0.00           O  
ATOM    316  P     A    11      40.760   8.080  53.343  1.00  0.00           P  
ATOM    317  OP1   A    11      40.932   6.609  53.427  1.00  0.00           O  
ATOM    318  OP2   A    11      41.240   8.883  54.456  1.00  0.00           O  
ATOM    319  O5'   A    11      41.308   8.642  51.943  1.00  0.00           O  
ATOM    320  C5'   A    11      41.407   7.803  50.818  1.00  0.00           C  
ATOM    321  H5'   A    11      40.436   7.364  50.593  1.00  0.00           H  
ATOM    322 H5''   A    11      42.106   7.005  51.069  1.00  0.00           H  
ATOM    323  C4'   A    11      42.028   8.532  49.556  1.00  0.00           C  
ATOM    324  H4'   A    11      41.958   7.890  48.678  1.00  0.00           H  
ATOM    325  O4'   A    11      41.362   9.737  49.246  1.00  0.00           O  
ATOM    326  C1'   A    11      42.241  10.807  49.052  1.00  0.00           C  
ATOM    327  H1'   A    11      42.082  11.346  48.119  1.00  0.00           H  
ATOM    328  N9    A    11      42.155  11.863  50.100  1.00  0.00           N  
ATOM    329  C8    A    11      41.996  11.597  51.416  1.00  0.00           C  
ATOM    330  H8    A    11      41.831  10.680  51.964  1.00  0.00           H  
ATOM    331  N7    A    11      42.067  12.667  52.159  1.00  0.00           N  
ATOM    332  C5    A    11      42.458  13.609  51.229  1.00  0.00           C  
ATOM    333  C6    A    11      42.820  14.986  51.198  1.00  0.00           C  
ATOM    334  N6    A    11      42.825  15.773  52.293  1.00  0.00           N  
ATOM    335  H61   A    11      42.913  16.779  52.288  1.00  0.00           H  
ATOM    336  H62   A    11      42.675  15.270  53.156  1.00  0.00           H  
ATOM    337  N1    A    11      43.351  15.566  50.177  1.00  0.00           N  
ATOM    338  C2    A    11      43.619  14.831  49.102  1.00  0.00           C  
ATOM    339  H2    A    11      44.055  15.435  48.321  1.00  0.00           H  
ATOM    340  N3    A    11      43.265  13.629  48.883  1.00  0.00           N  
ATOM    341  C4    A    11      42.664  13.092  49.975  1.00  0.00           C  
ATOM    342  C3'   A    11      43.472   9.017  49.829  1.00  0.00           C  
ATOM    343  H3'   A    11      43.625   9.275  50.877  1.00  0.00           H  
ATOM    344  C2'   A    11      43.713  10.284  49.017  1.00  0.00           C  
ATOM    345  H2'   A    11      44.441  10.829  49.618  1.00  0.00           H  
ATOM    346  O2'   A    11      44.183  10.114  47.686  1.00  0.00           O  
ATOM    347 HO2'   A    11      45.100   9.830  47.705  1.00  0.00           H  
ATOM    348  O3'   A    11      44.420   7.984  49.536  1.00  0.00           O  
ATOM    349  P     A    12      45.983   8.008  49.954  1.00  0.00           P  
ATOM    350  OP1   A    12      46.619   6.672  49.720  1.00  0.00           O  
ATOM    351  OP2   A    12      45.919   8.509  51.353  1.00  0.00           O  
ATOM    352  O5'   A    12      46.577   9.096  48.977  1.00  0.00           O  
ATOM    353  C5'   A    12      47.788   9.763  49.110  1.00  0.00           C  
ATOM    354  H5'   A    12      48.618   9.115  48.828  1.00  0.00           H  
ATOM    355 H5''   A    12      47.804  10.031  50.166  1.00  0.00           H  
ATOM    356  C4'   A    12      47.723  11.022  48.272  1.00  0.00           C  
ATOM    357  H4'   A    12      47.780  10.763  47.214  1.00  0.00           H  
ATOM    358  O4'   A    12      46.618  11.832  48.572  1.00  0.00           O  
ATOM    359  C1'   A    12      46.923  13.242  48.627  1.00  0.00           C  
ATOM    360  H1'   A    12      46.333  13.755  47.868  1.00  0.00           H  
ATOM    361  N9    A    12      46.578  13.676  49.987  1.00  0.00           N  
ATOM    362  C8    A    12      46.258  12.971  51.125  1.00  0.00           C  
ATOM    363  H8    A    12      46.259  11.891  51.096  1.00  0.00           H  
ATOM    364  N7    A    12      46.013  13.696  52.139  1.00  0.00           N  
ATOM    365  C5    A    12      46.199  15.003  51.697  1.00  0.00           C  
ATOM    366  C6    A    12      46.069  16.311  52.289  1.00  0.00           C  
ATOM    367  N6    A    12      45.680  16.643  53.490  1.00  0.00           N  
ATOM    368  H61   A    12      45.519  15.840  54.082  1.00  0.00           H  
ATOM    369  H62   A    12      45.937  17.550  53.852  1.00  0.00           H  
ATOM    370  N1    A    12      46.406  17.433  51.593  1.00  0.00           N  
ATOM    371  C2    A    12      46.755  17.286  50.313  1.00  0.00           C  
ATOM    372  H2    A    12      46.817  18.165  49.689  1.00  0.00           H  
ATOM    373  N3    A    12      46.883  16.160  49.561  1.00  0.00           N  
ATOM    374  C4    A    12      46.599  15.058  50.396  1.00  0.00           C  
ATOM    375  C3'   A    12      48.876  11.973  48.464  1.00  0.00           C  
ATOM    376  H3'   A    12      49.170  11.818  49.502  1.00  0.00           H  
ATOM    377  C2'   A    12      48.374  13.406  48.240  1.00  0.00           C  
ATOM    378  H2'   A    12      48.908  14.165  48.812  1.00  0.00           H  
ATOM    379  O2'   A    12      48.430  13.714  46.812  1.00  0.00           O  
ATOM    380 HO2'   A    12      49.098  13.111  46.477  1.00  0.00           H  
ATOM    381  O3'   A    12      49.961  11.639  47.607  1.00  0.00           O  
ATOM    382  P     G    13      51.444  12.110  47.944  1.00  0.00           P  
ATOM    383  OP1   G    13      52.283  11.654  46.823  1.00  0.00           O  
ATOM    384  OP2   G    13      51.797  11.510  49.223  1.00  0.00           O  
ATOM    385  O5'   G    13      51.291  13.675  48.039  1.00  0.00           O  
ATOM    386  C5'   G    13      51.579  14.400  46.907  1.00  0.00           C  
ATOM    387  H5'   G    13      50.907  14.136  46.091  1.00  0.00           H  
ATOM    388 H5''   G    13      52.622  14.186  46.675  1.00  0.00           H  
ATOM    389  C4'   G    13      51.423  15.917  47.093  1.00  0.00           C  
ATOM    390  H4'   G    13      51.350  16.384  46.111  1.00  0.00           H  
ATOM    391  O4'   G    13      50.317  16.218  47.954  1.00  0.00           O  
ATOM    392  C1'   G    13      50.540  17.467  48.654  1.00  0.00           C  
ATOM    393  H1'   G    13      49.856  18.178  48.189  1.00  0.00           H  
ATOM    394  N9    G    13      50.224  17.265  50.126  1.00  0.00           N  
ATOM    395  C8    G    13      50.142  16.104  50.763  1.00  0.00           C  
ATOM    396  H8    G    13      50.220  15.204  50.170  1.00  0.00           H  
ATOM    397  N7    G    13      49.722  16.204  51.988  1.00  0.00           N  
ATOM    398  C5    G    13      49.563  17.584  52.223  1.00  0.00           C  
ATOM    399  C6    G    13      49.125  18.411  53.339  1.00  0.00           C  
ATOM    400  O6    G    13      48.630  18.065  54.398  1.00  0.00           O  
ATOM    401  N1    G    13      49.135  19.794  53.038  1.00  0.00           N  
ATOM    402  H1    G    13      48.872  20.398  53.803  1.00  0.00           H  
ATOM    403  C2    G    13      49.476  20.285  51.851  1.00  0.00           C  
ATOM    404  N2    G    13      49.348  21.570  51.741  1.00  0.00           N  
ATOM    405  H21   G    13      49.784  22.070  50.979  1.00  0.00           H  
ATOM    406  H22   G    13      49.036  22.053  52.571  1.00  0.00           H  
ATOM    407  N3    G    13      49.854  19.548  50.828  1.00  0.00           N  
ATOM    408  C4    G    13      49.810  18.203  51.030  1.00  0.00           C  
ATOM    409  C3'   G    13      52.500  16.553  47.953  1.00  0.00           C  
ATOM    410  H3'   G    13      52.554  15.905  48.827  1.00  0.00           H  
ATOM    411  C2'   G    13      51.905  17.912  48.366  1.00  0.00           C  
ATOM    412  H2'   G    13      52.495  18.312  49.191  1.00  0.00           H  
ATOM    413  O2'   G    13      51.916  18.939  47.359  1.00  0.00           O  
ATOM    414 HO2'   G    13      51.501  19.742  47.682  1.00  0.00           H  
ATOM    415  O3'   G    13      53.681  16.749  47.291  1.00  0.00           O  
ATOM    416  P     U    14      55.026  16.219  47.761  1.00  0.00           P  
ATOM    417  OP1   U    14      55.961  16.351  46.637  1.00  0.00           O  
ATOM    418  OP2   U    14      54.873  14.879  48.371  1.00  0.00           O  
ATOM    419  O5'   U    14      55.442  17.182  48.985  1.00  0.00           O  
ATOM    420  C5'   U    14      55.900  18.456  48.640  1.00  0.00           C  
ATOM    421  H5'   U    14      55.270  18.775  47.810  1.00  0.00           H  
ATOM    422 H5''   U    14      56.956  18.538  48.386  1.00  0.00           H  
ATOM    423  C4'   U    14      55.596  19.541  49.761  1.00  0.00           C  
ATOM    424  H4'   U    14      55.996  20.470  49.352  1.00  0.00           H  
ATOM    425  O4'   U    14      54.239  19.699  50.115  1.00  0.00           O  
ATOM    426  C1'   U    14      54.042  19.870  51.486  1.00  0.00           C  
ATOM    427  H1'   U    14      53.377  20.710  51.685  1.00  0.00           H  
ATOM    428  N1    U    14      53.396  18.761  52.210  1.00  0.00           N  
ATOM    429  C6    U    14      53.629  17.493  51.854  1.00  0.00           C  
ATOM    430  H6    U    14      54.313  17.209  51.068  1.00  0.00           H  
ATOM    431  C5    U    14      53.262  16.474  52.669  1.00  0.00           C  
ATOM    432  H5    U    14      53.564  15.445  52.546  1.00  0.00           H  
ATOM    433  C4    U    14      52.505  16.706  53.903  1.00  0.00           C  
ATOM    434  O4    U    14      52.178  15.824  54.692  1.00  0.00           O  
ATOM    435  N3    U    14      52.316  18.018  54.250  1.00  0.00           N  
ATOM    436  H3    U    14      51.827  18.217  55.111  1.00  0.00           H  
ATOM    437  C2    U    14      52.636  19.007  53.345  1.00  0.00           C  
ATOM    438  O2    U    14      52.220  20.125  53.634  1.00  0.00           O  
ATOM    439  C3'   U    14      56.261  19.324  51.108  1.00  0.00           C  
ATOM    440  H3'   U    14      56.180  18.252  51.291  1.00  0.00           H  
ATOM    441  C2'   U    14      55.394  20.204  52.032  1.00  0.00           C  
ATOM    442  H2'   U    14      55.424  19.932  53.087  1.00  0.00           H  
ATOM    443  O2'   U    14      55.495  21.595  51.773  1.00  0.00           O  
ATOM    444 HO2'   U    14      56.444  21.714  51.857  1.00  0.00           H  
ATOM    445  O3'   U    14      57.612  19.704  51.142  1.00  0.00           O  
ATOM    446  P     G    15      58.509  19.413  52.359  1.00  0.00           P  
ATOM    447  OP1   G    15      59.925  19.194  52.012  1.00  0.00           O  
ATOM    448  OP2   G    15      57.859  18.391  53.196  1.00  0.00           O  
ATOM    449  O5'   G    15      58.444  20.765  53.244  1.00  0.00           O  
ATOM    450  C5'   G    15      59.073  21.943  52.876  1.00  0.00           C  
ATOM    451  H5'   G    15      58.271  22.616  52.571  1.00  0.00           H  
ATOM    452 H5''   G    15      59.858  21.770  52.140  1.00  0.00           H  
ATOM    453  C4'   G    15      59.718  22.580  54.065  1.00  0.00           C  
ATOM    454  H4'   G    15      59.924  23.601  53.746  1.00  0.00           H  
ATOM    455  O4'   G    15      58.860  22.784  55.175  1.00  0.00           O  
ATOM    456  C1'   G    15      59.544  22.435  56.352  1.00  0.00           C  
ATOM    457  H1'   G    15      59.571  23.292  57.026  1.00  0.00           H  
ATOM    458  N9    G    15      58.723  21.365  56.968  1.00  0.00           N  
ATOM    459  C8    G    15      58.525  20.003  56.546  1.00  0.00           C  
ATOM    460  H8    G    15      59.000  19.483  55.727  1.00  0.00           H  
ATOM    461  N7    G    15      57.762  19.382  57.422  1.00  0.00           N  
ATOM    462  C5    G    15      57.409  20.366  58.352  1.00  0.00           C  
ATOM    463  C6    G    15      56.561  20.283  59.533  1.00  0.00           C  
ATOM    464  O6    G    15      55.877  19.401  60.072  1.00  0.00           O  
ATOM    465  N1    G    15      56.515  21.516  60.202  1.00  0.00           N  
ATOM    466  H1    G    15      55.829  21.708  60.918  1.00  0.00           H  
ATOM    467  C2    G    15      57.107  22.689  59.770  1.00  0.00           C  
ATOM    468  N2    G    15      56.947  23.829  60.498  1.00  0.00           N  
ATOM    469  H21   G    15      57.597  24.531  60.175  1.00  0.00           H  
ATOM    470  H22   G    15      56.484  23.836  61.396  1.00  0.00           H  
ATOM    471  N3    G    15      57.974  22.722  58.763  1.00  0.00           N  
ATOM    472  C4    G    15      58.028  21.555  58.083  1.00  0.00           C  
ATOM    473  C3'   G    15      60.933  21.760  54.451  1.00  0.00           C  
ATOM    474  H3'   G    15      60.814  20.695  54.250  1.00  0.00           H  
ATOM    475  C2'   G    15      60.922  21.940  55.942  1.00  0.00           C  
ATOM    476  H2'   G    15      61.329  21.079  56.473  1.00  0.00           H  
ATOM    477  O2'   G    15      61.746  23.036  56.443  1.00  0.00           O  
ATOM    478 HO2'   G    15      61.937  23.590  55.682  1.00  0.00           H  
ATOM    479  O3'   G    15      62.004  22.321  53.789  1.00  0.00           O  
ATOM    480  P     C    16      63.143  21.548  52.998  1.00  0.00           P  
ATOM    481  OP1   C    16      63.940  22.548  52.227  1.00  0.00           O  
ATOM    482  OP2   C    16      62.546  20.447  52.211  1.00  0.00           O  
ATOM    483  O5'   C    16      64.101  21.185  54.260  1.00  0.00           O  
ATOM    484  C5'   C    16      64.790  22.234  54.935  1.00  0.00           C  
ATOM    485  H5'   C    16      64.037  22.960  55.241  1.00  0.00           H  
ATOM    486 H5''   C    16      65.518  22.516  54.175  1.00  0.00           H  
ATOM    487  C4'   C    16      65.612  21.856  56.128  1.00  0.00           C  
ATOM    488  H4'   C    16      66.197  22.681  56.534  1.00  0.00           H  
ATOM    489  O4'   C    16      64.886  21.513  57.307  1.00  0.00           O  
ATOM    490  C1'   C    16      65.158  20.220  57.552  1.00  0.00           C  
ATOM    491  H1'   C    16      65.190  20.025  58.624  1.00  0.00           H  
ATOM    492  N1    C    16      63.916  19.448  56.943  1.00  0.00           N  
ATOM    493  C6    C    16      63.952  18.573  55.877  1.00  0.00           C  
ATOM    494  H6    C    16      64.822  18.604  55.238  1.00  0.00           H  
ATOM    495  C5    C    16      62.845  17.743  55.725  1.00  0.00           C  
ATOM    496  H5    C    16      62.904  16.993  54.950  1.00  0.00           H  
ATOM    497  C4    C    16      61.848  17.703  56.724  1.00  0.00           C  
ATOM    498  N4    C    16      60.914  16.806  56.659  1.00  0.00           N  
ATOM    499  H41   C    16      60.341  16.698  57.484  1.00  0.00           H  
ATOM    500  H42   C    16      60.960  16.088  55.950  1.00  0.00           H  
ATOM    501  N3    C    16      61.788  18.592  57.689  1.00  0.00           N  
ATOM    502  C2    C    16      62.826  19.407  57.870  1.00  0.00           C  
ATOM    503  O2    C    16      62.812  20.120  58.865  1.00  0.00           O  
ATOM    504  C3'   C    16      66.579  20.749  55.681  1.00  0.00           C  
ATOM    505  H3'   C    16      66.154  20.155  54.871  1.00  0.00           H  
ATOM    506  C2'   C    16      66.523  19.831  56.920  1.00  0.00           C  
ATOM    507  H2'   C    16      66.596  18.749  56.808  1.00  0.00           H  
ATOM    508  O2'   C    16      67.519  20.196  57.814  1.00  0.00           O  
ATOM    509 HO2'   C    16      68.035  19.397  57.947  1.00  0.00           H  
ATOM    510  O3'   C    16      67.911  21.114  55.291  1.00  0.00           O  
ATOM    511  P     A    17      68.417  20.700  53.882  1.00  0.00           P  
ATOM    512  OP1   A    17      69.725  21.319  53.686  1.00  0.00           O  
ATOM    513  OP2   A    17      67.397  20.870  52.852  1.00  0.00           O  
ATOM    514  O5'   A    17      68.784  19.100  54.019  1.00  0.00           O  
ATOM    515  C5'   A    17      69.169  18.284  52.951  1.00  0.00           C  
ATOM    516  H5'   A    17      70.217  18.428  52.687  1.00  0.00           H  
ATOM    517 H5''   A    17      68.616  18.427  52.023  1.00  0.00           H  
ATOM    518  C4'   A    17      69.182  16.786  53.235  1.00  0.00           C  
ATOM    519  H4'   A    17      69.514  16.221  52.364  1.00  0.00           H  
ATOM    520  O4'   A    17      70.149  16.581  54.267  1.00  0.00           O  
ATOM    521  C1'   A    17      69.568  15.715  55.301  1.00  0.00           C  
ATOM    522  H1'   A    17      70.203  14.832  55.365  1.00  0.00           H  
ATOM    523  N9    A    17      69.502  16.375  56.599  1.00  0.00           N  
ATOM    524  C8    A    17      69.780  17.727  56.800  1.00  0.00           C  
ATOM    525  H8    A    17      70.202  18.360  56.033  1.00  0.00           H  
ATOM    526  N7    A    17      69.563  18.105  57.982  1.00  0.00           N  
ATOM    527  C5    A    17      68.983  16.963  58.605  1.00  0.00           C  
ATOM    528  C6    A    17      68.555  16.712  59.895  1.00  0.00           C  
ATOM    529  N6    A    17      68.553  17.688  60.804  1.00  0.00           N  
ATOM    530  H61   A    17      68.302  17.445  61.752  1.00  0.00           H  
ATOM    531  H62   A    17      68.478  18.667  60.568  1.00  0.00           H  
ATOM    532  N1    A    17      68.185  15.497  60.212  1.00  0.00           N  
ATOM    533  C2    A    17      68.266  14.518  59.312  1.00  0.00           C  
ATOM    534  H2    A    17      67.957  13.557  59.698  1.00  0.00           H  
ATOM    535  N3    A    17      68.621  14.563  58.050  1.00  0.00           N  
ATOM    536  C4    A    17      69.036  15.878  57.785  1.00  0.00           C  
ATOM    537  C3'   A    17      67.823  16.369  53.719  1.00  0.00           C  
ATOM    538  H3'   A    17      67.240  17.147  54.212  1.00  0.00           H  
ATOM    539  C2'   A    17      68.205  15.312  54.733  1.00  0.00           C  
ATOM    540  H2'   A    17      67.429  15.206  55.491  1.00  0.00           H  
ATOM    541  O2'   A    17      68.326  14.054  54.048  1.00  0.00           O  
ATOM    542 HO2'   A    17      67.972  14.259  53.180  1.00  0.00           H  
ATOM    543  O3'   A    17      67.127  15.797  52.663  1.00  0.00           O  
ATOM    544  P     G    18      65.536  15.818  52.580  1.00  0.00           P  
ATOM    545  OP1   G    18      65.199  15.072  51.362  1.00  0.00           O  
ATOM    546  OP2   G    18      65.000  17.234  52.710  1.00  0.00           O  
ATOM    547  O5'   G    18      65.013  15.019  53.871  1.00  0.00           O  
ATOM    548  C5'   G    18      64.734  13.629  53.775  1.00  0.00           C  
ATOM    549  H5'   G    18      65.524  13.066  53.278  1.00  0.00           H  
ATOM    550 H5''   G    18      63.739  13.482  53.353  1.00  0.00           H  
ATOM    551  C4'   G    18      64.576  12.971  55.137  1.00  0.00           C  
ATOM    552  H4'   G    18      64.762  11.919  54.920  1.00  0.00           H  
ATOM    553  O4'   G    18      65.641  13.449  55.958  1.00  0.00           O  
ATOM    554  C1'   G    18      65.372  13.240  57.336  1.00  0.00           C  
ATOM    555  H1'   G    18      66.130  12.730  57.930  1.00  0.00           H  
ATOM    556  N9    G    18      65.204  14.580  57.995  1.00  0.00           N  
ATOM    557  C8    G    18      65.201  15.821  57.425  1.00  0.00           C  
ATOM    558  H8    G    18      65.355  15.929  56.362  1.00  0.00           H  
ATOM    559  N7    G    18      65.242  16.813  58.369  1.00  0.00           N  
ATOM    560  C5    G    18      65.273  16.124  59.592  1.00  0.00           C  
ATOM    561  C6    G    18      65.208  16.641  60.931  1.00  0.00           C  
ATOM    562  O6    G    18      65.223  17.758  61.332  1.00  0.00           O  
ATOM    563  N1    G    18      65.136  15.544  61.830  1.00  0.00           N  
ATOM    564  H1    G    18      65.033  15.734  62.816  1.00  0.00           H  
ATOM    565  C2    G    18      65.072  14.213  61.450  1.00  0.00           C  
ATOM    566  N2    G    18      64.758  13.268  62.301  1.00  0.00           N  
ATOM    567  H21   G    18      64.495  13.579  63.226  1.00  0.00           H  
ATOM    568  H22   G    18      64.709  12.344  61.897  1.00  0.00           H  
ATOM    569  N3    G    18      65.075  13.756  60.210  1.00  0.00           N  
ATOM    570  C4    G    18      65.163  14.771  59.364  1.00  0.00           C  
ATOM    571  C3'   G    18      63.357  12.995  55.996  1.00  0.00           C  
ATOM    572  H3'   G    18      63.016  14.029  56.034  1.00  0.00           H  
ATOM    573  C2'   G    18      64.017  12.509  57.331  1.00  0.00           C  
ATOM    574  H2'   G    18      63.418  12.746  58.210  1.00  0.00           H  
ATOM    575  O2'   G    18      64.165  11.103  57.362  1.00  0.00           O  
ATOM    576 HO2'   G    18      64.218  10.893  58.298  1.00  0.00           H  
ATOM    577  O3'   G    18      62.370  12.176  55.416  1.00  0.00           O  
ATOM    578  P     C    19      60.883  12.640  55.648  1.00  0.00           P  
ATOM    579  OP1   C    19      60.046  11.820  54.802  1.00  0.00           O  
ATOM    580  OP2   C    19      60.793  14.155  55.518  1.00  0.00           O  
ATOM    581  O5'   C    19      60.704  12.181  57.197  1.00  0.00           O  
ATOM    582  C5'   C    19      60.496  10.803  57.541  1.00  0.00           C  
ATOM    583  H5'   C    19      61.228  10.248  56.954  1.00  0.00           H  
ATOM    584 H5''   C    19      59.489  10.482  57.275  1.00  0.00           H  
ATOM    585  C4'   C    19      60.658  10.558  59.005  1.00  0.00           C  
ATOM    586  H4'   C    19      60.691   9.477  59.136  1.00  0.00           H  
ATOM    587  O4'   C    19      61.783  11.178  59.619  1.00  0.00           O  
ATOM    588  C1'   C    19      61.543  11.732  60.875  1.00  0.00           C  
ATOM    589  H1'   C    19      62.268  11.305  61.569  1.00  0.00           H  
ATOM    590  N1    C    19      61.606  13.174  60.910  1.00  0.00           N  
ATOM    591  C6    C    19      61.545  13.958  59.810  1.00  0.00           C  
ATOM    592  H6    C    19      61.509  13.616  58.786  1.00  0.00           H  
ATOM    593  C5    C    19      61.667  15.272  59.877  1.00  0.00           C  
ATOM    594  H5    C    19      61.652  15.834  58.955  1.00  0.00           H  
ATOM    595  C4    C    19      61.810  15.879  61.139  1.00  0.00           C  
ATOM    596  N4    C    19      61.938  17.158  61.262  1.00  0.00           N  
ATOM    597  H41   C    19      62.180  17.527  62.171  1.00  0.00           H  
ATOM    598  H42   C    19      62.153  17.694  60.434  1.00  0.00           H  
ATOM    599  N3    C    19      61.844  15.160  62.233  1.00  0.00           N  
ATOM    600  C2    C    19      61.833  13.853  62.091  1.00  0.00           C  
ATOM    601  O2    C    19      61.992  13.128  63.079  1.00  0.00           O  
ATOM    602  C3'   C    19      59.425  11.196  59.665  1.00  0.00           C  
ATOM    603  H3'   C    19      59.219  12.225  59.370  1.00  0.00           H  
ATOM    604  C2'   C    19      60.061  11.197  61.065  1.00  0.00           C  
ATOM    605  H2'   C    19      59.573  12.010  61.603  1.00  0.00           H  
ATOM    606  O2'   C    19      60.026   9.992  61.753  1.00  0.00           O  
ATOM    607 HO2'   C    19      60.253   9.314  61.111  1.00  0.00           H  
ATOM    608  O3'   C    19      58.235  10.401  59.695  1.00  0.00           O  
ATOM    609  P     C    20      56.762  11.104  59.598  1.00  0.00           P  
ATOM    610  OP1   C    20      55.870   9.964  59.436  1.00  0.00           O  
ATOM    611  OP2   C    20      56.770  12.203  58.564  1.00  0.00           O  
ATOM    612  O5'   C    20      56.605  11.711  61.097  1.00  0.00           O  
ATOM    613  C5'   C    20      56.311  10.881  62.185  1.00  0.00           C  
ATOM    614  H5'   C    20      57.214  10.300  62.372  1.00  0.00           H  
ATOM    615 H5''   C    20      55.413  10.330  61.907  1.00  0.00           H  
ATOM    616  C4'   C    20      56.005  11.638  63.477  1.00  0.00           C  
ATOM    617  H4'   C    20      55.827  10.927  64.284  1.00  0.00           H  
ATOM    618  O4'   C    20      57.138  12.500  63.850  1.00  0.00           O  
ATOM    619  C1'   C    20      56.751  13.657  64.456  1.00  0.00           C  
ATOM    620  H1'   C    20      57.017  13.639  65.513  1.00  0.00           H  
ATOM    621  N1    C    20      57.366  14.870  63.905  1.00  0.00           N  
ATOM    622  C6    C    20      57.867  14.854  62.613  1.00  0.00           C  
ATOM    623  H6    C    20      57.939  13.888  62.136  1.00  0.00           H  
ATOM    624  C5    C    20      58.314  15.995  62.043  1.00  0.00           C  
ATOM    625  H5    C    20      58.720  15.994  61.042  1.00  0.00           H  
ATOM    626  C4    C    20      58.115  17.123  62.746  1.00  0.00           C  
ATOM    627  N4    C    20      58.090  18.275  62.204  1.00  0.00           N  
ATOM    628  H41   C    20      58.315  18.279  61.219  1.00  0.00           H  
ATOM    629  H42   C    20      57.869  19.057  62.804  1.00  0.00           H  
ATOM    630  N3    C    20      57.711  17.234  64.043  1.00  0.00           N  
ATOM    631  C2    C    20      57.365  16.109  64.705  1.00  0.00           C  
ATOM    632  O2    C    20      57.164  16.125  65.914  1.00  0.00           O  
ATOM    633  C3'   C    20      54.854  12.667  63.493  1.00  0.00           C  
ATOM    634  H3'   C    20      54.876  13.150  62.516  1.00  0.00           H  
ATOM    635  C2'   C    20      55.232  13.682  64.580  1.00  0.00           C  
ATOM    636  H2'   C    20      54.835  14.677  64.383  1.00  0.00           H  
ATOM    637  O2'   C    20      54.821  13.206  65.926  1.00  0.00           O  
ATOM    638 HO2'   C    20      54.056  13.743  66.144  1.00  0.00           H  
ATOM    639  O3'   C    20      53.571  12.063  63.698  1.00  0.00           O  
ATOM    640  P     C    21      52.230  12.849  63.329  1.00  0.00           P  
ATOM    641  OP1   C    21      51.078  11.917  63.342  1.00  0.00           O  
ATOM    642  OP2   C    21      52.395  13.509  62.052  1.00  0.00           O  
ATOM    643  O5'   C    21      52.063  13.923  64.510  1.00  0.00           O  
ATOM    644  C5'   C    21      51.374  13.685  65.803  1.00  0.00           C  
ATOM    645  H5'   C    21      51.830  12.849  66.333  1.00  0.00           H  
ATOM    646 H5''   C    21      50.320  13.460  65.642  1.00  0.00           H  
ATOM    647  C4'   C    21      51.502  14.895  66.709  1.00  0.00           C  
ATOM    648  H4'   C    21      51.271  14.588  67.730  1.00  0.00           H  
ATOM    649  O4'   C    21      52.802  15.526  66.662  1.00  0.00           O  
ATOM    650  C1'   C    21      52.583  16.947  66.729  1.00  0.00           C  
ATOM    651  H1'   C    21      53.103  17.331  67.607  1.00  0.00           H  
ATOM    652  N1    C    21      53.128  17.632  65.572  1.00  0.00           N  
ATOM    653  C6    C    21      53.459  17.062  64.371  1.00  0.00           C  
ATOM    654  H6    C    21      53.228  16.013  64.264  1.00  0.00           H  
ATOM    655  C5    C    21      53.995  17.810  63.376  1.00  0.00           C  
ATOM    656  H5    C    21      54.257  17.327  62.446  1.00  0.00           H  
ATOM    657  C4    C    21      54.336  19.146  63.580  1.00  0.00           C  
ATOM    658  N4    C    21      55.102  19.708  62.658  1.00  0.00           N  
ATOM    659  H41   C    21      55.428  20.638  62.881  1.00  0.00           H  
ATOM    660  H42   C    21      55.300  19.190  61.814  1.00  0.00           H  
ATOM    661  N3    C    21      54.023  19.712  64.695  1.00  0.00           N  
ATOM    662  C2    C    21      53.388  19.012  65.629  1.00  0.00           C  
ATOM    663  O2    C    21      53.040  19.652  66.566  1.00  0.00           O  
ATOM    664  C3'   C    21      50.525  16.025  66.287  1.00  0.00           C  
ATOM    665  H3'   C    21      50.556  15.972  65.199  1.00  0.00           H  
ATOM    666  C2'   C    21      51.179  17.268  66.940  1.00  0.00           C  
ATOM    667  H2'   C    21      50.864  18.241  66.560  1.00  0.00           H  
ATOM    668  O2'   C    21      50.999  17.238  68.327  1.00  0.00           O  
ATOM    669 HO2'   C    21      50.082  17.128  68.588  1.00  0.00           H  
ATOM    670  O3'   C    21      49.269  15.997  66.926  1.00  0.00           O  
ATOM    671  P     G    22      47.915  16.536  66.282  1.00  0.00           P  
ATOM    672  OP1   G    22      46.834  16.615  67.246  1.00  0.00           O  
ATOM    673  OP2   G    22      47.713  15.755  65.012  1.00  0.00           O  
ATOM    674  O5'   G    22      48.269  18.054  65.783  1.00  0.00           O  
ATOM    675  C5'   G    22      48.151  19.139  66.705  1.00  0.00           C  
ATOM    676  H5'   G    22      48.606  18.749  67.616  1.00  0.00           H  
ATOM    677 H5''   G    22      47.095  19.299  66.926  1.00  0.00           H  
ATOM    678  C4'   G    22      48.842  20.393  66.224  1.00  0.00           C  
ATOM    679  H4'   G    22      48.756  21.200  66.952  1.00  0.00           H  
ATOM    680  O4'   G    22      50.223  20.259  65.755  1.00  0.00           O  
ATOM    681  C1'   G    22      50.422  21.006  64.600  1.00  0.00           C  
ATOM    682  H1'   G    22      51.279  21.653  64.788  1.00  0.00           H  
ATOM    683  N9    G    22      50.675  20.118  63.403  1.00  0.00           N  
ATOM    684  C8    G    22      50.061  18.910  63.064  1.00  0.00           C  
ATOM    685  H8    G    22      49.386  18.378  63.718  1.00  0.00           H  
ATOM    686  N7    G    22      50.539  18.481  61.942  1.00  0.00           N  
ATOM    687  C5    G    22      51.440  19.403  61.489  1.00  0.00           C  
ATOM    688  C6    G    22      52.224  19.493  60.307  1.00  0.00           C  
ATOM    689  O6    G    22      52.203  18.773  59.298  1.00  0.00           O  
ATOM    690  N1    G    22      52.986  20.646  60.262  1.00  0.00           N  
ATOM    691  H1    G    22      53.635  20.761  59.497  1.00  0.00           H  
ATOM    692  C2    G    22      52.992  21.561  61.228  1.00  0.00           C  
ATOM    693  N2    G    22      53.672  22.616  60.978  1.00  0.00           N  
ATOM    694  H21   G    22      53.810  22.805  59.995  1.00  0.00           H  
ATOM    695  H22   G    22      53.633  23.402  61.611  1.00  0.00           H  
ATOM    696  N3    G    22      52.213  21.608  62.311  1.00  0.00           N  
ATOM    697  C4    G    22      51.421  20.481  62.359  1.00  0.00           C  
ATOM    698  C3'   G    22      48.119  20.863  64.997  1.00  0.00           C  
ATOM    699  H3'   G    22      47.724  20.061  64.373  1.00  0.00           H  
ATOM    700  C2'   G    22      49.151  21.754  64.306  1.00  0.00           C  
ATOM    701  H2'   G    22      48.849  21.936  63.274  1.00  0.00           H  
ATOM    702  O2'   G    22      49.306  23.077  64.829  1.00  0.00           O  
ATOM    703 HO2'   G    22      48.542  23.599  64.573  1.00  0.00           H  
ATOM    704  O3'   G    22      47.005  21.612  65.483  1.00  0.00           O  
ATOM    705  P     U    23      45.735  21.899  64.550  1.00  0.00           P  
ATOM    706  OP1   U    23      44.711  22.471  65.420  1.00  0.00           O  
ATOM    707  OP2   U    23      45.401  20.717  63.769  1.00  0.00           O  
ATOM    708  O5'   U    23      46.319  22.948  63.530  1.00  0.00           O  
ATOM    709  C5'   U    23      46.298  24.327  63.877  1.00  0.00           C  
ATOM    710  H5'   U    23      46.598  24.583  64.893  1.00  0.00           H  
ATOM    711 H5''   U    23      45.253  24.623  63.786  1.00  0.00           H  
ATOM    712  C4'   U    23      47.146  25.108  62.849  1.00  0.00           C  
ATOM    713  H4'   U    23      47.226  26.135  63.204  1.00  0.00           H  
ATOM    714  O4'   U    23      48.460  24.616  62.707  1.00  0.00           O  
ATOM    715  C1'   U    23      49.058  25.040  61.541  1.00  0.00           C  
ATOM    716  H1'   U    23      49.852  25.727  61.832  1.00  0.00           H  
ATOM    717  N1    U    23      49.553  23.992  60.785  1.00  0.00           N  
ATOM    718  C6    U    23      48.943  22.734  60.654  1.00  0.00           C  
ATOM    719  H6    U    23      48.257  22.419  61.427  1.00  0.00           H  
ATOM    720  C5    U    23      49.357  21.858  59.702  1.00  0.00           C  
ATOM    721  H5    U    23      48.863  20.900  59.646  1.00  0.00           H  
ATOM    722  C4    U    23      50.365  22.094  58.737  1.00  0.00           C  
ATOM    723  O4    U    23      50.768  21.295  57.868  1.00  0.00           O  
ATOM    724  N3    U    23      50.990  23.342  58.911  1.00  0.00           N  
ATOM    725  H3    U    23      51.718  23.653  58.284  1.00  0.00           H  
ATOM    726  C2    U    23      50.606  24.287  59.892  1.00  0.00           C  
ATOM    727  O2    U    23      51.183  25.426  59.986  1.00  0.00           O  
ATOM    728  C3'   U    23      46.679  25.116  61.350  1.00  0.00           C  
ATOM    729  H3'   U    23      46.604  24.092  60.985  1.00  0.00           H  
ATOM    730  C2'   U    23      47.910  25.787  60.698  1.00  0.00           C  
ATOM    731  H2'   U    23      48.017  25.596  59.631  1.00  0.00           H  
ATOM    732  O2'   U    23      48.045  27.179  60.902  1.00  0.00           O  
ATOM    733 HO2'   U    23      48.899  27.455  60.560  1.00  0.00           H  
ATOM    734  O3'   U    23      45.465  25.868  61.161  1.00  0.00           O  
ATOM    735  P     C    24      44.576  25.682  59.834  1.00  0.00           P  
ATOM    736  OP1   C    24      43.522  26.743  59.782  1.00  0.00           O  
ATOM    737  OP2   C    24      44.124  24.270  59.806  1.00  0.00           O  
ATOM    738  O5'   C    24      45.635  25.946  58.607  1.00  0.00           O  
ATOM    739  C5'   C    24      46.087  27.191  58.243  1.00  0.00           C  
ATOM    740  H5'   C    24      46.783  27.594  58.979  1.00  0.00           H  
ATOM    741 H5''   C    24      45.232  27.860  58.146  1.00  0.00           H  
ATOM    742  C4'   C    24      46.835  27.064  56.862  1.00  0.00           C  
ATOM    743  H4'   C    24      47.176  28.033  56.497  1.00  0.00           H  
ATOM    744  O4'   C    24      47.960  26.270  56.924  1.00  0.00           O  
ATOM    745  C1'   C    24      48.093  25.452  55.757  1.00  0.00           C  
ATOM    746  H1'   C    24      49.067  25.511  55.270  1.00  0.00           H  
ATOM    747  N1    C    24      47.795  24.004  55.986  1.00  0.00           N  
ATOM    748  C6    C    24      47.202  23.533  57.125  1.00  0.00           C  
ATOM    749  H6    C    24      46.919  24.170  57.950  1.00  0.00           H  
ATOM    750  C5    C    24      47.127  22.169  57.360  1.00  0.00           C  
ATOM    751  H5    C    24      46.814  21.868  58.349  1.00  0.00           H  
ATOM    752  C4    C    24      47.617  21.265  56.336  1.00  0.00           C  
ATOM    753  N4    C    24      47.522  19.951  56.513  1.00  0.00           N  
ATOM    754  H41   C    24      47.236  19.615  57.421  1.00  0.00           H  
ATOM    755  H42   C    24      47.113  19.442  55.742  1.00  0.00           H  
ATOM    756  N3    C    24      48.098  21.714  55.157  1.00  0.00           N  
ATOM    757  C2    C    24      48.230  23.086  54.939  1.00  0.00           C  
ATOM    758  O2    C    24      48.640  23.463  53.822  1.00  0.00           O  
ATOM    759  C3'   C    24      45.856  26.527  55.778  1.00  0.00           C  
ATOM    760  H3'   C    24      45.310  25.658  56.146  1.00  0.00           H  
ATOM    761  C2'   C    24      46.998  26.037  54.846  1.00  0.00           C  
ATOM    762  H2'   C    24      46.655  25.289  54.131  1.00  0.00           H  
ATOM    763  O2'   C    24      47.692  27.069  54.103  1.00  0.00           O  
ATOM    764 HO2'   C    24      47.062  27.736  53.821  1.00  0.00           H  
ATOM    765  O3'   C    24      44.934  27.490  55.200  1.00  0.00           O  
ATOM    766  P     U    25      43.442  27.204  54.694  1.00  0.00           P  
ATOM    767  OP1   U    25      42.805  28.494  54.413  1.00  0.00           O  
ATOM    768  OP2   U    25      42.859  26.339  55.720  1.00  0.00           O  
ATOM    769  O5'   U    25      43.730  26.316  53.389  1.00  0.00           O  
ATOM    770  C5'   U    25      44.118  26.893  52.125  1.00  0.00           C  
ATOM    771  H5'   U    25      44.986  27.486  52.413  1.00  0.00           H  
ATOM    772 H5''   U    25      43.241  27.399  51.721  1.00  0.00           H  
ATOM    773  C4'   U    25      44.653  25.863  51.186  1.00  0.00           C  
ATOM    774  H4'   U    25      45.119  26.462  50.404  1.00  0.00           H  
ATOM    775  O4'   U    25      45.617  25.038  51.874  1.00  0.00           O  
ATOM    776  C1'   U    25      45.737  23.811  51.183  1.00  0.00           C  
ATOM    777  H1'   U    25      46.700  23.664  50.695  1.00  0.00           H  
ATOM    778  N1    U    25      45.569  22.619  51.907  1.00  0.00           N  
ATOM    779  C6    U    25      45.225  22.717  53.236  1.00  0.00           C  
ATOM    780  H6    U    25      44.954  23.652  53.702  1.00  0.00           H  
ATOM    781  C5    U    25      45.043  21.590  53.991  1.00  0.00           C  
ATOM    782  H5    U    25      44.847  21.703  55.047  1.00  0.00           H  
ATOM    783  C4    U    25      45.547  20.383  53.514  1.00  0.00           C  
ATOM    784  O4    U    25      45.678  19.340  54.223  1.00  0.00           O  
ATOM    785  N3    U    25      46.002  20.306  52.223  1.00  0.00           N  
ATOM    786  H3    U    25      46.091  19.340  51.944  1.00  0.00           H  
ATOM    787  C2    U    25      45.981  21.379  51.379  1.00  0.00           C  
ATOM    788  O2    U    25      46.367  21.165  50.204  1.00  0.00           O  
ATOM    789  C3'   U    25      43.628  24.899  50.563  1.00  0.00           C  
ATOM    790  H3'   U    25      43.093  24.309  51.307  1.00  0.00           H  
ATOM    791  C2'   U    25      44.676  23.944  50.010  1.00  0.00           C  
ATOM    792  H2'   U    25      44.367  22.946  49.700  1.00  0.00           H  
ATOM    793  O2'   U    25      45.420  24.571  48.974  1.00  0.00           O  
ATOM    794 HO2'   U    25      44.793  25.156  48.543  1.00  0.00           H  
ATOM    795  O3'   U    25      42.821  25.563  49.539  1.00  0.00           O  
ATOM    796  P     U    26      41.598  24.863  48.974  1.00  0.00           P  
ATOM    797  OP1   U    26      40.801  25.975  48.362  1.00  0.00           O  
ATOM    798  OP2   U    26      40.981  24.055  50.039  1.00  0.00           O  
ATOM    799  O5'   U    26      41.977  23.784  47.885  1.00  0.00           O  
ATOM    800  C5'   U    26      42.605  24.130  46.656  1.00  0.00           C  
ATOM    801  H5'   U    26      43.428  24.842  46.721  1.00  0.00           H  
ATOM    802 H5''   U    26      41.850  24.577  46.009  1.00  0.00           H  
ATOM    803  C4'   U    26      43.039  22.843  46.040  1.00  0.00           C  
ATOM    804  H4'   U    26      43.565  23.168  45.142  1.00  0.00           H  
ATOM    805  O4'   U    26      43.928  22.262  46.927  1.00  0.00           O  
ATOM    806  C1'   U    26      43.761  20.829  47.025  1.00  0.00           C  
ATOM    807  H1'   U    26      44.690  20.360  46.701  1.00  0.00           H  
ATOM    808  N1    U    26      43.382  20.270  48.386  1.00  0.00           N  
ATOM    809  C6    U    26      42.791  21.035  49.354  1.00  0.00           C  
ATOM    810  H6    U    26      42.645  22.089  49.168  1.00  0.00           H  
ATOM    811  C5    U    26      42.490  20.558  50.583  1.00  0.00           C  
ATOM    812  H5    U    26      42.161  21.206  51.383  1.00  0.00           H  
ATOM    813  C4    U    26      42.778  19.158  50.874  1.00  0.00           C  
ATOM    814  O4    U    26      42.547  18.613  51.979  1.00  0.00           O  
ATOM    815  N3    U    26      43.103  18.381  49.744  1.00  0.00           N  
ATOM    816  H3    U    26      43.268  17.395  49.885  1.00  0.00           H  
ATOM    817  C2    U    26      43.606  18.943  48.549  1.00  0.00           C  
ATOM    818  O2    U    26      44.167  18.267  47.711  1.00  0.00           O  
ATOM    819  C3'   U    26      41.926  21.786  45.798  1.00  0.00           C  
ATOM    820  H3'   U    26      41.213  21.826  46.622  1.00  0.00           H  
ATOM    821  C2'   U    26      42.785  20.565  45.892  1.00  0.00           C  
ATOM    822  H2'   U    26      42.062  19.793  46.153  1.00  0.00           H  
ATOM    823  O2'   U    26      43.452  20.174  44.727  1.00  0.00           O  
ATOM    824 HO2'   U    26      42.732  20.111  44.095  1.00  0.00           H  
ATOM    825  O3'   U    26      41.177  21.898  44.607  1.00  0.00           O  
ATOM    826  P     A    27      39.913  21.025  44.285  1.00  0.00           P  
ATOM    827  OP1   A    27      39.276  21.664  43.178  1.00  0.00           O  
ATOM    828  OP2   A    27      39.218  20.740  45.537  1.00  0.00           O  
ATOM    829  O5'   A    27      40.506  19.680  43.654  1.00  0.00           O  
ATOM    830  C5'   A    27      41.179  19.643  42.407  1.00  0.00           C  
ATOM    831  H5'   A    27      42.043  20.272  42.625  1.00  0.00           H  
ATOM    832 H5''   A    27      40.618  20.253  41.700  1.00  0.00           H  
ATOM    833  C4'   A    27      41.613  18.256  41.865  1.00  0.00           C  
ATOM    834  H4'   A    27      42.115  18.442  40.915  1.00  0.00           H  
ATOM    835  O4'   A    27      42.554  17.553  42.682  1.00  0.00           O  
ATOM    836  C1'   A    27      42.032  16.225  42.902  1.00  0.00           C  
ATOM    837  H1'   A    27      42.794  15.450  42.806  1.00  0.00           H  
ATOM    838  N9    A    27      41.576  16.034  44.282  1.00  0.00           N  
ATOM    839  C8    A    27      41.582  17.004  45.230  1.00  0.00           C  
ATOM    840  H8    A    27      41.975  17.984  45.001  1.00  0.00           H  
ATOM    841  N7    A    27      41.113  16.643  46.374  1.00  0.00           N  
ATOM    842  C5    A    27      40.831  15.286  46.122  1.00  0.00           C  
ATOM    843  C6    A    27      40.377  14.242  46.936  1.00  0.00           C  
ATOM    844  N6    A    27      39.969  14.313  48.149  1.00  0.00           N  
ATOM    845  H61   A    27      39.972  15.122  48.754  1.00  0.00           H  
ATOM    846  H62   A    27      39.680  13.410  48.496  1.00  0.00           H  
ATOM    847  N1    A    27      40.086  13.008  46.459  1.00  0.00           N  
ATOM    848  C2    A    27      40.369  12.845  45.158  1.00  0.00           C  
ATOM    849  H2    A    27      40.185  11.846  44.792  1.00  0.00           H  
ATOM    850  N3    A    27      40.988  13.700  44.337  1.00  0.00           N  
ATOM    851  C4    A    27      41.167  14.904  44.859  1.00  0.00           C  
ATOM    852  C3'   A    27      40.384  17.394  41.565  1.00  0.00           C  
ATOM    853  H3'   A    27      39.640  17.712  42.295  1.00  0.00           H  
ATOM    854  C2'   A    27      40.938  15.983  41.849  1.00  0.00           C  
ATOM    855  H2'   A    27      40.176  15.520  42.477  1.00  0.00           H  
ATOM    856  O2'   A    27      41.389  15.270  40.727  1.00  0.00           O  
ATOM    857 HO2'   A    27      41.471  14.337  40.936  1.00  0.00           H  
ATOM    858  O3'   A    27      39.919  17.403  40.242  1.00  0.00           O  
ATOM    859  P     C    28      38.376  17.337  39.980  1.00  0.00           P  
ATOM    860  OP1   C    28      38.180  16.924  38.571  1.00  0.00           O  
ATOM    861  OP2   C    28      37.729  18.639  40.356  1.00  0.00           O  
ATOM    862  O5'   C    28      37.800  16.102  40.818  1.00  0.00           O  
ATOM    863  C5'   C    28      37.909  14.703  40.431  1.00  0.00           C  
ATOM    864  H5'   C    28      38.958  14.550  40.179  1.00  0.00           H  
ATOM    865 H5''   C    28      37.358  14.682  39.490  1.00  0.00           H  
ATOM    866  C4'   C    28      37.285  13.757  41.467  1.00  0.00           C  
ATOM    867  H4'   C    28      37.196  12.744  41.075  1.00  0.00           H  
ATOM    868  O4'   C    28      37.964  13.720  42.626  1.00  0.00           O  
ATOM    869  C1'   C    28      37.102  13.562  43.764  1.00  0.00           C  
ATOM    870  H1'   C    28      37.221  12.624  44.305  1.00  0.00           H  
ATOM    871  N1    C    28      37.042  14.693  44.752  1.00  0.00           N  
ATOM    872  C6    C    28      37.584  15.916  44.395  1.00  0.00           C  
ATOM    873  H6    C    28      37.893  16.056  43.370  1.00  0.00           H  
ATOM    874  C5    C    28      37.871  16.839  45.335  1.00  0.00           C  
ATOM    875  H5    C    28      38.472  17.710  45.119  1.00  0.00           H  
ATOM    876  C4    C    28      37.457  16.581  46.675  1.00  0.00           C  
ATOM    877  N4    C    28      37.836  17.346  47.591  1.00  0.00           N  
ATOM    878  H41   C    28      38.590  18.018  47.560  1.00  0.00           H  
ATOM    879  H42   C    28      37.599  17.067  48.533  1.00  0.00           H  
ATOM    880  N3    C    28      36.905  15.450  47.088  1.00  0.00           N  
ATOM    881  C2    C    28      36.758  14.443  46.119  1.00  0.00           C  
ATOM    882  O2    C    28      36.301  13.340  46.459  1.00  0.00           O  
ATOM    883  C3'   C    28      35.911  14.349  41.901  1.00  0.00           C  
ATOM    884  H3'   C    28      36.043  15.388  42.201  1.00  0.00           H  
ATOM    885  C2'   C    28      35.699  13.486  43.139  1.00  0.00           C  
ATOM    886  H2'   C    28      34.962  14.010  43.747  1.00  0.00           H  
ATOM    887  O2'   C    28      35.225  12.149  42.788  1.00  0.00           O  
ATOM    888 HO2'   C    28      34.947  11.830  43.650  1.00  0.00           H  
ATOM    889  O3'   C    28      34.929  14.275  40.859  1.00  0.00           O  
ATOM    890  P     A    29      33.482  15.056  40.995  1.00  0.00           P  
ATOM    891  OP1   A    29      32.790  14.741  39.731  1.00  0.00           O  
ATOM    892  OP2   A    29      33.764  16.453  41.313  1.00  0.00           O  
ATOM    893  O5'   A    29      32.792  14.497  42.286  1.00  0.00           O  
ATOM    894  C5'   A    29      32.097  13.258  42.384  1.00  0.00           C  
ATOM    895  H5'   A    29      32.764  12.396  42.399  1.00  0.00           H  
ATOM    896 H5''   A    29      31.364  13.208  41.579  1.00  0.00           H  
ATOM    897  C4'   A    29      31.244  13.290  43.629  1.00  0.00           C  
ATOM    898  H4'   A    29      30.607  12.409  43.561  1.00  0.00           H  
ATOM    899  O4'   A    29      32.074  13.350  44.750  1.00  0.00           O  
ATOM    900  C1'   A    29      31.468  14.201  45.629  1.00  0.00           C  
ATOM    901  H1'   A    29      31.259  13.741  46.594  1.00  0.00           H  
ATOM    902  N9    A    29      32.317  15.369  46.020  1.00  0.00           N  
ATOM    903  C8    A    29      33.132  16.056  45.165  1.00  0.00           C  
ATOM    904  H8    A    29      33.116  15.885  44.098  1.00  0.00           H  
ATOM    905  N7    A    29      34.020  16.846  45.760  1.00  0.00           N  
ATOM    906  C5    A    29      33.686  16.686  47.133  1.00  0.00           C  
ATOM    907  C6    A    29      34.109  17.211  48.398  1.00  0.00           C  
ATOM    908  N6    A    29      35.060  18.071  48.592  1.00  0.00           N  
ATOM    909  H61   A    29      35.523  18.474  47.790  1.00  0.00           H  
ATOM    910  H62   A    29      35.213  18.251  49.574  1.00  0.00           H  
ATOM    911  N1    A    29      33.553  16.728  49.566  1.00  0.00           N  
ATOM    912  C2    A    29      32.558  15.874  49.531  1.00  0.00           C  
ATOM    913  H2    A    29      32.100  15.457  50.416  1.00  0.00           H  
ATOM    914  N3    A    29      32.091  15.277  48.391  1.00  0.00           N  
ATOM    915  C4    A    29      32.687  15.750  47.260  1.00  0.00           C  
ATOM    916  C3'   A    29      30.279  14.537  43.636  1.00  0.00           C  
ATOM    917  H3'   A    29      30.819  15.407  43.262  1.00  0.00           H  
ATOM    918  C2'   A    29      30.031  14.689  45.130  1.00  0.00           C  
ATOM    919  H2'   A    29      29.847  15.749  45.311  1.00  0.00           H  
ATOM    920  O2'   A    29      29.012  13.826  45.630  1.00  0.00           O  
ATOM    921 HO2'   A    29      28.756  14.107  46.511  1.00  0.00           H  
ATOM    922  O3'   A    29      29.093  14.345  42.933  1.00  0.00           O  
ATOM    923  P     C    30      28.286  15.544  42.301  1.00  0.00           P  
ATOM    924  OP1   C    30      27.279  15.023  41.373  1.00  0.00           O  
ATOM    925  OP2   C    30      29.235  16.606  41.870  1.00  0.00           O  
ATOM    926  O5'   C    30      27.501  16.128  43.547  1.00  0.00           O  
ATOM    927  C5'   C    30      26.446  15.432  44.179  1.00  0.00           C  
ATOM    928  H5'   C    30      26.611  14.369  44.357  1.00  0.00           H  
ATOM    929 H5''   C    30      25.570  15.575  43.546  1.00  0.00           H  
ATOM    930  C4'   C    30      26.048  16.110  45.492  1.00  0.00           C  
ATOM    931  H4'   C    30      25.324  15.416  45.919  1.00  0.00           H  
ATOM    932  O4'   C    30      27.219  16.154  46.228  1.00  0.00           O  
ATOM    933  C1'   C    30      27.164  17.212  47.115  1.00  0.00           C  
ATOM    934  H1'   C    30      27.092  16.838  48.136  1.00  0.00           H  
ATOM    935  N1    C    30      28.451  17.929  46.997  1.00  0.00           N  
ATOM    936  C6    C    30      29.102  18.193  45.844  1.00  0.00           C  
ATOM    937  H6    C    30      28.589  18.051  44.904  1.00  0.00           H  
ATOM    938  C5    C    30      30.305  18.721  45.806  1.00  0.00           C  
ATOM    939  H5    C    30      30.722  18.972  44.842  1.00  0.00           H  
ATOM    940  C4    C    30      31.000  18.899  46.975  1.00  0.00           C  
ATOM    941  N4    C    30      32.265  19.292  47.005  1.00  0.00           N  
ATOM    942  H41   C    30      32.632  19.522  47.918  1.00  0.00           H  
ATOM    943  H42   C    30      32.733  19.363  46.113  1.00  0.00           H  
ATOM    944  N3    C    30      30.412  18.736  48.160  1.00  0.00           N  
ATOM    945  C2    C    30      29.145  18.328  48.170  1.00  0.00           C  
ATOM    946  O2    C    30      28.592  18.338  49.280  1.00  0.00           O  
ATOM    947  C3'   C    30      25.494  17.532  45.436  1.00  0.00           C  
ATOM    948  H3'   C    30      25.975  18.033  44.596  1.00  0.00           H  
ATOM    949  C2'   C    30      25.919  18.011  46.855  1.00  0.00           C  
ATOM    950  H2'   C    30      26.033  19.095  46.842  1.00  0.00           H  
ATOM    951  O2'   C    30      24.958  17.714  47.823  1.00  0.00           O  
ATOM    952 HO2'   C    30      24.149  18.157  47.557  1.00  0.00           H  
ATOM    953  O3'   C    30      24.112  17.758  45.245  1.00  0.00           O  
ATOM    954  P     C    31      23.418  19.210  45.209  1.00  0.00           P  
ATOM    955  OP1   C    31      21.989  18.864  45.161  1.00  0.00           O  
ATOM    956  OP2   C    31      23.978  19.941  44.064  1.00  0.00           O  
ATOM    957  O5'   C    31      23.522  20.058  46.526  1.00  0.00           O  
ATOM    958  C5'   C    31      23.960  21.473  46.464  1.00  0.00           C  
ATOM    959  H5'   C    31      23.056  21.985  46.134  1.00  0.00           H  
ATOM    960 H5''   C    31      24.796  21.572  45.771  1.00  0.00           H  
ATOM    961  C4'   C    31      24.276  22.014  47.895  1.00  0.00           C  
ATOM    962  H4'   C    31      23.364  21.980  48.491  1.00  0.00           H  
ATOM    963  O4'   C    31      25.290  21.236  48.594  1.00  0.00           O  
ATOM    964  C1'   C    31      26.180  22.157  49.310  1.00  0.00           C  
ATOM    965  H1'   C    31      26.362  21.787  50.319  1.00  0.00           H  
ATOM    966  N1    C    31      27.579  22.317  48.709  1.00  0.00           N  
ATOM    967  C6    C    31      27.864  21.661  47.550  1.00  0.00           C  
ATOM    968  H6    C    31      27.071  21.224  46.962  1.00  0.00           H  
ATOM    969  C5    C    31      29.096  21.790  46.992  1.00  0.00           C  
ATOM    970  H5    C    31      29.353  21.329  46.050  1.00  0.00           H  
ATOM    971  C4    C    31      30.073  22.483  47.771  1.00  0.00           C  
ATOM    972  N4    C    31      31.226  22.623  47.184  1.00  0.00           N  
ATOM    973  H41   C    31      31.469  21.910  46.511  1.00  0.00           H  
ATOM    974  H42   C    31      31.942  23.208  47.590  1.00  0.00           H  
ATOM    975  N3    C    31      29.861  23.104  48.899  1.00  0.00           N  
ATOM    976  C2    C    31      28.596  22.890  49.382  1.00  0.00           C  
ATOM    977  O2    C    31      28.379  23.389  50.511  1.00  0.00           O  
ATOM    978  C3'   C    31      24.664  23.450  47.881  1.00  0.00           C  
ATOM    979  H3'   C    31      25.279  23.573  46.989  1.00  0.00           H  
ATOM    980  C2'   C    31      25.477  23.526  49.177  1.00  0.00           C  
ATOM    981  H2'   C    31      26.290  24.251  49.219  1.00  0.00           H  
ATOM    982  O2'   C    31      24.756  23.576  50.358  1.00  0.00           O  
ATOM    983 HO2'   C    31      24.218  24.362  50.475  1.00  0.00           H  
ATOM    984  O3'   C    31      23.571  24.330  47.757  1.00  0.00           O  
ATOM    985  P     G    32      23.788  25.762  47.059  1.00  0.00           P  
ATOM    986  OP1   G    32      22.806  26.789  47.483  1.00  0.00           O  
ATOM    987  OP2   G    32      23.878  25.470  45.623  1.00  0.00           O  
ATOM    988  O5'   G    32      25.260  26.281  47.468  1.00  0.00           O  
ATOM    989  C5'   G    32      25.516  26.964  48.679  1.00  0.00           C  
ATOM    990  H5'   G    32      25.323  26.342  49.553  1.00  0.00           H  
ATOM    991 H5''   G    32      24.794  27.780  48.711  1.00  0.00           H  
ATOM    992  C4'   G    32      26.941  27.618  48.732  1.00  0.00           C  
ATOM    993  H4'   G    32      26.785  28.253  49.605  1.00  0.00           H  
ATOM    994  O4'   G    32      27.957  26.641  49.014  1.00  0.00           O  
ATOM    995  C1'   G    32      29.159  27.105  48.363  1.00  0.00           C  
ATOM    996  H1'   G    32      30.060  27.030  48.971  1.00  0.00           H  
ATOM    997  N9    G    32      29.363  26.177  47.140  1.00  0.00           N  
ATOM    998  C8    G    32      28.481  25.283  46.453  1.00  0.00           C  
ATOM    999  H8    G    32      27.524  25.052  46.897  1.00  0.00           H  
ATOM   1000  N7    G    32      29.017  24.834  45.312  1.00  0.00           N  
ATOM   1001  C5    G    32      30.324  25.338  45.336  1.00  0.00           C  
ATOM   1002  C6    G    32      31.382  25.024  44.463  1.00  0.00           C  
ATOM   1003  O6    G    32      31.403  24.270  43.490  1.00  0.00           O  
ATOM   1004  N1    G    32      32.601  25.589  44.907  1.00  0.00           N  
ATOM   1005  H1    G    32      33.378  25.499  44.268  1.00  0.00           H  
ATOM   1006  C2    G    32      32.637  26.357  45.934  1.00  0.00           C  
ATOM   1007  N2    G    32      33.832  26.814  46.164  1.00  0.00           N  
ATOM   1008  H21   G    32      33.988  27.297  47.037  1.00  0.00           H  
ATOM   1009  H22   G    32      34.558  26.711  45.469  1.00  0.00           H  
ATOM   1010  N3    G    32      31.739  26.649  46.877  1.00  0.00           N  
ATOM   1011  C4    G    32      30.569  26.088  46.516  1.00  0.00           C  
ATOM   1012  C3'   G    32      27.362  28.543  47.606  1.00  0.00           C  
ATOM   1013  H3'   G    32      27.020  28.139  46.653  1.00  0.00           H  
ATOM   1014  C2'   G    32      28.847  28.531  47.855  1.00  0.00           C  
ATOM   1015  H2'   G    32      29.306  28.878  46.929  1.00  0.00           H  
ATOM   1016  O2'   G    32      29.217  29.372  48.965  1.00  0.00           O  
ATOM   1017 HO2'   G    32      28.532  29.999  49.208  1.00  0.00           H  
ATOM   1018  O3'   G    32      26.802  29.861  47.783  1.00  0.00           O  
ATOM   1019  P     U    33      26.691  30.911  46.613  1.00  0.00           P  
ATOM   1020  OP1   U    33      25.886  31.981  47.095  1.00  0.00           O  
ATOM   1021  OP2   U    33      26.262  30.185  45.353  1.00  0.00           O  
ATOM   1022  O5'   U    33      28.111  31.645  46.351  1.00  0.00           O  
ATOM   1023  C5'   U    33      28.626  32.579  47.269  1.00  0.00           C  
ATOM   1024  H5'   U    33      28.695  32.159  48.272  1.00  0.00           H  
ATOM   1025 H5''   U    33      27.843  33.338  47.264  1.00  0.00           H  
ATOM   1026  C4'   U    33      29.972  33.047  46.806  1.00  0.00           C  
ATOM   1027  H4'   U    33      30.450  33.608  47.609  1.00  0.00           H  
ATOM   1028  O4'   U    33      30.864  31.932  46.623  1.00  0.00           O  
ATOM   1029  C1'   U    33      31.612  32.110  45.401  1.00  0.00           C  
ATOM   1030  H1'   U    33      32.489  32.705  45.655  1.00  0.00           H  
ATOM   1031  N1    U    33      32.018  30.742  44.766  1.00  0.00           N  
ATOM   1032  C6    U    33      31.023  29.821  44.498  1.00  0.00           C  
ATOM   1033  H6    U    33      30.052  29.898  44.966  1.00  0.00           H  
ATOM   1034  C5    U    33      31.300  28.736  43.699  1.00  0.00           C  
ATOM   1035  H5    U    33      30.597  27.937  43.517  1.00  0.00           H  
ATOM   1036  C4    U    33      32.641  28.512  43.236  1.00  0.00           C  
ATOM   1037  O4    U    33      33.028  27.584  42.550  1.00  0.00           O  
ATOM   1038  N3    U    33      33.608  29.494  43.582  1.00  0.00           N  
ATOM   1039  H3    U    33      34.596  29.331  43.451  1.00  0.00           H  
ATOM   1040  C2    U    33      33.311  30.662  44.239  1.00  0.00           C  
ATOM   1041  O2    U    33      34.068  31.577  44.316  1.00  0.00           O  
ATOM   1042  C3'   U    33      29.938  33.801  45.461  1.00  0.00           C  
ATOM   1043  H3'   U    33      28.898  33.910  45.151  1.00  0.00           H  
ATOM   1044  C2'   U    33      30.811  32.977  44.479  1.00  0.00           C  
ATOM   1045  H2'   U    33      30.097  32.342  43.954  1.00  0.00           H  
ATOM   1046  O2'   U    33      31.655  33.723  43.751  1.00  0.00           O  
ATOM   1047 HO2'   U    33      31.837  34.475  44.320  1.00  0.00           H  
ATOM   1048  O3'   U    33      30.567  35.096  45.612  1.00  0.00           O  
ATOM   1049  P     G    34      29.864  36.253  46.329  1.00  0.00           P  
ATOM   1050  OP1   G    34      28.460  35.841  46.619  1.00  0.00           O  
ATOM   1051  OP2   G    34      30.102  37.475  45.473  1.00  0.00           O  
ATOM   1052  O5'   G    34      30.654  36.273  47.747  1.00  0.00           O  
ATOM   1053  C5'   G    34      30.046  36.559  49.023  1.00  0.00           C  
ATOM   1054  H5'   G    34      29.395  35.702  49.190  1.00  0.00           H  
ATOM   1055 H5''   G    34      29.573  37.537  48.938  1.00  0.00           H  
ATOM   1056  C4'   G    34      31.150  36.476  50.031  1.00  0.00           C  
ATOM   1057  H4'   G    34      30.824  36.368  51.065  1.00  0.00           H  
ATOM   1058  O4'   G    34      31.894  35.332  49.842  1.00  0.00           O  
ATOM   1059  C1'   G    34      33.320  35.654  49.902  1.00  0.00           C  
ATOM   1060  H1'   G    34      33.752  35.179  50.783  1.00  0.00           H  
ATOM   1061  N9    G    34      33.955  35.403  48.551  1.00  0.00           N  
ATOM   1062  C8    G    34      33.419  34.870  47.434  1.00  0.00           C  
ATOM   1063  H8    G    34      32.404  34.518  47.536  1.00  0.00           H  
ATOM   1064  N7    G    34      34.302  34.548  46.493  1.00  0.00           N  
ATOM   1065  C5    G    34      35.522  35.032  46.999  1.00  0.00           C  
ATOM   1066  C6    G    34      36.880  34.984  46.466  1.00  0.00           C  
ATOM   1067  O6    G    34      37.354  34.363  45.539  1.00  0.00           O  
ATOM   1068  N1    G    34      37.781  35.549  47.271  1.00  0.00           N  
ATOM   1069  H1    G    34      38.763  35.490  47.043  1.00  0.00           H  
ATOM   1070  C2    G    34      37.496  36.065  48.437  1.00  0.00           C  
ATOM   1071  N2    G    34      38.410  36.677  49.121  1.00  0.00           N  
ATOM   1072  H21   G    34      38.224  36.950  50.075  1.00  0.00           H  
ATOM   1073  H22   G    34      39.389  36.728  48.878  1.00  0.00           H  
ATOM   1074  N3    G    34      36.286  36.146  48.978  1.00  0.00           N  
ATOM   1075  C4    G    34      35.333  35.581  48.233  1.00  0.00           C  
ATOM   1076  C3'   G    34      32.035  37.721  49.910  1.00  0.00           C  
ATOM   1077  H3'   G    34      32.247  37.940  48.864  1.00  0.00           H  
ATOM   1078  C2'   G    34      33.418  37.121  50.353  1.00  0.00           C  
ATOM   1079  H2'   G    34      34.211  37.484  49.699  1.00  0.00           H  
ATOM   1080  O2'   G    34      33.632  37.087  51.788  1.00  0.00           O  
ATOM   1081 HO2'   G    34      33.306  37.894  52.193  1.00  0.00           H  
ATOM   1082  O3'   G    34      31.614  38.772  50.726  1.00  0.00           O  
ATOM   1083  P     C    35      31.723  40.245  50.237  1.00  0.00           P  
ATOM   1084  OP1   C    35      31.366  41.171  51.303  1.00  0.00           O  
ATOM   1085  OP2   C    35      30.986  40.386  48.898  1.00  0.00           O  
ATOM   1086  O5'   C    35      33.255  40.519  49.972  1.00  0.00           O  
ATOM   1087  C5'   C    35      34.161  40.457  51.031  1.00  0.00           C  
ATOM   1088  H5'   C    35      34.062  39.462  51.466  1.00  0.00           H  
ATOM   1089 H5''   C    35      33.935  41.113  51.872  1.00  0.00           H  
ATOM   1090  C4'   C    35      35.630  40.556  50.540  1.00  0.00           C  
ATOM   1091  H4'   C    35      36.255  40.608  51.431  1.00  0.00           H  
ATOM   1092  O4'   C    35      35.998  39.423  49.862  1.00  0.00           O  
ATOM   1093  C1'   C    35      36.894  39.686  48.906  1.00  0.00           C  
ATOM   1094  H1'   C    35      37.811  39.182  49.212  1.00  0.00           H  
ATOM   1095  N1    C    35      36.319  39.365  47.513  1.00  0.00           N  
ATOM   1096  C6    C    35      34.996  38.972  47.374  1.00  0.00           C  
ATOM   1097  H6    C    35      34.207  39.091  48.102  1.00  0.00           H  
ATOM   1098  C5    C    35      34.629  38.273  46.224  1.00  0.00           C  
ATOM   1099  H5    C    35      33.606  37.937  46.135  1.00  0.00           H  
ATOM   1100  C4    C    35      35.592  38.071  45.255  1.00  0.00           C  
ATOM   1101  N4    C    35      35.302  37.460  44.136  1.00  0.00           N  
ATOM   1102  H41   C    35      36.032  37.406  43.440  1.00  0.00           H  
ATOM   1103  H42   C    35      34.356  37.276  43.834  1.00  0.00           H  
ATOM   1104  N3    C    35      36.890  38.451  45.390  1.00  0.00           N  
ATOM   1105  C2    C    35      37.245  39.045  46.536  1.00  0.00           C  
ATOM   1106  O2    C    35      38.415  39.406  46.615  1.00  0.00           O  
ATOM   1107  C3'   C    35      35.897  41.774  49.662  1.00  0.00           C  
ATOM   1108  H3'   C    35      35.109  41.902  48.919  1.00  0.00           H  
ATOM   1109  C2'   C    35      37.151  41.222  48.943  1.00  0.00           C  
ATOM   1110  H2'   C    35      37.129  41.648  47.940  1.00  0.00           H  
ATOM   1111  O2'   C    35      38.301  41.539  49.673  1.00  0.00           O  
ATOM   1112 HO2'   C    35      38.098  42.091  50.432  1.00  0.00           H  
ATOM   1113  O3'   C    35      36.367  42.914  50.485  1.00  0.00           O  
ATOM   1114  P     G    36      35.963  44.379  50.144  1.00  0.00           P  
ATOM   1115  OP1   G    36      36.642  45.265  51.123  1.00  0.00           O  
ATOM   1116  OP2   G    36      34.434  44.457  50.055  1.00  0.00           O  
ATOM   1117  O5'   G    36      36.598  44.564  48.722  1.00  0.00           O  
ATOM   1118  C5'   G    36      37.979  44.927  48.629  1.00  0.00           C  
ATOM   1119  H5'   G    36      38.566  44.510  49.447  1.00  0.00           H  
ATOM   1120 H5''   G    36      38.087  46.000  48.786  1.00  0.00           H  
ATOM   1121  C4'   G    36      38.749  44.743  47.232  1.00  0.00           C  
ATOM   1122  H4'   G    36      39.778  45.084  47.339  1.00  0.00           H  
ATOM   1123  O4'   G    36      38.744  43.349  46.935  1.00  0.00           O  
ATOM   1124  C1'   G    36      38.995  43.238  45.558  1.00  0.00           C  
ATOM   1125  H1'   G    36      39.996  42.854  45.362  1.00  0.00           H  
ATOM   1126  N9    G    36      37.987  42.325  44.888  1.00  0.00           N  
ATOM   1127  C8    G    36      36.735  42.076  45.308  1.00  0.00           C  
ATOM   1128  H8    G    36      36.449  42.334  46.317  1.00  0.00           H  
ATOM   1129  N7    G    36      35.987  41.310  44.486  1.00  0.00           N  
ATOM   1130  C5    G    36      36.826  41.274  43.321  1.00  0.00           C  
ATOM   1131  C6    G    36      36.664  40.659  42.023  1.00  0.00           C  
ATOM   1132  O6    G    36      35.743  39.945  41.621  1.00  0.00           O  
ATOM   1133  N1    G    36      37.710  40.889  41.157  1.00  0.00           N  
ATOM   1134  H1    G    36      37.592  40.611  40.194  1.00  0.00           H  
ATOM   1135  C2    G    36      38.822  41.504  41.523  1.00  0.00           C  
ATOM   1136  N2    G    36      39.724  41.642  40.582  1.00  0.00           N  
ATOM   1137  H21   G    36      40.570  42.167  40.748  1.00  0.00           H  
ATOM   1138  H22   G    36      39.706  41.303  39.630  1.00  0.00           H  
ATOM   1139  N3    G    36      39.037  42.042  42.747  1.00  0.00           N  
ATOM   1140  C4    G    36      37.993  41.966  43.589  1.00  0.00           C  
ATOM   1141  C3'   G    36      38.126  45.403  46.013  1.00  0.00           C  
ATOM   1142  H3'   G    36      37.054  45.233  45.908  1.00  0.00           H  
ATOM   1143  C2'   G    36      38.802  44.678  44.878  1.00  0.00           C  
ATOM   1144  H2'   G    36      38.111  44.660  44.035  1.00  0.00           H  
ATOM   1145  O2'   G    36      40.049  45.235  44.485  1.00  0.00           O  
ATOM   1146 HO2'   G    36      39.944  45.969  43.876  1.00  0.00           H  
ATOM   1147  O3'   G    36      38.313  46.819  45.957  1.00  0.00           O  
ATOM   1148  P     G    37      37.525  47.737  44.954  1.00  0.00           P  
ATOM   1149  OP1   G    37      37.773  49.196  45.325  1.00  0.00           O  
ATOM   1150  OP2   G    37      36.135  47.263  44.720  1.00  0.00           O  
ATOM   1151  O5'   G    37      38.221  47.659  43.478  1.00  0.00           O  
ATOM   1152  C5'   G    37      39.533  48.123  43.201  1.00  0.00           C  
ATOM   1153  H5'   G    37      40.274  47.901  43.968  1.00  0.00           H  
ATOM   1154 H5''   G    37      39.499  49.213  43.175  1.00  0.00           H  
ATOM   1155  C4'   G    37      40.251  47.489  41.917  1.00  0.00           C  
ATOM   1156  H4'   G    37      41.305  47.763  41.853  1.00  0.00           H  
ATOM   1157  O4'   G    37      40.279  46.067  41.788  1.00  0.00           O  
ATOM   1158  C1'   G    37      39.944  45.823  40.439  1.00  0.00           C  
ATOM   1159  H1'   G    37      40.630  45.098  40.001  1.00  0.00           H  
ATOM   1160  N9    G    37      38.673  45.091  40.308  1.00  0.00           N  
ATOM   1161  C8    G    37      37.604  44.969  41.205  1.00  0.00           C  
ATOM   1162  H8    G    37      37.603  45.515  42.136  1.00  0.00           H  
ATOM   1163  N7    G    37      36.602  44.261  40.751  1.00  0.00           N  
ATOM   1164  C5    G    37      37.043  43.821  39.469  1.00  0.00           C  
ATOM   1165  C6    G    37      36.444  42.926  38.536  1.00  0.00           C  
ATOM   1166  O6    G    37      35.395  42.347  38.583  1.00  0.00           O  
ATOM   1167  N1    G    37      37.117  42.947  37.313  1.00  0.00           N  
ATOM   1168  H1    G    37      36.768  42.336  36.588  1.00  0.00           H  
ATOM   1169  C2    G    37      38.360  43.454  37.178  1.00  0.00           C  
ATOM   1170  N2    G    37      38.895  43.381  35.958  1.00  0.00           N  
ATOM   1171  H21   G    37      39.792  43.790  35.738  1.00  0.00           H  
ATOM   1172  H22   G    37      38.309  43.277  35.142  1.00  0.00           H  
ATOM   1173  N3    G    37      39.012  44.199  38.115  1.00  0.00           N  
ATOM   1174  C4    G    37      38.289  44.296  39.243  1.00  0.00           C  
ATOM   1175  C3'   G    37      39.531  48.042  40.719  1.00  0.00           C  
ATOM   1176  H3'   G    37      38.460  47.929  40.883  1.00  0.00           H  
ATOM   1177  C2'   G    37      40.034  47.129  39.613  1.00  0.00           C  
ATOM   1178  H2'   G    37      39.272  47.150  38.834  1.00  0.00           H  
ATOM   1179  O2'   G    37      41.350  47.376  39.197  1.00  0.00           O  
ATOM   1180 HO2'   G    37      41.326  48.283  38.884  1.00  0.00           H  
ATOM   1181  O3'   G    37      39.888  49.365  40.423  1.00  0.00           O  
ATOM   1182  P     C    38      38.792  50.350  39.864  1.00  0.00           P  
ATOM   1183  OP1   C    38      39.420  51.638  39.669  1.00  0.00           O  
ATOM   1184  OP2   C    38      37.506  50.240  40.566  1.00  0.00           O  
ATOM   1185  O5'   C    38      38.523  49.768  38.393  1.00  0.00           O  
ATOM   1186  C5'   C    38      39.537  49.765  37.400  1.00  0.00           C  
ATOM   1187  H5'   C    38      40.502  49.394  37.746  1.00  0.00           H  
ATOM   1188 H5''   C    38      39.682  50.807  37.116  1.00  0.00           H  
ATOM   1189  C4'   C    38      39.059  48.946  36.183  1.00  0.00           C  
ATOM   1190  H4'   C    38      39.836  48.909  35.420  1.00  0.00           H  
ATOM   1191  O4'   C    38      38.780  47.610  36.588  1.00  0.00           O  
ATOM   1192  C1'   C    38      37.766  46.995  35.730  1.00  0.00           C  
ATOM   1193  H1'   C    38      38.251  46.166  35.214  1.00  0.00           H  
ATOM   1194  N1    C    38      36.513  46.748  36.516  1.00  0.00           N  
ATOM   1195  C6    C    38      36.354  47.181  37.797  1.00  0.00           C  
ATOM   1196  H6    C    38      36.973  47.939  38.254  1.00  0.00           H  
ATOM   1197  C5    C    38      35.239  46.729  38.498  1.00  0.00           C  
ATOM   1198  H5    C    38      35.039  47.128  39.481  1.00  0.00           H  
ATOM   1199  C4    C    38      34.491  45.678  37.902  1.00  0.00           C  
ATOM   1200  N4    C    38      33.534  45.174  38.622  1.00  0.00           N  
ATOM   1201  H41   C    38      33.151  45.770  39.342  1.00  0.00           H  
ATOM   1202  H42   C    38      32.920  44.545  38.125  1.00  0.00           H  
ATOM   1203  N3    C    38      34.681  45.156  36.774  1.00  0.00           N  
ATOM   1204  C2    C    38      35.699  45.728  36.056  1.00  0.00           C  
ATOM   1205  O2    C    38      35.811  45.330  34.916  1.00  0.00           O  
ATOM   1206  C3'   C    38      37.715  49.424  35.445  1.00  0.00           C  
ATOM   1207  H3'   C    38      36.919  49.714  36.132  1.00  0.00           H  
ATOM   1208  C2'   C    38      37.381  48.111  34.702  1.00  0.00           C  
ATOM   1209  H2'   C    38      36.327  48.146  34.427  1.00  0.00           H  
ATOM   1210  O2'   C    38      38.248  47.921  33.587  1.00  0.00           O  
ATOM   1211 HO2'   C    38      37.989  47.215  32.991  1.00  0.00           H  
ATOM   1212  O3'   C    38      37.940  50.493  34.541  1.00  0.00           O  
ATOM   1213  P     A    39      36.932  51.770  34.568  1.00  0.00           P  
ATOM   1214  OP1   A    39      37.615  52.843  33.872  1.00  0.00           O  
ATOM   1215  OP2   A    39      36.427  52.144  35.892  1.00  0.00           O  
ATOM   1216  O5'   A    39      35.656  51.261  33.793  1.00  0.00           O  
ATOM   1217  C5'   A    39      35.670  51.046  32.396  1.00  0.00           C  
ATOM   1218  H5'   A    39      36.570  50.494  32.127  1.00  0.00           H  
ATOM   1219 H5''   A    39      35.775  51.976  31.836  1.00  0.00           H  
ATOM   1220  C4'   A    39      34.527  50.272  31.815  1.00  0.00           C  
ATOM   1221  H4'   A    39      34.509  50.172  30.730  1.00  0.00           H  
ATOM   1222  O4'   A    39      34.522  49.004  32.458  1.00  0.00           O  
ATOM   1223  C1'   A    39      33.209  48.461  32.547  1.00  0.00           C  
ATOM   1224  H1'   A    39      32.994  47.592  31.925  1.00  0.00           H  
ATOM   1225  N9    A    39      32.810  48.126  33.905  1.00  0.00           N  
ATOM   1226  C8    A    39      33.428  48.667  35.038  1.00  0.00           C  
ATOM   1227  H8    A    39      34.287  49.321  35.055  1.00  0.00           H  
ATOM   1228  N7    A    39      32.892  48.214  36.159  1.00  0.00           N  
ATOM   1229  C5    A    39      31.863  47.351  35.685  1.00  0.00           C  
ATOM   1230  C6    A    39      30.854  46.487  36.196  1.00  0.00           C  
ATOM   1231  N6    A    39      30.723  46.143  37.492  1.00  0.00           N  
ATOM   1232  H61   A    39      30.067  45.403  37.699  1.00  0.00           H  
ATOM   1233  H62   A    39      31.184  46.682  38.212  1.00  0.00           H  
ATOM   1234  N1    A    39      29.926  45.856  35.425  1.00  0.00           N  
ATOM   1235  C2    A    39      29.951  46.098  34.102  1.00  0.00           C  
ATOM   1236  H2    A    39      29.176  45.534  33.604  1.00  0.00           H  
ATOM   1237  N3    A    39      30.868  46.844  33.455  1.00  0.00           N  
ATOM   1238  C4    A    39      31.840  47.382  34.321  1.00  0.00           C  
ATOM   1239  C3'   A    39      33.188  50.871  32.234  1.00  0.00           C  
ATOM   1240  H3'   A    39      33.118  50.998  33.314  1.00  0.00           H  
ATOM   1241  C2'   A    39      32.312  49.642  32.087  1.00  0.00           C  
ATOM   1242  H2'   A    39      31.414  49.559  32.699  1.00  0.00           H  
ATOM   1243  O2'   A    39      31.954  49.406  30.760  1.00  0.00           O  
ATOM   1244 HO2'   A    39      32.042  50.250  30.311  1.00  0.00           H  
ATOM   1245  O3'   A    39      32.633  51.953  31.474  1.00  0.00           O  
ATOM   1246  P     C    40      31.538  53.020  32.127  1.00  0.00           P  
ATOM   1247  OP1   C    40      31.122  53.973  31.079  1.00  0.00           O  
ATOM   1248  OP2   C    40      32.105  53.563  33.400  1.00  0.00           O  
ATOM   1249  O5'   C    40      30.309  52.111  32.494  1.00  0.00           O  
ATOM   1250  C5'   C    40      29.468  51.749  31.438  1.00  0.00           C  
ATOM   1251  H5'   C    40      30.028  51.080  30.784  1.00  0.00           H  
ATOM   1252 H5''   C    40      29.257  52.591  30.778  1.00  0.00           H  
ATOM   1253  C4'   C    40      28.126  51.146  31.861  1.00  0.00           C  
ATOM   1254  H4'   C    40      27.511  50.826  31.019  1.00  0.00           H  
ATOM   1255  O4'   C    40      28.494  50.077  32.795  1.00  0.00           O  
ATOM   1256  C1'   C    40      27.466  49.961  33.799  1.00  0.00           C  
ATOM   1257  H1'   C    40      26.895  49.048  33.633  1.00  0.00           H  
ATOM   1258  N1    C    40      28.001  50.223  35.192  1.00  0.00           N  
ATOM   1259  C6    C    40      29.335  50.195  35.424  1.00  0.00           C  
ATOM   1260  H6    C    40      29.964  50.292  34.552  1.00  0.00           H  
ATOM   1261  C5    C    40      29.856  49.905  36.629  1.00  0.00           C  
ATOM   1262  H5    C    40      30.922  49.967  36.792  1.00  0.00           H  
ATOM   1263  C4    C    40      28.979  49.680  37.691  1.00  0.00           C  
ATOM   1264  N4    C    40      29.393  49.492  38.924  1.00  0.00           N  
ATOM   1265  H41   C    40      30.378  49.510  39.144  1.00  0.00           H  
ATOM   1266  H42   C    40      28.702  49.514  39.660  1.00  0.00           H  
ATOM   1267  N3    C    40      27.684  49.709  37.486  1.00  0.00           N  
ATOM   1268  C2    C    40      27.168  49.867  36.259  1.00  0.00           C  
ATOM   1269  O2    C    40      25.965  49.731  36.099  1.00  0.00           O  
ATOM   1270  C3'   C    40      27.345  52.074  32.813  1.00  0.00           C  
ATOM   1271  H3'   C    40      27.973  52.557  33.562  1.00  0.00           H  
ATOM   1272  C2'   C    40      26.458  51.071  33.506  1.00  0.00           C  
ATOM   1273  H2'   C    40      25.919  51.555  34.320  1.00  0.00           H  
ATOM   1274  O2'   C    40      25.556  50.559  32.592  1.00  0.00           O  
ATOM   1275 HO2'   C    40      25.411  51.181  31.876  1.00  0.00           H  
ATOM   1276  O3'   C    40      26.711  53.111  32.066  1.00  0.00           O  
ATOM   1277  P     A    41      26.461  54.485  32.716  1.00  0.00           P  
ATOM   1278  OP1   A    41      25.882  55.442  31.769  1.00  0.00           O  
ATOM   1279  OP2   A    41      27.656  54.902  33.492  1.00  0.00           O  
ATOM   1280  O5'   A    41      25.316  54.061  33.726  1.00  0.00           O  
ATOM   1281  C5'   A    41      24.046  53.637  33.212  1.00  0.00           C  
ATOM   1282  H5'   A    41      24.250  52.744  32.621  1.00  0.00           H  
ATOM   1283 H5''   A    41      23.514  54.296  32.525  1.00  0.00           H  
ATOM   1284  C4'   A    41      23.174  53.273  34.433  1.00  0.00           C  
ATOM   1285  H4'   A    41      22.229  52.872  34.067  1.00  0.00           H  
ATOM   1286  O4'   A    41      23.730  52.155  35.135  1.00  0.00           O  
ATOM   1287  C1'   A    41      23.337  52.321  36.516  1.00  0.00           C  
ATOM   1288  H1'   A    41      22.739  51.466  36.831  1.00  0.00           H  
ATOM   1289  N9    A    41      24.509  52.518  37.381  1.00  0.00           N  
ATOM   1290  C8    A    41      25.785  52.931  37.012  1.00  0.00           C  
ATOM   1291  H8    A    41      25.986  53.293  36.014  1.00  0.00           H  
ATOM   1292  N7    A    41      26.656  53.103  37.999  1.00  0.00           N  
ATOM   1293  C5    A    41      25.844  52.631  39.086  1.00  0.00           C  
ATOM   1294  C6    A    41      26.176  52.351  40.409  1.00  0.00           C  
ATOM   1295  N6    A    41      27.424  52.386  40.816  1.00  0.00           N  
ATOM   1296  H61   A    41      27.643  52.076  41.752  1.00  0.00           H  
ATOM   1297  H62   A    41      28.160  52.686  40.193  1.00  0.00           H  
ATOM   1298  N1    A    41      25.270  51.819  41.245  1.00  0.00           N  
ATOM   1299  C2    A    41      24.052  51.699  40.846  1.00  0.00           C  
ATOM   1300  H2    A    41      23.403  51.223  41.567  1.00  0.00           H  
ATOM   1301  N3    A    41      23.593  51.860  39.619  1.00  0.00           N  
ATOM   1302  C4    A    41      24.557  52.365  38.769  1.00  0.00           C  
ATOM   1303  C3'   A    41      23.032  54.403  35.445  1.00  0.00           C  
ATOM   1304  H3'   A    41      24.007  54.693  35.836  1.00  0.00           H  
ATOM   1305  C2'   A    41      22.534  53.496  36.573  1.00  0.00           C  
ATOM   1306  H2'   A    41      22.588  53.918  37.577  1.00  0.00           H  
ATOM   1307  O2'   A    41      21.246  53.018  36.371  1.00  0.00           O  
ATOM   1308 HO2'   A    41      20.669  53.305  37.081  1.00  0.00           H  
ATOM   1309  O3'   A    41      22.162  55.449  35.124  1.00  0.00           O  
ATOM   1310  P     G    42      22.244  56.805  35.910  1.00  0.00           P  
ATOM   1311  OP1   G    42      21.383  57.782  35.292  1.00  0.00           O  
ATOM   1312  OP2   G    42      23.667  57.183  36.037  1.00  0.00           O  
ATOM   1313  O5'   G    42      21.763  56.489  37.360  1.00  0.00           O  
ATOM   1314  C5'   G    42      20.461  56.309  37.736  1.00  0.00           C  
ATOM   1315  H5'   G    42      20.110  55.428  37.199  1.00  0.00           H  
ATOM   1316 H5''   G    42      19.843  57.162  37.459  1.00  0.00           H  
ATOM   1317  C4'   G    42      20.590  55.979  39.257  1.00  0.00           C  
ATOM   1318  H4'   G    42      19.610  55.753  39.678  1.00  0.00           H  
ATOM   1319  O4'   G    42      21.413  54.820  39.543  1.00  0.00           O  
ATOM   1320  C1'   G    42      21.948  55.057  40.793  1.00  0.00           C  
ATOM   1321  H1'   G    42      21.751  54.232  41.478  1.00  0.00           H  
ATOM   1322  N9    G    42      23.402  55.228  40.695  1.00  0.00           N  
ATOM   1323  C8    G    42      24.153  55.721  39.689  1.00  0.00           C  
ATOM   1324  H8    G    42      23.736  55.983  38.729  1.00  0.00           H  
ATOM   1325  N7    G    42      25.421  55.907  40.048  1.00  0.00           N  
ATOM   1326  C5    G    42      25.469  55.486  41.381  1.00  0.00           C  
ATOM   1327  C6    G    42      26.532  55.366  42.385  1.00  0.00           C  
ATOM   1328  O6    G    42      27.736  55.523  42.187  1.00  0.00           O  
ATOM   1329  N1    G    42      26.091  54.977  43.676  1.00  0.00           N  
ATOM   1330  H1    G    42      26.750  54.962  44.441  1.00  0.00           H  
ATOM   1331  C2    G    42      24.725  54.795  43.908  1.00  0.00           C  
ATOM   1332  N2    G    42      24.418  54.580  45.194  1.00  0.00           N  
ATOM   1333  H21   G    42      25.081  54.695  45.948  1.00  0.00           H  
ATOM   1334  H22   G    42      23.427  54.695  45.348  1.00  0.00           H  
ATOM   1335  N3    G    42      23.762  54.845  43.051  1.00  0.00           N  
ATOM   1336  C4    G    42      24.178  55.183  41.818  1.00  0.00           C  
ATOM   1337  C3'   G    42      21.017  57.074  40.097  1.00  0.00           C  
ATOM   1338  H3'   G    42      21.940  57.478  39.680  1.00  0.00           H  
ATOM   1339  C2'   G    42      21.305  56.286  41.394  1.00  0.00           C  
ATOM   1340  H2'   G    42      22.018  56.793  42.044  1.00  0.00           H  
ATOM   1341  O2'   G    42      20.111  55.861  42.089  1.00  0.00           O  
ATOM   1342 HO2'   G    42      20.331  55.235  42.784  1.00  0.00           H  
ATOM   1343  O3'   G    42      20.113  58.137  40.305  1.00  0.00           O  
ATOM   1344  P     G    43      20.802  59.605  40.626  1.00  0.00           P  
ATOM   1345  OP1   G    43      19.749  60.558  41.014  1.00  0.00           O  
ATOM   1346  OP2   G    43      21.627  59.927  39.511  1.00  0.00           O  
ATOM   1347  O5'   G    43      21.806  59.391  41.856  1.00  0.00           O  
ATOM   1348  C5'   G    43      21.385  59.029  43.156  1.00  0.00           C  
ATOM   1349  H5'   G    43      20.891  58.058  43.117  1.00  0.00           H  
ATOM   1350 H5''   G    43      20.660  59.753  43.528  1.00  0.00           H  
ATOM   1351  C4'   G    43      22.507  59.062  44.234  1.00  0.00           C  
ATOM   1352  H4'   G    43      22.016  58.823  45.177  1.00  0.00           H  
ATOM   1353  O4'   G    43      23.590  58.089  44.137  1.00  0.00           O  
ATOM   1354  C1'   G    43      24.823  58.666  44.433  1.00  0.00           C  
ATOM   1355  H1'   G    43      25.469  58.131  45.129  1.00  0.00           H  
ATOM   1356  N9    G    43      25.533  58.628  43.188  1.00  0.00           N  
ATOM   1357  C8    G    43      25.032  58.906  41.951  1.00  0.00           C  
ATOM   1358  H8    G    43      23.973  59.020  41.773  1.00  0.00           H  
ATOM   1359  N7    G    43      25.900  58.966  41.014  1.00  0.00           N  
ATOM   1360  C5    G    43      27.115  58.767  41.673  1.00  0.00           C  
ATOM   1361  C6    G    43      28.429  58.671  41.180  1.00  0.00           C  
ATOM   1362  O6    G    43      28.915  58.844  40.060  1.00  0.00           O  
ATOM   1363  N1    G    43      29.353  58.362  42.176  1.00  0.00           N  
ATOM   1364  H1    G    43      30.290  58.706  42.018  1.00  0.00           H  
ATOM   1365  C2    G    43      29.064  58.296  43.473  1.00  0.00           C  
ATOM   1366  N2    G    43      30.068  58.238  44.328  1.00  0.00           N  
ATOM   1367  H21   G    43      29.858  58.197  45.315  1.00  0.00           H  
ATOM   1368  H22   G    43      31.013  58.026  44.040  1.00  0.00           H  
ATOM   1369  N3    G    43      27.869  58.390  43.989  1.00  0.00           N  
ATOM   1370  C4    G    43      26.921  58.535  43.050  1.00  0.00           C  
ATOM   1371  C3'   G    43      23.187  60.437  44.343  1.00  0.00           C  
ATOM   1372  H3'   G    43      23.289  60.763  43.308  1.00  0.00           H  
ATOM   1373  C2'   G    43      24.602  60.071  44.887  1.00  0.00           C  
ATOM   1374  H2'   G    43      25.439  60.702  44.586  1.00  0.00           H  
ATOM   1375  O2'   G    43      24.556  60.077  46.312  1.00  0.00           O  
ATOM   1376 HO2'   G    43      24.397  60.962  46.647  1.00  0.00           H  
ATOM   1377  O3'   G    43      22.518  61.340  45.164  1.00  0.00           O  
ATOM   1378  P     C    44      22.821  62.928  45.216  1.00  0.00           P  
ATOM   1379  OP1   C    44      21.583  63.581  45.636  1.00  0.00           O  
ATOM   1380  OP2   C    44      23.499  63.362  44.020  1.00  0.00           O  
ATOM   1381  O5'   C    44      23.910  63.128  46.305  1.00  0.00           O  
ATOM   1382  C5'   C    44      23.728  63.033  47.676  1.00  0.00           C  
ATOM   1383  H5'   C    44      23.452  62.038  48.025  1.00  0.00           H  
ATOM   1384 H5''   C    44      23.033  63.833  47.932  1.00  0.00           H  
ATOM   1385  C4'   C    44      25.028  63.267  48.418  1.00  0.00           C  
ATOM   1386  H4'   C    44      24.727  63.305  49.465  1.00  0.00           H  
ATOM   1387  O4'   C    44      25.976  62.259  48.108  1.00  0.00           O  
ATOM   1388  C1'   C    44      27.232  62.758  48.601  1.00  0.00           C  
ATOM   1389  H1'   C    44      27.423  62.416  49.619  1.00  0.00           H  
ATOM   1390  N1    C    44      28.384  62.188  47.818  1.00  0.00           N  
ATOM   1391  C6    C    44      28.186  61.904  46.500  1.00  0.00           C  
ATOM   1392  H6    C    44      27.206  61.959  46.050  1.00  0.00           H  
ATOM   1393  C5    C    44      29.273  61.628  45.758  1.00  0.00           C  
ATOM   1394  H5    C    44      29.188  61.333  44.723  1.00  0.00           H  
ATOM   1395  C4    C    44      30.533  61.479  46.385  1.00  0.00           C  
ATOM   1396  N4    C    44      31.498  60.954  45.702  1.00  0.00           N  
ATOM   1397  H41   C    44      32.213  60.450  46.206  1.00  0.00           H  
ATOM   1398  H42   C    44      31.270  60.659  44.764  1.00  0.00           H  
ATOM   1399  N3    C    44      30.718  61.663  47.663  1.00  0.00           N  
ATOM   1400  C2    C    44      29.702  62.188  48.372  1.00  0.00           C  
ATOM   1401  O2    C    44      29.999  62.652  49.493  1.00  0.00           O  
ATOM   1402  C3'   C    44      25.737  64.533  48.055  1.00  0.00           C  
ATOM   1403  H3'   C    44      25.767  64.622  46.969  1.00  0.00           H  
ATOM   1404  C2'   C    44      27.207  64.329  48.547  1.00  0.00           C  
ATOM   1405  H2'   C    44      27.877  64.663  47.755  1.00  0.00           H  
ATOM   1406  O2'   C    44      27.569  64.771  49.873  1.00  0.00           O  
ATOM   1407 HO2'   C    44      28.051  65.569  49.641  1.00  0.00           H  
ATOM   1408  O3'   C    44      25.072  65.713  48.562  1.00  0.00           O  
ATOM   1409  P     A    45      25.482  67.138  47.956  1.00  0.00           P  
ATOM   1410  OP1   A    45      24.638  68.200  48.470  1.00  0.00           O  
ATOM   1411  OP2   A    45      25.426  67.064  46.501  1.00  0.00           O  
ATOM   1412  O5'   A    45      26.955  67.378  48.483  1.00  0.00           O  
ATOM   1413  C5'   A    45      27.190  67.897  49.765  1.00  0.00           C  
ATOM   1414  H5'   A    45      26.848  67.141  50.471  1.00  0.00           H  
ATOM   1415 H5''   A    45      26.511  68.715  50.009  1.00  0.00           H  
ATOM   1416  C4'   A    45      28.629  68.380  49.991  1.00  0.00           C  
ATOM   1417  H4'   A    45      28.869  68.698  51.005  1.00  0.00           H  
ATOM   1418  O4'   A    45      29.447  67.251  49.677  1.00  0.00           O  
ATOM   1419  C1'   A    45      30.435  67.637  48.723  1.00  0.00           C  
ATOM   1420  H1'   A    45      31.299  68.077  49.219  1.00  0.00           H  
ATOM   1421  N9    A    45      30.993  66.506  47.960  1.00  0.00           N  
ATOM   1422  C8    A    45      30.762  66.102  46.687  1.00  0.00           C  
ATOM   1423  H8    A    45      29.915  66.445  46.112  1.00  0.00           H  
ATOM   1424  N7    A    45      31.508  65.138  46.235  1.00  0.00           N  
ATOM   1425  C5    A    45      32.324  64.902  47.354  1.00  0.00           C  
ATOM   1426  C6    A    45      33.329  63.882  47.645  1.00  0.00           C  
ATOM   1427  N6    A    45      33.674  62.947  46.796  1.00  0.00           N  
ATOM   1428  H61   A    45      33.229  62.897  45.891  1.00  0.00           H  
ATOM   1429  H62   A    45      34.463  62.325  46.903  1.00  0.00           H  
ATOM   1430  N1    A    45      33.976  63.915  48.794  1.00  0.00           N  
ATOM   1431  C2    A    45      33.688  64.846  49.687  1.00  0.00           C  
ATOM   1432  H2    A    45      34.192  64.877  50.642  1.00  0.00           H  
ATOM   1433  N3    A    45      32.765  65.800  49.532  1.00  0.00           N  
ATOM   1434  C4    A    45      32.093  65.768  48.357  1.00  0.00           C  
ATOM   1435  C3'   A    45      29.054  69.505  48.946  1.00  0.00           C  
ATOM   1436  H3'   A    45      28.171  70.042  48.600  1.00  0.00           H  
ATOM   1437  C2'   A    45      29.743  68.688  47.883  1.00  0.00           C  
ATOM   1438  H2'   A    45      29.071  68.153  47.212  1.00  0.00           H  
ATOM   1439  O2'   A    45      30.705  69.396  47.112  1.00  0.00           O  
ATOM   1440 HO2'   A    45      31.334  69.780  47.727  1.00  0.00           H  
ATOM   1441  O3'   A    45      30.053  70.430  49.468  1.00  0.00           O  
ATOM   1442  P     C    46      29.580  71.719  50.231  1.00  0.00           P  
ATOM   1443  OP1   C    46      30.663  72.308  50.906  1.00  0.00           O  
ATOM   1444  OP2   C    46      28.334  71.303  50.908  1.00  0.00           O  
ATOM   1445  O5'   C    46      29.132  72.666  49.005  1.00  0.00           O  
ATOM   1446  C5'   C    46      30.141  73.395  48.184  1.00  0.00           C  
ATOM   1447  H5'   C    46      30.902  72.682  47.869  1.00  0.00           H  
ATOM   1448 H5''   C    46      30.639  74.074  48.877  1.00  0.00           H  
ATOM   1449  C4'   C    46      29.715  74.151  46.975  1.00  0.00           C  
ATOM   1450  H4'   C    46      29.539  73.300  46.316  1.00  0.00           H  
ATOM   1451  O4'   C    46      28.465  74.858  47.038  1.00  0.00           O  
ATOM   1452  C1'   C    46      28.631  76.025  46.302  1.00  0.00           C  
ATOM   1453  H1'   C    46      28.336  75.942  45.256  1.00  0.00           H  
ATOM   1454  N1    C    46      27.938  77.171  46.952  1.00  0.00           N  
ATOM   1455  C6    C    46      27.793  77.388  48.295  1.00  0.00           C  
ATOM   1456  H6    C    46      28.173  76.688  49.024  1.00  0.00           H  
ATOM   1457  C5    C    46      27.077  78.457  48.748  1.00  0.00           C  
ATOM   1458  H5    C    46      26.980  78.741  49.785  1.00  0.00           H  
ATOM   1459  C4    C    46      26.662  79.388  47.745  1.00  0.00           C  
ATOM   1460  N4    C    46      26.203  80.552  47.927  1.00  0.00           N  
ATOM   1461  H41   C    46      25.767  81.014  47.141  1.00  0.00           H  
ATOM   1462  H42   C    46      26.332  80.885  48.871  1.00  0.00           H  
ATOM   1463  N3    C    46      26.719  79.193  46.487  1.00  0.00           N  
ATOM   1464  C2    C    46      27.293  78.071  46.046  1.00  0.00           C  
ATOM   1465  O2    C    46      27.356  77.992  44.815  1.00  0.00           O  
ATOM   1466  C3'   C    46      30.747  74.922  46.274  1.00  0.00           C  
ATOM   1467  H3'   C    46      31.680  74.742  46.808  1.00  0.00           H  
ATOM   1468  C2'   C    46      30.129  76.308  46.263  1.00  0.00           C  
ATOM   1469  H2'   C    46      30.428  76.887  47.136  1.00  0.00           H  
ATOM   1470  O2'   C    46      30.476  77.059  45.129  1.00  0.00           O  
ATOM   1471 HO2'   C    46      31.281  77.512  45.389  1.00  0.00           H  
ATOM   1472  O3'   C    46      30.920  74.450  44.929  1.00  0.00           O  
ATOM   1473  P     U    47      31.780  73.145  44.486  1.00  0.00           P  
ATOM   1474  OP1   U    47      31.184  72.707  43.174  1.00  0.00           O  
ATOM   1475  OP2   U    47      31.816  72.216  45.608  1.00  0.00           O  
ATOM   1476  O5'   U    47      33.279  73.589  44.131  1.00  0.00           O  
ATOM   1477  C5'   U    47      33.554  74.220  42.857  1.00  0.00           C  
ATOM   1478  H5'   U    47      33.071  75.197  42.851  1.00  0.00           H  
ATOM   1479 H5''   U    47      33.105  73.574  42.102  1.00  0.00           H  
ATOM   1480  C4'   U    47      35.055  74.198  42.476  1.00  0.00           C  
ATOM   1481  H4'   U    47      35.083  74.324  41.394  1.00  0.00           H  
ATOM   1482  O4'   U    47      35.582  75.255  43.183  1.00  0.00           O  
ATOM   1483  C1'   U    47      36.704  74.740  43.949  1.00  0.00           C  
ATOM   1484  H1'   U    47      37.600  75.033  43.402  1.00  0.00           H  
ATOM   1485  N1    U    47      36.637  75.308  45.381  1.00  0.00           N  
ATOM   1486  C6    U    47      35.582  75.139  46.230  1.00  0.00           C  
ATOM   1487  H6    U    47      34.641  74.700  45.936  1.00  0.00           H  
ATOM   1488  C5    U    47      35.555  75.655  47.521  1.00  0.00           C  
ATOM   1489  H5    U    47      34.718  75.490  48.182  1.00  0.00           H  
ATOM   1490  C4    U    47      36.748  76.204  48.102  1.00  0.00           C  
ATOM   1491  O4    U    47      36.788  76.496  49.260  1.00  0.00           O  
ATOM   1492  N3    U    47      37.789  76.399  47.185  1.00  0.00           N  
ATOM   1493  H3    U    47      38.548  76.974  47.523  1.00  0.00           H  
ATOM   1494  C2    U    47      37.776  75.924  45.878  1.00  0.00           C  
ATOM   1495  O2    U    47      38.730  76.179  45.121  1.00  0.00           O  
ATOM   1496  C3'   U    47      35.757  72.836  42.861  1.00  0.00           C  
ATOM   1497  H3'   U    47      35.162  72.026  43.284  1.00  0.00           H  
ATOM   1498  C2'   U    47      36.748  73.281  43.966  1.00  0.00           C  
ATOM   1499  H2'   U    47      36.444  72.851  44.920  1.00  0.00           H  
ATOM   1500  O2'   U    47      38.131  73.002  43.630  1.00  0.00           O  
ATOM   1501 HO2'   U    47      38.205  72.200  43.107  1.00  0.00           H  
ATOM   1502  O3'   U    47      36.401  72.366  41.662  1.00  0.00           O  
ATOM   1503  P     A    48      35.980  70.958  40.981  1.00  0.00           P  
ATOM   1504  OP1   A    48      36.487  70.967  39.560  1.00  0.00           O  
ATOM   1505  OP2   A    48      34.512  70.698  41.174  1.00  0.00           O  
ATOM   1506  O5'   A    48      36.711  69.883  41.813  1.00  0.00           O  
ATOM   1507  C5'   A    48      38.051  69.590  41.560  1.00  0.00           C  
ATOM   1508  H5'   A    48      38.585  70.433  41.122  1.00  0.00           H  
ATOM   1509 H5''   A    48      38.235  68.787  40.846  1.00  0.00           H  
ATOM   1510  C4'   A    48      38.714  69.127  42.846  1.00  0.00           C  
ATOM   1511  H4'   A    48      39.701  68.741  42.589  1.00  0.00           H  
ATOM   1512  O4'   A    48      38.793  70.077  43.975  1.00  0.00           O  
ATOM   1513  C1'   A    48      38.195  69.465  45.098  1.00  0.00           C  
ATOM   1514  H1'   A    48      38.816  69.792  45.932  1.00  0.00           H  
ATOM   1515  N9    A    48      36.860  69.994  45.511  1.00  0.00           N  
ATOM   1516  C8    A    48      35.629  69.853  44.890  1.00  0.00           C  
ATOM   1517  H8    A    48      35.480  69.392  43.925  1.00  0.00           H  
ATOM   1518  N7    A    48      34.686  70.554  45.489  1.00  0.00           N  
ATOM   1519  C5    A    48      35.294  71.171  46.591  1.00  0.00           C  
ATOM   1520  C6    A    48      34.778  71.886  47.699  1.00  0.00           C  
ATOM   1521  N6    A    48      33.601  72.438  47.794  1.00  0.00           N  
ATOM   1522  H61   A    48      33.413  72.912  48.665  1.00  0.00           H  
ATOM   1523  H62   A    48      32.896  72.347  47.077  1.00  0.00           H  
ATOM   1524  N1    A    48      35.584  72.216  48.717  1.00  0.00           N  
ATOM   1525  C2    A    48      36.895  71.806  48.671  1.00  0.00           C  
ATOM   1526  H2    A    48      37.460  72.071  49.553  1.00  0.00           H  
ATOM   1527  N3    A    48      37.459  70.993  47.706  1.00  0.00           N  
ATOM   1528  C4    A    48      36.590  70.663  46.732  1.00  0.00           C  
ATOM   1529  C3'   A    48      38.023  67.901  43.369  1.00  0.00           C  
ATOM   1530  H3'   A    48      36.956  68.050  43.209  1.00  0.00           H  
ATOM   1531  C2'   A    48      38.292  67.968  44.872  1.00  0.00           C  
ATOM   1532  H2'   A    48      37.584  67.394  45.469  1.00  0.00           H  
ATOM   1533  O2'   A    48      39.616  67.560  45.262  1.00  0.00           O  
ATOM   1534 HO2'   A    48      39.578  67.161  46.134  1.00  0.00           H  
ATOM   1535  O3'   A    48      38.533  66.758  42.686  1.00  0.00           O  
ATOM   1536  P     G    49      37.778  65.397  42.558  1.00  0.00           P  
ATOM   1537  OP1   G    49      38.655  64.630  41.661  1.00  0.00           O  
ATOM   1538  OP2   G    49      36.395  65.527  42.123  1.00  0.00           O  
ATOM   1539  O5'   G    49      37.833  64.584  43.869  1.00  0.00           O  
ATOM   1540  C5'   G    49      39.077  64.202  44.514  1.00  0.00           C  
ATOM   1541  H5'   G    49      39.780  65.033  44.462  1.00  0.00           H  
ATOM   1542 H5''   G    49      39.544  63.440  43.891  1.00  0.00           H  
ATOM   1543  C4'   G    49      38.817  63.890  46.005  1.00  0.00           C  
ATOM   1544  H4'   G    49      39.706  63.369  46.359  1.00  0.00           H  
ATOM   1545  O4'   G    49      38.542  65.110  46.617  1.00  0.00           O  
ATOM   1546  C1'   G    49      37.654  64.889  47.710  1.00  0.00           C  
ATOM   1547  H1'   G    49      38.036  65.283  48.652  1.00  0.00           H  
ATOM   1548  N9    G    49      36.535  65.825  47.486  1.00  0.00           N  
ATOM   1549  C8    G    49      35.639  65.947  46.462  1.00  0.00           C  
ATOM   1550  H8    G    49      35.614  65.245  45.641  1.00  0.00           H  
ATOM   1551  N7    G    49      34.742  66.931  46.593  1.00  0.00           N  
ATOM   1552  C5    G    49      35.111  67.514  47.768  1.00  0.00           C  
ATOM   1553  C6    G    49      34.408  68.536  48.461  1.00  0.00           C  
ATOM   1554  O6    G    49      33.357  69.093  48.135  1.00  0.00           O  
ATOM   1555  N1    G    49      35.085  68.987  49.569  1.00  0.00           N  
ATOM   1556  H1    G    49      34.540  69.536  50.218  1.00  0.00           H  
ATOM   1557  C2    G    49      36.252  68.343  50.035  1.00  0.00           C  
ATOM   1558  N2    G    49      36.659  68.622  51.239  1.00  0.00           N  
ATOM   1559  H21   G    49      37.512  68.113  51.422  1.00  0.00           H  
ATOM   1560  H22   G    49      36.389  69.516  51.624  1.00  0.00           H  
ATOM   1561  N3    G    49      36.877  67.280  49.443  1.00  0.00           N  
ATOM   1562  C4    G    49      36.278  66.982  48.250  1.00  0.00           C  
ATOM   1563  C3'   G    49      37.618  62.962  46.281  1.00  0.00           C  
ATOM   1564  H3'   G    49      36.766  63.188  45.640  1.00  0.00           H  
ATOM   1565  C2'   G    49      37.302  63.412  47.716  1.00  0.00           C  
ATOM   1566  H2'   G    49      36.254  63.261  47.977  1.00  0.00           H  
ATOM   1567  O2'   G    49      38.191  62.794  48.688  1.00  0.00           O  
ATOM   1568 HO2'   G    49      38.158  61.839  48.601  1.00  0.00           H  
ATOM   1569  O3'   G    49      37.961  61.577  46.199  1.00  0.00           O  
ATOM   1570  P     U    50      36.944  60.360  46.480  1.00  0.00           P  
ATOM   1571  OP1   U    50      37.512  59.133  45.874  1.00  0.00           O  
ATOM   1572  OP2   U    50      35.640  60.828  46.152  1.00  0.00           O  
ATOM   1573  O5'   U    50      37.025  60.261  48.077  1.00  0.00           O  
ATOM   1574  C5'   U    50      38.124  59.632  48.686  1.00  0.00           C  
ATOM   1575  H5'   U    50      39.025  60.227  48.534  1.00  0.00           H  
ATOM   1576 H5''   U    50      38.401  58.630  48.358  1.00  0.00           H  
ATOM   1577  C4'   U    50      37.940  59.559  50.209  1.00  0.00           C  
ATOM   1578  H4'   U    50      38.840  59.054  50.558  1.00  0.00           H  
ATOM   1579  O4'   U    50      37.886  60.839  50.811  1.00  0.00           O  
ATOM   1580  C1'   U    50      37.179  60.803  52.027  1.00  0.00           C  
ATOM   1581  H1'   U    50      37.834  60.259  52.708  1.00  0.00           H  
ATOM   1582  N1    U    50      36.843  62.174  52.495  1.00  0.00           N  
ATOM   1583  C6    U    50      36.627  63.175  51.604  1.00  0.00           C  
ATOM   1584  H6    U    50      36.362  62.976  50.576  1.00  0.00           H  
ATOM   1585  C5    U    50      36.541  64.465  52.021  1.00  0.00           C  
ATOM   1586  H5    U    50      36.308  65.203  51.267  1.00  0.00           H  
ATOM   1587  C4    U    50      36.758  64.876  53.380  1.00  0.00           C  
ATOM   1588  O4    U    50      36.839  65.991  53.834  1.00  0.00           O  
ATOM   1589  N3    U    50      37.023  63.839  54.204  1.00  0.00           N  
ATOM   1590  H3    U    50      37.218  64.132  55.151  1.00  0.00           H  
ATOM   1591  C2    U    50      37.049  62.467  53.847  1.00  0.00           C  
ATOM   1592  O2    U    50      37.177  61.601  54.716  1.00  0.00           O  
ATOM   1593  C3'   U    50      36.675  58.844  50.698  1.00  0.00           C  
ATOM   1594  H3'   U    50      35.936  58.752  49.902  1.00  0.00           H  
ATOM   1595  C2'   U    50      36.002  59.847  51.648  1.00  0.00           C  
ATOM   1596  H2'   U    50      35.323  60.465  51.060  1.00  0.00           H  
ATOM   1597  O2'   U    50      35.388  59.242  52.754  1.00  0.00           O  
ATOM   1598 HO2'   U    50      35.971  58.578  53.127  1.00  0.00           H  
ATOM   1599  O3'   U    50      37.085  57.684  51.369  1.00  0.00           O  
ATOM   1600  P     A    51      37.222  56.354  50.594  1.00  0.00           P  
ATOM   1601  OP1   A    51      37.411  55.206  51.517  1.00  0.00           O  
ATOM   1602  OP2   A    51      38.182  56.417  49.502  1.00  0.00           O  
ATOM   1603  O5'   A    51      35.844  56.087  49.842  1.00  0.00           O  
ATOM   1604  C5'   A    51      34.703  55.517  50.520  1.00  0.00           C  
ATOM   1605  H5'   A    51      34.974  54.888  51.368  1.00  0.00           H  
ATOM   1606 H5''   A    51      34.211  54.810  49.852  1.00  0.00           H  
ATOM   1607  C4'   A    51      33.668  56.560  51.012  1.00  0.00           C  
ATOM   1608  H4'   A    51      34.194  57.099  51.800  1.00  0.00           H  
ATOM   1609  O4'   A    51      33.143  57.353  49.997  1.00  0.00           O  
ATOM   1610  C1'   A    51      31.926  57.924  50.484  1.00  0.00           C  
ATOM   1611  H1'   A    51      32.006  58.889  50.985  1.00  0.00           H  
ATOM   1612  N9    A    51      30.928  57.978  49.370  1.00  0.00           N  
ATOM   1613  C8    A    51      31.092  57.627  48.027  1.00  0.00           C  
ATOM   1614  H8    A    51      32.032  57.239  47.665  1.00  0.00           H  
ATOM   1615  N7    A    51      30.041  57.876  47.307  1.00  0.00           N  
ATOM   1616  C5    A    51      29.112  58.310  48.276  1.00  0.00           C  
ATOM   1617  C6    A    51      27.706  58.618  48.228  1.00  0.00           C  
ATOM   1618  N6    A    51      27.030  58.711  47.141  1.00  0.00           N  
ATOM   1619  H61   A    51      26.149  59.181  47.294  1.00  0.00           H  
ATOM   1620  H62   A    51      27.463  58.689  46.230  1.00  0.00           H  
ATOM   1621  N1    A    51      27.055  58.924  49.370  1.00  0.00           N  
ATOM   1622  C2    A    51      27.713  58.908  50.504  1.00  0.00           C  
ATOM   1623  H2    A    51      27.143  59.160  51.386  1.00  0.00           H  
ATOM   1624  N3    A    51      28.963  58.538  50.668  1.00  0.00           N  
ATOM   1625  C4    A    51      29.625  58.296  49.536  1.00  0.00           C  
ATOM   1626  C3'   A    51      32.439  55.851  51.505  1.00  0.00           C  
ATOM   1627  H3'   A    51      32.056  55.249  50.681  1.00  0.00           H  
ATOM   1628  C2'   A    51      31.505  57.022  51.629  1.00  0.00           C  
ATOM   1629  H2'   A    51      30.450  56.760  51.549  1.00  0.00           H  
ATOM   1630  O2'   A    51      31.710  57.727  52.798  1.00  0.00           O  
ATOM   1631 HO2'   A    51      31.739  57.041  53.469  1.00  0.00           H  
ATOM   1632  O3'   A    51      32.488  55.053  52.656  1.00  0.00           O  
ATOM   1633  P     C    52      32.298  53.513  52.518  1.00  0.00           P  
ATOM   1634  OP1   C    52      32.336  52.890  53.849  1.00  0.00           O  
ATOM   1635  OP2   C    52      33.195  52.998  51.520  1.00  0.00           O  
ATOM   1636  O5'   C    52      30.783  53.503  51.952  1.00  0.00           O  
ATOM   1637  C5'   C    52      29.659  53.984  52.751  1.00  0.00           C  
ATOM   1638  H5'   C    52      29.874  54.960  53.186  1.00  0.00           H  
ATOM   1639 H5''   C    52      29.642  53.392  53.666  1.00  0.00           H  
ATOM   1640  C4'   C    52      28.263  54.067  52.094  1.00  0.00           C  
ATOM   1641  H4'   C    52      27.674  54.389  52.953  1.00  0.00           H  
ATOM   1642  O4'   C    52      28.271  55.167  51.128  1.00  0.00           O  
ATOM   1643  C1'   C    52      27.286  54.832  50.184  1.00  0.00           C  
ATOM   1644  H1'   C    52      26.625  55.699  50.199  1.00  0.00           H  
ATOM   1645  N1    C    52      27.781  54.866  48.740  1.00  0.00           N  
ATOM   1646  C6    C    52      29.054  54.540  48.433  1.00  0.00           C  
ATOM   1647  H6    C    52      29.771  54.343  49.216  1.00  0.00           H  
ATOM   1648  C5    C    52      29.570  54.596  47.109  1.00  0.00           C  
ATOM   1649  H5    C    52      30.623  54.466  46.909  1.00  0.00           H  
ATOM   1650  C4    C    52      28.657  55.017  46.132  1.00  0.00           C  
ATOM   1651  N4    C    52      28.951  55.270  44.893  1.00  0.00           N  
ATOM   1652  H41   C    52      29.950  55.416  44.884  1.00  0.00           H  
ATOM   1653  H42   C    52      28.224  55.784  44.417  1.00  0.00           H  
ATOM   1654  N3    C    52      27.378  55.175  46.396  1.00  0.00           N  
ATOM   1655  C2    C    52      26.908  55.115  47.651  1.00  0.00           C  
ATOM   1656  O2    C    52      25.693  55.306  47.827  1.00  0.00           O  
ATOM   1657  C3'   C    52      27.692  52.912  51.243  1.00  0.00           C  
ATOM   1658  H3'   C    52      28.391  52.669  50.442  1.00  0.00           H  
ATOM   1659  C2'   C    52      26.532  53.569  50.566  1.00  0.00           C  
ATOM   1660  H2'   C    52      26.204  52.906  49.766  1.00  0.00           H  
ATOM   1661  O2'   C    52      25.457  53.875  51.419  1.00  0.00           O  
ATOM   1662 HO2'   C    52      24.807  54.467  51.034  1.00  0.00           H  
ATOM   1663  O3'   C    52      27.288  51.755  51.885  1.00  0.00           O  
ATOM   1664  P     U    53      27.051  50.329  51.145  1.00  0.00           P  
ATOM   1665  OP1   U    53      26.765  49.328  52.275  1.00  0.00           O  
ATOM   1666  OP2   U    53      28.298  50.134  50.349  1.00  0.00           O  
ATOM   1667  O5'   U    53      25.825  50.590  50.160  1.00  0.00           O  
ATOM   1668  C5'   U    53      24.480  50.657  50.659  1.00  0.00           C  
ATOM   1669  H5'   U    53      24.197  51.514  51.269  1.00  0.00           H  
ATOM   1670 H5''   U    53      24.311  49.776  51.280  1.00  0.00           H  
ATOM   1671  C4'   U    53      23.452  50.596  49.485  1.00  0.00           C  
ATOM   1672  H4'   U    53      22.484  50.605  49.985  1.00  0.00           H  
ATOM   1673  O4'   U    53      23.673  51.741  48.623  1.00  0.00           O  
ATOM   1674  C1'   U    53      23.507  51.377  47.234  1.00  0.00           C  
ATOM   1675  H1'   U    53      22.837  52.098  46.764  1.00  0.00           H  
ATOM   1676  N1    U    53      24.723  51.301  46.349  1.00  0.00           N  
ATOM   1677  C6    U    53      26.016  51.459  46.893  1.00  0.00           C  
ATOM   1678  H6    U    53      26.111  51.441  47.969  1.00  0.00           H  
ATOM   1679  C5    U    53      27.137  51.617  46.116  1.00  0.00           C  
ATOM   1680  H5    U    53      28.053  51.744  46.674  1.00  0.00           H  
ATOM   1681  C4    U    53      26.938  51.623  44.696  1.00  0.00           C  
ATOM   1682  O4    U    53      27.851  51.687  43.836  1.00  0.00           O  
ATOM   1683  N3    U    53      25.659  51.429  44.202  1.00  0.00           N  
ATOM   1684  H3    U    53      25.448  51.507  43.217  1.00  0.00           H  
ATOM   1685  C2    U    53      24.514  51.373  44.945  1.00  0.00           C  
ATOM   1686  O2    U    53      23.426  51.241  44.357  1.00  0.00           O  
ATOM   1687  C3'   U    53      23.591  49.415  48.514  1.00  0.00           C  
ATOM   1688  H3'   U    53      24.664  49.293  48.363  1.00  0.00           H  
ATOM   1689  C2'   U    53      22.920  49.953  47.319  1.00  0.00           C  
ATOM   1690  H2'   U    53      23.172  49.327  46.463  1.00  0.00           H  
ATOM   1691  O2'   U    53      21.495  49.976  47.665  1.00  0.00           O  
ATOM   1692 HO2'   U    53      21.393  49.612  48.547  1.00  0.00           H  
ATOM   1693  O3'   U    53      22.875  48.264  49.064  1.00  0.00           O  
ATOM   1694  P     G    54      23.213  46.810  48.501  1.00  0.00           P  
ATOM   1695  OP1   G    54      22.521  45.752  49.211  1.00  0.00           O  
ATOM   1696  OP2   G    54      24.690  46.802  48.451  1.00  0.00           O  
ATOM   1697  O5'   G    54      22.775  46.860  46.973  1.00  0.00           O  
ATOM   1698  C5'   G    54      21.373  46.764  46.566  1.00  0.00           C  
ATOM   1699  H5'   G    54      20.899  47.630  47.027  1.00  0.00           H  
ATOM   1700 H5''   G    54      20.896  45.891  47.012  1.00  0.00           H  
ATOM   1701  C4'   G    54      21.160  46.783  45.046  1.00  0.00           C  
ATOM   1702  H4'   G    54      20.094  46.605  44.902  1.00  0.00           H  
ATOM   1703  O4'   G    54      21.647  47.976  44.423  1.00  0.00           O  
ATOM   1704  C1'   G    54      22.199  47.664  43.118  1.00  0.00           C  
ATOM   1705  H1'   G    54      21.704  48.194  42.303  1.00  0.00           H  
ATOM   1706  N9    G    54      23.671  47.921  43.033  1.00  0.00           N  
ATOM   1707  C8    G    54      24.561  48.000  44.109  1.00  0.00           C  
ATOM   1708  H8    G    54      24.212  47.834  45.117  1.00  0.00           H  
ATOM   1709  N7    G    54      25.775  48.372  43.752  1.00  0.00           N  
ATOM   1710  C5    G    54      25.670  48.544  42.318  1.00  0.00           C  
ATOM   1711  C6    G    54      26.729  48.826  41.318  1.00  0.00           C  
ATOM   1712  O6    G    54      27.948  48.942  41.435  1.00  0.00           O  
ATOM   1713  N1    G    54      26.203  48.861  40.036  1.00  0.00           N  
ATOM   1714  H1    G    54      26.867  49.143  39.329  1.00  0.00           H  
ATOM   1715  C2    G    54      24.865  48.555  39.773  1.00  0.00           C  
ATOM   1716  N2    G    54      24.458  48.671  38.506  1.00  0.00           N  
ATOM   1717  H21   G    54      23.466  48.677  38.316  1.00  0.00           H  
ATOM   1718  H22   G    54      25.174  48.856  37.819  1.00  0.00           H  
ATOM   1719  N3    G    54      23.890  48.293  40.623  1.00  0.00           N  
ATOM   1720  C4    G    54      24.354  48.301  41.898  1.00  0.00           C  
ATOM   1721  C3'   G    54      22.030  45.688  44.392  1.00  0.00           C  
ATOM   1722  H3'   G    54      23.070  45.766  44.710  1.00  0.00           H  
ATOM   1723  C2'   G    54      22.012  46.137  42.928  1.00  0.00           C  
ATOM   1724  H2'   G    54      22.857  45.719  42.381  1.00  0.00           H  
ATOM   1725  O2'   G    54      20.768  45.950  42.302  1.00  0.00           O  
ATOM   1726 HO2'   G    54      20.642  44.998  42.299  1.00  0.00           H  
ATOM   1727  O3'   G    54      21.513  44.346  44.503  1.00  0.00           O  
ATOM   1728  P     A    55      22.423  43.125  44.277  1.00  0.00           P  
ATOM   1729  OP1   A    55      21.782  41.900  44.802  1.00  0.00           O  
ATOM   1730  OP2   A    55      23.887  43.398  44.380  1.00  0.00           O  
ATOM   1731  O5'   A    55      22.376  42.939  42.634  1.00  0.00           O  
ATOM   1732  C5'   A    55      21.273  42.266  41.969  1.00  0.00           C  
ATOM   1733  H5'   A    55      20.366  42.634  42.448  1.00  0.00           H  
ATOM   1734 H5''   A    55      21.411  41.212  42.211  1.00  0.00           H  
ATOM   1735  C4'   A    55      21.400  42.439  40.501  1.00  0.00           C  
ATOM   1736  H4'   A    55      20.479  42.109  40.020  1.00  0.00           H  
ATOM   1737  O4'   A    55      21.616  43.810  40.217  1.00  0.00           O  
ATOM   1738  C1'   A    55      22.366  43.975  39.037  1.00  0.00           C  
ATOM   1739  H1'   A    55      21.835  44.526  38.261  1.00  0.00           H  
ATOM   1740  N9    A    55      23.687  44.625  39.201  1.00  0.00           N  
ATOM   1741  C8    A    55      24.454  44.627  40.331  1.00  0.00           C  
ATOM   1742  H8    A    55      24.163  44.172  41.266  1.00  0.00           H  
ATOM   1743  N7    A    55      25.608  45.206  40.211  1.00  0.00           N  
ATOM   1744  C5    A    55      25.621  45.535  38.820  1.00  0.00           C  
ATOM   1745  C6    A    55      26.549  46.165  37.929  1.00  0.00           C  
ATOM   1746  N6    A    55      27.774  46.550  38.288  1.00  0.00           N  
ATOM   1747  H61   A    55      28.256  46.170  39.090  1.00  0.00           H  
ATOM   1748  H62   A    55      28.139  47.241  37.648  1.00  0.00           H  
ATOM   1749  N1    A    55      26.191  46.500  36.703  1.00  0.00           N  
ATOM   1750  C2    A    55      24.975  46.137  36.295  1.00  0.00           C  
ATOM   1751  H2    A    55      24.665  46.492  35.323  1.00  0.00           H  
ATOM   1752  N3    A    55      24.048  45.486  36.996  1.00  0.00           N  
ATOM   1753  C4    A    55      24.435  45.235  38.223  1.00  0.00           C  
ATOM   1754  C3'   A    55      22.548  41.731  39.799  1.00  0.00           C  
ATOM   1755  H3'   A    55      23.351  41.860  40.524  1.00  0.00           H  
ATOM   1756  C2'   A    55      22.608  42.597  38.514  1.00  0.00           C  
ATOM   1757  H2'   A    55      23.531  42.436  37.957  1.00  0.00           H  
ATOM   1758  O2'   A    55      21.556  42.375  37.587  1.00  0.00           O  
ATOM   1759 HO2'   A    55      20.968  41.631  37.739  1.00  0.00           H  
ATOM   1760  O3'   A    55      22.334  40.300  39.499  1.00  0.00           O  
ATOM   1761  P     U    56      23.599  39.371  39.439  1.00  0.00           P  
ATOM   1762  OP1   U    56      22.978  38.055  39.557  1.00  0.00           O  
ATOM   1763  OP2   U    56      24.668  39.849  40.311  1.00  0.00           O  
ATOM   1764  O5'   U    56      24.148  39.531  37.968  1.00  0.00           O  
ATOM   1765  C5'   U    56      23.355  39.253  36.799  1.00  0.00           C  
ATOM   1766  H5'   U    56      22.380  39.723  36.928  1.00  0.00           H  
ATOM   1767 H5''   U    56      23.181  38.180  36.715  1.00  0.00           H  
ATOM   1768  C4'   U    56      23.833  39.850  35.452  1.00  0.00           C  
ATOM   1769  H4'   U    56      23.094  39.666  34.673  1.00  0.00           H  
ATOM   1770  O4'   U    56      23.914  41.294  35.583  1.00  0.00           O  
ATOM   1771  C1'   U    56      25.139  41.671  35.047  1.00  0.00           C  
ATOM   1772  H1'   U    56      24.873  42.338  34.227  1.00  0.00           H  
ATOM   1773  N1    U    56      26.147  42.389  35.907  1.00  0.00           N  
ATOM   1774  C6    U    56      26.156  42.212  37.260  1.00  0.00           C  
ATOM   1775  H6    U    56      25.419  41.624  37.788  1.00  0.00           H  
ATOM   1776  C5    U    56      27.193  42.749  38.034  1.00  0.00           C  
ATOM   1777  H5    U    56      27.086  42.694  39.107  1.00  0.00           H  
ATOM   1778  C4    U    56      28.298  43.439  37.456  1.00  0.00           C  
ATOM   1779  O4    U    56      29.341  43.701  38.047  1.00  0.00           O  
ATOM   1780  N3    U    56      28.106  43.649  36.121  1.00  0.00           N  
ATOM   1781  H3    U    56      28.778  44.287  35.719  1.00  0.00           H  
ATOM   1782  C2    U    56      27.088  43.244  35.328  1.00  0.00           C  
ATOM   1783  O2    U    56      27.093  43.663  34.184  1.00  0.00           O  
ATOM   1784  C3'   U    56      25.169  39.255  35.053  1.00  0.00           C  
ATOM   1785  H3'   U    56      25.681  38.839  35.920  1.00  0.00           H  
ATOM   1786  C2'   U    56      25.873  40.455  34.446  1.00  0.00           C  
ATOM   1787  H2'   U    56      26.912  40.477  34.774  1.00  0.00           H  
ATOM   1788  O2'   U    56      25.754  40.679  33.005  1.00  0.00           O  
ATOM   1789 HO2'   U    56      26.678  40.644  32.750  1.00  0.00           H  
ATOM   1790  O3'   U    56      25.135  38.170  34.012  1.00  0.00           O  
ATOM   1791  P     G    57      26.303  37.209  33.706  1.00  0.00           P  
ATOM   1792  OP1   G    57      25.744  36.139  32.824  1.00  0.00           O  
ATOM   1793  OP2   G    57      26.965  36.791  34.958  1.00  0.00           O  
ATOM   1794  O5'   G    57      27.360  38.136  32.983  1.00  0.00           O  
ATOM   1795  C5'   G    57      27.327  38.388  31.566  1.00  0.00           C  
ATOM   1796  H5'   G    57      26.341  38.779  31.316  1.00  0.00           H  
ATOM   1797 H5''   G    57      27.564  37.474  31.022  1.00  0.00           H  
ATOM   1798  C4'   G    57      28.462  39.378  31.240  1.00  0.00           C  
ATOM   1799  H4'   G    57      28.395  39.624  30.181  1.00  0.00           H  
ATOM   1800  O4'   G    57      28.294  40.577  31.829  1.00  0.00           O  
ATOM   1801  C1'   G    57      29.537  41.269  31.932  1.00  0.00           C  
ATOM   1802  H1'   G    57      29.497  42.261  31.483  1.00  0.00           H  
ATOM   1803  N9    G    57      29.873  41.383  33.382  1.00  0.00           N  
ATOM   1804  C8    G    57      29.353  40.617  34.491  1.00  0.00           C  
ATOM   1805  H8    G    57      28.520  39.955  34.304  1.00  0.00           H  
ATOM   1806  N7    G    57      29.900  40.892  35.611  1.00  0.00           N  
ATOM   1807  C5    G    57      30.881  41.852  35.346  1.00  0.00           C  
ATOM   1808  C6    G    57      31.842  42.583  36.176  1.00  0.00           C  
ATOM   1809  O6    G    57      31.933  42.618  37.407  1.00  0.00           O  
ATOM   1810  N1    G    57      32.774  43.257  35.472  1.00  0.00           N  
ATOM   1811  H1    G    57      33.455  43.814  35.969  1.00  0.00           H  
ATOM   1812  C2    G    57      32.727  43.423  34.129  1.00  0.00           C  
ATOM   1813  N2    G    57      33.713  43.883  33.488  1.00  0.00           N  
ATOM   1814  H21   G    57      34.478  44.287  34.009  1.00  0.00           H  
ATOM   1815  H22   G    57      33.819  43.366  32.627  1.00  0.00           H  
ATOM   1816  N3    G    57      31.776  42.876  33.333  1.00  0.00           N  
ATOM   1817  C4    G    57      30.918  42.106  33.967  1.00  0.00           C  
ATOM   1818  C3'   G    57      29.925  38.924  31.428  1.00  0.00           C  
ATOM   1819  H3'   G    57      30.000  38.641  32.478  1.00  0.00           H  
ATOM   1820  C2'   G    57      30.621  40.355  31.244  1.00  0.00           C  
ATOM   1821  H2'   G    57      31.536  40.501  31.819  1.00  0.00           H  
ATOM   1822  O2'   G    57      30.949  40.749  29.889  1.00  0.00           O  
ATOM   1823 HO2'   G    57      31.705  40.246  29.579  1.00  0.00           H  
ATOM   1824  O3'   G    57      30.387  37.977  30.484  1.00  0.00           O  
ATOM   1825  P     U    58      31.003  36.601  30.917  1.00  0.00           P  
ATOM   1826  OP1   U    58      31.199  35.652  29.774  1.00  0.00           O  
ATOM   1827  OP2   U    58      30.230  36.074  32.041  1.00  0.00           O  
ATOM   1828  O5'   U    58      32.414  37.059  31.442  1.00  0.00           O  
ATOM   1829  C5'   U    58      33.371  37.535  30.573  1.00  0.00           C  
ATOM   1830  H5'   U    58      32.989  38.149  29.758  1.00  0.00           H  
ATOM   1831 H5''   U    58      33.979  36.735  30.152  1.00  0.00           H  
ATOM   1832  C4'   U    58      34.260  38.554  31.349  1.00  0.00           C  
ATOM   1833  H4'   U    58      34.865  39.052  30.590  1.00  0.00           H  
ATOM   1834  O4'   U    58      33.514  39.444  32.154  1.00  0.00           O  
ATOM   1835  C1'   U    58      34.359  40.049  33.121  1.00  0.00           C  
ATOM   1836  H1'   U    58      34.662  41.065  32.867  1.00  0.00           H  
ATOM   1837  N1    U    58      33.742  39.874  34.462  1.00  0.00           N  
ATOM   1838  C6    U    58      32.706  38.957  34.744  1.00  0.00           C  
ATOM   1839  H6    U    58      32.407  38.314  33.929  1.00  0.00           H  
ATOM   1840  C5    U    58      32.341  38.763  36.073  1.00  0.00           C  
ATOM   1841  H5    U    58      31.552  38.058  36.290  1.00  0.00           H  
ATOM   1842  C4    U    58      32.973  39.479  37.177  1.00  0.00           C  
ATOM   1843  O4    U    58      32.662  39.308  38.357  1.00  0.00           O  
ATOM   1844  N3    U    58      34.023  40.277  36.803  1.00  0.00           N  
ATOM   1845  H3    U    58      34.535  40.732  37.545  1.00  0.00           H  
ATOM   1846  C2    U    58      34.382  40.603  35.528  1.00  0.00           C  
ATOM   1847  O2    U    58      35.361  41.364  35.440  1.00  0.00           O  
ATOM   1848  C3'   U    58      35.280  37.979  32.283  1.00  0.00           C  
ATOM   1849  H3'   U    58      34.946  37.172  32.934  1.00  0.00           H  
ATOM   1850  C2'   U    58      35.578  39.169  33.116  1.00  0.00           C  
ATOM   1851  H2'   U    58      35.847  38.819  34.112  1.00  0.00           H  
ATOM   1852  O2'   U    58      36.579  39.904  32.461  1.00  0.00           O  
ATOM   1853 HO2'   U    58      36.985  39.303  31.832  1.00  0.00           H  
ATOM   1854  O3'   U    58      36.381  37.443  31.551  1.00  0.00           O  
ATOM   1855  P     C    59      37.423  36.369  32.084  1.00  0.00           P  
ATOM   1856  OP1   C    59      38.185  35.863  30.912  1.00  0.00           O  
ATOM   1857  OP2   C    59      36.649  35.415  32.843  1.00  0.00           O  
ATOM   1858  O5'   C    59      38.435  37.174  33.034  1.00  0.00           O  
ATOM   1859  C5'   C    59      39.681  37.696  32.484  1.00  0.00           C  
ATOM   1860  H5'   C    59      39.534  38.198  31.528  1.00  0.00           H  
ATOM   1861 H5''   C    59      40.386  36.894  32.262  1.00  0.00           H  
ATOM   1862  C4'   C    59      40.453  38.697  33.304  1.00  0.00           C  
ATOM   1863  H4'   C    59      41.287  39.139  32.760  1.00  0.00           H  
ATOM   1864  O4'   C    59      39.608  39.755  33.912  1.00  0.00           O  
ATOM   1865  C1'   C    59      39.957  39.907  35.314  1.00  0.00           C  
ATOM   1866  H1'   C    59      40.265  40.935  35.501  1.00  0.00           H  
ATOM   1867  N1    C    59      38.900  39.473  36.276  1.00  0.00           N  
ATOM   1868  C6    C    59      37.928  38.608  35.854  1.00  0.00           C  
ATOM   1869  H6    C    59      38.002  38.150  34.878  1.00  0.00           H  
ATOM   1870  C5    C    59      36.979  38.180  36.687  1.00  0.00           C  
ATOM   1871  H5    C    59      36.333  37.367  36.392  1.00  0.00           H  
ATOM   1872  C4    C    59      36.993  38.766  37.987  1.00  0.00           C  
ATOM   1873  N4    C    59      35.983  38.675  38.768  1.00  0.00           N  
ATOM   1874  H41   C    59      35.225  38.025  38.615  1.00  0.00           H  
ATOM   1875  H42   C    59      35.899  39.271  39.579  1.00  0.00           H  
ATOM   1876  N3    C    59      37.963  39.538  38.478  1.00  0.00           N  
ATOM   1877  C2    C    59      38.936  39.865  37.590  1.00  0.00           C  
ATOM   1878  O2    C    59      39.865  40.479  38.073  1.00  0.00           O  
ATOM   1879  C3'   C    59      41.087  38.001  34.541  1.00  0.00           C  
ATOM   1880  H3'   C    59      40.382  37.421  35.136  1.00  0.00           H  
ATOM   1881  C2'   C    59      41.290  39.220  35.385  1.00  0.00           C  
ATOM   1882  H2'   C    59      41.616  38.931  36.383  1.00  0.00           H  
ATOM   1883  O2'   C    59      42.229  40.156  34.947  1.00  0.00           O  
ATOM   1884 HO2'   C    59      42.268  40.800  35.658  1.00  0.00           H  
ATOM   1885  O3'   C    59      42.235  37.176  34.314  1.00  0.00           O  
ATOM   1886  P     G    60      42.481  36.078  35.262  1.00  0.00           P  
ATOM   1887  OP1   G    60      43.678  35.291  34.916  1.00  0.00           O  
ATOM   1888  OP2   G    60      41.343  35.297  35.555  1.00  0.00           O  
ATOM   1889  O5'   G    60      42.798  36.859  36.569  1.00  0.00           O  
ATOM   1890  C5'   G    60      44.037  37.573  36.744  1.00  0.00           C  
ATOM   1891  H5'   G    60      44.109  38.287  35.924  1.00  0.00           H  
ATOM   1892 H5''   G    60      44.821  36.816  36.780  1.00  0.00           H  
ATOM   1893  C4'   G    60      44.029  38.298  38.154  1.00  0.00           C  
ATOM   1894  H4'   G    60      44.913  38.936  38.163  1.00  0.00           H  
ATOM   1895  O4'   G    60      42.869  39.040  38.410  1.00  0.00           O  
ATOM   1896  C1'   G    60      42.443  38.867  39.777  1.00  0.00           C  
ATOM   1897  H1'   G    60      42.195  39.814  40.257  1.00  0.00           H  
ATOM   1898  N9    G    60      41.213  37.973  39.968  1.00  0.00           N  
ATOM   1899  C8    G    60      40.458  37.291  39.039  1.00  0.00           C  
ATOM   1900  H8    G    60      40.783  37.175  38.015  1.00  0.00           H  
ATOM   1901  N7    G    60      39.291  36.873  39.515  1.00  0.00           N  
ATOM   1902  C5    G    60      39.211  37.452  40.832  1.00  0.00           C  
ATOM   1903  C6    G    60      38.170  37.402  41.849  1.00  0.00           C  
ATOM   1904  O6    G    60      37.077  36.894  41.891  1.00  0.00           O  
ATOM   1905  N1    G    60      38.477  38.111  42.955  1.00  0.00           N  
ATOM   1906  H1    G    60      37.831  38.030  43.727  1.00  0.00           H  
ATOM   1907  C2    G    60      39.767  38.627  43.154  1.00  0.00           C  
ATOM   1908  N2    G    60      39.971  39.004  44.386  1.00  0.00           N  
ATOM   1909  H21   G    60      39.193  39.108  45.022  1.00  0.00           H  
ATOM   1910  H22   G    60      40.862  39.354  44.707  1.00  0.00           H  
ATOM   1911  N3    G    60      40.833  38.519  42.300  1.00  0.00           N  
ATOM   1912  C4    G    60      40.462  37.985  41.137  1.00  0.00           C  
ATOM   1913  C3'   G    60      44.201  37.314  39.309  1.00  0.00           C  
ATOM   1914  H3'   G    60      43.597  36.425  39.131  1.00  0.00           H  
ATOM   1915  C2'   G    60      43.544  38.131  40.491  1.00  0.00           C  
ATOM   1916  H2'   G    60      43.080  37.492  41.242  1.00  0.00           H  
ATOM   1917  O2'   G    60      44.236  39.154  41.129  1.00  0.00           O  
ATOM   1918 HO2'   G    60      44.974  39.300  40.532  1.00  0.00           H  
ATOM   1919  O3'   G    60      45.562  37.138  39.767  1.00  0.00           O  
ATOM   1920  P     U    61      46.064  35.733  40.407  1.00  0.00           P  
ATOM   1921  OP1   U    61      47.531  35.934  40.462  1.00  0.00           O  
ATOM   1922  OP2   U    61      45.506  34.605  39.608  1.00  0.00           O  
ATOM   1923  O5'   U    61      45.351  35.747  41.855  1.00  0.00           O  
ATOM   1924  C5'   U    61      45.844  36.550  42.869  1.00  0.00           C  
ATOM   1925  H5'   U    61      45.962  37.600  42.600  1.00  0.00           H  
ATOM   1926 H5''   U    61      46.782  36.114  43.212  1.00  0.00           H  
ATOM   1927  C4'   U    61      44.857  36.487  44.105  1.00  0.00           C  
ATOM   1928  H4'   U    61      45.172  37.310  44.746  1.00  0.00           H  
ATOM   1929  O4'   U    61      43.579  36.826  43.689  1.00  0.00           O  
ATOM   1930  C1'   U    61      42.700  36.275  44.577  1.00  0.00           C  
ATOM   1931  H1'   U    61      42.259  37.092  45.149  1.00  0.00           H  
ATOM   1932  N1    U    61      41.692  35.489  43.912  1.00  0.00           N  
ATOM   1933  C6    U    61      41.781  35.165  42.572  1.00  0.00           C  
ATOM   1934  H6    U    61      42.731  35.393  42.111  1.00  0.00           H  
ATOM   1935  C5    U    61      40.744  34.651  41.925  1.00  0.00           C  
ATOM   1936  H5    U    61      40.833  34.469  40.864  1.00  0.00           H  
ATOM   1937  C4    U    61      39.477  34.427  42.528  1.00  0.00           C  
ATOM   1938  O4    U    61      38.503  33.980  41.949  1.00  0.00           O  
ATOM   1939  N3    U    61      39.456  34.651  43.890  1.00  0.00           N  
ATOM   1940  H3    U    61      38.541  34.663  44.318  1.00  0.00           H  
ATOM   1941  C2    U    61      40.445  35.296  44.530  1.00  0.00           C  
ATOM   1942  O2    U    61      40.271  35.689  45.683  1.00  0.00           O  
ATOM   1943  C3'   U    61      44.873  35.161  44.862  1.00  0.00           C  
ATOM   1944  H3'   U    61      44.743  34.315  44.187  1.00  0.00           H  
ATOM   1945  C2'   U    61      43.486  35.323  45.592  1.00  0.00           C  
ATOM   1946  H2'   U    61      43.127  34.297  45.670  1.00  0.00           H  
ATOM   1947  O2'   U    61      43.709  35.958  46.827  1.00  0.00           O  
ATOM   1948 HO2'   U    61      44.470  36.542  46.788  1.00  0.00           H  
ATOM   1949  O3'   U    61      45.981  35.028  45.760  1.00  0.00           O  
ATOM   1950  P     A    62      46.504  33.570  46.226  1.00  0.00           P  
ATOM   1951  OP1   A    62      45.307  32.674  46.289  1.00  0.00           O  
ATOM   1952  OP2   A    62      47.198  33.912  47.470  1.00  0.00           O  
ATOM   1953  O5'   A    62      47.567  33.009  45.157  1.00  0.00           O  
ATOM   1954  C5'   A    62      47.234  32.246  44.003  1.00  0.00           C  
ATOM   1955  H5'   A    62      46.798  32.873  43.225  1.00  0.00           H  
ATOM   1956 H5''   A    62      46.443  31.515  44.169  1.00  0.00           H  
ATOM   1957  C4'   A    62      48.600  31.751  43.504  1.00  0.00           C  
ATOM   1958  H4'   A    62      48.350  31.176  42.612  1.00  0.00           H  
ATOM   1959  O4'   A    62      49.423  32.882  43.028  1.00  0.00           O  
ATOM   1960  C1'   A    62      50.792  32.683  43.240  1.00  0.00           C  
ATOM   1961  H1'   A    62      51.401  32.768  42.340  1.00  0.00           H  
ATOM   1962  N9    A    62      51.294  33.773  44.210  1.00  0.00           N  
ATOM   1963  C8    A    62      50.532  34.743  44.755  1.00  0.00           C  
ATOM   1964  H8    A    62      49.516  34.981  44.477  1.00  0.00           H  
ATOM   1965  N7    A    62      51.194  35.589  45.493  1.00  0.00           N  
ATOM   1966  C5    A    62      52.509  35.112  45.392  1.00  0.00           C  
ATOM   1967  C6    A    62      53.812  35.505  45.895  1.00  0.00           C  
ATOM   1968  N6    A    62      54.066  36.477  46.741  1.00  0.00           N  
ATOM   1969  H61   A    62      54.938  36.406  47.245  1.00  0.00           H  
ATOM   1970  H62   A    62      53.301  37.058  47.054  1.00  0.00           H  
ATOM   1971  N1    A    62      54.839  34.666  45.769  1.00  0.00           N  
ATOM   1972  C2    A    62      54.706  33.604  45.037  1.00  0.00           C  
ATOM   1973  H2    A    62      55.616  33.022  45.012  1.00  0.00           H  
ATOM   1974  N3    A    62      53.597  33.194  44.373  1.00  0.00           N  
ATOM   1975  C4    A    62      52.578  33.969  44.638  1.00  0.00           C  
ATOM   1976  C3'   A    62      49.544  31.069  44.513  1.00  0.00           C  
ATOM   1977  H3'   A    62      49.494  31.612  45.457  1.00  0.00           H  
ATOM   1978  C2'   A    62      50.888  31.314  43.853  1.00  0.00           C  
ATOM   1979  H2'   A    62      51.649  31.382  44.630  1.00  0.00           H  
ATOM   1980  O2'   A    62      51.203  30.374  42.876  1.00  0.00           O  
ATOM   1981 HO2'   A    62      52.148  30.506  42.774  1.00  0.00           H  
ATOM   1982  O3'   A    62      49.465  29.638  44.806  1.00  0.00           O  
ATOM   1983  P     U    63      49.482  29.078  46.250  1.00  0.00           P  
ATOM   1984  OP1   U    63      49.084  27.661  46.238  1.00  0.00           O  
ATOM   1985  OP2   U    63      48.668  29.921  47.193  1.00  0.00           O  
ATOM   1986  O5'   U    63      50.950  29.231  46.778  1.00  0.00           O  
ATOM   1987  C5'   U    63      52.030  28.773  45.942  1.00  0.00           C  
ATOM   1988  H5'   U    63      51.974  29.203  44.941  1.00  0.00           H  
ATOM   1989 H5''   U    63      52.047  27.683  45.936  1.00  0.00           H  
ATOM   1990  C4'   U    63      53.310  29.220  46.609  1.00  0.00           C  
ATOM   1991  H4'   U    63      54.045  28.830  45.905  1.00  0.00           H  
ATOM   1992  O4'   U    63      53.394  30.664  46.632  1.00  0.00           O  
ATOM   1993  C1'   U    63      53.486  30.999  48.015  1.00  0.00           C  
ATOM   1994  H1'   U    63      54.537  31.191  48.228  1.00  0.00           H  
ATOM   1995  N1    U    63      52.750  32.206  48.244  1.00  0.00           N  
ATOM   1996  C6    U    63      51.449  32.303  47.863  1.00  0.00           C  
ATOM   1997  H6    U    63      50.949  31.460  47.410  1.00  0.00           H  
ATOM   1998  C5    U    63      50.671  33.424  48.051  1.00  0.00           C  
ATOM   1999  H5    U    63      49.601  33.500  47.927  1.00  0.00           H  
ATOM   2000  C4    U    63      51.232  34.595  48.689  1.00  0.00           C  
ATOM   2001  O4    U    63      50.684  35.658  48.936  1.00  0.00           O  
ATOM   2002  N3    U    63      52.509  34.402  49.131  1.00  0.00           N  
ATOM   2003  H3    U    63      52.859  35.308  49.410  1.00  0.00           H  
ATOM   2004  C2    U    63      53.319  33.344  48.849  1.00  0.00           C  
ATOM   2005  O2    U    63      54.493  33.367  49.231  1.00  0.00           O  
ATOM   2006  C3'   U    63      53.561  28.677  48.015  1.00  0.00           C  
ATOM   2007  H3'   U    63      53.171  27.672  48.170  1.00  0.00           H  
ATOM   2008  C2'   U    63      53.137  29.839  48.895  1.00  0.00           C  
ATOM   2009  H2'   U    63      52.058  29.839  49.048  1.00  0.00           H  
ATOM   2010  O2'   U    63      53.784  29.965  50.152  1.00  0.00           O  
ATOM   2011 HO2'   U    63      53.911  29.057  50.436  1.00  0.00           H  
ATOM   2012  O3'   U    63      55.005  28.576  48.021  1.00  0.00           O  
ATOM   2013  P     A    64      55.775  27.256  47.835  1.00  0.00           P  
ATOM   2014  OP1   A    64      57.215  27.617  47.806  1.00  0.00           O  
ATOM   2015  OP2   A    64      55.112  26.716  46.636  1.00  0.00           O  
ATOM   2016  O5'   A    64      55.594  26.240  49.065  1.00  0.00           O  
ATOM   2017  C5'   A    64      56.220  26.460  50.298  1.00  0.00           C  
ATOM   2018  H5'   A    64      57.187  26.869  50.008  1.00  0.00           H  
ATOM   2019 H5''   A    64      56.373  25.535  50.854  1.00  0.00           H  
ATOM   2020  C4'   A    64      55.560  27.501  51.246  1.00  0.00           C  
ATOM   2021  H4'   A    64      55.738  28.497  50.840  1.00  0.00           H  
ATOM   2022  O4'   A    64      54.145  27.215  51.279  1.00  0.00           O  
ATOM   2023  C1'   A    64      53.794  27.257  52.684  1.00  0.00           C  
ATOM   2024  H1'   A    64      52.943  27.914  52.860  1.00  0.00           H  
ATOM   2025  N9    A    64      53.535  25.828  53.064  1.00  0.00           N  
ATOM   2026  C8    A    64      53.661  24.657  52.298  1.00  0.00           C  
ATOM   2027  H8    A    64      54.095  24.674  51.310  1.00  0.00           H  
ATOM   2028  N7    A    64      52.998  23.681  52.835  1.00  0.00           N  
ATOM   2029  C5    A    64      52.455  24.135  54.039  1.00  0.00           C  
ATOM   2030  C6    A    64      51.733  23.599  55.130  1.00  0.00           C  
ATOM   2031  N6    A    64      51.413  22.378  55.257  1.00  0.00           N  
ATOM   2032  H61   A    64      51.486  21.676  54.534  1.00  0.00           H  
ATOM   2033  H62   A    64      50.920  22.174  56.115  1.00  0.00           H  
ATOM   2034  N1    A    64      51.374  24.332  56.178  1.00  0.00           N  
ATOM   2035  C2    A    64      51.795  25.579  56.099  1.00  0.00           C  
ATOM   2036  H2    A    64      51.383  26.166  56.906  1.00  0.00           H  
ATOM   2037  N3    A    64      52.495  26.242  55.185  1.00  0.00           N  
ATOM   2038  C4    A    64      52.843  25.432  54.153  1.00  0.00           C  
ATOM   2039  C3'   A    64      56.208  27.396  52.606  1.00  0.00           C  
ATOM   2040  H3'   A    64      56.390  26.339  52.801  1.00  0.00           H  
ATOM   2041  C2'   A    64      54.947  27.814  53.443  1.00  0.00           C  
ATOM   2042  H2'   A    64      54.908  27.308  54.407  1.00  0.00           H  
ATOM   2043  O2'   A    64      54.791  29.197  53.457  1.00  0.00           O  
ATOM   2044 HO2'   A    64      55.638  29.545  53.747  1.00  0.00           H  
ATOM   2045  O3'   A    64      57.232  28.284  52.921  1.00  0.00           O  
ATOM   2046  P     C    65      58.767  27.912  52.855  1.00  0.00           P  
ATOM   2047  OP1   C    65      59.300  28.970  53.725  1.00  0.00           O  
ATOM   2048  OP2   C    65      59.110  27.815  51.413  1.00  0.00           O  
ATOM   2049  O5'   C    65      58.831  26.493  53.550  1.00  0.00           O  
ATOM   2050  C5'   C    65      58.898  26.378  54.994  1.00  0.00           C  
ATOM   2051  H5'   C    65      59.642  27.107  55.313  1.00  0.00           H  
ATOM   2052 H5''   C    65      59.344  25.454  55.361  1.00  0.00           H  
ATOM   2053  C4'   C    65      57.562  26.562  55.732  1.00  0.00           C  
ATOM   2054  H4'   C    65      57.098  27.545  55.654  1.00  0.00           H  
ATOM   2055  O4'   C    65      56.673  25.552  55.433  1.00  0.00           O  
ATOM   2056  C1'   C    65      55.720  25.358  56.495  1.00  0.00           C  
ATOM   2057  H1'   C    65      54.850  26.013  56.434  1.00  0.00           H  
ATOM   2058  N1    C    65      55.301  23.966  56.604  1.00  0.00           N  
ATOM   2059  C6    C    65      55.955  23.063  55.728  1.00  0.00           C  
ATOM   2060  H6    C    65      56.626  23.402  54.952  1.00  0.00           H  
ATOM   2061  C5    C    65      55.455  21.794  55.640  1.00  0.00           C  
ATOM   2062  H5    C    65      55.925  21.161  54.903  1.00  0.00           H  
ATOM   2063  C4    C    65      54.594  21.315  56.708  1.00  0.00           C  
ATOM   2064  N4    C    65      54.277  20.070  56.700  1.00  0.00           N  
ATOM   2065  H41   C    65      54.722  19.399  56.089  1.00  0.00           H  
ATOM   2066  H42   C    65      53.528  19.697  57.264  1.00  0.00           H  
ATOM   2067  N3    C    65      54.065  22.164  57.665  1.00  0.00           N  
ATOM   2068  C2    C    65      54.358  23.514  57.546  1.00  0.00           C  
ATOM   2069  O2    C    65      53.835  24.250  58.351  1.00  0.00           O  
ATOM   2070  C3'   C    65      57.832  26.309  57.233  1.00  0.00           C  
ATOM   2071  H3'   C    65      58.507  25.457  57.313  1.00  0.00           H  
ATOM   2072  C2'   C    65      56.460  25.812  57.679  1.00  0.00           C  
ATOM   2073  H2'   C    65      56.615  24.946  58.323  1.00  0.00           H  
ATOM   2074  O2'   C    65      55.648  26.798  58.367  1.00  0.00           O  
ATOM   2075 HO2'   C    65      56.211  27.350  58.915  1.00  0.00           H  
ATOM   2076  O3'   C    65      58.349  27.408  57.984  1.00  0.00           O  
ATOM   2077  P     A    66      58.852  27.301  59.477  1.00  0.00           P  
ATOM   2078  OP1   A    66      60.072  28.141  59.525  1.00  0.00           O  
ATOM   2079  OP2   A    66      58.887  25.897  59.928  1.00  0.00           O  
ATOM   2080  O5'   A    66      57.659  28.072  60.245  1.00  0.00           O  
ATOM   2081  C5'   A    66      57.457  29.402  60.057  1.00  0.00           C  
ATOM   2082  H5'   A    66      57.211  29.571  59.009  1.00  0.00           H  
ATOM   2083 H5''   A    66      58.366  29.970  60.256  1.00  0.00           H  
ATOM   2084  C4'   A    66      56.296  30.013  60.954  1.00  0.00           C  
ATOM   2085  H4'   A    66      56.155  31.077  60.764  1.00  0.00           H  
ATOM   2086  O4'   A    66      55.046  29.270  60.653  1.00  0.00           O  
ATOM   2087  C1'   A    66      54.325  29.213  61.913  1.00  0.00           C  
ATOM   2088  H1'   A    66      53.404  29.791  61.847  1.00  0.00           H  
ATOM   2089  N9    A    66      53.966  27.785  62.160  1.00  0.00           N  
ATOM   2090  C8    A    66      54.577  26.619  61.722  1.00  0.00           C  
ATOM   2091  H8    A    66      55.396  26.708  61.024  1.00  0.00           H  
ATOM   2092  N7    A    66      54.037  25.524  62.183  1.00  0.00           N  
ATOM   2093  C5    A    66      52.966  26.051  62.944  1.00  0.00           C  
ATOM   2094  C6    A    66      51.915  25.518  63.766  1.00  0.00           C  
ATOM   2095  N6    A    66      51.667  24.199  63.913  1.00  0.00           N  
ATOM   2096  H61   A    66      50.953  23.968  64.589  1.00  0.00           H  
ATOM   2097  H62   A    66      52.089  23.660  63.171  1.00  0.00           H  
ATOM   2098  N1    A    66      51.079  26.227  64.474  1.00  0.00           N  
ATOM   2099  C2    A    66      51.246  27.553  64.384  1.00  0.00           C  
ATOM   2100  H2    A    66      50.528  28.126  64.952  1.00  0.00           H  
ATOM   2101  N3    A    66      52.043  28.243  63.574  1.00  0.00           N  
ATOM   2102  C4    A    66      52.905  27.418  62.940  1.00  0.00           C  
ATOM   2103  C3'   A    66      56.595  29.831  62.498  1.00  0.00           C  
ATOM   2104  H3'   A    66      56.973  28.840  62.750  1.00  0.00           H  
ATOM   2105  C2'   A    66      55.153  29.910  62.991  1.00  0.00           C  
ATOM   2106  H2'   A    66      55.066  29.356  63.925  1.00  0.00           H  
ATOM   2107  O2'   A    66      54.580  31.217  63.060  1.00  0.00           O  
ATOM   2108 HO2'   A    66      55.299  31.832  63.228  1.00  0.00           H  
ATOM   2109  O3'   A    66      57.285  30.853  63.085  1.00  0.00           O  
ATOM   2110  P     G    67      58.585  30.484  63.755  1.00  0.00           P  
ATOM   2111  OP1   G    67      59.048  31.733  64.400  1.00  0.00           O  
ATOM   2112  OP2   G    67      59.499  29.639  62.938  1.00  0.00           O  
ATOM   2113  O5'   G    67      58.041  29.619  64.964  1.00  0.00           O  
ATOM   2114  C5'   G    67      57.281  30.133  66.011  1.00  0.00           C  
ATOM   2115  H5'   G    67      56.443  30.694  65.598  1.00  0.00           H  
ATOM   2116 H5''   G    67      57.881  30.888  66.519  1.00  0.00           H  
ATOM   2117  C4'   G    67      56.696  29.128  66.942  1.00  0.00           C  
ATOM   2118  H4'   G    67      56.335  29.651  67.827  1.00  0.00           H  
ATOM   2119  O4'   G    67      55.454  28.554  66.409  1.00  0.00           O  
ATOM   2120  C1'   G    67      55.395  27.185  66.767  1.00  0.00           C  
ATOM   2121  H1'   G    67      54.422  26.986  67.215  1.00  0.00           H  
ATOM   2122  N9    G    67      55.640  26.314  65.640  1.00  0.00           N  
ATOM   2123  C8    G    67      56.577  26.456  64.623  1.00  0.00           C  
ATOM   2124  H8    G    67      57.239  27.306  64.551  1.00  0.00           H  
ATOM   2125  N7    G    67      56.726  25.400  63.832  1.00  0.00           N  
ATOM   2126  C5    G    67      55.853  24.479  64.384  1.00  0.00           C  
ATOM   2127  C6    G    67      55.604  23.105  64.035  1.00  0.00           C  
ATOM   2128  O6    G    67      56.092  22.526  63.054  1.00  0.00           O  
ATOM   2129  N1    G    67      54.777  22.480  64.868  1.00  0.00           N  
ATOM   2130  H1    G    67      54.453  21.583  64.536  1.00  0.00           H  
ATOM   2131  C2    G    67      54.105  23.102  65.839  1.00  0.00           C  
ATOM   2132  N2    G    67      53.372  22.334  66.544  1.00  0.00           N  
ATOM   2133  H21   G    67      53.392  21.336  66.388  1.00  0.00           H  
ATOM   2134  H22   G    67      52.856  22.704  67.329  1.00  0.00           H  
ATOM   2135  N3    G    67      54.144  24.425  66.088  1.00  0.00           N  
ATOM   2136  C4    G    67      55.148  25.041  65.406  1.00  0.00           C  
ATOM   2137  C3'   G    67      57.607  27.972  67.341  1.00  0.00           C  
ATOM   2138  H3'   G    67      58.104  27.524  66.481  1.00  0.00           H  
ATOM   2139  C2'   G    67      56.599  26.961  67.777  1.00  0.00           C  
ATOM   2140  H2'   G    67      56.892  25.913  67.840  1.00  0.00           H  
ATOM   2141  O2'   G    67      56.193  27.384  69.094  1.00  0.00           O  
ATOM   2142 HO2'   G    67      56.848  28.016  69.398  1.00  0.00           H  
ATOM   2143  O3'   G    67      58.658  28.352  68.226  1.00  0.00           O  
ATOM   2144  P     G    68      59.845  27.376  68.468  1.00  0.00           P  
ATOM   2145  OP1   G    68      60.662  27.959  69.596  1.00  0.00           O  
ATOM   2146  OP2   G    68      60.449  27.188  67.195  1.00  0.00           O  
ATOM   2147  O5'   G    68      59.276  25.955  69.012  1.00  0.00           O  
ATOM   2148  C5'   G    68      58.942  25.779  70.332  1.00  0.00           C  
ATOM   2149  H5'   G    68      58.334  26.580  70.753  1.00  0.00           H  
ATOM   2150 H5''   G    68      59.843  25.725  70.943  1.00  0.00           H  
ATOM   2151  C4'   G    68      58.201  24.469  70.675  1.00  0.00           C  
ATOM   2152  H4'   G    68      57.939  24.460  71.733  1.00  0.00           H  
ATOM   2153  O4'   G    68      57.077  24.198  69.827  1.00  0.00           O  
ATOM   2154  C1'   G    68      57.000  22.793  69.681  1.00  0.00           C  
ATOM   2155  H1'   G    68      56.029  22.378  69.947  1.00  0.00           H  
ATOM   2156  N9    G    68      57.251  22.501  68.267  1.00  0.00           N  
ATOM   2157  C8    G    68      57.901  23.258  67.323  1.00  0.00           C  
ATOM   2158  H8    G    68      58.251  24.272  67.445  1.00  0.00           H  
ATOM   2159  N7    G    68      57.977  22.784  66.146  1.00  0.00           N  
ATOM   2160  C5    G    68      57.422  21.584  66.304  1.00  0.00           C  
ATOM   2161  C6    G    68      57.330  20.422  65.463  1.00  0.00           C  
ATOM   2162  O6    G    68      57.783  20.327  64.286  1.00  0.00           O  
ATOM   2163  N1    G    68      56.844  19.261  65.983  1.00  0.00           N  
ATOM   2164  H1    G    68      57.013  18.357  65.564  1.00  0.00           H  
ATOM   2165  C2    G    68      56.240  19.236  67.215  1.00  0.00           C  
ATOM   2166  N2    G    68      55.999  18.078  67.696  1.00  0.00           N  
ATOM   2167  H21   G    68      56.178  17.308  67.066  1.00  0.00           H  
ATOM   2168  H22   G    68      55.858  17.925  68.684  1.00  0.00           H  
ATOM   2169  N3    G    68      56.222  20.268  67.987  1.00  0.00           N  
ATOM   2170  C4    G    68      56.860  21.371  67.537  1.00  0.00           C  
ATOM   2171  C3'   G    68      59.110  23.205  70.479  1.00  0.00           C  
ATOM   2172  H3'   G    68      59.490  23.263  69.459  1.00  0.00           H  
ATOM   2173  C2'   G    68      58.081  22.147  70.508  1.00  0.00           C  
ATOM   2174  H2'   G    68      58.441  21.217  70.068  1.00  0.00           H  
ATOM   2175  O2'   G    68      57.582  21.888  71.774  1.00  0.00           O  
ATOM   2176 HO2'   G    68      56.861  21.255  71.766  1.00  0.00           H  
ATOM   2177  O3'   G    68      60.094  23.026  71.437  1.00  0.00           O  
ATOM   2178  P     G    69      61.221  21.996  71.314  1.00  0.00           P  
ATOM   2179  OP1   G    69      62.062  22.019  72.512  1.00  0.00           O  
ATOM   2180  OP2   G    69      62.010  22.481  70.159  1.00  0.00           O  
ATOM   2181  O5'   G    69      60.810  20.475  71.026  1.00  0.00           O  
ATOM   2182  C5'   G    69      60.120  19.696  71.952  1.00  0.00           C  
ATOM   2183  H5'   G    69      59.235  20.230  72.296  1.00  0.00           H  
ATOM   2184 H5''   G    69      60.876  19.609  72.733  1.00  0.00           H  
ATOM   2185  C4'   G    69      59.659  18.270  71.393  1.00  0.00           C  
ATOM   2186  H4'   G    69      59.086  17.795  72.190  1.00  0.00           H  
ATOM   2187  O4'   G    69      58.864  18.310  70.229  1.00  0.00           O  
ATOM   2188  C1'   G    69      59.237  17.258  69.331  1.00  0.00           C  
ATOM   2189  H1'   G    69      58.387  16.649  69.021  1.00  0.00           H  
ATOM   2190  N9    G    69      59.831  17.822  68.123  1.00  0.00           N  
ATOM   2191  C8    G    69      59.986  19.138  67.792  1.00  0.00           C  
ATOM   2192  H8    G    69      59.653  19.879  68.504  1.00  0.00           H  
ATOM   2193  N7    G    69      60.483  19.424  66.641  1.00  0.00           N  
ATOM   2194  C5    G    69      60.580  18.123  66.095  1.00  0.00           C  
ATOM   2195  C6    G    69      61.040  17.678  64.803  1.00  0.00           C  
ATOM   2196  O6    G    69      61.456  18.344  63.853  1.00  0.00           O  
ATOM   2197  N1    G    69      60.954  16.297  64.686  1.00  0.00           N  
ATOM   2198  H1    G    69      61.008  15.934  63.745  1.00  0.00           H  
ATOM   2199  C2    G    69      60.586  15.413  65.710  1.00  0.00           C  
ATOM   2200  N2    G    69      60.839  14.167  65.621  1.00  0.00           N  
ATOM   2201  H21   G    69      61.155  13.851  64.716  1.00  0.00           H  
ATOM   2202  H22   G    69      60.674  13.499  66.360  1.00  0.00           H  
ATOM   2203  N3    G    69      60.271  15.762  66.929  1.00  0.00           N  
ATOM   2204  C4    G    69      60.268  17.136  67.018  1.00  0.00           C  
ATOM   2205  C3'   G    69      60.878  17.442  71.069  1.00  0.00           C  
ATOM   2206  H3'   G    69      61.579  17.981  70.431  1.00  0.00           H  
ATOM   2207  C2'   G    69      60.238  16.406  70.080  1.00  0.00           C  
ATOM   2208  H2'   G    69      61.050  16.089  69.426  1.00  0.00           H  
ATOM   2209  O2'   G    69      59.731  15.250  70.841  1.00  0.00           O  
ATOM   2210 HO2'   G    69      60.449  15.073  71.454  1.00  0.00           H  
ATOM   2211  O3'   G    69      61.446  16.787  72.168  1.00  0.00           O  
ATOM   2212  P     C    70      63.028  16.717  72.225  1.00  0.00           P  
ATOM   2213  OP1   C    70      63.385  16.213  73.565  1.00  0.00           O  
ATOM   2214  OP2   C    70      63.594  18.031  71.834  1.00  0.00           O  
ATOM   2215  O5'   C    70      63.421  15.714  71.077  1.00  0.00           O  
ATOM   2216  C5'   C    70      63.164  14.330  71.205  1.00  0.00           C  
ATOM   2217  H5'   C    70      62.095  14.260  71.406  1.00  0.00           H  
ATOM   2218 H5''   C    70      63.913  13.925  71.886  1.00  0.00           H  
ATOM   2219  C4'   C    70      63.359  13.556  69.854  1.00  0.00           C  
ATOM   2220  H4'   C    70      62.851  12.592  69.878  1.00  0.00           H  
ATOM   2221  O4'   C    70      62.862  14.384  68.803  1.00  0.00           O  
ATOM   2222  C1'   C    70      63.480  14.026  67.582  1.00  0.00           C  
ATOM   2223  H1'   C    70      62.884  13.280  67.057  1.00  0.00           H  
ATOM   2224  N1    C    70      63.800  15.258  66.728  1.00  0.00           N  
ATOM   2225  C6    C    70      63.539  16.517  67.159  1.00  0.00           C  
ATOM   2226  H6    C    70      62.996  16.670  68.080  1.00  0.00           H  
ATOM   2227  C5    C    70      63.930  17.533  66.376  1.00  0.00           C  
ATOM   2228  H5    C    70      63.630  18.527  66.673  1.00  0.00           H  
ATOM   2229  C4    C    70      64.456  17.288  65.109  1.00  0.00           C  
ATOM   2230  N4    C    70      65.004  18.331  64.469  1.00  0.00           N  
ATOM   2231  H41   C    70      65.187  19.181  64.984  1.00  0.00           H  
ATOM   2232  H42   C    70      65.462  18.054  63.612  1.00  0.00           H  
ATOM   2233  N3    C    70      64.712  16.083  64.675  1.00  0.00           N  
ATOM   2234  C2    C    70      64.334  15.056  65.393  1.00  0.00           C  
ATOM   2235  O2    C    70      64.339  13.954  64.906  1.00  0.00           O  
ATOM   2236  C3'   C    70      64.863  13.381  69.513  1.00  0.00           C  
ATOM   2237  H3'   C    70      65.288  14.317  69.874  1.00  0.00           H  
ATOM   2238  C2'   C    70      64.828  13.425  67.998  1.00  0.00           C  
ATOM   2239  H2'   C    70      65.704  14.016  67.730  1.00  0.00           H  
ATOM   2240  O2'   C    70      64.751  12.151  67.419  1.00  0.00           O  
ATOM   2241 HO2'   C    70      65.565  11.668  67.581  1.00  0.00           H  
ATOM   2242  O3'   C    70      65.576  12.285  70.203  1.00  0.00           O  
ATOM   2243  P    U3    71      67.108  12.046  69.973  1.00  0.00           P  
ATOM   2244  OP1  U3    71      67.637  10.900  70.798  1.00  0.00           O  
ATOM   2245  OP2  U3    71      67.783  13.347  70.121  1.00  0.00           O  
ATOM   2246  O5'  U3    71      67.334  11.633  68.418  1.00  0.00           O  
ATOM   2247  C5'  U3    71      67.059  10.255  68.056  1.00  0.00           C  
ATOM   2248  H5'  U3    71      65.972  10.174  68.049  1.00  0.00           H  
ATOM   2249 H5''  U3    71      67.453   9.508  68.746  1.00  0.00           H  
ATOM   2250  C4'  U3    71      67.426   9.922  66.641  1.00  0.00           C  
ATOM   2251  H4'  U3    71      67.072   8.931  66.355  1.00  0.00           H  
ATOM   2252  O4'  U3    71      67.021  10.873  65.683  1.00  0.00           O  
ATOM   2253  C1'  U3    71      68.202  11.425  65.066  1.00  0.00           C  
ATOM   2254  H1'  U3    71      68.312  10.776  64.197  1.00  0.00           H  
ATOM   2255  N1   U3    71      67.940  12.849  64.777  1.00  0.00           N  
ATOM   2256  C6   U3    71      67.871  13.813  65.752  1.00  0.00           C  
ATOM   2257  H6   U3    71      67.673  13.473  66.758  1.00  0.00           H  
ATOM   2258  C5   U3    71      67.888  15.161  65.500  1.00  0.00           C  
ATOM   2259  H5   U3    71      67.854  15.961  66.225  1.00  0.00           H  
ATOM   2260  C4   U3    71      67.925  15.546  64.116  1.00  0.00           C  
ATOM   2261  O4   U3    71      67.995  16.677  63.651  1.00  0.00           O  
ATOM   2262  N3   U3    71      68.123  14.626  63.179  1.00  0.00           N  
ATOM   2263  H3   U3    71      68.174  14.963  62.228  1.00  0.00           H  
ATOM   2264  C2   U3    71      68.111  13.256  63.397  1.00  0.00           C  
ATOM   2265  O2   U3    71      68.246  12.463  62.431  1.00  0.00           O  
ATOM   2266  C3'  U3    71      68.987   9.804  66.611  1.00  0.00           C  
ATOM   2267  H3'  U3    71      69.413   9.718  67.611  1.00  0.00           H  
ATOM   2268  C2'  U3    71      69.415  11.153  65.984  1.00  0.00           C  
ATOM   2269  H2'  U3    71      69.556  11.930  66.735  1.00  0.00           H  
ATOM   2270  O2'  U3    71      70.633  10.937  65.163  1.00  0.00           O  
ATOM   2271 HO2'  U3    71      71.431  11.051  65.684  1.00  0.00           H  
ATOM   2272  O3'  U3    71      69.339   8.658  65.834  1.00  0.00           O  
ATOM   2273 HO3'  U3    71      70.163   8.848  65.380  1.00  0.00           H  
TER    2274       U3    71 
ATOM   2274 MG    MG    72      31.473  65.588  53.392  1.00  0.00          MG  
TER    2275       MG    72 
ATOM   2275 MG    MG    73      39.210  26.727  47.761  1.00  0.00          MG  
TER    2276       MG    73 
ATOM   2276 MG    MG    74      41.778  10.031  55.864  1.00  0.00          MG  
TER    2277       MG    74 
ATOM   2277 MG    MG    75      61.574  19.109  51.109  1.00  0.00          MG  
TER    2278       MG    75 
ATOM   2278 MG    MG    76      41.607  21.379  37.147  1.00  0.00          MG  
TER    2279       MG    76 
ATOM   2279 MG    MG    77      47.641  29.759  48.802  1.00  0.00          MG  
TER    2280       MG    77 
END  
