# Supplementary material for: Modeling the structure of the frameshift-stimulatory pseudoknot in SARS-CoV-2 reveals multiple possible conformers
Source: PLoS Comput Biol. 2021 Jan 19;17(1):e1008603. doi: 10.1371/journal.pcbi.1008603 (PMC7845960; doi:10.1371/journal.pcbi.1008603)
Supplement: S1 Data — Files in.pdb format for each of the model structures presented in the manuscript are included in an archived.zip folder. The files corresponding to the structures shown in Figs 3B, 3E, 3H, 4B, 4E, 4H, 5B, 6A–6F, and 7A–7G are named FigNX_1.pdb, where N is the figure number and X is the letter for the figure panel. These structures represent the most populated of the clusters found in the corresponding MD simulations. The structures of the second- and third-most populated clusters from each of the simulations are in the files named FigNX_2.pdb and FigNX_3.pdb, respectively. (ZIP) [file pcbi.1008603.s006.zip › Fig4B_3.pdb]

ATOM      1 HO5'  U5     1      41.231  24.914  26.410  1.00  0.00           H  
ATOM      2  O5'  U5     1      41.270  24.142  26.980  1.00  0.00           O  
ATOM      3  C5'  U5     1      42.641  24.003  27.199  1.00  0.00           C  
ATOM      4  H5'  U5     1      43.164  24.072  26.245  1.00  0.00           H  
ATOM      5 H5''  U5     1      42.895  23.024  27.605  1.00  0.00           H  
ATOM      6  C4'  U5     1      43.201  25.186  28.089  1.00  0.00           C  
ATOM      7  H4'  U5     1      44.287  25.195  28.188  1.00  0.00           H  
ATOM      8  O4'  U5     1      42.758  26.427  27.623  1.00  0.00           O  
ATOM      9  C1'  U5     1      42.566  27.316  28.777  1.00  0.00           C  
ATOM     10  H1'  U5     1      43.370  28.034  28.944  1.00  0.00           H  
ATOM     11  N1   U5     1      41.320  28.103  28.580  1.00  0.00           N  
ATOM     12  C6   U5     1      40.156  27.511  28.217  1.00  0.00           C  
ATOM     13  H6   U5     1      40.187  26.440  28.076  1.00  0.00           H  
ATOM     14  C5   U5     1      38.993  28.163  27.968  1.00  0.00           C  
ATOM     15  H5   U5     1      38.073  27.721  27.617  1.00  0.00           H  
ATOM     16  C4   U5     1      39.003  29.671  28.077  1.00  0.00           C  
ATOM     17  O4   U5     1      38.033  30.263  27.813  1.00  0.00           O  
ATOM     18  N3   U5     1      40.156  30.215  28.678  1.00  0.00           N  
ATOM     19  H3   U5     1      40.152  31.192  28.931  1.00  0.00           H  
ATOM     20  C2   U5     1      41.335  29.490  28.904  1.00  0.00           C  
ATOM     21  O2   U5     1      42.267  29.991  29.491  1.00  0.00           O  
ATOM     22  C3'  U5     1      42.504  25.057  29.485  1.00  0.00           C  
ATOM     23  H3'  U5     1      41.465  24.802  29.279  1.00  0.00           H  
ATOM     24  C2'  U5     1      42.619  26.486  30.041  1.00  0.00           C  
ATOM     25  H2'  U5     1      41.773  26.702  30.693  1.00  0.00           H  
ATOM     26  O2'  U5     1      43.847  26.610  30.802  1.00  0.00           O  
ATOM     27 HO2'  U5     1      43.601  26.364  31.697  1.00  0.00           H  
ATOM     28  O3'  U5     1      43.164  23.960  30.187  1.00  0.00           O  
ATOM     29  P     U     2      42.535  23.510  31.545  1.00  0.00           P  
ATOM     30  OP1   U     2      42.944  22.093  31.831  1.00  0.00           O  
ATOM     31  OP2   U     2      41.084  23.649  31.494  1.00  0.00           O  
ATOM     32  O5'   U     2      43.074  24.491  32.751  1.00  0.00           O  
ATOM     33  C5'   U     2      44.314  24.290  33.387  1.00  0.00           C  
ATOM     34  H5'   U     2      45.150  24.186  32.696  1.00  0.00           H  
ATOM     35 H5''   U     2      44.338  23.445  34.075  1.00  0.00           H  
ATOM     36  C4'   U     2      44.664  25.589  34.180  1.00  0.00           C  
ATOM     37  H4'   U     2      45.616  25.628  34.710  1.00  0.00           H  
ATOM     38  O4'   U     2      44.591  26.773  33.420  1.00  0.00           O  
ATOM     39  C1'   U     2      44.131  27.907  34.122  1.00  0.00           C  
ATOM     40  H1'   U     2      44.995  28.491  34.440  1.00  0.00           H  
ATOM     41  N1    U     2      43.098  28.696  33.369  1.00  0.00           N  
ATOM     42  C6    U     2      43.413  29.970  32.981  1.00  0.00           C  
ATOM     43  H6    U     2      44.437  30.241  33.191  1.00  0.00           H  
ATOM     44  C5    U     2      42.464  30.784  32.431  1.00  0.00           C  
ATOM     45  H5    U     2      42.836  31.714  32.026  1.00  0.00           H  
ATOM     46  C4    U     2      41.084  30.282  32.309  1.00  0.00           C  
ATOM     47  O4    U     2      40.181  30.977  31.878  1.00  0.00           O  
ATOM     48  N3    U     2      40.828  28.960  32.610  1.00  0.00           N  
ATOM     49  H3    U     2      39.903  28.558  32.552  1.00  0.00           H  
ATOM     50  C2    U     2      41.750  28.173  33.164  1.00  0.00           C  
ATOM     51  O2    U     2      41.480  27.030  33.304  1.00  0.00           O  
ATOM     52  C3'   U     2      43.563  25.784  35.181  1.00  0.00           C  
ATOM     53  H3'   U     2      42.605  25.493  34.750  1.00  0.00           H  
ATOM     54  C2'   U     2      43.702  27.338  35.470  1.00  0.00           C  
ATOM     55  H2'   U     2      42.715  27.668  35.795  1.00  0.00           H  
ATOM     56  O2'   U     2      44.638  27.680  36.506  1.00  0.00           O  
ATOM     57 HO2'   U     2      44.247  27.446  37.351  1.00  0.00           H  
ATOM     58  O3'   U     2      43.841  24.973  36.393  1.00  0.00           O  
ATOM     59  P     U     3      42.875  25.156  37.608  1.00  0.00           P  
ATOM     60  OP1   U     3      42.911  23.904  38.397  1.00  0.00           O  
ATOM     61  OP2   U     3      41.520  25.691  37.254  1.00  0.00           O  
ATOM     62  O5'   U     3      43.449  26.356  38.506  1.00  0.00           O  
ATOM     63  C5'   U     3      44.499  26.102  39.450  1.00  0.00           C  
ATOM     64  H5'   U     3      45.388  25.926  38.844  1.00  0.00           H  
ATOM     65 H5''   U     3      44.327  25.194  40.028  1.00  0.00           H  
ATOM     66  C4'   U     3      44.809  27.361  40.250  1.00  0.00           C  
ATOM     67  H4'   U     3      45.522  27.098  41.031  1.00  0.00           H  
ATOM     68  O4'   U     3      45.513  28.335  39.524  1.00  0.00           O  
ATOM     69  C1'   U     3      45.133  29.577  40.074  1.00  0.00           C  
ATOM     70  H1'   U     3      46.029  29.933  40.583  1.00  0.00           H  
ATOM     71  N1    U     3      44.862  30.508  38.964  1.00  0.00           N  
ATOM     72  C6    U     3      43.778  30.302  38.105  1.00  0.00           C  
ATOM     73  H6    U     3      43.062  29.542  38.382  1.00  0.00           H  
ATOM     74  C5    U     3      43.700  30.962  36.937  1.00  0.00           C  
ATOM     75  H5    U     3      42.943  30.715  36.208  1.00  0.00           H  
ATOM     76  C4    U     3      44.784  31.843  36.503  1.00  0.00           C  
ATOM     77  O4    U     3      44.947  32.274  35.403  1.00  0.00           O  
ATOM     78  N3    U     3      45.793  32.012  37.447  1.00  0.00           N  
ATOM     79  H3    U     3      46.648  32.408  37.082  1.00  0.00           H  
ATOM     80  C2    U     3      45.935  31.342  38.609  1.00  0.00           C  
ATOM     81  O2    U     3      46.933  31.589  39.320  1.00  0.00           O  
ATOM     82  C3'   U     3      43.548  27.939  40.949  1.00  0.00           C  
ATOM     83  H3'   U     3      42.646  27.939  40.337  1.00  0.00           H  
ATOM     84  C2'   U     3      44.092  29.358  41.146  1.00  0.00           C  
ATOM     85  H2'   U     3      43.265  30.043  40.957  1.00  0.00           H  
ATOM     86  O2'   U     3      44.632  29.348  42.475  1.00  0.00           O  
ATOM     87 HO2'   U     3      43.892  29.095  43.031  1.00  0.00           H  
ATOM     88  O3'   U     3      43.259  27.087  42.014  1.00  0.00           O  
ATOM     89  P     G     4      41.919  27.147  42.882  1.00  0.00           P  
ATOM     90  OP1   G     4      41.875  25.978  43.743  1.00  0.00           O  
ATOM     91  OP2   G     4      40.822  27.451  41.956  1.00  0.00           O  
ATOM     92  O5'   G     4      42.185  28.439  43.764  1.00  0.00           O  
ATOM     93  C5'   G     4      42.900  28.402  44.976  1.00  0.00           C  
ATOM     94  H5'   G     4      43.884  27.933  44.941  1.00  0.00           H  
ATOM     95 H5''   G     4      42.350  27.695  45.597  1.00  0.00           H  
ATOM     96  C4'   G     4      42.926  29.799  45.558  1.00  0.00           C  
ATOM     97  H4'   G     4      43.654  29.862  46.366  1.00  0.00           H  
ATOM     98  O4'   G     4      43.469  30.783  44.574  1.00  0.00           O  
ATOM     99  C1'   G     4      42.577  31.885  44.344  1.00  0.00           C  
ATOM    100  H1'   G     4      43.217  32.762  44.248  1.00  0.00           H  
ATOM    101  N9    G     4      41.915  31.746  43.070  1.00  0.00           N  
ATOM    102  C8    G     4      40.869  31.013  42.641  1.00  0.00           C  
ATOM    103  H8    G     4      40.447  30.270  43.302  1.00  0.00           H  
ATOM    104  N7    G     4      40.536  31.137  41.394  1.00  0.00           N  
ATOM    105  C5    G     4      41.478  32.053  40.933  1.00  0.00           C  
ATOM    106  C6    G     4      41.673  32.596  39.637  1.00  0.00           C  
ATOM    107  O6    G     4      40.945  32.458  38.648  1.00  0.00           O  
ATOM    108  N1    G     4      42.822  33.308  39.491  1.00  0.00           N  
ATOM    109  H1    G     4      42.968  33.834  38.641  1.00  0.00           H  
ATOM    110  C2    G     4      43.655  33.504  40.515  1.00  0.00           C  
ATOM    111  N2    G     4      44.735  34.138  40.269  1.00  0.00           N  
ATOM    112  H21   G     4      44.719  34.647  39.396  1.00  0.00           H  
ATOM    113  H22   G     4      45.453  34.369  40.940  1.00  0.00           H  
ATOM    114  N3    G     4      43.562  32.961  41.709  1.00  0.00           N  
ATOM    115  C4    G     4      42.413  32.282  41.913  1.00  0.00           C  
ATOM    116  C3'   G     4      41.558  30.341  45.991  1.00  0.00           C  
ATOM    117  H3'   G     4      40.733  29.853  45.473  1.00  0.00           H  
ATOM    118  C2'   G     4      41.635  31.772  45.527  1.00  0.00           C  
ATOM    119  H2'   G     4      40.669  32.186  45.236  1.00  0.00           H  
ATOM    120  O2'   G     4      42.100  32.653  46.517  1.00  0.00           O  
ATOM    121 HO2'   G     4      42.069  32.120  47.315  1.00  0.00           H  
ATOM    122  O3'   G     4      41.383  30.073  47.371  1.00  0.00           O  
ATOM    123  P     C     5      39.872  30.143  47.999  1.00  0.00           P  
ATOM    124  OP1   C     5      40.037  29.141  48.998  1.00  0.00           O  
ATOM    125  OP2   C     5      38.874  30.004  46.930  1.00  0.00           O  
ATOM    126  O5'   C     5      39.722  31.648  48.546  1.00  0.00           O  
ATOM    127  C5'   C     5      40.464  32.152  49.666  1.00  0.00           C  
ATOM    128  H5'   C     5      41.061  32.977  49.278  1.00  0.00           H  
ATOM    129 H5''   C     5      41.161  31.412  50.061  1.00  0.00           H  
ATOM    130  C4'   C     5      39.663  32.699  50.814  1.00  0.00           C  
ATOM    131  H4'   C     5      40.290  33.214  51.541  1.00  0.00           H  
ATOM    132  O4'   C     5      38.695  33.621  50.361  1.00  0.00           O  
ATOM    133  C1'   C     5      37.610  33.461  51.181  1.00  0.00           C  
ATOM    134  H1'   C     5      37.320  34.415  51.621  1.00  0.00           H  
ATOM    135  N1    C     5      36.303  33.135  50.460  1.00  0.00           N  
ATOM    136  C6    C     5      36.337  32.541  49.240  1.00  0.00           C  
ATOM    137  H6    C     5      37.295  32.220  48.855  1.00  0.00           H  
ATOM    138  C5    C     5      35.178  32.364  48.519  1.00  0.00           C  
ATOM    139  H5    C     5      35.252  31.868  47.563  1.00  0.00           H  
ATOM    140  C4    C     5      33.957  32.757  49.123  1.00  0.00           C  
ATOM    141  N4    C     5      32.833  32.629  48.446  1.00  0.00           N  
ATOM    142  H41   C     5      32.836  32.343  47.477  1.00  0.00           H  
ATOM    143  H42   C     5      32.098  33.219  48.808  1.00  0.00           H  
ATOM    144  N3    C     5      33.955  33.291  50.317  1.00  0.00           N  
ATOM    145  C2    C     5      35.077  33.472  51.062  1.00  0.00           C  
ATOM    146  O2    C     5      34.913  33.918  52.177  1.00  0.00           O  
ATOM    147  C3'   C     5      38.885  31.573  51.556  1.00  0.00           C  
ATOM    148  H3'   C     5      38.423  30.915  50.820  1.00  0.00           H  
ATOM    149  C2'   C     5      37.825  32.337  52.260  1.00  0.00           C  
ATOM    150  H2'   C     5      36.970  31.702  52.492  1.00  0.00           H  
ATOM    151  O2'   C     5      38.249  33.046  53.418  1.00  0.00           O  
ATOM    152 HO2'   C     5      37.584  33.101  54.107  1.00  0.00           H  
ATOM    153  O3'   C     5      39.770  30.954  52.514  1.00  0.00           O  
ATOM    154  P     G     6      39.484  29.496  52.967  1.00  0.00           P  
ATOM    155  OP1   G     6      40.511  29.074  53.982  1.00  0.00           O  
ATOM    156  OP2   G     6      39.265  28.679  51.711  1.00  0.00           O  
ATOM    157  O5'   G     6      38.046  29.510  53.726  1.00  0.00           O  
ATOM    158  C5'   G     6      37.936  30.006  55.110  1.00  0.00           C  
ATOM    159  H5'   G     6      38.265  31.044  55.152  1.00  0.00           H  
ATOM    160 H5''   G     6      38.510  29.448  55.850  1.00  0.00           H  
ATOM    161  C4'   G     6      36.492  29.860  55.585  1.00  0.00           C  
ATOM    162  H4'   G     6      36.556  30.266  56.595  1.00  0.00           H  
ATOM    163  O4'   G     6      35.414  30.484  54.821  1.00  0.00           O  
ATOM    164  C1'   G     6      34.312  29.599  54.644  1.00  0.00           C  
ATOM    165  H1'   G     6      33.345  30.093  54.739  1.00  0.00           H  
ATOM    166  N9    G     6      34.329  28.905  53.336  1.00  0.00           N  
ATOM    167  C8    G     6      35.281  28.969  52.385  1.00  0.00           C  
ATOM    168  H8    G     6      36.161  29.595  52.346  1.00  0.00           H  
ATOM    169  N7    G     6      35.112  28.145  51.336  1.00  0.00           N  
ATOM    170  C5    G     6      33.961  27.519  51.739  1.00  0.00           C  
ATOM    171  C6    G     6      33.237  26.404  51.101  1.00  0.00           C  
ATOM    172  O6    G     6      33.417  25.841  50.037  1.00  0.00           O  
ATOM    173  N1    G     6      32.193  25.935  51.831  1.00  0.00           N  
ATOM    174  H1    G     6      31.564  25.233  51.467  1.00  0.00           H  
ATOM    175  C2    G     6      31.634  26.544  52.897  1.00  0.00           C  
ATOM    176  N2    G     6      30.795  25.820  53.623  1.00  0.00           N  
ATOM    177  H21   G     6      30.382  24.988  53.227  1.00  0.00           H  
ATOM    178  H22   G     6      30.684  26.109  54.584  1.00  0.00           H  
ATOM    179  N3    G     6      32.259  27.529  53.568  1.00  0.00           N  
ATOM    180  C4    G     6      33.390  27.927  52.963  1.00  0.00           C  
ATOM    181  C3'   G     6      36.069  28.370  55.798  1.00  0.00           C  
ATOM    182  H3'   G     6      36.413  27.673  55.033  1.00  0.00           H  
ATOM    183  C2'   G     6      34.519  28.541  55.760  1.00  0.00           C  
ATOM    184  H2'   G     6      33.943  27.648  55.518  1.00  0.00           H  
ATOM    185  O2'   G     6      34.005  28.920  57.033  1.00  0.00           O  
ATOM    186 HO2'   G     6      34.794  29.170  57.518  1.00  0.00           H  
ATOM    187  O3'   G     6      36.422  27.953  57.151  1.00  0.00           O  
ATOM    188  P     G     7      36.625  26.365  57.439  1.00  0.00           P  
ATOM    189  OP1   G     7      37.045  26.278  58.826  1.00  0.00           O  
ATOM    190  OP2   G     7      37.510  25.868  56.377  1.00  0.00           O  
ATOM    191  O5'   G     7      35.217  25.657  57.293  1.00  0.00           O  
ATOM    192  C5'   G     7      34.268  25.713  58.330  1.00  0.00           C  
ATOM    193  H5'   G     7      33.771  26.672  58.183  1.00  0.00           H  
ATOM    194 H5''   G     7      34.625  25.975  59.326  1.00  0.00           H  
ATOM    195  C4'   G     7      33.180  24.637  58.271  1.00  0.00           C  
ATOM    196  H4'   G     7      32.730  24.700  59.262  1.00  0.00           H  
ATOM    197  O4'   G     7      32.266  24.846  57.240  1.00  0.00           O  
ATOM    198  C1'   G     7      31.961  23.669  56.579  1.00  0.00           C  
ATOM    199  H1'   G     7      30.871  23.668  56.600  1.00  0.00           H  
ATOM    200  N9    G     7      32.431  23.723  55.217  1.00  0.00           N  
ATOM    201  C8    G     7      33.523  24.396  54.673  1.00  0.00           C  
ATOM    202  H8    G     7      34.070  25.158  55.207  1.00  0.00           H  
ATOM    203  N7    G     7      33.834  24.066  53.492  1.00  0.00           N  
ATOM    204  C5    G     7      32.878  23.060  53.148  1.00  0.00           C  
ATOM    205  C6    G     7      32.674  22.264  51.963  1.00  0.00           C  
ATOM    206  O6    G     7      33.186  22.351  50.859  1.00  0.00           O  
ATOM    207  N1    G     7      31.844  21.203  52.183  1.00  0.00           N  
ATOM    208  H1    G     7      31.711  20.428  51.549  1.00  0.00           H  
ATOM    209  C2    G     7      31.022  21.135  53.202  1.00  0.00           C  
ATOM    210  N2    G     7      30.230  20.103  53.307  1.00  0.00           N  
ATOM    211  H21   G     7      30.066  19.539  52.485  1.00  0.00           H  
ATOM    212  H22   G     7      29.924  19.829  54.230  1.00  0.00           H  
ATOM    213  N3    G     7      31.127  21.837  54.345  1.00  0.00           N  
ATOM    214  C4    G     7      32.051  22.824  54.232  1.00  0.00           C  
ATOM    215  C3'   G     7      33.740  23.264  58.035  1.00  0.00           C  
ATOM    216  H3'   G     7      34.587  23.377  57.358  1.00  0.00           H  
ATOM    217  C2'   G     7      32.632  22.522  57.355  1.00  0.00           C  
ATOM    218  H2'   G     7      33.130  21.790  56.720  1.00  0.00           H  
ATOM    219  O2'   G     7      31.729  21.921  58.330  1.00  0.00           O  
ATOM    220 HO2'   G     7      32.028  21.067  58.653  1.00  0.00           H  
ATOM    221  O3'   G     7      34.220  22.694  59.301  1.00  0.00           O  
ATOM    222  P     U     8      35.263  21.542  59.337  1.00  0.00           P  
ATOM    223  OP1   U     8      35.563  21.281  60.721  1.00  0.00           O  
ATOM    224  OP2   U     8      36.340  22.048  58.529  1.00  0.00           O  
ATOM    225  O5'   U     8      34.726  20.190  58.738  1.00  0.00           O  
ATOM    226  C5'   U     8      33.884  19.310  59.535  1.00  0.00           C  
ATOM    227  H5'   U     8      33.114  19.894  60.041  1.00  0.00           H  
ATOM    228 H5''   U     8      34.461  18.738  60.261  1.00  0.00           H  
ATOM    229  C4'   U     8      33.137  18.392  58.513  1.00  0.00           C  
ATOM    230  H4'   U     8      32.275  17.895  58.959  1.00  0.00           H  
ATOM    231  O4'   U     8      32.636  19.128  57.431  1.00  0.00           O  
ATOM    232  C1'   U     8      32.625  18.277  56.339  1.00  0.00           C  
ATOM    233  H1'   U     8      31.639  18.200  55.881  1.00  0.00           H  
ATOM    234  N1    U     8      33.442  18.873  55.256  1.00  0.00           N  
ATOM    235  C6    U     8      34.409  19.771  55.488  1.00  0.00           C  
ATOM    236  H6    U     8      34.719  20.028  56.491  1.00  0.00           H  
ATOM    237  C5    U     8      35.143  20.336  54.407  1.00  0.00           C  
ATOM    238  H5    U     8      35.940  21.050  54.548  1.00  0.00           H  
ATOM    239  C4    U     8      34.959  19.881  53.082  1.00  0.00           C  
ATOM    240  O4    U     8      35.505  20.358  52.090  1.00  0.00           O  
ATOM    241  N3    U     8      33.958  18.947  52.880  1.00  0.00           N  
ATOM    242  H3    U     8      33.720  18.752  51.918  1.00  0.00           H  
ATOM    243  C2    U     8      33.230  18.402  53.962  1.00  0.00           C  
ATOM    244  O2    U     8      32.393  17.480  53.737  1.00  0.00           O  
ATOM    245  C3'   U     8      34.031  17.261  57.906  1.00  0.00           C  
ATOM    246  H3'   U     8      34.900  17.764  57.483  1.00  0.00           H  
ATOM    247  C2'   U     8      33.114  16.908  56.675  1.00  0.00           C  
ATOM    248  H2'   U     8      33.553  16.338  55.857  1.00  0.00           H  
ATOM    249  O2'   U     8      32.024  16.189  57.230  1.00  0.00           O  
ATOM    250 HO2'   U     8      31.497  16.017  56.446  1.00  0.00           H  
ATOM    251  O3'   U     8      34.340  16.157  58.776  1.00  0.00           O  
ATOM    252  P     G     9      35.378  15.081  58.272  1.00  0.00           P  
ATOM    253  OP1   G     9      35.527  14.146  59.410  1.00  0.00           O  
ATOM    254  OP2   G     9      36.567  15.750  57.754  1.00  0.00           O  
ATOM    255  O5'   G     9      34.824  14.279  57.079  1.00  0.00           O  
ATOM    256  C5'   G     9      33.822  13.210  57.141  1.00  0.00           C  
ATOM    257  H5'   G     9      32.851  13.507  57.536  1.00  0.00           H  
ATOM    258 H5''   G     9      34.194  12.352  57.700  1.00  0.00           H  
ATOM    259  C4'   G     9      33.603  12.729  55.638  1.00  0.00           C  
ATOM    260  H4'   G     9      32.872  11.921  55.651  1.00  0.00           H  
ATOM    261  O4'   G     9      33.109  13.848  54.859  1.00  0.00           O  
ATOM    262  C1'   G     9      33.607  13.641  53.527  1.00  0.00           C  
ATOM    263  H1'   G     9      32.738  13.610  52.870  1.00  0.00           H  
ATOM    264  N9    G     9      34.525  14.727  53.096  1.00  0.00           N  
ATOM    265  C8    G     9      35.415  15.537  53.808  1.00  0.00           C  
ATOM    266  H8    G     9      35.409  15.347  54.871  1.00  0.00           H  
ATOM    267  N7    G     9      36.189  16.263  53.068  1.00  0.00           N  
ATOM    268  C5    G     9      35.840  15.882  51.748  1.00  0.00           C  
ATOM    269  C6    G     9      36.371  16.324  50.504  1.00  0.00           C  
ATOM    270  O6    G     9      37.010  17.326  50.190  1.00  0.00           O  
ATOM    271  N1    G     9      35.874  15.612  49.419  1.00  0.00           N  
ATOM    272  H1    G     9      36.336  15.788  48.538  1.00  0.00           H  
ATOM    273  C2    G     9      34.930  14.559  49.580  1.00  0.00           C  
ATOM    274  N2    G     9      34.543  13.880  48.589  1.00  0.00           N  
ATOM    275  H21   G     9      34.987  14.094  47.707  1.00  0.00           H  
ATOM    276  H22   G     9      33.724  13.301  48.710  1.00  0.00           H  
ATOM    277  N3    G     9      34.332  14.229  50.743  1.00  0.00           N  
ATOM    278  C4    G     9      34.914  14.866  51.812  1.00  0.00           C  
ATOM    279  C3'   G     9      34.956  12.263  54.972  1.00  0.00           C  
ATOM    280  H3'   G     9      35.773  12.983  55.025  1.00  0.00           H  
ATOM    281  C2'   G     9      34.441  12.327  53.524  1.00  0.00           C  
ATOM    282  H2'   G     9      35.301  12.409  52.860  1.00  0.00           H  
ATOM    283  O2'   G     9      33.680  11.214  53.081  1.00  0.00           O  
ATOM    284 HO2'   G     9      33.682  11.231  52.121  1.00  0.00           H  
ATOM    285  O3'   G     9      35.393  11.023  55.350  1.00  0.00           O  
ATOM    286  P     U    10      36.932  10.822  55.590  1.00  0.00           P  
ATOM    287  OP1   U    10      37.111   9.433  56.045  1.00  0.00           O  
ATOM    288  OP2   U    10      37.520  11.933  56.339  1.00  0.00           O  
ATOM    289  O5'   U    10      37.611  10.885  54.126  1.00  0.00           O  
ATOM    290  C5'   U    10      37.393   9.788  53.181  1.00  0.00           C  
ATOM    291  H5'   U    10      36.387   9.369  53.187  1.00  0.00           H  
ATOM    292 H5''   U    10      38.113   9.007  53.422  1.00  0.00           H  
ATOM    293  C4'   U    10      37.579  10.240  51.746  1.00  0.00           C  
ATOM    294  H4'   U    10      36.947   9.640  51.091  1.00  0.00           H  
ATOM    295  O4'   U    10      37.314  11.649  51.588  1.00  0.00           O  
ATOM    296  C1'   U    10      37.953  12.207  50.467  1.00  0.00           C  
ATOM    297  H1'   U    10      37.114  12.403  49.799  1.00  0.00           H  
ATOM    298  N1    U    10      38.732  13.491  50.582  1.00  0.00           N  
ATOM    299  C6    U    10      39.095  13.872  51.883  1.00  0.00           C  
ATOM    300  H6    U    10      38.835  13.323  52.776  1.00  0.00           H  
ATOM    301  C5    U    10      39.690  15.076  52.037  1.00  0.00           C  
ATOM    302  H5    U    10      40.027  15.538  52.954  1.00  0.00           H  
ATOM    303  C4    U    10      40.106  15.825  50.832  1.00  0.00           C  
ATOM    304  O4    U    10      40.692  16.904  50.813  1.00  0.00           O  
ATOM    305  N3    U    10      39.919  15.278  49.577  1.00  0.00           N  
ATOM    306  H3    U    10      40.046  15.871  48.769  1.00  0.00           H  
ATOM    307  C2    U    10      39.111  14.213  49.448  1.00  0.00           C  
ATOM    308  O2    U    10      38.876  13.722  48.345  1.00  0.00           O  
ATOM    309  C3'   U    10      38.975  10.200  51.210  1.00  0.00           C  
ATOM    310  H3'   U    10      39.690  10.659  51.893  1.00  0.00           H  
ATOM    311  C2'   U    10      38.865  11.086  49.981  1.00  0.00           C  
ATOM    312  H2'   U    10      39.863  11.480  49.792  1.00  0.00           H  
ATOM    313  O2'   U    10      38.226  10.503  48.848  1.00  0.00           O  
ATOM    314 HO2'   U    10      38.882   9.859  48.572  1.00  0.00           H  
ATOM    315  O3'   U    10      39.269   8.840  50.768  1.00  0.00           O  
ATOM    316  P     A    11      40.688   8.139  51.160  1.00  0.00           P  
ATOM    317  OP1   A    11      40.494   6.678  50.818  1.00  0.00           O  
ATOM    318  OP2   A    11      41.029   8.532  52.547  1.00  0.00           O  
ATOM    319  O5'   A    11      41.612   8.848  50.131  1.00  0.00           O  
ATOM    320  C5'   A    11      41.542   8.459  48.774  1.00  0.00           C  
ATOM    321  H5'   A    11      40.526   8.375  48.387  1.00  0.00           H  
ATOM    322 H5''   A    11      42.123   7.556  48.590  1.00  0.00           H  
ATOM    323  C4'   A    11      42.171   9.572  47.939  1.00  0.00           C  
ATOM    324  H4'   A    11      42.127   9.363  46.870  1.00  0.00           H  
ATOM    325  O4'   A    11      41.463  10.808  48.077  1.00  0.00           O  
ATOM    326  C1'   A    11      42.321  11.955  47.993  1.00  0.00           C  
ATOM    327  H1'   A    11      41.968  12.622  47.207  1.00  0.00           H  
ATOM    328  N9    A    11      42.531  12.644  49.309  1.00  0.00           N  
ATOM    329  C8    A    11      42.340  12.137  50.574  1.00  0.00           C  
ATOM    330  H8    A    11      41.943  11.147  50.740  1.00  0.00           H  
ATOM    331  N7    A    11      42.606  12.991  51.508  1.00  0.00           N  
ATOM    332  C5    A    11      43.066  14.115  50.831  1.00  0.00           C  
ATOM    333  C6    A    11      43.545  15.406  51.202  1.00  0.00           C  
ATOM    334  N6    A    11      43.675  15.887  52.412  1.00  0.00           N  
ATOM    335  H61   A    11      44.151  16.777  52.377  1.00  0.00           H  
ATOM    336  H62   A    11      43.491  15.347  53.245  1.00  0.00           H  
ATOM    337  N1    A    11      43.821  16.349  50.284  1.00  0.00           N  
ATOM    338  C2    A    11      43.648  15.961  48.994  1.00  0.00           C  
ATOM    339  H2    A    11      43.934  16.709  48.269  1.00  0.00           H  
ATOM    340  N3    A    11      43.290  14.773  48.496  1.00  0.00           N  
ATOM    341  C4    A    11      42.974  13.912  49.491  1.00  0.00           C  
ATOM    342  C3'   A    11      43.638   9.843  48.271  1.00  0.00           C  
ATOM    343  H3'   A    11      43.796   9.710  49.342  1.00  0.00           H  
ATOM    344  C2'   A    11      43.665  11.282  47.722  1.00  0.00           C  
ATOM    345  H2'   A    11      44.476  11.930  48.054  1.00  0.00           H  
ATOM    346  O2'   A    11      43.830  11.208  46.293  1.00  0.00           O  
ATOM    347 HO2'   A    11      44.176  12.033  45.946  1.00  0.00           H  
ATOM    348  O3'   A    11      44.543   8.932  47.639  1.00  0.00           O  
ATOM    349  P     A    12      45.985   8.669  48.210  1.00  0.00           P  
ATOM    350  OP1   A    12      46.590   7.532  47.458  1.00  0.00           O  
ATOM    351  OP2   A    12      45.839   8.543  49.663  1.00  0.00           O  
ATOM    352  O5'   A    12      46.797   9.984  47.820  1.00  0.00           O  
ATOM    353  C5'   A    12      47.019  10.352  46.467  1.00  0.00           C  
ATOM    354  H5'   A    12      46.237   9.987  45.801  1.00  0.00           H  
ATOM    355 H5''   A    12      47.848   9.673  46.264  1.00  0.00           H  
ATOM    356  C4'   A    12      47.506  11.636  46.051  1.00  0.00           C  
ATOM    357  H4'   A    12      47.782  11.643  44.997  1.00  0.00           H  
ATOM    358  O4'   A    12      46.406  12.510  46.239  1.00  0.00           O  
ATOM    359  C1'   A    12      46.862  13.810  46.669  1.00  0.00           C  
ATOM    360  H1'   A    12      46.413  14.618  46.090  1.00  0.00           H  
ATOM    361  N9    A    12      46.677  14.083  48.179  1.00  0.00           N  
ATOM    362  C8    A    12      46.407  13.260  49.244  1.00  0.00           C  
ATOM    363  H8    A    12      46.461  12.187  49.134  1.00  0.00           H  
ATOM    364  N7    A    12      46.574  13.800  50.407  1.00  0.00           N  
ATOM    365  C5    A    12      46.744  15.139  50.129  1.00  0.00           C  
ATOM    366  C6    A    12      46.917  16.355  50.808  1.00  0.00           C  
ATOM    367  N6    A    12      46.977  16.572  52.082  1.00  0.00           N  
ATOM    368  H61   A    12      46.823  15.746  52.642  1.00  0.00           H  
ATOM    369  H62   A    12      47.085  17.507  52.449  1.00  0.00           H  
ATOM    370  N1    A    12      47.221  17.460  50.124  1.00  0.00           N  
ATOM    371  C2    A    12      47.342  17.459  48.787  1.00  0.00           C  
ATOM    372  H2    A    12      47.579  18.404  48.320  1.00  0.00           H  
ATOM    373  N3    A    12      47.118  16.448  48.019  1.00  0.00           N  
ATOM    374  C4    A    12      46.888  15.347  48.755  1.00  0.00           C  
ATOM    375  C3'   A    12      48.676  12.295  46.733  1.00  0.00           C  
ATOM    376  H3'   A    12      48.637  12.085  47.802  1.00  0.00           H  
ATOM    377  C2'   A    12      48.387  13.809  46.441  1.00  0.00           C  
ATOM    378  H2'   A    12      48.893  14.359  47.235  1.00  0.00           H  
ATOM    379  O2'   A    12      48.701  14.146  45.090  1.00  0.00           O  
ATOM    380 HO2'   A    12      49.128  13.390  44.681  1.00  0.00           H  
ATOM    381  O3'   A    12      49.870  11.896  46.072  1.00  0.00           O  
ATOM    382  P     G    13      51.203  12.013  46.778  1.00  0.00           P  
ATOM    383  OP1   G    13      52.195  11.359  45.861  1.00  0.00           O  
ATOM    384  OP2   G    13      51.080  11.605  48.184  1.00  0.00           O  
ATOM    385  O5'   G    13      51.386  13.588  46.905  1.00  0.00           O  
ATOM    386  C5'   G    13      51.780  14.376  45.836  1.00  0.00           C  
ATOM    387  H5'   G    13      51.136  14.134  44.990  1.00  0.00           H  
ATOM    388 H5''   G    13      52.786  14.195  45.458  1.00  0.00           H  
ATOM    389  C4'   G    13      51.778  15.871  46.182  1.00  0.00           C  
ATOM    390  H4'   G    13      51.750  16.435  45.249  1.00  0.00           H  
ATOM    391  O4'   G    13      50.662  16.215  46.987  1.00  0.00           O  
ATOM    392  C1'   G    13      51.099  17.258  47.816  1.00  0.00           C  
ATOM    393  H1'   G    13      50.407  18.099  47.767  1.00  0.00           H  
ATOM    394  N9    G    13      50.947  16.794  49.235  1.00  0.00           N  
ATOM    395  C8    G    13      51.045  15.506  49.776  1.00  0.00           C  
ATOM    396  H8    G    13      51.258  14.655  49.146  1.00  0.00           H  
ATOM    397  N7    G    13      50.755  15.392  51.020  1.00  0.00           N  
ATOM    398  C5    G    13      50.508  16.684  51.388  1.00  0.00           C  
ATOM    399  C6    G    13      50.317  17.283  52.681  1.00  0.00           C  
ATOM    400  O6    G    13      50.203  16.766  53.812  1.00  0.00           O  
ATOM    401  N1    G    13      50.100  18.662  52.603  1.00  0.00           N  
ATOM    402  H1    G    13      50.045  19.267  53.410  1.00  0.00           H  
ATOM    403  C2    G    13      50.027  19.335  51.425  1.00  0.00           C  
ATOM    404  N2    G    13      49.850  20.586  51.484  1.00  0.00           N  
ATOM    405  H21   G    13      49.920  21.049  50.589  1.00  0.00           H  
ATOM    406  H22   G    13      50.097  21.114  52.309  1.00  0.00           H  
ATOM    407  N3    G    13      50.207  18.844  50.237  1.00  0.00           N  
ATOM    408  C4    G    13      50.547  17.547  50.307  1.00  0.00           C  
ATOM    409  C3'   G    13      53.049  16.246  46.990  1.00  0.00           C  
ATOM    410  H3'   G    13      53.242  15.531  47.789  1.00  0.00           H  
ATOM    411  C2'   G    13      52.548  17.559  47.576  1.00  0.00           C  
ATOM    412  H2'   G    13      53.106  17.793  48.482  1.00  0.00           H  
ATOM    413  O2'   G    13      52.650  18.653  46.622  1.00  0.00           O  
ATOM    414 HO2'   G    13      51.905  18.672  46.017  1.00  0.00           H  
ATOM    415  O3'   G    13      54.216  16.309  46.209  1.00  0.00           O  
ATOM    416  P     U    14      55.528  15.487  46.707  1.00  0.00           P  
ATOM    417  OP1   U    14      56.613  15.838  45.751  1.00  0.00           O  
ATOM    418  OP2   U    14      55.179  14.030  46.923  1.00  0.00           O  
ATOM    419  O5'   U    14      55.968  16.142  48.101  1.00  0.00           O  
ATOM    420  C5'   U    14      56.429  17.411  48.140  1.00  0.00           C  
ATOM    421  H5'   U    14      55.888  18.048  47.440  1.00  0.00           H  
ATOM    422 H5''   U    14      57.416  17.387  47.677  1.00  0.00           H  
ATOM    423  C4'   U    14      56.560  18.164  49.445  1.00  0.00           C  
ATOM    424  H4'   U    14      56.951  19.162  49.247  1.00  0.00           H  
ATOM    425  O4'   U    14      55.235  18.218  50.017  1.00  0.00           O  
ATOM    426  C1'   U    14      55.384  18.015  51.436  1.00  0.00           C  
ATOM    427  H1'   U    14      55.038  18.901  51.968  1.00  0.00           H  
ATOM    428  N1    U    14      54.556  16.835  51.822  1.00  0.00           N  
ATOM    429  C6    U    14      54.557  15.680  51.092  1.00  0.00           C  
ATOM    430  H6    U    14      55.174  15.581  50.211  1.00  0.00           H  
ATOM    431  C5    U    14      53.892  14.551  51.523  1.00  0.00           C  
ATOM    432  H5    U    14      53.982  13.610  51.002  1.00  0.00           H  
ATOM    433  C4    U    14      53.170  14.576  52.746  1.00  0.00           C  
ATOM    434  O4    U    14      52.640  13.603  53.282  1.00  0.00           O  
ATOM    435  N3    U    14      53.091  15.893  53.297  1.00  0.00           N  
ATOM    436  H3    U    14      52.550  15.941  54.149  1.00  0.00           H  
ATOM    437  C2    U    14      53.653  17.081  52.888  1.00  0.00           C  
ATOM    438  O2    U    14      53.454  18.190  53.384  1.00  0.00           O  
ATOM    439  C3'   U    14      57.478  17.411  50.434  1.00  0.00           C  
ATOM    440  H3'   U    14      57.379  16.327  50.371  1.00  0.00           H  
ATOM    441  C2'   U    14      56.899  17.880  51.760  1.00  0.00           C  
ATOM    442  H2'   U    14      57.082  17.210  52.601  1.00  0.00           H  
ATOM    443  O2'   U    14      57.306  19.221  52.085  1.00  0.00           O  
ATOM    444 HO2'   U    14      58.136  19.038  52.533  1.00  0.00           H  
ATOM    445  O3'   U    14      58.872  17.727  50.370  1.00  0.00           O  
ATOM    446  P     G    15      60.003  17.193  51.391  1.00  0.00           P  
ATOM    447  OP1   G    15      61.324  17.225  50.717  1.00  0.00           O  
ATOM    448  OP2   G    15      59.585  16.002  52.048  1.00  0.00           O  
ATOM    449  O5'   G    15      60.096  18.460  52.464  1.00  0.00           O  
ATOM    450  C5'   G    15      60.410  19.797  51.984  1.00  0.00           C  
ATOM    451  H5'   G    15      59.514  20.192  51.505  1.00  0.00           H  
ATOM    452 H5''   G    15      61.176  19.850  51.210  1.00  0.00           H  
ATOM    453  C4'   G    15      60.702  20.620  53.164  1.00  0.00           C  
ATOM    454  H4'   G    15      60.907  21.666  52.937  1.00  0.00           H  
ATOM    455  O4'   G    15      59.624  20.423  54.099  1.00  0.00           O  
ATOM    456  C1'   G    15      60.004  20.435  55.470  1.00  0.00           C  
ATOM    457  H1'   G    15      59.642  21.342  55.955  1.00  0.00           H  
ATOM    458  N9    G    15      59.482  19.271  56.229  1.00  0.00           N  
ATOM    459  C8    G    15      59.398  17.973  55.837  1.00  0.00           C  
ATOM    460  H8    G    15      59.797  17.595  54.908  1.00  0.00           H  
ATOM    461  N7    G    15      58.851  17.183  56.703  1.00  0.00           N  
ATOM    462  C5    G    15      58.504  18.095  57.728  1.00  0.00           C  
ATOM    463  C6    G    15      57.822  17.849  58.962  1.00  0.00           C  
ATOM    464  O6    G    15      57.428  16.779  59.435  1.00  0.00           O  
ATOM    465  N1    G    15      57.531  18.972  59.769  1.00  0.00           N  
ATOM    466  H1    G    15      57.064  18.879  60.659  1.00  0.00           H  
ATOM    467  C2    G    15      58.052  20.206  59.418  1.00  0.00           C  
ATOM    468  N2    G    15      57.817  21.276  60.184  1.00  0.00           N  
ATOM    469  H21   G    15      58.455  22.050  60.067  1.00  0.00           H  
ATOM    470  H22   G    15      57.394  21.212  61.099  1.00  0.00           H  
ATOM    471  N3    G    15      58.656  20.470  58.273  1.00  0.00           N  
ATOM    472  C4    G    15      58.817  19.362  57.441  1.00  0.00           C  
ATOM    473  C3'   G    15      61.901  20.052  53.991  1.00  0.00           C  
ATOM    474  H3'   G    15      61.888  18.963  53.958  1.00  0.00           H  
ATOM    475  C2'   G    15      61.560  20.546  55.453  1.00  0.00           C  
ATOM    476  H2'   G    15      61.982  19.783  56.107  1.00  0.00           H  
ATOM    477  O2'   G    15      61.974  21.882  55.651  1.00  0.00           O  
ATOM    478 HO2'   G    15      62.146  22.020  56.585  1.00  0.00           H  
ATOM    479  O3'   G    15      63.194  20.526  53.574  1.00  0.00           O  
ATOM    480  P     C    16      64.257  19.476  52.852  1.00  0.00           P  
ATOM    481  OP1   C    16      65.384  20.315  52.373  1.00  0.00           O  
ATOM    482  OP2   C    16      63.626  18.524  51.872  1.00  0.00           O  
ATOM    483  O5'   C    16      64.856  18.524  54.051  1.00  0.00           O  
ATOM    484  C5'   C    16      65.677  18.934  55.172  1.00  0.00           C  
ATOM    485  H5'   C    16      65.135  19.628  55.814  1.00  0.00           H  
ATOM    486 H5''   C    16      66.571  19.412  54.773  1.00  0.00           H  
ATOM    487  C4'   C    16      66.147  17.744  55.973  1.00  0.00           C  
ATOM    488  H4'   C    16      66.997  18.054  56.579  1.00  0.00           H  
ATOM    489  O4'   C    16      65.179  17.147  56.756  1.00  0.00           O  
ATOM    490  C1'   C    16      65.162  15.769  56.515  1.00  0.00           C  
ATOM    491  H1'   C    16      65.331  15.245  57.455  1.00  0.00           H  
ATOM    492  N1    C    16      63.845  15.484  56.036  1.00  0.00           N  
ATOM    493  C6    C    16      63.489  15.724  54.745  1.00  0.00           C  
ATOM    494  H6    C    16      64.195  16.128  54.035  1.00  0.00           H  
ATOM    495  C5    C    16      62.255  15.388  54.271  1.00  0.00           C  
ATOM    496  H5    C    16      62.045  15.547  53.223  1.00  0.00           H  
ATOM    497  C4    C    16      61.462  14.720  55.159  1.00  0.00           C  
ATOM    498  N4    C    16      60.247  14.646  54.686  1.00  0.00           N  
ATOM    499  H41   C    16      59.530  14.168  55.213  1.00  0.00           H  
ATOM    500  H42   C    16      60.046  15.165  53.843  1.00  0.00           H  
ATOM    501  N3    C    16      61.665  14.629  56.401  1.00  0.00           N  
ATOM    502  C2    C    16      62.881  14.897  56.888  1.00  0.00           C  
ATOM    503  O2    C    16      63.019  14.684  58.069  1.00  0.00           O  
ATOM    504  C3'   C    16      66.802  16.772  55.041  1.00  0.00           C  
ATOM    505  H3'   C    16      66.425  16.886  54.024  1.00  0.00           H  
ATOM    506  C2'   C    16      66.307  15.418  55.558  1.00  0.00           C  
ATOM    507  H2'   C    16      66.021  14.759  54.738  1.00  0.00           H  
ATOM    508  O2'   C    16      67.345  14.792  56.286  1.00  0.00           O  
ATOM    509 HO2'   C    16      68.093  14.829  55.686  1.00  0.00           H  
ATOM    510  O3'   C    16      68.270  16.997  55.127  1.00  0.00           O  
ATOM    511  P     A    17      69.168  16.532  54.005  1.00  0.00           P  
ATOM    512  OP1   A    17      70.529  16.838  54.416  1.00  0.00           O  
ATOM    513  OP2   A    17      68.689  17.117  52.699  1.00  0.00           O  
ATOM    514  O5'   A    17      69.025  14.919  54.143  1.00  0.00           O  
ATOM    515  C5'   A    17      69.394  14.074  53.007  1.00  0.00           C  
ATOM    516  H5'   A    17      70.455  14.237  52.813  1.00  0.00           H  
ATOM    517 H5''   A    17      68.680  14.250  52.203  1.00  0.00           H  
ATOM    518  C4'   A    17      69.096  12.565  53.261  1.00  0.00           C  
ATOM    519  H4'   A    17      69.185  12.065  52.296  1.00  0.00           H  
ATOM    520  O4'   A    17      70.014  12.003  54.169  1.00  0.00           O  
ATOM    521  C1'   A    17      69.394  11.252  55.213  1.00  0.00           C  
ATOM    522  H1'   A    17      69.962  10.330  55.332  1.00  0.00           H  
ATOM    523  N9    A    17      69.327  11.967  56.544  1.00  0.00           N  
ATOM    524  C8    A    17      69.726  13.219  56.840  1.00  0.00           C  
ATOM    525  H8    A    17      70.074  13.910  56.086  1.00  0.00           H  
ATOM    526  N7    A    17      69.604  13.546  58.074  1.00  0.00           N  
ATOM    527  C5    A    17      69.064  12.398  58.650  1.00  0.00           C  
ATOM    528  C6    A    17      68.602  11.987  59.925  1.00  0.00           C  
ATOM    529  N6    A    17      68.522  12.800  60.931  1.00  0.00           N  
ATOM    530  H61   A    17      68.066  12.581  61.805  1.00  0.00           H  
ATOM    531  H62   A    17      68.849  13.740  60.763  1.00  0.00           H  
ATOM    532  N1    A    17      68.224  10.754  60.203  1.00  0.00           N  
ATOM    533  C2    A    17      68.091   9.943  59.165  1.00  0.00           C  
ATOM    534  H2    A    17      67.840   8.923  59.416  1.00  0.00           H  
ATOM    535  N3    A    17      68.312  10.145  57.878  1.00  0.00           N  
ATOM    536  C4    A    17      68.829  11.434  57.668  1.00  0.00           C  
ATOM    537  C3'   A    17      67.613  12.215  53.780  1.00  0.00           C  
ATOM    538  H3'   A    17      67.242  13.059  54.362  1.00  0.00           H  
ATOM    539  C2'   A    17      67.977  11.025  54.657  1.00  0.00           C  
ATOM    540  H2'   A    17      67.288  11.098  55.498  1.00  0.00           H  
ATOM    541  O2'   A    17      67.804   9.781  54.042  1.00  0.00           O  
ATOM    542 HO2'   A    17      67.952   9.127  54.728  1.00  0.00           H  
ATOM    543  O3'   A    17      66.682  11.934  52.723  1.00  0.00           O  
ATOM    544  P     G    18      65.356  12.760  52.473  1.00  0.00           P  
ATOM    545  OP1   G    18      64.430  11.837  51.730  1.00  0.00           O  
ATOM    546  OP2   G    18      65.790  14.058  51.917  1.00  0.00           O  
ATOM    547  O5'   G    18      64.617  12.918  53.894  1.00  0.00           O  
ATOM    548  C5'   G    18      63.534  12.049  54.268  1.00  0.00           C  
ATOM    549  H5'   G    18      62.733  12.035  53.529  1.00  0.00           H  
ATOM    550 H5''   G    18      63.014  12.440  55.142  1.00  0.00           H  
ATOM    551  C4'   G    18      63.936  10.563  54.507  1.00  0.00           C  
ATOM    552  H4'   G    18      64.064  10.044  53.557  1.00  0.00           H  
ATOM    553  O4'   G    18      65.152  10.382  55.248  1.00  0.00           O  
ATOM    554  C1'   G    18      64.920   9.818  56.508  1.00  0.00           C  
ATOM    555  H1'   G    18      65.722   9.106  56.705  1.00  0.00           H  
ATOM    556  N9    G    18      64.930  10.775  57.628  1.00  0.00           N  
ATOM    557  C8    G    18      65.447  12.030  57.480  1.00  0.00           C  
ATOM    558  H8    G    18      65.692  12.359  56.481  1.00  0.00           H  
ATOM    559  N7    G    18      65.425  12.727  58.639  1.00  0.00           N  
ATOM    560  C5    G    18      65.037  11.796  59.627  1.00  0.00           C  
ATOM    561  C6    G    18      64.998  11.921  61.050  1.00  0.00           C  
ATOM    562  O6    G    18      64.917  12.914  61.758  1.00  0.00           O  
ATOM    563  N1    G    18      64.563  10.743  61.637  1.00  0.00           N  
ATOM    564  H1    G    18      64.173  10.771  62.568  1.00  0.00           H  
ATOM    565  C2    G    18      64.351   9.586  60.937  1.00  0.00           C  
ATOM    566  N2    G    18      63.922   8.538  61.569  1.00  0.00           N  
ATOM    567  H21   G    18      63.743   8.543  62.563  1.00  0.00           H  
ATOM    568  H22   G    18      63.893   7.727  60.967  1.00  0.00           H  
ATOM    569  N3    G    18      64.566   9.411  59.621  1.00  0.00           N  
ATOM    570  C4    G    18      64.877  10.561  59.002  1.00  0.00           C  
ATOM    571  C3'   G    18      62.885   9.854  55.345  1.00  0.00           C  
ATOM    572  H3'   G    18      62.202  10.486  55.912  1.00  0.00           H  
ATOM    573  C2'   G    18      63.651   9.017  56.357  1.00  0.00           C  
ATOM    574  H2'   G    18      63.153   8.948  57.324  1.00  0.00           H  
ATOM    575  O2'   G    18      64.073   7.724  55.860  1.00  0.00           O  
ATOM    576 HO2'   G    18      64.047   7.715  54.900  1.00  0.00           H  
ATOM    577  O3'   G    18      62.250   9.016  54.449  1.00  0.00           O  
ATOM    578  P     C    19      60.717   9.041  54.235  1.00  0.00           P  
ATOM    579  OP1   C    19      60.366   8.004  53.291  1.00  0.00           O  
ATOM    580  OP2   C    19      60.161  10.431  54.137  1.00  0.00           O  
ATOM    581  O5'   C    19      60.322   8.618  55.657  1.00  0.00           O  
ATOM    582  C5'   C    19      60.561   7.327  56.146  1.00  0.00           C  
ATOM    583  H5'   C    19      61.527   6.968  55.790  1.00  0.00           H  
ATOM    584 H5''   C    19      59.882   6.638  55.643  1.00  0.00           H  
ATOM    585  C4'   C    19      60.323   7.129  57.675  1.00  0.00           C  
ATOM    586  H4'   C    19      60.308   6.094  58.016  1.00  0.00           H  
ATOM    587  O4'   C    19      61.393   7.655  58.457  1.00  0.00           O  
ATOM    588  C1'   C    19      60.947   8.182  59.690  1.00  0.00           C  
ATOM    589  H1'   C    19      61.413   7.559  60.452  1.00  0.00           H  
ATOM    590  N1    C    19      61.213   9.632  59.801  1.00  0.00           N  
ATOM    591  C6    C    19      61.413  10.404  58.695  1.00  0.00           C  
ATOM    592  H6    C    19      61.337   9.956  57.715  1.00  0.00           H  
ATOM    593  C5    C    19      61.581  11.709  58.839  1.00  0.00           C  
ATOM    594  H5    C    19      61.652  12.338  57.964  1.00  0.00           H  
ATOM    595  C4    C    19      61.604  12.205  60.162  1.00  0.00           C  
ATOM    596  N4    C    19      61.733  13.521  60.283  1.00  0.00           N  
ATOM    597  H41   C    19      61.761  13.868  61.231  1.00  0.00           H  
ATOM    598  H42   C    19      61.818  14.052  59.428  1.00  0.00           H  
ATOM    599  N3    C    19      61.471  11.485  61.269  1.00  0.00           N  
ATOM    600  C2    C    19      61.204  10.179  61.082  1.00  0.00           C  
ATOM    601  O2    C    19      60.775   9.460  61.956  1.00  0.00           O  
ATOM    602  C3'   C    19      59.099   7.870  58.118  1.00  0.00           C  
ATOM    603  H3'   C    19      59.204   8.890  57.749  1.00  0.00           H  
ATOM    604  C2'   C    19      59.460   7.956  59.558  1.00  0.00           C  
ATOM    605  H2'   C    19      58.948   8.841  59.936  1.00  0.00           H  
ATOM    606  O2'   C    19      59.048   6.760  60.213  1.00  0.00           O  
ATOM    607 HO2'   C    19      58.237   6.913  60.703  1.00  0.00           H  
ATOM    608  O3'   C    19      57.957   7.130  57.726  1.00  0.00           O  
ATOM    609  P     C    20      56.588   7.853  57.333  1.00  0.00           P  
ATOM    610  OP1   C    20      55.642   6.918  56.689  1.00  0.00           O  
ATOM    611  OP2   C    20      57.040   9.031  56.613  1.00  0.00           O  
ATOM    612  O5'   C    20      56.072   8.283  58.821  1.00  0.00           O  
ATOM    613  C5'   C    20      55.796   7.301  59.728  1.00  0.00           C  
ATOM    614  H5'   C    20      56.603   6.575  59.633  1.00  0.00           H  
ATOM    615 H5''   C    20      54.901   6.781  59.388  1.00  0.00           H  
ATOM    616  C4'   C    20      55.705   7.873  61.172  1.00  0.00           C  
ATOM    617  H4'   C    20      55.591   7.085  61.916  1.00  0.00           H  
ATOM    618  O4'   C    20      56.909   8.630  61.347  1.00  0.00           O  
ATOM    619  C1'   C    20      56.636   9.614  62.368  1.00  0.00           C  
ATOM    620  H1'   C    20      57.060   9.306  63.324  1.00  0.00           H  
ATOM    621  N1    C    20      57.281  10.942  61.973  1.00  0.00           N  
ATOM    622  C6    C    20      57.727  11.161  60.745  1.00  0.00           C  
ATOM    623  H6    C    20      57.594  10.471  59.925  1.00  0.00           H  
ATOM    624  C5    C    20      58.154  12.382  60.371  1.00  0.00           C  
ATOM    625  H5    C    20      58.453  12.608  59.359  1.00  0.00           H  
ATOM    626  C4    C    20      58.170  13.346  61.418  1.00  0.00           C  
ATOM    627  N4    C    20      58.525  14.585  61.141  1.00  0.00           N  
ATOM    628  H41   C    20      58.771  14.874  60.206  1.00  0.00           H  
ATOM    629  H42   C    20      58.367  15.272  61.864  1.00  0.00           H  
ATOM    630  N3    C    20      57.736  13.137  62.587  1.00  0.00           N  
ATOM    631  C2    C    20      57.303  11.929  62.937  1.00  0.00           C  
ATOM    632  O2    C    20      56.817  11.900  64.057  1.00  0.00           O  
ATOM    633  C3'   C    20      54.636   8.909  61.279  1.00  0.00           C  
ATOM    634  H3'   C    20      54.662   9.578  60.418  1.00  0.00           H  
ATOM    635  C2'   C    20      55.145   9.696  62.533  1.00  0.00           C  
ATOM    636  H2'   C    20      54.816  10.735  62.501  1.00  0.00           H  
ATOM    637  O2'   C    20      54.859   9.040  63.828  1.00  0.00           O  
ATOM    638 HO2'   C    20      54.815   9.671  64.550  1.00  0.00           H  
ATOM    639  O3'   C    20      53.296   8.403  61.344  1.00  0.00           O  
ATOM    640  P     C    21      51.980   9.301  61.089  1.00  0.00           P  
ATOM    641  OP1   C    21      50.829   8.391  61.130  1.00  0.00           O  
ATOM    642  OP2   C    21      52.327  10.166  59.912  1.00  0.00           O  
ATOM    643  O5'   C    21      51.950  10.261  62.369  1.00  0.00           O  
ATOM    644  C5'   C    21      51.776   9.857  63.733  1.00  0.00           C  
ATOM    645  H5'   C    21      52.527   9.109  63.986  1.00  0.00           H  
ATOM    646 H5''   C    21      50.775   9.448  63.866  1.00  0.00           H  
ATOM    647  C4'   C    21      51.944  11.009  64.729  1.00  0.00           C  
ATOM    648  H4'   C    21      51.751  10.556  65.701  1.00  0.00           H  
ATOM    649  O4'   C    21      53.234  11.617  64.654  1.00  0.00           O  
ATOM    650  C1'   C    21      53.187  12.993  65.094  1.00  0.00           C  
ATOM    651  H1'   C    21      53.691  12.926  66.058  1.00  0.00           H  
ATOM    652  N1    C    21      53.760  14.049  64.169  1.00  0.00           N  
ATOM    653  C6    C    21      54.005  13.721  62.825  1.00  0.00           C  
ATOM    654  H6    C    21      53.565  12.813  62.439  1.00  0.00           H  
ATOM    655  C5    C    21      54.793  14.547  62.062  1.00  0.00           C  
ATOM    656  H5    C    21      54.959  14.400  61.005  1.00  0.00           H  
ATOM    657  C4    C    21      55.251  15.732  62.731  1.00  0.00           C  
ATOM    658  N4    C    21      55.917  16.571  62.034  1.00  0.00           N  
ATOM    659  H41   C    21      56.259  17.412  62.477  1.00  0.00           H  
ATOM    660  H42   C    21      56.248  16.351  61.105  1.00  0.00           H  
ATOM    661  N3    C    21      54.926  16.140  63.926  1.00  0.00           N  
ATOM    662  C2    C    21      54.136  15.281  64.661  1.00  0.00           C  
ATOM    663  O2    C    21      53.778  15.621  65.785  1.00  0.00           O  
ATOM    664  C3'   C    21      51.053  12.185  64.455  1.00  0.00           C  
ATOM    665  H3'   C    21      51.321  12.439  63.430  1.00  0.00           H  
ATOM    666  C2'   C    21      51.726  13.208  65.382  1.00  0.00           C  
ATOM    667  H2'   C    21      51.424  14.248  65.253  1.00  0.00           H  
ATOM    668  O2'   C    21      51.532  12.827  66.796  1.00  0.00           O  
ATOM    669 HO2'   C    21      50.662  12.453  66.954  1.00  0.00           H  
ATOM    670  O3'   C    21      49.769  11.928  64.812  1.00  0.00           O  
ATOM    671  P     G    22      48.501  12.581  64.046  1.00  0.00           P  
ATOM    672  OP1   G    22      47.315  12.244  64.859  1.00  0.00           O  
ATOM    673  OP2   G    22      48.555  12.074  62.617  1.00  0.00           O  
ATOM    674  O5'   G    22      48.701  14.186  64.080  1.00  0.00           O  
ATOM    675  C5'   G    22      48.714  14.956  65.297  1.00  0.00           C  
ATOM    676  H5'   G    22      49.309  14.478  66.075  1.00  0.00           H  
ATOM    677 H5''   G    22      47.722  15.084  65.728  1.00  0.00           H  
ATOM    678  C4'   G    22      49.290  16.403  65.113  1.00  0.00           C  
ATOM    679  H4'   G    22      49.210  16.861  66.098  1.00  0.00           H  
ATOM    680  O4'   G    22      50.681  16.505  64.953  1.00  0.00           O  
ATOM    681  C1'   G    22      51.047  17.504  64.030  1.00  0.00           C  
ATOM    682  H1'   G    22      51.884  18.056  64.458  1.00  0.00           H  
ATOM    683  N9    G    22      51.502  16.907  62.720  1.00  0.00           N  
ATOM    684  C8    G    22      51.094  15.754  62.131  1.00  0.00           C  
ATOM    685  H8    G    22      50.468  15.070  62.685  1.00  0.00           H  
ATOM    686  N7    G    22      51.554  15.541  60.960  1.00  0.00           N  
ATOM    687  C5    G    22      52.364  16.610  60.760  1.00  0.00           C  
ATOM    688  C6    G    22      53.238  16.812  59.673  1.00  0.00           C  
ATOM    689  O6    G    22      53.347  16.143  58.619  1.00  0.00           O  
ATOM    690  N1    G    22      53.918  18.076  59.784  1.00  0.00           N  
ATOM    691  H1    G    22      54.328  18.490  58.959  1.00  0.00           H  
ATOM    692  C2    G    22      53.699  18.917  60.808  1.00  0.00           C  
ATOM    693  N2    G    22      54.414  20.009  60.670  1.00  0.00           N  
ATOM    694  H21   G    22      54.659  20.297  59.733  1.00  0.00           H  
ATOM    695  H22   G    22      54.437  20.616  61.477  1.00  0.00           H  
ATOM    696  N3    G    22      53.011  18.680  61.960  1.00  0.00           N  
ATOM    697  C4    G    22      52.383  17.458  61.855  1.00  0.00           C  
ATOM    698  C3'   G    22      48.672  17.289  64.033  1.00  0.00           C  
ATOM    699  H3'   G    22      48.434  16.657  63.178  1.00  0.00           H  
ATOM    700  C2'   G    22      49.811  18.297  63.813  1.00  0.00           C  
ATOM    701  H2'   G    22      49.646  18.685  62.808  1.00  0.00           H  
ATOM    702  O2'   G    22      49.805  19.352  64.696  1.00  0.00           O  
ATOM    703 HO2'   G    22      48.924  19.696  64.531  1.00  0.00           H  
ATOM    704  O3'   G    22      47.560  18.011  64.574  1.00  0.00           O  
ATOM    705  P     U    23      46.530  18.551  63.521  1.00  0.00           P  
ATOM    706  OP1   U    23      45.273  18.922  64.219  1.00  0.00           O  
ATOM    707  OP2   U    23      46.524  17.545  62.440  1.00  0.00           O  
ATOM    708  O5'   U    23      47.204  19.820  62.928  1.00  0.00           O  
ATOM    709  C5'   U    23      47.154  21.097  63.525  1.00  0.00           C  
ATOM    710  H5'   U    23      47.491  21.008  64.557  1.00  0.00           H  
ATOM    711 H5''   U    23      46.101  21.366  63.437  1.00  0.00           H  
ATOM    712  C4'   U    23      47.990  22.088  62.799  1.00  0.00           C  
ATOM    713  H4'   U    23      48.051  22.912  63.510  1.00  0.00           H  
ATOM    714  O4'   U    23      49.347  21.534  62.725  1.00  0.00           O  
ATOM    715  C1'   U    23      49.976  22.168  61.538  1.00  0.00           C  
ATOM    716  H1'   U    23      50.925  22.695  61.638  1.00  0.00           H  
ATOM    717  N1    U    23      50.348  21.154  60.395  1.00  0.00           N  
ATOM    718  C6    U    23      49.851  19.857  60.342  1.00  0.00           C  
ATOM    719  H6    U    23      49.120  19.622  61.101  1.00  0.00           H  
ATOM    720  C5    U    23      50.165  19.046  59.318  1.00  0.00           C  
ATOM    721  H5    U    23      49.755  18.054  59.198  1.00  0.00           H  
ATOM    722  C4    U    23      51.250  19.487  58.432  1.00  0.00           C  
ATOM    723  O4    U    23      51.803  18.851  57.529  1.00  0.00           O  
ATOM    724  N3    U    23      51.788  20.761  58.633  1.00  0.00           N  
ATOM    725  H3    U    23      52.613  20.992  58.100  1.00  0.00           H  
ATOM    726  C2    U    23      51.267  21.683  59.460  1.00  0.00           C  
ATOM    727  O2    U    23      51.645  22.906  59.422  1.00  0.00           O  
ATOM    728  C3'   U    23      47.548  22.694  61.469  1.00  0.00           C  
ATOM    729  H3'   U    23      47.119  21.981  60.764  1.00  0.00           H  
ATOM    730  C2'   U    23      48.915  23.145  60.940  1.00  0.00           C  
ATOM    731  H2'   U    23      48.902  23.171  59.850  1.00  0.00           H  
ATOM    732  O2'   U    23      49.331  24.455  61.433  1.00  0.00           O  
ATOM    733 HO2'   U    23      48.614  24.984  61.789  1.00  0.00           H  
ATOM    734  O3'   U    23      46.696  23.769  61.682  1.00  0.00           O  
ATOM    735  P     C    24      45.650  24.069  60.566  1.00  0.00           P  
ATOM    736  OP1   C    24      45.089  25.389  61.023  1.00  0.00           O  
ATOM    737  OP2   C    24      44.673  22.931  60.429  1.00  0.00           O  
ATOM    738  O5'   C    24      46.381  24.301  59.174  1.00  0.00           O  
ATOM    739  C5'   C    24      47.133  25.429  58.923  1.00  0.00           C  
ATOM    740  H5'   C    24      47.906  25.599  59.673  1.00  0.00           H  
ATOM    741 H5''   C    24      46.368  26.202  59.001  1.00  0.00           H  
ATOM    742  C4'   C    24      47.772  25.402  57.516  1.00  0.00           C  
ATOM    743  H4'   C    24      48.120  26.424  57.366  1.00  0.00           H  
ATOM    744  O4'   C    24      48.885  24.486  57.311  1.00  0.00           O  
ATOM    745  C1'   C    24      48.795  24.045  55.931  1.00  0.00           C  
ATOM    746  H1'   C    24      49.641  24.306  55.295  1.00  0.00           H  
ATOM    747  N1    C    24      48.679  22.544  55.949  1.00  0.00           N  
ATOM    748  C6    C    24      48.071  21.888  56.985  1.00  0.00           C  
ATOM    749  H6    C    24      47.438  22.391  57.702  1.00  0.00           H  
ATOM    750  C5    C    24      48.127  20.542  57.089  1.00  0.00           C  
ATOM    751  H5    C    24      47.634  19.968  57.860  1.00  0.00           H  
ATOM    752  C4    C    24      48.687  19.830  55.992  1.00  0.00           C  
ATOM    753  N4    C    24      48.604  18.543  55.837  1.00  0.00           N  
ATOM    754  H41   C    24      48.043  18.061  56.525  1.00  0.00           H  
ATOM    755  H42   C    24      48.836  18.054  54.984  1.00  0.00           H  
ATOM    756  N3    C    24      49.171  20.363  54.914  1.00  0.00           N  
ATOM    757  C2    C    24      49.218  21.778  54.900  1.00  0.00           C  
ATOM    758  O2    C    24      49.605  22.365  53.982  1.00  0.00           O  
ATOM    759  C3'   C    24      46.622  25.133  56.508  1.00  0.00           C  
ATOM    760  H3'   C    24      46.115  24.204  56.768  1.00  0.00           H  
ATOM    761  C2'   C    24      47.512  24.600  55.316  1.00  0.00           C  
ATOM    762  H2'   C    24      47.193  23.718  54.761  1.00  0.00           H  
ATOM    763  O2'   C    24      47.893  25.731  54.451  1.00  0.00           O  
ATOM    764 HO2'   C    24      47.075  25.978  54.015  1.00  0.00           H  
ATOM    765  O3'   C    24      45.644  26.183  56.296  1.00  0.00           O  
ATOM    766  P     U    25      44.204  25.901  55.718  1.00  0.00           P  
ATOM    767  OP1   U    25      43.491  27.193  55.890  1.00  0.00           O  
ATOM    768  OP2   U    25      43.634  24.591  56.137  1.00  0.00           O  
ATOM    769  O5'   U    25      44.450  25.663  54.164  1.00  0.00           O  
ATOM    770  C5'   U    25      44.920  26.711  53.395  1.00  0.00           C  
ATOM    771  H5'   U    25      45.675  27.324  53.887  1.00  0.00           H  
ATOM    772 H5''   U    25      44.009  27.283  53.219  1.00  0.00           H  
ATOM    773  C4'   U    25      45.489  26.323  52.064  1.00  0.00           C  
ATOM    774  H4'   U    25      45.604  27.237  51.481  1.00  0.00           H  
ATOM    775  O4'   U    25      46.581  25.445  52.076  1.00  0.00           O  
ATOM    776  C1'   U    25      46.384  24.507  50.997  1.00  0.00           C  
ATOM    777  H1'   U    25      47.306  24.602  50.423  1.00  0.00           H  
ATOM    778  N1    U    25      46.381  23.126  51.428  1.00  0.00           N  
ATOM    779  C6    U    25      45.793  22.740  52.648  1.00  0.00           C  
ATOM    780  H6    U    25      45.190  23.406  53.246  1.00  0.00           H  
ATOM    781  C5    U    25      45.904  21.497  53.096  1.00  0.00           C  
ATOM    782  H5    U    25      45.432  21.185  54.016  1.00  0.00           H  
ATOM    783  C4    U    25      46.661  20.482  52.375  1.00  0.00           C  
ATOM    784  O4    U    25      46.875  19.305  52.726  1.00  0.00           O  
ATOM    785  N3    U    25      47.053  20.967  51.146  1.00  0.00           N  
ATOM    786  H3    U    25      47.470  20.237  50.587  1.00  0.00           H  
ATOM    787  C2    U    25      47.143  22.266  50.658  1.00  0.00           C  
ATOM    788  O2    U    25      47.823  22.597  49.677  1.00  0.00           O  
ATOM    789  C3'   U    25      44.382  25.663  51.210  1.00  0.00           C  
ATOM    790  H3'   U    25      44.011  24.847  51.829  1.00  0.00           H  
ATOM    791  C2'   U    25      45.253  25.002  50.108  1.00  0.00           C  
ATOM    792  H2'   U    25      44.756  24.151  49.642  1.00  0.00           H  
ATOM    793  O2'   U    25      45.629  25.885  49.117  1.00  0.00           O  
ATOM    794 HO2'   U    25      44.970  25.800  48.424  1.00  0.00           H  
ATOM    795  O3'   U    25      43.316  26.492  50.844  1.00  0.00           O  
ATOM    796  P     U    26      41.857  25.860  50.593  1.00  0.00           P  
ATOM    797  OP1   U    26      40.853  26.904  50.183  1.00  0.00           O  
ATOM    798  OP2   U    26      41.530  25.108  51.837  1.00  0.00           O  
ATOM    799  O5'   U    26      41.897  24.741  49.466  1.00  0.00           O  
ATOM    800  C5'   U    26      42.169  25.187  48.199  1.00  0.00           C  
ATOM    801  H5'   U    26      43.057  25.805  48.068  1.00  0.00           H  
ATOM    802 H5''   U    26      41.352  25.771  47.776  1.00  0.00           H  
ATOM    803  C4'   U    26      42.344  23.925  47.284  1.00  0.00           C  
ATOM    804  H4'   U    26      42.506  24.210  46.245  1.00  0.00           H  
ATOM    805  O4'   U    26      43.624  23.368  47.624  1.00  0.00           O  
ATOM    806  C1'   U    26      43.565  21.928  47.523  1.00  0.00           C  
ATOM    807  H1'   U    26      44.326  21.606  46.813  1.00  0.00           H  
ATOM    808  N1    U    26      43.634  21.340  48.877  1.00  0.00           N  
ATOM    809  C6    U    26      42.804  21.686  49.961  1.00  0.00           C  
ATOM    810  H6    U    26      42.097  22.494  49.850  1.00  0.00           H  
ATOM    811  C5    U    26      42.836  20.941  51.133  1.00  0.00           C  
ATOM    812  H5    U    26      42.202  21.247  51.952  1.00  0.00           H  
ATOM    813  C4    U    26      43.644  19.706  51.198  1.00  0.00           C  
ATOM    814  O4    U    26      43.714  19.096  52.224  1.00  0.00           O  
ATOM    815  N3    U    26      44.445  19.485  50.129  1.00  0.00           N  
ATOM    816  H3    U    26      45.138  18.751  50.161  1.00  0.00           H  
ATOM    817  C2    U    26      44.499  20.274  49.033  1.00  0.00           C  
ATOM    818  O2    U    26      45.341  19.960  48.202  1.00  0.00           O  
ATOM    819  C3'   U    26      41.228  22.823  47.251  1.00  0.00           C  
ATOM    820  H3'   U    26      40.785  22.706  48.240  1.00  0.00           H  
ATOM    821  C2'   U    26      42.172  21.617  46.906  1.00  0.00           C  
ATOM    822  H2'   U    26      41.732  20.708  47.316  1.00  0.00           H  
ATOM    823  O2'   U    26      42.359  21.437  45.543  1.00  0.00           O  
ATOM    824 HO2'   U    26      41.562  21.055  45.167  1.00  0.00           H  
ATOM    825  O3'   U    26      40.303  23.145  46.269  1.00  0.00           O  
ATOM    826  P     A    27      38.986  22.217  46.107  1.00  0.00           P  
ATOM    827  OP1   A    27      37.877  23.145  45.719  1.00  0.00           O  
ATOM    828  OP2   A    27      38.877  21.304  47.248  1.00  0.00           O  
ATOM    829  O5'   A    27      39.391  21.383  44.810  1.00  0.00           O  
ATOM    830  C5'   A    27      39.518  22.052  43.546  1.00  0.00           C  
ATOM    831  H5'   A    27      40.214  22.877  43.700  1.00  0.00           H  
ATOM    832 H5''   A    27      38.552  22.446  43.232  1.00  0.00           H  
ATOM    833  C4'   A    27      39.877  21.088  42.342  1.00  0.00           C  
ATOM    834  H4'   A    27      39.810  21.676  41.426  1.00  0.00           H  
ATOM    835  O4'   A    27      41.198  20.681  42.443  1.00  0.00           O  
ATOM    836  C1'   A    27      41.304  19.339  42.818  1.00  0.00           C  
ATOM    837  H1'   A    27      41.416  18.744  41.911  1.00  0.00           H  
ATOM    838  N9    A    27      42.301  18.965  43.823  1.00  0.00           N  
ATOM    839  C8    A    27      42.114  18.352  45.055  1.00  0.00           C  
ATOM    840  H8    A    27      41.114  18.090  45.365  1.00  0.00           H  
ATOM    841  N7    A    27      43.240  18.080  45.613  1.00  0.00           N  
ATOM    842  C5    A    27      44.207  18.637  44.767  1.00  0.00           C  
ATOM    843  C6    A    27      45.574  18.916  44.912  1.00  0.00           C  
ATOM    844  N6    A    27      46.296  18.292  45.808  1.00  0.00           N  
ATOM    845  H61   A    27      45.834  17.617  46.400  1.00  0.00           H  
ATOM    846  H62   A    27      47.299  18.404  45.853  1.00  0.00           H  
ATOM    847  N1    A    27      46.240  19.599  43.997  1.00  0.00           N  
ATOM    848  C2    A    27      45.537  20.087  42.974  1.00  0.00           C  
ATOM    849  H2    A    27      46.194  20.608  42.293  1.00  0.00           H  
ATOM    850  N3    A    27      44.247  20.068  42.821  1.00  0.00           N  
ATOM    851  C4    A    27      43.654  19.292  43.751  1.00  0.00           C  
ATOM    852  C3'   A    27      39.011  19.813  42.242  1.00  0.00           C  
ATOM    853  H3'   A    27      38.047  20.000  42.716  1.00  0.00           H  
ATOM    854  C2'   A    27      39.880  18.868  43.099  1.00  0.00           C  
ATOM    855  H2'   A    27      39.608  19.065  44.136  1.00  0.00           H  
ATOM    856  O2'   A    27      39.611  17.528  42.869  1.00  0.00           O  
ATOM    857 HO2'   A    27      39.349  17.416  41.952  1.00  0.00           H  
ATOM    858  O3'   A    27      39.021  19.279  40.917  1.00  0.00           O  
ATOM    859  P     C    28      37.727  19.427  40.086  1.00  0.00           P  
ATOM    860  OP1   C    28      38.181  19.031  38.729  1.00  0.00           O  
ATOM    861  OP2   C    28      37.160  20.772  40.302  1.00  0.00           O  
ATOM    862  O5'   C    28      36.617  18.348  40.537  1.00  0.00           O  
ATOM    863  C5'   C    28      36.748  16.941  40.286  1.00  0.00           C  
ATOM    864  H5'   C    28      37.749  16.771  39.890  1.00  0.00           H  
ATOM    865 H5''   C    28      36.197  16.731  39.369  1.00  0.00           H  
ATOM    866  C4'   C    28      36.398  15.889  41.362  1.00  0.00           C  
ATOM    867  H4'   C    28      36.434  14.898  40.910  1.00  0.00           H  
ATOM    868  O4'   C    28      37.207  15.791  42.554  1.00  0.00           O  
ATOM    869  C1'   C    28      36.525  15.396  43.704  1.00  0.00           C  
ATOM    870  H1'   C    28      36.971  14.524  44.182  1.00  0.00           H  
ATOM    871  N1    C    28      36.362  16.478  44.674  1.00  0.00           N  
ATOM    872  C6    C    28      36.624  17.822  44.351  1.00  0.00           C  
ATOM    873  H6    C    28      36.844  18.175  43.354  1.00  0.00           H  
ATOM    874  C5    C    28      36.971  18.722  45.329  1.00  0.00           C  
ATOM    875  H5    C    28      37.176  19.743  45.042  1.00  0.00           H  
ATOM    876  C4    C    28      36.984  18.198  46.677  1.00  0.00           C  
ATOM    877  N4    C    28      37.374  18.861  47.778  1.00  0.00           N  
ATOM    878  H41   C    28      37.792  19.779  47.730  1.00  0.00           H  
ATOM    879  H42   C    28      37.230  18.327  48.623  1.00  0.00           H  
ATOM    880  N3    C    28      36.691  16.953  46.950  1.00  0.00           N  
ATOM    881  C2    C    28      36.309  16.084  45.980  1.00  0.00           C  
ATOM    882  O2    C    28      35.995  14.916  46.267  1.00  0.00           O  
ATOM    883  C3'   C    28      35.049  16.089  41.930  1.00  0.00           C  
ATOM    884  H3'   C    28      34.941  17.108  42.303  1.00  0.00           H  
ATOM    885  C2'   C    28      35.119  15.098  43.137  1.00  0.00           C  
ATOM    886  H2'   C    28      34.259  15.332  43.765  1.00  0.00           H  
ATOM    887  O2'   C    28      35.147  13.690  42.803  1.00  0.00           O  
ATOM    888 HO2'   C    28      35.227  13.184  43.615  1.00  0.00           H  
ATOM    889  O3'   C    28      34.005  15.851  41.032  1.00  0.00           O  
ATOM    890  P     A    29      32.723  16.718  41.110  1.00  0.00           P  
ATOM    891  OP1   A    29      31.744  16.316  40.077  1.00  0.00           O  
ATOM    892  OP2   A    29      33.036  18.178  41.174  1.00  0.00           O  
ATOM    893  O5'   A    29      32.112  16.331  42.531  1.00  0.00           O  
ATOM    894  C5'   A    29      31.656  15.046  42.773  1.00  0.00           C  
ATOM    895  H5'   A    29      32.480  14.351  42.613  1.00  0.00           H  
ATOM    896 H5''   A    29      30.934  14.748  42.013  1.00  0.00           H  
ATOM    897  C4'   A    29      30.972  14.891  44.173  1.00  0.00           C  
ATOM    898  H4'   A    29      30.449  13.935  44.144  1.00  0.00           H  
ATOM    899  O4'   A    29      32.017  14.853  45.132  1.00  0.00           O  
ATOM    900  C1'   A    29      31.469  15.388  46.313  1.00  0.00           C  
ATOM    901  H1'   A    29      31.484  14.713  47.168  1.00  0.00           H  
ATOM    902  N9    A    29      32.279  16.549  46.655  1.00  0.00           N  
ATOM    903  C8    A    29      33.018  17.427  45.914  1.00  0.00           C  
ATOM    904  H8    A    29      33.111  17.312  44.845  1.00  0.00           H  
ATOM    905  N7    A    29      33.682  18.296  46.642  1.00  0.00           N  
ATOM    906  C5    A    29      33.321  17.977  47.986  1.00  0.00           C  
ATOM    907  C6    A    29      33.735  18.342  49.243  1.00  0.00           C  
ATOM    908  N6    A    29      34.654  19.258  49.398  1.00  0.00           N  
ATOM    909  H61   A    29      34.920  19.782  48.577  1.00  0.00           H  
ATOM    910  H62   A    29      34.946  19.524  50.327  1.00  0.00           H  
ATOM    911  N1    A    29      33.203  17.785  50.356  1.00  0.00           N  
ATOM    912  C2    A    29      32.343  16.827  50.196  1.00  0.00           C  
ATOM    913  H2    A    29      31.947  16.409  51.109  1.00  0.00           H  
ATOM    914  N3    A    29      31.910  16.300  49.022  1.00  0.00           N  
ATOM    915  C4    A    29      32.439  16.959  47.977  1.00  0.00           C  
ATOM    916  C3'   A    29      29.943  16.000  44.608  1.00  0.00           C  
ATOM    917  H3'   A    29      30.248  17.032  44.436  1.00  0.00           H  
ATOM    918  C2'   A    29      29.987  15.666  46.056  1.00  0.00           C  
ATOM    919  H2'   A    29      29.740  16.510  46.700  1.00  0.00           H  
ATOM    920  O2'   A    29      29.133  14.595  46.355  1.00  0.00           O  
ATOM    921 HO2'   A    29      28.513  14.476  45.633  1.00  0.00           H  
ATOM    922  O3'   A    29      28.692  15.679  44.121  1.00  0.00           O  
ATOM    923  P     C    30      27.641  16.888  43.660  1.00  0.00           P  
ATOM    924  OP1   C    30      26.644  16.163  42.849  1.00  0.00           O  
ATOM    925  OP2   C    30      28.413  17.976  43.057  1.00  0.00           O  
ATOM    926  O5'   C    30      27.051  17.432  44.967  1.00  0.00           O  
ATOM    927  C5'   C    30      26.247  16.687  45.795  1.00  0.00           C  
ATOM    928  H5'   C    30      26.616  15.665  45.701  1.00  0.00           H  
ATOM    929 H5''   C    30      25.214  16.818  45.473  1.00  0.00           H  
ATOM    930  C4'   C    30      26.391  17.146  47.220  1.00  0.00           C  
ATOM    931  H4'   C    30      25.637  16.559  47.744  1.00  0.00           H  
ATOM    932  O4'   C    30      27.630  17.004  47.832  1.00  0.00           O  
ATOM    933  C1'   C    30      27.907  17.954  48.811  1.00  0.00           C  
ATOM    934  H1'   C    30      28.017  17.470  49.782  1.00  0.00           H  
ATOM    935  N1    C    30      28.993  18.894  48.557  1.00  0.00           N  
ATOM    936  C6    C    30      29.598  19.064  47.283  1.00  0.00           C  
ATOM    937  H6    C    30      29.074  18.852  46.363  1.00  0.00           H  
ATOM    938  C5    C    30      30.751  19.753  47.216  1.00  0.00           C  
ATOM    939  H5    C    30      31.179  19.993  46.253  1.00  0.00           H  
ATOM    940  C4    C    30      31.207  20.376  48.339  1.00  0.00           C  
ATOM    941  N4    C    30      32.179  21.262  48.309  1.00  0.00           N  
ATOM    942  H41   C    30      32.493  21.547  49.226  1.00  0.00           H  
ATOM    943  H42   C    30      32.678  21.527  47.472  1.00  0.00           H  
ATOM    944  N3    C    30      30.742  20.161  49.561  1.00  0.00           N  
ATOM    945  C2    C    30      29.654  19.330  49.687  1.00  0.00           C  
ATOM    946  O2    C    30      29.241  19.076  50.811  1.00  0.00           O  
ATOM    947  C3'   C    30      26.081  18.586  47.480  1.00  0.00           C  
ATOM    948  H3'   C    30      26.706  19.049  46.717  1.00  0.00           H  
ATOM    949  C2'   C    30      26.574  18.708  48.975  1.00  0.00           C  
ATOM    950  H2'   C    30      26.634  19.768  49.218  1.00  0.00           H  
ATOM    951  O2'   C    30      25.714  18.054  49.831  1.00  0.00           O  
ATOM    952 HO2'   C    30      26.066  17.977  50.721  1.00  0.00           H  
ATOM    953  O3'   C    30      24.816  19.003  47.257  1.00  0.00           O  
ATOM    954  P     C    31      24.440  20.578  47.245  1.00  0.00           P  
ATOM    955  OP1   C    31      22.946  20.569  47.205  1.00  0.00           O  
ATOM    956  OP2   C    31      25.173  21.271  46.132  1.00  0.00           O  
ATOM    957  O5'   C    31      24.964  21.335  48.563  1.00  0.00           O  
ATOM    958  C5'   C    31      24.198  21.174  49.802  1.00  0.00           C  
ATOM    959  H5'   C    31      24.086  20.105  49.984  1.00  0.00           H  
ATOM    960 H5''   C    31      23.194  21.595  49.770  1.00  0.00           H  
ATOM    961  C4'   C    31      24.710  21.765  51.057  1.00  0.00           C  
ATOM    962  H4'   C    31      23.964  21.589  51.831  1.00  0.00           H  
ATOM    963  O4'   C    31      26.036  21.330  51.438  1.00  0.00           O  
ATOM    964  C1'   C    31      26.777  22.492  51.901  1.00  0.00           C  
ATOM    965  H1'   C    31      27.112  22.217  52.902  1.00  0.00           H  
ATOM    966  N1    C    31      28.024  22.831  51.076  1.00  0.00           N  
ATOM    967  C6    C    31      28.178  22.370  49.774  1.00  0.00           C  
ATOM    968  H6    C    31      27.440  21.694  49.368  1.00  0.00           H  
ATOM    969  C5    C    31      29.221  22.880  49.049  1.00  0.00           C  
ATOM    970  H5    C    31      29.472  22.619  48.032  1.00  0.00           H  
ATOM    971  C4    C    31      30.207  23.646  49.706  1.00  0.00           C  
ATOM    972  N4    C    31      31.218  24.082  49.022  1.00  0.00           N  
ATOM    973  H41   C    31      31.394  23.941  48.037  1.00  0.00           H  
ATOM    974  H42   C    31      31.916  24.542  49.589  1.00  0.00           H  
ATOM    975  N3    C    31      30.118  23.978  51.020  1.00  0.00           N  
ATOM    976  C2    C    31      29.018  23.521  51.713  1.00  0.00           C  
ATOM    977  O2    C    31      28.954  23.787  52.916  1.00  0.00           O  
ATOM    978  C3'   C    31      24.806  23.299  50.817  1.00  0.00           C  
ATOM    979  H3'   C    31      25.191  23.510  49.820  1.00  0.00           H  
ATOM    980  C2'   C    31      25.742  23.661  52.009  1.00  0.00           C  
ATOM    981  H2'   C    31      26.106  24.678  51.861  1.00  0.00           H  
ATOM    982  O2'   C    31      24.998  23.489  53.218  1.00  0.00           O  
ATOM    983 HO2'   C    31      24.068  23.649  53.044  1.00  0.00           H  
ATOM    984  O3'   C    31      23.511  23.883  51.079  1.00  0.00           O  
ATOM    985  P     G    32      23.202  25.479  51.095  1.00  0.00           P  
ATOM    986  OP1   G    32      22.164  25.661  52.136  1.00  0.00           O  
ATOM    987  OP2   G    32      22.830  25.912  49.688  1.00  0.00           O  
ATOM    988  O5'   G    32      24.526  26.256  51.624  1.00  0.00           O  
ATOM    989  C5'   G    32      24.581  26.779  53.047  1.00  0.00           C  
ATOM    990  H5'   G    32      24.658  26.004  53.810  1.00  0.00           H  
ATOM    991 H5''   G    32      23.723  27.373  53.365  1.00  0.00           H  
ATOM    992  C4'   G    32      25.839  27.608  53.303  1.00  0.00           C  
ATOM    993  H4'   G    32      25.966  28.023  54.303  1.00  0.00           H  
ATOM    994  O4'   G    32      26.980  26.784  53.011  1.00  0.00           O  
ATOM    995  C1'   G    32      28.035  27.618  52.458  1.00  0.00           C  
ATOM    996  H1'   G    32      28.924  27.468  53.071  1.00  0.00           H  
ATOM    997  N9    G    32      28.296  27.109  51.106  1.00  0.00           N  
ATOM    998  C8    G    32      27.401  26.477  50.275  1.00  0.00           C  
ATOM    999  H8    G    32      26.430  26.075  50.524  1.00  0.00           H  
ATOM   1000  N7    G    32      27.889  26.138  49.090  1.00  0.00           N  
ATOM   1001  C5    G    32      29.111  26.836  49.030  1.00  0.00           C  
ATOM   1002  C6    G    32      29.918  27.240  47.895  1.00  0.00           C  
ATOM   1003  O6    G    32      29.897  26.887  46.730  1.00  0.00           O  
ATOM   1004  N1    G    32      31.017  28.058  48.195  1.00  0.00           N  
ATOM   1005  H1    G    32      31.748  28.134  47.502  1.00  0.00           H  
ATOM   1006  C2    G    32      31.153  28.560  49.479  1.00  0.00           C  
ATOM   1007  N2    G    32      32.172  29.361  49.674  1.00  0.00           N  
ATOM   1008  H21   G    32      32.270  29.808  50.574  1.00  0.00           H  
ATOM   1009  H22   G    32      32.819  29.567  48.926  1.00  0.00           H  
ATOM   1010  N3    G    32      30.338  28.387  50.499  1.00  0.00           N  
ATOM   1011  C4    G    32      29.330  27.445  50.258  1.00  0.00           C  
ATOM   1012  C3'   G    32      25.973  28.846  52.345  1.00  0.00           C  
ATOM   1013  H3'   G    32      25.588  28.706  51.335  1.00  0.00           H  
ATOM   1014  C2'   G    32      27.503  29.094  52.340  1.00  0.00           C  
ATOM   1015  H2'   G    32      27.854  29.582  51.430  1.00  0.00           H  
ATOM   1016  O2'   G    32      27.928  29.756  53.559  1.00  0.00           O  
ATOM   1017 HO2'   G    32      27.283  30.454  53.691  1.00  0.00           H  
ATOM   1018  O3'   G    32      25.313  30.029  52.794  1.00  0.00           O  
ATOM   1019  P     U    33      24.910  31.176  51.770  1.00  0.00           P  
ATOM   1020  OP1   U    33      24.297  32.330  52.457  1.00  0.00           O  
ATOM   1021  OP2   U    33      24.170  30.499  50.733  1.00  0.00           O  
ATOM   1022  O5'   U    33      26.213  31.590  51.109  1.00  0.00           O  
ATOM   1023  C5'   U    33      27.121  32.475  51.693  1.00  0.00           C  
ATOM   1024  H5'   U    33      27.546  31.932  52.538  1.00  0.00           H  
ATOM   1025 H5''   U    33      26.568  33.392  51.894  1.00  0.00           H  
ATOM   1026  C4'   U    33      28.319  32.657  50.710  1.00  0.00           C  
ATOM   1027  H4'   U    33      29.142  33.127  51.248  1.00  0.00           H  
ATOM   1028  O4'   U    33      28.759  31.425  50.117  1.00  0.00           O  
ATOM   1029  C1'   U    33      29.123  31.575  48.740  1.00  0.00           C  
ATOM   1030  H1'   U    33      30.132  31.186  48.606  1.00  0.00           H  
ATOM   1031  N1    U    33      28.469  30.604  47.820  1.00  0.00           N  
ATOM   1032  C6    U    33      27.422  29.773  48.248  1.00  0.00           C  
ATOM   1033  H6    U    33      27.148  29.905  49.284  1.00  0.00           H  
ATOM   1034  C5    U    33      26.780  28.929  47.433  1.00  0.00           C  
ATOM   1035  H5    U    33      26.012  28.236  47.744  1.00  0.00           H  
ATOM   1036  C4    U    33      27.057  28.910  46.045  1.00  0.00           C  
ATOM   1037  O4    U    33      26.586  28.260  45.193  1.00  0.00           O  
ATOM   1038  N3    U    33      28.160  29.743  45.711  1.00  0.00           N  
ATOM   1039  H3    U    33      28.426  29.606  44.747  1.00  0.00           H  
ATOM   1040  C2    U    33      28.879  30.567  46.497  1.00  0.00           C  
ATOM   1041  O2    U    33      29.831  31.221  46.080  1.00  0.00           O  
ATOM   1042  C3'   U    33      27.966  33.521  49.527  1.00  0.00           C  
ATOM   1043  H3'   U    33      26.903  33.465  49.290  1.00  0.00           H  
ATOM   1044  C2'   U    33      28.908  33.015  48.387  1.00  0.00           C  
ATOM   1045  H2'   U    33      28.500  33.143  47.384  1.00  0.00           H  
ATOM   1046  O2'   U    33      30.175  33.594  48.511  1.00  0.00           O  
ATOM   1047 HO2'   U    33      30.301  34.414  48.994  1.00  0.00           H  
ATOM   1048  O3'   U    33      28.245  34.877  49.929  1.00  0.00           O  
ATOM   1049  P     G    34      27.817  36.118  48.927  1.00  0.00           P  
ATOM   1050  OP1   G    34      27.534  37.335  49.726  1.00  0.00           O  
ATOM   1051  OP2   G    34      26.683  35.609  48.114  1.00  0.00           O  
ATOM   1052  O5'   G    34      29.134  36.354  48.070  1.00  0.00           O  
ATOM   1053  C5'   G    34      30.034  37.410  48.397  1.00  0.00           C  
ATOM   1054  H5'   G    34      29.607  38.376  48.129  1.00  0.00           H  
ATOM   1055 H5''   G    34      30.895  37.276  47.743  1.00  0.00           H  
ATOM   1056  C4'   G    34      30.696  37.445  49.780  1.00  0.00           C  
ATOM   1057  H4'   G    34      29.908  37.529  50.529  1.00  0.00           H  
ATOM   1058  O4'   G    34      31.320  36.150  49.938  1.00  0.00           O  
ATOM   1059  C1'   G    34      32.726  36.363  50.097  1.00  0.00           C  
ATOM   1060  H1'   G    34      33.123  35.644  50.814  1.00  0.00           H  
ATOM   1061  N9    G    34      33.595  36.155  48.894  1.00  0.00           N  
ATOM   1062  C8    G    34      33.241  35.580  47.690  1.00  0.00           C  
ATOM   1063  H8    G    34      32.252  35.239  47.419  1.00  0.00           H  
ATOM   1064  N7    G    34      34.211  35.390  46.869  1.00  0.00           N  
ATOM   1065  C5    G    34      35.339  35.754  47.616  1.00  0.00           C  
ATOM   1066  C6    G    34      36.763  35.510  47.379  1.00  0.00           C  
ATOM   1067  O6    G    34      37.302  34.971  46.414  1.00  0.00           O  
ATOM   1068  N1    G    34      37.590  35.869  48.476  1.00  0.00           N  
ATOM   1069  H1    G    34      38.588  35.728  48.420  1.00  0.00           H  
ATOM   1070  C2    G    34      37.024  36.319  49.583  1.00  0.00           C  
ATOM   1071  N2    G    34      37.877  36.629  50.551  1.00  0.00           N  
ATOM   1072  H21   G    34      37.446  37.067  51.352  1.00  0.00           H  
ATOM   1073  H22   G    34      38.851  36.362  50.523  1.00  0.00           H  
ATOM   1074  N3    G    34      35.776  36.534  49.907  1.00  0.00           N  
ATOM   1075  C4    G    34      35.009  36.177  48.872  1.00  0.00           C  
ATOM   1076  C3'   G    34      31.719  38.494  50.012  1.00  0.00           C  
ATOM   1077  H3'   G    34      32.140  38.877  49.083  1.00  0.00           H  
ATOM   1078  C2'   G    34      32.796  37.766  50.800  1.00  0.00           C  
ATOM   1079  H2'   G    34      33.771  38.252  50.777  1.00  0.00           H  
ATOM   1080  O2'   G    34      32.383  37.507  52.182  1.00  0.00           O  
ATOM   1081 HO2'   G    34      33.150  37.115  52.607  1.00  0.00           H  
ATOM   1082  O3'   G    34      31.210  39.574  50.717  1.00  0.00           O  
ATOM   1083  P     C    35      31.287  41.032  50.198  1.00  0.00           P  
ATOM   1084  OP1   C    35      30.733  42.026  51.175  1.00  0.00           O  
ATOM   1085  OP2   C    35      30.742  41.046  48.761  1.00  0.00           O  
ATOM   1086  O5'   C    35      32.938  41.144  50.102  1.00  0.00           O  
ATOM   1087  C5'   C    35      33.667  41.410  51.329  1.00  0.00           C  
ATOM   1088  H5'   C    35      33.222  40.742  52.067  1.00  0.00           H  
ATOM   1089 H5''   C    35      33.448  42.441  51.607  1.00  0.00           H  
ATOM   1090  C4'   C    35      35.197  41.313  51.293  1.00  0.00           C  
ATOM   1091  H4'   C    35      35.576  41.675  52.249  1.00  0.00           H  
ATOM   1092  O4'   C    35      35.655  40.002  50.933  1.00  0.00           O  
ATOM   1093  C1'   C    35      36.762  40.161  50.007  1.00  0.00           C  
ATOM   1094  H1'   C    35      37.505  39.444  50.354  1.00  0.00           H  
ATOM   1095  N1    C    35      36.564  39.801  48.558  1.00  0.00           N  
ATOM   1096  C6    C    35      35.266  39.639  48.067  1.00  0.00           C  
ATOM   1097  H6    C    35      34.436  39.930  48.694  1.00  0.00           H  
ATOM   1098  C5    C    35      35.114  38.984  46.894  1.00  0.00           C  
ATOM   1099  H5    C    35      34.105  38.954  46.510  1.00  0.00           H  
ATOM   1100  C4    C    35      36.206  38.570  46.195  1.00  0.00           C  
ATOM   1101  N4    C    35      36.140  38.139  44.971  1.00  0.00           N  
ATOM   1102  H41   C    35      36.997  37.667  44.718  1.00  0.00           H  
ATOM   1103  H42   C    35      35.267  37.801  44.590  1.00  0.00           H  
ATOM   1104  N3    C    35      37.475  38.596  46.695  1.00  0.00           N  
ATOM   1105  C2    C    35      37.689  39.309  47.814  1.00  0.00           C  
ATOM   1106  O2    C    35      38.859  39.401  48.199  1.00  0.00           O  
ATOM   1107  C3'   C    35      35.837  42.360  50.295  1.00  0.00           C  
ATOM   1108  H3'   C    35      35.270  42.367  49.364  1.00  0.00           H  
ATOM   1109  C2'   C    35      37.189  41.683  50.188  1.00  0.00           C  
ATOM   1110  H2'   C    35      37.783  42.024  49.340  1.00  0.00           H  
ATOM   1111  O2'   C    35      37.942  41.766  51.364  1.00  0.00           O  
ATOM   1112 HO2'   C    35      37.737  42.567  51.851  1.00  0.00           H  
ATOM   1113  O3'   C    35      35.898  43.672  50.877  1.00  0.00           O  
ATOM   1114  P     G    36      36.192  44.978  49.970  1.00  0.00           P  
ATOM   1115  OP1   G    36      36.213  46.077  50.927  1.00  0.00           O  
ATOM   1116  OP2   G    36      35.154  45.091  48.959  1.00  0.00           O  
ATOM   1117  O5'   G    36      37.633  44.904  49.279  1.00  0.00           O  
ATOM   1118  C5'   G    36      38.853  45.236  49.941  1.00  0.00           C  
ATOM   1119  H5'   G    36      38.973  44.550  50.779  1.00  0.00           H  
ATOM   1120 H5''   G    36      38.906  46.221  50.404  1.00  0.00           H  
ATOM   1121  C4'   G    36      40.046  44.937  48.986  1.00  0.00           C  
ATOM   1122  H4'   G    36      40.988  45.074  49.516  1.00  0.00           H  
ATOM   1123  O4'   G    36      40.048  43.580  48.495  1.00  0.00           O  
ATOM   1124  C1'   G    36      40.578  43.569  47.158  1.00  0.00           C  
ATOM   1125  H1'   G    36      41.481  42.965  47.067  1.00  0.00           H  
ATOM   1126  N9    G    36      39.520  42.945  46.319  1.00  0.00           N  
ATOM   1127  C8    G    36      38.188  42.814  46.563  1.00  0.00           C  
ATOM   1128  H8    G    36      37.644  43.220  47.403  1.00  0.00           H  
ATOM   1129  N7    G    36      37.573  42.148  45.613  1.00  0.00           N  
ATOM   1130  C5    G    36      38.514  41.925  44.672  1.00  0.00           C  
ATOM   1131  C6    G    36      38.406  41.247  43.379  1.00  0.00           C  
ATOM   1132  O6    G    36      37.479  40.720  42.817  1.00  0.00           O  
ATOM   1133  N1    G    36      39.504  41.356  42.592  1.00  0.00           N  
ATOM   1134  H1    G    36      39.331  40.978  41.671  1.00  0.00           H  
ATOM   1135  C2    G    36      40.683  41.811  43.003  1.00  0.00           C  
ATOM   1136  N2    G    36      41.683  41.635  42.154  1.00  0.00           N  
ATOM   1137  H21   G    36      42.668  41.791  42.312  1.00  0.00           H  
ATOM   1138  H22   G    36      41.360  41.319  41.251  1.00  0.00           H  
ATOM   1139  N3    G    36      40.933  42.281  44.280  1.00  0.00           N  
ATOM   1140  C4    G    36      39.742  42.361  45.049  1.00  0.00           C  
ATOM   1141  C3'   G    36      39.939  45.639  47.635  1.00  0.00           C  
ATOM   1142  H3'   G    36      38.923  45.499  47.266  1.00  0.00           H  
ATOM   1143  C2'   G    36      41.029  44.971  46.720  1.00  0.00           C  
ATOM   1144  H2'   G    36      40.838  45.249  45.683  1.00  0.00           H  
ATOM   1145  O2'   G    36      42.365  45.240  47.129  1.00  0.00           O  
ATOM   1146 HO2'   G    36      42.396  46.177  47.335  1.00  0.00           H  
ATOM   1147  O3'   G    36      40.112  47.045  47.655  1.00  0.00           O  
ATOM   1148  P     G    37      39.666  48.015  46.494  1.00  0.00           P  
ATOM   1149  OP1   G    37      40.151  49.402  46.805  1.00  0.00           O  
ATOM   1150  OP2   G    37      38.215  47.741  46.288  1.00  0.00           O  
ATOM   1151  O5'   G    37      40.384  47.576  45.191  1.00  0.00           O  
ATOM   1152  C5'   G    37      41.720  47.905  44.953  1.00  0.00           C  
ATOM   1153  H5'   G    37      42.419  47.492  45.681  1.00  0.00           H  
ATOM   1154 H5''   G    37      41.727  48.992  44.868  1.00  0.00           H  
ATOM   1155  C4'   G    37      41.961  47.286  43.572  1.00  0.00           C  
ATOM   1156  H4'   G    37      43.009  47.507  43.368  1.00  0.00           H  
ATOM   1157  O4'   G    37      41.684  45.953  43.425  1.00  0.00           O  
ATOM   1158  C1'   G    37      41.381  45.667  42.077  1.00  0.00           C  
ATOM   1159  H1'   G    37      42.114  44.961  41.686  1.00  0.00           H  
ATOM   1160  N9    G    37      40.087  45.030  41.899  1.00  0.00           N  
ATOM   1161  C8    G    37      39.047  44.843  42.785  1.00  0.00           C  
ATOM   1162  H8    G    37      39.057  45.168  43.816  1.00  0.00           H  
ATOM   1163  N7    G    37      38.012  44.205  42.243  1.00  0.00           N  
ATOM   1164  C5    G    37      38.489  43.889  40.926  1.00  0.00           C  
ATOM   1165  C6    G    37      37.913  43.154  39.814  1.00  0.00           C  
ATOM   1166  O6    G    37      36.867  42.470  39.733  1.00  0.00           O  
ATOM   1167  N1    G    37      38.769  43.128  38.728  1.00  0.00           N  
ATOM   1168  H1    G    37      38.463  42.607  37.918  1.00  0.00           H  
ATOM   1169  C2    G    37      39.896  43.885  38.611  1.00  0.00           C  
ATOM   1170  N2    G    37      40.433  44.020  37.478  1.00  0.00           N  
ATOM   1171  H21   G    37      41.255  44.608  37.462  1.00  0.00           H  
ATOM   1172  H22   G    37      40.131  43.589  36.616  1.00  0.00           H  
ATOM   1173  N3    G    37      40.359  44.653  39.534  1.00  0.00           N  
ATOM   1174  C4    G    37      39.685  44.548  40.677  1.00  0.00           C  
ATOM   1175  C3'   G    37      41.129  47.958  42.470  1.00  0.00           C  
ATOM   1176  H3'   G    37      40.097  47.720  42.727  1.00  0.00           H  
ATOM   1177  C2'   G    37      41.535  46.987  41.315  1.00  0.00           C  
ATOM   1178  H2'   G    37      40.688  47.047  40.633  1.00  0.00           H  
ATOM   1179  O2'   G    37      42.768  47.271  40.702  1.00  0.00           O  
ATOM   1180 HO2'   G    37      43.061  48.167  40.881  1.00  0.00           H  
ATOM   1181  O3'   G    37      41.481  49.345  42.359  1.00  0.00           O  
ATOM   1182  P     C    38      40.374  50.429  41.776  1.00  0.00           P  
ATOM   1183  OP1   C    38      41.068  51.711  41.476  1.00  0.00           O  
ATOM   1184  OP2   C    38      39.060  50.266  42.484  1.00  0.00           O  
ATOM   1185  O5'   C    38      40.128  49.753  40.383  1.00  0.00           O  
ATOM   1186  C5'   C    38      41.108  49.797  39.351  1.00  0.00           C  
ATOM   1187  H5'   C    38      41.987  49.214  39.624  1.00  0.00           H  
ATOM   1188 H5''   C    38      41.493  50.814  39.284  1.00  0.00           H  
ATOM   1189  C4'   C    38      40.671  49.291  38.011  1.00  0.00           C  
ATOM   1190  H4'   C    38      41.401  49.621  37.272  1.00  0.00           H  
ATOM   1191  O4'   C    38      40.500  47.861  37.997  1.00  0.00           O  
ATOM   1192  C1'   C    38      39.266  47.519  37.227  1.00  0.00           C  
ATOM   1193  H1'   C    38      39.455  46.904  36.348  1.00  0.00           H  
ATOM   1194  N1    C    38      38.154  46.992  38.064  1.00  0.00           N  
ATOM   1195  C6    C    38      37.878  47.426  39.322  1.00  0.00           C  
ATOM   1196  H6    C    38      38.523  48.152  39.794  1.00  0.00           H  
ATOM   1197  C5    C    38      36.814  46.843  40.011  1.00  0.00           C  
ATOM   1198  H5    C    38      36.617  47.094  41.043  1.00  0.00           H  
ATOM   1199  C4    C    38      35.928  46.010  39.306  1.00  0.00           C  
ATOM   1200  N4    C    38      34.938  45.342  39.888  1.00  0.00           N  
ATOM   1201  H41   C    38      34.888  45.410  40.894  1.00  0.00           H  
ATOM   1202  H42   C    38      34.602  44.503  39.437  1.00  0.00           H  
ATOM   1203  N3    C    38      36.268  45.567  38.099  1.00  0.00           N  
ATOM   1204  C2    C    38      37.316  46.104  37.448  1.00  0.00           C  
ATOM   1205  O2    C    38      37.542  45.784  36.276  1.00  0.00           O  
ATOM   1206  C3'   C    38      39.417  49.953  37.459  1.00  0.00           C  
ATOM   1207  H3'   C    38      38.774  50.136  38.320  1.00  0.00           H  
ATOM   1208  C2'   C    38      38.816  48.824  36.619  1.00  0.00           C  
ATOM   1209  H2'   C    38      37.746  48.984  36.484  1.00  0.00           H  
ATOM   1210  O2'   C    38      39.391  48.804  35.357  1.00  0.00           O  
ATOM   1211 HO2'   C    38      39.893  49.622  35.357  1.00  0.00           H  
ATOM   1212  O3'   C    38      39.557  51.134  36.697  1.00  0.00           O  
ATOM   1213  P     A    39      38.397  52.194  36.579  1.00  0.00           P  
ATOM   1214  OP1   A    39      38.932  53.445  36.005  1.00  0.00           O  
ATOM   1215  OP2   A    39      37.662  52.231  37.882  1.00  0.00           O  
ATOM   1216  O5'   A    39      37.387  51.580  35.504  1.00  0.00           O  
ATOM   1217  C5'   A    39      37.675  51.668  34.046  1.00  0.00           C  
ATOM   1218  H5'   A    39      38.704  51.383  33.826  1.00  0.00           H  
ATOM   1219 H5''   A    39      37.384  52.680  33.764  1.00  0.00           H  
ATOM   1220  C4'   A    39      36.704  50.803  33.302  1.00  0.00           C  
ATOM   1221  H4'   A    39      37.135  50.572  32.328  1.00  0.00           H  
ATOM   1222  O4'   A    39      36.565  49.536  34.017  1.00  0.00           O  
ATOM   1223  C1'   A    39      35.260  49.123  33.888  1.00  0.00           C  
ATOM   1224  H1'   A    39      35.343  48.187  33.336  1.00  0.00           H  
ATOM   1225  N9    A    39      34.660  48.851  35.255  1.00  0.00           N  
ATOM   1226  C8    A    39      35.063  49.456  36.485  1.00  0.00           C  
ATOM   1227  H8    A    39      35.757  50.267  36.650  1.00  0.00           H  
ATOM   1228  N7    A    39      34.485  48.861  37.486  1.00  0.00           N  
ATOM   1229  C5    A    39      33.636  47.859  36.940  1.00  0.00           C  
ATOM   1230  C6    A    39      32.734  46.915  37.485  1.00  0.00           C  
ATOM   1231  N6    A    39      32.464  46.830  38.700  1.00  0.00           N  
ATOM   1232  H61   A    39      31.940  45.986  38.884  1.00  0.00           H  
ATOM   1233  H62   A    39      33.025  47.271  39.414  1.00  0.00           H  
ATOM   1234  N1    A    39      31.957  46.191  36.708  1.00  0.00           N  
ATOM   1235  C2    A    39      32.059  46.331  35.409  1.00  0.00           C  
ATOM   1236  H2    A    39      31.418  45.749  34.764  1.00  0.00           H  
ATOM   1237  N3    A    39      32.884  47.163  34.744  1.00  0.00           N  
ATOM   1238  C4    A    39      33.698  47.881  35.600  1.00  0.00           C  
ATOM   1239  C3'   A    39      35.201  51.325  33.223  1.00  0.00           C  
ATOM   1240  H3'   A    39      34.922  51.761  34.182  1.00  0.00           H  
ATOM   1241  C2'   A    39      34.382  50.042  33.079  1.00  0.00           C  
ATOM   1242  H2'   A    39      33.403  50.277  33.497  1.00  0.00           H  
ATOM   1243  O2'   A    39      34.501  49.718  31.746  1.00  0.00           O  
ATOM   1244 HO2'   A    39      35.102  50.370  31.377  1.00  0.00           H  
ATOM   1245  O3'   A    39      35.070  52.277  32.127  1.00  0.00           O  
ATOM   1246  P     C    40      33.803  53.253  32.118  1.00  0.00           P  
ATOM   1247  OP1   C    40      33.666  53.845  30.740  1.00  0.00           O  
ATOM   1248  OP2   C    40      33.755  54.209  33.251  1.00  0.00           O  
ATOM   1249  O5'   C    40      32.562  52.259  32.348  1.00  0.00           O  
ATOM   1250  C5'   C    40      31.702  51.739  31.279  1.00  0.00           C  
ATOM   1251  H5'   C    40      32.207  50.912  30.781  1.00  0.00           H  
ATOM   1252 H5''   C    40      31.620  52.562  30.569  1.00  0.00           H  
ATOM   1253  C4'   C    40      30.337  51.241  31.864  1.00  0.00           C  
ATOM   1254  H4'   C    40      29.825  50.716  31.058  1.00  0.00           H  
ATOM   1255  O4'   C    40      30.534  50.196  32.931  1.00  0.00           O  
ATOM   1256  C1'   C    40      29.486  50.293  33.875  1.00  0.00           C  
ATOM   1257  H1'   C    40      28.749  49.490  33.855  1.00  0.00           H  
ATOM   1258  N1    C    40      30.040  50.426  35.229  1.00  0.00           N  
ATOM   1259  C6    C    40      31.336  50.928  35.420  1.00  0.00           C  
ATOM   1260  H6    C    40      31.851  51.239  34.523  1.00  0.00           H  
ATOM   1261  C5    C    40      31.741  51.042  36.690  1.00  0.00           C  
ATOM   1262  H5    C    40      32.620  51.634  36.897  1.00  0.00           H  
ATOM   1263  C4    C    40      30.869  50.565  37.742  1.00  0.00           C  
ATOM   1264  N4    C    40      31.202  50.793  38.946  1.00  0.00           N  
ATOM   1265  H41   C    40      32.075  51.242  39.185  1.00  0.00           H  
ATOM   1266  H42   C    40      30.323  50.840  39.441  1.00  0.00           H  
ATOM   1267  N3    C    40      29.700  50.149  37.577  1.00  0.00           N  
ATOM   1268  C2    C    40      29.243  50.073  36.306  1.00  0.00           C  
ATOM   1269  O2    C    40      28.086  49.689  36.131  1.00  0.00           O  
ATOM   1270  C3'   C    40      29.538  52.331  32.445  1.00  0.00           C  
ATOM   1271  H3'   C    40      30.271  53.051  32.808  1.00  0.00           H  
ATOM   1272  C2'   C    40      28.667  51.548  33.462  1.00  0.00           C  
ATOM   1273  H2'   C    40      28.294  52.238  34.219  1.00  0.00           H  
ATOM   1274  O2'   C    40      27.513  51.148  32.832  1.00  0.00           O  
ATOM   1275 HO2'   C    40      27.183  51.900  32.335  1.00  0.00           H  
ATOM   1276  O3'   C    40      28.748  52.978  31.418  1.00  0.00           O  
ATOM   1277  P     A    41      28.242  54.404  31.660  1.00  0.00           P  
ATOM   1278  OP1   A    41      27.696  54.928  30.341  1.00  0.00           O  
ATOM   1279  OP2   A    41      29.296  55.134  32.420  1.00  0.00           O  
ATOM   1280  O5'   A    41      26.980  54.085  32.665  1.00  0.00           O  
ATOM   1281  C5'   A    41      25.663  53.890  32.211  1.00  0.00           C  
ATOM   1282  H5'   A    41      25.748  53.144  31.421  1.00  0.00           H  
ATOM   1283 H5''   A    41      25.382  54.833  31.741  1.00  0.00           H  
ATOM   1284  C4'   A    41      24.706  53.531  33.348  1.00  0.00           C  
ATOM   1285  H4'   A    41      23.700  53.381  32.957  1.00  0.00           H  
ATOM   1286  O4'   A    41      25.096  52.489  34.267  1.00  0.00           O  
ATOM   1287  C1'   A    41      24.676  52.799  35.624  1.00  0.00           C  
ATOM   1288  H1'   A    41      24.113  51.984  36.080  1.00  0.00           H  
ATOM   1289  N9    A    41      25.889  53.077  36.447  1.00  0.00           N  
ATOM   1290  C8    A    41      27.089  53.585  36.128  1.00  0.00           C  
ATOM   1291  H8    A    41      27.412  53.837  35.129  1.00  0.00           H  
ATOM   1292  N7    A    41      27.875  53.761  37.194  1.00  0.00           N  
ATOM   1293  C5    A    41      27.057  53.312  38.232  1.00  0.00           C  
ATOM   1294  C6    A    41      27.289  53.163  39.633  1.00  0.00           C  
ATOM   1295  N6    A    41      28.463  53.389  40.170  1.00  0.00           N  
ATOM   1296  H61   A    41      28.539  53.266  41.170  1.00  0.00           H  
ATOM   1297  H62   A    41      29.178  53.533  39.471  1.00  0.00           H  
ATOM   1298  N1    A    41      26.381  52.688  40.409  1.00  0.00           N  
ATOM   1299  C2    A    41      25.165  52.417  39.888  1.00  0.00           C  
ATOM   1300  H2    A    41      24.424  52.095  40.605  1.00  0.00           H  
ATOM   1301  N3    A    41      24.795  52.550  38.643  1.00  0.00           N  
ATOM   1302  C4    A    41      25.835  52.939  37.845  1.00  0.00           C  
ATOM   1303  C3'   A    41      24.554  54.697  34.378  1.00  0.00           C  
ATOM   1304  H3'   A    41      25.573  55.058  34.516  1.00  0.00           H  
ATOM   1305  C2'   A    41      23.796  54.033  35.502  1.00  0.00           C  
ATOM   1306  H2'   A    41      23.898  54.652  36.394  1.00  0.00           H  
ATOM   1307  O2'   A    41      22.451  53.629  35.212  1.00  0.00           O  
ATOM   1308 HO2'   A    41      21.847  54.333  35.462  1.00  0.00           H  
ATOM   1309  O3'   A    41      23.838  55.814  33.893  1.00  0.00           O  
ATOM   1310  P     G    42      23.941  57.239  34.606  1.00  0.00           P  
ATOM   1311  OP1   G    42      23.059  58.114  33.816  1.00  0.00           O  
ATOM   1312  OP2   G    42      25.340  57.567  34.716  1.00  0.00           O  
ATOM   1313  O5'   G    42      23.253  57.110  36.096  1.00  0.00           O  
ATOM   1314  C5'   G    42      21.876  56.925  36.203  1.00  0.00           C  
ATOM   1315  H5'   G    42      21.599  56.193  35.443  1.00  0.00           H  
ATOM   1316 H5''   G    42      21.368  57.844  35.911  1.00  0.00           H  
ATOM   1317  C4'   G    42      21.508  56.541  37.609  1.00  0.00           C  
ATOM   1318  H4'   G    42      20.526  56.069  37.636  1.00  0.00           H  
ATOM   1319  O4'   G    42      22.324  55.451  38.075  1.00  0.00           O  
ATOM   1320  C1'   G    42      22.533  55.559  39.488  1.00  0.00           C  
ATOM   1321  H1'   G    42      22.300  54.611  39.972  1.00  0.00           H  
ATOM   1322  N9    G    42      23.901  55.950  39.804  1.00  0.00           N  
ATOM   1323  C8    G    42      24.969  56.148  38.948  1.00  0.00           C  
ATOM   1324  H8    G    42      24.933  56.128  37.869  1.00  0.00           H  
ATOM   1325  N7    G    42      26.083  56.223  39.591  1.00  0.00           N  
ATOM   1326  C5    G    42      25.746  56.055  40.917  1.00  0.00           C  
ATOM   1327  C6    G    42      26.560  55.972  42.060  1.00  0.00           C  
ATOM   1328  O6    G    42      27.819  56.106  42.161  1.00  0.00           O  
ATOM   1329  N1    G    42      25.838  55.890  43.247  1.00  0.00           N  
ATOM   1330  H1    G    42      26.428  55.885  44.067  1.00  0.00           H  
ATOM   1331  C2    G    42      24.496  55.818  43.291  1.00  0.00           C  
ATOM   1332  N2    G    42      23.966  55.913  44.478  1.00  0.00           N  
ATOM   1333  H21   G    42      24.614  56.081  45.234  1.00  0.00           H  
ATOM   1334  H22   G    42      22.971  56.035  44.600  1.00  0.00           H  
ATOM   1335  N3    G    42      23.745  55.782  42.249  1.00  0.00           N  
ATOM   1336  C4    G    42      24.403  55.883  41.060  1.00  0.00           C  
ATOM   1337  C3'   G    42      21.517  57.564  38.666  1.00  0.00           C  
ATOM   1338  H3'   G    42      22.456  58.116  38.641  1.00  0.00           H  
ATOM   1339  C2'   G    42      21.507  56.676  39.900  1.00  0.00           C  
ATOM   1340  H2'   G    42      21.904  57.237  40.746  1.00  0.00           H  
ATOM   1341  O2'   G    42      20.165  56.217  40.104  1.00  0.00           O  
ATOM   1342 HO2'   G    42      19.556  56.811  39.660  1.00  0.00           H  
ATOM   1343  O3'   G    42      20.333  58.360  38.448  1.00  0.00           O  
ATOM   1344  P     G    43      20.386  59.945  38.675  1.00  0.00           P  
ATOM   1345  OP1   G    43      18.996  60.364  38.832  1.00  0.00           O  
ATOM   1346  OP2   G    43      21.174  60.540  37.626  1.00  0.00           O  
ATOM   1347  O5'   G    43      21.193  60.142  40.008  1.00  0.00           O  
ATOM   1348  C5'   G    43      20.625  59.916  41.294  1.00  0.00           C  
ATOM   1349  H5'   G    43      20.224  58.903  41.257  1.00  0.00           H  
ATOM   1350 H5''   G    43      19.912  60.729  41.432  1.00  0.00           H  
ATOM   1351  C4'   G    43      21.703  60.097  42.294  1.00  0.00           C  
ATOM   1352  H4'   G    43      21.259  60.228  43.280  1.00  0.00           H  
ATOM   1353  O4'   G    43      22.668  59.112  42.423  1.00  0.00           O  
ATOM   1354  C1'   G    43      23.870  59.690  43.017  1.00  0.00           C  
ATOM   1355  H1'   G    43      24.114  59.192  43.956  1.00  0.00           H  
ATOM   1356  N9    G    43      24.959  59.395  41.998  1.00  0.00           N  
ATOM   1357  C8    G    43      24.912  59.596  40.682  1.00  0.00           C  
ATOM   1358  H8    G    43      23.988  59.754  40.145  1.00  0.00           H  
ATOM   1359  N7    G    43      26.061  59.538  40.118  1.00  0.00           N  
ATOM   1360  C5    G    43      26.957  59.373  41.116  1.00  0.00           C  
ATOM   1361  C6    G    43      28.371  59.312  41.085  1.00  0.00           C  
ATOM   1362  O6    G    43      29.085  59.433  40.100  1.00  0.00           O  
ATOM   1363  N1    G    43      28.976  59.132  42.351  1.00  0.00           N  
ATOM   1364  H1    G    43      29.969  59.301  42.418  1.00  0.00           H  
ATOM   1365  C2    G    43      28.231  59.046  43.481  1.00  0.00           C  
ATOM   1366  N2    G    43      28.982  59.016  44.559  1.00  0.00           N  
ATOM   1367  H21   G    43      28.442  59.134  45.405  1.00  0.00           H  
ATOM   1368  H22   G    43      29.990  58.987  44.501  1.00  0.00           H  
ATOM   1369  N3    G    43      26.884  59.210  43.559  1.00  0.00           N  
ATOM   1370  C4    G    43      26.325  59.283  42.351  1.00  0.00           C  
ATOM   1371  C3'   G    43      22.440  61.415  42.127  1.00  0.00           C  
ATOM   1372  H3'   G    43      22.862  61.562  41.133  1.00  0.00           H  
ATOM   1373  C2'   G    43      23.621  61.156  43.057  1.00  0.00           C  
ATOM   1374  H2'   G    43      24.543  61.689  42.825  1.00  0.00           H  
ATOM   1375  O2'   G    43      23.204  61.471  44.397  1.00  0.00           O  
ATOM   1376 HO2'   G    43      22.942  62.394  44.364  1.00  0.00           H  
ATOM   1377  O3'   G    43      21.669  62.518  42.457  1.00  0.00           O  
ATOM   1378  P     C    44      22.185  64.001  42.336  1.00  0.00           P  
ATOM   1379  OP1   C    44      20.983  64.883  42.139  1.00  0.00           O  
ATOM   1380  OP2   C    44      23.201  64.081  41.306  1.00  0.00           O  
ATOM   1381  O5'   C    44      22.845  64.312  43.726  1.00  0.00           O  
ATOM   1382  C5'   C    44      22.079  64.561  44.884  1.00  0.00           C  
ATOM   1383  H5'   C    44      21.484  63.688  45.151  1.00  0.00           H  
ATOM   1384 H5''   C    44      21.292  65.256  44.588  1.00  0.00           H  
ATOM   1385  C4'   C    44      23.015  64.863  46.001  1.00  0.00           C  
ATOM   1386  H4'   C    44      22.505  64.938  46.962  1.00  0.00           H  
ATOM   1387  O4'   C    44      23.905  63.769  46.148  1.00  0.00           O  
ATOM   1388  C1'   C    44      25.094  64.212  46.865  1.00  0.00           C  
ATOM   1389  H1'   C    44      24.837  63.952  47.892  1.00  0.00           H  
ATOM   1390  N1    C    44      26.317  63.436  46.531  1.00  0.00           N  
ATOM   1391  C6    C    44      26.529  63.033  45.142  1.00  0.00           C  
ATOM   1392  H6    C    44      25.787  63.150  44.367  1.00  0.00           H  
ATOM   1393  C5    C    44      27.675  62.432  44.895  1.00  0.00           C  
ATOM   1394  H5    C    44      27.745  62.006  43.906  1.00  0.00           H  
ATOM   1395  C4    C    44      28.699  62.262  45.809  1.00  0.00           C  
ATOM   1396  N4    C    44      29.952  61.925  45.544  1.00  0.00           N  
ATOM   1397  H41   C    44      30.580  61.977  46.334  1.00  0.00           H  
ATOM   1398  H42   C    44      30.309  61.705  44.626  1.00  0.00           H  
ATOM   1399  N3    C    44      28.495  62.591  47.047  1.00  0.00           N  
ATOM   1400  C2    C    44      27.347  63.236  47.467  1.00  0.00           C  
ATOM   1401  O2    C    44      27.288  63.484  48.654  1.00  0.00           O  
ATOM   1402  C3'   C    44      24.022  65.997  45.798  1.00  0.00           C  
ATOM   1403  H3'   C    44      24.585  65.794  44.887  1.00  0.00           H  
ATOM   1404  C2'   C    44      25.170  65.708  46.762  1.00  0.00           C  
ATOM   1405  H2'   C    44      26.085  66.009  46.254  1.00  0.00           H  
ATOM   1406  O2'   C    44      25.100  66.411  48.023  1.00  0.00           O  
ATOM   1407 HO2'   C    44      25.258  67.324  47.770  1.00  0.00           H  
ATOM   1408  O3'   C    44      23.384  67.294  45.828  1.00  0.00           O  
ATOM   1409  P     A    45      24.221  68.625  45.420  1.00  0.00           P  
ATOM   1410  OP1   A    45      23.190  69.750  45.110  1.00  0.00           O  
ATOM   1411  OP2   A    45      25.095  68.280  44.305  1.00  0.00           O  
ATOM   1412  O5'   A    45      25.155  68.992  46.644  1.00  0.00           O  
ATOM   1413  C5'   A    45      24.646  69.847  47.662  1.00  0.00           C  
ATOM   1414  H5'   A    45      23.962  69.248  48.263  1.00  0.00           H  
ATOM   1415 H5''   A    45      24.156  70.775  47.367  1.00  0.00           H  
ATOM   1416  C4'   A    45      25.793  70.149  48.689  1.00  0.00           C  
ATOM   1417  H4'   A    45      25.290  70.614  49.537  1.00  0.00           H  
ATOM   1418  O4'   A    45      26.355  68.938  49.105  1.00  0.00           O  
ATOM   1419  C1'   A    45      27.753  69.079  49.059  1.00  0.00           C  
ATOM   1420  H1'   A    45      28.176  69.567  49.938  1.00  0.00           H  
ATOM   1421  N9    A    45      28.466  67.744  48.795  1.00  0.00           N  
ATOM   1422  C8    A    45      28.531  67.060  47.601  1.00  0.00           C  
ATOM   1423  H8    A    45      28.071  67.567  46.766  1.00  0.00           H  
ATOM   1424  N7    A    45      29.109  65.904  47.654  1.00  0.00           N  
ATOM   1425  C5    A    45      29.323  65.771  49.078  1.00  0.00           C  
ATOM   1426  C6    A    45      29.918  64.734  49.874  1.00  0.00           C  
ATOM   1427  N6    A    45      30.292  63.646  49.260  1.00  0.00           N  
ATOM   1428  H61   A    45      29.839  63.525  48.366  1.00  0.00           H  
ATOM   1429  H62   A    45      30.876  62.999  49.771  1.00  0.00           H  
ATOM   1430  N1    A    45      30.008  64.913  51.180  1.00  0.00           N  
ATOM   1431  C2    A    45      29.514  66.022  51.712  1.00  0.00           C  
ATOM   1432  H2    A    45      29.556  65.950  52.788  1.00  0.00           H  
ATOM   1433  N3    A    45      28.925  67.101  51.171  1.00  0.00           N  
ATOM   1434  C4    A    45      28.904  66.874  49.792  1.00  0.00           C  
ATOM   1435  C3'   A    45      26.816  71.130  48.041  1.00  0.00           C  
ATOM   1436  H3'   A    45      26.564  71.395  47.014  1.00  0.00           H  
ATOM   1437  C2'   A    45      27.983  70.188  47.974  1.00  0.00           C  
ATOM   1438  H2'   A    45      27.927  69.717  46.992  1.00  0.00           H  
ATOM   1439  O2'   A    45      29.215  70.904  47.949  1.00  0.00           O  
ATOM   1440 HO2'   A    45      28.990  71.795  48.228  1.00  0.00           H  
ATOM   1441  O3'   A    45      27.065  72.241  48.797  1.00  0.00           O  
ATOM   1442  P     C    46      25.973  73.419  49.043  1.00  0.00           P  
ATOM   1443  OP1   C    46      26.570  74.380  49.909  1.00  0.00           O  
ATOM   1444  OP2   C    46      24.748  72.854  49.535  1.00  0.00           O  
ATOM   1445  O5'   C    46      25.822  74.094  47.705  1.00  0.00           O  
ATOM   1446  C5'   C    46      24.904  73.580  46.704  1.00  0.00           C  
ATOM   1447  H5'   C    46      23.998  73.128  47.108  1.00  0.00           H  
ATOM   1448 H5''   C    46      25.320  72.720  46.180  1.00  0.00           H  
ATOM   1449  C4'   C    46      24.385  74.560  45.609  1.00  0.00           C  
ATOM   1450  H4'   C    46      23.921  73.918  44.861  1.00  0.00           H  
ATOM   1451  O4'   C    46      23.455  75.384  46.142  1.00  0.00           O  
ATOM   1452  C1'   C    46      23.779  76.743  45.912  1.00  0.00           C  
ATOM   1453  H1'   C    46      23.428  76.934  44.898  1.00  0.00           H  
ATOM   1454  N1    C    46      23.168  77.778  46.792  1.00  0.00           N  
ATOM   1455  C6    C    46      23.030  77.462  48.111  1.00  0.00           C  
ATOM   1456  H6    C    46      23.188  76.431  48.391  1.00  0.00           H  
ATOM   1457  C5    C    46      22.681  78.441  49.016  1.00  0.00           C  
ATOM   1458  H5    C    46      22.572  78.138  50.047  1.00  0.00           H  
ATOM   1459  C4    C    46      22.444  79.768  48.474  1.00  0.00           C  
ATOM   1460  N4    C    46      21.764  80.668  49.176  1.00  0.00           N  
ATOM   1461  H41   C    46      21.548  81.559  48.754  1.00  0.00           H  
ATOM   1462  H42   C    46      21.353  80.405  50.061  1.00  0.00           H  
ATOM   1463  N3    C    46      22.531  80.093  47.233  1.00  0.00           N  
ATOM   1464  C2    C    46      22.894  79.122  46.378  1.00  0.00           C  
ATOM   1465  O2    C    46      22.974  79.361  45.150  1.00  0.00           O  
ATOM   1466  C3'   C    46      25.499  75.474  45.093  1.00  0.00           C  
ATOM   1467  H3'   C    46      26.455  75.043  45.390  1.00  0.00           H  
ATOM   1468  C2'   C    46      25.321  76.754  45.935  1.00  0.00           C  
ATOM   1469  H2'   C    46      25.617  76.664  46.980  1.00  0.00           H  
ATOM   1470  O2'   C    46      26.079  77.856  45.373  1.00  0.00           O  
ATOM   1471 HO2'   C    46      25.932  77.795  44.426  1.00  0.00           H  
ATOM   1472  O3'   C    46      25.325  75.799  43.702  1.00  0.00           O  
ATOM   1473  P     U    47      26.133  75.165  42.598  1.00  0.00           P  
ATOM   1474  OP1   U    47      25.442  75.384  41.308  1.00  0.00           O  
ATOM   1475  OP2   U    47      26.398  73.765  43.028  1.00  0.00           O  
ATOM   1476  O5'   U    47      27.614  75.788  42.401  1.00  0.00           O  
ATOM   1477  C5'   U    47      28.089  76.609  41.333  1.00  0.00           C  
ATOM   1478  H5'   U    47      27.744  77.582  41.682  1.00  0.00           H  
ATOM   1479 H5''   U    47      27.614  76.295  40.404  1.00  0.00           H  
ATOM   1480  C4'   U    47      29.572  76.603  41.083  1.00  0.00           C  
ATOM   1481  H4'   U    47      29.772  77.044  40.107  1.00  0.00           H  
ATOM   1482  O4'   U    47      30.048  77.390  42.188  1.00  0.00           O  
ATOM   1483  C1'   U    47      31.052  76.736  42.887  1.00  0.00           C  
ATOM   1484  H1'   U    47      32.049  76.890  42.474  1.00  0.00           H  
ATOM   1485  N1    U    47      31.061  76.890  44.347  1.00  0.00           N  
ATOM   1486  C6    U    47      29.825  76.943  45.025  1.00  0.00           C  
ATOM   1487  H6    U    47      28.989  76.898  44.343  1.00  0.00           H  
ATOM   1488  C5    U    47      29.710  77.043  46.374  1.00  0.00           C  
ATOM   1489  H5    U    47      28.723  77.094  46.811  1.00  0.00           H  
ATOM   1490  C4    U    47      30.910  77.231  47.178  1.00  0.00           C  
ATOM   1491  O4    U    47      30.902  77.392  48.367  1.00  0.00           O  
ATOM   1492  N3    U    47      32.090  76.899  46.457  1.00  0.00           N  
ATOM   1493  H3    U    47      32.906  76.779  47.039  1.00  0.00           H  
ATOM   1494  C2    U    47      32.191  76.787  45.049  1.00  0.00           C  
ATOM   1495  O2    U    47      33.312  76.622  44.542  1.00  0.00           O  
ATOM   1496  C3'   U    47      30.185  75.159  41.140  1.00  0.00           C  
ATOM   1497  H3'   U    47      29.366  74.442  41.195  1.00  0.00           H  
ATOM   1498  C2'   U    47      30.801  75.255  42.554  1.00  0.00           C  
ATOM   1499  H2'   U    47      30.122  74.821  43.288  1.00  0.00           H  
ATOM   1500  O2'   U    47      32.091  74.594  42.694  1.00  0.00           O  
ATOM   1501 HO2'   U    47      32.079  73.815  42.133  1.00  0.00           H  
ATOM   1502  O3'   U    47      31.207  74.994  40.152  1.00  0.00           O  
ATOM   1503  P     A    48      31.421  73.572  39.441  1.00  0.00           P  
ATOM   1504  OP1   A    48      32.418  73.720  38.362  1.00  0.00           O  
ATOM   1505  OP2   A    48      30.099  72.998  39.129  1.00  0.00           O  
ATOM   1506  O5'   A    48      32.233  72.669  40.475  1.00  0.00           O  
ATOM   1507  C5'   A    48      33.581  72.711  40.534  1.00  0.00           C  
ATOM   1508  H5'   A    48      33.887  73.707  40.856  1.00  0.00           H  
ATOM   1509 H5''   A    48      34.069  72.486  39.586  1.00  0.00           H  
ATOM   1510  C4'   A    48      34.170  71.634  41.517  1.00  0.00           C  
ATOM   1511  H4'   A    48      35.252  71.566  41.408  1.00  0.00           H  
ATOM   1512  O4'   A    48      34.091  72.034  42.875  1.00  0.00           O  
ATOM   1513  C1'   A    48      33.201  71.129  43.527  1.00  0.00           C  
ATOM   1514  H1'   A    48      33.599  71.015  44.536  1.00  0.00           H  
ATOM   1515  N9    A    48      31.762  71.571  43.748  1.00  0.00           N  
ATOM   1516  C8    A    48      30.670  71.255  43.013  1.00  0.00           C  
ATOM   1517  H8    A    48      30.695  70.681  42.099  1.00  0.00           H  
ATOM   1518  N7    A    48      29.497  71.724  43.447  1.00  0.00           N  
ATOM   1519  C5    A    48      29.976  72.436  44.609  1.00  0.00           C  
ATOM   1520  C6    A    48      29.355  73.212  45.585  1.00  0.00           C  
ATOM   1521  N6    A    48      28.081  73.414  45.630  1.00  0.00           N  
ATOM   1522  H61   A    48      27.835  73.844  46.510  1.00  0.00           H  
ATOM   1523  H62   A    48      27.489  73.148  44.856  1.00  0.00           H  
ATOM   1524  N1    A    48      30.014  73.694  46.670  1.00  0.00           N  
ATOM   1525  C2    A    48      31.294  73.324  46.809  1.00  0.00           C  
ATOM   1526  H2    A    48      31.769  73.698  47.705  1.00  0.00           H  
ATOM   1527  N3    A    48      32.058  72.656  45.911  1.00  0.00           N  
ATOM   1528  C4    A    48      31.301  72.221  44.837  1.00  0.00           C  
ATOM   1529  C3'   A    48      33.449  70.274  41.332  1.00  0.00           C  
ATOM   1530  H3'   A    48      32.455  70.396  40.900  1.00  0.00           H  
ATOM   1531  C2'   A    48      33.361  69.833  42.802  1.00  0.00           C  
ATOM   1532  H2'   A    48      32.474  69.200  42.813  1.00  0.00           H  
ATOM   1533  O2'   A    48      34.566  69.228  43.321  1.00  0.00           O  
ATOM   1534 HO2'   A    48      34.729  68.377  42.908  1.00  0.00           H  
ATOM   1535  O3'   A    48      34.164  69.372  40.531  1.00  0.00           O  
ATOM   1536  P     G    49      33.641  67.961  40.186  1.00  0.00           P  
ATOM   1537  OP1   G    49      34.306  67.525  38.947  1.00  0.00           O  
ATOM   1538  OP2   G    49      32.144  68.050  40.165  1.00  0.00           O  
ATOM   1539  O5'   G    49      34.162  66.932  41.311  1.00  0.00           O  
ATOM   1540  C5'   G    49      35.543  66.566  41.557  1.00  0.00           C  
ATOM   1541  H5'   G    49      36.120  67.468  41.761  1.00  0.00           H  
ATOM   1542 H5''   G    49      35.876  65.993  40.692  1.00  0.00           H  
ATOM   1543  C4'   G    49      35.750  65.732  42.866  1.00  0.00           C  
ATOM   1544  H4'   G    49      36.810  65.476  42.865  1.00  0.00           H  
ATOM   1545  O4'   G    49      35.556  66.532  44.012  1.00  0.00           O  
ATOM   1546  C1'   G    49      34.543  65.900  44.747  1.00  0.00           C  
ATOM   1547  H1'   G    49      34.696  65.964  45.824  1.00  0.00           H  
ATOM   1548  N9    G    49      33.225  66.522  44.497  1.00  0.00           N  
ATOM   1549  C8    G    49      32.261  66.194  43.643  1.00  0.00           C  
ATOM   1550  H8    G    49      32.455  65.585  42.772  1.00  0.00           H  
ATOM   1551  N7    G    49      31.182  66.899  43.609  1.00  0.00           N  
ATOM   1552  C5    G    49      31.340  67.683  44.806  1.00  0.00           C  
ATOM   1553  C6    G    49      30.544  68.702  45.414  1.00  0.00           C  
ATOM   1554  O6    G    49      29.385  69.095  45.254  1.00  0.00           O  
ATOM   1555  N1    G    49      31.230  69.391  46.438  1.00  0.00           N  
ATOM   1556  H1    G    49      30.749  70.093  46.982  1.00  0.00           H  
ATOM   1557  C2    G    49      32.525  69.232  46.734  1.00  0.00           C  
ATOM   1558  N2    G    49      33.125  69.916  47.613  1.00  0.00           N  
ATOM   1559  H21   G    49      34.026  69.561  47.898  1.00  0.00           H  
ATOM   1560  H22   G    49      32.636  70.684  48.050  1.00  0.00           H  
ATOM   1561  N3    G    49      33.215  68.211  46.252  1.00  0.00           N  
ATOM   1562  C4    G    49      32.599  67.427  45.324  1.00  0.00           C  
ATOM   1563  C3'   G    49      35.024  64.391  42.978  1.00  0.00           C  
ATOM   1564  H3'   G    49      34.135  64.548  42.367  1.00  0.00           H  
ATOM   1565  C2'   G    49      34.571  64.402  44.396  1.00  0.00           C  
ATOM   1566  H2'   G    49      33.627  63.888  44.580  1.00  0.00           H  
ATOM   1567  O2'   G    49      35.505  63.905  45.387  1.00  0.00           O  
ATOM   1568 HO2'   G    49      35.393  62.952  45.393  1.00  0.00           H  
ATOM   1569  O3'   G    49      35.798  63.212  42.497  1.00  0.00           O  
ATOM   1570  P     U    50      34.993  61.822  42.501  1.00  0.00           P  
ATOM   1571  OP1   U    50      35.726  60.786  41.787  1.00  0.00           O  
ATOM   1572  OP2   U    50      33.554  62.054  42.057  1.00  0.00           O  
ATOM   1573  O5'   U    50      34.918  61.364  44.002  1.00  0.00           O  
ATOM   1574  C5'   U    50      35.890  60.709  44.710  1.00  0.00           C  
ATOM   1575  H5'   U    50      36.868  61.189  44.664  1.00  0.00           H  
ATOM   1576 H5''   U    50      36.103  59.746  44.247  1.00  0.00           H  
ATOM   1577  C4'   U    50      35.583  60.417  46.185  1.00  0.00           C  
ATOM   1578  H4'   U    50      36.354  59.840  46.697  1.00  0.00           H  
ATOM   1579  O4'   U    50      35.468  61.682  46.901  1.00  0.00           O  
ATOM   1580  C1'   U    50      34.314  61.642  47.632  1.00  0.00           C  
ATOM   1581  H1'   U    50      34.455  61.124  48.581  1.00  0.00           H  
ATOM   1582  N1    U    50      33.973  63.039  47.887  1.00  0.00           N  
ATOM   1583  C6    U    50      32.945  63.674  47.152  1.00  0.00           C  
ATOM   1584  H6    U    50      32.351  63.238  46.362  1.00  0.00           H  
ATOM   1585  C5    U    50      32.562  64.911  47.574  1.00  0.00           C  
ATOM   1586  H5    U    50      31.805  65.353  46.943  1.00  0.00           H  
ATOM   1587  C4    U    50      33.164  65.645  48.631  1.00  0.00           C  
ATOM   1588  O4    U    50      32.680  66.652  49.140  1.00  0.00           O  
ATOM   1589  N3    U    50      34.120  64.935  49.363  1.00  0.00           N  
ATOM   1590  H3    U    50      34.505  65.445  50.146  1.00  0.00           H  
ATOM   1591  C2    U    50      34.513  63.695  48.992  1.00  0.00           C  
ATOM   1592  O2    U    50      35.536  63.308  49.616  1.00  0.00           O  
ATOM   1593  C3'   U    50      34.262  59.656  46.431  1.00  0.00           C  
ATOM   1594  H3'   U    50      33.906  59.182  45.517  1.00  0.00           H  
ATOM   1595  C2'   U    50      33.296  60.790  46.844  1.00  0.00           C  
ATOM   1596  H2'   U    50      33.142  61.296  45.891  1.00  0.00           H  
ATOM   1597  O2'   U    50      32.045  60.437  47.515  1.00  0.00           O  
ATOM   1598 HO2'   U    50      32.228  59.822  48.229  1.00  0.00           H  
ATOM   1599  O3'   U    50      34.418  58.752  47.544  1.00  0.00           O  
ATOM   1600  P     A    51      33.376  57.590  47.739  1.00  0.00           P  
ATOM   1601  OP1   A    51      34.198  56.461  48.325  1.00  0.00           O  
ATOM   1602  OP2   A    51      32.678  57.312  46.484  1.00  0.00           O  
ATOM   1603  O5'   A    51      32.393  58.259  48.881  1.00  0.00           O  
ATOM   1604  C5'   A    51      32.715  58.128  50.268  1.00  0.00           C  
ATOM   1605  H5'   A    51      33.641  58.654  50.499  1.00  0.00           H  
ATOM   1606 H5''   A    51      32.932  57.086  50.505  1.00  0.00           H  
ATOM   1607  C4'   A    51      31.621  58.715  51.136  1.00  0.00           C  
ATOM   1608  H4'   A    51      31.958  59.049  52.117  1.00  0.00           H  
ATOM   1609  O4'   A    51      30.931  59.807  50.463  1.00  0.00           O  
ATOM   1610  C1'   A    51      29.500  59.742  50.680  1.00  0.00           C  
ATOM   1611  H1'   A    51      29.149  60.681  51.107  1.00  0.00           H  
ATOM   1612  N9    A    51      28.739  59.449  49.481  1.00  0.00           N  
ATOM   1613  C8    A    51      29.161  59.029  48.293  1.00  0.00           C  
ATOM   1614  H8    A    51      30.162  58.778  47.975  1.00  0.00           H  
ATOM   1615  N7    A    51      28.235  59.108  47.345  1.00  0.00           N  
ATOM   1616  C5    A    51      27.103  59.539  48.049  1.00  0.00           C  
ATOM   1617  C6    A    51      25.814  60.024  47.704  1.00  0.00           C  
ATOM   1618  N6    A    51      25.368  60.288  46.526  1.00  0.00           N  
ATOM   1619  H61   A    51      24.452  60.714  46.541  1.00  0.00           H  
ATOM   1620  H62   A    51      25.736  59.976  45.638  1.00  0.00           H  
ATOM   1621  N1    A    51      24.985  60.452  48.639  1.00  0.00           N  
ATOM   1622  C2    A    51      25.419  60.494  49.939  1.00  0.00           C  
ATOM   1623  H2    A    51      24.682  60.734  50.691  1.00  0.00           H  
ATOM   1624  N3    A    51      26.609  60.162  50.286  1.00  0.00           N  
ATOM   1625  C4    A    51      27.456  59.717  49.335  1.00  0.00           C  
ATOM   1626  C3'   A    51      30.493  57.730  51.367  1.00  0.00           C  
ATOM   1627  H3'   A    51      30.227  57.216  50.443  1.00  0.00           H  
ATOM   1628  C2'   A    51      29.353  58.653  51.757  1.00  0.00           C  
ATOM   1629  H2'   A    51      28.435  58.104  51.549  1.00  0.00           H  
ATOM   1630  O2'   A    51      29.344  59.214  53.104  1.00  0.00           O  
ATOM   1631 HO2'   A    51      29.085  58.532  53.728  1.00  0.00           H  
ATOM   1632  O3'   A    51      30.695  56.795  52.477  1.00  0.00           O  
ATOM   1633  P     C    52      30.637  55.261  52.300  1.00  0.00           P  
ATOM   1634  OP1   C    52      30.708  54.638  53.599  1.00  0.00           O  
ATOM   1635  OP2   C    52      31.574  54.747  51.275  1.00  0.00           O  
ATOM   1636  O5'   C    52      29.142  54.845  51.745  1.00  0.00           O  
ATOM   1637  C5'   C    52      27.919  55.191  52.449  1.00  0.00           C  
ATOM   1638  H5'   C    52      28.055  56.180  52.888  1.00  0.00           H  
ATOM   1639 H5''   C    52      27.641  54.387  53.131  1.00  0.00           H  
ATOM   1640  C4'   C    52      26.743  55.368  51.475  1.00  0.00           C  
ATOM   1641  H4'   C    52      25.896  55.474  52.153  1.00  0.00           H  
ATOM   1642  O4'   C    52      27.026  56.454  50.588  1.00  0.00           O  
ATOM   1643  C1'   C    52      26.283  56.250  49.391  1.00  0.00           C  
ATOM   1644  H1'   C    52      25.546  57.034  49.215  1.00  0.00           H  
ATOM   1645  N1    C    52      27.225  56.221  48.203  1.00  0.00           N  
ATOM   1646  C6    C    52      28.544  55.849  48.342  1.00  0.00           C  
ATOM   1647  H6    C    52      28.980  55.665  49.313  1.00  0.00           H  
ATOM   1648  C5    C    52      29.309  55.667  47.268  1.00  0.00           C  
ATOM   1649  H5    C    52      30.352  55.422  47.403  1.00  0.00           H  
ATOM   1650  C4    C    52      28.728  55.905  45.984  1.00  0.00           C  
ATOM   1651  N4    C    52      29.465  55.690  44.929  1.00  0.00           N  
ATOM   1652  H41   C    52      30.394  55.295  44.958  1.00  0.00           H  
ATOM   1653  H42   C    52      28.924  55.523  44.092  1.00  0.00           H  
ATOM   1654  N3    C    52      27.455  56.239  45.842  1.00  0.00           N  
ATOM   1655  C2    C    52      26.622  56.393  46.969  1.00  0.00           C  
ATOM   1656  O2    C    52      25.443  56.686  46.811  1.00  0.00           O  
ATOM   1657  C3'   C    52      26.442  54.176  50.605  1.00  0.00           C  
ATOM   1658  H3'   C    52      27.367  53.799  50.170  1.00  0.00           H  
ATOM   1659  C2'   C    52      25.622  54.818  49.482  1.00  0.00           C  
ATOM   1660  H2'   C    52      25.589  54.223  48.569  1.00  0.00           H  
ATOM   1661  O2'   C    52      24.266  55.092  49.847  1.00  0.00           O  
ATOM   1662 HO2'   C    52      24.091  54.511  50.591  1.00  0.00           H  
ATOM   1663  O3'   C    52      25.661  53.164  51.267  1.00  0.00           O  
ATOM   1664  P     U    53      25.817  51.716  50.839  1.00  0.00           P  
ATOM   1665  OP1   U    53      25.015  50.797  51.684  1.00  0.00           O  
ATOM   1666  OP2   U    53      27.229  51.389  50.532  1.00  0.00           O  
ATOM   1667  O5'   U    53      25.018  51.690  49.428  1.00  0.00           O  
ATOM   1668  C5'   U    53      23.620  51.836  49.339  1.00  0.00           C  
ATOM   1669  H5'   U    53      23.232  52.781  49.721  1.00  0.00           H  
ATOM   1670 H5''   U    53      23.118  51.182  50.052  1.00  0.00           H  
ATOM   1671  C4'   U    53      23.137  51.728  47.855  1.00  0.00           C  
ATOM   1672  H4'   U    53      22.062  51.887  47.785  1.00  0.00           H  
ATOM   1673  O4'   U    53      23.720  52.763  47.130  1.00  0.00           O  
ATOM   1674  C1'   U    53      23.845  52.329  45.785  1.00  0.00           C  
ATOM   1675  H1'   U    53      23.194  52.886  45.112  1.00  0.00           H  
ATOM   1676  N1    U    53      25.171  52.213  45.266  1.00  0.00           N  
ATOM   1677  C6    U    53      26.251  52.507  46.014  1.00  0.00           C  
ATOM   1678  H6    U    53      26.146  52.515  47.089  1.00  0.00           H  
ATOM   1679  C5    U    53      27.501  52.676  45.466  1.00  0.00           C  
ATOM   1680  H5    U    53      28.269  52.749  46.221  1.00  0.00           H  
ATOM   1681  C4    U    53      27.707  52.656  44.051  1.00  0.00           C  
ATOM   1682  O4    U    53      28.781  52.770  43.543  1.00  0.00           O  
ATOM   1683  N3    U    53      26.544  52.548  43.349  1.00  0.00           N  
ATOM   1684  H3    U    53      26.645  52.543  42.344  1.00  0.00           H  
ATOM   1685  C2    U    53      25.270  52.281  43.820  1.00  0.00           C  
ATOM   1686  O2    U    53      24.365  52.190  42.990  1.00  0.00           O  
ATOM   1687  C3'   U    53      23.576  50.436  47.158  1.00  0.00           C  
ATOM   1688  H3'   U    53      24.645  50.378  47.363  1.00  0.00           H  
ATOM   1689  C2'   U    53      23.298  50.873  45.681  1.00  0.00           C  
ATOM   1690  H2'   U    53      23.831  50.258  44.956  1.00  0.00           H  
ATOM   1691  O2'   U    53      21.942  50.928  45.297  1.00  0.00           O  
ATOM   1692 HO2'   U    53      21.816  50.009  45.048  1.00  0.00           H  
ATOM   1693  O3'   U    53      22.950  49.400  47.700  1.00  0.00           O  
ATOM   1694  P     G    54      23.564  47.935  47.414  1.00  0.00           P  
ATOM   1695  OP1   G    54      22.735  46.985  48.113  1.00  0.00           O  
ATOM   1696  OP2   G    54      25.038  47.938  47.686  1.00  0.00           O  
ATOM   1697  O5'   G    54      23.284  47.752  45.775  1.00  0.00           O  
ATOM   1698  C5'   G    54      21.953  47.555  45.333  1.00  0.00           C  
ATOM   1699  H5'   G    54      21.243  48.321  45.647  1.00  0.00           H  
ATOM   1700 H5''   G    54      21.544  46.586  45.620  1.00  0.00           H  
ATOM   1701  C4'   G    54      22.021  47.448  43.791  1.00  0.00           C  
ATOM   1702  H4'   G    54      21.004  47.302  43.425  1.00  0.00           H  
ATOM   1703  O4'   G    54      22.588  48.642  43.244  1.00  0.00           O  
ATOM   1704  C1'   G    54      23.334  48.293  42.111  1.00  0.00           C  
ATOM   1705  H1'   G    54      22.860  48.681  41.209  1.00  0.00           H  
ATOM   1706  N9    G    54      24.751  48.726  42.158  1.00  0.00           N  
ATOM   1707  C8    G    54      25.537  48.804  43.277  1.00  0.00           C  
ATOM   1708  H8    G    54      25.094  48.649  44.250  1.00  0.00           H  
ATOM   1709  N7    G    54      26.728  49.155  43.034  1.00  0.00           N  
ATOM   1710  C5    G    54      26.741  49.318  41.643  1.00  0.00           C  
ATOM   1711  C6    G    54      27.837  49.559  40.754  1.00  0.00           C  
ATOM   1712  O6    G    54      29.010  49.769  40.909  1.00  0.00           O  
ATOM   1713  N1    G    54      27.434  49.540  39.417  1.00  0.00           N  
ATOM   1714  H1    G    54      28.189  49.735  38.775  1.00  0.00           H  
ATOM   1715  C2    G    54      26.107  49.453  38.979  1.00  0.00           C  
ATOM   1716  N2    G    54      25.743  49.352  37.740  1.00  0.00           N  
ATOM   1717  H21   G    54      24.784  49.291  37.429  1.00  0.00           H  
ATOM   1718  H22   G    54      26.497  49.258  37.075  1.00  0.00           H  
ATOM   1719  N3    G    54      25.146  49.032  39.783  1.00  0.00           N  
ATOM   1720  C4    G    54      25.508  49.047  41.093  1.00  0.00           C  
ATOM   1721  C3'   G    54      22.902  46.264  43.309  1.00  0.00           C  
ATOM   1722  H3'   G    54      23.794  46.258  43.935  1.00  0.00           H  
ATOM   1723  C2'   G    54      23.289  46.763  41.962  1.00  0.00           C  
ATOM   1724  H2'   G    54      24.218  46.253  41.704  1.00  0.00           H  
ATOM   1725  O2'   G    54      22.282  46.538  41.125  1.00  0.00           O  
ATOM   1726 HO2'   G    54      22.245  45.580  41.073  1.00  0.00           H  
ATOM   1727  O3'   G    54      22.218  44.979  43.370  1.00  0.00           O  
ATOM   1728  P     A    55      22.950  43.672  42.770  1.00  0.00           P  
ATOM   1729  OP1   A    55      22.079  42.500  42.988  1.00  0.00           O  
ATOM   1730  OP2   A    55      24.372  43.562  43.238  1.00  0.00           O  
ATOM   1731  O5'   A    55      23.013  43.779  41.115  1.00  0.00           O  
ATOM   1732  C5'   A    55      21.971  43.268  40.191  1.00  0.00           C  
ATOM   1733  H5'   A    55      20.987  43.669  40.431  1.00  0.00           H  
ATOM   1734 H5''   A    55      21.931  42.185  40.069  1.00  0.00           H  
ATOM   1735  C4'   A    55      22.188  43.597  38.771  1.00  0.00           C  
ATOM   1736  H4'   A    55      21.232  43.365  38.301  1.00  0.00           H  
ATOM   1737  O4'   A    55      22.709  44.876  38.608  1.00  0.00           O  
ATOM   1738  C1'   A    55      23.614  44.910  37.495  1.00  0.00           C  
ATOM   1739  H1'   A    55      23.121  45.562  36.774  1.00  0.00           H  
ATOM   1740  N9    A    55      24.934  45.466  37.908  1.00  0.00           N  
ATOM   1741  C8    A    55      25.436  45.507  39.194  1.00  0.00           C  
ATOM   1742  H8    A    55      24.809  45.320  40.053  1.00  0.00           H  
ATOM   1743  N7    A    55      26.684  45.863  39.340  1.00  0.00           N  
ATOM   1744  C5    A    55      27.092  46.087  37.994  1.00  0.00           C  
ATOM   1745  C6    A    55      28.234  46.491  37.332  1.00  0.00           C  
ATOM   1746  N6    A    55      29.248  46.936  37.989  1.00  0.00           N  
ATOM   1747  H61   A    55      29.156  46.900  38.994  1.00  0.00           H  
ATOM   1748  H62   A    55      29.999  47.397  37.496  1.00  0.00           H  
ATOM   1749  N1    A    55      28.346  46.582  35.989  1.00  0.00           N  
ATOM   1750  C2    A    55      27.221  46.382  35.299  1.00  0.00           C  
ATOM   1751  H2    A    55      27.398  46.421  34.235  1.00  0.00           H  
ATOM   1752  N3    A    55      26.023  45.954  35.774  1.00  0.00           N  
ATOM   1753  C4    A    55      26.028  45.869  37.129  1.00  0.00           C  
ATOM   1754  C3'   A    55      23.230  42.586  38.174  1.00  0.00           C  
ATOM   1755  H3'   A    55      24.053  42.508  38.884  1.00  0.00           H  
ATOM   1756  C2'   A    55      23.734  43.396  36.965  1.00  0.00           C  
ATOM   1757  H2'   A    55      24.766  43.065  36.844  1.00  0.00           H  
ATOM   1758  O2'   A    55      22.859  43.147  35.806  1.00  0.00           O  
ATOM   1759 HO2'   A    55      23.413  43.365  35.053  1.00  0.00           H  
ATOM   1760  O3'   A    55      22.680  41.337  37.765  1.00  0.00           O  
ATOM   1761  P     U    56      23.586  39.981  37.847  1.00  0.00           P  
ATOM   1762  OP1   U    56      22.749  38.809  37.352  1.00  0.00           O  
ATOM   1763  OP2   U    56      24.205  40.049  39.184  1.00  0.00           O  
ATOM   1764  O5'   U    56      24.665  40.217  36.704  1.00  0.00           O  
ATOM   1765  C5'   U    56      24.368  39.983  35.367  1.00  0.00           C  
ATOM   1766  H5'   U    56      23.431  40.508  35.175  1.00  0.00           H  
ATOM   1767 H5''   U    56      24.366  38.924  35.111  1.00  0.00           H  
ATOM   1768  C4'   U    56      25.479  40.494  34.579  1.00  0.00           C  
ATOM   1769  H4'   U    56      25.282  40.415  33.510  1.00  0.00           H  
ATOM   1770  O4'   U    56      25.698  41.882  34.904  1.00  0.00           O  
ATOM   1771  C1'   U    56      27.059  42.179  34.704  1.00  0.00           C  
ATOM   1772  H1'   U    56      27.224  43.005  34.013  1.00  0.00           H  
ATOM   1773  N1    U    56      27.777  42.656  35.898  1.00  0.00           N  
ATOM   1774  C6    U    56      27.454  42.250  37.195  1.00  0.00           C  
ATOM   1775  H6    U    56      26.706  41.472  37.216  1.00  0.00           H  
ATOM   1776  C5    U    56      28.141  42.577  38.316  1.00  0.00           C  
ATOM   1777  H5    U    56      27.847  42.196  39.284  1.00  0.00           H  
ATOM   1778  C4    U    56      29.321  43.447  38.262  1.00  0.00           C  
ATOM   1779  O4    U    56      30.014  43.882  39.158  1.00  0.00           O  
ATOM   1780  N3    U    56      29.677  43.770  37.003  1.00  0.00           N  
ATOM   1781  H3    U    56      30.396  44.473  36.910  1.00  0.00           H  
ATOM   1782  C2    U    56      28.986  43.412  35.875  1.00  0.00           C  
ATOM   1783  O2    U    56      29.499  43.803  34.823  1.00  0.00           O  
ATOM   1784  C3'   U    56      26.847  39.862  34.800  1.00  0.00           C  
ATOM   1785  H3'   U    56      27.033  39.699  35.862  1.00  0.00           H  
ATOM   1786  C2'   U    56      27.799  40.948  34.253  1.00  0.00           C  
ATOM   1787  H2'   U    56      28.806  40.900  34.667  1.00  0.00           H  
ATOM   1788  O2'   U    56      27.951  41.076  32.808  1.00  0.00           O  
ATOM   1789 HO2'   U    56      28.826  40.699  32.692  1.00  0.00           H  
ATOM   1790  O3'   U    56      26.824  38.669  34.137  1.00  0.00           O  
ATOM   1791  P     G    57      27.955  37.535  34.284  1.00  0.00           P  
ATOM   1792  OP1   G    57      27.648  36.430  33.388  1.00  0.00           O  
ATOM   1793  OP2   G    57      28.070  37.242  35.722  1.00  0.00           O  
ATOM   1794  O5'   G    57      29.298  38.317  33.737  1.00  0.00           O  
ATOM   1795  C5'   G    57      29.578  38.488  32.345  1.00  0.00           C  
ATOM   1796  H5'   G    57      28.694  38.856  31.825  1.00  0.00           H  
ATOM   1797 H5''   G    57      29.771  37.485  31.965  1.00  0.00           H  
ATOM   1798  C4'   G    57      30.735  39.484  32.128  1.00  0.00           C  
ATOM   1799  H4'   G    57      30.805  39.685  31.059  1.00  0.00           H  
ATOM   1800  O4'   G    57      30.681  40.636  32.942  1.00  0.00           O  
ATOM   1801  C1'   G    57      31.981  41.134  33.131  1.00  0.00           C  
ATOM   1802  H1'   G    57      32.113  42.059  32.570  1.00  0.00           H  
ATOM   1803  N9    G    57      32.137  41.412  34.568  1.00  0.00           N  
ATOM   1804  C8    G    57      31.491  40.839  35.651  1.00  0.00           C  
ATOM   1805  H8    G    57      30.715  40.106  35.489  1.00  0.00           H  
ATOM   1806  N7    G    57      31.925  41.278  36.787  1.00  0.00           N  
ATOM   1807  C5    G    57      32.961  42.205  36.490  1.00  0.00           C  
ATOM   1808  C6    G    57      33.801  43.119  37.300  1.00  0.00           C  
ATOM   1809  O6    G    57      33.741  43.361  38.499  1.00  0.00           O  
ATOM   1810  N1    G    57      34.675  43.790  36.516  1.00  0.00           N  
ATOM   1811  H1    G    57      35.353  44.339  37.024  1.00  0.00           H  
ATOM   1812  C2    G    57      34.792  43.629  35.186  1.00  0.00           C  
ATOM   1813  N2    G    57      35.688  44.233  34.583  1.00  0.00           N  
ATOM   1814  H21   G    57      36.326  44.823  35.098  1.00  0.00           H  
ATOM   1815  H22   G    57      35.692  44.074  33.586  1.00  0.00           H  
ATOM   1816  N3    G    57      33.907  43.048  34.414  1.00  0.00           N  
ATOM   1817  C4    G    57      33.023  42.292  35.094  1.00  0.00           C  
ATOM   1818  C3'   G    57      32.092  38.872  32.516  1.00  0.00           C  
ATOM   1819  H3'   G    57      31.892  38.463  33.506  1.00  0.00           H  
ATOM   1820  C2'   G    57      32.913  40.129  32.590  1.00  0.00           C  
ATOM   1821  H2'   G    57      33.715  39.997  33.316  1.00  0.00           H  
ATOM   1822  O2'   G    57      33.516  40.604  31.387  1.00  0.00           O  
ATOM   1823 HO2'   G    57      33.303  39.925  30.742  1.00  0.00           H  
ATOM   1824  O3'   G    57      32.516  37.834  31.637  1.00  0.00           O  
ATOM   1825  P     U    58      33.440  36.727  32.218  1.00  0.00           P  
ATOM   1826  OP1   U    58      33.769  35.833  31.140  1.00  0.00           O  
ATOM   1827  OP2   U    58      32.811  36.136  33.429  1.00  0.00           O  
ATOM   1828  O5'   U    58      34.746  37.466  32.673  1.00  0.00           O  
ATOM   1829  C5'   U    58      35.622  37.973  31.711  1.00  0.00           C  
ATOM   1830  H5'   U    58      35.144  38.655  31.008  1.00  0.00           H  
ATOM   1831 H5''   U    58      36.004  37.058  31.258  1.00  0.00           H  
ATOM   1832  C4'   U    58      36.661  38.932  32.302  1.00  0.00           C  
ATOM   1833  H4'   U    58      37.275  39.274  31.468  1.00  0.00           H  
ATOM   1834  O4'   U    58      36.089  39.958  33.096  1.00  0.00           O  
ATOM   1835  C1'   U    58      36.887  40.260  34.215  1.00  0.00           C  
ATOM   1836  H1'   U    58      37.199  41.304  34.210  1.00  0.00           H  
ATOM   1837  N1    U    58      36.074  40.026  35.426  1.00  0.00           N  
ATOM   1838  C6    U    58      35.025  39.164  35.544  1.00  0.00           C  
ATOM   1839  H6    U    58      34.668  38.645  34.666  1.00  0.00           H  
ATOM   1840  C5    U    58      34.497  38.813  36.727  1.00  0.00           C  
ATOM   1841  H5    U    58      33.678  38.110  36.695  1.00  0.00           H  
ATOM   1842  C4    U    58      34.839  39.634  37.908  1.00  0.00           C  
ATOM   1843  O4    U    58      34.255  39.546  38.998  1.00  0.00           O  
ATOM   1844  N3    U    58      35.783  40.628  37.704  1.00  0.00           N  
ATOM   1845  H3    U    58      36.024  41.215  38.490  1.00  0.00           H  
ATOM   1846  C2    U    58      36.576  40.665  36.594  1.00  0.00           C  
ATOM   1847  O2    U    58      37.600  41.416  36.532  1.00  0.00           O  
ATOM   1848  C3'   U    58      37.549  38.179  33.271  1.00  0.00           C  
ATOM   1849  H3'   U    58      36.900  37.506  33.831  1.00  0.00           H  
ATOM   1850  C2'   U    58      38.115  39.280  34.109  1.00  0.00           C  
ATOM   1851  H2'   U    58      38.231  38.850  35.104  1.00  0.00           H  
ATOM   1852  O2'   U    58      39.187  39.986  33.474  1.00  0.00           O  
ATOM   1853 HO2'   U    58      39.830  39.304  33.270  1.00  0.00           H  
ATOM   1854  O3'   U    58      38.691  37.500  32.746  1.00  0.00           O  
ATOM   1855  P     C    59      39.451  36.413  33.654  1.00  0.00           P  
ATOM   1856  OP1   C    59      40.278  35.585  32.750  1.00  0.00           O  
ATOM   1857  OP2   C    59      38.482  35.601  34.395  1.00  0.00           O  
ATOM   1858  O5'   C    59      40.388  37.226  34.687  1.00  0.00           O  
ATOM   1859  C5'   C    59      41.654  37.667  34.264  1.00  0.00           C  
ATOM   1860  H5'   C    59      41.638  38.079  33.255  1.00  0.00           H  
ATOM   1861 H5''   C    59      42.405  36.887  34.137  1.00  0.00           H  
ATOM   1862  C4'   C    59      42.285  38.651  35.184  1.00  0.00           C  
ATOM   1863  H4'   C    59      43.160  39.038  34.662  1.00  0.00           H  
ATOM   1864  O4'   C    59      41.440  39.775  35.599  1.00  0.00           O  
ATOM   1865  C1'   C    59      41.708  40.065  36.984  1.00  0.00           C  
ATOM   1866  H1'   C    59      41.813  41.137  37.149  1.00  0.00           H  
ATOM   1867  N1    C    59      40.585  39.663  37.900  1.00  0.00           N  
ATOM   1868  C6    C    59      39.759  38.633  37.682  1.00  0.00           C  
ATOM   1869  H6    C    59      39.839  38.128  36.731  1.00  0.00           H  
ATOM   1870  C5    C    59      38.734  38.365  38.541  1.00  0.00           C  
ATOM   1871  H5    C    59      38.156  37.495  38.268  1.00  0.00           H  
ATOM   1872  C4    C    59      38.618  39.062  39.744  1.00  0.00           C  
ATOM   1873  N4    C    59      37.678  38.826  40.567  1.00  0.00           N  
ATOM   1874  H41   C    59      36.938  38.237  40.215  1.00  0.00           H  
ATOM   1875  H42   C    59      37.629  39.439  41.369  1.00  0.00           H  
ATOM   1876  N3    C    59      39.436  40.126  39.997  1.00  0.00           N  
ATOM   1877  C2    C    59      40.448  40.345  39.113  1.00  0.00           C  
ATOM   1878  O2    C    59      41.320  41.179  39.443  1.00  0.00           O  
ATOM   1879  C3'   C    59      42.842  37.984  36.509  1.00  0.00           C  
ATOM   1880  H3'   C    59      42.041  37.464  37.034  1.00  0.00           H  
ATOM   1881  C2'   C    59      43.020  39.221  37.347  1.00  0.00           C  
ATOM   1882  H2'   C    59      42.997  38.885  38.384  1.00  0.00           H  
ATOM   1883  O2'   C    59      44.174  39.966  37.025  1.00  0.00           O  
ATOM   1884 HO2'   C    59      44.872  39.360  37.283  1.00  0.00           H  
ATOM   1885  O3'   C    59      43.948  37.182  36.275  1.00  0.00           O  
ATOM   1886  P     G    60      44.333  36.166  37.449  1.00  0.00           P  
ATOM   1887  OP1   G    60      45.674  35.608  37.111  1.00  0.00           O  
ATOM   1888  OP2   G    60      43.177  35.206  37.575  1.00  0.00           O  
ATOM   1889  O5'   G    60      44.401  36.878  38.863  1.00  0.00           O  
ATOM   1890  C5'   G    60      45.547  37.503  39.327  1.00  0.00           C  
ATOM   1891  H5'   G    60      45.832  38.240  38.577  1.00  0.00           H  
ATOM   1892 H5''   G    60      46.393  36.815  39.332  1.00  0.00           H  
ATOM   1893  C4'   G    60      45.565  38.237  40.638  1.00  0.00           C  
ATOM   1894  H4'   G    60      46.452  38.867  40.564  1.00  0.00           H  
ATOM   1895  O4'   G    60      44.533  39.233  40.678  1.00  0.00           O  
ATOM   1896  C1'   G    60      43.957  39.191  42.012  1.00  0.00           C  
ATOM   1897  H1'   G    60      43.781  40.249  42.205  1.00  0.00           H  
ATOM   1898  N9    G    60      42.701  38.524  42.071  1.00  0.00           N  
ATOM   1899  C8    G    60      41.995  37.806  41.124  1.00  0.00           C  
ATOM   1900  H8    G    60      42.276  37.689  40.087  1.00  0.00           H  
ATOM   1901  N7    G    60      40.763  37.610  41.453  1.00  0.00           N  
ATOM   1902  C5    G    60      40.709  37.953  42.776  1.00  0.00           C  
ATOM   1903  C6    G    60      39.595  37.911  43.634  1.00  0.00           C  
ATOM   1904  O6    G    60      38.478  37.457  43.462  1.00  0.00           O  
ATOM   1905  N1    G    60      39.820  38.430  44.894  1.00  0.00           N  
ATOM   1906  H1    G    60      39.082  38.466  45.583  1.00  0.00           H  
ATOM   1907  C2    G    60      40.990  38.901  45.269  1.00  0.00           C  
ATOM   1908  N2    G    60      41.016  39.482  46.372  1.00  0.00           N  
ATOM   1909  H21   G    60      40.195  39.427  46.958  1.00  0.00           H  
ATOM   1910  H22   G    60      41.812  40.060  46.601  1.00  0.00           H  
ATOM   1911  N3    G    60      42.145  38.902  44.505  1.00  0.00           N  
ATOM   1912  C4    G    60      41.905  38.463  43.214  1.00  0.00           C  
ATOM   1913  C3'   G    60      45.526  37.457  41.884  1.00  0.00           C  
ATOM   1914  H3'   G    60      44.708  36.768  41.677  1.00  0.00           H  
ATOM   1915  C2'   G    60      45.079  38.548  42.907  1.00  0.00           C  
ATOM   1916  H2'   G    60      44.793  38.140  43.876  1.00  0.00           H  
ATOM   1917  O2'   G    60      46.096  39.500  43.194  1.00  0.00           O  
ATOM   1918 HO2'   G    60      46.881  39.066  42.852  1.00  0.00           H  
ATOM   1919  O3'   G    60      46.799  36.967  42.289  1.00  0.00           O  
ATOM   1920  P     U    61      47.022  35.629  43.130  1.00  0.00           P  
ATOM   1921  OP1   U    61      48.475  35.655  43.562  1.00  0.00           O  
ATOM   1922  OP2   U    61      46.513  34.574  42.304  1.00  0.00           O  
ATOM   1923  O5'   U    61      46.167  35.786  44.397  1.00  0.00           O  
ATOM   1924  C5'   U    61      46.485  36.746  45.407  1.00  0.00           C  
ATOM   1925  H5'   U    61      46.490  37.781  45.063  1.00  0.00           H  
ATOM   1926 H5''   U    61      47.455  36.461  45.814  1.00  0.00           H  
ATOM   1927  C4'   U    61      45.563  36.681  46.732  1.00  0.00           C  
ATOM   1928  H4'   U    61      46.026  37.402  47.406  1.00  0.00           H  
ATOM   1929  O4'   U    61      44.282  37.216  46.373  1.00  0.00           O  
ATOM   1930  C1'   U    61      43.248  36.520  46.951  1.00  0.00           C  
ATOM   1931  H1'   U    61      42.657  37.264  47.485  1.00  0.00           H  
ATOM   1932  N1    U    61      42.303  35.795  45.979  1.00  0.00           N  
ATOM   1933  C6    U    61      42.648  35.524  44.641  1.00  0.00           C  
ATOM   1934  H6    U    61      43.625  35.806  44.279  1.00  0.00           H  
ATOM   1935  C5    U    61      41.712  35.209  43.755  1.00  0.00           C  
ATOM   1936  H5    U    61      42.001  34.962  42.744  1.00  0.00           H  
ATOM   1937  C4    U    61      40.381  34.743  44.152  1.00  0.00           C  
ATOM   1938  O4    U    61      39.608  34.084  43.399  1.00  0.00           O  
ATOM   1939  N3    U    61      40.042  35.196  45.405  1.00  0.00           N  
ATOM   1940  H3    U    61      39.058  35.081  45.598  1.00  0.00           H  
ATOM   1941  C2    U    61      40.926  35.643  46.317  1.00  0.00           C  
ATOM   1942  O2    U    61      40.501  36.043  47.402  1.00  0.00           O  
ATOM   1943  C3'   U    61      45.319  35.347  47.336  1.00  0.00           C  
ATOM   1944  H3'   U    61      45.362  34.630  46.516  1.00  0.00           H  
ATOM   1945  C2'   U    61      43.898  35.445  47.852  1.00  0.00           C  
ATOM   1946  H2'   U    61      43.408  34.491  47.655  1.00  0.00           H  
ATOM   1947  O2'   U    61      43.768  35.859  49.214  1.00  0.00           O  
ATOM   1948 HO2'   U    61      44.373  35.271  49.673  1.00  0.00           H  
ATOM   1949  O3'   U    61      46.270  35.087  48.373  1.00  0.00           O  
ATOM   1950  P     A    62      46.917  33.648  48.594  1.00  0.00           P  
ATOM   1951  OP1   A    62      45.951  32.636  48.144  1.00  0.00           O  
ATOM   1952  OP2   A    62      47.301  33.652  50.003  1.00  0.00           O  
ATOM   1953  O5'   A    62      48.190  33.396  47.774  1.00  0.00           O  
ATOM   1954  C5'   A    62      48.191  33.268  46.365  1.00  0.00           C  
ATOM   1955  H5'   A    62      47.447  33.921  45.907  1.00  0.00           H  
ATOM   1956 H5''   A    62      47.778  32.284  46.146  1.00  0.00           H  
ATOM   1957  C4'   A    62      49.596  33.460  45.791  1.00  0.00           C  
ATOM   1958  H4'   A    62      49.501  33.277  44.721  1.00  0.00           H  
ATOM   1959  O4'   A    62      50.122  34.822  46.024  1.00  0.00           O  
ATOM   1960  C1'   A    62      51.509  34.674  46.337  1.00  0.00           C  
ATOM   1961  H1'   A    62      52.099  35.221  45.600  1.00  0.00           H  
ATOM   1962  N9    A    62      51.681  35.167  47.747  1.00  0.00           N  
ATOM   1963  C8    A    62      50.715  35.674  48.593  1.00  0.00           C  
ATOM   1964  H8    A    62      49.675  35.612  48.309  1.00  0.00           H  
ATOM   1965  N7    A    62      51.120  35.995  49.748  1.00  0.00           N  
ATOM   1966  C5    A    62      52.536  35.853  49.636  1.00  0.00           C  
ATOM   1967  C6    A    62      53.648  36.112  50.450  1.00  0.00           C  
ATOM   1968  N6    A    62      53.666  36.606  51.724  1.00  0.00           N  
ATOM   1969  H61   A    62      54.527  36.753  52.232  1.00  0.00           H  
ATOM   1970  H62   A    62      52.799  36.723  52.228  1.00  0.00           H  
ATOM   1971  N1    A    62      54.885  35.857  50.016  1.00  0.00           N  
ATOM   1972  C2    A    62      54.990  35.195  48.855  1.00  0.00           C  
ATOM   1973  H2    A    62      55.991  34.952  48.532  1.00  0.00           H  
ATOM   1974  N3    A    62      54.039  34.903  48.003  1.00  0.00           N  
ATOM   1975  C4    A    62      52.840  35.245  48.425  1.00  0.00           C  
ATOM   1976  C3'   A    62      50.569  32.459  46.372  1.00  0.00           C  
ATOM   1977  H3'   A    62      50.487  32.189  47.425  1.00  0.00           H  
ATOM   1978  C2'   A    62      51.913  33.178  46.295  1.00  0.00           C  
ATOM   1979  H2'   A    62      52.496  32.793  47.131  1.00  0.00           H  
ATOM   1980  O2'   A    62      52.568  33.019  45.040  1.00  0.00           O  
ATOM   1981 HO2'   A    62      52.015  32.424  44.528  1.00  0.00           H  
ATOM   1982  O3'   A    62      50.564  31.232  45.555  1.00  0.00           O  
ATOM   1983  P     U    63      50.466  29.869  46.211  1.00  0.00           P  
ATOM   1984  OP1   U    63      50.394  28.907  45.145  1.00  0.00           O  
ATOM   1985  OP2   U    63      49.355  29.845  47.224  1.00  0.00           O  
ATOM   1986  O5'   U    63      51.893  29.806  46.952  1.00  0.00           O  
ATOM   1987  C5'   U    63      53.145  29.725  46.266  1.00  0.00           C  
ATOM   1988  H5'   U    63      53.318  30.501  45.520  1.00  0.00           H  
ATOM   1989 H5''   U    63      53.287  28.745  45.810  1.00  0.00           H  
ATOM   1990  C4'   U    63      54.288  29.895  47.327  1.00  0.00           C  
ATOM   1991  H4'   U    63      55.115  29.836  46.619  1.00  0.00           H  
ATOM   1992  O4'   U    63      54.164  31.214  48.006  1.00  0.00           O  
ATOM   1993  C1'   U    63      54.409  30.954  49.399  1.00  0.00           C  
ATOM   1994  H1'   U    63      55.443  30.926  49.745  1.00  0.00           H  
ATOM   1995  N1    U    63      53.572  31.813  50.210  1.00  0.00           N  
ATOM   1996  C6    U    63      52.198  32.089  49.965  1.00  0.00           C  
ATOM   1997  H6    U    63      51.757  31.704  49.057  1.00  0.00           H  
ATOM   1998  C5    U    63      51.476  32.937  50.780  1.00  0.00           C  
ATOM   1999  H5    U    63      50.431  33.040  50.525  1.00  0.00           H  
ATOM   2000  C4    U    63      52.083  33.477  52.024  1.00  0.00           C  
ATOM   2001  O4    U    63      51.498  34.124  52.917  1.00  0.00           O  
ATOM   2002  N3    U    63      53.378  33.112  52.200  1.00  0.00           N  
ATOM   2003  H3    U    63      53.830  33.397  53.057  1.00  0.00           H  
ATOM   2004  C2    U    63      54.212  32.450  51.291  1.00  0.00           C  
ATOM   2005  O2    U    63      55.386  32.470  51.605  1.00  0.00           O  
ATOM   2006  C3'   U    63      54.342  28.707  48.407  1.00  0.00           C  
ATOM   2007  H3'   U    63      53.625  27.927  48.151  1.00  0.00           H  
ATOM   2008  C2'   U    63      53.832  29.556  49.610  1.00  0.00           C  
ATOM   2009  H2'   U    63      52.744  29.581  49.568  1.00  0.00           H  
ATOM   2010  O2'   U    63      54.229  28.873  50.848  1.00  0.00           O  
ATOM   2011 HO2'   U    63      55.155  28.657  50.712  1.00  0.00           H  
ATOM   2012  O3'   U    63      55.682  28.217  48.588  1.00  0.00           O  
ATOM   2013  P     A    64      56.210  27.054  47.615  1.00  0.00           P  
ATOM   2014  OP1   A    64      57.661  26.950  47.667  1.00  0.00           O  
ATOM   2015  OP2   A    64      55.569  27.172  46.285  1.00  0.00           O  
ATOM   2016  O5'   A    64      55.538  25.646  48.302  1.00  0.00           O  
ATOM   2017  C5'   A    64      56.102  25.012  49.411  1.00  0.00           C  
ATOM   2018  H5'   A    64      57.169  24.811  49.308  1.00  0.00           H  
ATOM   2019 H5''   A    64      55.721  23.992  49.353  1.00  0.00           H  
ATOM   2020  C4'   A    64      55.659  25.727  50.702  1.00  0.00           C  
ATOM   2021  H4'   A    64      55.830  26.794  50.560  1.00  0.00           H  
ATOM   2022  O4'   A    64      54.247  25.570  50.870  1.00  0.00           O  
ATOM   2023  C1'   A    64      53.865  25.250  52.221  1.00  0.00           C  
ATOM   2024  H1'   A    64      53.046  25.936  52.440  1.00  0.00           H  
ATOM   2025  N9    A    64      53.531  23.856  52.518  1.00  0.00           N  
ATOM   2026  C8    A    64      53.531  22.825  51.638  1.00  0.00           C  
ATOM   2027  H8    A    64      53.954  22.921  50.649  1.00  0.00           H  
ATOM   2028  N7    A    64      53.258  21.644  52.245  1.00  0.00           N  
ATOM   2029  C5    A    64      52.918  22.042  53.526  1.00  0.00           C  
ATOM   2030  C6    A    64      52.597  21.390  54.751  1.00  0.00           C  
ATOM   2031  N6    A    64      52.344  20.091  54.946  1.00  0.00           N  
ATOM   2032  H61   A    64      52.458  19.493  54.140  1.00  0.00           H  
ATOM   2033  H62   A    64      52.005  19.870  55.871  1.00  0.00           H  
ATOM   2034  N1    A    64      52.333  22.074  55.854  1.00  0.00           N  
ATOM   2035  C2    A    64      52.360  23.396  55.858  1.00  0.00           C  
ATOM   2036  H2    A    64      52.100  23.873  56.792  1.00  0.00           H  
ATOM   2037  N3    A    64      52.575  24.154  54.780  1.00  0.00           N  
ATOM   2038  C4    A    64      52.933  23.449  53.673  1.00  0.00           C  
ATOM   2039  C3'   A    64      56.210  25.276  52.053  1.00  0.00           C  
ATOM   2040  H3'   A    64      56.310  24.190  52.070  1.00  0.00           H  
ATOM   2041  C2'   A    64      55.104  25.601  53.064  1.00  0.00           C  
ATOM   2042  H2'   A    64      55.060  24.965  53.948  1.00  0.00           H  
ATOM   2043  O2'   A    64      54.985  26.960  53.427  1.00  0.00           O  
ATOM   2044 HO2'   A    64      55.736  27.453  53.088  1.00  0.00           H  
ATOM   2045  O3'   A    64      57.438  25.917  52.438  1.00  0.00           O  
ATOM   2046  P     C    65      58.838  25.247  52.230  1.00  0.00           P  
ATOM   2047  OP1   C    65      59.907  26.194  52.709  1.00  0.00           O  
ATOM   2048  OP2   C    65      58.955  24.718  50.891  1.00  0.00           O  
ATOM   2049  O5'   C    65      58.800  23.949  53.111  1.00  0.00           O  
ATOM   2050  C5'   C    65      59.176  23.886  54.504  1.00  0.00           C  
ATOM   2051  H5'   C    65      59.907  24.642  54.794  1.00  0.00           H  
ATOM   2052 H5''   C    65      59.639  22.943  54.793  1.00  0.00           H  
ATOM   2053  C4'   C    65      57.981  23.976  55.427  1.00  0.00           C  
ATOM   2054  H4'   C    65      57.521  24.955  55.291  1.00  0.00           H  
ATOM   2055  O4'   C    65      56.967  23.127  55.039  1.00  0.00           O  
ATOM   2056  C1'   C    65      56.094  22.828  56.079  1.00  0.00           C  
ATOM   2057  H1'   C    65      55.158  23.332  55.838  1.00  0.00           H  
ATOM   2058  N1    C    65      55.909  21.284  56.196  1.00  0.00           N  
ATOM   2059  C6    C    65      56.529  20.454  55.306  1.00  0.00           C  
ATOM   2060  H6    C    65      57.211  20.844  54.564  1.00  0.00           H  
ATOM   2061  C5    C    65      56.345  19.137  55.347  1.00  0.00           C  
ATOM   2062  H5    C    65      56.900  18.474  54.701  1.00  0.00           H  
ATOM   2063  C4    C    65      55.438  18.668  56.362  1.00  0.00           C  
ATOM   2064  N4    C    65      55.119  17.444  56.487  1.00  0.00           N  
ATOM   2065  H41   C    65      55.567  16.732  55.929  1.00  0.00           H  
ATOM   2066  H42   C    65      54.441  17.306  57.223  1.00  0.00           H  
ATOM   2067  N3    C    65      54.824  19.407  57.246  1.00  0.00           N  
ATOM   2068  C2    C    65      55.054  20.750  57.203  1.00  0.00           C  
ATOM   2069  O2    C    65      54.487  21.331  58.041  1.00  0.00           O  
ATOM   2070  C3'   C    65      58.198  23.766  56.943  1.00  0.00           C  
ATOM   2071  H3'   C    65      58.830  22.911  57.183  1.00  0.00           H  
ATOM   2072  C2'   C    65      56.744  23.449  57.376  1.00  0.00           C  
ATOM   2073  H2'   C    65      56.708  22.720  58.185  1.00  0.00           H  
ATOM   2074  O2'   C    65      56.076  24.685  57.702  1.00  0.00           O  
ATOM   2075 HO2'   C    65      56.796  25.310  57.808  1.00  0.00           H  
ATOM   2076  O3'   C    65      58.664  24.945  57.594  1.00  0.00           O  
ATOM   2077  P     A    66      59.269  25.071  59.079  1.00  0.00           P  
ATOM   2078  OP1   A    66      60.254  26.135  59.084  1.00  0.00           O  
ATOM   2079  OP2   A    66      59.722  23.725  59.524  1.00  0.00           O  
ATOM   2080  O5'   A    66      58.084  25.532  59.995  1.00  0.00           O  
ATOM   2081  C5'   A    66      57.704  26.869  60.017  1.00  0.00           C  
ATOM   2082  H5'   A    66      57.474  27.295  59.041  1.00  0.00           H  
ATOM   2083 H5''   A    66      58.544  27.365  60.504  1.00  0.00           H  
ATOM   2084  C4'   A    66      56.524  27.163  60.931  1.00  0.00           C  
ATOM   2085  H4'   A    66      56.409  28.245  60.868  1.00  0.00           H  
ATOM   2086  O4'   A    66      55.310  26.401  60.630  1.00  0.00           O  
ATOM   2087  C1'   A    66      54.519  26.256  61.864  1.00  0.00           C  
ATOM   2088  H1'   A    66      53.573  26.772  61.697  1.00  0.00           H  
ATOM   2089  N9    A    66      54.336  24.769  62.159  1.00  0.00           N  
ATOM   2090  C8    A    66      54.690  23.689  61.382  1.00  0.00           C  
ATOM   2091  H8    A    66      55.071  23.801  60.378  1.00  0.00           H  
ATOM   2092  N7    A    66      54.271  22.513  61.813  1.00  0.00           N  
ATOM   2093  C5    A    66      53.471  22.885  62.862  1.00  0.00           C  
ATOM   2094  C6    A    66      52.510  22.180  63.697  1.00  0.00           C  
ATOM   2095  N6    A    66      52.230  20.921  63.524  1.00  0.00           N  
ATOM   2096  H61   A    66      51.368  20.651  63.976  1.00  0.00           H  
ATOM   2097  H62   A    66      52.719  20.390  62.818  1.00  0.00           H  
ATOM   2098  N1    A    66      51.846  22.814  64.674  1.00  0.00           N  
ATOM   2099  C2    A    66      52.106  24.103  64.785  1.00  0.00           C  
ATOM   2100  H2    A    66      51.622  24.606  65.609  1.00  0.00           H  
ATOM   2101  N3    A    66      52.763  24.951  64.044  1.00  0.00           N  
ATOM   2102  C4    A    66      53.496  24.283  63.102  1.00  0.00           C  
ATOM   2103  C3'   A    66      56.837  26.746  62.392  1.00  0.00           C  
ATOM   2104  H3'   A    66      57.247  25.737  62.427  1.00  0.00           H  
ATOM   2105  C2'   A    66      55.390  26.870  62.993  1.00  0.00           C  
ATOM   2106  H2'   A    66      55.208  26.339  63.927  1.00  0.00           H  
ATOM   2107  O2'   A    66      55.143  28.207  63.126  1.00  0.00           O  
ATOM   2108 HO2'   A    66      56.016  28.606  63.128  1.00  0.00           H  
ATOM   2109  O3'   A    66      57.794  27.632  62.948  1.00  0.00           O  
ATOM   2110  P     G    67      59.085  27.229  63.773  1.00  0.00           P  
ATOM   2111  OP1   G    67      59.359  28.495  64.506  1.00  0.00           O  
ATOM   2112  OP2   G    67      60.082  26.607  62.971  1.00  0.00           O  
ATOM   2113  O5'   G    67      58.522  26.191  64.903  1.00  0.00           O  
ATOM   2114  C5'   G    67      58.098  26.623  66.201  1.00  0.00           C  
ATOM   2115  H5'   G    67      57.477  27.517  66.139  1.00  0.00           H  
ATOM   2116 H5''   G    67      58.900  27.080  66.781  1.00  0.00           H  
ATOM   2117  C4'   G    67      57.233  25.560  66.827  1.00  0.00           C  
ATOM   2118  H4'   G    67      56.901  25.983  67.775  1.00  0.00           H  
ATOM   2119  O4'   G    67      56.195  25.124  66.021  1.00  0.00           O  
ATOM   2120  C1'   G    67      55.934  23.756  66.206  1.00  0.00           C  
ATOM   2121  H1'   G    67      54.949  23.578  66.637  1.00  0.00           H  
ATOM   2122  N9    G    67      56.199  22.875  64.975  1.00  0.00           N  
ATOM   2123  C8    G    67      56.826  23.246  63.761  1.00  0.00           C  
ATOM   2124  H8    G    67      57.233  24.225  63.554  1.00  0.00           H  
ATOM   2125  N7    G    67      56.966  22.181  62.968  1.00  0.00           N  
ATOM   2126  C5    G    67      56.386  21.115  63.675  1.00  0.00           C  
ATOM   2127  C6    G    67      56.203  19.713  63.328  1.00  0.00           C  
ATOM   2128  O6    G    67      56.692  19.143  62.363  1.00  0.00           O  
ATOM   2129  N1    G    67      55.500  18.978  64.320  1.00  0.00           N  
ATOM   2130  H1    G    67      55.300  17.996  64.196  1.00  0.00           H  
ATOM   2131  C2    G    67      55.069  19.494  65.463  1.00  0.00           C  
ATOM   2132  N2    G    67      54.530  18.624  66.270  1.00  0.00           N  
ATOM   2133  H21   G    67      54.622  17.659  65.988  1.00  0.00           H  
ATOM   2134  H22   G    67      54.106  18.850  67.159  1.00  0.00           H  
ATOM   2135  N3    G    67      55.130  20.823  65.780  1.00  0.00           N  
ATOM   2136  C4    G    67      55.888  21.571  64.886  1.00  0.00           C  
ATOM   2137  C3'   G    67      58.050  24.282  67.099  1.00  0.00           C  
ATOM   2138  H3'   G    67      58.597  23.956  66.214  1.00  0.00           H  
ATOM   2139  C2'   G    67      56.915  23.279  67.262  1.00  0.00           C  
ATOM   2140  H2'   G    67      57.248  22.277  66.992  1.00  0.00           H  
ATOM   2141  O2'   G    67      56.405  23.248  68.545  1.00  0.00           O  
ATOM   2142 HO2'   G    67      57.064  23.668  69.102  1.00  0.00           H  
ATOM   2143  O3'   G    67      58.913  24.277  68.240  1.00  0.00           O  
ATOM   2144  P     G    68      60.026  23.110  68.395  1.00  0.00           P  
ATOM   2145  OP1   G    68      60.858  23.378  69.605  1.00  0.00           O  
ATOM   2146  OP2   G    68      60.700  23.036  67.160  1.00  0.00           O  
ATOM   2147  O5'   G    68      59.165  21.837  68.644  1.00  0.00           O  
ATOM   2148  C5'   G    68      58.645  21.478  69.898  1.00  0.00           C  
ATOM   2149  H5'   G    68      57.940  22.212  70.289  1.00  0.00           H  
ATOM   2150 H5''   G    68      59.412  21.505  70.673  1.00  0.00           H  
ATOM   2151  C4'   G    68      58.054  20.121  69.896  1.00  0.00           C  
ATOM   2152  H4'   G    68      57.646  19.893  70.881  1.00  0.00           H  
ATOM   2153  O4'   G    68      57.166  20.004  68.761  1.00  0.00           O  
ATOM   2154  C1'   G    68      57.065  18.637  68.484  1.00  0.00           C  
ATOM   2155  H1'   G    68      56.040  18.267  68.491  1.00  0.00           H  
ATOM   2156  N9    G    68      57.616  18.353  67.105  1.00  0.00           N  
ATOM   2157  C8    G    68      58.289  19.253  66.331  1.00  0.00           C  
ATOM   2158  H8    G    68      58.392  20.278  66.654  1.00  0.00           H  
ATOM   2159  N7    G    68      58.703  18.777  65.214  1.00  0.00           N  
ATOM   2160  C5    G    68      58.282  17.482  65.257  1.00  0.00           C  
ATOM   2161  C6    G    68      58.531  16.444  64.260  1.00  0.00           C  
ATOM   2162  O6    G    68      59.307  16.381  63.267  1.00  0.00           O  
ATOM   2163  N1    G    68      57.925  15.222  64.678  1.00  0.00           N  
ATOM   2164  H1    G    68      58.029  14.433  64.055  1.00  0.00           H  
ATOM   2165  C2    G    68      57.295  15.026  65.869  1.00  0.00           C  
ATOM   2166  N2    G    68      56.707  13.901  65.953  1.00  0.00           N  
ATOM   2167  H21   G    68      56.907  13.178  65.276  1.00  0.00           H  
ATOM   2168  H22   G    68      56.253  13.693  66.831  1.00  0.00           H  
ATOM   2169  N3    G    68      57.049  15.993  66.742  1.00  0.00           N  
ATOM   2170  C4    G    68      57.617  17.168  66.409  1.00  0.00           C  
ATOM   2171  C3'   G    68      59.060  18.919  69.702  1.00  0.00           C  
ATOM   2172  H3'   G    68      59.576  19.033  68.748  1.00  0.00           H  
ATOM   2173  C2'   G    68      57.988  17.874  69.413  1.00  0.00           C  
ATOM   2174  H2'   G    68      58.470  17.034  68.912  1.00  0.00           H  
ATOM   2175  O2'   G    68      57.225  17.460  70.629  1.00  0.00           O  
ATOM   2176 HO2'   G    68      56.884  16.563  70.592  1.00  0.00           H  
ATOM   2177  O3'   G    68      59.838  18.587  70.880  1.00  0.00           O  
ATOM   2178  P     G    69      61.370  18.065  70.705  1.00  0.00           P  
ATOM   2179  OP1   G    69      62.047  18.053  72.041  1.00  0.00           O  
ATOM   2180  OP2   G    69      61.954  18.846  69.629  1.00  0.00           O  
ATOM   2181  O5'   G    69      61.091  16.611  70.308  1.00  0.00           O  
ATOM   2182  C5'   G    69      60.476  15.656  71.270  1.00  0.00           C  
ATOM   2183  H5'   G    69      59.680  16.235  71.737  1.00  0.00           H  
ATOM   2184 H5''   G    69      61.218  15.339  72.004  1.00  0.00           H  
ATOM   2185  C4'   G    69      60.018  14.407  70.634  1.00  0.00           C  
ATOM   2186  H4'   G    69      59.436  14.013  71.468  1.00  0.00           H  
ATOM   2187  O4'   G    69      59.111  14.771  69.586  1.00  0.00           O  
ATOM   2188  C1'   G    69      59.202  13.686  68.677  1.00  0.00           C  
ATOM   2189  H1'   G    69      58.230  13.406  68.272  1.00  0.00           H  
ATOM   2190  N9    G    69      59.932  14.111  67.431  1.00  0.00           N  
ATOM   2191  C8    G    69      60.496  15.396  67.185  1.00  0.00           C  
ATOM   2192  H8    G    69      60.444  16.248  67.847  1.00  0.00           H  
ATOM   2193  N7    G    69      61.221  15.491  66.106  1.00  0.00           N  
ATOM   2194  C5    G    69      61.031  14.236  65.537  1.00  0.00           C  
ATOM   2195  C6    G    69      61.440  13.789  64.219  1.00  0.00           C  
ATOM   2196  O6    G    69      61.906  14.421  63.307  1.00  0.00           O  
ATOM   2197  N1    G    69      61.217  12.428  64.013  1.00  0.00           N  
ATOM   2198  H1    G    69      61.413  12.148  63.062  1.00  0.00           H  
ATOM   2199  C2    G    69      60.419  11.713  64.833  1.00  0.00           C  
ATOM   2200  N2    G    69      60.128  10.523  64.418  1.00  0.00           N  
ATOM   2201  H21   G    69      60.355  10.189  63.492  1.00  0.00           H  
ATOM   2202  H22   G    69      59.426  10.029  64.951  1.00  0.00           H  
ATOM   2203  N3    G    69      59.970  12.142  65.979  1.00  0.00           N  
ATOM   2204  C4    G    69      60.324  13.373  66.364  1.00  0.00           C  
ATOM   2205  C3'   G    69      60.970  13.297  70.090  1.00  0.00           C  
ATOM   2206  H3'   G    69      61.751  13.718  69.456  1.00  0.00           H  
ATOM   2207  C2'   G    69      59.951  12.534  69.321  1.00  0.00           C  
ATOM   2208  H2'   G    69      60.381  11.849  68.590  1.00  0.00           H  
ATOM   2209  O2'   G    69      59.112  11.655  70.116  1.00  0.00           O  
ATOM   2210 HO2'   G    69      59.710  11.305  70.781  1.00  0.00           H  
ATOM   2211  O3'   G    69      61.438  12.454  71.064  1.00  0.00           O  
ATOM   2212  P     C    70      62.891  11.791  70.953  1.00  0.00           P  
ATOM   2213  OP1   C    70      63.276  11.200  72.277  1.00  0.00           O  
ATOM   2214  OP2   C    70      63.772  12.775  70.272  1.00  0.00           O  
ATOM   2215  O5'   C    70      62.790  10.574  70.043  1.00  0.00           O  
ATOM   2216  C5'   C    70      61.878   9.483  70.303  1.00  0.00           C  
ATOM   2217  H5'   C    70      60.870   9.865  70.463  1.00  0.00           H  
ATOM   2218 H5''   C    70      62.182   8.976  71.218  1.00  0.00           H  
ATOM   2219  C4'   C    70      61.710   8.478  69.143  1.00  0.00           C  
ATOM   2220  H4'   C    70      61.166   7.601  69.494  1.00  0.00           H  
ATOM   2221  O4'   C    70      61.114   8.969  67.988  1.00  0.00           O  
ATOM   2222  C1'   C    70      61.830   8.739  66.790  1.00  0.00           C  
ATOM   2223  H1'   C    70      61.168   8.355  66.013  1.00  0.00           H  
ATOM   2224  N1    C    70      62.765   9.756  66.320  1.00  0.00           N  
ATOM   2225  C6    C    70      62.887  10.947  67.004  1.00  0.00           C  
ATOM   2226  H6    C    70      62.397  11.037  67.962  1.00  0.00           H  
ATOM   2227  C5    C    70      63.620  11.936  66.510  1.00  0.00           C  
ATOM   2228  H5    C    70      63.914  12.829  67.040  1.00  0.00           H  
ATOM   2229  C4    C    70      64.116  11.720  65.209  1.00  0.00           C  
ATOM   2230  N4    C    70      64.963  12.549  64.728  1.00  0.00           N  
ATOM   2231  H41   C    70      65.289  13.327  65.283  1.00  0.00           H  
ATOM   2232  H42   C    70      65.078  12.492  63.726  1.00  0.00           H  
ATOM   2233  N3    C    70      63.909  10.732  64.438  1.00  0.00           N  
ATOM   2234  C2    C    70      63.203   9.729  64.954  1.00  0.00           C  
ATOM   2235  O2    C    70      62.903   8.793  64.235  1.00  0.00           O  
ATOM   2236  C3'   C    70      63.056   7.945  68.596  1.00  0.00           C  
ATOM   2237  H3'   C    70      63.762   8.769  68.487  1.00  0.00           H  
ATOM   2238  C2'   C    70      62.683   7.517  67.182  1.00  0.00           C  
ATOM   2239  H2'   C    70      63.588   7.488  66.576  1.00  0.00           H  
ATOM   2240  O2'   C    70      61.872   6.396  66.917  1.00  0.00           O  
ATOM   2241 HO2'   C    70      61.696   5.994  67.770  1.00  0.00           H  
ATOM   2242  O3'   C    70      63.522   6.853  69.425  1.00  0.00           O  
ATOM   2243  P    U3    71      65.056   6.555  69.543  1.00  0.00           P  
ATOM   2244  OP1  U3    71      65.261   5.326  70.301  1.00  0.00           O  
ATOM   2245  OP2  U3    71      65.720   7.688  70.117  1.00  0.00           O  
ATOM   2246  O5'  U3    71      65.623   6.273  68.086  1.00  0.00           O  
ATOM   2247  C5'  U3    71      65.462   5.066  67.379  1.00  0.00           C  
ATOM   2248  H5'  U3    71      64.417   4.759  67.410  1.00  0.00           H  
ATOM   2249 H5''  U3    71      65.892   4.296  68.021  1.00  0.00           H  
ATOM   2250  C4'  U3    71      65.955   5.047  65.941  1.00  0.00           C  
ATOM   2251  H4'  U3    71      65.755   4.075  65.491  1.00  0.00           H  
ATOM   2252  O4'  U3    71      65.361   6.124  65.268  1.00  0.00           O  
ATOM   2253  C1'  U3    71      66.185   6.347  64.074  1.00  0.00           C  
ATOM   2254  H1'  U3    71      65.589   6.126  63.189  1.00  0.00           H  
ATOM   2255  N1   U3    71      66.663   7.761  63.962  1.00  0.00           N  
ATOM   2256  C6   U3    71      66.717   8.601  65.044  1.00  0.00           C  
ATOM   2257  H6   U3    71      66.324   8.292  66.002  1.00  0.00           H  
ATOM   2258  C5   U3    71      67.215   9.844  64.935  1.00  0.00           C  
ATOM   2259  H5   U3    71      67.229  10.507  65.787  1.00  0.00           H  
ATOM   2260  C4   U3    71      67.834  10.405  63.773  1.00  0.00           C  
ATOM   2261  O4   U3    71      68.222  11.536  63.566  1.00  0.00           O  
ATOM   2262  N3   U3    71      67.854   9.470  62.754  1.00  0.00           N  
ATOM   2263  H3   U3    71      68.314   9.704  61.886  1.00  0.00           H  
ATOM   2264  C2   U3    71      67.195   8.245  62.774  1.00  0.00           C  
ATOM   2265  O2   U3    71      67.221   7.571  61.761  1.00  0.00           O  
ATOM   2266  C3'  U3    71      67.483   5.299  65.667  1.00  0.00           C  
ATOM   2267  H3'  U3    71      67.815   6.239  66.106  1.00  0.00           H  
ATOM   2268  C2'  U3    71      67.498   5.477  64.119  1.00  0.00           C  
ATOM   2269  H2'  U3    71      68.342   6.070  63.767  1.00  0.00           H  
ATOM   2270  O2'  U3    71      67.385   4.246  63.421  1.00  0.00           O  
ATOM   2271 HO2'  U3    71      67.814   3.569  63.949  1.00  0.00           H  
ATOM   2272  O3'  U3    71      68.340   4.277  66.040  1.00  0.00           O  
ATOM   2273 HO3'  U3    71      69.199   4.664  66.223  1.00  0.00           H  
TER    2274       U3    71 
ATOM   2274 MG    MG    72      50.549  33.761  40.438  1.00  0.00          MG  
TER    2275       MG    72 
ATOM   2275 MG    MG    73      39.124  27.716  50.071  1.00  0.00          MG  
TER    2276       MG    73 
ATOM   2276 MG    MG    74      41.237   8.524  54.448  1.00  0.00          MG  
TER    2277       MG    74 
ATOM   2277 MG    MG    75      63.202  17.628  50.252  1.00  0.00          MG  
TER    2278       MG    75 
ATOM   2278 MG    MG    76      43.382  22.280  39.199  1.00  0.00          MG  
TER    2279       MG    76 
ATOM   2279 MG    MG    77      48.333  29.291  48.764  1.00  0.00          MG  
TER    2280       MG    77 
END  
