# Supplementary material for: Modeling the structure of the frameshift-stimulatory pseudoknot in SARS-CoV-2 reveals multiple possible conformers
Source: PLoS Comput Biol. 2021 Jan 19;17(1):e1008603. doi: 10.1371/journal.pcbi.1008603 (PMC7845960; doi:10.1371/journal.pcbi.1008603)
Supplement: S1 Data — Files in.pdb format for each of the model structures presented in the manuscript are included in an archived.zip folder. The files corresponding to the structures shown in Figs 3B, 3E, 3H, 4B, 4E, 4H, 5B, 6A–6F, and 7A–7G are named FigNX_1.pdb, where N is the figure number and X is the letter for the figure panel. These structures represent the most populated of the clusters found in the corresponding MD simulations. The structures of the second- and third-most populated clusters from each of the simulations are in the files named FigNX_2.pdb and FigNX_3.pdb, respectively. (ZIP) [file pcbi.1008603.s006.zip › Fig4E_3.pdb]

ATOM      1 HO5'  U5     1      14.693  33.868  43.071  1.00  0.00           H  
ATOM      2  O5'  U5     1      15.154  33.105  42.715  1.00  0.00           O  
ATOM      3  C5'  U5     1      14.313  32.013  42.977  1.00  0.00           C  
ATOM      4  H5'  U5     1      13.389  32.270  43.496  1.00  0.00           H  
ATOM      5 H5''  U5     1      13.915  31.646  42.031  1.00  0.00           H  
ATOM      6  C4'  U5     1      15.138  30.822  43.695  1.00  0.00           C  
ATOM      7  H4'  U5     1      14.543  29.948  43.957  1.00  0.00           H  
ATOM      8  O4'  U5     1      16.159  30.427  42.729  1.00  0.00           O  
ATOM      9  C1'  U5     1      17.411  30.087  43.346  1.00  0.00           C  
ATOM     10  H1'  U5     1      17.515  29.014  43.180  1.00  0.00           H  
ATOM     11  N1   U5     1      18.587  30.757  42.852  1.00  0.00           N  
ATOM     12  C6   U5     1      18.748  32.125  43.060  1.00  0.00           C  
ATOM     13  H6   U5     1      17.934  32.719  43.448  1.00  0.00           H  
ATOM     14  C5   U5     1      19.967  32.733  42.880  1.00  0.00           C  
ATOM     15  H5   U5     1      20.073  33.797  43.034  1.00  0.00           H  
ATOM     16  C4   U5     1      21.051  32.034  42.270  1.00  0.00           C  
ATOM     17  O4   U5     1      22.135  32.459  41.910  1.00  0.00           O  
ATOM     18  N3   U5     1      20.842  30.693  42.043  1.00  0.00           N  
ATOM     19  H3   U5     1      21.644  30.094  41.907  1.00  0.00           H  
ATOM     20  C2   U5     1      19.638  29.995  42.345  1.00  0.00           C  
ATOM     21  O2   U5     1      19.520  28.787  42.106  1.00  0.00           O  
ATOM     22  C3'  U5     1      16.014  31.202  44.904  1.00  0.00           C  
ATOM     23  H3'  U5     1      16.297  32.231  44.680  1.00  0.00           H  
ATOM     24  C2'  U5     1      17.173  30.178  44.864  1.00  0.00           C  
ATOM     25  H2'  U5     1      17.994  30.608  45.438  1.00  0.00           H  
ATOM     26  O2'  U5     1      16.736  28.911  45.262  1.00  0.00           O  
ATOM     27 HO2'  U5     1      16.840  28.802  46.210  1.00  0.00           H  
ATOM     28  O3'  U5     1      15.312  31.154  46.119  1.00  0.00           O  
ATOM     29  P     U     2      15.873  31.631  47.462  1.00  0.00           P  
ATOM     30  OP1   U     2      14.709  32.017  48.346  1.00  0.00           O  
ATOM     31  OP2   U     2      16.816  32.760  47.152  1.00  0.00           O  
ATOM     32  O5'   U     2      16.723  30.444  48.066  1.00  0.00           O  
ATOM     33  C5'   U     2      16.065  29.366  48.746  1.00  0.00           C  
ATOM     34  H5'   U     2      15.686  29.711  49.707  1.00  0.00           H  
ATOM     35 H5''   U     2      15.327  28.918  48.081  1.00  0.00           H  
ATOM     36  C4'   U     2      17.030  28.296  49.080  1.00  0.00           C  
ATOM     37  H4'   U     2      16.562  27.437  49.561  1.00  0.00           H  
ATOM     38  O4'   U     2      17.558  27.980  47.783  1.00  0.00           O  
ATOM     39  C1'   U     2      18.798  27.304  48.088  1.00  0.00           C  
ATOM     40  H1'   U     2      18.774  26.215  48.082  1.00  0.00           H  
ATOM     41  N1    U     2      19.819  27.661  47.064  1.00  0.00           N  
ATOM     42  C6    U     2      20.162  28.943  46.696  1.00  0.00           C  
ATOM     43  H6    U     2      19.633  29.733  47.208  1.00  0.00           H  
ATOM     44  C5    U     2      21.061  29.168  45.717  1.00  0.00           C  
ATOM     45  H5    U     2      21.201  30.206  45.452  1.00  0.00           H  
ATOM     46  C4    U     2      21.722  28.114  45.032  1.00  0.00           C  
ATOM     47  O4    U     2      22.394  28.242  44.042  1.00  0.00           O  
ATOM     48  N3    U     2      21.429  26.881  45.462  1.00  0.00           N  
ATOM     49  H3    U     2      21.850  26.118  44.951  1.00  0.00           H  
ATOM     50  C2    U     2      20.650  26.592  46.569  1.00  0.00           C  
ATOM     51  O2    U     2      20.747  25.479  47.152  1.00  0.00           O  
ATOM     52  C3'   U     2      18.295  28.860  49.738  1.00  0.00           C  
ATOM     53  H3'   U     2      18.525  29.822  49.281  1.00  0.00           H  
ATOM     54  C2'   U     2      19.321  27.831  49.396  1.00  0.00           C  
ATOM     55  H2'   U     2      20.357  28.169  49.355  1.00  0.00           H  
ATOM     56  O2'   U     2      19.314  26.688  50.295  1.00  0.00           O  
ATOM     57 HO2'   U     2      19.779  26.881  51.112  1.00  0.00           H  
ATOM     58  O3'   U     2      18.074  29.114  51.121  1.00  0.00           O  
ATOM     59  P     U     3      18.976  30.053  51.952  1.00  0.00           P  
ATOM     60  OP1   U     3      18.254  30.290  53.238  1.00  0.00           O  
ATOM     61  OP2   U     3      19.317  31.209  51.067  1.00  0.00           O  
ATOM     62  O5'   U     3      20.191  29.147  52.289  1.00  0.00           O  
ATOM     63  C5'   U     3      20.196  28.255  53.317  1.00  0.00           C  
ATOM     64  H5'   U     3      20.083  28.745  54.284  1.00  0.00           H  
ATOM     65 H5''   U     3      19.376  27.587  53.050  1.00  0.00           H  
ATOM     66  C4'   U     3      21.374  27.266  53.226  1.00  0.00           C  
ATOM     67  H4'   U     3      21.346  26.468  53.968  1.00  0.00           H  
ATOM     68  O4'   U     3      21.359  26.794  51.934  1.00  0.00           O  
ATOM     69  C1'   U     3      22.619  26.196  51.787  1.00  0.00           C  
ATOM     70  H1'   U     3      22.478  25.142  52.025  1.00  0.00           H  
ATOM     71  N1    U     3      23.172  26.345  50.394  1.00  0.00           N  
ATOM     72  C6    U     3      22.961  27.467  49.637  1.00  0.00           C  
ATOM     73  H6    U     3      22.354  28.180  50.175  1.00  0.00           H  
ATOM     74  C5    U     3      23.571  27.655  48.466  1.00  0.00           C  
ATOM     75  H5    U     3      23.473  28.644  48.042  1.00  0.00           H  
ATOM     76  C4    U     3      24.375  26.592  47.848  1.00  0.00           C  
ATOM     77  O4    U     3      24.920  26.742  46.776  1.00  0.00           O  
ATOM     78  N3    U     3      24.518  25.493  48.580  1.00  0.00           N  
ATOM     79  H3    U     3      25.227  24.811  48.350  1.00  0.00           H  
ATOM     80  C2    U     3      23.946  25.279  49.820  1.00  0.00           C  
ATOM     81  O2    U     3      24.077  24.186  50.413  1.00  0.00           O  
ATOM     82  C3'   U     3      22.729  27.977  53.364  1.00  0.00           C  
ATOM     83  H3'   U     3      22.932  28.841  52.731  1.00  0.00           H  
ATOM     84  C2'   U     3      23.548  26.765  52.909  1.00  0.00           C  
ATOM     85  H2'   U     3      24.473  27.054  52.410  1.00  0.00           H  
ATOM     86  O2'   U     3      23.734  25.660  53.774  1.00  0.00           O  
ATOM     87 HO2'   U     3      23.561  25.890  54.689  1.00  0.00           H  
ATOM     88  O3'   U     3      22.861  28.455  54.733  1.00  0.00           O  
ATOM     89  P     G     4      24.137  29.381  55.048  1.00  0.00           P  
ATOM     90  OP1   G     4      24.449  28.853  56.392  1.00  0.00           O  
ATOM     91  OP2   G     4      23.861  30.805  54.769  1.00  0.00           O  
ATOM     92  O5'   G     4      25.319  29.043  54.063  1.00  0.00           O  
ATOM     93  C5'   G     4      26.276  28.002  54.433  1.00  0.00           C  
ATOM     94  H5'   G     4      26.451  28.112  55.503  1.00  0.00           H  
ATOM     95 H5''   G     4      25.818  27.030  54.254  1.00  0.00           H  
ATOM     96  C4'   G     4      27.537  28.290  53.536  1.00  0.00           C  
ATOM     97  H4'   G     4      28.217  27.478  53.794  1.00  0.00           H  
ATOM     98  O4'   G     4      27.308  28.075  52.144  1.00  0.00           O  
ATOM     99  C1'   G     4      28.013  29.005  51.408  1.00  0.00           C  
ATOM    100  H1'   G     4      28.674  28.719  50.590  1.00  0.00           H  
ATOM    101  N9    G     4      26.997  29.882  50.823  1.00  0.00           N  
ATOM    102  C8    G     4      25.620  29.765  50.790  1.00  0.00           C  
ATOM    103  H8    G     4      25.122  28.913  51.228  1.00  0.00           H  
ATOM    104  N7    G     4      25.012  30.588  50.054  1.00  0.00           N  
ATOM    105  C5    G     4      26.061  31.339  49.507  1.00  0.00           C  
ATOM    106  C6    G     4      25.954  32.453  48.562  1.00  0.00           C  
ATOM    107  O6    G     4      24.972  32.840  48.030  1.00  0.00           O  
ATOM    108  N1    G     4      27.182  33.010  48.274  1.00  0.00           N  
ATOM    109  H1    G     4      27.234  33.650  47.494  1.00  0.00           H  
ATOM    110  C2    G     4      28.342  32.434  48.718  1.00  0.00           C  
ATOM    111  N2    G     4      29.503  32.927  48.312  1.00  0.00           N  
ATOM    112  H21   G     4      30.313  32.402  48.610  1.00  0.00           H  
ATOM    113  H22   G     4      29.557  33.657  47.616  1.00  0.00           H  
ATOM    114  N3    G     4      28.502  31.463  49.575  1.00  0.00           N  
ATOM    115  C4    G     4      27.280  30.863  49.893  1.00  0.00           C  
ATOM    116  C3'   G     4      28.172  29.593  53.705  1.00  0.00           C  
ATOM    117  H3'   G     4      27.437  30.393  53.785  1.00  0.00           H  
ATOM    118  C2'   G     4      28.947  29.651  52.437  1.00  0.00           C  
ATOM    119  H2'   G     4      29.134  30.655  52.057  1.00  0.00           H  
ATOM    120  O2'   G     4      30.115  28.817  52.499  1.00  0.00           O  
ATOM    121 HO2'   G     4      30.218  28.546  53.414  1.00  0.00           H  
ATOM    122  O3'   G     4      28.917  29.609  54.862  1.00  0.00           O  
ATOM    123  P     C     5      29.259  30.989  55.547  1.00  0.00           P  
ATOM    124  OP1   C     5      30.385  30.806  56.474  1.00  0.00           O  
ATOM    125  OP2   C     5      28.018  31.480  56.036  1.00  0.00           O  
ATOM    126  O5'   C     5      29.707  31.959  54.414  1.00  0.00           O  
ATOM    127  C5'   C     5      31.095  32.002  54.032  1.00  0.00           C  
ATOM    128  H5'   C     5      31.684  32.102  54.944  1.00  0.00           H  
ATOM    129 H5''   C     5      31.365  31.026  53.627  1.00  0.00           H  
ATOM    130  C4'   C     5      31.270  33.185  53.074  1.00  0.00           C  
ATOM    131  H4'   C     5      32.329  33.333  52.865  1.00  0.00           H  
ATOM    132  O4'   C     5      30.543  33.222  51.791  1.00  0.00           O  
ATOM    133  C1'   C     5      30.188  34.554  51.479  1.00  0.00           C  
ATOM    134  H1'   C     5      30.667  34.795  50.530  1.00  0.00           H  
ATOM    135  N1    C     5      28.708  34.649  51.480  1.00  0.00           N  
ATOM    136  C6    C     5      27.810  33.792  52.127  1.00  0.00           C  
ATOM    137  H6    C     5      28.317  32.999  52.657  1.00  0.00           H  
ATOM    138  C5    C     5      26.499  33.948  52.102  1.00  0.00           C  
ATOM    139  H5    C     5      25.811  33.343  52.675  1.00  0.00           H  
ATOM    140  C4    C     5      26.079  34.957  51.258  1.00  0.00           C  
ATOM    141  N4    C     5      24.769  35.085  51.147  1.00  0.00           N  
ATOM    142  H41   C     5      24.149  34.500  51.689  1.00  0.00           H  
ATOM    143  H42   C     5      24.440  35.992  50.849  1.00  0.00           H  
ATOM    144  N3    C     5      26.840  35.802  50.615  1.00  0.00           N  
ATOM    145  C2    C     5      28.171  35.699  50.778  1.00  0.00           C  
ATOM    146  O2    C     5      28.833  36.439  50.107  1.00  0.00           O  
ATOM    147  C3'   C     5      30.960  34.558  53.674  1.00  0.00           C  
ATOM    148  H3'   C     5      29.905  34.597  53.947  1.00  0.00           H  
ATOM    149  C2'   C     5      30.909  35.458  52.458  1.00  0.00           C  
ATOM    150  H2'   C     5      30.297  36.340  52.647  1.00  0.00           H  
ATOM    151  O2'   C     5      32.230  35.861  52.038  1.00  0.00           O  
ATOM    152 HO2'   C     5      32.688  36.316  52.748  1.00  0.00           H  
ATOM    153  O3'   C     5      31.879  34.925  54.785  1.00  0.00           O  
ATOM    154  P     G     6      31.262  35.918  55.832  1.00  0.00           P  
ATOM    155  OP1   G     6      32.343  36.242  56.808  1.00  0.00           O  
ATOM    156  OP2   G     6      30.014  35.341  56.371  1.00  0.00           O  
ATOM    157  O5'   G     6      30.816  37.283  55.072  1.00  0.00           O  
ATOM    158  C5'   G     6      31.725  38.157  54.588  1.00  0.00           C  
ATOM    159  H5'   G     6      32.252  38.589  55.438  1.00  0.00           H  
ATOM    160 H5''   G     6      32.419  37.489  54.077  1.00  0.00           H  
ATOM    161  C4'   G     6      31.105  39.140  53.653  1.00  0.00           C  
ATOM    162  H4'   G     6      31.867  39.837  53.301  1.00  0.00           H  
ATOM    163  O4'   G     6      30.402  38.587  52.509  1.00  0.00           O  
ATOM    164  C1'   G     6      29.262  39.511  52.217  1.00  0.00           C  
ATOM    165  H1'   G     6      29.353  39.882  51.196  1.00  0.00           H  
ATOM    166  N9    G     6      27.959  38.823  52.504  1.00  0.00           N  
ATOM    167  C8    G     6      27.682  37.836  53.400  1.00  0.00           C  
ATOM    168  H8    G     6      28.435  37.421  54.053  1.00  0.00           H  
ATOM    169  N7    G     6      26.464  37.421  53.531  1.00  0.00           N  
ATOM    170  C5    G     6      25.866  38.293  52.584  1.00  0.00           C  
ATOM    171  C6    G     6      24.453  38.493  52.266  1.00  0.00           C  
ATOM    172  O6    G     6      23.552  37.823  52.759  1.00  0.00           O  
ATOM    173  N1    G     6      24.228  39.641  51.420  1.00  0.00           N  
ATOM    174  H1    G     6      23.279  39.947  51.258  1.00  0.00           H  
ATOM    175  C2    G     6      25.280  40.410  51.024  1.00  0.00           C  
ATOM    176  N2    G     6      24.852  41.517  50.512  1.00  0.00           N  
ATOM    177  H21   G     6      23.859  41.694  50.457  1.00  0.00           H  
ATOM    178  H22   G     6      25.497  42.135  50.041  1.00  0.00           H  
ATOM    179  N3    G     6      26.545  40.322  51.306  1.00  0.00           N  
ATOM    180  C4    G     6      26.743  39.259  52.073  1.00  0.00           C  
ATOM    181  C3'   G     6      30.120  40.028  54.347  1.00  0.00           C  
ATOM    182  H3'   G     6      29.451  39.320  54.837  1.00  0.00           H  
ATOM    183  C2'   G     6      29.391  40.698  53.178  1.00  0.00           C  
ATOM    184  H2'   G     6      28.430  41.113  53.481  1.00  0.00           H  
ATOM    185  O2'   G     6      30.144  41.707  52.561  1.00  0.00           O  
ATOM    186 HO2'   G     6      30.883  41.952  53.123  1.00  0.00           H  
ATOM    187  O3'   G     6      30.627  40.897  55.291  1.00  0.00           O  
ATOM    188  P     G     7      29.711  41.488  56.465  1.00  0.00           P  
ATOM    189  OP1   G     7      30.595  42.203  57.402  1.00  0.00           O  
ATOM    190  OP2   G     7      28.689  40.531  56.966  1.00  0.00           O  
ATOM    191  O5'   G     7      28.817  42.526  55.739  1.00  0.00           O  
ATOM    192  C5'   G     7      29.324  43.683  55.080  1.00  0.00           C  
ATOM    193  H5'   G     7      29.652  44.429  55.804  1.00  0.00           H  
ATOM    194 H5''   G     7      30.136  43.416  54.403  1.00  0.00           H  
ATOM    195  C4'   G     7      28.149  44.417  54.391  1.00  0.00           C  
ATOM    196  H4'   G     7      28.591  45.219  53.799  1.00  0.00           H  
ATOM    197  O4'   G     7      27.577  43.676  53.313  1.00  0.00           O  
ATOM    198  C1'   G     7      26.214  43.951  53.237  1.00  0.00           C  
ATOM    199  H1'   G     7      25.892  44.077  52.203  1.00  0.00           H  
ATOM    200  N9    G     7      25.430  42.837  53.725  1.00  0.00           N  
ATOM    201  C8    G     7      25.762  41.688  54.453  1.00  0.00           C  
ATOM    202  H8    G     7      26.734  41.501  54.885  1.00  0.00           H  
ATOM    203  N7    G     7      24.809  40.814  54.546  1.00  0.00           N  
ATOM    204  C5    G     7      23.706  41.503  54.091  1.00  0.00           C  
ATOM    205  C6    G     7      22.289  41.129  54.154  1.00  0.00           C  
ATOM    206  O6    G     7      21.690  40.122  54.539  1.00  0.00           O  
ATOM    207  N1    G     7      21.511  42.120  53.622  1.00  0.00           N  
ATOM    208  H1    G     7      20.506  42.095  53.712  1.00  0.00           H  
ATOM    209  C2    G     7      21.973  43.363  53.234  1.00  0.00           C  
ATOM    210  N2    G     7      21.074  44.266  52.858  1.00  0.00           N  
ATOM    211  H21   G     7      20.087  44.103  52.714  1.00  0.00           H  
ATOM    212  H22   G     7      21.392  45.208  52.683  1.00  0.00           H  
ATOM    213  N3    G     7      23.246  43.748  53.213  1.00  0.00           N  
ATOM    214  C4    G     7      24.080  42.753  53.620  1.00  0.00           C  
ATOM    215  C3'   G     7      27.042  44.922  55.202  1.00  0.00           C  
ATOM    216  H3'   G     7      26.759  44.086  55.842  1.00  0.00           H  
ATOM    217  C2'   G     7      25.908  45.181  54.068  1.00  0.00           C  
ATOM    218  H2'   G     7      24.948  45.173  54.583  1.00  0.00           H  
ATOM    219  O2'   G     7      26.032  46.362  53.173  1.00  0.00           O  
ATOM    220 HO2'   G     7      25.156  46.614  52.871  1.00  0.00           H  
ATOM    221  O3'   G     7      27.432  46.089  55.929  1.00  0.00           O  
ATOM    222  P     U     8      27.043  46.167  57.421  1.00  0.00           P  
ATOM    223  OP1   U     8      27.683  47.250  58.131  1.00  0.00           O  
ATOM    224  OP2   U     8      27.139  44.766  58.037  1.00  0.00           O  
ATOM    225  O5'   U     8      25.484  46.479  57.225  1.00  0.00           O  
ATOM    226  C5'   U     8      25.133  47.680  56.545  1.00  0.00           C  
ATOM    227  H5'   U     8      25.510  48.540  57.100  1.00  0.00           H  
ATOM    228 H5''   U     8      25.579  47.728  55.552  1.00  0.00           H  
ATOM    229  C4'   U     8      23.605  47.812  56.399  1.00  0.00           C  
ATOM    230  H4'   U     8      23.440  48.718  55.817  1.00  0.00           H  
ATOM    231  O4'   U     8      22.988  46.758  55.614  1.00  0.00           O  
ATOM    232  C1'   U     8      21.732  46.406  56.232  1.00  0.00           C  
ATOM    233  H1'   U     8      20.902  46.405  55.526  1.00  0.00           H  
ATOM    234  N1    U     8      21.712  45.034  56.832  1.00  0.00           N  
ATOM    235  C6    U     8      22.832  44.375  57.263  1.00  0.00           C  
ATOM    236  H6    U     8      23.700  44.994  57.438  1.00  0.00           H  
ATOM    237  C5    U     8      22.814  43.025  57.525  1.00  0.00           C  
ATOM    238  H5    U     8      23.695  42.584  57.968  1.00  0.00           H  
ATOM    239  C4    U     8      21.653  42.197  57.226  1.00  0.00           C  
ATOM    240  O4    U     8      21.574  40.977  57.347  1.00  0.00           O  
ATOM    241  N3    U     8      20.565  42.922  56.786  1.00  0.00           N  
ATOM    242  H3    U     8      19.744  42.334  56.803  1.00  0.00           H  
ATOM    243  C2    U     8      20.500  44.302  56.584  1.00  0.00           C  
ATOM    244  O2    U     8      19.433  44.802  56.198  1.00  0.00           O  
ATOM    245  C3'   U     8      22.841  47.888  57.645  1.00  0.00           C  
ATOM    246  H3'   U     8      23.115  47.109  58.356  1.00  0.00           H  
ATOM    247  C2'   U     8      21.427  47.455  57.274  1.00  0.00           C  
ATOM    248  H2'   U     8      21.029  47.070  58.213  1.00  0.00           H  
ATOM    249  O2'   U     8      20.748  48.657  56.811  1.00  0.00           O  
ATOM    250 HO2'   U     8      21.254  49.343  57.253  1.00  0.00           H  
ATOM    251  O3'   U     8      22.875  49.177  58.315  1.00  0.00           O  
ATOM    252  P     G     9      22.820  49.221  59.865  1.00  0.00           P  
ATOM    253  OP1   G     9      22.436  50.615  60.181  1.00  0.00           O  
ATOM    254  OP2   G     9      24.015  48.519  60.494  1.00  0.00           O  
ATOM    255  O5'   G     9      21.523  48.374  60.238  1.00  0.00           O  
ATOM    256  C5'   G     9      20.183  48.955  60.182  1.00  0.00           C  
ATOM    257  H5'   G     9      19.933  49.697  60.941  1.00  0.00           H  
ATOM    258 H5''   G     9      20.085  49.302  59.153  1.00  0.00           H  
ATOM    259  C4'   G     9      19.025  47.976  60.516  1.00  0.00           C  
ATOM    260  H4'   G     9      18.079  48.502  60.390  1.00  0.00           H  
ATOM    261  O4'   G     9      19.059  46.772  59.664  1.00  0.00           O  
ATOM    262  C1'   G     9      18.333  45.723  60.319  1.00  0.00           C  
ATOM    263  H1'   G     9      17.321  45.516  59.972  1.00  0.00           H  
ATOM    264  N9    G     9      19.099  44.431  60.239  1.00  0.00           N  
ATOM    265  C8    G     9      20.454  44.303  60.026  1.00  0.00           C  
ATOM    266  H8    G     9      21.128  45.122  59.821  1.00  0.00           H  
ATOM    267  N7    G     9      20.882  43.089  60.026  1.00  0.00           N  
ATOM    268  C5    G     9      19.769  42.320  60.247  1.00  0.00           C  
ATOM    269  C6    G     9      19.516  40.908  60.306  1.00  0.00           C  
ATOM    270  O6    G     9      20.228  39.918  60.026  1.00  0.00           O  
ATOM    271  N1    G     9      18.232  40.554  60.709  1.00  0.00           N  
ATOM    272  H1    G     9      17.867  39.614  60.647  1.00  0.00           H  
ATOM    273  C2    G     9      17.243  41.446  61.028  1.00  0.00           C  
ATOM    274  N2    G     9      16.079  40.925  61.402  1.00  0.00           N  
ATOM    275  H21   G     9      15.249  41.428  61.682  1.00  0.00           H  
ATOM    276  H22   G     9      15.864  39.953  61.228  1.00  0.00           H  
ATOM    277  N3    G     9      17.414  42.777  60.967  1.00  0.00           N  
ATOM    278  C4    G     9      18.690  43.139  60.582  1.00  0.00           C  
ATOM    279  C3'   G     9      19.093  47.379  61.910  1.00  0.00           C  
ATOM    280  H3'   G     9      20.138  47.130  62.097  1.00  0.00           H  
ATOM    281  C2'   G     9      18.293  46.165  61.819  1.00  0.00           C  
ATOM    282  H2'   G     9      18.849  45.419  62.387  1.00  0.00           H  
ATOM    283  O2'   G     9      16.992  46.278  62.387  1.00  0.00           O  
ATOM    284 HO2'   G     9      17.054  46.421  63.334  1.00  0.00           H  
ATOM    285  O3'   G     9      18.596  48.308  62.927  1.00  0.00           O  
ATOM    286  P     U    10      19.042  48.065  64.469  1.00  0.00           P  
ATOM    287  OP1   U    10      18.778  49.249  65.262  1.00  0.00           O  
ATOM    288  OP2   U    10      20.463  47.540  64.527  1.00  0.00           O  
ATOM    289  O5'   U    10      18.132  46.888  65.032  1.00  0.00           O  
ATOM    290  C5'   U    10      16.845  47.132  65.552  1.00  0.00           C  
ATOM    291  H5'   U    10      16.949  47.717  66.465  1.00  0.00           H  
ATOM    292 H5''   U    10      16.245  47.531  64.734  1.00  0.00           H  
ATOM    293  C4'   U    10      16.217  45.776  65.947  1.00  0.00           C  
ATOM    294  H4'   U    10      15.305  46.063  66.471  1.00  0.00           H  
ATOM    295  O4'   U    10      16.107  44.874  64.862  1.00  0.00           O  
ATOM    296  C1'   U    10      16.132  43.513  65.328  1.00  0.00           C  
ATOM    297  H1'   U    10      15.194  42.972  65.207  1.00  0.00           H  
ATOM    298  N1    U    10      17.270  42.761  64.830  1.00  0.00           N  
ATOM    299  C6    U    10      18.476  43.351  64.546  1.00  0.00           C  
ATOM    300  H6    U    10      18.559  44.420  64.682  1.00  0.00           H  
ATOM    301  C5    U    10      19.494  42.611  64.080  1.00  0.00           C  
ATOM    302  H5    U    10      20.488  42.986  63.884  1.00  0.00           H  
ATOM    303  C4    U    10      19.379  41.159  63.861  1.00  0.00           C  
ATOM    304  O4    U    10      20.273  40.395  63.450  1.00  0.00           O  
ATOM    305  N3    U    10      18.260  40.687  64.296  1.00  0.00           N  
ATOM    306  H3    U    10      18.230  39.678  64.280  1.00  0.00           H  
ATOM    307  C2    U    10      17.170  41.353  64.859  1.00  0.00           C  
ATOM    308  O2    U    10      16.219  40.774  65.352  1.00  0.00           O  
ATOM    309  C3'   U    10      17.112  45.066  66.963  1.00  0.00           C  
ATOM    310  H3'   U    10      18.127  44.987  66.574  1.00  0.00           H  
ATOM    311  C2'   U    10      16.454  43.634  66.837  1.00  0.00           C  
ATOM    312  H2'   U    10      17.081  42.840  67.244  1.00  0.00           H  
ATOM    313  O2'   U    10      15.224  43.754  67.552  1.00  0.00           O  
ATOM    314 HO2'   U    10      14.648  42.995  67.432  1.00  0.00           H  
ATOM    315  O3'   U    10      17.157  45.658  68.283  1.00  0.00           O  
ATOM    316  P     A    11      18.370  45.467  69.226  1.00  0.00           P  
ATOM    317  OP1   A    11      18.207  46.287  70.450  1.00  0.00           O  
ATOM    318  OP2   A    11      19.604  45.656  68.413  1.00  0.00           O  
ATOM    319  O5'   A    11      18.332  43.960  69.674  1.00  0.00           O  
ATOM    320  C5'   A    11      17.185  43.449  70.318  1.00  0.00           C  
ATOM    321  H5'   A    11      17.155  43.768  71.360  1.00  0.00           H  
ATOM    322 H5''   A    11      16.259  43.912  69.975  1.00  0.00           H  
ATOM    323  C4'   A    11      16.819  41.928  70.314  1.00  0.00           C  
ATOM    324  H4'   A    11      15.902  41.735  70.870  1.00  0.00           H  
ATOM    325  O4'   A    11      16.572  41.332  69.067  1.00  0.00           O  
ATOM    326  C1'   A    11      17.068  40.021  69.078  1.00  0.00           C  
ATOM    327  H1'   A    11      16.260  39.372  68.741  1.00  0.00           H  
ATOM    328  N9    A    11      18.269  39.990  68.199  1.00  0.00           N  
ATOM    329  C8    A    11      19.017  41.047  67.826  1.00  0.00           C  
ATOM    330  H8    A    11      18.816  42.058  68.146  1.00  0.00           H  
ATOM    331  N7    A    11      20.070  40.703  67.115  1.00  0.00           N  
ATOM    332  C5    A    11      19.965  39.280  67.012  1.00  0.00           C  
ATOM    333  C6    A    11      20.666  38.155  66.408  1.00  0.00           C  
ATOM    334  N6    A    11      21.836  38.260  65.830  1.00  0.00           N  
ATOM    335  H61   A    11      22.156  37.410  65.387  1.00  0.00           H  
ATOM    336  H62   A    11      22.305  39.147  65.712  1.00  0.00           H  
ATOM    337  N1    A    11      20.280  36.864  66.489  1.00  0.00           N  
ATOM    338  C2    A    11      19.186  36.729  67.245  1.00  0.00           C  
ATOM    339  H2    A    11      18.962  35.695  67.461  1.00  0.00           H  
ATOM    340  N3    A    11      18.391  37.608  67.826  1.00  0.00           N  
ATOM    341  C4    A    11      18.813  38.879  67.676  1.00  0.00           C  
ATOM    342  C3'   A    11      17.901  41.066  71.017  1.00  0.00           C  
ATOM    343  H3'   A    11      18.902  41.232  70.618  1.00  0.00           H  
ATOM    344  C2'   A    11      17.394  39.715  70.489  1.00  0.00           C  
ATOM    345  H2'   A    11      18.220  39.007  70.568  1.00  0.00           H  
ATOM    346  O2'   A    11      16.229  39.244  71.074  1.00  0.00           O  
ATOM    347 HO2'   A    11      16.145  39.810  71.845  1.00  0.00           H  
ATOM    348  O3'   A    11      17.777  41.204  72.350  1.00  0.00           O  
ATOM    349  P     A    12      18.991  40.703  73.269  1.00  0.00           P  
ATOM    350  OP1   A    12      18.518  41.041  74.672  1.00  0.00           O  
ATOM    351  OP2   A    12      20.213  41.379  72.877  1.00  0.00           O  
ATOM    352  O5'   A    12      19.130  39.145  73.160  1.00  0.00           O  
ATOM    353  C5'   A    12      18.143  38.270  73.682  1.00  0.00           C  
ATOM    354  H5'   A    12      18.120  38.371  74.767  1.00  0.00           H  
ATOM    355 H5''   A    12      17.164  38.489  73.256  1.00  0.00           H  
ATOM    356  C4'   A    12      18.497  36.848  73.216  1.00  0.00           C  
ATOM    357  H4'   A    12      17.679  36.209  73.550  1.00  0.00           H  
ATOM    358  O4'   A    12      18.654  36.835  71.802  1.00  0.00           O  
ATOM    359  C1'   A    12      19.820  36.028  71.453  1.00  0.00           C  
ATOM    360  H1'   A    12      19.361  35.303  70.782  1.00  0.00           H  
ATOM    361  N9    A    12      20.860  36.816  70.715  1.00  0.00           N  
ATOM    362  C8    A    12      21.229  38.130  70.791  1.00  0.00           C  
ATOM    363  H8    A    12      20.854  38.808  71.544  1.00  0.00           H  
ATOM    364  N7    A    12      22.181  38.586  70.061  1.00  0.00           N  
ATOM    365  C5    A    12      22.496  37.366  69.390  1.00  0.00           C  
ATOM    366  C6    A    12      23.416  37.063  68.385  1.00  0.00           C  
ATOM    367  N6    A    12      24.201  37.858  67.761  1.00  0.00           N  
ATOM    368  H61   A    12      24.997  37.498  67.254  1.00  0.00           H  
ATOM    369  H62   A    12      24.371  38.759  68.186  1.00  0.00           H  
ATOM    370  N1    A    12      23.572  35.822  67.939  1.00  0.00           N  
ATOM    371  C2    A    12      22.838  34.887  68.487  1.00  0.00           C  
ATOM    372  H2    A    12      22.928  33.914  68.027  1.00  0.00           H  
ATOM    373  N3    A    12      21.854  34.993  69.376  1.00  0.00           N  
ATOM    374  C4    A    12      21.685  36.332  69.718  1.00  0.00           C  
ATOM    375  C3'   A    12      19.742  36.282  73.836  1.00  0.00           C  
ATOM    376  H3'   A    12      20.548  36.975  74.076  1.00  0.00           H  
ATOM    377  C2'   A    12      20.408  35.368  72.657  1.00  0.00           C  
ATOM    378  H2'   A    12      21.496  35.368  72.602  1.00  0.00           H  
ATOM    379  O2'   A    12      20.015  34.033  72.791  1.00  0.00           O  
ATOM    380 HO2'   A    12      20.516  33.787  73.572  1.00  0.00           H  
ATOM    381  O3'   A    12      19.466  35.432  74.959  1.00  0.00           O  
ATOM    382  P     G    13      20.521  34.927  75.970  1.00  0.00           P  
ATOM    383  OP1   G    13      19.945  34.006  76.990  1.00  0.00           O  
ATOM    384  OP2   G    13      21.358  36.142  76.372  1.00  0.00           O  
ATOM    385  O5'   G    13      21.502  33.968  75.071  1.00  0.00           O  
ATOM    386  C5'   G    13      21.316  32.595  74.895  1.00  0.00           C  
ATOM    387  H5'   G    13      21.395  32.013  75.813  1.00  0.00           H  
ATOM    388 H5''   G    13      20.294  32.343  74.611  1.00  0.00           H  
ATOM    389  C4'   G    13      22.331  31.986  73.986  1.00  0.00           C  
ATOM    390  H4'   G    13      22.041  30.962  73.747  1.00  0.00           H  
ATOM    391  O4'   G    13      22.566  32.668  72.846  1.00  0.00           O  
ATOM    392  C1'   G    13      23.905  32.492  72.502  1.00  0.00           C  
ATOM    393  H1'   G    13      23.948  31.911  71.581  1.00  0.00           H  
ATOM    394  N9    G    13      24.526  33.754  72.165  1.00  0.00           N  
ATOM    395  C8    G    13      24.196  34.944  72.721  1.00  0.00           C  
ATOM    396  H8    G    13      23.469  34.946  73.520  1.00  0.00           H  
ATOM    397  N7    G    13      24.775  35.942  72.139  1.00  0.00           N  
ATOM    398  C5    G    13      25.536  35.406  71.108  1.00  0.00           C  
ATOM    399  C6    G    13      26.261  36.029  70.007  1.00  0.00           C  
ATOM    400  O6    G    13      26.513  37.215  69.766  1.00  0.00           O  
ATOM    401  N1    G    13      26.713  35.159  69.094  1.00  0.00           N  
ATOM    402  H1    G    13      27.368  35.527  68.419  1.00  0.00           H  
ATOM    403  C2    G    13      26.676  33.848  69.293  1.00  0.00           C  
ATOM    404  N2    G    13      27.432  33.147  68.467  1.00  0.00           N  
ATOM    405  H21   G    13      28.269  33.548  68.068  1.00  0.00           H  
ATOM    406  H22   G    13      27.452  32.157  68.665  1.00  0.00           H  
ATOM    407  N3    G    13      25.982  33.166  70.217  1.00  0.00           N  
ATOM    408  C4    G    13      25.408  34.019  71.108  1.00  0.00           C  
ATOM    409  C3'   G    13      23.644  31.941  74.793  1.00  0.00           C  
ATOM    410  H3'   G    13      23.814  32.915  75.251  1.00  0.00           H  
ATOM    411  C2'   G    13      24.621  31.859  73.665  1.00  0.00           C  
ATOM    412  H2'   G    13      25.589  32.323  73.853  1.00  0.00           H  
ATOM    413  O2'   G    13      24.826  30.495  73.255  1.00  0.00           O  
ATOM    414 HO2'   G    13      25.060  29.969  74.024  1.00  0.00           H  
ATOM    415  O3'   G    13      23.670  30.825  75.625  1.00  0.00           O  
ATOM    416  P     U    14      24.872  30.573  76.614  1.00  0.00           P  
ATOM    417  OP1   U    14      24.519  29.640  77.666  1.00  0.00           O  
ATOM    418  OP2   U    14      25.309  31.952  76.931  1.00  0.00           O  
ATOM    419  O5'   U    14      25.956  29.949  75.706  1.00  0.00           O  
ATOM    420  C5'   U    14      26.113  28.577  75.525  1.00  0.00           C  
ATOM    421  H5'   U    14      26.220  28.109  76.504  1.00  0.00           H  
ATOM    422 H5''   U    14      25.206  28.194  75.058  1.00  0.00           H  
ATOM    423  C4'   U    14      27.346  28.124  74.659  1.00  0.00           C  
ATOM    424  H4'   U    14      27.362  27.034  74.662  1.00  0.00           H  
ATOM    425  O4'   U    14      27.345  28.634  73.354  1.00  0.00           O  
ATOM    426  C1'   U    14      28.627  28.924  72.836  1.00  0.00           C  
ATOM    427  H1'   U    14      28.805  28.267  71.985  1.00  0.00           H  
ATOM    428  N1    U    14      28.715  30.292  72.432  1.00  0.00           N  
ATOM    429  C6    U    14      27.988  31.240  73.097  1.00  0.00           C  
ATOM    430  H6    U    14      27.268  30.973  73.855  1.00  0.00           H  
ATOM    431  C5    U    14      28.203  32.559  72.856  1.00  0.00           C  
ATOM    432  H5    U    14      27.653  33.278  73.446  1.00  0.00           H  
ATOM    433  C4    U    14      29.054  33.043  71.714  1.00  0.00           C  
ATOM    434  O4    U    14      28.977  34.136  71.213  1.00  0.00           O  
ATOM    435  N3    U    14      29.900  32.001  71.175  1.00  0.00           N  
ATOM    436  H3    U    14      30.502  32.294  70.419  1.00  0.00           H  
ATOM    437  C2    U    14      29.766  30.649  71.550  1.00  0.00           C  
ATOM    438  O2    U    14      30.446  29.784  70.991  1.00  0.00           O  
ATOM    439  C3'   U    14      28.674  28.691  75.214  1.00  0.00           C  
ATOM    440  H3'   U    14      28.560  29.753  75.430  1.00  0.00           H  
ATOM    441  C2'   U    14      29.615  28.576  73.969  1.00  0.00           C  
ATOM    442  H2'   U    14      30.466  29.247  74.078  1.00  0.00           H  
ATOM    443  O2'   U    14      30.144  27.313  73.638  1.00  0.00           O  
ATOM    444 HO2'   U    14      29.370  26.930  73.219  1.00  0.00           H  
ATOM    445  O3'   U    14      29.240  27.920  76.243  1.00  0.00           O  
ATOM    446  P     G    15      29.965  28.716  77.426  1.00  0.00           P  
ATOM    447  OP1   G    15      30.478  27.788  78.467  1.00  0.00           O  
ATOM    448  OP2   G    15      29.160  29.873  77.928  1.00  0.00           O  
ATOM    449  O5'   G    15      31.199  29.453  76.684  1.00  0.00           O  
ATOM    450  C5'   G    15      32.187  28.734  76.144  1.00  0.00           C  
ATOM    451  H5'   G    15      32.883  28.385  76.907  1.00  0.00           H  
ATOM    452 H5''   G    15      31.932  27.898  75.492  1.00  0.00           H  
ATOM    453  C4'   G    15      33.159  29.539  75.295  1.00  0.00           C  
ATOM    454  H4'   G    15      33.970  28.915  74.919  1.00  0.00           H  
ATOM    455  O4'   G    15      32.593  30.272  74.308  1.00  0.00           O  
ATOM    456  C1'   G    15      33.275  31.560  74.208  1.00  0.00           C  
ATOM    457  H1'   G    15      33.774  31.639  73.243  1.00  0.00           H  
ATOM    458  N9    G    15      32.266  32.639  74.424  1.00  0.00           N  
ATOM    459  C8    G    15      31.005  32.385  74.907  1.00  0.00           C  
ATOM    460  H8    G    15      30.769  31.410  75.306  1.00  0.00           H  
ATOM    461  N7    G    15      30.294  33.478  74.871  1.00  0.00           N  
ATOM    462  C5    G    15      31.066  34.444  74.202  1.00  0.00           C  
ATOM    463  C6    G    15      30.824  35.784  73.807  1.00  0.00           C  
ATOM    464  O6    G    15      29.823  36.433  73.995  1.00  0.00           O  
ATOM    465  N1    G    15      31.842  36.381  73.139  1.00  0.00           N  
ATOM    466  H1    G    15      31.606  37.179  72.567  1.00  0.00           H  
ATOM    467  C2    G    15      33.063  35.830  72.976  1.00  0.00           C  
ATOM    468  N2    G    15      34.056  36.532  72.432  1.00  0.00           N  
ATOM    469  H21   G    15      34.021  37.482  72.092  1.00  0.00           H  
ATOM    470  H22   G    15      34.774  35.966  72.003  1.00  0.00           H  
ATOM    471  N3    G    15      33.317  34.519  73.306  1.00  0.00           N  
ATOM    472  C4    G    15      32.267  33.866  73.895  1.00  0.00           C  
ATOM    473  C3'   G    15      33.887  30.618  76.307  1.00  0.00           C  
ATOM    474  H3'   G    15      33.112  31.052  76.940  1.00  0.00           H  
ATOM    475  C2'   G    15      34.396  31.619  75.289  1.00  0.00           C  
ATOM    476  H2'   G    15      34.425  32.646  75.653  1.00  0.00           H  
ATOM    477  O2'   G    15      35.533  31.185  74.697  1.00  0.00           O  
ATOM    478 HO2'   G    15      36.208  31.101  75.376  1.00  0.00           H  
ATOM    479  O3'   G    15      34.952  30.089  77.128  1.00  0.00           O  
ATOM    480  P     C    16      35.888  30.890  78.055  1.00  0.00           P  
ATOM    481  OP1   C    16      36.444  29.978  79.053  1.00  0.00           O  
ATOM    482  OP2   C    16      35.189  32.106  78.480  1.00  0.00           O  
ATOM    483  O5'   C    16      37.158  31.285  77.106  1.00  0.00           O  
ATOM    484  C5'   C    16      37.909  30.395  76.303  1.00  0.00           C  
ATOM    485  H5'   C    16      38.391  29.761  77.046  1.00  0.00           H  
ATOM    486 H5''   C    16      37.282  29.708  75.736  1.00  0.00           H  
ATOM    487  C4'   C    16      39.019  31.049  75.442  1.00  0.00           C  
ATOM    488  H4'   C    16      39.705  30.271  75.107  1.00  0.00           H  
ATOM    489  O4'   C    16      38.406  31.747  74.350  1.00  0.00           O  
ATOM    490  C1'   C    16      39.310  32.768  73.919  1.00  0.00           C  
ATOM    491  H1'   C    16      39.788  32.513  72.973  1.00  0.00           H  
ATOM    492  N1    C    16      38.558  34.010  73.825  1.00  0.00           N  
ATOM    493  C6    C    16      37.360  34.281  74.485  1.00  0.00           C  
ATOM    494  H6    C    16      37.014  33.453  75.087  1.00  0.00           H  
ATOM    495  C5    C    16      36.767  35.507  74.316  1.00  0.00           C  
ATOM    496  H5    C    16      35.885  35.794  74.870  1.00  0.00           H  
ATOM    497  C4    C    16      37.529  36.457  73.622  1.00  0.00           C  
ATOM    498  N4    C    16      36.907  37.621  73.512  1.00  0.00           N  
ATOM    499  H41   C    16      36.051  37.803  74.017  1.00  0.00           H  
ATOM    500  H42   C    16      37.385  38.331  72.977  1.00  0.00           H  
ATOM    501  N3    C    16      38.688  36.285  73.043  1.00  0.00           N  
ATOM    502  C2    C    16      39.270  35.068  73.178  1.00  0.00           C  
ATOM    503  O2    C    16      40.379  34.951  72.620  1.00  0.00           O  
ATOM    504  C3'   C    16      39.893  32.108  76.131  1.00  0.00           C  
ATOM    505  H3'   C    16      39.330  32.830  76.722  1.00  0.00           H  
ATOM    506  C2'   C    16      40.487  32.814  74.901  1.00  0.00           C  
ATOM    507  H2'   C    16      40.847  33.811  75.155  1.00  0.00           H  
ATOM    508  O2'   C    16      41.519  32.017  74.164  1.00  0.00           O  
ATOM    509 HO2'   C    16      42.391  32.017  74.564  1.00  0.00           H  
ATOM    510  O3'   C    16      40.816  31.435  76.986  1.00  0.00           O  
ATOM    511  P     A    17      41.425  32.210  78.213  1.00  0.00           P  
ATOM    512  OP1   A    17      41.881  33.471  77.669  1.00  0.00           O  
ATOM    513  OP2   A    17      42.436  31.410  78.922  1.00  0.00           O  
ATOM    514  O5'   A    17      40.123  32.435  79.087  1.00  0.00           O  
ATOM    515  C5'   A    17      39.658  31.508  80.008  1.00  0.00           C  
ATOM    516  H5'   A    17      38.625  31.295  79.734  1.00  0.00           H  
ATOM    517 H5''   A    17      40.174  30.560  79.857  1.00  0.00           H  
ATOM    518  C4'   A    17      39.651  31.997  81.455  1.00  0.00           C  
ATOM    519  H4'   A    17      39.153  31.222  82.037  1.00  0.00           H  
ATOM    520  O4'   A    17      40.928  32.187  81.951  1.00  0.00           O  
ATOM    521  C1'   A    17      40.987  33.338  82.788  1.00  0.00           C  
ATOM    522  H1'   A    17      41.462  33.026  83.718  1.00  0.00           H  
ATOM    523  N9    A    17      41.761  34.475  82.198  1.00  0.00           N  
ATOM    524  C8    A    17      42.704  34.377  81.229  1.00  0.00           C  
ATOM    525  H8    A    17      42.790  33.558  80.530  1.00  0.00           H  
ATOM    526  N7    A    17      43.404  35.514  81.034  1.00  0.00           N  
ATOM    527  C5    A    17      42.950  36.340  82.079  1.00  0.00           C  
ATOM    528  C6    A    17      43.182  37.704  82.627  1.00  0.00           C  
ATOM    529  N6    A    17      44.013  38.617  82.154  1.00  0.00           N  
ATOM    530  H61   A    17      44.433  38.392  81.264  1.00  0.00           H  
ATOM    531  H62   A    17      43.748  39.561  82.396  1.00  0.00           H  
ATOM    532  N1    A    17      42.478  38.176  83.685  1.00  0.00           N  
ATOM    533  C2    A    17      41.562  37.374  84.303  1.00  0.00           C  
ATOM    534  H2    A    17      41.039  37.799  85.146  1.00  0.00           H  
ATOM    535  N3    A    17      41.349  36.153  83.958  1.00  0.00           N  
ATOM    536  C4    A    17      42.027  35.658  82.882  1.00  0.00           C  
ATOM    537  C3'   A    17      38.804  33.225  81.773  1.00  0.00           C  
ATOM    538  H3'   A    17      38.938  33.913  80.938  1.00  0.00           H  
ATOM    539  C2'   A    17      39.453  33.665  83.069  1.00  0.00           C  
ATOM    540  H2'   A    17      39.288  34.720  83.289  1.00  0.00           H  
ATOM    541  O2'   A    17      39.084  33.020  84.283  1.00  0.00           O  
ATOM    542 HO2'   A    17      39.385  33.559  85.018  1.00  0.00           H  
ATOM    543  O3'   A    17      37.378  32.981  82.007  1.00  0.00           O  
ATOM    544  P     G    18      36.340  34.270  82.284  1.00  0.00           P  
ATOM    545  OP1   G    18      34.962  33.664  82.294  1.00  0.00           O  
ATOM    546  OP2   G    18      36.634  35.236  81.222  1.00  0.00           O  
ATOM    547  O5'   G    18      36.608  34.990  83.679  1.00  0.00           O  
ATOM    548  C5'   G    18      36.149  34.500  84.950  1.00  0.00           C  
ATOM    549  H5'   G    18      35.640  33.541  84.856  1.00  0.00           H  
ATOM    550 H5''   G    18      36.969  34.059  85.518  1.00  0.00           H  
ATOM    551  C4'   G    18      35.419  35.479  85.833  1.00  0.00           C  
ATOM    552  H4'   G    18      34.795  34.981  86.575  1.00  0.00           H  
ATOM    553  O4'   G    18      36.396  36.229  86.461  1.00  0.00           O  
ATOM    554  C1'   G    18      36.090  37.683  86.309  1.00  0.00           C  
ATOM    555  H1'   G    18      36.188  38.224  87.250  1.00  0.00           H  
ATOM    556  N9    G    18      37.005  38.204  85.288  1.00  0.00           N  
ATOM    557  C8    G    18      37.989  37.573  84.644  1.00  0.00           C  
ATOM    558  H8    G    18      38.214  36.533  84.831  1.00  0.00           H  
ATOM    559  N7    G    18      38.624  38.221  83.732  1.00  0.00           N  
ATOM    560  C5    G    18      38.042  39.462  83.801  1.00  0.00           C  
ATOM    561  C6    G    18      38.369  40.645  83.148  1.00  0.00           C  
ATOM    562  O6    G    18      39.264  40.876  82.321  1.00  0.00           O  
ATOM    563  N1    G    18      37.533  41.626  83.454  1.00  0.00           N  
ATOM    564  H1    G    18      37.772  42.522  83.053  1.00  0.00           H  
ATOM    565  C2    G    18      36.512  41.520  84.313  1.00  0.00           C  
ATOM    566  N2    G    18      35.809  42.588  84.572  1.00  0.00           N  
ATOM    567  H21   G    18      35.102  42.518  85.290  1.00  0.00           H  
ATOM    568  H22   G    18      36.171  43.494  84.314  1.00  0.00           H  
ATOM    569  N3    G    18      36.200  40.454  85.084  1.00  0.00           N  
ATOM    570  C4    G    18      37.034  39.446  84.758  1.00  0.00           C  
ATOM    571  C3'   G    18      34.486  36.388  85.043  1.00  0.00           C  
ATOM    572  H3'   G    18      34.875  36.394  84.025  1.00  0.00           H  
ATOM    573  C2'   G    18      34.668  37.788  85.811  1.00  0.00           C  
ATOM    574  H2'   G    18      34.450  38.658  85.193  1.00  0.00           H  
ATOM    575  O2'   G    18      33.867  37.828  87.013  1.00  0.00           O  
ATOM    576 HO2'   G    18      33.080  37.298  86.870  1.00  0.00           H  
ATOM    577  O3'   G    18      33.153  35.924  85.004  1.00  0.00           O  
ATOM    578  P     C    19      32.211  36.344  83.897  1.00  0.00           P  
ATOM    579  OP1   C    19      30.858  35.884  84.316  1.00  0.00           O  
ATOM    580  OP2   C    19      32.782  35.931  82.627  1.00  0.00           O  
ATOM    581  O5'   C    19      32.079  37.961  83.926  1.00  0.00           O  
ATOM    582  C5'   C    19      31.237  38.791  84.827  1.00  0.00           C  
ATOM    583  H5'   C    19      30.233  38.369  84.807  1.00  0.00           H  
ATOM    584 H5''   C    19      31.752  38.840  85.786  1.00  0.00           H  
ATOM    585  C4'   C    19      31.230  40.205  84.167  1.00  0.00           C  
ATOM    586  H4'   C    19      30.434  40.783  84.637  1.00  0.00           H  
ATOM    587  O4'   C    19      32.493  40.903  84.280  1.00  0.00           O  
ATOM    588  C1'   C    19      32.664  41.789  83.208  1.00  0.00           C  
ATOM    589  H1'   C    19      32.811  42.832  83.487  1.00  0.00           H  
ATOM    590  N1    C    19      33.829  41.428  82.326  1.00  0.00           N  
ATOM    591  C6    C    19      34.325  40.174  82.208  1.00  0.00           C  
ATOM    592  H6    C    19      33.936  39.323  82.748  1.00  0.00           H  
ATOM    593  C5    C    19      35.381  39.964  81.317  1.00  0.00           C  
ATOM    594  H5    C    19      35.752  38.951  81.268  1.00  0.00           H  
ATOM    595  C4    C    19      35.800  41.089  80.541  1.00  0.00           C  
ATOM    596  N4    C    19      36.817  40.904  79.731  1.00  0.00           N  
ATOM    597  H41   C    19      37.335  40.041  79.646  1.00  0.00           H  
ATOM    598  H42   C    19      37.128  41.765  79.304  1.00  0.00           H  
ATOM    599  N3    C    19      35.334  42.303  80.678  1.00  0.00           N  
ATOM    600  C2    C    19      34.432  42.495  81.670  1.00  0.00           C  
ATOM    601  O2    C    19      34.194  43.716  81.838  1.00  0.00           O  
ATOM    602  C3'   C    19      30.779  40.265  82.671  1.00  0.00           C  
ATOM    603  H3'   C    19      31.232  39.429  82.139  1.00  0.00           H  
ATOM    604  C2'   C    19      31.418  41.665  82.339  1.00  0.00           C  
ATOM    605  H2'   C    19      31.723  41.675  81.292  1.00  0.00           H  
ATOM    606  O2'   C    19      30.475  42.707  82.602  1.00  0.00           O  
ATOM    607 HO2'   C    19      29.621  42.301  82.768  1.00  0.00           H  
ATOM    608  O3'   C    19      29.362  40.247  82.504  1.00  0.00           O  
ATOM    609  P     C    20      28.577  39.731  81.141  1.00  0.00           P  
ATOM    610  OP1   C    20      27.114  39.645  81.359  1.00  0.00           O  
ATOM    611  OP2   C    20      29.212  38.415  80.755  1.00  0.00           O  
ATOM    612  O5'   C    20      28.914  40.805  79.997  1.00  0.00           O  
ATOM    613  C5'   C    20      28.315  42.124  79.924  1.00  0.00           C  
ATOM    614  H5'   C    20      27.343  42.131  79.431  1.00  0.00           H  
ATOM    615 H5''   C    20      28.214  42.515  80.937  1.00  0.00           H  
ATOM    616  C4'   C    20      29.221  43.140  79.188  1.00  0.00           C  
ATOM    617  H4'   C    20      29.033  44.187  79.424  1.00  0.00           H  
ATOM    618  O4'   C    20      30.586  42.932  79.457  1.00  0.00           O  
ATOM    619  C1'   C    20      31.343  43.620  78.476  1.00  0.00           C  
ATOM    620  H1'   C    20      31.550  44.653  78.755  1.00  0.00           H  
ATOM    621  N1    C    20      32.657  42.980  78.223  1.00  0.00           N  
ATOM    622  C6    C    20      32.922  41.652  78.390  1.00  0.00           C  
ATOM    623  H6    C    20      32.141  41.044  78.824  1.00  0.00           H  
ATOM    624  C5    C    20      34.038  41.118  77.811  1.00  0.00           C  
ATOM    625  H5    C    20      34.297  40.087  78.003  1.00  0.00           H  
ATOM    626  C4    C    20      34.986  42.075  77.275  1.00  0.00           C  
ATOM    627  N4    C    20      36.042  41.600  76.665  1.00  0.00           N  
ATOM    628  H41   C    20      36.575  42.243  76.097  1.00  0.00           H  
ATOM    629  H42   C    20      36.282  40.626  76.789  1.00  0.00           H  
ATOM    630  N3    C    20      34.745  43.351  77.118  1.00  0.00           N  
ATOM    631  C2    C    20      33.610  43.841  77.639  1.00  0.00           C  
ATOM    632  O2    C    20      33.445  45.001  77.440  1.00  0.00           O  
ATOM    633  C3'   C    20      29.134  42.992  77.680  1.00  0.00           C  
ATOM    634  H3'   C    20      29.228  41.909  77.601  1.00  0.00           H  
ATOM    635  C2'   C    20      30.462  43.591  77.253  1.00  0.00           C  
ATOM    636  H2'   C    20      30.822  42.906  76.485  1.00  0.00           H  
ATOM    637  O2'   C    20      30.333  44.917  76.836  1.00  0.00           O  
ATOM    638 HO2'   C    20      29.622  44.860  76.194  1.00  0.00           H  
ATOM    639  O3'   C    20      27.915  43.498  77.096  1.00  0.00           O  
ATOM    640  P     C    21      27.350  43.205  75.646  1.00  0.00           P  
ATOM    641  OP1   C    21      25.909  43.656  75.549  1.00  0.00           O  
ATOM    642  OP2   C    21      27.762  41.820  75.260  1.00  0.00           O  
ATOM    643  O5'   C    21      28.212  44.182  74.748  1.00  0.00           O  
ATOM    644  C5'   C    21      27.666  45.193  73.894  1.00  0.00           C  
ATOM    645  H5'   C    21      27.092  44.792  73.058  1.00  0.00           H  
ATOM    646 H5''   C    21      26.897  45.674  74.499  1.00  0.00           H  
ATOM    647  C4'   C    21      28.717  46.011  73.160  1.00  0.00           C  
ATOM    648  H4'   C    21      28.292  46.987  72.927  1.00  0.00           H  
ATOM    649  O4'   C    21      29.959  46.145  73.889  1.00  0.00           O  
ATOM    650  C1'   C    21      31.039  46.105  73.024  1.00  0.00           C  
ATOM    651  H1'   C    21      31.595  47.042  72.987  1.00  0.00           H  
ATOM    652  N1    C    21      32.060  45.031  73.314  1.00  0.00           N  
ATOM    653  C6    C    21      31.733  43.891  73.949  1.00  0.00           C  
ATOM    654  H6    C    21      30.717  43.735  74.279  1.00  0.00           H  
ATOM    655  C5    C    21      32.614  42.904  74.168  1.00  0.00           C  
ATOM    656  H5    C    21      32.303  41.993  74.657  1.00  0.00           H  
ATOM    657  C4    C    21      33.936  43.131  73.683  1.00  0.00           C  
ATOM    658  N4    C    21      34.844  42.253  73.794  1.00  0.00           N  
ATOM    659  H41   C    21      34.698  41.455  74.396  1.00  0.00           H  
ATOM    660  H42   C    21      35.645  42.414  73.200  1.00  0.00           H  
ATOM    661  N3    C    21      34.288  44.210  73.034  1.00  0.00           N  
ATOM    662  C2    C    21      33.367  45.199  72.762  1.00  0.00           C  
ATOM    663  O2    C    21      33.656  46.155  72.038  1.00  0.00           O  
ATOM    664  C3'   C    21      29.158  45.354  71.890  1.00  0.00           C  
ATOM    665  H3'   C    21      29.403  44.305  72.055  1.00  0.00           H  
ATOM    666  C2'   C    21      30.492  46.016  71.652  1.00  0.00           C  
ATOM    667  H2'   C    21      31.129  45.459  70.965  1.00  0.00           H  
ATOM    668  O2'   C    21      30.334  47.326  71.153  1.00  0.00           O  
ATOM    669 HO2'   C    21      29.485  47.428  70.719  1.00  0.00           H  
ATOM    670  O3'   C    21      28.201  45.502  70.820  1.00  0.00           O  
ATOM    671  P     G    22      28.071  44.381  69.720  1.00  0.00           P  
ATOM    672  OP1   G    22      27.195  44.813  68.624  1.00  0.00           O  
ATOM    673  OP2   G    22      27.847  43.061  70.381  1.00  0.00           O  
ATOM    674  O5'   G    22      29.476  44.262  69.029  1.00  0.00           O  
ATOM    675  C5'   G    22      29.946  45.245  68.046  1.00  0.00           C  
ATOM    676  H5'   G    22      29.264  45.241  67.196  1.00  0.00           H  
ATOM    677 H5''   G    22      29.763  46.249  68.430  1.00  0.00           H  
ATOM    678  C4'   G    22      31.430  45.185  67.565  1.00  0.00           C  
ATOM    679  H4'   G    22      31.612  45.995  66.859  1.00  0.00           H  
ATOM    680  O4'   G    22      32.201  45.279  68.749  1.00  0.00           O  
ATOM    681  C1'   G    22      33.172  44.236  68.715  1.00  0.00           C  
ATOM    682  H1'   G    22      34.122  44.610  69.096  1.00  0.00           H  
ATOM    683  N9    G    22      32.857  43.031  69.555  1.00  0.00           N  
ATOM    684  C8    G    22      31.883  42.758  70.482  1.00  0.00           C  
ATOM    685  H8    G    22      31.060  43.447  70.598  1.00  0.00           H  
ATOM    686  N7    G    22      32.079  41.711  71.153  1.00  0.00           N  
ATOM    687  C5    G    22      33.283  41.197  70.633  1.00  0.00           C  
ATOM    688  C6    G    22      34.042  40.064  70.996  1.00  0.00           C  
ATOM    689  O6    G    22      33.712  39.238  71.857  1.00  0.00           O  
ATOM    690  N1    G    22      35.259  39.978  70.333  1.00  0.00           N  
ATOM    691  H1    G    22      35.935  39.305  70.664  1.00  0.00           H  
ATOM    692  C2    G    22      35.660  40.862  69.380  1.00  0.00           C  
ATOM    693  N2    G    22      36.738  40.529  68.801  1.00  0.00           N  
ATOM    694  H21   G    22      37.274  39.733  69.116  1.00  0.00           H  
ATOM    695  H22   G    22      37.227  41.205  68.232  1.00  0.00           H  
ATOM    696  N3    G    22      34.972  41.985  69.019  1.00  0.00           N  
ATOM    697  C4    G    22      33.799  42.112  69.714  1.00  0.00           C  
ATOM    698  C3'   G    22      31.835  43.936  66.766  1.00  0.00           C  
ATOM    699  H3'   G    22      31.235  43.123  67.174  1.00  0.00           H  
ATOM    700  C2'   G    22      33.263  43.973  67.224  1.00  0.00           C  
ATOM    701  H2'   G    22      33.769  43.023  67.051  1.00  0.00           H  
ATOM    702  O2'   G    22      34.041  45.013  66.689  1.00  0.00           O  
ATOM    703 HO2'   G    22      33.818  44.892  65.763  1.00  0.00           H  
ATOM    704  O3'   G    22      31.703  44.013  65.363  1.00  0.00           O  
ATOM    705  P     U    23      31.501  42.665  64.433  1.00  0.00           P  
ATOM    706  OP1   U    23      31.643  43.038  63.007  1.00  0.00           O  
ATOM    707  OP2   U    23      30.304  41.954  64.964  1.00  0.00           O  
ATOM    708  O5'   U    23      32.775  41.793  64.823  1.00  0.00           O  
ATOM    709  C5'   U    23      33.937  41.809  64.057  1.00  0.00           C  
ATOM    710  H5'   U    23      33.627  41.812  63.012  1.00  0.00           H  
ATOM    711 H5''   U    23      34.473  42.731  64.283  1.00  0.00           H  
ATOM    712  C4'   U    23      34.840  40.590  64.156  1.00  0.00           C  
ATOM    713  H4'   U    23      35.772  40.602  63.591  1.00  0.00           H  
ATOM    714  O4'   U    23      35.273  40.528  65.510  1.00  0.00           O  
ATOM    715  C1'   U    23      35.514  39.159  65.842  1.00  0.00           C  
ATOM    716  H1'   U    23      36.548  39.155  66.187  1.00  0.00           H  
ATOM    717  N1    U    23      34.400  38.657  66.786  1.00  0.00           N  
ATOM    718  C6    U    23      33.422  39.544  67.242  1.00  0.00           C  
ATOM    719  H6    U    23      33.384  40.515  66.769  1.00  0.00           H  
ATOM    720  C5    U    23      32.527  39.123  68.196  1.00  0.00           C  
ATOM    721  H5    U    23      31.701  39.748  68.505  1.00  0.00           H  
ATOM    722  C4    U    23      32.725  37.823  68.903  1.00  0.00           C  
ATOM    723  O4    U    23      32.057  37.318  69.825  1.00  0.00           O  
ATOM    724  N3    U    23      33.705  37.038  68.310  1.00  0.00           N  
ATOM    725  H3    U    23      34.115  36.244  68.781  1.00  0.00           H  
ATOM    726  C2    U    23      34.576  37.388  67.316  1.00  0.00           C  
ATOM    727  O2    U    23      35.492  36.636  66.979  1.00  0.00           O  
ATOM    728  C3'   U    23      34.283  39.232  63.912  1.00  0.00           C  
ATOM    729  H3'   U    23      33.329  39.076  64.415  1.00  0.00           H  
ATOM    730  C2'   U    23      35.425  38.462  64.560  1.00  0.00           C  
ATOM    731  H2'   U    23      35.122  37.446  64.813  1.00  0.00           H  
ATOM    732  O2'   U    23      36.685  38.478  63.764  1.00  0.00           O  
ATOM    733 HO2'   U    23      36.349  38.712  62.895  1.00  0.00           H  
ATOM    734  O3'   U    23      34.299  38.940  62.553  1.00  0.00           O  
ATOM    735  P     C    24      33.008  38.278  61.797  1.00  0.00           P  
ATOM    736  OP1   C    24      33.289  37.860  60.437  1.00  0.00           O  
ATOM    737  OP2   C    24      31.862  39.120  62.116  1.00  0.00           O  
ATOM    738  O5'   C    24      32.767  36.954  62.639  1.00  0.00           O  
ATOM    739  C5'   C    24      33.685  35.922  62.671  1.00  0.00           C  
ATOM    740  H5'   C    24      33.789  35.452  61.693  1.00  0.00           H  
ATOM    741 H5''   C    24      34.650  36.283  63.028  1.00  0.00           H  
ATOM    742  C4'   C    24      33.220  34.758  63.651  1.00  0.00           C  
ATOM    743  H4'   C    24      34.007  34.004  63.661  1.00  0.00           H  
ATOM    744  O4'   C    24      33.205  35.173  64.986  1.00  0.00           O  
ATOM    745  C1'   C    24      32.072  34.538  65.557  1.00  0.00           C  
ATOM    746  H1'   C    24      32.422  34.050  66.466  1.00  0.00           H  
ATOM    747  N1    C    24      31.085  35.575  65.993  1.00  0.00           N  
ATOM    748  C6    C    24      31.230  36.954  65.705  1.00  0.00           C  
ATOM    749  H6    C    24      31.980  37.302  65.010  1.00  0.00           H  
ATOM    750  C5    C    24      30.258  37.827  66.215  1.00  0.00           C  
ATOM    751  H5    C    24      30.270  38.868  65.928  1.00  0.00           H  
ATOM    752  C4    C    24      29.237  37.309  67.051  1.00  0.00           C  
ATOM    753  N4    C    24      28.420  38.130  67.672  1.00  0.00           N  
ATOM    754  H41   C    24      27.812  37.753  68.385  1.00  0.00           H  
ATOM    755  H42   C    24      28.248  39.110  67.496  1.00  0.00           H  
ATOM    756  N3    C    24      29.092  35.999  67.381  1.00  0.00           N  
ATOM    757  C2    C    24      30.028  35.112  66.859  1.00  0.00           C  
ATOM    758  O2    C    24      29.837  33.964  67.170  1.00  0.00           O  
ATOM    759  C3'   C    24      31.886  34.183  63.241  1.00  0.00           C  
ATOM    760  H3'   C    24      31.137  34.965  63.111  1.00  0.00           H  
ATOM    761  C2'   C    24      31.529  33.471  64.558  1.00  0.00           C  
ATOM    762  H2'   C    24      30.453  33.315  64.631  1.00  0.00           H  
ATOM    763  O2'   C    24      32.271  32.283  64.739  1.00  0.00           O  
ATOM    764 HO2'   C    24      31.989  31.924  65.584  1.00  0.00           H  
ATOM    765  O3'   C    24      32.041  33.386  62.078  1.00  0.00           O  
ATOM    766  P     U    25      30.748  33.120  61.285  1.00  0.00           P  
ATOM    767  OP1   U    25      31.007  32.106  60.212  1.00  0.00           O  
ATOM    768  OP2   U    25      30.042  34.364  61.001  1.00  0.00           O  
ATOM    769  O5'   U    25      29.798  32.540  62.341  1.00  0.00           O  
ATOM    770  C5'   U    25      29.966  31.225  62.814  1.00  0.00           C  
ATOM    771  H5'   U    25      29.921  30.557  61.954  1.00  0.00           H  
ATOM    772 H5''   U    25      30.932  31.147  63.312  1.00  0.00           H  
ATOM    773  C4'   U    25      28.803  30.839  63.756  1.00  0.00           C  
ATOM    774  H4'   U    25      29.008  29.772  63.852  1.00  0.00           H  
ATOM    775  O4'   U    25      28.760  31.691  64.916  1.00  0.00           O  
ATOM    776  C1'   U    25      27.397  31.939  65.165  1.00  0.00           C  
ATOM    777  H1'   U    25      27.260  31.551  66.175  1.00  0.00           H  
ATOM    778  N1    U    25      26.946  33.320  65.147  1.00  0.00           N  
ATOM    779  C6    U    25      27.589  34.263  64.394  1.00  0.00           C  
ATOM    780  H6    U    25      28.461  33.927  63.851  1.00  0.00           H  
ATOM    781  C5    U    25      27.270  35.579  64.452  1.00  0.00           C  
ATOM    782  H5    U    25      27.880  36.293  63.918  1.00  0.00           H  
ATOM    783  C4    U    25      26.268  36.029  65.317  1.00  0.00           C  
ATOM    784  O4    U    25      26.046  37.219  65.575  1.00  0.00           O  
ATOM    785  N3    U    25      25.551  35.040  65.902  1.00  0.00           N  
ATOM    786  H3    U    25      24.795  35.290  66.524  1.00  0.00           H  
ATOM    787  C2    U    25      25.828  33.697  65.893  1.00  0.00           C  
ATOM    788  O2    U    25      25.083  32.968  66.565  1.00  0.00           O  
ATOM    789  C3'   U    25      27.445  30.966  62.988  1.00  0.00           C  
ATOM    790  H3'   U    25      27.543  31.947  62.525  1.00  0.00           H  
ATOM    791  C2'   U    25      26.560  31.024  64.243  1.00  0.00           C  
ATOM    792  H2'   U    25      25.563  31.402  64.017  1.00  0.00           H  
ATOM    793  O2'   U    25      26.314  29.852  65.030  1.00  0.00           O  
ATOM    794 HO2'   U    25      25.823  30.131  65.805  1.00  0.00           H  
ATOM    795  O3'   U    25      27.101  29.976  62.091  1.00  0.00           O  
ATOM    796  P     U    26      25.938  30.167  61.048  1.00  0.00           P  
ATOM    797  OP1   U    26      25.814  28.967  60.216  1.00  0.00           O  
ATOM    798  OP2   U    26      26.084  31.454  60.367  1.00  0.00           O  
ATOM    799  O5'   U    26      24.565  30.341  61.957  1.00  0.00           O  
ATOM    800  C5'   U    26      23.931  29.225  62.593  1.00  0.00           C  
ATOM    801  H5'   U    26      23.459  28.682  61.773  1.00  0.00           H  
ATOM    802 H5''   U    26      24.674  28.548  63.016  1.00  0.00           H  
ATOM    803  C4'   U    26      22.807  29.477  63.613  1.00  0.00           C  
ATOM    804  H4'   U    26      22.534  28.499  64.010  1.00  0.00           H  
ATOM    805  O4'   U    26      23.083  30.376  64.608  1.00  0.00           O  
ATOM    806  C1'   U    26      22.023  31.204  64.837  1.00  0.00           C  
ATOM    807  H1'   U    26      21.843  31.006  65.894  1.00  0.00           H  
ATOM    808  N1    U    26      22.344  32.636  64.652  1.00  0.00           N  
ATOM    809  C6    U    26      23.198  32.962  63.622  1.00  0.00           C  
ATOM    810  H6    U    26      23.651  32.181  63.029  1.00  0.00           H  
ATOM    811  C5    U    26      23.400  34.273  63.305  1.00  0.00           C  
ATOM    812  H5    U    26      24.069  34.437  62.473  1.00  0.00           H  
ATOM    813  C4    U    26      22.794  35.305  64.102  1.00  0.00           C  
ATOM    814  O4    U    26      23.007  36.495  63.948  1.00  0.00           O  
ATOM    815  N3    U    26      21.888  34.878  65.045  1.00  0.00           N  
ATOM    816  H3    U    26      21.400  35.571  65.594  1.00  0.00           H  
ATOM    817  C2    U    26      21.578  33.572  65.330  1.00  0.00           C  
ATOM    818  O2    U    26      20.716  33.344  66.146  1.00  0.00           O  
ATOM    819  C3'   U    26      21.462  30.028  62.924  1.00  0.00           C  
ATOM    820  H3'   U    26      21.603  30.785  62.152  1.00  0.00           H  
ATOM    821  C2'   U    26      20.765  30.727  64.138  1.00  0.00           C  
ATOM    822  H2'   U    26      20.172  31.602  63.873  1.00  0.00           H  
ATOM    823  O2'   U    26      20.027  29.839  65.025  1.00  0.00           O  
ATOM    824 HO2'   U    26      19.816  29.009  64.592  1.00  0.00           H  
ATOM    825  O3'   U    26      20.734  28.997  62.334  1.00  0.00           O  
ATOM    826  P     A    27      19.701  29.207  61.187  1.00  0.00           P  
ATOM    827  OP1   A    27      19.230  27.905  60.703  1.00  0.00           O  
ATOM    828  OP2   A    27      20.279  30.149  60.203  1.00  0.00           O  
ATOM    829  O5'   A    27      18.544  29.989  62.026  1.00  0.00           O  
ATOM    830  C5'   A    27      17.599  29.369  62.829  1.00  0.00           C  
ATOM    831  H5'   A    27      17.150  28.611  62.187  1.00  0.00           H  
ATOM    832 H5''   A    27      18.044  28.906  63.710  1.00  0.00           H  
ATOM    833  C4'   A    27      16.541  30.418  63.241  1.00  0.00           C  
ATOM    834  H4'   A    27      15.662  29.947  63.682  1.00  0.00           H  
ATOM    835  O4'   A    27      16.991  31.440  64.151  1.00  0.00           O  
ATOM    836  C1'   A    27      16.341  32.744  63.878  1.00  0.00           C  
ATOM    837  H1'   A    27      15.847  32.981  64.821  1.00  0.00           H  
ATOM    838  N9    A    27      17.268  33.757  63.395  1.00  0.00           N  
ATOM    839  C8    A    27      18.484  33.487  62.890  1.00  0.00           C  
ATOM    840  H8    A    27      18.675  32.488  62.526  1.00  0.00           H  
ATOM    841  N7    A    27      19.290  34.448  62.608  1.00  0.00           N  
ATOM    842  C5    A    27      18.539  35.564  63.054  1.00  0.00           C  
ATOM    843  C6    A    27      18.787  36.934  63.203  1.00  0.00           C  
ATOM    844  N6    A    27      19.886  37.506  62.790  1.00  0.00           N  
ATOM    845  H61   A    27      19.797  38.505  62.670  1.00  0.00           H  
ATOM    846  H62   A    27      20.624  36.962  62.368  1.00  0.00           H  
ATOM    847  N1    A    27      17.799  37.724  63.713  1.00  0.00           N  
ATOM    848  C2    A    27      16.653  37.189  64.111  1.00  0.00           C  
ATOM    849  H2    A    27      16.019  37.957  64.531  1.00  0.00           H  
ATOM    850  N3    A    27      16.282  35.923  64.094  1.00  0.00           N  
ATOM    851  C4    A    27      17.305  35.173  63.550  1.00  0.00           C  
ATOM    852  C3'   A    27      16.072  31.137  62.055  1.00  0.00           C  
ATOM    853  H3'   A    27      16.835  31.511  61.371  1.00  0.00           H  
ATOM    854  C2'   A    27      15.378  32.340  62.705  1.00  0.00           C  
ATOM    855  H2'   A    27      15.337  33.183  62.015  1.00  0.00           H  
ATOM    856  O2'   A    27      14.075  32.047  63.215  1.00  0.00           O  
ATOM    857 HO2'   A    27      13.876  31.222  62.766  1.00  0.00           H  
ATOM    858  O3'   A    27      15.023  30.441  61.317  1.00  0.00           O  
ATOM    859  P     C    28      14.815  30.738  59.725  1.00  0.00           P  
ATOM    860  OP1   C    28      13.816  29.830  59.158  1.00  0.00           O  
ATOM    861  OP2   C    28      16.160  30.709  59.141  1.00  0.00           O  
ATOM    862  O5'   C    28      14.268  32.269  59.663  1.00  0.00           O  
ATOM    863  C5'   C    28      12.915  32.520  59.876  1.00  0.00           C  
ATOM    864  H5'   C    28      12.323  32.212  59.014  1.00  0.00           H  
ATOM    865 H5''   C    28      12.514  31.920  60.692  1.00  0.00           H  
ATOM    866  C4'   C    28      12.683  33.981  60.145  1.00  0.00           C  
ATOM    867  H4'   C    28      11.677  34.027  60.563  1.00  0.00           H  
ATOM    868  O4'   C    28      13.582  34.485  61.191  1.00  0.00           O  
ATOM    869  C1'   C    28      13.903  35.862  60.963  1.00  0.00           C  
ATOM    870  H1'   C    28      13.613  36.527  61.776  1.00  0.00           H  
ATOM    871  N1    C    28      15.305  36.180  60.561  1.00  0.00           N  
ATOM    872  C6    C    28      16.097  35.158  60.164  1.00  0.00           C  
ATOM    873  H6    C    28      15.614  34.191  60.167  1.00  0.00           H  
ATOM    874  C5    C    28      17.393  35.437  59.961  1.00  0.00           C  
ATOM    875  H5    C    28      18.040  34.636  59.636  1.00  0.00           H  
ATOM    876  C4    C    28      17.851  36.790  59.968  1.00  0.00           C  
ATOM    877  N4    C    28      19.027  37.211  59.500  1.00  0.00           N  
ATOM    878  H41   C    28      19.864  36.712  59.232  1.00  0.00           H  
ATOM    879  H42   C    28      19.101  38.212  59.611  1.00  0.00           H  
ATOM    880  N3    C    28      17.112  37.719  60.412  1.00  0.00           N  
ATOM    881  C2    C    28      15.846  37.431  60.755  1.00  0.00           C  
ATOM    882  O2    C    28      15.314  38.290  61.417  1.00  0.00           O  
ATOM    883  C3'   C    28      12.705  34.992  58.978  1.00  0.00           C  
ATOM    884  H3'   C    28      13.554  34.794  58.324  1.00  0.00           H  
ATOM    885  C2'   C    28      13.004  36.323  59.746  1.00  0.00           C  
ATOM    886  H2'   C    28      13.482  37.069  59.110  1.00  0.00           H  
ATOM    887  O2'   C    28      11.780  36.846  60.281  1.00  0.00           O  
ATOM    888 HO2'   C    28      11.405  37.375  59.573  1.00  0.00           H  
ATOM    889  O3'   C    28      11.538  34.997  58.226  1.00  0.00           O  
ATOM    890  P     A    29      11.600  35.367  56.691  1.00  0.00           P  
ATOM    891  OP1   A    29      10.269  35.043  56.160  1.00  0.00           O  
ATOM    892  OP2   A    29      12.674  34.688  56.011  1.00  0.00           O  
ATOM    893  O5'   A    29      11.841  37.003  56.578  1.00  0.00           O  
ATOM    894  C5'   A    29      10.754  37.934  56.667  1.00  0.00           C  
ATOM    895  H5'   A    29      10.111  37.732  55.811  1.00  0.00           H  
ATOM    896 H5''   A    29      10.225  37.843  57.616  1.00  0.00           H  
ATOM    897  C4'   A    29      11.252  39.372  56.559  1.00  0.00           C  
ATOM    898  H4'   A    29      10.409  40.062  56.535  1.00  0.00           H  
ATOM    899  O4'   A    29      12.007  39.750  57.694  1.00  0.00           O  
ATOM    900  C1'   A    29      13.116  40.591  57.148  1.00  0.00           C  
ATOM    901  H1'   A    29      13.191  41.483  57.771  1.00  0.00           H  
ATOM    902  N9    A    29      14.438  39.926  57.288  1.00  0.00           N  
ATOM    903  C8    A    29      14.741  38.591  57.216  1.00  0.00           C  
ATOM    904  H8    A    29      13.950  37.863  57.107  1.00  0.00           H  
ATOM    905  N7    A    29      15.974  38.338  57.175  1.00  0.00           N  
ATOM    906  C5    A    29      16.605  39.622  57.352  1.00  0.00           C  
ATOM    907  C6    A    29      17.902  40.141  57.471  1.00  0.00           C  
ATOM    908  N6    A    29      18.961  39.323  57.423  1.00  0.00           N  
ATOM    909  H61   A    29      18.994  38.338  57.643  1.00  0.00           H  
ATOM    910  H62   A    29      19.801  39.821  57.685  1.00  0.00           H  
ATOM    911  N1    A    29      18.236  41.453  57.467  1.00  0.00           N  
ATOM    912  C2    A    29      17.200  42.304  57.466  1.00  0.00           C  
ATOM    913  H2    A    29      17.360  43.366  57.576  1.00  0.00           H  
ATOM    914  N3    A    29      15.892  41.986  57.485  1.00  0.00           N  
ATOM    915  C4    A    29      15.682  40.612  57.383  1.00  0.00           C  
ATOM    916  C3'   A    29      11.978  39.797  55.234  1.00  0.00           C  
ATOM    917  H3'   A    29      12.479  38.888  54.903  1.00  0.00           H  
ATOM    918  C2'   A    29      12.905  40.896  55.732  1.00  0.00           C  
ATOM    919  H2'   A    29      13.839  40.854  55.172  1.00  0.00           H  
ATOM    920  O2'   A    29      12.258  42.189  55.632  1.00  0.00           O  
ATOM    921 HO2'   A    29      11.916  42.101  54.740  1.00  0.00           H  
ATOM    922  O3'   A    29      11.050  40.220  54.299  1.00  0.00           O  
ATOM    923  P     C    30      11.333  39.903  52.758  1.00  0.00           P  
ATOM    924  OP1   C    30      10.192  40.353  51.963  1.00  0.00           O  
ATOM    925  OP2   C    30      11.794  38.472  52.701  1.00  0.00           O  
ATOM    926  O5'   C    30      12.609  40.926  52.534  1.00  0.00           O  
ATOM    927  C5'   C    30      12.282  42.234  52.160  1.00  0.00           C  
ATOM    928  H5'   C    30      11.611  42.221  51.301  1.00  0.00           H  
ATOM    929 H5''   C    30      11.784  42.835  52.921  1.00  0.00           H  
ATOM    930  C4'   C    30      13.520  43.189  51.867  1.00  0.00           C  
ATOM    931  H4'   C    30      13.193  44.201  51.627  1.00  0.00           H  
ATOM    932  O4'   C    30      14.281  43.400  52.987  1.00  0.00           O  
ATOM    933  C1'   C    30      15.625  43.603  52.569  1.00  0.00           C  
ATOM    934  H1'   C    30      15.998  44.560  52.934  1.00  0.00           H  
ATOM    935  N1    C    30      16.475  42.455  53.038  1.00  0.00           N  
ATOM    936  C6    C    30      15.939  41.278  53.427  1.00  0.00           C  
ATOM    937  H6    C    30      14.869  41.151  53.353  1.00  0.00           H  
ATOM    938  C5    C    30      16.750  40.279  53.895  1.00  0.00           C  
ATOM    939  H5    C    30      16.254  39.373  54.212  1.00  0.00           H  
ATOM    940  C4    C    30      18.127  40.571  54.011  1.00  0.00           C  
ATOM    941  N4    C    30      19.034  39.666  54.347  1.00  0.00           N  
ATOM    942  H41   C    30      18.751  38.696  54.321  1.00  0.00           H  
ATOM    943  H42   C    30      20.033  39.806  54.301  1.00  0.00           H  
ATOM    944  N3    C    30      18.647  41.697  53.658  1.00  0.00           N  
ATOM    945  C2    C    30      17.826  42.660  53.177  1.00  0.00           C  
ATOM    946  O2    C    30      18.346  43.714  52.862  1.00  0.00           O  
ATOM    947  C3'   C    30      14.355  42.677  50.688  1.00  0.00           C  
ATOM    948  H3'   C    30      14.687  41.642  50.769  1.00  0.00           H  
ATOM    949  C2'   C    30      15.556  43.578  50.980  1.00  0.00           C  
ATOM    950  H2'   C    30      16.438  43.081  50.576  1.00  0.00           H  
ATOM    951  O2'   C    30      15.538  44.867  50.476  1.00  0.00           O  
ATOM    952 HO2'   C    30      16.452  45.140  50.581  1.00  0.00           H  
ATOM    953  O3'   C    30      13.750  42.784  49.389  1.00  0.00           O  
ATOM    954  P     C    31      14.244  41.803  48.303  1.00  0.00           P  
ATOM    955  OP1   C    31      13.576  42.228  47.027  1.00  0.00           O  
ATOM    956  OP2   C    31      14.084  40.387  48.738  1.00  0.00           O  
ATOM    957  O5'   C    31      15.784  42.061  48.232  1.00  0.00           O  
ATOM    958  C5'   C    31      16.291  43.301  47.629  1.00  0.00           C  
ATOM    959  H5'   C    31      16.012  43.489  46.592  1.00  0.00           H  
ATOM    960 H5''   C    31      15.892  44.153  48.180  1.00  0.00           H  
ATOM    961  C4'   C    31      17.788  43.487  47.895  1.00  0.00           C  
ATOM    962  H4'   C    31      17.998  44.518  47.612  1.00  0.00           H  
ATOM    963  O4'   C    31      18.217  43.289  49.216  1.00  0.00           O  
ATOM    964  C1'   C    31      19.543  42.867  49.254  1.00  0.00           C  
ATOM    965  H1'   C    31      20.209  43.593  49.722  1.00  0.00           H  
ATOM    966  N1    C    31      19.799  41.603  50.057  1.00  0.00           N  
ATOM    967  C6    C    31      18.800  40.719  50.182  1.00  0.00           C  
ATOM    968  H6    C    31      17.864  40.844  49.658  1.00  0.00           H  
ATOM    969  C5    C    31      19.057  39.517  50.764  1.00  0.00           C  
ATOM    970  H5    C    31      18.254  38.813  50.920  1.00  0.00           H  
ATOM    971  C4    C    31      20.308  39.295  51.376  1.00  0.00           C  
ATOM    972  N4    C    31      20.575  38.249  52.029  1.00  0.00           N  
ATOM    973  H41   C    31      21.560  38.139  52.222  1.00  0.00           H  
ATOM    974  H42   C    31      19.838  37.572  51.894  1.00  0.00           H  
ATOM    975  N3    C    31      21.279  40.181  51.209  1.00  0.00           N  
ATOM    976  C2    C    31      21.074  41.347  50.546  1.00  0.00           C  
ATOM    977  O2    C    31      22.066  42.043  50.415  1.00  0.00           O  
ATOM    978  C3'   C    31      18.622  42.498  47.015  1.00  0.00           C  
ATOM    979  H3'   C    31      18.260  41.504  47.280  1.00  0.00           H  
ATOM    980  C2'   C    31      19.891  42.808  47.766  1.00  0.00           C  
ATOM    981  H2'   C    31      20.622  42.015  47.613  1.00  0.00           H  
ATOM    982  O2'   C    31      20.561  43.974  47.358  1.00  0.00           O  
ATOM    983 HO2'   C    31      21.134  43.881  46.594  1.00  0.00           H  
ATOM    984  O3'   C    31      18.628  42.771  45.662  1.00  0.00           O  
ATOM    985  P     G    32      19.089  41.716  44.585  1.00  0.00           P  
ATOM    986  OP1   G    32      18.523  42.150  43.276  1.00  0.00           O  
ATOM    987  OP2   G    32      18.823  40.421  45.126  1.00  0.00           O  
ATOM    988  O5'   G    32      20.664  41.917  44.554  1.00  0.00           O  
ATOM    989  C5'   G    32      21.287  43.063  43.936  1.00  0.00           C  
ATOM    990  H5'   G    32      21.056  42.976  42.874  1.00  0.00           H  
ATOM    991 H5''   G    32      20.907  43.996  44.352  1.00  0.00           H  
ATOM    992  C4'   G    32      22.762  42.981  44.348  1.00  0.00           C  
ATOM    993  H4'   G    32      23.201  43.892  43.941  1.00  0.00           H  
ATOM    994  O4'   G    32      22.931  42.677  45.727  1.00  0.00           O  
ATOM    995  C1'   G    32      24.008  41.899  46.017  1.00  0.00           C  
ATOM    996  H1'   G    32      24.711  42.386  46.694  1.00  0.00           H  
ATOM    997  N9    G    32      23.568  40.655  46.757  1.00  0.00           N  
ATOM    998  C8    G    32      22.298  40.174  46.874  1.00  0.00           C  
ATOM    999  H8    G    32      21.419  40.585  46.400  1.00  0.00           H  
ATOM   1000  N7    G    32      22.157  39.149  47.652  1.00  0.00           N  
ATOM   1001  C5    G    32      23.415  38.823  48.000  1.00  0.00           C  
ATOM   1002  C6    G    32      24.032  37.826  48.902  1.00  0.00           C  
ATOM   1003  O6    G    32      23.450  37.020  49.655  1.00  0.00           O  
ATOM   1004  N1    G    32      25.396  37.834  48.986  1.00  0.00           N  
ATOM   1005  H1    G    32      25.803  37.098  49.545  1.00  0.00           H  
ATOM   1006  C2    G    32      26.146  38.773  48.365  1.00  0.00           C  
ATOM   1007  N2    G    32      27.386  38.515  48.531  1.00  0.00           N  
ATOM   1008  H21   G    32      28.115  39.215  48.537  1.00  0.00           H  
ATOM   1009  H22   G    32      27.650  37.825  49.220  1.00  0.00           H  
ATOM   1010  N3    G    32      25.712  39.778  47.569  1.00  0.00           N  
ATOM   1011  C4    G    32      24.338  39.710  47.411  1.00  0.00           C  
ATOM   1012  C3'   G    32      23.484  41.776  43.672  1.00  0.00           C  
ATOM   1013  H3'   G    32      22.793  40.935  43.617  1.00  0.00           H  
ATOM   1014  C2'   G    32      24.622  41.490  44.701  1.00  0.00           C  
ATOM   1015  H2'   G    32      24.793  40.415  44.756  1.00  0.00           H  
ATOM   1016  O2'   G    32      25.748  42.371  44.497  1.00  0.00           O  
ATOM   1017 HO2'   G    32      25.591  42.739  43.625  1.00  0.00           H  
ATOM   1018  O3'   G    32      24.005  42.102  42.419  1.00  0.00           O  
ATOM   1019  P     U    33      24.316  40.971  41.289  1.00  0.00           P  
ATOM   1020  OP1   U    33      25.172  41.547  40.201  1.00  0.00           O  
ATOM   1021  OP2   U    33      23.068  40.436  40.878  1.00  0.00           O  
ATOM   1022  O5'   U    33      25.170  39.846  42.027  1.00  0.00           O  
ATOM   1023  C5'   U    33      26.571  40.075  42.368  1.00  0.00           C  
ATOM   1024  H5'   U    33      27.073  40.150  41.404  1.00  0.00           H  
ATOM   1025 H5''   U    33      26.730  41.006  42.913  1.00  0.00           H  
ATOM   1026  C4'   U    33      27.263  38.887  43.071  1.00  0.00           C  
ATOM   1027  H4'   U    33      28.342  39.042  43.039  1.00  0.00           H  
ATOM   1028  O4'   U    33      26.785  38.890  44.457  1.00  0.00           O  
ATOM   1029  C1'   U    33      26.809  37.568  44.945  1.00  0.00           C  
ATOM   1030  H1'   U    33      27.493  37.564  45.794  1.00  0.00           H  
ATOM   1031  N1    U    33      25.511  36.893  45.295  1.00  0.00           N  
ATOM   1032  C6    U    33      24.298  37.444  44.795  1.00  0.00           C  
ATOM   1033  H6    U    33      24.229  38.307  44.150  1.00  0.00           H  
ATOM   1034  C5    U    33      23.140  36.888  45.293  1.00  0.00           C  
ATOM   1035  H5    U    33      22.221  37.330  44.938  1.00  0.00           H  
ATOM   1036  C4    U    33      23.165  35.695  46.078  1.00  0.00           C  
ATOM   1037  O4    U    33      22.142  35.173  46.564  1.00  0.00           O  
ATOM   1038  N3    U    33      24.369  35.217  46.452  1.00  0.00           N  
ATOM   1039  H3    U    33      24.402  34.447  47.104  1.00  0.00           H  
ATOM   1040  C2    U    33      25.577  35.882  46.185  1.00  0.00           C  
ATOM   1041  O2    U    33      26.625  35.516  46.737  1.00  0.00           O  
ATOM   1042  C3'   U    33      27.083  37.463  42.622  1.00  0.00           C  
ATOM   1043  H3'   U    33      26.031  37.318  42.373  1.00  0.00           H  
ATOM   1044  C2'   U    33      27.451  36.701  43.877  1.00  0.00           C  
ATOM   1045  H2'   U    33      27.091  35.673  43.903  1.00  0.00           H  
ATOM   1046  O2'   U    33      28.801  36.685  44.253  1.00  0.00           O  
ATOM   1047 HO2'   U    33      29.239  36.145  43.592  1.00  0.00           H  
ATOM   1048  O3'   U    33      27.893  37.134  41.584  1.00  0.00           O  
ATOM   1049  P     G    34      28.048  35.706  40.956  1.00  0.00           P  
ATOM   1050  OP1   G    34      28.745  35.912  39.655  1.00  0.00           O  
ATOM   1051  OP2   G    34      26.744  35.010  40.993  1.00  0.00           O  
ATOM   1052  O5'   G    34      28.901  34.888  41.975  1.00  0.00           O  
ATOM   1053  C5'   G    34      30.265  34.798  41.873  1.00  0.00           C  
ATOM   1054  H5'   G    34      30.527  34.476  40.866  1.00  0.00           H  
ATOM   1055 H5''   G    34      30.815  35.721  42.058  1.00  0.00           H  
ATOM   1056  C4'   G    34      30.860  33.719  42.751  1.00  0.00           C  
ATOM   1057  H4'   G    34      31.918  33.909  42.935  1.00  0.00           H  
ATOM   1058  O4'   G    34      30.243  33.790  44.096  1.00  0.00           O  
ATOM   1059  C1'   G    34      29.805  32.560  44.569  1.00  0.00           C  
ATOM   1060  H1'   G    34      30.126  32.398  45.598  1.00  0.00           H  
ATOM   1061  N9    G    34      28.344  32.309  44.686  1.00  0.00           N  
ATOM   1062  C8    G    34      27.253  32.853  43.986  1.00  0.00           C  
ATOM   1063  H8    G    34      27.338  33.758  43.404  1.00  0.00           H  
ATOM   1064  N7    G    34      26.056  32.328  44.296  1.00  0.00           N  
ATOM   1065  C5    G    34      26.410  31.325  45.213  1.00  0.00           C  
ATOM   1066  C6    G    34      25.636  30.288  45.898  1.00  0.00           C  
ATOM   1067  O6    G    34      24.409  30.066  45.876  1.00  0.00           O  
ATOM   1068  N1    G    34      26.379  29.359  46.488  1.00  0.00           N  
ATOM   1069  H1    G    34      25.945  28.460  46.640  1.00  0.00           H  
ATOM   1070  C2    G    34      27.713  29.415  46.691  1.00  0.00           C  
ATOM   1071  N2    G    34      28.135  28.478  47.522  1.00  0.00           N  
ATOM   1072  H21   G    34      29.104  28.615  47.772  1.00  0.00           H  
ATOM   1073  H22   G    34      27.584  27.773  47.988  1.00  0.00           H  
ATOM   1074  N3    G    34      28.457  30.430  46.277  1.00  0.00           N  
ATOM   1075  C4    G    34      27.783  31.302  45.428  1.00  0.00           C  
ATOM   1076  C3'   G    34      30.502  32.276  42.303  1.00  0.00           C  
ATOM   1077  H3'   G    34      29.537  32.408  41.813  1.00  0.00           H  
ATOM   1078  C2'   G    34      30.346  31.484  43.650  1.00  0.00           C  
ATOM   1079  H2'   G    34      29.597  30.717  43.452  1.00  0.00           H  
ATOM   1080  O2'   G    34      31.556  30.956  44.151  1.00  0.00           O  
ATOM   1081 HO2'   G    34      32.148  31.100  43.409  1.00  0.00           H  
ATOM   1082  O3'   G    34      31.412  31.618  41.436  1.00  0.00           O  
ATOM   1083  P     C    35      31.208  30.193  40.706  1.00  0.00           P  
ATOM   1084  OP1   C    35      31.958  30.223  39.390  1.00  0.00           O  
ATOM   1085  OP2   C    35      29.772  29.852  40.732  1.00  0.00           O  
ATOM   1086  O5'   C    35      31.997  29.157  41.770  1.00  0.00           O  
ATOM   1087  C5'   C    35      33.391  29.070  41.806  1.00  0.00           C  
ATOM   1088  H5'   C    35      33.865  28.650  40.919  1.00  0.00           H  
ATOM   1089 H5''   C    35      33.759  30.066  42.050  1.00  0.00           H  
ATOM   1090  C4'   C    35      33.869  28.103  42.964  1.00  0.00           C  
ATOM   1091  H4'   C    35      34.943  28.252  43.070  1.00  0.00           H  
ATOM   1092  O4'   C    35      33.285  28.361  44.233  1.00  0.00           O  
ATOM   1093  C1'   C    35      32.903  27.075  44.880  1.00  0.00           C  
ATOM   1094  H1'   C    35      33.315  26.932  45.879  1.00  0.00           H  
ATOM   1095  N1    C    35      31.461  26.889  44.964  1.00  0.00           N  
ATOM   1096  C6    C    35      30.546  27.783  44.440  1.00  0.00           C  
ATOM   1097  H6    C    35      30.879  28.668  43.918  1.00  0.00           H  
ATOM   1098  C5    C    35      29.168  27.543  44.553  1.00  0.00           C  
ATOM   1099  H5    C    35      28.495  28.307  44.194  1.00  0.00           H  
ATOM   1100  C4    C    35      28.800  26.415  45.272  1.00  0.00           C  
ATOM   1101  N4    C    35      27.603  26.256  45.630  1.00  0.00           N  
ATOM   1102  H41   C    35      26.855  26.849  45.300  1.00  0.00           H  
ATOM   1103  H42   C    35      27.443  25.560  46.345  1.00  0.00           H  
ATOM   1104  N3    C    35      29.624  25.515  45.815  1.00  0.00           N  
ATOM   1105  C2    C    35      30.958  25.834  45.718  1.00  0.00           C  
ATOM   1106  O2    C    35      31.734  25.062  46.273  1.00  0.00           O  
ATOM   1107  C3'   C    35      33.580  26.628  42.601  1.00  0.00           C  
ATOM   1108  H3'   C    35      32.612  26.515  42.112  1.00  0.00           H  
ATOM   1109  C2'   C    35      33.544  25.952  44.015  1.00  0.00           C  
ATOM   1110  H2'   C    35      32.983  25.018  44.010  1.00  0.00           H  
ATOM   1111  O2'   C    35      34.821  25.860  44.601  1.00  0.00           O  
ATOM   1112 HO2'   C    35      35.467  25.523  43.976  1.00  0.00           H  
ATOM   1113  O3'   C    35      34.695  26.086  41.860  1.00  0.00           O  
ATOM   1114  P     G    36      34.556  24.637  41.268  1.00  0.00           P  
ATOM   1115  OP1   G    36      35.894  24.362  40.631  1.00  0.00           O  
ATOM   1116  OP2   G    36      33.288  24.566  40.473  1.00  0.00           O  
ATOM   1117  O5'   G    36      34.377  23.557  42.443  1.00  0.00           O  
ATOM   1118  C5'   G    36      35.494  22.892  43.099  1.00  0.00           C  
ATOM   1119  H5'   G    36      36.010  22.263  42.374  1.00  0.00           H  
ATOM   1120 H5''   G    36      36.150  23.662  43.504  1.00  0.00           H  
ATOM   1121  C4'   G    36      34.973  22.020  44.268  1.00  0.00           C  
ATOM   1122  H4'   G    36      35.884  21.776  44.815  1.00  0.00           H  
ATOM   1123  O4'   G    36      33.971  22.665  45.088  1.00  0.00           O  
ATOM   1124  C1'   G    36      33.076  21.697  45.672  1.00  0.00           C  
ATOM   1125  H1'   G    36      33.141  21.778  46.757  1.00  0.00           H  
ATOM   1126  N9    G    36      31.698  21.929  45.144  1.00  0.00           N  
ATOM   1127  C8    G    36      31.251  22.527  43.971  1.00  0.00           C  
ATOM   1128  H8    G    36      31.876  23.184  43.384  1.00  0.00           H  
ATOM   1129  N7    G    36      30.002  22.430  43.743  1.00  0.00           N  
ATOM   1130  C5    G    36      29.585  21.546  44.703  1.00  0.00           C  
ATOM   1131  C6    G    36      28.304  21.023  44.989  1.00  0.00           C  
ATOM   1132  O6    G    36      27.264  21.202  44.408  1.00  0.00           O  
ATOM   1133  N1    G    36      28.275  20.127  46.091  1.00  0.00           N  
ATOM   1134  H1    G    36      27.377  19.733  46.331  1.00  0.00           H  
ATOM   1135  C2    G    36      29.381  19.901  46.882  1.00  0.00           C  
ATOM   1136  N2    G    36      29.178  19.183  47.914  1.00  0.00           N  
ATOM   1137  H21   G    36      28.269  18.748  47.979  1.00  0.00           H  
ATOM   1138  H22   G    36      29.984  18.903  48.455  1.00  0.00           H  
ATOM   1139  N3    G    36      30.555  20.453  46.712  1.00  0.00           N  
ATOM   1140  C4    G    36      30.626  21.199  45.595  1.00  0.00           C  
ATOM   1141  C3'   G    36      34.329  20.655  43.905  1.00  0.00           C  
ATOM   1142  H3'   G    36      33.546  20.802  43.161  1.00  0.00           H  
ATOM   1143  C2'   G    36      33.651  20.340  45.252  1.00  0.00           C  
ATOM   1144  H2'   G    36      32.845  19.633  45.056  1.00  0.00           H  
ATOM   1145  O2'   G    36      34.583  19.902  46.277  1.00  0.00           O  
ATOM   1146 HO2'   G    36      34.124  19.628  47.075  1.00  0.00           H  
ATOM   1147  O3'   G    36      35.222  19.636  43.384  1.00  0.00           O  
ATOM   1148  P     G    37      34.573  18.258  42.975  1.00  0.00           P  
ATOM   1149  OP1   G    37      35.665  17.463  42.481  1.00  0.00           O  
ATOM   1150  OP2   G    37      33.443  18.486  41.967  1.00  0.00           O  
ATOM   1151  O5'   G    37      33.997  17.381  44.179  1.00  0.00           O  
ATOM   1152  C5'   G    37      34.649  16.748  45.192  1.00  0.00           C  
ATOM   1153  H5'   G    37      35.216  15.910  44.787  1.00  0.00           H  
ATOM   1154 H5''   G    37      35.275  17.424  45.775  1.00  0.00           H  
ATOM   1155  C4'   G    37      33.766  15.943  46.153  1.00  0.00           C  
ATOM   1156  H4'   G    37      34.377  15.524  46.953  1.00  0.00           H  
ATOM   1157  O4'   G    37      32.815  16.777  46.751  1.00  0.00           O  
ATOM   1158  C1'   G    37      31.624  15.948  46.834  1.00  0.00           C  
ATOM   1159  H1'   G    37      31.232  15.985  47.850  1.00  0.00           H  
ATOM   1160  N9    G    37      30.605  16.434  45.857  1.00  0.00           N  
ATOM   1161  C8    G    37      30.742  17.445  45.015  1.00  0.00           C  
ATOM   1162  H8    G    37      31.683  17.937  44.813  1.00  0.00           H  
ATOM   1163  N7    G    37      29.673  17.651  44.346  1.00  0.00           N  
ATOM   1164  C5    G    37      28.688  16.892  44.925  1.00  0.00           C  
ATOM   1165  C6    G    37      27.248  16.848  44.568  1.00  0.00           C  
ATOM   1166  O6    G    37      26.598  17.537  43.813  1.00  0.00           O  
ATOM   1167  N1    G    37      26.650  15.803  45.217  1.00  0.00           N  
ATOM   1168  H1    G    37      25.682  15.660  44.965  1.00  0.00           H  
ATOM   1169  C2    G    37      27.278  15.067  46.208  1.00  0.00           C  
ATOM   1170  N2    G    37      26.495  14.114  46.489  1.00  0.00           N  
ATOM   1171  H21   G    37      25.560  14.009  46.120  1.00  0.00           H  
ATOM   1172  H22   G    37      26.731  13.597  47.323  1.00  0.00           H  
ATOM   1173  N3    G    37      28.570  15.158  46.626  1.00  0.00           N  
ATOM   1174  C4    G    37      29.240  16.078  45.895  1.00  0.00           C  
ATOM   1175  C3'   G    37      33.058  14.796  45.443  1.00  0.00           C  
ATOM   1176  H3'   G    37      32.511  15.249  44.616  1.00  0.00           H  
ATOM   1177  C2'   G    37      31.893  14.467  46.334  1.00  0.00           C  
ATOM   1178  H2'   G    37      31.133  13.920  45.776  1.00  0.00           H  
ATOM   1179  O2'   G    37      32.348  13.798  47.580  1.00  0.00           O  
ATOM   1180 HO2'   G    37      32.971  13.119  47.308  1.00  0.00           H  
ATOM   1181  O3'   G    37      33.857  13.632  45.158  1.00  0.00           O  
ATOM   1182  P     C    38      33.637  12.794  43.845  1.00  0.00           P  
ATOM   1183  OP1   C    38      34.693  11.765  43.685  1.00  0.00           O  
ATOM   1184  OP2   C    38      33.320  13.713  42.733  1.00  0.00           O  
ATOM   1185  O5'   C    38      32.238  12.078  44.010  1.00  0.00           O  
ATOM   1186  C5'   C    38      31.998  11.142  45.007  1.00  0.00           C  
ATOM   1187  H5'   C    38      32.626  10.266  44.844  1.00  0.00           H  
ATOM   1188 H5''   C    38      32.221  11.693  45.920  1.00  0.00           H  
ATOM   1189  C4'   C    38      30.473  10.807  44.962  1.00  0.00           C  
ATOM   1190  H4'   C    38      30.186  10.207  45.826  1.00  0.00           H  
ATOM   1191  O4'   C    38      29.726  12.054  45.072  1.00  0.00           O  
ATOM   1192  C1'   C    38      28.426  11.910  44.543  1.00  0.00           C  
ATOM   1193  H1'   C    38      27.678  11.822  45.331  1.00  0.00           H  
ATOM   1194  N1    C    38      28.031  13.031  43.622  1.00  0.00           N  
ATOM   1195  C6    C    38      29.030  13.797  43.057  1.00  0.00           C  
ATOM   1196  H6    C    38      30.052  13.597  43.344  1.00  0.00           H  
ATOM   1197  C5    C    38      28.619  14.786  42.196  1.00  0.00           C  
ATOM   1198  H5    C    38      29.348  15.544  41.952  1.00  0.00           H  
ATOM   1199  C4    C    38      27.238  14.948  41.984  1.00  0.00           C  
ATOM   1200  N4    C    38      26.812  15.962  41.217  1.00  0.00           N  
ATOM   1201  H41   C    38      25.830  16.141  41.063  1.00  0.00           H  
ATOM   1202  H42   C    38      27.432  16.632  40.785  1.00  0.00           H  
ATOM   1203  N3    C    38      26.303  14.240  42.553  1.00  0.00           N  
ATOM   1204  C2    C    38      26.728  13.269  43.379  1.00  0.00           C  
ATOM   1205  O2    C    38      25.852  12.569  43.910  1.00  0.00           O  
ATOM   1206  C3'   C    38      30.042  10.327  43.514  1.00  0.00           C  
ATOM   1207  H3'   C    38      30.358  10.986  42.705  1.00  0.00           H  
ATOM   1208  C2'   C    38      28.590  10.514  43.739  1.00  0.00           C  
ATOM   1209  H2'   C    38      28.021  10.575  42.811  1.00  0.00           H  
ATOM   1210  O2'   C    38      27.921   9.582  44.553  1.00  0.00           O  
ATOM   1211 HO2'   C    38      28.444   8.777  44.578  1.00  0.00           H  
ATOM   1212  O3'   C    38      30.356   9.005  43.276  1.00  0.00           O  
ATOM   1213  P     A    39      30.538   8.439  41.867  1.00  0.00           P  
ATOM   1214  OP1   A    39      30.958   7.050  42.017  1.00  0.00           O  
ATOM   1215  OP2   A    39      31.468   9.335  41.133  1.00  0.00           O  
ATOM   1216  O5'   A    39      29.122   8.521  41.169  1.00  0.00           O  
ATOM   1217  C5'   A    39      28.102   7.669  41.536  1.00  0.00           C  
ATOM   1218  H5'   A    39      28.366   6.628  41.346  1.00  0.00           H  
ATOM   1219 H5''   A    39      27.881   7.900  42.578  1.00  0.00           H  
ATOM   1220  C4'   A    39      26.792   8.097  40.843  1.00  0.00           C  
ATOM   1221  H4'   A    39      26.135   7.295  41.180  1.00  0.00           H  
ATOM   1222  O4'   A    39      26.378   9.361  41.272  1.00  0.00           O  
ATOM   1223  C1'   A    39      25.551   9.999  40.214  1.00  0.00           C  
ATOM   1224  H1'   A    39      24.556  10.294  40.549  1.00  0.00           H  
ATOM   1225  N9    A    39      26.084  11.242  39.669  1.00  0.00           N  
ATOM   1226  C8    A    39      27.386  11.760  39.736  1.00  0.00           C  
ATOM   1227  H8    A    39      28.262  11.239  40.094  1.00  0.00           H  
ATOM   1228  N7    A    39      27.508  12.924  39.123  1.00  0.00           N  
ATOM   1229  C5    A    39      26.181  13.294  38.873  1.00  0.00           C  
ATOM   1230  C6    A    39      25.479  14.402  38.326  1.00  0.00           C  
ATOM   1231  N6    A    39      26.050  15.455  37.921  1.00  0.00           N  
ATOM   1232  H61   A    39      27.039  15.591  38.072  1.00  0.00           H  
ATOM   1233  H62   A    39      25.441  16.236  37.722  1.00  0.00           H  
ATOM   1234  N1    A    39      24.152  14.407  38.302  1.00  0.00           N  
ATOM   1235  C2    A    39      23.465  13.369  38.717  1.00  0.00           C  
ATOM   1236  H2    A    39      22.410  13.418  38.945  1.00  0.00           H  
ATOM   1237  N3    A    39      23.989  12.286  39.204  1.00  0.00           N  
ATOM   1238  C4    A    39      25.362  12.323  39.226  1.00  0.00           C  
ATOM   1239  C3'   A    39      26.704   8.154  39.285  1.00  0.00           C  
ATOM   1240  H3'   A    39      27.611   8.553  38.831  1.00  0.00           H  
ATOM   1241  C2'   A    39      25.404   8.988  39.096  1.00  0.00           C  
ATOM   1242  H2'   A    39      25.424   9.520  38.145  1.00  0.00           H  
ATOM   1243  O2'   A    39      24.229   8.260  39.405  1.00  0.00           O  
ATOM   1244 HO2'   A    39      24.434   7.387  39.061  1.00  0.00           H  
ATOM   1245  O3'   A    39      26.473   6.859  38.715  1.00  0.00           O  
ATOM   1246  P     C    40      27.001   6.651  37.196  1.00  0.00           P  
ATOM   1247  OP1   C    40      26.817   5.240  36.898  1.00  0.00           O  
ATOM   1248  OP2   C    40      28.400   7.247  37.136  1.00  0.00           O  
ATOM   1249  O5'   C    40      25.940   7.482  36.324  1.00  0.00           O  
ATOM   1250  C5'   C    40      24.650   7.057  36.076  1.00  0.00           C  
ATOM   1251  H5'   C    40      24.636   6.076  35.602  1.00  0.00           H  
ATOM   1252 H5''   C    40      24.124   6.947  37.024  1.00  0.00           H  
ATOM   1253  C4'   C    40      23.886   8.109  35.192  1.00  0.00           C  
ATOM   1254  H4'   C    40      22.815   7.908  35.195  1.00  0.00           H  
ATOM   1255  O4'   C    40      24.178   9.442  35.608  1.00  0.00           O  
ATOM   1256  C1'   C    40      24.226  10.326  34.461  1.00  0.00           C  
ATOM   1257  H1'   C    40      23.402  11.040  34.483  1.00  0.00           H  
ATOM   1258  N1    C    40      25.425  11.131  34.473  1.00  0.00           N  
ATOM   1259  C6    C    40      26.287  11.205  35.508  1.00  0.00           C  
ATOM   1260  H6    C    40      26.204  10.543  36.357  1.00  0.00           H  
ATOM   1261  C5    C    40      27.253  12.186  35.610  1.00  0.00           C  
ATOM   1262  H5    C    40      28.017  12.091  36.367  1.00  0.00           H  
ATOM   1263  C4    C    40      27.316  13.154  34.597  1.00  0.00           C  
ATOM   1264  N4    C    40      28.239  14.024  34.602  1.00  0.00           N  
ATOM   1265  H41   C    40      28.897  14.097  35.365  1.00  0.00           H  
ATOM   1266  H42   C    40      28.566  14.543  33.800  1.00  0.00           H  
ATOM   1267  N3    C    40      26.491  13.094  33.519  1.00  0.00           N  
ATOM   1268  C2    C    40      25.511  12.178  33.518  1.00  0.00           C  
ATOM   1269  O2    C    40      24.613  12.292  32.655  1.00  0.00           O  
ATOM   1270  C3'   C    40      24.658   8.056  33.866  1.00  0.00           C  
ATOM   1271  H3'   C    40      25.725   8.079  34.092  1.00  0.00           H  
ATOM   1272  C2'   C    40      24.165   9.397  33.286  1.00  0.00           C  
ATOM   1273  H2'   C    40      24.843   9.699  32.488  1.00  0.00           H  
ATOM   1274  O2'   C    40      22.800   9.282  33.006  1.00  0.00           O  
ATOM   1275 HO2'   C    40      22.591  10.020  32.428  1.00  0.00           H  
ATOM   1276  O3'   C    40      24.250   7.018  33.080  1.00  0.00           O  
ATOM   1277  P     A    41      24.968   6.533  31.713  1.00  0.00           P  
ATOM   1278  OP1   A    41      24.375   5.224  31.262  1.00  0.00           O  
ATOM   1279  OP2   A    41      26.404   6.541  32.060  1.00  0.00           O  
ATOM   1280  O5'   A    41      24.674   7.605  30.522  1.00  0.00           O  
ATOM   1281  C5'   A    41      23.456   7.817  29.914  1.00  0.00           C  
ATOM   1282  H5'   A    41      23.053   6.905  29.475  1.00  0.00           H  
ATOM   1283 H5''   A    41      22.738   8.117  30.677  1.00  0.00           H  
ATOM   1284  C4'   A    41      23.529   8.909  28.850  1.00  0.00           C  
ATOM   1285  H4'   A    41      22.629   8.719  28.266  1.00  0.00           H  
ATOM   1286  O4'   A    41      23.649  10.223  29.411  1.00  0.00           O  
ATOM   1287  C1'   A    41      24.584  11.059  28.669  1.00  0.00           C  
ATOM   1288  H1'   A    41      24.110  11.983  28.339  1.00  0.00           H  
ATOM   1289  N9    A    41      25.792  11.318  29.483  1.00  0.00           N  
ATOM   1290  C8    A    41      26.292  10.577  30.513  1.00  0.00           C  
ATOM   1291  H8    A    41      25.688   9.702  30.708  1.00  0.00           H  
ATOM   1292  N7    A    41      27.401  10.952  31.069  1.00  0.00           N  
ATOM   1293  C5    A    41      27.578  12.175  30.405  1.00  0.00           C  
ATOM   1294  C6    A    41      28.536  13.247  30.500  1.00  0.00           C  
ATOM   1295  N6    A    41      29.496  13.330  31.359  1.00  0.00           N  
ATOM   1296  H61   A    41      29.674  12.644  32.079  1.00  0.00           H  
ATOM   1297  H62   A    41      30.261  13.976  31.229  1.00  0.00           H  
ATOM   1298  N1    A    41      28.494  14.305  29.636  1.00  0.00           N  
ATOM   1299  C2    A    41      27.519  14.305  28.771  1.00  0.00           C  
ATOM   1300  H2    A    41      27.355  15.213  28.209  1.00  0.00           H  
ATOM   1301  N3    A    41      26.578  13.429  28.562  1.00  0.00           N  
ATOM   1302  C4    A    41      26.664  12.393  29.355  1.00  0.00           C  
ATOM   1303  C3'   A    41      24.825   8.839  27.893  1.00  0.00           C  
ATOM   1304  H3'   A    41      25.627   8.485  28.539  1.00  0.00           H  
ATOM   1305  C2'   A    41      24.914  10.277  27.444  1.00  0.00           C  
ATOM   1306  H2'   A    41      25.902  10.476  27.029  1.00  0.00           H  
ATOM   1307  O2'   A    41      24.076  10.546  26.367  1.00  0.00           O  
ATOM   1308 HO2'   A    41      23.977   9.759  25.826  1.00  0.00           H  
ATOM   1309  O3'   A    41      24.610   7.935  26.749  1.00  0.00           O  
ATOM   1310  P     G    42      25.897   7.316  26.062  1.00  0.00           P  
ATOM   1311  OP1   G    42      25.487   6.400  24.957  1.00  0.00           O  
ATOM   1312  OP2   G    42      26.749   6.731  27.063  1.00  0.00           O  
ATOM   1313  O5'   G    42      26.734   8.492  25.459  1.00  0.00           O  
ATOM   1314  C5'   G    42      26.400   9.058  24.223  1.00  0.00           C  
ATOM   1315  H5'   G    42      26.786   8.360  23.480  1.00  0.00           H  
ATOM   1316 H5''   G    42      25.319   9.052  24.087  1.00  0.00           H  
ATOM   1317  C4'   G    42      27.010  10.451  23.987  1.00  0.00           C  
ATOM   1318  H4'   G    42      26.602  10.912  23.088  1.00  0.00           H  
ATOM   1319  O4'   G    42      26.884  11.424  25.061  1.00  0.00           O  
ATOM   1320  C1'   G    42      27.968  12.325  25.004  1.00  0.00           C  
ATOM   1321  H1'   G    42      27.552  13.327  24.893  1.00  0.00           H  
ATOM   1322  N9    G    42      28.868  12.280  26.196  1.00  0.00           N  
ATOM   1323  C8    G    42      28.841  11.264  27.154  1.00  0.00           C  
ATOM   1324  H8    G    42      28.179  10.414  27.217  1.00  0.00           H  
ATOM   1325  N7    G    42      29.758  11.481  28.018  1.00  0.00           N  
ATOM   1326  C5    G    42      30.503  12.526  27.539  1.00  0.00           C  
ATOM   1327  C6    G    42      31.679  13.128  28.109  1.00  0.00           C  
ATOM   1328  O6    G    42      32.271  12.867  29.156  1.00  0.00           O  
ATOM   1329  N1    G    42      32.096  14.242  27.389  1.00  0.00           N  
ATOM   1330  H1    G    42      32.877  14.729  27.806  1.00  0.00           H  
ATOM   1331  C2    G    42      31.513  14.650  26.209  1.00  0.00           C  
ATOM   1332  N2    G    42      32.058  15.624  25.553  1.00  0.00           N  
ATOM   1333  H21   G    42      31.553  15.833  24.704  1.00  0.00           H  
ATOM   1334  H22   G    42      32.954  16.051  25.742  1.00  0.00           H  
ATOM   1335  N3    G    42      30.459  14.106  25.690  1.00  0.00           N  
ATOM   1336  C4    G    42      30.006  13.027  26.378  1.00  0.00           C  
ATOM   1337  C3'   G    42      28.520  10.488  23.623  1.00  0.00           C  
ATOM   1338  H3'   G    42      29.097   9.922  24.354  1.00  0.00           H  
ATOM   1339  C2'   G    42      28.805  11.965  23.699  1.00  0.00           C  
ATOM   1340  H2'   G    42      29.841  12.300  23.754  1.00  0.00           H  
ATOM   1341  O2'   G    42      28.237  12.742  22.639  1.00  0.00           O  
ATOM   1342 HO2'   G    42      28.444  13.676  22.718  1.00  0.00           H  
ATOM   1343  O3'   G    42      28.863   9.896  22.427  1.00  0.00           O  
ATOM   1344  P     G    43      30.375   9.472  22.186  1.00  0.00           P  
ATOM   1345  OP1   G    43      30.404   8.944  20.802  1.00  0.00           O  
ATOM   1346  OP2   G    43      30.820   8.583  23.315  1.00  0.00           O  
ATOM   1347  O5'   G    43      31.273  10.735  22.306  1.00  0.00           O  
ATOM   1348  C5'   G    43      31.336  11.630  21.271  1.00  0.00           C  
ATOM   1349  H5'   G    43      31.404  11.022  20.369  1.00  0.00           H  
ATOM   1350 H5''   G    43      30.393  12.164  21.155  1.00  0.00           H  
ATOM   1351  C4'   G    43      32.506  12.645  21.435  1.00  0.00           C  
ATOM   1352  H4'   G    43      32.434  13.316  20.579  1.00  0.00           H  
ATOM   1353  O4'   G    43      32.413  13.395  22.619  1.00  0.00           O  
ATOM   1354  C1'   G    43      33.721  13.796  23.021  1.00  0.00           C  
ATOM   1355  H1'   G    43      33.750  14.884  23.081  1.00  0.00           H  
ATOM   1356  N9    G    43      34.105  13.082  24.287  1.00  0.00           N  
ATOM   1357  C8    G    43      33.358  12.172  25.014  1.00  0.00           C  
ATOM   1358  H8    G    43      32.404  11.787  24.684  1.00  0.00           H  
ATOM   1359  N7    G    43      33.986  11.840  26.113  1.00  0.00           N  
ATOM   1360  C5    G    43      35.095  12.614  26.189  1.00  0.00           C  
ATOM   1361  C6    G    43      36.119  12.719  27.216  1.00  0.00           C  
ATOM   1362  O6    G    43      36.091  12.193  28.364  1.00  0.00           O  
ATOM   1363  N1    G    43      37.206  13.470  26.808  1.00  0.00           N  
ATOM   1364  H1    G    43      38.093  13.389  27.285  1.00  0.00           H  
ATOM   1365  C2    G    43      37.317  13.948  25.513  1.00  0.00           C  
ATOM   1366  N2    G    43      38.404  14.580  25.196  1.00  0.00           N  
ATOM   1367  H21   G    43      39.091  14.809  25.900  1.00  0.00           H  
ATOM   1368  H22   G    43      38.395  15.120  24.342  1.00  0.00           H  
ATOM   1369  N3    G    43      36.338  14.028  24.611  1.00  0.00           N  
ATOM   1370  C4    G    43      35.246  13.319  25.018  1.00  0.00           C  
ATOM   1371  C3'   G    43      33.891  12.031  21.404  1.00  0.00           C  
ATOM   1372  H3'   G    43      33.941  11.243  22.155  1.00  0.00           H  
ATOM   1373  C2'   G    43      34.624  13.211  21.965  1.00  0.00           C  
ATOM   1374  H2'   G    43      35.589  13.032  22.440  1.00  0.00           H  
ATOM   1375  O2'   G    43      35.005  14.286  21.074  1.00  0.00           O  
ATOM   1376 HO2'   G    43      34.503  14.073  20.284  1.00  0.00           H  
ATOM   1377  O3'   G    43      34.118  11.635  20.101  1.00  0.00           O  
ATOM   1378  P     C    44      34.911  10.250  19.887  1.00  0.00           P  
ATOM   1379  OP1   C    44      34.887   9.970  18.447  1.00  0.00           O  
ATOM   1380  OP2   C    44      34.372   9.235  20.857  1.00  0.00           O  
ATOM   1381  O5'   C    44      36.446  10.657  20.228  1.00  0.00           O  
ATOM   1382  C5'   C    44      37.174  11.590  19.448  1.00  0.00           C  
ATOM   1383  H5'   C    44      37.666  11.097  18.610  1.00  0.00           H  
ATOM   1384 H5''   C    44      36.584  12.418  19.055  1.00  0.00           H  
ATOM   1385  C4'   C    44      38.314  12.140  20.280  1.00  0.00           C  
ATOM   1386  H4'   C    44      38.695  13.033  19.787  1.00  0.00           H  
ATOM   1387  O4'   C    44      37.973  12.557  21.586  1.00  0.00           O  
ATOM   1388  C1'   C    44      38.932  12.178  22.538  1.00  0.00           C  
ATOM   1389  H1'   C    44      39.124  13.085  23.110  1.00  0.00           H  
ATOM   1390  N1    C    44      38.336  11.188  23.467  1.00  0.00           N  
ATOM   1391  C6    C    44      37.085  10.792  23.421  1.00  0.00           C  
ATOM   1392  H6    C    44      36.480  10.963  22.543  1.00  0.00           H  
ATOM   1393  C5    C    44      36.520  10.106  24.452  1.00  0.00           C  
ATOM   1394  H5    C    44      35.533   9.667  24.454  1.00  0.00           H  
ATOM   1395  C4    C    44      37.376   9.931  25.580  1.00  0.00           C  
ATOM   1396  N4    C    44      36.995   9.146  26.571  1.00  0.00           N  
ATOM   1397  H41   C    44      37.713   8.882  27.230  1.00  0.00           H  
ATOM   1398  H42   C    44      36.030   8.855  26.632  1.00  0.00           H  
ATOM   1399  N3    C    44      38.640  10.242  25.662  1.00  0.00           N  
ATOM   1400  C2    C    44      39.157  10.840  24.541  1.00  0.00           C  
ATOM   1401  O2    C    44      40.356  11.261  24.637  1.00  0.00           O  
ATOM   1402  C3'   C    44      39.417  11.119  20.393  1.00  0.00           C  
ATOM   1403  H3'   C    44      39.036  10.151  20.721  1.00  0.00           H  
ATOM   1404  C2'   C    44      40.144  11.626  21.684  1.00  0.00           C  
ATOM   1405  H2'   C    44      40.770  10.897  22.200  1.00  0.00           H  
ATOM   1406  O2'   C    44      40.882  12.804  21.277  1.00  0.00           O  
ATOM   1407 HO2'   C    44      41.010  12.709  20.330  1.00  0.00           H  
ATOM   1408  O3'   C    44      40.299  11.080  19.262  1.00  0.00           O  
ATOM   1409  P     A    45      40.743   9.719  18.578  1.00  0.00           P  
ATOM   1410  OP1   A    45      41.763  10.035  17.571  1.00  0.00           O  
ATOM   1411  OP2   A    45      39.534   9.089  18.173  1.00  0.00           O  
ATOM   1412  O5'   A    45      41.503   9.102  19.824  1.00  0.00           O  
ATOM   1413  C5'   A    45      42.865   9.413  20.001  1.00  0.00           C  
ATOM   1414  H5'   A    45      43.462   8.918  19.235  1.00  0.00           H  
ATOM   1415 H5''   A    45      43.020  10.485  19.879  1.00  0.00           H  
ATOM   1416  C4'   A    45      43.398   8.854  21.364  1.00  0.00           C  
ATOM   1417  H4'   A    45      44.415   9.236  21.461  1.00  0.00           H  
ATOM   1418  O4'   A    45      42.557   9.238  22.431  1.00  0.00           O  
ATOM   1419  C1'   A    45      42.448   8.182  23.463  1.00  0.00           C  
ATOM   1420  H1'   A    45      42.720   8.636  24.415  1.00  0.00           H  
ATOM   1421  N9    A    45      41.062   7.715  23.636  1.00  0.00           N  
ATOM   1422  C8    A    45      39.953   8.197  23.046  1.00  0.00           C  
ATOM   1423  H8    A    45      39.955   9.031  22.359  1.00  0.00           H  
ATOM   1424  N7    A    45      38.899   7.553  23.324  1.00  0.00           N  
ATOM   1425  C5    A    45      39.275   6.713  24.329  1.00  0.00           C  
ATOM   1426  C6    A    45      38.627   5.835  25.193  1.00  0.00           C  
ATOM   1427  N6    A    45      37.322   5.661  25.216  1.00  0.00           N  
ATOM   1428  H61   A    45      37.088   5.001  25.943  1.00  0.00           H  
ATOM   1429  H62   A    45      36.665   6.148  24.623  1.00  0.00           H  
ATOM   1430  N1    A    45      39.317   5.055  25.999  1.00  0.00           N  
ATOM   1431  C2    A    45      40.651   5.191  26.014  1.00  0.00           C  
ATOM   1432  H2    A    45      41.209   4.706  26.802  1.00  0.00           H  
ATOM   1433  N3    A    45      41.377   6.029  25.323  1.00  0.00           N  
ATOM   1434  C4    A    45      40.659   6.749  24.473  1.00  0.00           C  
ATOM   1435  C3'   A    45      43.338   7.286  21.453  1.00  0.00           C  
ATOM   1436  H3'   A    45      42.326   7.020  21.149  1.00  0.00           H  
ATOM   1437  C2'   A    45      43.490   7.146  23.025  1.00  0.00           C  
ATOM   1438  H2'   A    45      43.122   6.150  23.271  1.00  0.00           H  
ATOM   1439  O2'   A    45      44.859   7.428  23.482  1.00  0.00           O  
ATOM   1440 HO2'   A    45      45.432   7.170  22.756  1.00  0.00           H  
ATOM   1441  O3'   A    45      44.361   6.659  20.716  1.00  0.00           O  
ATOM   1442  P     C    46      44.215   5.138  20.310  1.00  0.00           P  
ATOM   1443  OP1   C    46      45.544   4.795  19.750  1.00  0.00           O  
ATOM   1444  OP2   C    46      43.115   5.041  19.358  1.00  0.00           O  
ATOM   1445  O5'   C    46      44.015   4.027  21.517  1.00  0.00           O  
ATOM   1446  C5'   C    46      44.948   3.950  22.583  1.00  0.00           C  
ATOM   1447  H5'   C    46      45.945   3.678  22.236  1.00  0.00           H  
ATOM   1448 H5''   C    46      44.950   4.943  23.030  1.00  0.00           H  
ATOM   1449  C4'   C    46      44.361   3.074  23.726  1.00  0.00           C  
ATOM   1450  H4'   C    46      45.090   3.196  24.527  1.00  0.00           H  
ATOM   1451  O4'   C    46      43.081   3.546  24.129  1.00  0.00           O  
ATOM   1452  C1'   C    46      42.196   2.428  23.996  1.00  0.00           C  
ATOM   1453  H1'   C    46      42.250   1.898  24.947  1.00  0.00           H  
ATOM   1454  N1    C    46      40.843   2.897  23.527  1.00  0.00           N  
ATOM   1455  C6    C    46      40.852   3.798  22.526  1.00  0.00           C  
ATOM   1456  H6    C    46      41.720   4.221  22.041  1.00  0.00           H  
ATOM   1457  C5    C    46      39.609   4.123  21.972  1.00  0.00           C  
ATOM   1458  H5    C    46      39.597   4.767  21.105  1.00  0.00           H  
ATOM   1459  C4    C    46      38.420   3.588  22.532  1.00  0.00           C  
ATOM   1460  N4    C    46      37.281   3.800  21.920  1.00  0.00           N  
ATOM   1461  H41   C    46      36.445   3.282  22.150  1.00  0.00           H  
ATOM   1462  H42   C    46      37.409   4.394  21.113  1.00  0.00           H  
ATOM   1463  N3    C    46      38.468   2.800  23.579  1.00  0.00           N  
ATOM   1464  C2    C    46      39.656   2.411  24.136  1.00  0.00           C  
ATOM   1465  O2    C    46      39.704   1.610  25.090  1.00  0.00           O  
ATOM   1466  C3'   C    46      44.217   1.590  23.351  1.00  0.00           C  
ATOM   1467  H3'   C    46      44.906   1.250  22.578  1.00  0.00           H  
ATOM   1468  C2'   C    46      42.758   1.540  22.926  1.00  0.00           C  
ATOM   1469  H2'   C    46      42.772   2.027  21.950  1.00  0.00           H  
ATOM   1470  O2'   C    46      42.069   0.255  22.862  1.00  0.00           O  
ATOM   1471 HO2'   C    46      42.769  -0.393  22.972  1.00  0.00           H  
ATOM   1472  O3'   C    46      44.568   0.903  24.536  1.00  0.00           O  
ATOM   1473  P     U    47      44.742  -0.727  24.618  1.00  0.00           P  
ATOM   1474  OP1   U    47      46.167  -0.979  24.731  1.00  0.00           O  
ATOM   1475  OP2   U    47      44.035  -1.416  23.538  1.00  0.00           O  
ATOM   1476  O5'   U    47      43.993  -1.045  25.992  1.00  0.00           O  
ATOM   1477  C5'   U    47      42.611  -0.684  26.147  1.00  0.00           C  
ATOM   1478  H5'   U    47      42.536   0.341  26.510  1.00  0.00           H  
ATOM   1479 H5''   U    47      42.116  -0.773  25.180  1.00  0.00           H  
ATOM   1480  C4'   U    47      41.894  -1.566  27.229  1.00  0.00           C  
ATOM   1481  H4'   U    47      40.844  -1.300  27.354  1.00  0.00           H  
ATOM   1482  O4'   U    47      42.062  -2.893  26.710  1.00  0.00           O  
ATOM   1483  C1'   U    47      42.527  -3.859  27.669  1.00  0.00           C  
ATOM   1484  H1'   U    47      41.614  -4.285  28.086  1.00  0.00           H  
ATOM   1485  N1    U    47      43.247  -4.944  27.026  1.00  0.00           N  
ATOM   1486  C6    U    47      44.399  -4.667  26.342  1.00  0.00           C  
ATOM   1487  H6    U    47      44.740  -3.666  26.125  1.00  0.00           H  
ATOM   1488  C5    U    47      45.161  -5.637  25.783  1.00  0.00           C  
ATOM   1489  H5    U    47      46.024  -5.379  25.188  1.00  0.00           H  
ATOM   1490  C4    U    47      44.823  -7.051  25.967  1.00  0.00           C  
ATOM   1491  O4    U    47      45.480  -7.972  25.380  1.00  0.00           O  
ATOM   1492  N3    U    47      43.617  -7.273  26.690  1.00  0.00           N  
ATOM   1493  H3    U    47      43.264  -8.189  26.929  1.00  0.00           H  
ATOM   1494  C2    U    47      42.785  -6.275  27.207  1.00  0.00           C  
ATOM   1495  O2    U    47      41.799  -6.574  27.826  1.00  0.00           O  
ATOM   1496  C3'   U    47      42.568  -1.698  28.618  1.00  0.00           C  
ATOM   1497  H3'   U    47      43.281  -0.884  28.754  1.00  0.00           H  
ATOM   1498  C2'   U    47      43.468  -3.000  28.582  1.00  0.00           C  
ATOM   1499  H2'   U    47      44.439  -2.825  28.120  1.00  0.00           H  
ATOM   1500  O2'   U    47      43.631  -3.435  29.934  1.00  0.00           O  
ATOM   1501 HO2'   U    47      42.781  -3.645  30.329  1.00  0.00           H  
ATOM   1502  O3'   U    47      41.648  -1.819  29.594  1.00  0.00           O  
ATOM   1503  P     A    48      40.966  -0.569  30.381  1.00  0.00           P  
ATOM   1504  OP1   A    48      40.270  -1.227  31.509  1.00  0.00           O  
ATOM   1505  OP2   A    48      40.221   0.250  29.409  1.00  0.00           O  
ATOM   1506  O5'   A    48      42.185   0.279  30.875  1.00  0.00           O  
ATOM   1507  C5'   A    48      43.075  -0.220  31.872  1.00  0.00           C  
ATOM   1508  H5'   A    48      42.665   0.020  32.853  1.00  0.00           H  
ATOM   1509 H5''   A    48      43.124  -1.308  31.857  1.00  0.00           H  
ATOM   1510  C4'   A    48      44.514   0.288  31.715  1.00  0.00           C  
ATOM   1511  H4'   A    48      45.204  -0.238  32.374  1.00  0.00           H  
ATOM   1512  O4'   A    48      44.939   0.189  30.387  1.00  0.00           O  
ATOM   1513  C1'   A    48      45.796   1.337  30.074  1.00  0.00           C  
ATOM   1514  H1'   A    48      46.752   0.887  29.806  1.00  0.00           H  
ATOM   1515  N9    A    48      45.160   2.028  28.915  1.00  0.00           N  
ATOM   1516  C8    A    48      43.855   2.153  28.577  1.00  0.00           C  
ATOM   1517  H8    A    48      43.154   1.449  28.999  1.00  0.00           H  
ATOM   1518  N7    A    48      43.534   3.112  27.749  1.00  0.00           N  
ATOM   1519  C5    A    48      44.720   3.687  27.541  1.00  0.00           C  
ATOM   1520  C6    A    48      45.214   4.703  26.785  1.00  0.00           C  
ATOM   1521  N6    A    48      44.455   5.262  25.853  1.00  0.00           N  
ATOM   1522  H61   A    48      44.799   6.016  25.276  1.00  0.00           H  
ATOM   1523  H62   A    48      43.471   5.038  25.807  1.00  0.00           H  
ATOM   1524  N1    A    48      46.465   5.148  26.729  1.00  0.00           N  
ATOM   1525  C2    A    48      47.313   4.452  27.408  1.00  0.00           C  
ATOM   1526  H2    A    48      48.317   4.846  27.371  1.00  0.00           H  
ATOM   1527  N3    A    48      47.042   3.342  28.172  1.00  0.00           N  
ATOM   1528  C4    A    48      45.756   3.043  28.220  1.00  0.00           C  
ATOM   1529  C3'   A    48      44.612   1.800  32.034  1.00  0.00           C  
ATOM   1530  H3'   A    48      43.807   2.345  31.540  1.00  0.00           H  
ATOM   1531  C2'   A    48      45.901   2.246  31.282  1.00  0.00           C  
ATOM   1532  H2'   A    48      45.942   3.305  31.028  1.00  0.00           H  
ATOM   1533  O2'   A    48      47.117   1.967  31.911  1.00  0.00           O  
ATOM   1534 HO2'   A    48      47.797   2.459  31.445  1.00  0.00           H  
ATOM   1535  O3'   A    48      44.614   2.005  33.472  1.00  0.00           O  
ATOM   1536  P     G    49      44.371   3.454  34.112  1.00  0.00           P  
ATOM   1537  OP1   G    49      44.903   3.480  35.487  1.00  0.00           O  
ATOM   1538  OP2   G    49      42.947   3.903  33.797  1.00  0.00           O  
ATOM   1539  O5'   G    49      45.409   4.315  33.205  1.00  0.00           O  
ATOM   1540  C5'   G    49      45.100   5.694  33.052  1.00  0.00           C  
ATOM   1541  H5'   G    49      44.026   5.872  33.104  1.00  0.00           H  
ATOM   1542 H5''   G    49      45.532   6.300  33.848  1.00  0.00           H  
ATOM   1543  C4'   G    49      45.549   6.206  31.689  1.00  0.00           C  
ATOM   1544  H4'   G    49      46.632   6.123  31.787  1.00  0.00           H  
ATOM   1545  O4'   G    49      44.920   5.524  30.604  1.00  0.00           O  
ATOM   1546  C1'   G    49      44.647   6.483  29.545  1.00  0.00           C  
ATOM   1547  H1'   G    49      45.227   6.131  28.692  1.00  0.00           H  
ATOM   1548  N9    G    49      43.239   6.397  29.279  1.00  0.00           N  
ATOM   1549  C8    G    49      42.376   5.560  29.880  1.00  0.00           C  
ATOM   1550  H8    G    49      42.629   4.665  30.430  1.00  0.00           H  
ATOM   1551  N7    G    49      41.082   5.847  29.588  1.00  0.00           N  
ATOM   1552  C5    G    49      41.199   6.994  28.755  1.00  0.00           C  
ATOM   1553  C6    G    49      40.194   7.708  28.001  1.00  0.00           C  
ATOM   1554  O6    G    49      38.955   7.539  28.034  1.00  0.00           O  
ATOM   1555  N1    G    49      40.721   8.799  27.357  1.00  0.00           N  
ATOM   1556  H1    G    49      40.111   9.324  26.746  1.00  0.00           H  
ATOM   1557  C2    G    49      42.030   9.083  27.304  1.00  0.00           C  
ATOM   1558  N2    G    49      42.255  10.017  26.410  1.00  0.00           N  
ATOM   1559  H21   G    49      43.178  10.190  26.038  1.00  0.00           H  
ATOM   1560  H22   G    49      41.460  10.528  26.053  1.00  0.00           H  
ATOM   1561  N3    G    49      42.975   8.354  27.875  1.00  0.00           N  
ATOM   1562  C4    G    49      42.495   7.328  28.573  1.00  0.00           C  
ATOM   1563  C3'   G    49      45.287   7.723  31.509  1.00  0.00           C  
ATOM   1564  H3'   G    49      44.286   7.956  31.872  1.00  0.00           H  
ATOM   1565  C2'   G    49      45.244   7.854  29.971  1.00  0.00           C  
ATOM   1566  H2'   G    49      44.766   8.764  29.609  1.00  0.00           H  
ATOM   1567  O2'   G    49      46.539   7.860  29.456  1.00  0.00           O  
ATOM   1568 HO2'   G    49      47.109   8.576  29.744  1.00  0.00           H  
ATOM   1569  O3'   G    49      46.339   8.502  32.070  1.00  0.00           O  
ATOM   1570  P     U    50      46.009   9.946  32.719  1.00  0.00           P  
ATOM   1571  OP1   U    50      47.278  10.659  32.942  1.00  0.00           O  
ATOM   1572  OP2   U    50      45.198   9.616  33.909  1.00  0.00           O  
ATOM   1573  O5'   U    50      45.071  10.818  31.807  1.00  0.00           O  
ATOM   1574  C5'   U    50      45.546  11.440  30.676  1.00  0.00           C  
ATOM   1575  H5'   U    50      46.130  12.320  30.948  1.00  0.00           H  
ATOM   1576 H5''   U    50      46.120  10.797  30.010  1.00  0.00           H  
ATOM   1577  C4'   U    50      44.367  11.971  29.873  1.00  0.00           C  
ATOM   1578  H4'   U    50      44.677  12.343  28.897  1.00  0.00           H  
ATOM   1579  O4'   U    50      43.283  11.040  29.563  1.00  0.00           O  
ATOM   1580  C1'   U    50      42.163  11.823  29.129  1.00  0.00           C  
ATOM   1581  H1'   U    50      42.108  11.991  28.053  1.00  0.00           H  
ATOM   1582  N1    U    50      40.907  11.221  29.571  1.00  0.00           N  
ATOM   1583  C6    U    50      40.793  10.421  30.727  1.00  0.00           C  
ATOM   1584  H6    U    50      41.698  10.298  31.304  1.00  0.00           H  
ATOM   1585  C5    U    50      39.575   9.945  31.062  1.00  0.00           C  
ATOM   1586  H5    U    50      39.547   9.317  31.940  1.00  0.00           H  
ATOM   1587  C4    U    50      38.386  10.282  30.381  1.00  0.00           C  
ATOM   1588  O4    U    50      37.324   9.708  30.466  1.00  0.00           O  
ATOM   1589  N3    U    50      38.555  11.216  29.301  1.00  0.00           N  
ATOM   1590  H3    U    50      37.694  11.593  28.932  1.00  0.00           H  
ATOM   1591  C2    U    50      39.756  11.729  28.991  1.00  0.00           C  
ATOM   1592  O2    U    50      39.801  12.597  28.053  1.00  0.00           O  
ATOM   1593  C3'   U    50      43.675  13.123  30.602  1.00  0.00           C  
ATOM   1594  H3'   U    50      43.512  12.900  31.656  1.00  0.00           H  
ATOM   1595  C2'   U    50      42.306  13.232  29.811  1.00  0.00           C  
ATOM   1596  H2'   U    50      41.464  13.409  30.480  1.00  0.00           H  
ATOM   1597  O2'   U    50      42.295  14.171  28.730  1.00  0.00           O  
ATOM   1598 HO2'   U    50      43.192  14.430  28.504  1.00  0.00           H  
ATOM   1599  O3'   U    50      44.360  14.319  30.373  1.00  0.00           O  
ATOM   1600  P     A    51      44.406  15.343  31.576  1.00  0.00           P  
ATOM   1601  OP1   A    51      45.403  16.390  31.284  1.00  0.00           O  
ATOM   1602  OP2   A    51      44.597  14.583  32.812  1.00  0.00           O  
ATOM   1603  O5'   A    51      42.982  16.025  31.636  1.00  0.00           O  
ATOM   1604  C5'   A    51      42.602  16.998  30.717  1.00  0.00           C  
ATOM   1605  H5'   A    51      43.060  17.978  30.843  1.00  0.00           H  
ATOM   1606 H5''   A    51      42.759  16.673  29.689  1.00  0.00           H  
ATOM   1607  C4'   A    51      41.116  17.228  30.758  1.00  0.00           C  
ATOM   1608  H4'   A    51      40.843  17.809  29.877  1.00  0.00           H  
ATOM   1609  O4'   A    51      40.301  16.009  30.730  1.00  0.00           O  
ATOM   1610  C1'   A    51      39.695  15.867  32.047  1.00  0.00           C  
ATOM   1611  H1'   A    51      38.642  16.138  31.967  1.00  0.00           H  
ATOM   1612  N9    A    51      39.952  14.503  32.551  1.00  0.00           N  
ATOM   1613  C8    A    51      41.007  13.957  33.232  1.00  0.00           C  
ATOM   1614  H8    A    51      41.919  14.524  33.348  1.00  0.00           H  
ATOM   1615  N7    A    51      40.852  12.855  33.818  1.00  0.00           N  
ATOM   1616  C5    A    51      39.499  12.577  33.503  1.00  0.00           C  
ATOM   1617  C6    A    51      38.486  11.704  34.002  1.00  0.00           C  
ATOM   1618  N6    A    51      38.572  10.826  34.957  1.00  0.00           N  
ATOM   1619  H61   A    51      39.437  10.768  35.475  1.00  0.00           H  
ATOM   1620  H62   A    51      37.723  10.340  35.210  1.00  0.00           H  
ATOM   1621  N1    A    51      37.256  11.840  33.551  1.00  0.00           N  
ATOM   1622  C2    A    51      36.977  12.761  32.591  1.00  0.00           C  
ATOM   1623  H2    A    51      35.947  12.808  32.272  1.00  0.00           H  
ATOM   1624  N3    A    51      37.797  13.624  32.043  1.00  0.00           N  
ATOM   1625  C4    A    51      39.036  13.509  32.624  1.00  0.00           C  
ATOM   1626  C3'   A    51      40.625  17.981  32.016  1.00  0.00           C  
ATOM   1627  H3'   A    51      41.432  18.586  32.428  1.00  0.00           H  
ATOM   1628  C2'   A    51      40.295  16.852  32.978  1.00  0.00           C  
ATOM   1629  H2'   A    51      41.176  16.481  33.501  1.00  0.00           H  
ATOM   1630  O2'   A    51      39.294  17.211  33.914  1.00  0.00           O  
ATOM   1631 HO2'   A    51      39.083  16.443  34.450  1.00  0.00           H  
ATOM   1632  O3'   A    51      39.547  18.816  31.728  1.00  0.00           O  
ATOM   1633  P     C    52      39.628  20.109  30.952  1.00  0.00           P  
ATOM   1634  OP1   C    52      41.019  20.409  30.674  1.00  0.00           O  
ATOM   1635  OP2   C    52      38.821  21.166  31.613  1.00  0.00           O  
ATOM   1636  O5'   C    52      38.854  19.547  29.699  1.00  0.00           O  
ATOM   1637  C5'   C    52      38.946  20.196  28.453  1.00  0.00           C  
ATOM   1638  H5'   C    52      38.819  21.262  28.641  1.00  0.00           H  
ATOM   1639 H5''   C    52      39.987  20.305  28.147  1.00  0.00           H  
ATOM   1640  C4'   C    52      38.047  19.707  27.315  1.00  0.00           C  
ATOM   1641  H4'   C    52      38.258  20.266  26.403  1.00  0.00           H  
ATOM   1642  O4'   C    52      38.176  18.316  26.978  1.00  0.00           O  
ATOM   1643  C1'   C    52      36.833  17.783  26.644  1.00  0.00           C  
ATOM   1644  H1'   C    52      36.858  17.371  25.635  1.00  0.00           H  
ATOM   1645  N1    C    52      36.414  16.760  27.576  1.00  0.00           N  
ATOM   1646  C6    C    52      37.015  16.589  28.797  1.00  0.00           C  
ATOM   1647  H6    C    52      38.022  16.866  29.071  1.00  0.00           H  
ATOM   1648  C5    C    52      36.360  15.778  29.750  1.00  0.00           C  
ATOM   1649  H5    C    52      36.859  15.457  30.652  1.00  0.00           H  
ATOM   1650  C4    C    52      35.086  15.210  29.434  1.00  0.00           C  
ATOM   1651  N4    C    52      34.432  14.547  30.282  1.00  0.00           N  
ATOM   1652  H41   C    52      34.613  14.649  31.270  1.00  0.00           H  
ATOM   1653  H42   C    52      33.491  14.280  30.031  1.00  0.00           H  
ATOM   1654  N3    C    52      34.487  15.424  28.248  1.00  0.00           N  
ATOM   1655  C2    C    52      35.165  16.134  27.366  1.00  0.00           C  
ATOM   1656  O2    C    52      34.617  16.332  26.236  1.00  0.00           O  
ATOM   1657  C3'   C    52      36.633  19.879  27.676  1.00  0.00           C  
ATOM   1658  H3'   C    52      36.462  19.415  28.647  1.00  0.00           H  
ATOM   1659  C2'   C    52      35.874  18.980  26.654  1.00  0.00           C  
ATOM   1660  H2'   C    52      34.894  18.797  27.094  1.00  0.00           H  
ATOM   1661  O2'   C    52      35.795  19.651  25.405  1.00  0.00           O  
ATOM   1662 HO2'   C    52      36.308  20.462  25.426  1.00  0.00           H  
ATOM   1663  O3'   C    52      36.284  21.299  27.610  1.00  0.00           O  
ATOM   1664  P     U    53      35.196  21.821  28.539  1.00  0.00           P  
ATOM   1665  OP1   U    53      35.197  23.312  28.393  1.00  0.00           O  
ATOM   1666  OP2   U    53      35.240  21.246  29.888  1.00  0.00           O  
ATOM   1667  O5'   U    53      33.972  21.182  27.756  1.00  0.00           O  
ATOM   1668  C5'   U    53      33.553  21.732  26.499  1.00  0.00           C  
ATOM   1669  H5'   U    53      33.260  22.776  26.607  1.00  0.00           H  
ATOM   1670 H5''   U    53      34.258  21.775  25.668  1.00  0.00           H  
ATOM   1671  C4'   U    53      32.247  21.019  26.088  1.00  0.00           C  
ATOM   1672  H4'   U    53      32.049  21.264  25.045  1.00  0.00           H  
ATOM   1673  O4'   U    53      32.510  19.579  26.183  1.00  0.00           O  
ATOM   1674  C1'   U    53      31.267  18.909  26.593  1.00  0.00           C  
ATOM   1675  H1'   U    53      31.038  18.264  25.745  1.00  0.00           H  
ATOM   1676  N1    U    53      31.359  18.096  27.844  1.00  0.00           N  
ATOM   1677  C6    U    53      32.492  18.081  28.572  1.00  0.00           C  
ATOM   1678  H6    U    53      33.250  18.827  28.384  1.00  0.00           H  
ATOM   1679  C5    U    53      32.607  17.263  29.657  1.00  0.00           C  
ATOM   1680  H5    U    53      33.499  17.203  30.264  1.00  0.00           H  
ATOM   1681  C4    U    53      31.612  16.279  30.033  1.00  0.00           C  
ATOM   1682  O4    U    53      31.529  15.607  31.068  1.00  0.00           O  
ATOM   1683  N3    U    53      30.523  16.228  29.144  1.00  0.00           N  
ATOM   1684  H3    U    53      29.773  15.614  29.426  1.00  0.00           H  
ATOM   1685  C2    U    53      30.351  17.145  28.072  1.00  0.00           C  
ATOM   1686  O2    U    53      29.380  17.135  27.297  1.00  0.00           O  
ATOM   1687  C3'   U    53      31.084  21.301  26.955  1.00  0.00           C  
ATOM   1688  H3'   U    53      31.364  21.300  28.008  1.00  0.00           H  
ATOM   1689  C2'   U    53      30.193  20.031  26.751  1.00  0.00           C  
ATOM   1690  H2'   U    53      29.495  19.900  27.578  1.00  0.00           H  
ATOM   1691  O2'   U    53      29.515  19.968  25.504  1.00  0.00           O  
ATOM   1692 HO2'   U    53      29.816  20.832  25.213  1.00  0.00           H  
ATOM   1693  O3'   U    53      30.348  22.454  26.585  1.00  0.00           O  
ATOM   1694  P     G    54      29.426  23.091  27.695  1.00  0.00           P  
ATOM   1695  OP1   G    54      29.007  24.349  27.069  1.00  0.00           O  
ATOM   1696  OP2   G    54      30.075  23.206  29.017  1.00  0.00           O  
ATOM   1697  O5'   G    54      28.225  22.164  27.848  1.00  0.00           O  
ATOM   1698  C5'   G    54      27.205  22.086  26.824  1.00  0.00           C  
ATOM   1699  H5'   G    54      26.659  23.010  26.632  1.00  0.00           H  
ATOM   1700 H5''   G    54      27.794  21.831  25.943  1.00  0.00           H  
ATOM   1701  C4'   G    54      26.171  20.934  27.206  1.00  0.00           C  
ATOM   1702  H4'   G    54      25.517  20.859  26.337  1.00  0.00           H  
ATOM   1703  O4'   G    54      26.858  19.751  27.281  1.00  0.00           O  
ATOM   1704  C1'   G    54      26.247  18.954  28.252  1.00  0.00           C  
ATOM   1705  H1'   G    54      26.012  18.026  27.731  1.00  0.00           H  
ATOM   1706  N9    G    54      27.051  18.579  29.481  1.00  0.00           N  
ATOM   1707  C8    G    54      28.274  19.173  29.869  1.00  0.00           C  
ATOM   1708  H8    G    54      28.644  20.125  29.517  1.00  0.00           H  
ATOM   1709  N7    G    54      28.910  18.490  30.768  1.00  0.00           N  
ATOM   1710  C5    G    54      27.948  17.504  31.152  1.00  0.00           C  
ATOM   1711  C6    G    54      28.004  16.458  32.145  1.00  0.00           C  
ATOM   1712  O6    G    54      28.924  16.230  32.978  1.00  0.00           O  
ATOM   1713  N1    G    54      26.834  15.706  32.225  1.00  0.00           N  
ATOM   1714  H1    G    54      26.867  14.866  32.785  1.00  0.00           H  
ATOM   1715  C2    G    54      25.858  15.772  31.260  1.00  0.00           C  
ATOM   1716  N2    G    54      25.149  14.696  31.261  1.00  0.00           N  
ATOM   1717  H21   G    54      25.268  13.934  31.912  1.00  0.00           H  
ATOM   1718  H22   G    54      24.416  14.541  30.583  1.00  0.00           H  
ATOM   1719  N3    G    54      25.753  16.715  30.308  1.00  0.00           N  
ATOM   1720  C4    G    54      26.835  17.493  30.328  1.00  0.00           C  
ATOM   1721  C3'   G    54      25.352  21.137  28.482  1.00  0.00           C  
ATOM   1722  H3'   G    54      25.960  21.526  29.299  1.00  0.00           H  
ATOM   1723  C2'   G    54      24.973  19.652  28.705  1.00  0.00           C  
ATOM   1724  H2'   G    54      24.637  19.482  29.728  1.00  0.00           H  
ATOM   1725  O2'   G    54      23.831  19.252  27.977  1.00  0.00           O  
ATOM   1726 HO2'   G    54      23.220  19.255  28.718  1.00  0.00           H  
ATOM   1727  O3'   G    54      24.261  22.087  28.352  1.00  0.00           O  
ATOM   1728  P     A    55      23.440  22.613  29.628  1.00  0.00           P  
ATOM   1729  OP1   A    55      22.367  23.490  29.080  1.00  0.00           O  
ATOM   1730  OP2   A    55      24.377  23.011  30.764  1.00  0.00           O  
ATOM   1731  O5'   A    55      22.661  21.307  30.210  1.00  0.00           O  
ATOM   1732  C5'   A    55      21.505  20.813  29.549  1.00  0.00           C  
ATOM   1733  H5'   A    55      20.642  21.478  29.529  1.00  0.00           H  
ATOM   1734 H5''   A    55      21.716  20.682  28.487  1.00  0.00           H  
ATOM   1735  C4'   A    55      21.021  19.448  30.091  1.00  0.00           C  
ATOM   1736  H4'   A    55      20.341  18.940  29.406  1.00  0.00           H  
ATOM   1737  O4'   A    55      22.154  18.640  30.330  1.00  0.00           O  
ATOM   1738  C1'   A    55      21.889  17.744  31.379  1.00  0.00           C  
ATOM   1739  H1'   A    55      21.902  16.713  31.024  1.00  0.00           H  
ATOM   1740  N9    A    55      22.995  17.991  32.338  1.00  0.00           N  
ATOM   1741  C8    A    55      23.814  19.050  32.296  1.00  0.00           C  
ATOM   1742  H8    A    55      23.656  19.882  31.626  1.00  0.00           H  
ATOM   1743  N7    A    55      24.871  18.948  33.081  1.00  0.00           N  
ATOM   1744  C5    A    55      24.673  17.676  33.652  1.00  0.00           C  
ATOM   1745  C6    A    55      25.394  16.954  34.588  1.00  0.00           C  
ATOM   1746  N6    A    55      26.516  17.343  35.126  1.00  0.00           N  
ATOM   1747  H61   A    55      26.825  18.236  34.772  1.00  0.00           H  
ATOM   1748  H62   A    55      27.070  16.614  35.552  1.00  0.00           H  
ATOM   1749  N1    A    55      25.003  15.730  34.895  1.00  0.00           N  
ATOM   1750  C2    A    55      23.835  15.265  34.389  1.00  0.00           C  
ATOM   1751  H2    A    55      23.475  14.284  34.662  1.00  0.00           H  
ATOM   1752  N3    A    55      22.989  15.908  33.517  1.00  0.00           N  
ATOM   1753  C4    A    55      23.484  17.146  33.242  1.00  0.00           C  
ATOM   1754  C3'   A    55      20.289  19.576  31.446  1.00  0.00           C  
ATOM   1755  H3'   A    55      20.941  20.285  31.956  1.00  0.00           H  
ATOM   1756  C2'   A    55      20.492  18.142  31.876  1.00  0.00           C  
ATOM   1757  H2'   A    55      20.533  18.112  32.965  1.00  0.00           H  
ATOM   1758  O2'   A    55      19.475  17.240  31.297  1.00  0.00           O  
ATOM   1759 HO2'   A    55      18.619  17.661  31.398  1.00  0.00           H  
ATOM   1760  O3'   A    55      18.889  19.922  31.379  1.00  0.00           O  
ATOM   1761  P     U    56      18.214  20.549  32.640  1.00  0.00           P  
ATOM   1762  OP1   U    56      16.816  20.865  32.222  1.00  0.00           O  
ATOM   1763  OP2   U    56      19.040  21.615  33.102  1.00  0.00           O  
ATOM   1764  O5'   U    56      18.133  19.354  33.645  1.00  0.00           O  
ATOM   1765  C5'   U    56      17.236  18.280  33.472  1.00  0.00           C  
ATOM   1766  H5'   U    56      16.228  18.626  33.704  1.00  0.00           H  
ATOM   1767 H5''   U    56      17.102  17.982  32.432  1.00  0.00           H  
ATOM   1768  C4'   U    56      17.642  17.196  34.421  1.00  0.00           C  
ATOM   1769  H4'   U    56      16.912  16.405  34.247  1.00  0.00           H  
ATOM   1770  O4'   U    56      18.923  16.699  34.198  1.00  0.00           O  
ATOM   1771  C1'   U    56      19.485  16.324  35.383  1.00  0.00           C  
ATOM   1772  H1'   U    56      19.733  15.262  35.374  1.00  0.00           H  
ATOM   1773  N1    U    56      20.774  16.957  35.765  1.00  0.00           N  
ATOM   1774  C6    U    56      21.069  18.297  35.532  1.00  0.00           C  
ATOM   1775  H6    U    56      20.317  18.914  35.064  1.00  0.00           H  
ATOM   1776  C5    U    56      22.238  18.846  35.996  1.00  0.00           C  
ATOM   1777  H5    U    56      22.524  19.867  35.791  1.00  0.00           H  
ATOM   1778  C4    U    56      23.186  18.055  36.710  1.00  0.00           C  
ATOM   1779  O4    U    56      24.255  18.510  37.113  1.00  0.00           O  
ATOM   1780  N3    U    56      22.794  16.807  37.003  1.00  0.00           N  
ATOM   1781  H3    U    56      23.424  16.132  37.414  1.00  0.00           H  
ATOM   1782  C2    U    56      21.751  16.177  36.422  1.00  0.00           C  
ATOM   1783  O2    U    56      21.643  14.982  36.528  1.00  0.00           O  
ATOM   1784  C3'   U    56      17.614  17.633  35.918  1.00  0.00           C  
ATOM   1785  H3'   U    56      18.116  18.600  35.903  1.00  0.00           H  
ATOM   1786  C2'   U    56      18.536  16.592  36.507  1.00  0.00           C  
ATOM   1787  H2'   U    56      19.042  16.914  37.417  1.00  0.00           H  
ATOM   1788  O2'   U    56      17.908  15.361  36.788  1.00  0.00           O  
ATOM   1789 HO2'   U    56      17.021  15.421  37.151  1.00  0.00           H  
ATOM   1790  O3'   U    56      16.373  17.750  36.505  1.00  0.00           O  
ATOM   1791  P     G    57      16.064  18.409  37.985  1.00  0.00           P  
ATOM   1792  OP1   G    57      14.555  18.560  38.099  1.00  0.00           O  
ATOM   1793  OP2   G    57      16.978  19.510  38.114  1.00  0.00           O  
ATOM   1794  O5'   G    57      16.610  17.302  38.983  1.00  0.00           O  
ATOM   1795  C5'   G    57      15.780  16.298  39.447  1.00  0.00           C  
ATOM   1796  H5'   G    57      14.973  16.792  39.988  1.00  0.00           H  
ATOM   1797 H5''   G    57      15.250  15.787  38.643  1.00  0.00           H  
ATOM   1798  C4'   G    57      16.470  15.245  40.237  1.00  0.00           C  
ATOM   1799  H4'   G    57      15.768  14.450  40.490  1.00  0.00           H  
ATOM   1800  O4'   G    57      17.648  14.755  39.532  1.00  0.00           O  
ATOM   1801  C1'   G    57      18.641  14.259  40.526  1.00  0.00           C  
ATOM   1802  H1'   G    57      18.773  13.178  40.495  1.00  0.00           H  
ATOM   1803  N9    G    57      19.884  15.060  40.409  1.00  0.00           N  
ATOM   1804  C8    G    57      19.912  16.341  39.884  1.00  0.00           C  
ATOM   1805  H8    G    57      19.031  16.867  39.546  1.00  0.00           H  
ATOM   1806  N7    G    57      21.064  16.901  40.114  1.00  0.00           N  
ATOM   1807  C5    G    57      21.846  15.923  40.688  1.00  0.00           C  
ATOM   1808  C6    G    57      23.267  15.915  41.027  1.00  0.00           C  
ATOM   1809  O6    G    57      24.160  16.792  40.867  1.00  0.00           O  
ATOM   1810  N1    G    57      23.657  14.757  41.699  1.00  0.00           N  
ATOM   1811  H1    G    57      24.539  14.678  42.184  1.00  0.00           H  
ATOM   1812  C2    G    57      22.849  13.628  41.781  1.00  0.00           C  
ATOM   1813  N2    G    57      23.396  12.596  42.316  1.00  0.00           N  
ATOM   1814  H21   G    57      24.330  12.639  42.697  1.00  0.00           H  
ATOM   1815  H22   G    57      22.930  11.702  42.376  1.00  0.00           H  
ATOM   1816  N3    G    57      21.517  13.615  41.460  1.00  0.00           N  
ATOM   1817  C4    G    57      21.123  14.785  40.946  1.00  0.00           C  
ATOM   1818  C3'   G    57      17.052  15.848  41.516  1.00  0.00           C  
ATOM   1819  H3'   G    57      17.658  16.715  41.255  1.00  0.00           H  
ATOM   1820  C2'   G    57      17.962  14.665  41.887  1.00  0.00           C  
ATOM   1821  H2'   G    57      18.659  14.993  42.658  1.00  0.00           H  
ATOM   1822  O2'   G    57      17.348  13.545  42.372  1.00  0.00           O  
ATOM   1823 HO2'   G    57      16.831  13.810  43.136  1.00  0.00           H  
ATOM   1824  O3'   G    57      16.190  15.991  42.640  1.00  0.00           O  
ATOM   1825  P     U    58      16.362  17.337  43.605  1.00  0.00           P  
ATOM   1826  OP1   U    58      15.173  17.469  44.463  1.00  0.00           O  
ATOM   1827  OP2   U    58      16.672  18.469  42.740  1.00  0.00           O  
ATOM   1828  O5'   U    58      17.611  16.927  44.564  1.00  0.00           O  
ATOM   1829  C5'   U    58      17.454  15.794  45.444  1.00  0.00           C  
ATOM   1830  H5'   U    58      16.754  16.102  46.220  1.00  0.00           H  
ATOM   1831 H5''   U    58      17.019  14.968  44.881  1.00  0.00           H  
ATOM   1832  C4'   U    58      18.772  15.281  45.998  1.00  0.00           C  
ATOM   1833  H4'   U    58      18.697  14.340  46.543  1.00  0.00           H  
ATOM   1834  O4'   U    58      19.733  15.110  44.969  1.00  0.00           O  
ATOM   1835  C1'   U    58      21.098  15.277  45.338  1.00  0.00           C  
ATOM   1836  H1'   U    58      21.637  14.332  45.281  1.00  0.00           H  
ATOM   1837  N1    U    58      21.744  16.380  44.525  1.00  0.00           N  
ATOM   1838  C6    U    58      20.997  17.354  43.889  1.00  0.00           C  
ATOM   1839  H6    U    58      19.937  17.226  43.724  1.00  0.00           H  
ATOM   1840  C5    U    58      21.582  18.456  43.347  1.00  0.00           C  
ATOM   1841  H5    U    58      21.009  19.272  42.931  1.00  0.00           H  
ATOM   1842  C4    U    58      23.014  18.567  43.322  1.00  0.00           C  
ATOM   1843  O4    U    58      23.658  19.428  42.747  1.00  0.00           O  
ATOM   1844  N3    U    58      23.728  17.541  43.975  1.00  0.00           N  
ATOM   1845  H3    U    58      24.697  17.516  43.693  1.00  0.00           H  
ATOM   1846  C2    U    58      23.115  16.546  44.555  1.00  0.00           C  
ATOM   1847  O2    U    58      23.891  15.722  45.035  1.00  0.00           O  
ATOM   1848  C3'   U    58      19.565  16.291  46.835  1.00  0.00           C  
ATOM   1849  H3'   U    58      19.623  17.249  46.320  1.00  0.00           H  
ATOM   1850  C2'   U    58      20.954  15.722  46.811  1.00  0.00           C  
ATOM   1851  H2'   U    58      21.737  16.459  46.989  1.00  0.00           H  
ATOM   1852  O2'   U    58      21.170  14.569  47.546  1.00  0.00           O  
ATOM   1853 HO2'   U    58      20.569  14.596  48.293  1.00  0.00           H  
ATOM   1854  O3'   U    58      19.113  16.351  48.230  1.00  0.00           O  
ATOM   1855  P     C    59      19.235  17.633  49.151  1.00  0.00           P  
ATOM   1856  OP1   C    59      18.295  17.588  50.231  1.00  0.00           O  
ATOM   1857  OP2   C    59      19.329  18.810  48.293  1.00  0.00           O  
ATOM   1858  O5'   C    59      20.676  17.356  49.726  1.00  0.00           O  
ATOM   1859  C5'   C    59      21.003  16.218  50.510  1.00  0.00           C  
ATOM   1860  H5'   C    59      20.658  16.350  51.536  1.00  0.00           H  
ATOM   1861 H5''   C    59      20.495  15.338  50.116  1.00  0.00           H  
ATOM   1862  C4'   C    59      22.579  16.117  50.515  1.00  0.00           C  
ATOM   1863  H4'   C    59      22.930  15.198  50.985  1.00  0.00           H  
ATOM   1864  O4'   C    59      23.066  15.997  49.162  1.00  0.00           O  
ATOM   1865  C1'   C    59      24.325  16.598  49.062  1.00  0.00           C  
ATOM   1866  H1'   C    59      25.135  15.907  48.829  1.00  0.00           H  
ATOM   1867  N1    C    59      24.403  17.701  48.042  1.00  0.00           N  
ATOM   1868  C6    C    59      23.253  18.323  47.770  1.00  0.00           C  
ATOM   1869  H6    C    59      22.332  18.099  48.288  1.00  0.00           H  
ATOM   1870  C5    C    59      23.256  19.294  46.867  1.00  0.00           C  
ATOM   1871  H5    C    59      22.373  19.891  46.696  1.00  0.00           H  
ATOM   1872  C4    C    59      24.475  19.678  46.338  1.00  0.00           C  
ATOM   1873  N4    C    59      24.630  20.701  45.529  1.00  0.00           N  
ATOM   1874  H41   C    59      25.607  20.855  45.324  1.00  0.00           H  
ATOM   1875  H42   C    59      23.787  21.200  45.282  1.00  0.00           H  
ATOM   1876  N3    C    59      25.586  19.018  46.559  1.00  0.00           N  
ATOM   1877  C2    C    59      25.630  18.064  47.494  1.00  0.00           C  
ATOM   1878  O2    C    59      26.682  17.562  47.830  1.00  0.00           O  
ATOM   1879  C3'   C    59      23.170  17.412  51.071  1.00  0.00           C  
ATOM   1880  H3'   C    59      22.618  18.313  50.802  1.00  0.00           H  
ATOM   1881  C2'   C    59      24.614  17.258  50.435  1.00  0.00           C  
ATOM   1882  H2'   C    59      25.098  18.220  50.266  1.00  0.00           H  
ATOM   1883  O2'   C    59      25.376  16.339  51.118  1.00  0.00           O  
ATOM   1884 HO2'   C    59      24.911  16.268  51.955  1.00  0.00           H  
ATOM   1885  O3'   C    59      23.269  17.343  52.473  1.00  0.00           O  
ATOM   1886  P     G    60      23.548  18.617  53.367  1.00  0.00           P  
ATOM   1887  OP1   G    60      23.421  18.263  54.802  1.00  0.00           O  
ATOM   1888  OP2   G    60      22.752  19.737  52.889  1.00  0.00           O  
ATOM   1889  O5'   G    60      25.057  19.134  53.212  1.00  0.00           O  
ATOM   1890  C5'   G    60      26.216  18.445  53.742  1.00  0.00           C  
ATOM   1891  H5'   G    60      26.222  18.561  54.826  1.00  0.00           H  
ATOM   1892 H5''   G    60      26.189  17.402  53.427  1.00  0.00           H  
ATOM   1893  C4'   G    60      27.574  19.132  53.312  1.00  0.00           C  
ATOM   1894  H4'   G    60      28.415  18.641  53.802  1.00  0.00           H  
ATOM   1895  O4'   G    60      27.631  19.125  51.973  1.00  0.00           O  
ATOM   1896  C1'   G    60      28.380  20.291  51.563  1.00  0.00           C  
ATOM   1897  H1'   G    60      29.361  20.103  51.126  1.00  0.00           H  
ATOM   1898  N9    G    60      27.630  20.916  50.438  1.00  0.00           N  
ATOM   1899  C8    G    60      26.297  20.820  50.133  1.00  0.00           C  
ATOM   1900  H8    G    60      25.527  20.269  50.651  1.00  0.00           H  
ATOM   1901  N7    G    60      25.904  21.528  49.085  1.00  0.00           N  
ATOM   1902  C5    G    60      27.089  22.178  48.654  1.00  0.00           C  
ATOM   1903  C6    G    60      27.346  23.068  47.547  1.00  0.00           C  
ATOM   1904  O6    G    60      26.576  23.456  46.739  1.00  0.00           O  
ATOM   1905  N1    G    60      28.671  23.511  47.561  1.00  0.00           N  
ATOM   1906  H1    G    60      28.909  24.174  46.838  1.00  0.00           H  
ATOM   1907  C2    G    60      29.600  23.079  48.423  1.00  0.00           C  
ATOM   1908  N2    G    60      30.804  23.535  48.371  1.00  0.00           N  
ATOM   1909  H21   G    60      31.433  23.221  49.096  1.00  0.00           H  
ATOM   1910  H22   G    60      31.150  24.233  47.729  1.00  0.00           H  
ATOM   1911  N3    G    60      29.411  22.240  49.457  1.00  0.00           N  
ATOM   1912  C4    G    60      28.106  21.829  49.507  1.00  0.00           C  
ATOM   1913  C3'   G    60      27.554  20.556  53.771  1.00  0.00           C  
ATOM   1914  H3'   G    60      26.605  21.077  53.645  1.00  0.00           H  
ATOM   1915  C2'   G    60      28.593  21.212  52.818  1.00  0.00           C  
ATOM   1916  H2'   G    60      28.264  22.226  52.592  1.00  0.00           H  
ATOM   1917  O2'   G    60      29.947  21.103  53.196  1.00  0.00           O  
ATOM   1918 HO2'   G    60      30.157  21.936  53.626  1.00  0.00           H  
ATOM   1919  O3'   G    60      27.886  20.648  55.159  1.00  0.00           O  
ATOM   1920  P     U    61      27.731  22.003  55.904  1.00  0.00           P  
ATOM   1921  OP1   U    61      27.797  21.720  57.368  1.00  0.00           O  
ATOM   1922  OP2   U    61      26.555  22.704  55.324  1.00  0.00           O  
ATOM   1923  O5'   U    61      28.978  22.931  55.539  1.00  0.00           O  
ATOM   1924  C5'   U    61      30.239  22.623  55.984  1.00  0.00           C  
ATOM   1925  H5'   U    61      30.388  22.739  57.058  1.00  0.00           H  
ATOM   1926 H5''   U    61      30.467  21.598  55.692  1.00  0.00           H  
ATOM   1927  C4'   U    61      31.213  23.659  55.343  1.00  0.00           C  
ATOM   1928  H4'   U    61      32.268  23.390  55.402  1.00  0.00           H  
ATOM   1929  O4'   U    61      30.979  23.792  53.955  1.00  0.00           O  
ATOM   1930  C1'   U    61      30.874  25.140  53.547  1.00  0.00           C  
ATOM   1931  H1'   U    61      31.856  25.478  53.214  1.00  0.00           H  
ATOM   1932  N1    U    61      29.904  25.219  52.400  1.00  0.00           N  
ATOM   1933  C6    U    61      28.613  24.758  52.513  1.00  0.00           C  
ATOM   1934  H6    U    61      28.446  24.233  53.441  1.00  0.00           H  
ATOM   1935  C5    U    61      27.724  24.866  51.473  1.00  0.00           C  
ATOM   1936  H5    U    61      26.740  24.420  51.465  1.00  0.00           H  
ATOM   1937  C4    U    61      28.135  25.600  50.290  1.00  0.00           C  
ATOM   1938  O4    U    61      27.406  25.844  49.310  1.00  0.00           O  
ATOM   1939  N3    U    61      29.359  26.113  50.295  1.00  0.00           N  
ATOM   1940  H3    U    61      29.685  26.628  49.490  1.00  0.00           H  
ATOM   1941  C2    U    61      30.252  26.018  51.299  1.00  0.00           C  
ATOM   1942  O2    U    61      31.389  26.478  51.196  1.00  0.00           O  
ATOM   1943  C3'   U    61      31.033  25.081  55.915  1.00  0.00           C  
ATOM   1944  H3'   U    61      30.393  25.054  56.796  1.00  0.00           H  
ATOM   1945  C2'   U    61      30.385  25.910  54.831  1.00  0.00           C  
ATOM   1946  H2'   U    61      29.298  25.845  54.888  1.00  0.00           H  
ATOM   1947  O2'   U    61      30.734  27.301  54.865  1.00  0.00           O  
ATOM   1948 HO2'   U    61      30.840  27.495  55.799  1.00  0.00           H  
ATOM   1949  O3'   U    61      32.304  25.529  56.263  1.00  0.00           O  
ATOM   1950  P     A    62      32.608  26.583  57.404  1.00  0.00           P  
ATOM   1951  OP1   A    62      31.643  27.643  57.319  1.00  0.00           O  
ATOM   1952  OP2   A    62      33.985  26.860  57.077  1.00  0.00           O  
ATOM   1953  O5'   A    62      32.629  25.863  58.800  1.00  0.00           O  
ATOM   1954  C5'   A    62      31.376  25.621  59.513  1.00  0.00           C  
ATOM   1955  H5'   A    62      31.181  26.423  60.225  1.00  0.00           H  
ATOM   1956 H5''   A    62      30.538  25.648  58.816  1.00  0.00           H  
ATOM   1957  C4'   A    62      31.338  24.261  60.292  1.00  0.00           C  
ATOM   1958  H4'   A    62      30.392  24.164  60.824  1.00  0.00           H  
ATOM   1959  O4'   A    62      31.430  23.185  59.372  1.00  0.00           O  
ATOM   1960  C1'   A    62      32.590  22.322  59.602  1.00  0.00           C  
ATOM   1961  H1'   A    62      32.270  21.411  60.109  1.00  0.00           H  
ATOM   1962  N9    A    62      33.070  22.015  58.177  1.00  0.00           N  
ATOM   1963  C8    A    62      33.963  22.668  57.416  1.00  0.00           C  
ATOM   1964  H8    A    62      34.615  23.433  57.810  1.00  0.00           H  
ATOM   1965  N7    A    62      34.143  22.158  56.285  1.00  0.00           N  
ATOM   1966  C5    A    62      33.248  21.070  56.176  1.00  0.00           C  
ATOM   1967  C6    A    62      32.809  20.112  55.221  1.00  0.00           C  
ATOM   1968  N6    A    62      33.149  20.006  53.927  1.00  0.00           N  
ATOM   1969  H61   A    62      33.698  20.705  53.447  1.00  0.00           H  
ATOM   1970  H62   A    62      32.587  19.507  53.253  1.00  0.00           H  
ATOM   1971  N1    A    62      31.989  19.127  55.547  1.00  0.00           N  
ATOM   1972  C2    A    62      31.494  19.139  56.791  1.00  0.00           C  
ATOM   1973  H2    A    62      30.825  18.332  57.048  1.00  0.00           H  
ATOM   1974  N3    A    62      31.723  20.050  57.747  1.00  0.00           N  
ATOM   1975  C4    A    62      32.609  20.999  57.380  1.00  0.00           C  
ATOM   1976  C3'   A    62      32.595  24.106  61.224  1.00  0.00           C  
ATOM   1977  H3'   A    62      33.125  25.054  61.316  1.00  0.00           H  
ATOM   1978  C2'   A    62      33.495  23.225  60.435  1.00  0.00           C  
ATOM   1979  H2'   A    62      34.045  23.817  59.703  1.00  0.00           H  
ATOM   1980  O2'   A    62      34.307  22.433  61.238  1.00  0.00           O  
ATOM   1981 HO2'   A    62      33.717  22.187  61.954  1.00  0.00           H  
ATOM   1982  O3'   A    62      32.327  23.610  62.517  1.00  0.00           O  
ATOM   1983  P     U    63      31.806  24.528  63.710  1.00  0.00           P  
ATOM   1984  OP1   U    63      31.480  23.611  64.804  1.00  0.00           O  
ATOM   1985  OP2   U    63      30.797  25.490  63.364  1.00  0.00           O  
ATOM   1986  O5'   U    63      33.102  25.448  64.203  1.00  0.00           O  
ATOM   1987  C5'   U    63      33.440  26.658  63.593  1.00  0.00           C  
ATOM   1988  H5'   U    63      34.335  26.488  62.994  1.00  0.00           H  
ATOM   1989 H5''   U    63      32.680  26.798  62.825  1.00  0.00           H  
ATOM   1990  C4'   U    63      33.598  27.926  64.464  1.00  0.00           C  
ATOM   1991  H4'   U    63      34.246  28.577  63.876  1.00  0.00           H  
ATOM   1992  O4'   U    63      32.323  28.542  64.775  1.00  0.00           O  
ATOM   1993  C1'   U    63      32.349  28.815  66.139  1.00  0.00           C  
ATOM   1994  H1'   U    63      33.011  29.678  66.072  1.00  0.00           H  
ATOM   1995  N1    U    63      31.058  29.248  66.717  1.00  0.00           N  
ATOM   1996  C6    U    63      29.942  28.375  66.705  1.00  0.00           C  
ATOM   1997  H6    U    63      30.067  27.450  66.162  1.00  0.00           H  
ATOM   1998  C5    U    63      28.755  28.751  67.207  1.00  0.00           C  
ATOM   1999  H5    U    63      27.899  28.095  67.267  1.00  0.00           H  
ATOM   2000  C4    U    63      28.606  30.069  67.831  1.00  0.00           C  
ATOM   2001  O4    U    63      27.571  30.417  68.433  1.00  0.00           O  
ATOM   2002  N3    U    63      29.751  30.879  67.754  1.00  0.00           N  
ATOM   2003  H3    U    63      29.735  31.806  68.154  1.00  0.00           H  
ATOM   2004  C2    U    63      30.929  30.519  67.215  1.00  0.00           C  
ATOM   2005  O2    U    63      31.761  31.367  67.113  1.00  0.00           O  
ATOM   2006  C3'   U    63      34.312  27.687  65.790  1.00  0.00           C  
ATOM   2007  H3'   U    63      34.683  26.666  65.883  1.00  0.00           H  
ATOM   2008  C2'   U    63      33.181  27.762  66.849  1.00  0.00           C  
ATOM   2009  H2'   U    63      32.617  26.832  66.911  1.00  0.00           H  
ATOM   2010  O2'   U    63      33.611  28.189  68.129  1.00  0.00           O  
ATOM   2011 HO2'   U    63      34.508  28.527  68.070  1.00  0.00           H  
ATOM   2012  O3'   U    63      35.174  28.813  66.113  1.00  0.00           O  
ATOM   2013  P     A    64      36.638  28.568  66.041  1.00  0.00           P  
ATOM   2014  OP1   A    64      36.904  27.773  64.830  1.00  0.00           O  
ATOM   2015  OP2   A    64      37.068  27.860  67.281  1.00  0.00           O  
ATOM   2016  O5'   A    64      37.295  29.939  65.916  1.00  0.00           O  
ATOM   2017  C5'   A    64      37.081  30.711  64.736  1.00  0.00           C  
ATOM   2018  H5'   A    64      37.863  30.355  64.065  1.00  0.00           H  
ATOM   2019 H5''   A    64      36.132  30.461  64.261  1.00  0.00           H  
ATOM   2020  C4'   A    64      37.090  32.226  64.970  1.00  0.00           C  
ATOM   2021  H4'   A    64      37.083  32.660  63.970  1.00  0.00           H  
ATOM   2022  O4'   A    64      35.804  32.626  65.377  1.00  0.00           O  
ATOM   2023  C1'   A    64      36.041  33.365  66.577  1.00  0.00           C  
ATOM   2024  H1'   A    64      35.377  34.230  66.578  1.00  0.00           H  
ATOM   2025  N9    A    64      35.720  32.598  67.738  1.00  0.00           N  
ATOM   2026  C8    A    64      36.413  31.551  68.243  1.00  0.00           C  
ATOM   2027  H8    A    64      37.426  31.226  68.058  1.00  0.00           H  
ATOM   2028  N7    A    64      35.664  30.786  69.039  1.00  0.00           N  
ATOM   2029  C5    A    64      34.460  31.570  69.190  1.00  0.00           C  
ATOM   2030  C6    A    64      33.312  31.431  70.018  1.00  0.00           C  
ATOM   2031  N6    A    64      33.234  30.406  70.837  1.00  0.00           N  
ATOM   2032  H61   A    64      33.819  29.584  70.806  1.00  0.00           H  
ATOM   2033  H62   A    64      32.373  30.327  71.359  1.00  0.00           H  
ATOM   2034  N1    A    64      32.393  32.391  70.108  1.00  0.00           N  
ATOM   2035  C2    A    64      32.596  33.449  69.354  1.00  0.00           C  
ATOM   2036  H2    A    64      31.882  34.238  69.536  1.00  0.00           H  
ATOM   2037  N3    A    64      33.627  33.728  68.522  1.00  0.00           N  
ATOM   2038  C4    A    64      34.522  32.739  68.475  1.00  0.00           C  
ATOM   2039  C3'   A    64      38.321  32.707  65.829  1.00  0.00           C  
ATOM   2040  H3'   A    64      38.649  32.046  66.631  1.00  0.00           H  
ATOM   2041  C2'   A    64      37.477  33.930  66.339  1.00  0.00           C  
ATOM   2042  H2'   A    64      37.911  34.233  67.292  1.00  0.00           H  
ATOM   2043  O2'   A    64      37.462  34.997  65.443  1.00  0.00           O  
ATOM   2044 HO2'   A    64      37.710  35.771  65.953  1.00  0.00           H  
ATOM   2045  O3'   A    64      39.471  32.996  65.077  1.00  0.00           O  
ATOM   2046  P     C    65      40.922  33.254  65.736  1.00  0.00           P  
ATOM   2047  OP1   C    65      41.699  33.722  64.528  1.00  0.00           O  
ATOM   2048  OP2   C    65      41.344  32.034  66.471  1.00  0.00           O  
ATOM   2049  O5'   C    65      40.793  34.445  66.781  1.00  0.00           O  
ATOM   2050  C5'   C    65      40.886  35.741  66.308  1.00  0.00           C  
ATOM   2051  H5'   C    65      41.871  35.854  65.853  1.00  0.00           H  
ATOM   2052 H5''   C    65      40.050  35.842  65.616  1.00  0.00           H  
ATOM   2053  C4'   C    65      40.608  36.751  67.412  1.00  0.00           C  
ATOM   2054  H4'   C    65      40.955  37.716  67.043  1.00  0.00           H  
ATOM   2055  O4'   C    65      39.224  36.783  67.643  1.00  0.00           O  
ATOM   2056  C1'   C    65      38.966  36.994  69.039  1.00  0.00           C  
ATOM   2057  H1'   C    65      38.442  37.932  69.224  1.00  0.00           H  
ATOM   2058  N1    C    65      38.241  35.864  69.627  1.00  0.00           N  
ATOM   2059  C6    C    65      38.637  34.542  69.788  1.00  0.00           C  
ATOM   2060  H6    C    65      39.546  34.151  69.354  1.00  0.00           H  
ATOM   2061  C5    C    65      37.816  33.635  70.405  1.00  0.00           C  
ATOM   2062  H5    C    65      38.171  32.616  70.371  1.00  0.00           H  
ATOM   2063  C4    C    65      36.634  34.116  70.996  1.00  0.00           C  
ATOM   2064  N4    C    65      35.896  33.371  71.781  1.00  0.00           N  
ATOM   2065  H41   C    65      35.977  32.365  71.812  1.00  0.00           H  
ATOM   2066  H42   C    65      35.129  33.782  72.294  1.00  0.00           H  
ATOM   2067  N3    C    65      36.204  35.355  70.846  1.00  0.00           N  
ATOM   2068  C2    C    65      36.939  36.233  70.182  1.00  0.00           C  
ATOM   2069  O2    C    65      36.530  37.407  70.089  1.00  0.00           O  
ATOM   2070  C3'   C    65      41.362  36.536  68.801  1.00  0.00           C  
ATOM   2071  H3'   C    65      41.353  35.521  69.199  1.00  0.00           H  
ATOM   2072  C2'   C    65      40.329  37.259  69.680  1.00  0.00           C  
ATOM   2073  H2'   C    65      40.474  37.006  70.730  1.00  0.00           H  
ATOM   2074  O2'   C    65      40.574  38.655  69.513  1.00  0.00           O  
ATOM   2075 HO2'   C    65      41.454  38.806  69.865  1.00  0.00           H  
ATOM   2076  O3'   C    65      42.688  37.048  68.964  1.00  0.00           O  
ATOM   2077  P     A    66      43.888  36.839  67.995  1.00  0.00           P  
ATOM   2078  OP1   A    66      43.866  35.493  67.431  1.00  0.00           O  
ATOM   2079  OP2   A    66      45.128  37.465  68.500  1.00  0.00           O  
ATOM   2080  O5'   A    66      43.515  37.818  66.716  1.00  0.00           O  
ATOM   2081  C5'   A    66      43.367  39.200  66.844  1.00  0.00           C  
ATOM   2082  H5'   A    66      42.548  39.442  67.522  1.00  0.00           H  
ATOM   2083 H5''   A    66      44.249  39.626  67.322  1.00  0.00           H  
ATOM   2084  C4'   A    66      43.227  39.868  65.468  1.00  0.00           C  
ATOM   2085  H4'   A    66      44.031  39.489  64.837  1.00  0.00           H  
ATOM   2086  O4'   A    66      41.954  39.452  64.898  1.00  0.00           O  
ATOM   2087  C1'   A    66      41.376  40.549  64.251  1.00  0.00           C  
ATOM   2088  H1'   A    66      41.125  40.345  63.210  1.00  0.00           H  
ATOM   2089  N9    A    66      40.117  40.839  64.966  1.00  0.00           N  
ATOM   2090  C8    A    66      39.530  40.174  65.986  1.00  0.00           C  
ATOM   2091  H8    A    66      39.974  39.297  66.432  1.00  0.00           H  
ATOM   2092  N7    A    66      38.550  40.837  66.510  1.00  0.00           N  
ATOM   2093  C5    A    66      38.384  41.924  65.621  1.00  0.00           C  
ATOM   2094  C6    A    66      37.518  43.034  65.570  1.00  0.00           C  
ATOM   2095  N6    A    66      36.488  43.223  66.404  1.00  0.00           N  
ATOM   2096  H61   A    66      35.937  42.458  66.767  1.00  0.00           H  
ATOM   2097  H62   A    66      35.936  44.037  66.177  1.00  0.00           H  
ATOM   2098  N1    A    66      37.594  43.894  64.615  1.00  0.00           N  
ATOM   2099  C2    A    66      38.567  43.780  63.771  1.00  0.00           C  
ATOM   2100  H2    A    66      38.622  44.543  63.009  1.00  0.00           H  
ATOM   2101  N3    A    66      39.508  42.856  63.666  1.00  0.00           N  
ATOM   2102  C4    A    66      39.283  41.896  64.640  1.00  0.00           C  
ATOM   2103  C3'   A    66      43.147  41.331  65.579  1.00  0.00           C  
ATOM   2104  H3'   A    66      42.518  41.511  66.450  1.00  0.00           H  
ATOM   2105  C2'   A    66      42.343  41.732  64.339  1.00  0.00           C  
ATOM   2106  H2'   A    66      41.836  42.668  64.572  1.00  0.00           H  
ATOM   2107  O2'   A    66      43.073  41.805  63.165  1.00  0.00           O  
ATOM   2108 HO2'   A    66      43.590  42.594  62.987  1.00  0.00           H  
ATOM   2109  O3'   A    66      44.347  42.074  65.572  1.00  0.00           O  
ATOM   2110  P     G    67      44.715  42.788  66.897  1.00  0.00           P  
ATOM   2111  OP1   G    67      45.811  43.696  66.531  1.00  0.00           O  
ATOM   2112  OP2   G    67      44.778  41.803  68.013  1.00  0.00           O  
ATOM   2113  O5'   G    67      43.464  43.729  67.132  1.00  0.00           O  
ATOM   2114  C5'   G    67      43.376  44.932  66.331  1.00  0.00           C  
ATOM   2115  H5'   G    67      44.212  45.590  66.568  1.00  0.00           H  
ATOM   2116 H5''   G    67      43.519  44.822  65.256  1.00  0.00           H  
ATOM   2117  C4'   G    67      42.033  45.568  66.595  1.00  0.00           C  
ATOM   2118  H4'   G    67      41.833  46.345  65.857  1.00  0.00           H  
ATOM   2119  O4'   G    67      41.029  44.577  66.665  1.00  0.00           O  
ATOM   2120  C1'   G    67      39.981  45.070  67.463  1.00  0.00           C  
ATOM   2121  H1'   G    67      39.155  45.422  66.845  1.00  0.00           H  
ATOM   2122  N9    G    67      39.495  44.152  68.534  1.00  0.00           N  
ATOM   2123  C8    G    67      39.929  42.849  68.733  1.00  0.00           C  
ATOM   2124  H8    G    67      40.795  42.494  68.194  1.00  0.00           H  
ATOM   2125  N7    G    67      39.303  42.260  69.744  1.00  0.00           N  
ATOM   2126  C5    G    67      38.285  43.148  70.098  1.00  0.00           C  
ATOM   2127  C6    G    67      37.210  43.128  71.047  1.00  0.00           C  
ATOM   2128  O6    G    67      36.972  42.318  71.879  1.00  0.00           O  
ATOM   2129  N1    G    67      36.320  44.183  70.952  1.00  0.00           N  
ATOM   2130  H1    G    67      35.470  44.094  71.489  1.00  0.00           H  
ATOM   2131  C2    G    67      36.502  45.190  70.079  1.00  0.00           C  
ATOM   2132  N2    G    67      35.616  46.134  70.141  1.00  0.00           N  
ATOM   2133  H21   G    67      35.899  46.985  69.677  1.00  0.00           H  
ATOM   2134  H22   G    67      34.838  46.113  70.785  1.00  0.00           H  
ATOM   2135  N3    G    67      37.497  45.361  69.210  1.00  0.00           N  
ATOM   2136  C4    G    67      38.363  44.309  69.274  1.00  0.00           C  
ATOM   2137  C3'   G    67      41.992  46.099  68.018  1.00  0.00           C  
ATOM   2138  H3'   G    67      42.095  45.244  68.685  1.00  0.00           H  
ATOM   2139  C2'   G    67      40.475  46.391  68.060  1.00  0.00           C  
ATOM   2140  H2'   G    67      40.092  46.535  69.070  1.00  0.00           H  
ATOM   2141  O2'   G    67      40.187  47.439  67.126  1.00  0.00           O  
ATOM   2142 HO2'   G    67      39.266  47.637  67.312  1.00  0.00           H  
ATOM   2143  O3'   G    67      42.734  47.198  68.333  1.00  0.00           O  
ATOM   2144  P     G    68      43.098  47.541  69.857  1.00  0.00           P  
ATOM   2145  OP1   G    68      44.017  48.721  69.725  1.00  0.00           O  
ATOM   2146  OP2   G    68      43.508  46.322  70.585  1.00  0.00           O  
ATOM   2147  O5'   G    68      41.805  48.043  70.639  1.00  0.00           O  
ATOM   2148  C5'   G    68      41.175  49.232  70.145  1.00  0.00           C  
ATOM   2149  H5'   G    68      41.850  50.076  69.999  1.00  0.00           H  
ATOM   2150 H5''   G    68      40.727  48.990  69.182  1.00  0.00           H  
ATOM   2151  C4'   G    68      40.000  49.577  71.052  1.00  0.00           C  
ATOM   2152  H4'   G    68      39.687  50.570  70.730  1.00  0.00           H  
ATOM   2153  O4'   G    68      38.797  48.826  70.907  1.00  0.00           O  
ATOM   2154  C1'   G    68      38.256  48.564  72.254  1.00  0.00           C  
ATOM   2155  H1'   G    68      37.187  48.770  72.214  1.00  0.00           H  
ATOM   2156  N9    G    68      38.514  47.206  72.757  1.00  0.00           N  
ATOM   2157  C8    G    68      39.349  46.192  72.346  1.00  0.00           C  
ATOM   2158  H8    G    68      40.049  46.408  71.553  1.00  0.00           H  
ATOM   2159  N7    G    68      39.084  45.052  72.871  1.00  0.00           N  
ATOM   2160  C5    G    68      38.119  45.305  73.850  1.00  0.00           C  
ATOM   2161  C6    G    68      37.414  44.508  74.838  1.00  0.00           C  
ATOM   2162  O6    G    68      37.576  43.364  75.278  1.00  0.00           O  
ATOM   2163  N1    G    68      36.287  45.117  75.263  1.00  0.00           N  
ATOM   2164  H1    G    68      35.711  44.652  75.950  1.00  0.00           H  
ATOM   2165  C2    G    68      35.947  46.373  75.046  1.00  0.00           C  
ATOM   2166  N2    G    68      34.956  46.832  75.698  1.00  0.00           N  
ATOM   2167  H21   G    68      34.499  46.303  76.427  1.00  0.00           H  
ATOM   2168  H22   G    68      34.749  47.813  75.574  1.00  0.00           H  
ATOM   2169  N3    G    68      36.624  47.217  74.253  1.00  0.00           N  
ATOM   2170  C4    G    68      37.670  46.603  73.646  1.00  0.00           C  
ATOM   2171  C3'   G    68      40.340  49.718  72.484  1.00  0.00           C  
ATOM   2172  H3'   G    68      41.022  48.905  72.730  1.00  0.00           H  
ATOM   2173  C2'   G    68      38.973  49.629  73.123  1.00  0.00           C  
ATOM   2174  H2'   G    68      39.131  49.175  74.101  1.00  0.00           H  
ATOM   2175  O2'   G    68      38.188  50.798  73.180  1.00  0.00           O  
ATOM   2176 HO2'   G    68      37.420  50.597  73.720  1.00  0.00           H  
ATOM   2177  O3'   G    68      40.926  50.983  72.851  1.00  0.00           O  
ATOM   2178  P     G    69      41.996  51.163  73.983  1.00  0.00           P  
ATOM   2179  OP1   G    69      42.353  52.602  74.120  1.00  0.00           O  
ATOM   2180  OP2   G    69      43.073  50.274  73.815  1.00  0.00           O  
ATOM   2181  O5'   G    69      41.281  50.586  75.304  1.00  0.00           O  
ATOM   2182  C5'   G    69      40.257  51.390  75.927  1.00  0.00           C  
ATOM   2183  H5'   G    69      40.764  52.212  76.432  1.00  0.00           H  
ATOM   2184 H5''   G    69      39.548  51.776  75.195  1.00  0.00           H  
ATOM   2185  C4'   G    69      39.307  50.794  77.012  1.00  0.00           C  
ATOM   2186  H4'   G    69      38.734  51.670  77.319  1.00  0.00           H  
ATOM   2187  O4'   G    69      38.470  49.838  76.424  1.00  0.00           O  
ATOM   2188  C1'   G    69      38.049  49.013  77.512  1.00  0.00           C  
ATOM   2189  H1'   G    69      36.962  48.954  77.567  1.00  0.00           H  
ATOM   2190  N9    G    69      38.426  47.668  77.404  1.00  0.00           N  
ATOM   2191  C8    G    69      39.488  46.991  76.769  1.00  0.00           C  
ATOM   2192  H8    G    69      40.262  47.602  76.330  1.00  0.00           H  
ATOM   2193  N7    G    69      39.535  45.714  76.986  1.00  0.00           N  
ATOM   2194  C5    G    69      38.406  45.466  77.754  1.00  0.00           C  
ATOM   2195  C6    G    69      38.067  44.209  78.426  1.00  0.00           C  
ATOM   2196  O6    G    69      38.523  43.057  78.333  1.00  0.00           O  
ATOM   2197  N1    G    69      37.048  44.419  79.332  1.00  0.00           N  
ATOM   2198  H1    G    69      36.728  43.616  79.854  1.00  0.00           H  
ATOM   2199  C2    G    69      36.409  45.589  79.546  1.00  0.00           C  
ATOM   2200  N2    G    69      35.593  45.609  80.518  1.00  0.00           N  
ATOM   2201  H21   G    69      35.390  44.739  80.989  1.00  0.00           H  
ATOM   2202  H22   G    69      35.097  46.487  80.577  1.00  0.00           H  
ATOM   2203  N3    G    69      36.733  46.776  79.006  1.00  0.00           N  
ATOM   2204  C4    G    69      37.716  46.659  78.047  1.00  0.00           C  
ATOM   2205  C3'   G    69      39.853  50.154  78.271  1.00  0.00           C  
ATOM   2206  H3'   G    69      40.546  49.342  78.051  1.00  0.00           H  
ATOM   2207  C2'   G    69      38.565  49.579  78.825  1.00  0.00           C  
ATOM   2208  H2'   G    69      38.733  48.860  79.627  1.00  0.00           H  
ATOM   2209  O2'   G    69      37.535  50.438  79.334  1.00  0.00           O  
ATOM   2210 HO2'   G    69      37.815  51.354  79.396  1.00  0.00           H  
ATOM   2211  O3'   G    69      40.529  51.051  79.066  1.00  0.00           O  
ATOM   2212  P     C    70      41.350  50.425  80.294  1.00  0.00           P  
ATOM   2213  OP1   C    70      41.967  51.606  80.873  1.00  0.00           O  
ATOM   2214  OP2   C    70      42.183  49.301  79.816  1.00  0.00           O  
ATOM   2215  O5'   C    70      40.296  49.884  81.348  1.00  0.00           O  
ATOM   2216  C5'   C    70      39.380  50.777  82.095  1.00  0.00           C  
ATOM   2217  H5'   C    70      39.938  51.478  82.716  1.00  0.00           H  
ATOM   2218 H5''   C    70      38.699  51.252  81.389  1.00  0.00           H  
ATOM   2219  C4'   C    70      38.407  49.866  82.975  1.00  0.00           C  
ATOM   2220  H4'   C    70      37.676  50.533  83.432  1.00  0.00           H  
ATOM   2221  O4'   C    70      37.845  48.890  82.040  1.00  0.00           O  
ATOM   2222  C1'   C    70      37.640  47.691  82.782  1.00  0.00           C  
ATOM   2223  H1'   C    70      36.600  47.378  82.692  1.00  0.00           H  
ATOM   2224  N1    C    70      38.446  46.541  82.192  1.00  0.00           N  
ATOM   2225  C6    C    70      39.467  46.649  81.300  1.00  0.00           C  
ATOM   2226  H6    C    70      39.694  47.645  80.948  1.00  0.00           H  
ATOM   2227  C5    C    70      40.110  45.594  80.773  1.00  0.00           C  
ATOM   2228  H5    C    70      40.944  45.619  80.088  1.00  0.00           H  
ATOM   2229  C4    C    70      39.654  44.355  81.221  1.00  0.00           C  
ATOM   2230  N4    C    70      40.212  43.255  80.837  1.00  0.00           N  
ATOM   2231  H41   C    70      39.893  42.369  81.204  1.00  0.00           H  
ATOM   2232  H42   C    70      41.051  43.437  80.306  1.00  0.00           H  
ATOM   2233  N3    C    70      38.687  44.211  82.090  1.00  0.00           N  
ATOM   2234  C2    C    70      38.046  45.285  82.585  1.00  0.00           C  
ATOM   2235  O2    C    70      37.110  45.044  83.384  1.00  0.00           O  
ATOM   2236  C3'   C    70      39.060  49.039  84.069  1.00  0.00           C  
ATOM   2237  H3'   C    70      39.992  48.716  83.605  1.00  0.00           H  
ATOM   2238  C2'   C    70      38.088  47.863  84.287  1.00  0.00           C  
ATOM   2239  H2'   C    70      38.580  47.003  84.742  1.00  0.00           H  
ATOM   2240  O2'   C    70      37.016  48.348  85.043  1.00  0.00           O  
ATOM   2241 HO2'   C    70      37.333  49.199  85.355  1.00  0.00           H  
ATOM   2242  O3'   C    70      39.258  49.916  85.202  1.00  0.00           O  
ATOM   2243  P    U3    71      40.643  49.854  85.995  1.00  0.00           P  
ATOM   2244  OP1  U3    71      40.724  48.544  86.748  1.00  0.00           O  
ATOM   2245  OP2  U3    71      40.688  51.152  86.755  1.00  0.00           O  
ATOM   2246  O5'  U3    71      41.718  49.978  84.819  1.00  0.00           O  
ATOM   2247  C5'  U3    71      43.100  49.889  85.180  1.00  0.00           C  
ATOM   2248  H5'  U3    71      43.546  50.877  85.068  1.00  0.00           H  
ATOM   2249 H5''  U3    71      43.234  49.698  86.245  1.00  0.00           H  
ATOM   2250  C4'  U3    71      43.948  48.844  84.329  1.00  0.00           C  
ATOM   2251  H4'  U3    71      44.992  49.097  84.516  1.00  0.00           H  
ATOM   2252  O4'  U3    71      43.774  47.586  84.903  1.00  0.00           O  
ATOM   2253  C1'  U3    71      43.454  46.766  83.762  1.00  0.00           C  
ATOM   2254  H1'  U3    71      44.390  46.346  83.395  1.00  0.00           H  
ATOM   2255  N1   U3    71      42.549  45.664  84.125  1.00  0.00           N  
ATOM   2256  C6   U3    71      41.349  46.018  84.704  1.00  0.00           C  
ATOM   2257  H6   U3    71      41.104  47.064  84.813  1.00  0.00           H  
ATOM   2258  C5   U3    71      40.480  45.092  85.258  1.00  0.00           C  
ATOM   2259  H5   U3    71      39.579  45.420  85.756  1.00  0.00           H  
ATOM   2260  C4   U3    71      40.660  43.705  85.011  1.00  0.00           C  
ATOM   2261  O4   U3    71      39.864  42.744  85.197  1.00  0.00           O  
ATOM   2262  N3   U3    71      41.813  43.482  84.234  1.00  0.00           N  
ATOM   2263  H3   U3    71      42.080  42.514  84.123  1.00  0.00           H  
ATOM   2264  C2   U3    71      42.776  44.342  83.847  1.00  0.00           C  
ATOM   2265  O2   U3    71      43.849  43.952  83.365  1.00  0.00           O  
ATOM   2266  C3'  U3    71      43.699  48.910  82.823  1.00  0.00           C  
ATOM   2267  H3'  U3    71      43.238  49.842  82.497  1.00  0.00           H  
ATOM   2268  C2'  U3    71      42.833  47.680  82.644  1.00  0.00           C  
ATOM   2269  H2'  U3    71      41.833  48.014  82.922  1.00  0.00           H  
ATOM   2270  O2'  U3    71      42.992  47.203  81.310  1.00  0.00           O  
ATOM   2271 HO2'  U3    71      42.474  47.795  80.761  1.00  0.00           H  
ATOM   2272  O3'  U3    71      44.949  48.709  82.235  1.00  0.00           O  
ATOM   2273 HO3'  U3    71      45.333  49.573  82.396  1.00  0.00           H  
TER    2274       U3    71 
END  
