# Supplementary material for: Modeling the structure of the frameshift-stimulatory pseudoknot in SARS-CoV-2 reveals multiple possible conformers
Source: PLoS Comput Biol. 2021 Jan 19;17(1):e1008603. doi: 10.1371/journal.pcbi.1008603 (PMC7845960; doi:10.1371/journal.pcbi.1008603)
Supplement: S1 Data — Files in.pdb format for each of the model structures presented in the manuscript are included in an archived.zip folder. The files corresponding to the structures shown in Figs 3B, 3E, 3H, 4B, 4E, 4H, 5B, 6A–6F, and 7A–7G are named FigNX_1.pdb, where N is the figure number and X is the letter for the figure panel. These structures represent the most populated of the clusters found in the corresponding MD simulations. The structures of the second- and third-most populated clusters from each of the simulations are in the files named FigNX_2.pdb and FigNX_3.pdb, respectively. (ZIP) [file pcbi.1008603.s006.zip › Fig4H_1.pdb]

ATOM      1 HO5'  U5     1      53.229  19.929  37.250  1.00  0.00           H  
ATOM      2  O5'  U5     1      53.992  20.446  37.520  1.00  0.00           O  
ATOM      3  C5'  U5     1      53.867  20.712  38.909  1.00  0.00           C  
ATOM      4  H5'  U5     1      54.087  19.869  39.565  1.00  0.00           H  
ATOM      5 H5''  U5     1      52.887  21.093  39.197  1.00  0.00           H  
ATOM      6  C4'  U5     1      54.915  21.794  39.211  1.00  0.00           C  
ATOM      7  H4'  U5     1      54.874  22.172  40.232  1.00  0.00           H  
ATOM      8  O4'  U5     1      56.304  21.398  38.986  1.00  0.00           O  
ATOM      9  C1'  U5     1      57.014  22.493  38.400  1.00  0.00           C  
ATOM     10  H1'  U5     1      57.229  23.205  39.197  1.00  0.00           H  
ATOM     11  N1   U5     1      58.267  22.051  37.695  1.00  0.00           N  
ATOM     12  C6   U5     1      58.367  20.945  36.791  1.00  0.00           C  
ATOM     13  H6   U5     1      57.423  20.451  36.611  1.00  0.00           H  
ATOM     14  C5   U5     1      59.501  20.707  36.142  1.00  0.00           C  
ATOM     15  H5   U5     1      59.621  19.932  35.399  1.00  0.00           H  
ATOM     16  C4   U5     1      60.621  21.594  36.314  1.00  0.00           C  
ATOM     17  O4   U5     1      61.690  21.460  35.705  1.00  0.00           O  
ATOM     18  N3   U5     1      60.555  22.524  37.280  1.00  0.00           N  
ATOM     19  H3   U5     1      61.416  22.999  37.508  1.00  0.00           H  
ATOM     20  C2   U5     1      59.377  22.845  38.006  1.00  0.00           C  
ATOM     21  O2   U5     1      59.359  23.851  38.721  1.00  0.00           O  
ATOM     22  C3'  U5     1      54.664  23.153  38.405  1.00  0.00           C  
ATOM     23  H3'  U5     1      53.819  23.035  37.726  1.00  0.00           H  
ATOM     24  C2'  U5     1      55.954  23.093  37.466  1.00  0.00           C  
ATOM     25  H2'  U5     1      55.779  22.380  36.660  1.00  0.00           H  
ATOM     26  O2'  U5     1      56.110  24.413  37.099  1.00  0.00           O  
ATOM     27 HO2'  U5     1      55.264  24.804  36.870  1.00  0.00           H  
ATOM     28  O3'  U5     1      54.633  24.267  39.341  1.00  0.00           O  
ATOM     29  P     U     2      53.369  24.505  40.285  1.00  0.00           P  
ATOM     30  OP1   U     2      53.786  25.051  41.586  1.00  0.00           O  
ATOM     31  OP2   U     2      52.496  23.296  40.358  1.00  0.00           O  
ATOM     32  O5'   U     2      52.551  25.639  39.563  1.00  0.00           O  
ATOM     33  C5'   U     2      52.914  26.951  39.576  1.00  0.00           C  
ATOM     34  H5'   U     2      53.684  27.094  38.818  1.00  0.00           H  
ATOM     35 H5''   U     2      53.430  27.154  40.514  1.00  0.00           H  
ATOM     36  C4'   U     2      51.816  28.031  39.249  1.00  0.00           C  
ATOM     37  H4'   U     2      52.255  28.982  39.548  1.00  0.00           H  
ATOM     38  O4'   U     2      51.532  27.869  37.876  1.00  0.00           O  
ATOM     39  C1'   U     2      50.176  27.318  37.750  1.00  0.00           C  
ATOM     40  H1'   U     2      49.484  28.095  37.426  1.00  0.00           H  
ATOM     41  N1    U     2      50.070  26.156  36.756  1.00  0.00           N  
ATOM     42  C6    U     2      51.076  25.240  36.773  1.00  0.00           C  
ATOM     43  H6    U     2      51.879  25.292  37.494  1.00  0.00           H  
ATOM     44  C5    U     2      51.012  24.072  36.031  1.00  0.00           C  
ATOM     45  H5    U     2      51.830  23.376  36.149  1.00  0.00           H  
ATOM     46  C4    U     2      49.875  23.804  35.214  1.00  0.00           C  
ATOM     47  O4    U     2      49.727  22.886  34.392  1.00  0.00           O  
ATOM     48  N3    U     2      48.910  24.815  35.178  1.00  0.00           N  
ATOM     49  H3    U     2      48.108  24.696  34.576  1.00  0.00           H  
ATOM     50  C2    U     2      48.908  25.972  36.011  1.00  0.00           C  
ATOM     51  O2    U     2      48.036  26.833  35.981  1.00  0.00           O  
ATOM     52  C3'   U     2      50.540  27.697  40.051  1.00  0.00           C  
ATOM     53  H3'   U     2      50.802  27.152  40.958  1.00  0.00           H  
ATOM     54  C2'   U     2      49.697  26.780  39.123  1.00  0.00           C  
ATOM     55  H2'   U     2      50.076  25.769  39.268  1.00  0.00           H  
ATOM     56  O2'   U     2      48.301  26.777  39.342  1.00  0.00           O  
ATOM     57 HO2'   U     2      47.977  27.501  39.881  1.00  0.00           H  
ATOM     58  O3'   U     2      49.820  28.927  40.333  1.00  0.00           O  
ATOM     59  P     U     3      49.590  29.437  41.769  1.00  0.00           P  
ATOM     60  OP1   U     3      49.396  30.908  41.624  1.00  0.00           O  
ATOM     61  OP2   U     3      50.693  28.853  42.677  1.00  0.00           O  
ATOM     62  O5'   U     3      48.173  28.808  42.164  1.00  0.00           O  
ATOM     63  C5'   U     3      46.982  29.330  41.674  1.00  0.00           C  
ATOM     64  H5'   U     3      46.953  29.368  40.585  1.00  0.00           H  
ATOM     65 H5''   U     3      46.988  30.313  42.146  1.00  0.00           H  
ATOM     66  C4'   U     3      45.791  28.532  42.028  1.00  0.00           C  
ATOM     67  H4'   U     3      44.910  28.887  41.494  1.00  0.00           H  
ATOM     68  O4'   U     3      45.969  27.120  41.786  1.00  0.00           O  
ATOM     69  C1'   U     3      46.027  26.387  42.981  1.00  0.00           C  
ATOM     70  H1'   U     3      45.012  26.003  43.082  1.00  0.00           H  
ATOM     71  N1    U     3      47.049  25.350  42.849  1.00  0.00           N  
ATOM     72  C6    U     3      48.374  25.551  42.550  1.00  0.00           C  
ATOM     73  H6    U     3      48.858  26.515  42.492  1.00  0.00           H  
ATOM     74  C5    U     3      49.242  24.558  42.272  1.00  0.00           C  
ATOM     75  H5    U     3      50.265  24.839  42.074  1.00  0.00           H  
ATOM     76  C4    U     3      48.817  23.163  42.347  1.00  0.00           C  
ATOM     77  O4    U     3      49.459  22.116  42.265  1.00  0.00           O  
ATOM     78  N3    U     3      47.476  22.997  42.528  1.00  0.00           N  
ATOM     79  H3    U     3      47.087  22.081  42.357  1.00  0.00           H  
ATOM     80  C2    U     3      46.602  24.039  42.844  1.00  0.00           C  
ATOM     81  O2    U     3      45.400  23.759  42.956  1.00  0.00           O  
ATOM     82  C3'   U     3      45.532  28.563  43.507  1.00  0.00           C  
ATOM     83  H3'   U     3      45.761  29.525  43.965  1.00  0.00           H  
ATOM     84  C2'   U     3      46.432  27.422  44.083  1.00  0.00           C  
ATOM     85  H2'   U     3      47.504  27.621  44.067  1.00  0.00           H  
ATOM     86  O2'   U     3      45.965  27.189  45.416  1.00  0.00           O  
ATOM     87 HO2'   U     3      45.416  27.927  45.691  1.00  0.00           H  
ATOM     88  O3'   U     3      44.176  28.414  43.734  1.00  0.00           O  
ATOM     89  P     G     4      43.367  28.945  44.956  1.00  0.00           P  
ATOM     90  OP1   G     4      42.511  30.096  44.579  1.00  0.00           O  
ATOM     91  OP2   G     4      44.346  29.144  46.075  1.00  0.00           O  
ATOM     92  O5'   G     4      42.379  27.738  45.470  1.00  0.00           O  
ATOM     93  C5'   G     4      41.239  27.422  44.779  1.00  0.00           C  
ATOM     94  H5'   G     4      41.468  27.348  43.716  1.00  0.00           H  
ATOM     95 H5''   G     4      40.442  28.153  44.916  1.00  0.00           H  
ATOM     96  C4'   G     4      40.436  26.238  45.307  1.00  0.00           C  
ATOM     97  H4'   G     4      39.399  26.238  44.971  1.00  0.00           H  
ATOM     98  O4'   G     4      41.077  25.054  44.991  1.00  0.00           O  
ATOM     99  C1'   G     4      41.060  24.153  46.080  1.00  0.00           C  
ATOM    100  H1'   G     4      40.783  23.129  45.829  1.00  0.00           H  
ATOM    101  N9    G     4      42.471  24.060  46.509  1.00  0.00           N  
ATOM    102  C8    G     4      43.555  24.893  46.226  1.00  0.00           C  
ATOM    103  H8    G     4      43.517  25.723  45.536  1.00  0.00           H  
ATOM    104  N7    G     4      44.704  24.452  46.798  1.00  0.00           N  
ATOM    105  C5    G     4      44.286  23.389  47.635  1.00  0.00           C  
ATOM    106  C6    G     4      44.996  22.524  48.505  1.00  0.00           C  
ATOM    107  O6    G     4      46.200  22.554  48.883  1.00  0.00           O  
ATOM    108  N1    G     4      44.230  21.558  49.024  1.00  0.00           N  
ATOM    109  H1    G     4      44.563  21.079  49.849  1.00  0.00           H  
ATOM    110  C2    G     4      42.854  21.371  48.802  1.00  0.00           C  
ATOM    111  N2    G     4      42.143  20.574  49.506  1.00  0.00           N  
ATOM    112  H21   G     4      42.596  19.948  50.156  1.00  0.00           H  
ATOM    113  H22   G     4      41.143  20.681  49.417  1.00  0.00           H  
ATOM    114  N3    G     4      42.181  22.115  47.929  1.00  0.00           N  
ATOM    115  C4    G     4      42.963  23.091  47.362  1.00  0.00           C  
ATOM    116  C3'   G     4      40.265  26.251  46.804  1.00  0.00           C  
ATOM    117  H3'   G     4      41.117  26.674  47.336  1.00  0.00           H  
ATOM    118  C2'   G     4      40.086  24.762  47.135  1.00  0.00           C  
ATOM    119  H2'   G     4      40.484  24.450  48.100  1.00  0.00           H  
ATOM    120  O2'   G     4      38.719  24.264  46.932  1.00  0.00           O  
ATOM    121 HO2'   G     4      38.040  24.934  47.039  1.00  0.00           H  
ATOM    122  O3'   G     4      39.216  27.110  47.348  1.00  0.00           O  
ATOM    123  P     C     5      39.193  27.764  48.824  1.00  0.00           P  
ATOM    124  OP1   C     5      37.869  28.357  49.173  1.00  0.00           O  
ATOM    125  OP2   C     5      40.411  28.616  48.892  1.00  0.00           O  
ATOM    126  O5'   C     5      39.487  26.492  49.781  1.00  0.00           O  
ATOM    127  C5'   C     5      38.440  25.713  50.209  1.00  0.00           C  
ATOM    128  H5'   C     5      37.970  25.409  49.274  1.00  0.00           H  
ATOM    129 H5''   C     5      37.698  26.288  50.763  1.00  0.00           H  
ATOM    130  C4'   C     5      38.798  24.431  50.980  1.00  0.00           C  
ATOM    131  H4'   C     5      37.906  23.830  51.154  1.00  0.00           H  
ATOM    132  O4'   C     5      39.858  23.621  50.388  1.00  0.00           O  
ATOM    133  C1'   C     5      40.689  23.066  51.455  1.00  0.00           C  
ATOM    134  H1'   C     5      40.698  21.976  51.469  1.00  0.00           H  
ATOM    135  N1    C     5      42.105  23.581  51.438  1.00  0.00           N  
ATOM    136  C6    C     5      42.436  24.611  50.617  1.00  0.00           C  
ATOM    137  H6    C     5      41.662  25.127  50.069  1.00  0.00           H  
ATOM    138  C5    C     5      43.728  25.002  50.448  1.00  0.00           C  
ATOM    139  H5    C     5      43.925  25.860  49.822  1.00  0.00           H  
ATOM    140  C4    C     5      44.720  24.292  51.232  1.00  0.00           C  
ATOM    141  N4    C     5      45.933  24.709  51.349  1.00  0.00           N  
ATOM    142  H41   C     5      46.177  25.545  50.838  1.00  0.00           H  
ATOM    143  H42   C     5      46.615  24.197  51.890  1.00  0.00           H  
ATOM    144  N3    C     5      44.395  23.233  51.943  1.00  0.00           N  
ATOM    145  C2    C     5      43.115  22.849  52.123  1.00  0.00           C  
ATOM    146  O2    C     5      42.956  21.695  52.647  1.00  0.00           O  
ATOM    147  C3'   C     5      39.377  24.781  52.333  1.00  0.00           C  
ATOM    148  H3'   C     5      40.162  25.512  52.138  1.00  0.00           H  
ATOM    149  C2'   C     5      39.948  23.398  52.729  1.00  0.00           C  
ATOM    150  H2'   C     5      40.652  23.411  53.560  1.00  0.00           H  
ATOM    151  O2'   C     5      38.912  22.353  52.974  1.00  0.00           O  
ATOM    152 HO2'   C     5      38.093  22.832  53.120  1.00  0.00           H  
ATOM    153  O3'   C     5      38.462  25.195  53.367  1.00  0.00           O  
ATOM    154  P     G     6      38.978  26.073  54.590  1.00  0.00           P  
ATOM    155  OP1   G     6      37.825  26.539  55.378  1.00  0.00           O  
ATOM    156  OP2   G     6      39.930  27.124  54.053  1.00  0.00           O  
ATOM    157  O5'   G     6      39.890  25.145  55.418  1.00  0.00           O  
ATOM    158  C5'   G     6      39.434  24.070  56.197  1.00  0.00           C  
ATOM    159  H5'   G     6      38.792  23.396  55.631  1.00  0.00           H  
ATOM    160 H5''   G     6      38.716  24.518  56.884  1.00  0.00           H  
ATOM    161  C4'   G     6      40.482  23.140  56.871  1.00  0.00           C  
ATOM    162  H4'   G     6      39.994  22.320  57.398  1.00  0.00           H  
ATOM    163  O4'   G     6      41.522  22.633  55.968  1.00  0.00           O  
ATOM    164  C1'   G     6      42.784  22.792  56.659  1.00  0.00           C  
ATOM    165  H1'   G     6      43.228  21.806  56.794  1.00  0.00           H  
ATOM    166  N9    G     6      43.661  23.648  55.860  1.00  0.00           N  
ATOM    167  C8    G     6      43.378  24.523  54.831  1.00  0.00           C  
ATOM    168  H8    G     6      42.369  24.775  54.541  1.00  0.00           H  
ATOM    169  N7    G     6      44.388  25.295  54.493  1.00  0.00           N  
ATOM    170  C5    G     6      45.485  24.831  55.230  1.00  0.00           C  
ATOM    171  C6    G     6      46.884  25.170  55.285  1.00  0.00           C  
ATOM    172  O6    G     6      47.528  26.040  54.747  1.00  0.00           O  
ATOM    173  N1    G     6      47.592  24.357  56.161  1.00  0.00           N  
ATOM    174  H1    G     6      48.522  24.684  56.383  1.00  0.00           H  
ATOM    175  C2    G     6      47.021  23.424  56.956  1.00  0.00           C  
ATOM    176  N2    G     6      47.702  22.828  57.959  1.00  0.00           N  
ATOM    177  H21   G     6      48.635  23.121  58.211  1.00  0.00           H  
ATOM    178  H22   G     6      47.104  22.249  58.531  1.00  0.00           H  
ATOM    179  N3    G     6      45.743  23.044  56.823  1.00  0.00           N  
ATOM    180  C4    G     6      45.036  23.711  55.930  1.00  0.00           C  
ATOM    181  C3'   G     6      41.132  24.031  57.898  1.00  0.00           C  
ATOM    182  H3'   G     6      41.314  25.045  57.542  1.00  0.00           H  
ATOM    183  C2'   G     6      42.490  23.364  58.041  1.00  0.00           C  
ATOM    184  H2'   G     6      43.322  23.926  58.466  1.00  0.00           H  
ATOM    185  O2'   G     6      42.281  22.270  58.989  1.00  0.00           O  
ATOM    186 HO2'   G     6      41.539  22.492  59.557  1.00  0.00           H  
ATOM    187  O3'   G     6      40.393  24.060  59.167  1.00  0.00           O  
ATOM    188  P     G     7      40.455  25.345  60.137  1.00  0.00           P  
ATOM    189  OP1   G     7      39.704  25.128  61.438  1.00  0.00           O  
ATOM    190  OP2   G     7      40.186  26.513  59.283  1.00  0.00           O  
ATOM    191  O5'   G     7      41.994  25.289  60.448  1.00  0.00           O  
ATOM    192  C5'   G     7      42.531  24.357  61.394  1.00  0.00           C  
ATOM    193  H5'   G     7      42.268  23.312  61.233  1.00  0.00           H  
ATOM    194 H5''   G     7      42.150  24.633  62.377  1.00  0.00           H  
ATOM    195  C4'   G     7      44.026  24.581  61.514  1.00  0.00           C  
ATOM    196  H4'   G     7      44.463  23.866  62.211  1.00  0.00           H  
ATOM    197  O4'   G     7      44.658  24.698  60.296  1.00  0.00           O  
ATOM    198  C1'   G     7      45.947  25.208  60.598  1.00  0.00           C  
ATOM    199  H1'   G     7      46.747  24.469  60.641  1.00  0.00           H  
ATOM    200  N9    G     7      46.344  26.253  59.588  1.00  0.00           N  
ATOM    201  C8    G     7      45.631  26.938  58.695  1.00  0.00           C  
ATOM    202  H8    G     7      44.553  26.873  58.669  1.00  0.00           H  
ATOM    203  N7    G     7      46.310  27.680  57.873  1.00  0.00           N  
ATOM    204  C5    G     7      47.597  27.573  58.355  1.00  0.00           C  
ATOM    205  C6    G     7      48.851  28.080  57.838  1.00  0.00           C  
ATOM    206  O6    G     7      49.109  28.882  56.925  1.00  0.00           O  
ATOM    207  N1    G     7      49.936  27.681  58.584  1.00  0.00           N  
ATOM    208  H1    G     7      50.757  28.206  58.320  1.00  0.00           H  
ATOM    209  C2    G     7      49.856  26.867  59.684  1.00  0.00           C  
ATOM    210  N2    G     7      50.960  26.832  60.315  1.00  0.00           N  
ATOM    211  H21   G     7      51.736  27.260  59.831  1.00  0.00           H  
ATOM    212  H22   G     7      50.981  26.400  61.228  1.00  0.00           H  
ATOM    213  N3    G     7      48.763  26.321  60.169  1.00  0.00           N  
ATOM    214  C4    G     7      47.662  26.660  59.408  1.00  0.00           C  
ATOM    215  C3'   G     7      44.355  25.961  62.085  1.00  0.00           C  
ATOM    216  H3'   G     7      43.881  26.722  61.464  1.00  0.00           H  
ATOM    217  C2'   G     7      45.841  25.856  61.938  1.00  0.00           C  
ATOM    218  H2'   G     7      46.208  26.879  61.867  1.00  0.00           H  
ATOM    219  O2'   G     7      46.508  25.096  62.966  1.00  0.00           O  
ATOM    220 HO2'   G     7      47.397  25.430  63.106  1.00  0.00           H  
ATOM    221  O3'   G     7      43.992  26.129  63.471  1.00  0.00           O  
ATOM    222  P     U     8      44.122  27.611  64.119  1.00  0.00           P  
ATOM    223  OP1   U     8      43.559  27.446  65.436  1.00  0.00           O  
ATOM    224  OP2   U     8      43.537  28.610  63.183  1.00  0.00           O  
ATOM    225  O5'   U     8      45.737  27.927  64.312  1.00  0.00           O  
ATOM    226  C5'   U     8      46.428  27.448  65.397  1.00  0.00           C  
ATOM    227  H5'   U     8      46.167  26.420  65.647  1.00  0.00           H  
ATOM    228 H5''   U     8      46.007  28.009  66.231  1.00  0.00           H  
ATOM    229  C4'   U     8      47.924  27.721  65.281  1.00  0.00           C  
ATOM    230  H4'   U     8      48.427  27.282  66.143  1.00  0.00           H  
ATOM    231  O4'   U     8      48.690  27.195  64.143  1.00  0.00           O  
ATOM    232  C1'   U     8      49.566  28.202  63.753  1.00  0.00           C  
ATOM    233  H1'   U     8      50.513  27.688  63.583  1.00  0.00           H  
ATOM    234  N1    U     8      49.182  28.859  62.467  1.00  0.00           N  
ATOM    235  C6    U     8      47.888  28.791  62.192  1.00  0.00           C  
ATOM    236  H6    U     8      47.261  28.172  62.816  1.00  0.00           H  
ATOM    237  C5    U     8      47.377  29.513  61.137  1.00  0.00           C  
ATOM    238  H5    U     8      46.317  29.449  60.940  1.00  0.00           H  
ATOM    239  C4    U     8      48.306  30.301  60.284  1.00  0.00           C  
ATOM    240  O4    U     8      48.020  31.007  59.383  1.00  0.00           O  
ATOM    241  N3    U     8      49.592  30.348  60.725  1.00  0.00           N  
ATOM    242  H3    U     8      50.238  30.985  60.281  1.00  0.00           H  
ATOM    243  C2    U     8      50.052  29.786  61.861  1.00  0.00           C  
ATOM    244  O2    U     8      51.211  30.084  62.166  1.00  0.00           O  
ATOM    245  C3'   U     8      48.247  29.164  65.426  1.00  0.00           C  
ATOM    246  H3'   U     8      47.561  29.727  64.793  1.00  0.00           H  
ATOM    247  C2'   U     8      49.606  29.193  64.866  1.00  0.00           C  
ATOM    248  H2'   U     8      49.734  30.186  64.436  1.00  0.00           H  
ATOM    249  O2'   U     8      50.678  28.854  65.676  1.00  0.00           O  
ATOM    250 HO2'   U     8      51.364  29.482  65.438  1.00  0.00           H  
ATOM    251  O3'   U     8      48.132  29.529  66.823  1.00  0.00           O  
ATOM    252  P     G     9      48.180  31.111  67.261  1.00  0.00           P  
ATOM    253  OP1   G     9      48.034  31.077  68.732  1.00  0.00           O  
ATOM    254  OP2   G     9      47.252  31.959  66.483  1.00  0.00           O  
ATOM    255  O5'   G     9      49.640  31.449  66.806  1.00  0.00           O  
ATOM    256  C5'   G     9      50.744  31.454  67.710  1.00  0.00           C  
ATOM    257  H5'   G     9      51.027  30.460  68.055  1.00  0.00           H  
ATOM    258 H5''   G     9      50.464  32.071  68.564  1.00  0.00           H  
ATOM    259  C4'   G     9      52.004  32.114  67.038  1.00  0.00           C  
ATOM    260  H4'   G     9      52.871  31.887  67.659  1.00  0.00           H  
ATOM    261  O4'   G     9      52.041  31.686  65.687  1.00  0.00           O  
ATOM    262  C1'   G     9      52.779  32.612  64.962  1.00  0.00           C  
ATOM    263  H1'   G     9      53.705  32.085  64.732  1.00  0.00           H  
ATOM    264  N9    G     9      51.862  32.952  63.776  1.00  0.00           N  
ATOM    265  C8    G     9      50.485  33.007  63.824  1.00  0.00           C  
ATOM    266  H8    G     9      49.952  32.803  64.741  1.00  0.00           H  
ATOM    267  N7    G     9      49.915  33.407  62.703  1.00  0.00           N  
ATOM    268  C5    G     9      51.011  33.672  61.892  1.00  0.00           C  
ATOM    269  C6    G     9      51.049  34.282  60.614  1.00  0.00           C  
ATOM    270  O6    G     9      50.106  34.715  59.956  1.00  0.00           O  
ATOM    271  N1    G     9      52.350  34.423  60.120  1.00  0.00           N  
ATOM    272  H1    G     9      52.443  34.802  59.188  1.00  0.00           H  
ATOM    273  C2    G     9      53.499  34.252  60.885  1.00  0.00           C  
ATOM    274  N2    G     9      54.626  34.373  60.336  1.00  0.00           N  
ATOM    275  H21   G     9      54.659  34.661  59.368  1.00  0.00           H  
ATOM    276  H22   G     9      55.457  34.101  60.841  1.00  0.00           H  
ATOM    277  N3    G     9      53.503  33.715  62.115  1.00  0.00           N  
ATOM    278  C4    G     9      52.235  33.449  62.529  1.00  0.00           C  
ATOM    279  C3'   G     9      51.811  33.652  66.802  1.00  0.00           C  
ATOM    280  H3'   G     9      50.805  33.791  66.404  1.00  0.00           H  
ATOM    281  C2'   G     9      52.956  33.881  65.784  1.00  0.00           C  
ATOM    282  H2'   G     9      52.855  34.780  65.176  1.00  0.00           H  
ATOM    283  O2'   G     9      54.216  33.833  66.411  1.00  0.00           O  
ATOM    284 HO2'   G     9      54.165  34.204  67.295  1.00  0.00           H  
ATOM    285  O3'   G     9      52.022  34.534  67.955  1.00  0.00           O  
ATOM    286  P     U    10      51.493  36.033  67.920  1.00  0.00           P  
ATOM    287  OP1   U    10      51.414  36.655  69.252  1.00  0.00           O  
ATOM    288  OP2   U    10      50.244  35.861  67.158  1.00  0.00           O  
ATOM    289  O5'   U    10      52.417  36.872  67.014  1.00  0.00           O  
ATOM    290  C5'   U    10      53.789  37.335  67.378  1.00  0.00           C  
ATOM    291  H5'   U    10      54.368  36.441  67.608  1.00  0.00           H  
ATOM    292 H5''   U    10      53.760  37.934  68.288  1.00  0.00           H  
ATOM    293  C4'   U    10      54.380  38.016  66.189  1.00  0.00           C  
ATOM    294  H4'   U    10      55.391  38.363  66.405  1.00  0.00           H  
ATOM    295  O4'   U    10      54.318  37.201  64.988  1.00  0.00           O  
ATOM    296  C1'   U    10      54.068  37.976  63.793  1.00  0.00           C  
ATOM    297  H1'   U    10      54.829  37.857  63.022  1.00  0.00           H  
ATOM    298  N1    U    10      52.762  37.728  63.136  1.00  0.00           N  
ATOM    299  C6    U    10      51.706  37.196  63.877  1.00  0.00           C  
ATOM    300  H6    U    10      51.862  36.772  64.858  1.00  0.00           H  
ATOM    301  C5    U    10      50.459  37.067  63.358  1.00  0.00           C  
ATOM    302  H5    U    10      49.702  36.498  63.877  1.00  0.00           H  
ATOM    303  C4    U    10      50.240  37.454  61.959  1.00  0.00           C  
ATOM    304  O4    U    10      49.155  37.275  61.423  1.00  0.00           O  
ATOM    305  N3    U    10      51.308  38.014  61.318  1.00  0.00           N  
ATOM    306  H3    U    10      51.195  38.282  60.350  1.00  0.00           H  
ATOM    307  C2    U    10      52.566  38.205  61.844  1.00  0.00           C  
ATOM    308  O2    U    10      53.412  38.706  61.099  1.00  0.00           O  
ATOM    309  C3'   U    10      53.592  39.264  65.785  1.00  0.00           C  
ATOM    310  H3'   U    10      52.557  38.935  65.696  1.00  0.00           H  
ATOM    311  C2'   U    10      54.155  39.424  64.451  1.00  0.00           C  
ATOM    312  H2'   U    10      53.629  40.230  63.940  1.00  0.00           H  
ATOM    313  O2'   U    10      55.576  39.767  64.290  1.00  0.00           O  
ATOM    314 HO2'   U    10      55.661  39.851  63.338  1.00  0.00           H  
ATOM    315  O3'   U    10      53.847  40.441  66.580  1.00  0.00           O  
ATOM    316  P     A    11      52.667  41.357  67.037  1.00  0.00           P  
ATOM    317  OP1   A    11      53.234  42.183  68.137  1.00  0.00           O  
ATOM    318  OP2   A    11      51.399  40.553  67.140  1.00  0.00           O  
ATOM    319  O5'   A    11      52.466  42.168  65.625  1.00  0.00           O  
ATOM    320  C5'   A    11      53.526  42.941  65.224  1.00  0.00           C  
ATOM    321  H5'   A    11      54.533  42.567  65.410  1.00  0.00           H  
ATOM    322 H5''   A    11      53.599  43.880  65.772  1.00  0.00           H  
ATOM    323  C4'   A    11      53.451  43.565  63.779  1.00  0.00           C  
ATOM    324  H4'   A    11      54.330  44.185  63.608  1.00  0.00           H  
ATOM    325  O4'   A    11      53.505  42.585  62.690  1.00  0.00           O  
ATOM    326  C1'   A    11      52.643  43.005  61.608  1.00  0.00           C  
ATOM    327  H1'   A    11      53.189  43.044  60.665  1.00  0.00           H  
ATOM    328  N9    A    11      51.436  42.086  61.561  1.00  0.00           N  
ATOM    329  C8    A    11      50.927  41.239  62.471  1.00  0.00           C  
ATOM    330  H8    A    11      51.395  41.158  63.441  1.00  0.00           H  
ATOM    331  N7    A    11      49.843  40.602  62.109  1.00  0.00           N  
ATOM    332  C5    A    11      49.534  41.208  60.832  1.00  0.00           C  
ATOM    333  C6    A    11      48.576  41.005  59.777  1.00  0.00           C  
ATOM    334  N6    A    11      47.501  40.288  59.962  1.00  0.00           N  
ATOM    335  H61   A    11      46.856  40.226  59.188  1.00  0.00           H  
ATOM    336  H62   A    11      47.506  39.741  60.811  1.00  0.00           H  
ATOM    337  N1    A    11      48.629  41.693  58.652  1.00  0.00           N  
ATOM    338  C2    A    11      49.631  42.501  58.525  1.00  0.00           C  
ATOM    339  H2    A    11      49.602  43.083  57.616  1.00  0.00           H  
ATOM    340  N3    A    11      50.588  42.827  59.355  1.00  0.00           N  
ATOM    341  C4    A    11      50.545  42.099  60.495  1.00  0.00           C  
ATOM    342  C3'   A    11      52.139  44.349  63.421  1.00  0.00           C  
ATOM    343  H3'   A    11      51.245  43.849  63.794  1.00  0.00           H  
ATOM    344  C2'   A    11      52.159  44.429  61.916  1.00  0.00           C  
ATOM    345  H2'   A    11      51.191  44.496  61.420  1.00  0.00           H  
ATOM    346  O2'   A    11      53.045  45.359  61.394  1.00  0.00           O  
ATOM    347 HO2'   A    11      53.062  46.189  61.876  1.00  0.00           H  
ATOM    348  O3'   A    11      52.141  45.656  63.981  1.00  0.00           O  
ATOM    349  P     A    12      50.868  46.587  64.274  1.00  0.00           P  
ATOM    350  OP1   A    12      51.324  47.825  64.910  1.00  0.00           O  
ATOM    351  OP2   A    12      49.869  45.845  65.061  1.00  0.00           O  
ATOM    352  O5'   A    12      50.341  47.009  62.856  1.00  0.00           O  
ATOM    353  C5'   A    12      51.068  47.873  61.977  1.00  0.00           C  
ATOM    354  H5'   A    12      52.099  47.570  61.798  1.00  0.00           H  
ATOM    355 H5''   A    12      51.117  48.865  62.426  1.00  0.00           H  
ATOM    356  C4'   A    12      50.271  47.861  60.670  1.00  0.00           C  
ATOM    357  H4'   A    12      50.773  48.520  59.962  1.00  0.00           H  
ATOM    358  O4'   A    12      50.210  46.488  60.136  1.00  0.00           O  
ATOM    359  C1'   A    12      48.913  46.258  59.542  1.00  0.00           C  
ATOM    360  H1'   A    12      49.054  45.979  58.498  1.00  0.00           H  
ATOM    361  N9    A    12      48.138  45.184  60.277  1.00  0.00           N  
ATOM    362  C8    A    12      48.352  44.676  61.503  1.00  0.00           C  
ATOM    363  H8    A    12      49.165  45.077  62.090  1.00  0.00           H  
ATOM    364  N7    A    12      47.431  43.820  61.927  1.00  0.00           N  
ATOM    365  C5    A    12      46.595  43.688  60.837  1.00  0.00           C  
ATOM    366  C6    A    12      45.391  42.957  60.463  1.00  0.00           C  
ATOM    367  N6    A    12      44.867  41.975  61.151  1.00  0.00           N  
ATOM    368  H61   A    12      45.162  41.680  62.070  1.00  0.00           H  
ATOM    369  H62   A    12      44.075  41.424  60.849  1.00  0.00           H  
ATOM    370  N1    A    12      44.833  43.071  59.315  1.00  0.00           N  
ATOM    371  C2    A    12      45.296  44.000  58.495  1.00  0.00           C  
ATOM    372  H2    A    12      44.695  44.237  57.629  1.00  0.00           H  
ATOM    373  N3    A    12      46.311  44.823  58.702  1.00  0.00           N  
ATOM    374  C4    A    12      46.925  44.600  59.890  1.00  0.00           C  
ATOM    375  C3'   A    12      48.854  48.364  60.741  1.00  0.00           C  
ATOM    376  H3'   A    12      48.456  47.917  61.652  1.00  0.00           H  
ATOM    377  C2'   A    12      48.159  47.618  59.625  1.00  0.00           C  
ATOM    378  H2'   A    12      47.098  47.410  59.759  1.00  0.00           H  
ATOM    379  O2'   A    12      48.464  48.409  58.465  1.00  0.00           O  
ATOM    380 HO2'   A    12      48.604  49.309  58.769  1.00  0.00           H  
ATOM    381  O3'   A    12      48.788  49.769  60.812  1.00  0.00           O  
ATOM    382  P     G    13      47.442  50.486  61.251  1.00  0.00           P  
ATOM    383  OP1   G    13      47.660  51.934  61.247  1.00  0.00           O  
ATOM    384  OP2   G    13      46.938  49.766  62.469  1.00  0.00           O  
ATOM    385  O5'   G    13      46.330  50.195  60.128  1.00  0.00           O  
ATOM    386  C5'   G    13      46.316  50.836  58.853  1.00  0.00           C  
ATOM    387  H5'   G    13      47.270  50.814  58.327  1.00  0.00           H  
ATOM    388 H5''   G    13      45.888  51.830  58.991  1.00  0.00           H  
ATOM    389  C4'   G    13      45.211  50.155  58.043  1.00  0.00           C  
ATOM    390  H4'   G    13      45.187  50.459  56.997  1.00  0.00           H  
ATOM    391  O4'   G    13      45.301  48.738  58.050  1.00  0.00           O  
ATOM    392  C1'   G    13      43.962  48.217  58.249  1.00  0.00           C  
ATOM    393  H1'   G    13      43.659  47.604  57.401  1.00  0.00           H  
ATOM    394  N9    G    13      43.879  47.414  59.526  1.00  0.00           N  
ATOM    395  C8    G    13      44.552  47.541  60.704  1.00  0.00           C  
ATOM    396  H8    G    13      45.342  48.276  60.742  1.00  0.00           H  
ATOM    397  N7    G    13      44.166  46.725  61.648  1.00  0.00           N  
ATOM    398  C5    G    13      43.180  45.905  61.021  1.00  0.00           C  
ATOM    399  C6    G    13      42.498  44.702  61.428  1.00  0.00           C  
ATOM    400  O6    G    13      42.672  44.049  62.413  1.00  0.00           O  
ATOM    401  N1    G    13      41.564  44.257  60.514  1.00  0.00           N  
ATOM    402  H1    G    13      41.159  43.344  60.659  1.00  0.00           H  
ATOM    403  C2    G    13      41.407  44.821  59.300  1.00  0.00           C  
ATOM    404  N2    G    13      40.533  44.200  58.525  1.00  0.00           N  
ATOM    405  H21   G    13      40.262  44.630  57.652  1.00  0.00           H  
ATOM    406  H22   G    13      40.017  43.416  58.897  1.00  0.00           H  
ATOM    407  N3    G    13      42.130  45.868  58.859  1.00  0.00           N  
ATOM    408  C4    G    13      42.950  46.437  59.764  1.00  0.00           C  
ATOM    409  C3'   G    13      43.789  50.563  58.540  1.00  0.00           C  
ATOM    410  H3'   G    13      43.798  50.781  59.608  1.00  0.00           H  
ATOM    411  C2'   G    13      42.973  49.340  58.355  1.00  0.00           C  
ATOM    412  H2'   G    13      42.268  49.265  59.183  1.00  0.00           H  
ATOM    413  O2'   G    13      42.272  49.471  57.156  1.00  0.00           O  
ATOM    414 HO2'   G    13      42.599  50.301  56.801  1.00  0.00           H  
ATOM    415  O3'   G    13      43.283  51.657  57.791  1.00  0.00           O  
ATOM    416  P     U    14      42.828  53.013  58.528  1.00  0.00           P  
ATOM    417  OP1   U    14      42.151  53.765  57.467  1.00  0.00           O  
ATOM    418  OP2   U    14      44.031  53.480  59.217  1.00  0.00           O  
ATOM    419  O5'   U    14      41.697  52.584  59.496  1.00  0.00           O  
ATOM    420  C5'   U    14      40.509  51.926  59.069  1.00  0.00           C  
ATOM    421  H5'   U    14      40.750  51.155  58.337  1.00  0.00           H  
ATOM    422 H5''   U    14      39.783  52.664  58.728  1.00  0.00           H  
ATOM    423  C4'   U    14      39.822  51.152  60.164  1.00  0.00           C  
ATOM    424  H4'   U    14      38.955  50.595  59.809  1.00  0.00           H  
ATOM    425  O4'   U    14      40.698  50.143  60.640  1.00  0.00           O  
ATOM    426  C1'   U    14      40.206  49.624  61.861  1.00  0.00           C  
ATOM    427  H1'   U    14      39.541  48.797  61.608  1.00  0.00           H  
ATOM    428  N1    U    14      41.295  49.313  62.797  1.00  0.00           N  
ATOM    429  C6    U    14      42.030  50.311  63.326  1.00  0.00           C  
ATOM    430  H6    U    14      41.965  51.331  62.978  1.00  0.00           H  
ATOM    431  C5    U    14      42.897  49.972  64.328  1.00  0.00           C  
ATOM    432  H5    U    14      43.474  50.738  64.823  1.00  0.00           H  
ATOM    433  C4    U    14      43.098  48.658  64.796  1.00  0.00           C  
ATOM    434  O4    U    14      43.826  48.385  65.743  1.00  0.00           O  
ATOM    435  N3    U    14      42.475  47.670  64.048  1.00  0.00           N  
ATOM    436  H3    U    14      42.445  46.724  64.401  1.00  0.00           H  
ATOM    437  C2    U    14      41.481  48.011  63.204  1.00  0.00           C  
ATOM    438  O2    U    14      40.731  47.084  62.847  1.00  0.00           O  
ATOM    439  C3'   U    14      39.505  51.911  61.441  1.00  0.00           C  
ATOM    440  H3'   U    14      40.357  52.468  61.832  1.00  0.00           H  
ATOM    441  C2'   U    14      39.283  50.687  62.356  1.00  0.00           C  
ATOM    442  H2'   U    14      39.499  50.893  63.404  1.00  0.00           H  
ATOM    443  O2'   U    14      37.938  50.181  62.245  1.00  0.00           O  
ATOM    444 HO2'   U    14      37.264  50.822  62.481  1.00  0.00           H  
ATOM    445  O3'   U    14      38.285  52.701  61.249  1.00  0.00           O  
ATOM    446  P     G    15      37.634  53.571  62.447  1.00  0.00           P  
ATOM    447  OP1   G    15      36.843  54.618  61.812  1.00  0.00           O  
ATOM    448  OP2   G    15      38.644  53.932  63.405  1.00  0.00           O  
ATOM    449  O5'   G    15      36.577  52.575  63.103  1.00  0.00           O  
ATOM    450  C5'   G    15      35.487  52.067  62.419  1.00  0.00           C  
ATOM    451  H5'   G    15      35.730  51.473  61.538  1.00  0.00           H  
ATOM    452 H5''   G    15      34.874  52.833  61.941  1.00  0.00           H  
ATOM    453  C4'   G    15      34.603  51.290  63.388  1.00  0.00           C  
ATOM    454  H4'   G    15      33.764  50.800  62.894  1.00  0.00           H  
ATOM    455  O4'   G    15      35.473  50.411  64.111  1.00  0.00           O  
ATOM    456  C1'   G    15      34.753  50.146  65.245  1.00  0.00           C  
ATOM    457  H1'   G    15      33.879  49.540  65.005  1.00  0.00           H  
ATOM    458  N9    G    15      35.508  49.457  66.390  1.00  0.00           N  
ATOM    459  C8    G    15      36.672  49.855  67.046  1.00  0.00           C  
ATOM    460  H8    G    15      37.121  50.817  66.848  1.00  0.00           H  
ATOM    461  N7    G    15      37.195  48.884  67.834  1.00  0.00           N  
ATOM    462  C5    G    15      36.250  47.814  67.725  1.00  0.00           C  
ATOM    463  C6    G    15      36.145  46.629  68.506  1.00  0.00           C  
ATOM    464  O6    G    15      36.837  46.176  69.358  1.00  0.00           O  
ATOM    465  N1    G    15      34.957  45.976  68.192  1.00  0.00           N  
ATOM    466  H1    G    15      34.693  45.112  68.645  1.00  0.00           H  
ATOM    467  C2    G    15      33.986  46.399  67.343  1.00  0.00           C  
ATOM    468  N2    G    15      32.965  45.547  67.247  1.00  0.00           N  
ATOM    469  H21   G    15      32.082  45.839  66.852  1.00  0.00           H  
ATOM    470  H22   G    15      32.916  44.675  67.754  1.00  0.00           H  
ATOM    471  N3    G    15      34.024  47.468  66.639  1.00  0.00           N  
ATOM    472  C4    G    15      35.218  48.183  66.879  1.00  0.00           C  
ATOM    473  C3'   G    15      34.036  52.193  64.462  1.00  0.00           C  
ATOM    474  H3'   G    15      34.752  53.013  64.505  1.00  0.00           H  
ATOM    475  C2'   G    15      34.424  51.487  65.783  1.00  0.00           C  
ATOM    476  H2'   G    15      35.190  52.153  66.180  1.00  0.00           H  
ATOM    477  O2'   G    15      33.341  51.258  66.679  1.00  0.00           O  
ATOM    478 HO2'   G    15      33.157  52.035  67.213  1.00  0.00           H  
ATOM    479  O3'   G    15      32.631  52.418  64.220  1.00  0.00           O  
ATOM    480  P     C    16      32.002  53.785  64.449  1.00  0.00           P  
ATOM    481  OP1   C    16      30.594  53.613  64.363  1.00  0.00           O  
ATOM    482  OP2   C    16      32.767  54.737  63.579  1.00  0.00           O  
ATOM    483  O5'   C    16      32.312  54.036  66.018  1.00  0.00           O  
ATOM    484  C5'   C    16      31.280  53.650  67.026  1.00  0.00           C  
ATOM    485  H5'   C    16      31.151  52.573  66.919  1.00  0.00           H  
ATOM    486 H5''   C    16      30.316  54.119  66.829  1.00  0.00           H  
ATOM    487  C4'   C    16      31.674  54.011  68.403  1.00  0.00           C  
ATOM    488  H4'   C    16      30.904  53.769  69.137  1.00  0.00           H  
ATOM    489  O4'   C    16      32.813  53.291  68.875  1.00  0.00           O  
ATOM    490  C1'   C    16      33.828  54.109  69.388  1.00  0.00           C  
ATOM    491  H1'   C    16      34.042  53.829  70.419  1.00  0.00           H  
ATOM    492  N1    C    16      35.052  54.002  68.534  1.00  0.00           N  
ATOM    493  C6    C    16      35.088  54.600  67.272  1.00  0.00           C  
ATOM    494  H6    C    16      34.241  55.249  67.105  1.00  0.00           H  
ATOM    495  C5    C    16      36.189  54.480  66.565  1.00  0.00           C  
ATOM    496  H5    C    16      36.235  54.863  65.557  1.00  0.00           H  
ATOM    497  C4    C    16      37.294  53.698  67.046  1.00  0.00           C  
ATOM    498  N4    C    16      38.308  53.465  66.273  1.00  0.00           N  
ATOM    499  H41   C    16      38.989  52.734  66.421  1.00  0.00           H  
ATOM    500  H42   C    16      38.255  53.892  65.360  1.00  0.00           H  
ATOM    501  N3    C    16      37.162  52.925  68.138  1.00  0.00           N  
ATOM    502  C2    C    16      36.006  53.056  68.903  1.00  0.00           C  
ATOM    503  O2    C    16      35.895  52.374  69.850  1.00  0.00           O  
ATOM    504  C3'   C    16      32.053  55.520  68.522  1.00  0.00           C  
ATOM    505  H3'   C    16      32.346  55.785  67.506  1.00  0.00           H  
ATOM    506  C2'   C    16      33.275  55.521  69.467  1.00  0.00           C  
ATOM    507  H2'   C    16      34.033  56.274  69.249  1.00  0.00           H  
ATOM    508  O2'   C    16      32.926  55.748  70.795  1.00  0.00           O  
ATOM    509 HO2'   C    16      32.394  56.529  70.964  1.00  0.00           H  
ATOM    510  O3'   C    16      30.916  56.297  68.998  1.00  0.00           O  
ATOM    511  P     A    17      31.058  57.858  68.807  1.00  0.00           P  
ATOM    512  OP1   A    17      29.826  58.470  69.316  1.00  0.00           O  
ATOM    513  OP2   A    17      31.404  58.142  67.374  1.00  0.00           O  
ATOM    514  O5'   A    17      32.294  58.386  69.674  1.00  0.00           O  
ATOM    515  C5'   A    17      33.094  59.497  69.359  1.00  0.00           C  
ATOM    516  H5'   A    17      32.525  60.421  69.259  1.00  0.00           H  
ATOM    517 H5''   A    17      33.664  59.406  68.435  1.00  0.00           H  
ATOM    518  C4'   A    17      34.025  59.746  70.521  1.00  0.00           C  
ATOM    519  H4'   A    17      34.712  60.512  70.162  1.00  0.00           H  
ATOM    520  O4'   A    17      33.269  60.142  71.594  1.00  0.00           O  
ATOM    521  C1'   A    17      33.622  59.419  72.800  1.00  0.00           C  
ATOM    522  H1'   A    17      33.687  60.063  73.677  1.00  0.00           H  
ATOM    523  N9    A    17      32.687  58.317  73.212  1.00  0.00           N  
ATOM    524  C8    A    17      31.429  58.185  72.721  1.00  0.00           C  
ATOM    525  H8    A    17      31.081  58.787  71.894  1.00  0.00           H  
ATOM    526  N7    A    17      30.823  57.124  73.163  1.00  0.00           N  
ATOM    527  C5    A    17      31.687  56.698  74.209  1.00  0.00           C  
ATOM    528  C6    A    17      31.594  55.732  75.244  1.00  0.00           C  
ATOM    529  N6    A    17      30.580  54.924  75.409  1.00  0.00           N  
ATOM    530  H61   A    17      30.615  54.152  76.059  1.00  0.00           H  
ATOM    531  H62   A    17      29.929  54.858  74.640  1.00  0.00           H  
ATOM    532  N1    A    17      32.593  55.524  76.076  1.00  0.00           N  
ATOM    533  C2    A    17      33.640  56.322  75.922  1.00  0.00           C  
ATOM    534  H2    A    17      34.515  56.118  76.522  1.00  0.00           H  
ATOM    535  N3    A    17      33.845  57.287  75.045  1.00  0.00           N  
ATOM    536  C4    A    17      32.864  57.441  74.200  1.00  0.00           C  
ATOM    537  C3'   A    17      35.021  58.656  70.941  1.00  0.00           C  
ATOM    538  H3'   A    17      34.685  57.652  70.680  1.00  0.00           H  
ATOM    539  C2'   A    17      35.025  58.760  72.467  1.00  0.00           C  
ATOM    540  H2'   A    17      35.007  57.809  73.000  1.00  0.00           H  
ATOM    541  O2'   A    17      36.070  59.491  72.945  1.00  0.00           O  
ATOM    542 HO2'   A    17      36.750  59.341  72.285  1.00  0.00           H  
ATOM    543  O3'   A    17      36.266  58.862  70.391  1.00  0.00           O  
ATOM    544  P     G    18      36.822  57.968  69.148  1.00  0.00           P  
ATOM    545  OP1   G    18      38.233  58.357  69.002  1.00  0.00           O  
ATOM    546  OP2   G    18      35.869  58.013  68.012  1.00  0.00           O  
ATOM    547  O5'   G    18      36.732  56.450  69.806  1.00  0.00           O  
ATOM    548  C5'   G    18      37.773  55.752  70.432  1.00  0.00           C  
ATOM    549  H5'   G    18      38.586  55.514  69.747  1.00  0.00           H  
ATOM    550 H5''   G    18      37.342  54.781  70.673  1.00  0.00           H  
ATOM    551  C4'   G    18      38.253  56.391  71.719  1.00  0.00           C  
ATOM    552  H4'   G    18      38.863  57.269  71.505  1.00  0.00           H  
ATOM    553  O4'   G    18      37.222  56.803  72.464  1.00  0.00           O  
ATOM    554  C1'   G    18      37.158  56.182  73.698  1.00  0.00           C  
ATOM    555  H1'   G    18      36.993  56.862  74.533  1.00  0.00           H  
ATOM    556  N9    G    18      36.095  55.123  73.602  1.00  0.00           N  
ATOM    557  C8    G    18      35.221  54.939  72.640  1.00  0.00           C  
ATOM    558  H8    G    18      35.328  55.528  71.741  1.00  0.00           H  
ATOM    559  N7    G    18      34.327  53.969  72.877  1.00  0.00           N  
ATOM    560  C5    G    18      34.615  53.576  74.192  1.00  0.00           C  
ATOM    561  C6    G    18      34.038  52.569  75.053  1.00  0.00           C  
ATOM    562  O6    G    18      33.002  51.928  74.797  1.00  0.00           O  
ATOM    563  N1    G    18      34.723  52.352  76.187  1.00  0.00           N  
ATOM    564  H1    G    18      34.606  51.450  76.626  1.00  0.00           H  
ATOM    565  C2    G    18      35.839  53.006  76.509  1.00  0.00           C  
ATOM    566  N2    G    18      36.413  52.493  77.613  1.00  0.00           N  
ATOM    567  H21   G    18      36.018  51.663  78.031  1.00  0.00           H  
ATOM    568  H22   G    18      37.229  52.895  78.051  1.00  0.00           H  
ATOM    569  N3    G    18      36.414  53.986  75.782  1.00  0.00           N  
ATOM    570  C4    G    18      35.748  54.220  74.589  1.00  0.00           C  
ATOM    571  C3'   G    18      38.943  55.288  72.550  1.00  0.00           C  
ATOM    572  H3'   G    18      38.456  54.323  72.408  1.00  0.00           H  
ATOM    573  C2'   G    18      38.606  55.700  73.971  1.00  0.00           C  
ATOM    574  H2'   G    18      38.570  54.776  74.549  1.00  0.00           H  
ATOM    575  O2'   G    18      39.482  56.695  74.456  1.00  0.00           O  
ATOM    576 HO2'   G    18      40.300  56.532  73.981  1.00  0.00           H  
ATOM    577  O3'   G    18      40.389  55.253  72.221  1.00  0.00           O  
ATOM    578  P     C    19      41.163  53.940  71.770  1.00  0.00           P  
ATOM    579  OP1   C    19      42.576  54.266  71.445  1.00  0.00           O  
ATOM    580  OP2   C    19      40.320  53.264  70.787  1.00  0.00           O  
ATOM    581  O5'   C    19      41.134  52.926  73.033  1.00  0.00           O  
ATOM    582  C5'   C    19      42.135  52.994  74.060  1.00  0.00           C  
ATOM    583  H5'   C    19      42.245  54.037  74.358  1.00  0.00           H  
ATOM    584 H5''   C    19      43.065  52.695  73.577  1.00  0.00           H  
ATOM    585  C4'   C    19      41.820  52.173  75.268  1.00  0.00           C  
ATOM    586  H4'   C    19      42.610  52.340  76.000  1.00  0.00           H  
ATOM    587  O4'   C    19      40.599  52.498  75.949  1.00  0.00           O  
ATOM    588  C1'   C    19      40.001  51.275  76.394  1.00  0.00           C  
ATOM    589  H1'   C    19      39.783  51.425  77.451  1.00  0.00           H  
ATOM    590  N1    C    19      38.717  50.966  75.597  1.00  0.00           N  
ATOM    591  C6    C    19      38.380  51.686  74.500  1.00  0.00           C  
ATOM    592  H6    C    19      38.886  52.582  74.172  1.00  0.00           H  
ATOM    593  C5    C    19      37.245  51.255  73.811  1.00  0.00           C  
ATOM    594  H5    C    19      36.935  51.809  72.937  1.00  0.00           H  
ATOM    595  C4    C    19      36.550  50.093  74.231  1.00  0.00           C  
ATOM    596  N4    C    19      35.506  49.702  73.615  1.00  0.00           N  
ATOM    597  H41   C    19      34.988  48.977  74.093  1.00  0.00           H  
ATOM    598  H42   C    19      35.156  50.246  72.839  1.00  0.00           H  
ATOM    599  N3    C    19      36.786  49.423  75.363  1.00  0.00           N  
ATOM    600  C2    C    19      37.932  49.824  76.016  1.00  0.00           C  
ATOM    601  O2    C    19      38.238  49.310  77.103  1.00  0.00           O  
ATOM    602  C3'   C    19      41.740  50.717  74.952  1.00  0.00           C  
ATOM    603  H3'   C    19      41.141  50.527  74.061  1.00  0.00           H  
ATOM    604  C2'   C    19      41.041  50.182  76.227  1.00  0.00           C  
ATOM    605  H2'   C    19      40.540  49.220  76.112  1.00  0.00           H  
ATOM    606  O2'   C    19      41.932  50.163  77.314  1.00  0.00           O  
ATOM    607 HO2'   C    19      42.741  50.484  76.909  1.00  0.00           H  
ATOM    608  O3'   C    19      43.049  50.268  74.737  1.00  0.00           O  
ATOM    609  P     C    20      43.305  48.887  74.001  1.00  0.00           P  
ATOM    610  OP1   C    20      44.737  48.601  73.959  1.00  0.00           O  
ATOM    611  OP2   C    20      42.501  48.837  72.784  1.00  0.00           O  
ATOM    612  O5'   C    20      42.736  47.655  74.808  1.00  0.00           O  
ATOM    613  C5'   C    20      43.160  47.307  76.056  1.00  0.00           C  
ATOM    614  H5'   C    20      43.254  48.174  76.710  1.00  0.00           H  
ATOM    615 H5''   C    20      44.134  46.859  75.859  1.00  0.00           H  
ATOM    616  C4'   C    20      42.203  46.289  76.672  1.00  0.00           C  
ATOM    617  H4'   C    20      42.657  45.944  77.601  1.00  0.00           H  
ATOM    618  O4'   C    20      40.919  46.725  76.989  1.00  0.00           O  
ATOM    619  C1'   C    20      40.043  45.572  76.815  1.00  0.00           C  
ATOM    620  H1'   C    20      39.404  45.301  77.655  1.00  0.00           H  
ATOM    621  N1    C    20      39.205  45.793  75.652  1.00  0.00           N  
ATOM    622  C6    C    20      39.369  46.897  74.813  1.00  0.00           C  
ATOM    623  H6    C    20      40.300  47.421  74.968  1.00  0.00           H  
ATOM    624  C5    C    20      38.593  47.149  73.760  1.00  0.00           C  
ATOM    625  H5    C    20      38.847  47.970  73.105  1.00  0.00           H  
ATOM    626  C4    C    20      37.534  46.237  73.541  1.00  0.00           C  
ATOM    627  N4    C    20      36.720  46.525  72.601  1.00  0.00           N  
ATOM    628  H41   C    20      36.789  47.430  72.158  1.00  0.00           H  
ATOM    629  H42   C    20      35.969  45.871  72.429  1.00  0.00           H  
ATOM    630  N3    C    20      37.256  45.197  74.329  1.00  0.00           N  
ATOM    631  C2    C    20      38.081  44.946  75.402  1.00  0.00           C  
ATOM    632  O2    C    20      37.809  44.014  76.180  1.00  0.00           O  
ATOM    633  C3'   C    20      42.134  45.105  75.689  1.00  0.00           C  
ATOM    634  H3'   C    20      41.874  45.447  74.687  1.00  0.00           H  
ATOM    635  C2'   C    20      40.978  44.425  76.448  1.00  0.00           C  
ATOM    636  H2'   C    20      40.429  43.712  75.833  1.00  0.00           H  
ATOM    637  O2'   C    20      41.462  43.717  77.562  1.00  0.00           O  
ATOM    638 HO2'   C    20      40.880  42.970  77.717  1.00  0.00           H  
ATOM    639  O3'   C    20      43.293  44.285  75.646  1.00  0.00           O  
ATOM    640  P     C    21      43.552  43.199  74.419  1.00  0.00           P  
ATOM    641  OP1   C    21      44.814  42.564  74.807  1.00  0.00           O  
ATOM    642  OP2   C    21      43.569  43.972  73.177  1.00  0.00           O  
ATOM    643  O5'   C    21      42.330  42.185  74.398  1.00  0.00           O  
ATOM    644  C5'   C    21      42.224  41.187  75.388  1.00  0.00           C  
ATOM    645  H5'   C    21      42.575  41.525  76.363  1.00  0.00           H  
ATOM    646 H5''   C    21      42.906  40.391  75.091  1.00  0.00           H  
ATOM    647  C4'   C    21      40.897  40.472  75.205  1.00  0.00           C  
ATOM    648  H4'   C    21      40.853  39.724  75.997  1.00  0.00           H  
ATOM    649  O4'   C    21      39.740  41.294  75.296  1.00  0.00           O  
ATOM    650  C1'   C    21      38.672  40.817  74.516  1.00  0.00           C  
ATOM    651  H1'   C    21      37.838  40.705  75.210  1.00  0.00           H  
ATOM    652  N1    C    21      38.209  41.698  73.411  1.00  0.00           N  
ATOM    653  C6    C    21      38.961  42.744  72.929  1.00  0.00           C  
ATOM    654  H6    C    21      39.900  43.025  73.383  1.00  0.00           H  
ATOM    655  C5    C    21      38.419  43.468  71.937  1.00  0.00           C  
ATOM    656  H5    C    21      38.979  44.266  71.473  1.00  0.00           H  
ATOM    657  C4    C    21      37.111  43.092  71.417  1.00  0.00           C  
ATOM    658  N4    C    21      36.590  43.661  70.383  1.00  0.00           N  
ATOM    659  H41   C    21      35.654  43.388  70.118  1.00  0.00           H  
ATOM    660  H42   C    21      36.903  44.609  70.228  1.00  0.00           H  
ATOM    661  N3    C    21      36.451  42.059  71.850  1.00  0.00           N  
ATOM    662  C2    C    21      36.936  41.352  72.894  1.00  0.00           C  
ATOM    663  O2    C    21      36.228  40.402  73.184  1.00  0.00           O  
ATOM    664  C3'   C    21      40.647  39.787  73.854  1.00  0.00           C  
ATOM    665  H3'   C    21      40.837  40.535  73.085  1.00  0.00           H  
ATOM    666  C2'   C    21      39.173  39.488  73.971  1.00  0.00           C  
ATOM    667  H2'   C    21      38.822  39.136  73.001  1.00  0.00           H  
ATOM    668  O2'   C    21      38.813  38.454  74.904  1.00  0.00           O  
ATOM    669 HO2'   C    21      38.442  37.692  74.453  1.00  0.00           H  
ATOM    670  O3'   C    21      41.457  38.634  73.712  1.00  0.00           O  
ATOM    671  P     G    22      41.923  38.182  72.201  1.00  0.00           P  
ATOM    672  OP1   G    22      42.801  36.994  72.347  1.00  0.00           O  
ATOM    673  OP2   G    22      42.590  39.364  71.633  1.00  0.00           O  
ATOM    674  O5'   G    22      40.551  37.871  71.358  1.00  0.00           O  
ATOM    675  C5'   G    22      39.868  36.634  71.419  1.00  0.00           C  
ATOM    676  H5'   G    22      39.617  36.303  72.427  1.00  0.00           H  
ATOM    677 H5''   G    22      40.472  35.864  70.939  1.00  0.00           H  
ATOM    678  C4'   G    22      38.460  36.811  70.703  1.00  0.00           C  
ATOM    679  H4'   G    22      37.767  36.006  70.949  1.00  0.00           H  
ATOM    680  O4'   G    22      37.825  38.046  71.006  1.00  0.00           O  
ATOM    681  C1'   G    22      37.309  38.689  69.808  1.00  0.00           C  
ATOM    682  H1'   G    22      36.254  38.895  69.988  1.00  0.00           H  
ATOM    683  N9    G    22      38.022  39.870  69.458  1.00  0.00           N  
ATOM    684  C8    G    22      39.290  40.359  69.900  1.00  0.00           C  
ATOM    685  H8    G    22      39.898  39.865  70.644  1.00  0.00           H  
ATOM    686  N7    G    22      39.716  41.367  69.254  1.00  0.00           N  
ATOM    687  C5    G    22      38.556  41.873  68.574  1.00  0.00           C  
ATOM    688  C6    G    22      38.424  43.030  67.790  1.00  0.00           C  
ATOM    689  O6    G    22      39.250  43.937  67.637  1.00  0.00           O  
ATOM    690  N1    G    22      37.256  43.111  67.126  1.00  0.00           N  
ATOM    691  H1    G    22      37.104  43.905  66.520  1.00  0.00           H  
ATOM    692  C2    G    22      36.272  42.218  67.390  1.00  0.00           C  
ATOM    693  N2    G    22      35.080  42.545  66.994  1.00  0.00           N  
ATOM    694  H21   G    22      35.043  43.233  66.255  1.00  0.00           H  
ATOM    695  H22   G    22      34.276  41.943  67.098  1.00  0.00           H  
ATOM    696  N3    G    22      36.304  41.112  68.125  1.00  0.00           N  
ATOM    697  C4    G    22      37.530  40.888  68.635  1.00  0.00           C  
ATOM    698  C3'   G    22      38.523  36.716  69.174  1.00  0.00           C  
ATOM    699  H3'   G    22      39.458  37.210  68.908  1.00  0.00           H  
ATOM    700  C2'   G    22      37.419  37.647  68.716  1.00  0.00           C  
ATOM    701  H2'   G    22      37.684  38.057  67.741  1.00  0.00           H  
ATOM    702  O2'   G    22      36.197  36.913  68.713  1.00  0.00           O  
ATOM    703 HO2'   G    22      36.402  36.149  68.169  1.00  0.00           H  
ATOM    704  O3'   G    22      38.569  35.386  68.580  1.00  0.00           O  
ATOM    705  P     U    23      38.989  34.998  67.164  1.00  0.00           P  
ATOM    706  OP1   U    23      38.838  33.607  66.949  1.00  0.00           O  
ATOM    707  OP2   U    23      40.309  35.573  66.883  1.00  0.00           O  
ATOM    708  O5'   U    23      37.978  35.826  66.269  1.00  0.00           O  
ATOM    709  C5'   U    23      36.706  35.384  65.938  1.00  0.00           C  
ATOM    710  H5'   U    23      36.190  34.896  66.765  1.00  0.00           H  
ATOM    711 H5''   U    23      36.868  34.583  65.217  1.00  0.00           H  
ATOM    712  C4'   U    23      35.790  36.465  65.247  1.00  0.00           C  
ATOM    713  H4'   U    23      34.756  36.129  65.317  1.00  0.00           H  
ATOM    714  O4'   U    23      35.870  37.724  65.918  1.00  0.00           O  
ATOM    715  C1'   U    23      35.701  38.754  64.907  1.00  0.00           C  
ATOM    716  H1'   U    23      34.809  39.348  65.108  1.00  0.00           H  
ATOM    717  N1    U    23      36.860  39.636  64.811  1.00  0.00           N  
ATOM    718  C6    U    23      37.979  39.429  65.556  1.00  0.00           C  
ATOM    719  H6    U    23      38.218  38.462  65.973  1.00  0.00           H  
ATOM    720  C5    U    23      38.987  40.365  65.579  1.00  0.00           C  
ATOM    721  H5    U    23      39.966  40.115  65.961  1.00  0.00           H  
ATOM    722  C4    U    23      38.837  41.642  64.890  1.00  0.00           C  
ATOM    723  O4    U    23      39.712  42.483  64.786  1.00  0.00           O  
ATOM    724  N3    U    23      37.637  41.808  64.247  1.00  0.00           N  
ATOM    725  H3    U    23      37.357  42.710  63.888  1.00  0.00           H  
ATOM    726  C2    U    23      36.647  40.897  64.202  1.00  0.00           C  
ATOM    727  O2    U    23      35.594  41.195  63.595  1.00  0.00           O  
ATOM    728  C3'   U    23      36.112  36.679  63.789  1.00  0.00           C  
ATOM    729  H3'   U    23      37.190  36.713  63.630  1.00  0.00           H  
ATOM    730  C2'   U    23      35.487  38.012  63.551  1.00  0.00           C  
ATOM    731  H2'   U    23      35.927  38.527  62.697  1.00  0.00           H  
ATOM    732  O2'   U    23      34.079  37.945  63.370  1.00  0.00           O  
ATOM    733 HO2'   U    23      33.737  38.626  62.787  1.00  0.00           H  
ATOM    734  O3'   U    23      35.636  35.698  62.927  1.00  0.00           O  
ATOM    735  P     C    24      36.496  35.164  61.664  1.00  0.00           P  
ATOM    736  OP1   C    24      35.784  34.088  60.939  1.00  0.00           O  
ATOM    737  OP2   C    24      37.860  34.841  62.158  1.00  0.00           O  
ATOM    738  O5'   C    24      36.684  36.328  60.607  1.00  0.00           O  
ATOM    739  C5'   C    24      35.509  36.837  59.934  1.00  0.00           C  
ATOM    740  H5'   C    24      34.784  37.170  60.677  1.00  0.00           H  
ATOM    741 H5''   C    24      35.113  36.079  59.258  1.00  0.00           H  
ATOM    742  C4'   C    24      35.839  38.066  59.072  1.00  0.00           C  
ATOM    743  H4'   C    24      34.909  38.317  58.562  1.00  0.00           H  
ATOM    744  O4'   C    24      36.078  39.150  59.962  1.00  0.00           O  
ATOM    745  C1'   C    24      36.959  40.085  59.421  1.00  0.00           C  
ATOM    746  H1'   C    24      36.378  41.006  59.366  1.00  0.00           H  
ATOM    747  N1    C    24      38.229  40.269  60.270  1.00  0.00           N  
ATOM    748  C6    C    24      38.567  39.477  61.366  1.00  0.00           C  
ATOM    749  H6    C    24      38.054  38.529  61.421  1.00  0.00           H  
ATOM    750  C5    C    24      39.633  39.777  62.109  1.00  0.00           C  
ATOM    751  H5    C    24      39.961  39.231  62.981  1.00  0.00           H  
ATOM    752  C4    C    24      40.278  41.029  61.778  1.00  0.00           C  
ATOM    753  N4    C    24      41.273  41.345  62.538  1.00  0.00           N  
ATOM    754  H41   C    24      41.492  40.793  63.355  1.00  0.00           H  
ATOM    755  H42   C    24      41.514  42.322  62.460  1.00  0.00           H  
ATOM    756  N3    C    24      40.001  41.822  60.716  1.00  0.00           N  
ATOM    757  C2    C    24      38.889  41.485  60.018  1.00  0.00           C  
ATOM    758  O2    C    24      38.521  42.235  59.070  1.00  0.00           O  
ATOM    759  C3'   C    24      36.994  38.010  58.136  1.00  0.00           C  
ATOM    760  H3'   C    24      37.866  37.565  58.616  1.00  0.00           H  
ATOM    761  C2'   C    24      37.349  39.519  57.979  1.00  0.00           C  
ATOM    762  H2'   C    24      38.417  39.674  57.830  1.00  0.00           H  
ATOM    763  O2'   C    24      36.499  40.084  56.915  1.00  0.00           O  
ATOM    764 HO2'   C    24      37.065  40.614  56.349  1.00  0.00           H  
ATOM    765  O3'   C    24      36.723  37.321  56.973  1.00  0.00           O  
ATOM    766  P     U    25      37.829  36.694  56.004  1.00  0.00           P  
ATOM    767  OP1   U    25      37.116  36.014  54.925  1.00  0.00           O  
ATOM    768  OP2   U    25      38.798  36.001  56.923  1.00  0.00           O  
ATOM    769  O5'   U    25      38.540  38.050  55.405  1.00  0.00           O  
ATOM    770  C5'   U    25      38.199  38.560  54.134  1.00  0.00           C  
ATOM    771  H5'   U    25      37.141  38.805  54.226  1.00  0.00           H  
ATOM    772 H5''   U    25      38.342  37.883  53.292  1.00  0.00           H  
ATOM    773  C4'   U    25      39.060  39.759  53.861  1.00  0.00           C  
ATOM    774  H4'   U    25      38.601  40.335  53.058  1.00  0.00           H  
ATOM    775  O4'   U    25      39.181  40.611  55.029  1.00  0.00           O  
ATOM    776  C1'   U    25      40.498  41.243  55.139  1.00  0.00           C  
ATOM    777  H1'   U    25      40.412  42.328  55.078  1.00  0.00           H  
ATOM    778  N1    U    25      41.182  40.867  56.410  1.00  0.00           N  
ATOM    779  C6    U    25      40.855  39.711  57.081  1.00  0.00           C  
ATOM    780  H6    U    25      40.093  38.977  56.865  1.00  0.00           H  
ATOM    781  C5    U    25      41.521  39.370  58.185  1.00  0.00           C  
ATOM    782  H5    U    25      41.067  38.567  58.747  1.00  0.00           H  
ATOM    783  C4    U    25      42.526  40.204  58.680  1.00  0.00           C  
ATOM    784  O4    U    25      43.105  39.937  59.738  1.00  0.00           O  
ATOM    785  N3    U    25      42.764  41.369  58.084  1.00  0.00           N  
ATOM    786  H3    U    25      43.553  41.874  58.464  1.00  0.00           H  
ATOM    787  C2    U    25      42.185  41.695  56.896  1.00  0.00           C  
ATOM    788  O2    U    25      42.402  42.819  56.526  1.00  0.00           O  
ATOM    789  C3'   U    25      40.535  39.354  53.563  1.00  0.00           C  
ATOM    790  H3'   U    25      40.728  38.615  54.341  1.00  0.00           H  
ATOM    791  C2'   U    25      41.256  40.732  53.901  1.00  0.00           C  
ATOM    792  H2'   U    25      42.312  40.580  54.121  1.00  0.00           H  
ATOM    793  O2'   U    25      41.107  41.668  52.820  1.00  0.00           O  
ATOM    794 HO2'   U    25      41.131  41.199  51.983  1.00  0.00           H  
ATOM    795  O3'   U    25      40.701  38.965  52.214  1.00  0.00           O  
ATOM    796  P     U    26      42.037  38.248  51.664  1.00  0.00           P  
ATOM    797  OP1   U    26      41.821  37.968  50.180  1.00  0.00           O  
ATOM    798  OP2   U    26      42.373  37.165  52.600  1.00  0.00           O  
ATOM    799  O5'   U    26      43.142  39.426  51.914  1.00  0.00           O  
ATOM    800  C5'   U    26      43.208  40.495  51.002  1.00  0.00           C  
ATOM    801  H5'   U    26      42.300  41.098  51.005  1.00  0.00           H  
ATOM    802 H5''   U    26      43.460  40.177  49.990  1.00  0.00           H  
ATOM    803  C4'   U    26      44.369  41.369  51.476  1.00  0.00           C  
ATOM    804  H4'   U    26      44.410  42.292  50.896  1.00  0.00           H  
ATOM    805  O4'   U    26      44.227  41.928  52.792  1.00  0.00           O  
ATOM    806  C1'   U    26      45.468  42.175  53.440  1.00  0.00           C  
ATOM    807  H1'   U    26      45.710  43.223  53.620  1.00  0.00           H  
ATOM    808  N1    U    26      45.529  41.332  54.667  1.00  0.00           N  
ATOM    809  C6    U    26      44.923  40.098  54.804  1.00  0.00           C  
ATOM    810  H6    U    26      44.403  39.675  53.958  1.00  0.00           H  
ATOM    811  C5    U    26      44.914  39.356  55.932  1.00  0.00           C  
ATOM    812  H5    U    26      44.398  38.408  55.962  1.00  0.00           H  
ATOM    813  C4    U    26      45.690  39.830  57.054  1.00  0.00           C  
ATOM    814  O4    U    26      45.813  39.242  58.135  1.00  0.00           O  
ATOM    815  N3    U    26      46.264  41.096  56.913  1.00  0.00           N  
ATOM    816  H3    U    26      46.954  41.272  57.629  1.00  0.00           H  
ATOM    817  C2    U    26      46.215  41.883  55.750  1.00  0.00           C  
ATOM    818  O2    U    26      46.832  42.894  55.631  1.00  0.00           O  
ATOM    819  C3'   U    26      45.710  40.664  51.521  1.00  0.00           C  
ATOM    820  H3'   U    26      45.594  39.680  51.974  1.00  0.00           H  
ATOM    821  C2'   U    26      46.465  41.624  52.446  1.00  0.00           C  
ATOM    822  H2'   U    26      47.375  41.203  52.875  1.00  0.00           H  
ATOM    823  O2'   U    26      46.983  42.671  51.765  1.00  0.00           O  
ATOM    824 HO2'   U    26      47.133  42.457  50.841  1.00  0.00           H  
ATOM    825  O3'   U    26      46.210  40.574  50.218  1.00  0.00           O  
ATOM    826  P     A    27      47.378  39.680  49.686  1.00  0.00           P  
ATOM    827  OP1   A    27      47.749  40.224  48.366  1.00  0.00           O  
ATOM    828  OP2   A    27      46.946  38.258  49.833  1.00  0.00           O  
ATOM    829  O5'   A    27      48.503  40.042  50.778  1.00  0.00           O  
ATOM    830  C5'   A    27      49.527  40.967  50.471  1.00  0.00           C  
ATOM    831  H5'   A    27      49.196  41.996  50.328  1.00  0.00           H  
ATOM    832 H5''   A    27      49.979  40.620  49.542  1.00  0.00           H  
ATOM    833  C4'   A    27      50.663  41.018  51.554  1.00  0.00           C  
ATOM    834  H4'   A    27      51.368  41.822  51.343  1.00  0.00           H  
ATOM    835  O4'   A    27      50.080  41.289  52.842  1.00  0.00           O  
ATOM    836  C1'   A    27      50.844  40.559  53.829  1.00  0.00           C  
ATOM    837  H1'   A    27      51.408  41.115  54.579  1.00  0.00           H  
ATOM    838  N9    A    27      50.058  39.589  54.575  1.00  0.00           N  
ATOM    839  C8    A    27      48.813  39.054  54.252  1.00  0.00           C  
ATOM    840  H8    A    27      48.278  39.265  53.338  1.00  0.00           H  
ATOM    841  N7    A    27      48.233  38.482  55.312  1.00  0.00           N  
ATOM    842  C5    A    27      49.274  38.559  56.279  1.00  0.00           C  
ATOM    843  C6    A    27      49.398  38.089  57.654  1.00  0.00           C  
ATOM    844  N6    A    27      48.546  37.563  58.500  1.00  0.00           N  
ATOM    845  H61   A    27      47.714  37.254  58.017  1.00  0.00           H  
ATOM    846  H62   A    27      48.824  37.386  59.455  1.00  0.00           H  
ATOM    847  N1    A    27      50.479  38.510  58.376  1.00  0.00           N  
ATOM    848  C2    A    27      51.379  39.156  57.759  1.00  0.00           C  
ATOM    849  H2    A    27      52.218  39.435  58.379  1.00  0.00           H  
ATOM    850  N3    A    27      51.437  39.527  56.433  1.00  0.00           N  
ATOM    851  C4    A    27      50.353  39.136  55.777  1.00  0.00           C  
ATOM    852  C3'   A    27      51.325  39.624  51.714  1.00  0.00           C  
ATOM    853  H3'   A    27      50.477  38.943  51.782  1.00  0.00           H  
ATOM    854  C2'   A    27      51.955  39.793  53.067  1.00  0.00           C  
ATOM    855  H2'   A    27      52.230  38.893  53.617  1.00  0.00           H  
ATOM    856  O2'   A    27      53.018  40.820  53.094  1.00  0.00           O  
ATOM    857 HO2'   A    27      53.847  40.512  53.466  1.00  0.00           H  
ATOM    858  O3'   A    27      52.052  39.153  50.593  1.00  0.00           O  
ATOM    859  P     C    28      52.485  37.625  50.496  1.00  0.00           P  
ATOM    860  OP1   C    28      53.224  37.386  49.208  1.00  0.00           O  
ATOM    861  OP2   C    28      51.291  36.813  50.776  1.00  0.00           O  
ATOM    862  O5'   C    28      53.487  37.271  51.661  1.00  0.00           O  
ATOM    863  C5'   C    28      54.847  37.730  51.679  1.00  0.00           C  
ATOM    864  H5'   C    28      54.840  38.728  51.241  1.00  0.00           H  
ATOM    865 H5''   C    28      55.392  37.162  50.925  1.00  0.00           H  
ATOM    866  C4'   C    28      55.492  37.700  53.027  1.00  0.00           C  
ATOM    867  H4'   C    28      56.378  38.332  52.960  1.00  0.00           H  
ATOM    868  O4'   C    28      54.616  38.209  53.951  1.00  0.00           O  
ATOM    869  C1'   C    28      54.761  37.470  55.215  1.00  0.00           C  
ATOM    870  H1'   C    28      54.970  38.184  56.012  1.00  0.00           H  
ATOM    871  N1    C    28      53.586  36.618  55.619  1.00  0.00           N  
ATOM    872  C6    C    28      52.521  36.404  54.779  1.00  0.00           C  
ATOM    873  H6    C    28      52.439  36.817  53.785  1.00  0.00           H  
ATOM    874  C5    C    28      51.446  35.707  55.267  1.00  0.00           C  
ATOM    875  H5    C    28      50.594  35.539  54.625  1.00  0.00           H  
ATOM    876  C4    C    28      51.515  35.258  56.573  1.00  0.00           C  
ATOM    877  N4    C    28      50.487  34.733  57.044  1.00  0.00           N  
ATOM    878  H41   C    28      49.828  34.507  56.313  1.00  0.00           H  
ATOM    879  H42   C    28      50.390  34.537  58.030  1.00  0.00           H  
ATOM    880  N3    C    28      52.505  35.424  57.445  1.00  0.00           N  
ATOM    881  C2    C    28      53.607  36.084  56.943  1.00  0.00           C  
ATOM    882  O2    C    28      54.515  36.204  57.753  1.00  0.00           O  
ATOM    883  C3'   C    28      55.920  36.360  53.553  1.00  0.00           C  
ATOM    884  H3'   C    28      55.171  35.611  53.295  1.00  0.00           H  
ATOM    885  C2'   C    28      56.026  36.655  55.050  1.00  0.00           C  
ATOM    886  H2'   C    28      55.958  35.674  55.520  1.00  0.00           H  
ATOM    887  O2'   C    28      57.138  37.452  55.482  1.00  0.00           O  
ATOM    888 HO2'   C    28      57.983  37.210  55.096  1.00  0.00           H  
ATOM    889  O3'   C    28      57.142  35.964  52.949  1.00  0.00           O  
ATOM    890  P     A    29      57.552  34.392  52.992  1.00  0.00           P  
ATOM    891  OP1   A    29      58.994  34.285  52.594  1.00  0.00           O  
ATOM    892  OP2   A    29      56.527  33.532  52.321  1.00  0.00           O  
ATOM    893  O5'   A    29      57.541  34.024  54.560  1.00  0.00           O  
ATOM    894  C5'   A    29      58.647  34.274  55.354  1.00  0.00           C  
ATOM    895  H5'   A    29      58.748  35.339  55.562  1.00  0.00           H  
ATOM    896 H5''   A    29      59.486  33.879  54.781  1.00  0.00           H  
ATOM    897  C4'   A    29      58.494  33.495  56.628  1.00  0.00           C  
ATOM    898  H4'   A    29      59.398  33.619  57.224  1.00  0.00           H  
ATOM    899  O4'   A    29      57.351  33.799  57.441  1.00  0.00           O  
ATOM    900  C1'   A    29      56.782  32.589  57.878  1.00  0.00           C  
ATOM    901  H1'   A    29      56.701  32.610  58.964  1.00  0.00           H  
ATOM    902  N9    A    29      55.381  32.405  57.278  1.00  0.00           N  
ATOM    903  C8    A    29      54.844  32.951  56.136  1.00  0.00           C  
ATOM    904  H8    A    29      55.521  33.274  55.358  1.00  0.00           H  
ATOM    905  N7    A    29      53.559  32.720  55.927  1.00  0.00           N  
ATOM    906  C5    A    29      53.189  32.066  57.100  1.00  0.00           C  
ATOM    907  C6    A    29      51.889  31.592  57.625  1.00  0.00           C  
ATOM    908  N6    A    29      50.650  31.666  57.134  1.00  0.00           N  
ATOM    909  H61   A    29      50.523  32.033  56.202  1.00  0.00           H  
ATOM    910  H62   A    29      49.981  30.994  57.484  1.00  0.00           H  
ATOM    911  N1    A    29      51.905  30.994  58.836  1.00  0.00           N  
ATOM    912  C2    A    29      53.030  30.919  59.509  1.00  0.00           C  
ATOM    913  H2    A    29      52.846  30.397  60.436  1.00  0.00           H  
ATOM    914  N3    A    29      54.252  31.238  59.121  1.00  0.00           N  
ATOM    915  C4    A    29      54.280  31.857  57.921  1.00  0.00           C  
ATOM    916  C3'   A    29      58.294  32.008  56.231  1.00  0.00           C  
ATOM    917  H3'   A    29      57.541  31.978  55.443  1.00  0.00           H  
ATOM    918  C2'   A    29      57.708  31.372  57.493  1.00  0.00           C  
ATOM    919  H2'   A    29      57.137  30.446  57.428  1.00  0.00           H  
ATOM    920  O2'   A    29      58.715  31.287  58.547  1.00  0.00           O  
ATOM    921 HO2'   A    29      59.579  31.088  58.177  1.00  0.00           H  
ATOM    922  O3'   A    29      59.490  31.342  55.918  1.00  0.00           O  
ATOM    923  P     C    30      59.444  29.982  55.058  1.00  0.00           P  
ATOM    924  OP1   C    30      60.852  29.704  54.771  1.00  0.00           O  
ATOM    925  OP2   C    30      58.536  30.339  54.007  1.00  0.00           O  
ATOM    926  O5'   C    30      58.745  28.873  56.014  1.00  0.00           O  
ATOM    927  C5'   C    30      59.444  28.314  57.121  1.00  0.00           C  
ATOM    928  H5'   C    30      59.941  29.080  57.717  1.00  0.00           H  
ATOM    929 H5''   C    30      60.221  27.626  56.788  1.00  0.00           H  
ATOM    930  C4'   C    30      58.432  27.587  58.010  1.00  0.00           C  
ATOM    931  H4'   C    30      59.019  27.267  58.871  1.00  0.00           H  
ATOM    932  O4'   C    30      57.326  28.371  58.511  1.00  0.00           O  
ATOM    933  C1'   C    30      56.148  27.565  58.616  1.00  0.00           C  
ATOM    934  H1'   C    30      55.797  27.698  59.640  1.00  0.00           H  
ATOM    935  N1    C    30      55.062  28.021  57.641  1.00  0.00           N  
ATOM    936  C6    C    30      55.266  28.271  56.305  1.00  0.00           C  
ATOM    937  H6    C    30      56.261  28.217  55.889  1.00  0.00           H  
ATOM    938  C5    C    30      54.208  28.623  55.598  1.00  0.00           C  
ATOM    939  H5    C    30      54.438  28.985  54.607  1.00  0.00           H  
ATOM    940  C4    C    30      52.868  28.526  56.152  1.00  0.00           C  
ATOM    941  N4    C    30      51.819  28.924  55.582  1.00  0.00           N  
ATOM    942  H41   C    30      50.942  28.837  56.075  1.00  0.00           H  
ATOM    943  H42   C    30      51.844  29.254  54.628  1.00  0.00           H  
ATOM    944  N3    C    30      52.661  28.233  57.410  1.00  0.00           N  
ATOM    945  C2    C    30      53.741  27.974  58.136  1.00  0.00           C  
ATOM    946  O2    C    30      53.547  27.800  59.342  1.00  0.00           O  
ATOM    947  C3'   C    30      57.807  26.230  57.536  1.00  0.00           C  
ATOM    948  H3'   C    30      57.575  26.350  56.477  1.00  0.00           H  
ATOM    949  C2'   C    30      56.533  26.090  58.324  1.00  0.00           C  
ATOM    950  H2'   C    30      55.795  25.601  57.688  1.00  0.00           H  
ATOM    951  O2'   C    30      56.751  25.474  59.626  1.00  0.00           O  
ATOM    952 HO2'   C    30      57.665  25.239  59.802  1.00  0.00           H  
ATOM    953  O3'   C    30      58.580  25.048  57.777  1.00  0.00           O  
ATOM    954  P     C    31      58.407  23.787  56.830  1.00  0.00           P  
ATOM    955  OP1   C    31      59.547  22.862  57.134  1.00  0.00           O  
ATOM    956  OP2   C    31      58.351  24.254  55.392  1.00  0.00           O  
ATOM    957  O5'   C    31      57.034  23.115  57.173  1.00  0.00           O  
ATOM    958  C5'   C    31      56.814  22.336  58.303  1.00  0.00           C  
ATOM    959  H5'   C    31      57.190  22.803  59.214  1.00  0.00           H  
ATOM    960 H5''   C    31      57.239  21.335  58.218  1.00  0.00           H  
ATOM    961  C4'   C    31      55.284  22.112  58.568  1.00  0.00           C  
ATOM    962  H4'   C    31      55.171  21.589  59.517  1.00  0.00           H  
ATOM    963  O4'   C    31      54.585  23.324  58.654  1.00  0.00           O  
ATOM    964  C1'   C    31      53.211  23.037  58.491  1.00  0.00           C  
ATOM    965  H1'   C    31      52.802  23.072  59.501  1.00  0.00           H  
ATOM    966  N1    C    31      52.431  24.001  57.627  1.00  0.00           N  
ATOM    967  C6    C    31      53.059  24.664  56.599  1.00  0.00           C  
ATOM    968  H6    C    31      54.131  24.569  56.515  1.00  0.00           H  
ATOM    969  C5    C    31      52.442  25.355  55.644  1.00  0.00           C  
ATOM    970  H5    C    31      53.010  25.856  54.874  1.00  0.00           H  
ATOM    971  C4    C    31      51.036  25.466  55.796  1.00  0.00           C  
ATOM    972  N4    C    31      50.317  26.078  54.902  1.00  0.00           N  
ATOM    973  H41   C    31      50.761  26.426  54.064  1.00  0.00           H  
ATOM    974  H42   C    31      49.336  26.143  55.135  1.00  0.00           H  
ATOM    975  N3    C    31      50.336  24.909  56.733  1.00  0.00           N  
ATOM    976  C2    C    31      50.999  24.197  57.686  1.00  0.00           C  
ATOM    977  O2    C    31      50.350  23.672  58.526  1.00  0.00           O  
ATOM    978  C3'   C    31      54.545  21.391  57.435  1.00  0.00           C  
ATOM    979  H3'   C    31      54.698  21.993  56.539  1.00  0.00           H  
ATOM    980  C2'   C    31      53.108  21.604  57.920  1.00  0.00           C  
ATOM    981  H2'   C    31      52.339  21.501  57.155  1.00  0.00           H  
ATOM    982  O2'   C    31      52.773  20.783  58.960  1.00  0.00           O  
ATOM    983 HO2'   C    31      52.561  19.960  58.513  1.00  0.00           H  
ATOM    984  O3'   C    31      54.848  20.078  57.241  1.00  0.00           O  
ATOM    985  P     G    32      54.385  19.348  55.989  1.00  0.00           P  
ATOM    986  OP1   G    32      55.292  18.214  55.845  1.00  0.00           O  
ATOM    987  OP2   G    32      54.230  20.290  54.860  1.00  0.00           O  
ATOM    988  O5'   G    32      52.914  18.736  56.228  1.00  0.00           O  
ATOM    989  C5'   G    32      52.597  17.757  57.246  1.00  0.00           C  
ATOM    990  H5'   G    32      53.101  18.054  58.165  1.00  0.00           H  
ATOM    991 H5''   G    32      53.075  16.825  56.944  1.00  0.00           H  
ATOM    992  C4'   G    32      51.015  17.596  57.348  1.00  0.00           C  
ATOM    993  H4'   G    32      50.984  16.888  58.176  1.00  0.00           H  
ATOM    994  O4'   G    32      50.441  18.883  57.634  1.00  0.00           O  
ATOM    995  C1'   G    32      49.284  18.918  56.899  1.00  0.00           C  
ATOM    996  H1'   G    32      48.444  19.192  57.537  1.00  0.00           H  
ATOM    997  N9    G    32      49.382  19.910  55.762  1.00  0.00           N  
ATOM    998  C8    G    32      50.522  20.537  55.221  1.00  0.00           C  
ATOM    999  H8    G    32      51.516  20.139  55.367  1.00  0.00           H  
ATOM   1000  N7    G    32      50.166  21.461  54.386  1.00  0.00           N  
ATOM   1001  C5    G    32      48.763  21.462  54.359  1.00  0.00           C  
ATOM   1002  C6    G    32      47.853  22.215  53.580  1.00  0.00           C  
ATOM   1003  O6    G    32      48.087  23.133  52.787  1.00  0.00           O  
ATOM   1004  N1    G    32      46.521  21.892  53.794  1.00  0.00           N  
ATOM   1005  H1    G    32      45.852  22.374  53.211  1.00  0.00           H  
ATOM   1006  C2    G    32      46.145  20.751  54.432  1.00  0.00           C  
ATOM   1007  N2    G    32      44.915  20.424  54.305  1.00  0.00           N  
ATOM   1008  H21   G    32      44.498  19.688  54.856  1.00  0.00           H  
ATOM   1009  H22   G    32      44.312  21.001  53.736  1.00  0.00           H  
ATOM   1010  N3    G    32      46.966  19.957  55.151  1.00  0.00           N  
ATOM   1011  C4    G    32      48.287  20.402  55.086  1.00  0.00           C  
ATOM   1012  C3'   G    32      50.392  16.975  56.194  1.00  0.00           C  
ATOM   1013  H3'   G    32      50.853  17.447  55.327  1.00  0.00           H  
ATOM   1014  C2'   G    32      48.993  17.487  56.377  1.00  0.00           C  
ATOM   1015  H2'   G    32      48.460  17.512  55.427  1.00  0.00           H  
ATOM   1016  O2'   G    32      48.317  16.773  57.383  1.00  0.00           O  
ATOM   1017 HO2'   G    32      47.652  16.226  56.957  1.00  0.00           H  
ATOM   1018  O3'   G    32      50.438  15.579  55.975  1.00  0.00           O  
ATOM   1019  P     U    33      50.634  15.014  54.483  1.00  0.00           P  
ATOM   1020  OP1   U    33      50.658  13.520  54.584  1.00  0.00           O  
ATOM   1021  OP2   U    33      51.776  15.687  53.895  1.00  0.00           O  
ATOM   1022  O5'   U    33      49.352  15.409  53.653  1.00  0.00           O  
ATOM   1023  C5'   U    33      48.040  14.996  54.083  1.00  0.00           C  
ATOM   1024  H5'   U    33      47.934  15.330  55.114  1.00  0.00           H  
ATOM   1025 H5''   U    33      47.985  13.909  54.016  1.00  0.00           H  
ATOM   1026  C4'   U    33      47.034  15.662  53.178  1.00  0.00           C  
ATOM   1027  H4'   U    33      46.041  15.324  53.472  1.00  0.00           H  
ATOM   1028  O4'   U    33      47.137  17.042  53.444  1.00  0.00           O  
ATOM   1029  C1'   U    33      46.474  17.709  52.368  1.00  0.00           C  
ATOM   1030  H1'   U    33      45.510  18.102  52.690  1.00  0.00           H  
ATOM   1031  N1    U    33      47.351  18.807  51.731  1.00  0.00           N  
ATOM   1032  C6    U    33      48.739  18.747  51.964  1.00  0.00           C  
ATOM   1033  H6    U    33      49.192  17.882  52.426  1.00  0.00           H  
ATOM   1034  C5    U    33      49.556  19.736  51.472  1.00  0.00           C  
ATOM   1035  H5    U    33      50.626  19.668  51.599  1.00  0.00           H  
ATOM   1036  C4    U    33      49.118  20.799  50.587  1.00  0.00           C  
ATOM   1037  O4    U    33      49.859  21.626  49.982  1.00  0.00           O  
ATOM   1038  N3    U    33      47.732  20.884  50.466  1.00  0.00           N  
ATOM   1039  H3    U    33      47.433  21.628  49.852  1.00  0.00           H  
ATOM   1040  C2    U    33      46.827  19.962  51.081  1.00  0.00           C  
ATOM   1041  O2    U    33      45.602  20.072  50.905  1.00  0.00           O  
ATOM   1042  C3'   U    33      47.026  15.539  51.677  1.00  0.00           C  
ATOM   1043  H3'   U    33      48.066  15.549  51.352  1.00  0.00           H  
ATOM   1044  C2'   U    33      46.179  16.711  51.316  1.00  0.00           C  
ATOM   1045  H2'   U    33      46.510  17.104  50.355  1.00  0.00           H  
ATOM   1046  O2'   U    33      44.799  16.375  51.289  1.00  0.00           O  
ATOM   1047 HO2'   U    33      44.589  15.759  50.583  1.00  0.00           H  
ATOM   1048  O3'   U    33      46.574  14.277  51.195  1.00  0.00           O  
ATOM   1049  P     G    34      46.443  14.080  49.605  1.00  0.00           P  
ATOM   1050  OP1   G    34      46.432  12.596  49.371  1.00  0.00           O  
ATOM   1051  OP2   G    34      47.529  14.922  48.942  1.00  0.00           O  
ATOM   1052  O5'   G    34      45.031  14.706  49.002  1.00  0.00           O  
ATOM   1053  C5'   G    34      44.808  14.792  47.620  1.00  0.00           C  
ATOM   1054  H5'   G    34      44.741  13.790  47.197  1.00  0.00           H  
ATOM   1055 H5''   G    34      45.676  15.224  47.121  1.00  0.00           H  
ATOM   1056  C4'   G    34      43.438  15.587  47.542  1.00  0.00           C  
ATOM   1057  H4'   G    34      42.732  14.877  47.974  1.00  0.00           H  
ATOM   1058  O4'   G    34      43.342  16.799  48.305  1.00  0.00           O  
ATOM   1059  C1'   G    34      43.141  17.929  47.470  1.00  0.00           C  
ATOM   1060  H1'   G    34      42.410  18.599  47.923  1.00  0.00           H  
ATOM   1061  N9    G    34      44.346  18.739  47.281  1.00  0.00           N  
ATOM   1062  C8    G    34      45.586  18.443  47.799  1.00  0.00           C  
ATOM   1063  H8    G    34      45.802  17.701  48.553  1.00  0.00           H  
ATOM   1064  N7    G    34      46.526  19.252  47.359  1.00  0.00           N  
ATOM   1065  C5    G    34      45.890  20.097  46.466  1.00  0.00           C  
ATOM   1066  C6    G    34      46.379  21.115  45.599  1.00  0.00           C  
ATOM   1067  O6    G    34      47.496  21.613  45.466  1.00  0.00           O  
ATOM   1068  N1    G    34      45.419  21.610  44.751  1.00  0.00           N  
ATOM   1069  H1    G    34      45.774  22.371  44.190  1.00  0.00           H  
ATOM   1070  C2    G    34      44.094  21.271  44.835  1.00  0.00           C  
ATOM   1071  N2    G    34      43.260  21.886  44.097  1.00  0.00           N  
ATOM   1072  H21   G    34      42.359  21.437  44.016  1.00  0.00           H  
ATOM   1073  H22   G    34      43.735  22.447  43.404  1.00  0.00           H  
ATOM   1074  N3    G    34      43.577  20.334  45.567  1.00  0.00           N  
ATOM   1075  C4    G    34      44.549  19.753  46.383  1.00  0.00           C  
ATOM   1076  C3'   G    34      43.094  15.887  46.059  1.00  0.00           C  
ATOM   1077  H3'   G    34      44.064  15.913  45.562  1.00  0.00           H  
ATOM   1078  C2'   G    34      42.582  17.308  46.223  1.00  0.00           C  
ATOM   1079  H2'   G    34      42.712  17.829  45.274  1.00  0.00           H  
ATOM   1080  O2'   G    34      41.149  17.413  46.511  1.00  0.00           O  
ATOM   1081 HO2'   G    34      40.800  18.268  46.248  1.00  0.00           H  
ATOM   1082  O3'   G    34      42.122  14.967  45.575  1.00  0.00           O  
ATOM   1083  P     C    35      41.991  14.835  44.030  1.00  0.00           P  
ATOM   1084  OP1   C    35      40.644  14.371  43.716  1.00  0.00           O  
ATOM   1085  OP2   C    35      43.106  14.105  43.536  1.00  0.00           O  
ATOM   1086  O5'   C    35      42.177  16.252  43.275  1.00  0.00           O  
ATOM   1087  C5'   C    35      41.165  17.207  42.970  1.00  0.00           C  
ATOM   1088  H5'   C    35      40.692  17.515  43.903  1.00  0.00           H  
ATOM   1089 H5''   C    35      40.328  16.825  42.386  1.00  0.00           H  
ATOM   1090  C4'   C    35      41.700  18.415  42.158  1.00  0.00           C  
ATOM   1091  H4'   C    35      40.869  19.116  42.081  1.00  0.00           H  
ATOM   1092  O4'   C    35      42.858  18.996  42.783  1.00  0.00           O  
ATOM   1093  C1'   C    35      43.929  18.786  41.964  1.00  0.00           C  
ATOM   1094  H1'   C    35      44.071  19.576  41.227  1.00  0.00           H  
ATOM   1095  N1    C    35      45.239  18.639  42.687  1.00  0.00           N  
ATOM   1096  C6    C    35      45.525  17.506  43.405  1.00  0.00           C  
ATOM   1097  H6    C    35      44.821  16.700  43.547  1.00  0.00           H  
ATOM   1098  C5    C    35      46.773  17.317  43.840  1.00  0.00           C  
ATOM   1099  H5    C    35      46.993  16.399  44.365  1.00  0.00           H  
ATOM   1100  C4    C    35      47.744  18.275  43.579  1.00  0.00           C  
ATOM   1101  N4    C    35      48.895  18.145  44.067  1.00  0.00           N  
ATOM   1102  H41   C    35      49.380  19.020  44.206  1.00  0.00           H  
ATOM   1103  H42   C    35      48.970  17.381  44.724  1.00  0.00           H  
ATOM   1104  N3    C    35      47.466  19.403  42.917  1.00  0.00           N  
ATOM   1105  C2    C    35      46.228  19.560  42.407  1.00  0.00           C  
ATOM   1106  O2    C    35      46.024  20.596  41.801  1.00  0.00           O  
ATOM   1107  C3'   C    35      42.111  17.871  40.790  1.00  0.00           C  
ATOM   1108  H3'   C    35      41.617  16.939  40.514  1.00  0.00           H  
ATOM   1109  C2'   C    35      43.574  17.586  40.989  1.00  0.00           C  
ATOM   1110  H2'   C    35      43.759  16.644  41.506  1.00  0.00           H  
ATOM   1111  O2'   C    35      44.317  17.652  39.784  1.00  0.00           O  
ATOM   1112 HO2'   C    35      43.645  17.794  39.113  1.00  0.00           H  
ATOM   1113  O3'   C    35      41.841  18.888  39.788  1.00  0.00           O  
ATOM   1114  P     G    36      40.377  19.111  39.269  1.00  0.00           P  
ATOM   1115  OP1   G    36      39.561  17.949  39.613  1.00  0.00           O  
ATOM   1116  OP2   G    36      40.675  19.513  37.867  1.00  0.00           O  
ATOM   1117  O5'   G    36      39.893  20.421  40.047  1.00  0.00           O  
ATOM   1118  C5'   G    36      38.781  20.344  40.956  1.00  0.00           C  
ATOM   1119  H5'   G    36      38.797  19.483  41.624  1.00  0.00           H  
ATOM   1120 H5''   G    36      37.826  20.238  40.443  1.00  0.00           H  
ATOM   1121  C4'   G    36      38.782  21.621  41.669  1.00  0.00           C  
ATOM   1122  H4'   G    36      37.939  21.724  42.352  1.00  0.00           H  
ATOM   1123  O4'   G    36      39.987  21.876  42.403  1.00  0.00           O  
ATOM   1124  C1'   G    36      40.322  23.271  42.138  1.00  0.00           C  
ATOM   1125  H1'   G    36      40.568  23.784  43.068  1.00  0.00           H  
ATOM   1126  N9    G    36      41.511  23.358  41.275  1.00  0.00           N  
ATOM   1127  C8    G    36      42.292  22.332  40.783  1.00  0.00           C  
ATOM   1128  H8    G    36      42.096  21.321  41.108  1.00  0.00           H  
ATOM   1129  N7    G    36      43.290  22.696  39.975  1.00  0.00           N  
ATOM   1130  C5    G    36      43.182  24.123  40.142  1.00  0.00           C  
ATOM   1131  C6    G    36      43.991  25.173  39.522  1.00  0.00           C  
ATOM   1132  O6    G    36      44.913  25.024  38.707  1.00  0.00           O  
ATOM   1133  N1    G    36      43.541  26.453  39.810  1.00  0.00           N  
ATOM   1134  H1    G    36      44.114  27.248  39.565  1.00  0.00           H  
ATOM   1135  C2    G    36      42.502  26.743  40.586  1.00  0.00           C  
ATOM   1136  N2    G    36      42.288  28.014  40.826  1.00  0.00           N  
ATOM   1137  H21   G    36      41.541  28.153  41.491  1.00  0.00           H  
ATOM   1138  H22   G    36      42.828  28.799  40.492  1.00  0.00           H  
ATOM   1139  N3    G    36      41.716  25.851  41.177  1.00  0.00           N  
ATOM   1140  C4    G    36      42.087  24.555  40.875  1.00  0.00           C  
ATOM   1141  C3'   G    36      38.513  22.746  40.669  1.00  0.00           C  
ATOM   1142  H3'   G    36      39.144  22.538  39.805  1.00  0.00           H  
ATOM   1143  C2'   G    36      39.134  23.958  41.489  1.00  0.00           C  
ATOM   1144  H2'   G    36      39.269  24.740  40.741  1.00  0.00           H  
ATOM   1145  O2'   G    36      38.218  24.373  42.548  1.00  0.00           O  
ATOM   1146 HO2'   G    36      38.330  25.323  42.629  1.00  0.00           H  
ATOM   1147  O3'   G    36      37.103  22.921  40.364  1.00  0.00           O  
ATOM   1148  P     G    37      36.604  23.513  38.993  1.00  0.00           P  
ATOM   1149  OP1   G    37      35.146  23.416  38.902  1.00  0.00           O  
ATOM   1150  OP2   G    37      37.405  22.953  37.877  1.00  0.00           O  
ATOM   1151  O5'   G    37      36.984  25.001  38.872  1.00  0.00           O  
ATOM   1152  C5'   G    37      36.256  25.980  39.566  1.00  0.00           C  
ATOM   1153  H5'   G    37      36.137  25.679  40.607  1.00  0.00           H  
ATOM   1154 H5''   G    37      35.286  26.012  39.070  1.00  0.00           H  
ATOM   1155  C4'   G    37      36.988  27.349  39.492  1.00  0.00           C  
ATOM   1156  H4'   G    37      36.408  27.989  40.157  1.00  0.00           H  
ATOM   1157  O4'   G    37      38.362  27.365  39.970  1.00  0.00           O  
ATOM   1158  C1'   G    37      39.237  28.115  39.095  1.00  0.00           C  
ATOM   1159  H1'   G    37      39.928  28.751  39.647  1.00  0.00           H  
ATOM   1160  N9    G    37      40.032  27.239  38.266  1.00  0.00           N  
ATOM   1161  C8    G    37      40.124  25.876  38.277  1.00  0.00           C  
ATOM   1162  H8    G    37      39.387  25.299  38.816  1.00  0.00           H  
ATOM   1163  N7    G    37      41.021  25.414  37.450  1.00  0.00           N  
ATOM   1164  C5    G    37      41.604  26.495  36.892  1.00  0.00           C  
ATOM   1165  C6    G    37      42.607  26.691  35.861  1.00  0.00           C  
ATOM   1166  O6    G    37      43.392  25.871  35.339  1.00  0.00           O  
ATOM   1167  N1    G    37      42.851  28.016  35.484  1.00  0.00           N  
ATOM   1168  H1    G    37      43.485  28.163  34.712  1.00  0.00           H  
ATOM   1169  C2    G    37      42.143  29.019  35.924  1.00  0.00           C  
ATOM   1170  N2    G    37      42.324  30.270  35.404  1.00  0.00           N  
ATOM   1171  H21   G    37      41.728  30.976  35.811  1.00  0.00           H  
ATOM   1172  H22   G    37      43.093  30.463  34.778  1.00  0.00           H  
ATOM   1173  N3    G    37      41.194  28.944  36.885  1.00  0.00           N  
ATOM   1174  C4    G    37      41.002  27.667  37.339  1.00  0.00           C  
ATOM   1175  C3'   G    37      37.149  28.080  38.103  1.00  0.00           C  
ATOM   1176  H3'   G    37      37.371  27.410  37.273  1.00  0.00           H  
ATOM   1177  C2'   G    37      38.276  29.076  38.353  1.00  0.00           C  
ATOM   1178  H2'   G    37      38.645  29.399  37.380  1.00  0.00           H  
ATOM   1179  O2'   G    37      38.020  30.160  39.131  1.00  0.00           O  
ATOM   1180 HO2'   G    37      37.075  30.324  39.099  1.00  0.00           H  
ATOM   1181  O3'   G    37      35.864  28.698  37.793  1.00  0.00           O  
ATOM   1182  P     C    38      35.005  28.202  36.586  1.00  0.00           P  
ATOM   1183  OP1   C    38      33.643  28.715  36.930  1.00  0.00           O  
ATOM   1184  OP2   C    38      35.284  26.726  36.372  1.00  0.00           O  
ATOM   1185  O5'   C    38      35.521  29.086  35.366  1.00  0.00           O  
ATOM   1186  C5'   C    38      35.319  30.480  35.341  1.00  0.00           C  
ATOM   1187  H5'   C    38      35.371  30.907  36.343  1.00  0.00           H  
ATOM   1188 H5''   C    38      34.357  30.544  34.833  1.00  0.00           H  
ATOM   1189  C4'   C    38      36.307  31.195  34.441  1.00  0.00           C  
ATOM   1190  H4'   C    38      36.206  32.279  34.397  1.00  0.00           H  
ATOM   1191  O4'   C    38      37.591  30.955  35.017  1.00  0.00           O  
ATOM   1192  C1'   C    38      38.545  30.967  33.918  1.00  0.00           C  
ATOM   1193  H1'   C    38      39.343  31.660  34.184  1.00  0.00           H  
ATOM   1194  N1    C    38      39.232  29.656  33.842  1.00  0.00           N  
ATOM   1195  C6    C    38      38.741  28.560  34.534  1.00  0.00           C  
ATOM   1196  H6    C    38      37.894  28.648  35.199  1.00  0.00           H  
ATOM   1197  C5    C    38      39.334  27.353  34.339  1.00  0.00           C  
ATOM   1198  H5    C    38      38.853  26.564  34.899  1.00  0.00           H  
ATOM   1199  C4    C    38      40.401  27.301  33.402  1.00  0.00           C  
ATOM   1200  N4    C    38      41.104  26.222  33.368  1.00  0.00           N  
ATOM   1201  H41   C    38      40.755  25.403  33.845  1.00  0.00           H  
ATOM   1202  H42   C    38      42.019  26.118  32.952  1.00  0.00           H  
ATOM   1203  N3    C    38      41.039  28.362  32.812  1.00  0.00           N  
ATOM   1204  C2    C    38      40.415  29.550  33.020  1.00  0.00           C  
ATOM   1205  O2    C    38      40.894  30.503  32.398  1.00  0.00           O  
ATOM   1206  C3'   C    38      36.408  30.715  32.984  1.00  0.00           C  
ATOM   1207  H3'   C    38      36.531  29.632  32.970  1.00  0.00           H  
ATOM   1208  C2'   C    38      37.807  31.203  32.634  1.00  0.00           C  
ATOM   1209  H2'   C    38      38.259  30.625  31.829  1.00  0.00           H  
ATOM   1210  O2'   C    38      37.923  32.553  32.307  1.00  0.00           O  
ATOM   1211 HO2'   C    38      38.774  32.924  32.064  1.00  0.00           H  
ATOM   1212  O3'   C    38      35.284  31.176  32.213  1.00  0.00           O  
ATOM   1213  P     A    39      34.810  30.278  30.909  1.00  0.00           P  
ATOM   1214  OP1   A    39      33.660  30.951  30.254  1.00  0.00           O  
ATOM   1215  OP2   A    39      34.783  28.851  31.134  1.00  0.00           O  
ATOM   1216  O5'   A    39      35.967  30.435  29.827  1.00  0.00           O  
ATOM   1217  C5'   A    39      36.307  31.674  29.262  1.00  0.00           C  
ATOM   1218  H5'   A    39      36.378  32.444  30.029  1.00  0.00           H  
ATOM   1219 H5''   A    39      35.700  31.936  28.395  1.00  0.00           H  
ATOM   1220  C4'   A    39      37.635  31.287  28.611  1.00  0.00           C  
ATOM   1221  H4'   A    39      38.012  32.166  28.089  1.00  0.00           H  
ATOM   1222  O4'   A    39      38.555  30.811  29.553  1.00  0.00           O  
ATOM   1223  C1'   A    39      39.294  29.764  28.974  1.00  0.00           C  
ATOM   1224  H1'   A    39      40.355  29.985  29.091  1.00  0.00           H  
ATOM   1225  N9    A    39      38.999  28.469  29.613  1.00  0.00           N  
ATOM   1226  C8    A    39      37.957  28.050  30.457  1.00  0.00           C  
ATOM   1227  H8    A    39      37.175  28.713  30.798  1.00  0.00           H  
ATOM   1228  N7    A    39      38.015  26.813  30.910  1.00  0.00           N  
ATOM   1229  C5    A    39      39.256  26.360  30.390  1.00  0.00           C  
ATOM   1230  C6    A    39      39.884  25.138  30.454  1.00  0.00           C  
ATOM   1231  N6    A    39      39.442  24.116  31.199  1.00  0.00           N  
ATOM   1232  H61   A    39      40.032  23.297  31.249  1.00  0.00           H  
ATOM   1233  H62   A    39      38.803  24.291  31.961  1.00  0.00           H  
ATOM   1234  N1    A    39      41.055  24.906  29.860  1.00  0.00           N  
ATOM   1235  C2    A    39      41.503  25.960  29.144  1.00  0.00           C  
ATOM   1236  H2    A    39      42.537  25.846  28.855  1.00  0.00           H  
ATOM   1237  N3    A    39      40.876  27.158  28.774  1.00  0.00           N  
ATOM   1238  C4    A    39      39.747  27.289  29.489  1.00  0.00           C  
ATOM   1239  C3'   A    39      37.503  30.205  27.597  1.00  0.00           C  
ATOM   1240  H3'   A    39      36.759  29.488  27.945  1.00  0.00           H  
ATOM   1241  C2'   A    39      38.987  29.844  27.473  1.00  0.00           C  
ATOM   1242  H2'   A    39      39.022  28.836  27.060  1.00  0.00           H  
ATOM   1243  O2'   A    39      39.853  30.865  26.873  1.00  0.00           O  
ATOM   1244 HO2'   A    39      39.652  31.070  25.957  1.00  0.00           H  
ATOM   1245  O3'   A    39      36.923  30.807  26.372  1.00  0.00           O  
ATOM   1246  P     C    40      36.189  29.851  25.387  1.00  0.00           P  
ATOM   1247  OP1   C    40      35.973  30.592  24.083  1.00  0.00           O  
ATOM   1248  OP2   C    40      35.067  29.254  26.014  1.00  0.00           O  
ATOM   1249  O5'   C    40      37.307  28.714  25.117  1.00  0.00           O  
ATOM   1250  C5'   C    40      38.302  28.874  24.033  1.00  0.00           C  
ATOM   1251  H5'   C    40      39.003  29.649  24.343  1.00  0.00           H  
ATOM   1252 H5''   C    40      37.859  28.974  23.042  1.00  0.00           H  
ATOM   1253  C4'   C    40      39.066  27.545  24.027  1.00  0.00           C  
ATOM   1254  H4'   C    40      39.887  27.753  23.341  1.00  0.00           H  
ATOM   1255  O4'   C    40      39.675  27.140  25.277  1.00  0.00           O  
ATOM   1256  C1'   C    40      39.818  25.690  25.328  1.00  0.00           C  
ATOM   1257  H1'   C    40      40.857  25.358  25.326  1.00  0.00           H  
ATOM   1258  N1    C    40      39.162  24.968  26.410  1.00  0.00           N  
ATOM   1259  C6    C    40      37.856  25.295  26.758  1.00  0.00           C  
ATOM   1260  H6    C    40      37.307  26.065  26.237  1.00  0.00           H  
ATOM   1261  C5    C    40      37.254  24.556  27.710  1.00  0.00           C  
ATOM   1262  H5    C    40      36.232  24.676  28.039  1.00  0.00           H  
ATOM   1263  C4    C    40      38.001  23.479  28.252  1.00  0.00           C  
ATOM   1264  N4    C    40      37.524  22.575  29.119  1.00  0.00           N  
ATOM   1265  H41   C    40      36.601  22.654  29.521  1.00  0.00           H  
ATOM   1266  H42   C    40      37.996  21.682  29.139  1.00  0.00           H  
ATOM   1267  N3    C    40      39.190  23.101  27.840  1.00  0.00           N  
ATOM   1268  C2    C    40      39.826  23.835  26.940  1.00  0.00           C  
ATOM   1269  O2    C    40      40.925  23.430  26.625  1.00  0.00           O  
ATOM   1270  C3'   C    40      38.370  26.361  23.412  1.00  0.00           C  
ATOM   1271  H3'   C    40      37.339  26.278  23.756  1.00  0.00           H  
ATOM   1272  C2'   C    40      39.172  25.218  23.990  1.00  0.00           C  
ATOM   1273  H2'   C    40      38.470  24.385  24.033  1.00  0.00           H  
ATOM   1274  O2'   C    40      40.187  24.851  23.161  1.00  0.00           O  
ATOM   1275 HO2'   C    40      39.834  24.822  22.269  1.00  0.00           H  
ATOM   1276  O3'   C    40      38.350  26.394  21.999  1.00  0.00           O  
ATOM   1277  P     A    41      37.816  25.272  20.995  1.00  0.00           P  
ATOM   1278  OP1   A    41      37.304  25.938  19.808  1.00  0.00           O  
ATOM   1279  OP2   A    41      36.934  24.362  21.718  1.00  0.00           O  
ATOM   1280  O5'   A    41      39.157  24.550  20.560  1.00  0.00           O  
ATOM   1281  C5'   A    41      40.039  25.132  19.624  1.00  0.00           C  
ATOM   1282  H5'   A    41      40.510  26.028  20.028  1.00  0.00           H  
ATOM   1283 H5''   A    41      39.406  25.407  18.780  1.00  0.00           H  
ATOM   1284  C4'   A    41      41.093  24.203  19.090  1.00  0.00           C  
ATOM   1285  H4'   A    41      41.515  24.634  18.182  1.00  0.00           H  
ATOM   1286  O4'   A    41      42.121  23.881  20.079  1.00  0.00           O  
ATOM   1287  C1'   A    41      42.632  22.586  19.844  1.00  0.00           C  
ATOM   1288  H1'   A    41      43.711  22.635  19.699  1.00  0.00           H  
ATOM   1289  N9    A    41      42.234  21.595  20.963  1.00  0.00           N  
ATOM   1290  C8    A    41      41.459  21.789  22.039  1.00  0.00           C  
ATOM   1291  H8    A    41      40.766  22.599  22.217  1.00  0.00           H  
ATOM   1292  N7    A    41      41.658  20.883  23.015  1.00  0.00           N  
ATOM   1293  C5    A    41      42.646  20.030  22.448  1.00  0.00           C  
ATOM   1294  C6    A    41      43.167  18.781  22.775  1.00  0.00           C  
ATOM   1295  N6    A    41      42.809  18.140  23.869  1.00  0.00           N  
ATOM   1296  H61   A    41      43.391  17.331  24.034  1.00  0.00           H  
ATOM   1297  H62   A    41      42.090  18.588  24.419  1.00  0.00           H  
ATOM   1298  N1    A    41      43.938  18.063  21.960  1.00  0.00           N  
ATOM   1299  C2    A    41      44.204  18.593  20.762  1.00  0.00           C  
ATOM   1300  H2    A    41      44.760  17.964  20.082  1.00  0.00           H  
ATOM   1301  N3    A    41      43.739  19.748  20.286  1.00  0.00           N  
ATOM   1302  C4    A    41      42.889  20.403  21.151  1.00  0.00           C  
ATOM   1303  C3'   A    41      40.616  22.837  18.673  1.00  0.00           C  
ATOM   1304  H3'   A    41      40.028  22.496  19.525  1.00  0.00           H  
ATOM   1305  C2'   A    41      41.949  22.138  18.566  1.00  0.00           C  
ATOM   1306  H2'   A    41      41.997  21.052  18.485  1.00  0.00           H  
ATOM   1307  O2'   A    41      42.730  22.630  17.435  1.00  0.00           O  
ATOM   1308 HO2'   A    41      42.859  21.834  16.914  1.00  0.00           H  
ATOM   1309  O3'   A    41      39.930  22.723  17.434  1.00  0.00           O  
ATOM   1310  P     G    42      38.858  21.649  17.220  1.00  0.00           P  
ATOM   1311  OP1   G    42      38.339  21.837  15.878  1.00  0.00           O  
ATOM   1312  OP2   G    42      37.849  21.740  18.341  1.00  0.00           O  
ATOM   1313  O5'   G    42      39.490  20.245  17.224  1.00  0.00           O  
ATOM   1314  C5'   G    42      40.338  19.880  16.192  1.00  0.00           C  
ATOM   1315  H5'   G    42      41.105  20.646  16.078  1.00  0.00           H  
ATOM   1316 H5''   G    42      39.785  19.777  15.258  1.00  0.00           H  
ATOM   1317  C4'   G    42      40.925  18.593  16.515  1.00  0.00           C  
ATOM   1318  H4'   G    42      41.668  18.330  15.762  1.00  0.00           H  
ATOM   1319  O4'   G    42      41.626  18.809  17.764  1.00  0.00           O  
ATOM   1320  C1'   G    42      41.692  17.538  18.395  1.00  0.00           C  
ATOM   1321  H1'   G    42      42.732  17.285  18.602  1.00  0.00           H  
ATOM   1322  N9    G    42      40.958  17.669  19.701  1.00  0.00           N  
ATOM   1323  C8    G    42      40.065  18.641  20.125  1.00  0.00           C  
ATOM   1324  H8    G    42      39.714  19.380  19.419  1.00  0.00           H  
ATOM   1325  N7    G    42      39.548  18.388  21.283  1.00  0.00           N  
ATOM   1326  C5    G    42      40.240  17.198  21.735  1.00  0.00           C  
ATOM   1327  C6    G    42      40.060  16.358  22.922  1.00  0.00           C  
ATOM   1328  O6    G    42      39.375  16.590  23.930  1.00  0.00           O  
ATOM   1329  N1    G    42      40.904  15.289  22.950  1.00  0.00           N  
ATOM   1330  H1    G    42      40.738  14.685  23.742  1.00  0.00           H  
ATOM   1331  C2    G    42      41.747  15.004  21.939  1.00  0.00           C  
ATOM   1332  N2    G    42      42.525  13.961  22.173  1.00  0.00           N  
ATOM   1333  H21   G    42      42.695  13.586  23.095  1.00  0.00           H  
ATOM   1334  H22   G    42      43.235  13.890  21.458  1.00  0.00           H  
ATOM   1335  N3    G    42      41.806  15.615  20.754  1.00  0.00           N  
ATOM   1336  C4    G    42      41.003  16.665  20.695  1.00  0.00           C  
ATOM   1337  C3'   G    42      40.069  17.362  16.720  1.00  0.00           C  
ATOM   1338  H3'   G    42      39.218  17.673  17.326  1.00  0.00           H  
ATOM   1339  C2'   G    42      41.049  16.478  17.466  1.00  0.00           C  
ATOM   1340  H2'   G    42      40.515  15.630  17.894  1.00  0.00           H  
ATOM   1341  O2'   G    42      42.085  16.017  16.613  1.00  0.00           O  
ATOM   1342 HO2'   G    42      41.579  15.570  15.930  1.00  0.00           H  
ATOM   1343  O3'   G    42      39.651  16.680  15.518  1.00  0.00           O  
ATOM   1344  P     G    43      38.249  15.848  15.689  1.00  0.00           P  
ATOM   1345  OP1   G    43      38.071  15.097  14.416  1.00  0.00           O  
ATOM   1346  OP2   G    43      37.329  16.961  16.039  1.00  0.00           O  
ATOM   1347  O5'   G    43      38.373  14.799  16.835  1.00  0.00           O  
ATOM   1348  C5'   G    43      39.229  13.648  16.765  1.00  0.00           C  
ATOM   1349  H5'   G    43      40.250  13.990  16.596  1.00  0.00           H  
ATOM   1350 H5''   G    43      38.963  12.886  16.032  1.00  0.00           H  
ATOM   1351  C4'   G    43      39.174  12.712  18.020  1.00  0.00           C  
ATOM   1352  H4'   G    43      39.981  11.987  17.909  1.00  0.00           H  
ATOM   1353  O4'   G    43      39.579  13.486  19.131  1.00  0.00           O  
ATOM   1354  C1'   G    43      38.853  13.053  20.228  1.00  0.00           C  
ATOM   1355  H1'   G    43      39.580  12.614  20.912  1.00  0.00           H  
ATOM   1356  N9    G    43      38.029  14.093  20.838  1.00  0.00           N  
ATOM   1357  C8    G    43      37.871  15.377  20.453  1.00  0.00           C  
ATOM   1358  H8    G    43      38.426  15.670  19.574  1.00  0.00           H  
ATOM   1359  N7    G    43      37.154  16.135  21.212  1.00  0.00           N  
ATOM   1360  C5    G    43      36.749  15.207  22.229  1.00  0.00           C  
ATOM   1361  C6    G    43      35.920  15.413  23.354  1.00  0.00           C  
ATOM   1362  O6    G    43      35.439  16.473  23.788  1.00  0.00           O  
ATOM   1363  N1    G    43      35.513  14.249  24.017  1.00  0.00           N  
ATOM   1364  H1    G    43      34.767  14.274  24.698  1.00  0.00           H  
ATOM   1365  C2    G    43      36.152  13.126  23.840  1.00  0.00           C  
ATOM   1366  N2    G    43      35.738  12.122  24.522  1.00  0.00           N  
ATOM   1367  H21   G    43      36.307  11.290  24.460  1.00  0.00           H  
ATOM   1368  H22   G    43      35.122  12.301  25.303  1.00  0.00           H  
ATOM   1369  N3    G    43      36.919  12.836  22.792  1.00  0.00           N  
ATOM   1370  C4    G    43      37.270  13.964  22.024  1.00  0.00           C  
ATOM   1371  C3'   G    43      37.808  12.103  18.373  1.00  0.00           C  
ATOM   1372  H3'   G    43      37.126  12.899  18.075  1.00  0.00           H  
ATOM   1373  C2'   G    43      37.980  11.920  19.806  1.00  0.00           C  
ATOM   1374  H2'   G    43      37.089  11.792  20.421  1.00  0.00           H  
ATOM   1375  O2'   G    43      38.725  10.743  20.057  1.00  0.00           O  
ATOM   1376 HO2'   G    43      38.123  10.185  20.554  1.00  0.00           H  
ATOM   1377  O3'   G    43      37.509  10.966  17.584  1.00  0.00           O  
ATOM   1378  P     C    44      35.989  10.489  17.456  1.00  0.00           P  
ATOM   1379  OP1   C    44      36.060   9.123  16.907  1.00  0.00           O  
ATOM   1380  OP2   C    44      35.311  11.492  16.691  1.00  0.00           O  
ATOM   1381  O5'   C    44      35.264  10.434  18.945  1.00  0.00           O  
ATOM   1382  C5'   C    44      35.351   9.332  19.780  1.00  0.00           C  
ATOM   1383  H5'   C    44      36.403   9.305  20.066  1.00  0.00           H  
ATOM   1384 H5''   C    44      35.125   8.427  19.216  1.00  0.00           H  
ATOM   1385  C4'   C    44      34.392   9.500  20.964  1.00  0.00           C  
ATOM   1386  H4'   C    44      34.414   8.563  21.519  1.00  0.00           H  
ATOM   1387  O4'   C    44      34.844  10.602  21.761  1.00  0.00           O  
ATOM   1388  C1'   C    44      33.728  11.426  22.114  1.00  0.00           C  
ATOM   1389  H1'   C    44      33.732  11.422  23.204  1.00  0.00           H  
ATOM   1390  N1    C    44      33.722  12.847  21.663  1.00  0.00           N  
ATOM   1391  C6    C    44      34.429  13.315  20.572  1.00  0.00           C  
ATOM   1392  H6    C    44      35.032  12.667  19.953  1.00  0.00           H  
ATOM   1393  C5    C    44      34.259  14.561  20.092  1.00  0.00           C  
ATOM   1394  H5    C    44      34.768  14.810  19.172  1.00  0.00           H  
ATOM   1395  C4    C    44      33.355  15.418  20.798  1.00  0.00           C  
ATOM   1396  N4    C    44      32.950  16.553  20.300  1.00  0.00           N  
ATOM   1397  H41   C    44      32.073  16.972  20.573  1.00  0.00           H  
ATOM   1398  H42   C    44      33.352  16.856  19.424  1.00  0.00           H  
ATOM   1399  N3    C    44      32.767  15.089  21.946  1.00  0.00           N  
ATOM   1400  C2    C    44      32.960  13.807  22.375  1.00  0.00           C  
ATOM   1401  O2    C    44      32.369  13.437  23.385  1.00  0.00           O  
ATOM   1402  C3'   C    44      32.969   9.762  20.627  1.00  0.00           C  
ATOM   1403  H3'   C    44      32.890  10.421  19.763  1.00  0.00           H  
ATOM   1404  C2'   C    44      32.470  10.643  21.780  1.00  0.00           C  
ATOM   1405  H2'   C    44      31.627  11.213  21.389  1.00  0.00           H  
ATOM   1406  O2'   C    44      32.059   9.867  22.982  1.00  0.00           O  
ATOM   1407 HO2'   C    44      32.738   9.307  23.365  1.00  0.00           H  
ATOM   1408  O3'   C    44      32.228   8.577  20.549  1.00  0.00           O  
ATOM   1409  P     A    45      31.152   8.420  19.346  1.00  0.00           P  
ATOM   1410  OP1   A    45      30.672   7.033  19.370  1.00  0.00           O  
ATOM   1411  OP2   A    45      31.828   8.986  18.144  1.00  0.00           O  
ATOM   1412  O5'   A    45      29.910   9.357  19.563  1.00  0.00           O  
ATOM   1413  C5'   A    45      28.891   9.232  20.568  1.00  0.00           C  
ATOM   1414  H5'   A    45      29.312   8.732  21.440  1.00  0.00           H  
ATOM   1415 H5''   A    45      28.019   8.671  20.230  1.00  0.00           H  
ATOM   1416  C4'   A    45      28.396  10.637  20.869  1.00  0.00           C  
ATOM   1417  H4'   A    45      27.629  10.518  21.634  1.00  0.00           H  
ATOM   1418  O4'   A    45      29.358  11.556  21.171  1.00  0.00           O  
ATOM   1419  C1'   A    45      28.880  12.849  20.774  1.00  0.00           C  
ATOM   1420  H1'   A    45      28.867  13.522  21.632  1.00  0.00           H  
ATOM   1421  N9    A    45      29.891  13.483  19.918  1.00  0.00           N  
ATOM   1422  C8    A    45      30.970  12.903  19.229  1.00  0.00           C  
ATOM   1423  H8    A    45      31.123  11.839  19.326  1.00  0.00           H  
ATOM   1424  N7    A    45      31.599  13.661  18.387  1.00  0.00           N  
ATOM   1425  C5    A    45      30.893  14.880  18.519  1.00  0.00           C  
ATOM   1426  C6    A    45      31.006  16.173  17.865  1.00  0.00           C  
ATOM   1427  N6    A    45      31.775  16.456  16.913  1.00  0.00           N  
ATOM   1428  H61   A    45      32.169  15.654  16.442  1.00  0.00           H  
ATOM   1429  H62   A    45      31.634  17.318  16.405  1.00  0.00           H  
ATOM   1430  N1    A    45      30.110  17.107  18.154  1.00  0.00           N  
ATOM   1431  C2    A    45      29.207  16.894  19.106  1.00  0.00           C  
ATOM   1432  H2    A    45      28.424  17.624  19.243  1.00  0.00           H  
ATOM   1433  N3    A    45      29.002  15.745  19.761  1.00  0.00           N  
ATOM   1434  C4    A    45      29.834  14.749  19.408  1.00  0.00           C  
ATOM   1435  C3'   A    45      27.542  11.283  19.771  1.00  0.00           C  
ATOM   1436  H3'   A    45      28.149  11.233  18.867  1.00  0.00           H  
ATOM   1437  C2'   A    45      27.479  12.736  20.190  1.00  0.00           C  
ATOM   1438  H2'   A    45      27.245  13.372  19.336  1.00  0.00           H  
ATOM   1439  O2'   A    45      26.595  12.950  21.248  1.00  0.00           O  
ATOM   1440 HO2'   A    45      25.755  12.572  20.976  1.00  0.00           H  
ATOM   1441  O3'   A    45      26.264  10.549  19.647  1.00  0.00           O  
ATOM   1442  P     C    46      25.309  11.057  18.521  1.00  0.00           P  
ATOM   1443  OP1   C    46      24.115  10.134  18.445  1.00  0.00           O  
ATOM   1444  OP2   C    46      26.188  11.073  17.325  1.00  0.00           O  
ATOM   1445  O5'   C    46      24.798  12.537  18.856  1.00  0.00           O  
ATOM   1446  C5'   C    46      23.570  12.634  19.527  1.00  0.00           C  
ATOM   1447  H5'   C    46      23.624  12.075  20.461  1.00  0.00           H  
ATOM   1448 H5''   C    46      22.723  12.206  18.991  1.00  0.00           H  
ATOM   1449  C4'   C    46      23.144  13.986  19.875  1.00  0.00           C  
ATOM   1450  H4'   C    46      22.083  14.031  20.122  1.00  0.00           H  
ATOM   1451  O4'   C    46      23.916  14.316  21.037  1.00  0.00           O  
ATOM   1452  C1'   C    46      24.366  15.601  20.958  1.00  0.00           C  
ATOM   1453  H1'   C    46      23.607  16.336  21.224  1.00  0.00           H  
ATOM   1454  N1    C    46      25.421  15.693  21.957  1.00  0.00           N  
ATOM   1455  C6    C    46      26.704  15.892  21.679  1.00  0.00           C  
ATOM   1456  H6    C    46      26.980  16.230  20.691  1.00  0.00           H  
ATOM   1457  C5    C    46      27.634  15.695  22.668  1.00  0.00           C  
ATOM   1458  H5    C    46      28.650  16.020  22.500  1.00  0.00           H  
ATOM   1459  C4    C    46      27.187  15.314  23.905  1.00  0.00           C  
ATOM   1460  N4    C    46      28.144  15.156  24.843  1.00  0.00           N  
ATOM   1461  H41   C    46      27.816  14.952  25.776  1.00  0.00           H  
ATOM   1462  H42   C    46      29.120  15.345  24.660  1.00  0.00           H  
ATOM   1463  N3    C    46      25.946  15.175  24.266  1.00  0.00           N  
ATOM   1464  C2    C    46      25.068  15.459  23.329  1.00  0.00           C  
ATOM   1465  O2    C    46      23.899  15.416  23.599  1.00  0.00           O  
ATOM   1466  C3'   C    46      23.485  15.131  18.811  1.00  0.00           C  
ATOM   1467  H3'   C    46      23.749  14.677  17.856  1.00  0.00           H  
ATOM   1468  C2'   C    46      24.771  15.756  19.477  1.00  0.00           C  
ATOM   1469  H2'   C    46      25.629  15.122  19.258  1.00  0.00           H  
ATOM   1470  O2'   C    46      25.070  17.037  18.965  1.00  0.00           O  
ATOM   1471 HO2'   C    46      24.245  17.463  18.722  1.00  0.00           H  
ATOM   1472  O3'   C    46      22.396  16.078  18.771  1.00  0.00           O  
ATOM   1473  P     U    47      21.906  16.812  17.494  1.00  0.00           P  
ATOM   1474  OP1   U    47      20.438  17.009  17.536  1.00  0.00           O  
ATOM   1475  OP2   U    47      22.498  16.128  16.268  1.00  0.00           O  
ATOM   1476  O5'   U    47      22.524  18.352  17.470  1.00  0.00           O  
ATOM   1477  C5'   U    47      22.531  19.252  18.548  1.00  0.00           C  
ATOM   1478  H5'   U    47      23.047  18.717  19.345  1.00  0.00           H  
ATOM   1479 H5''   U    47      21.587  19.668  18.899  1.00  0.00           H  
ATOM   1480  C4'   U    47      23.457  20.413  18.246  1.00  0.00           C  
ATOM   1481  H4'   U    47      23.417  21.115  19.079  1.00  0.00           H  
ATOM   1482  O4'   U    47      24.759  19.857  18.103  1.00  0.00           O  
ATOM   1483  C1'   U    47      25.378  20.511  17.009  1.00  0.00           C  
ATOM   1484  H1'   U    47      25.713  21.498  17.329  1.00  0.00           H  
ATOM   1485  N1    U    47      26.522  19.658  16.531  1.00  0.00           N  
ATOM   1486  C6    U    47      26.407  18.299  16.410  1.00  0.00           C  
ATOM   1487  H6    U    47      25.525  17.769  16.738  1.00  0.00           H  
ATOM   1488  C5    U    47      27.374  17.435  15.942  1.00  0.00           C  
ATOM   1489  H5    U    47      27.266  16.361  15.970  1.00  0.00           H  
ATOM   1490  C4    U    47      28.595  18.014  15.536  1.00  0.00           C  
ATOM   1491  O4    U    47      29.560  17.384  15.106  1.00  0.00           O  
ATOM   1492  N3    U    47      28.707  19.402  15.653  1.00  0.00           N  
ATOM   1493  H3    U    47      29.499  19.929  15.313  1.00  0.00           H  
ATOM   1494  C2    U    47      27.726  20.212  16.192  1.00  0.00           C  
ATOM   1495  O2    U    47      28.011  21.442  16.193  1.00  0.00           O  
ATOM   1496  C3'   U    47      23.037  21.135  16.914  1.00  0.00           C  
ATOM   1497  H3'   U    47      22.125  20.757  16.452  1.00  0.00           H  
ATOM   1498  C2'   U    47      24.230  20.806  16.029  1.00  0.00           C  
ATOM   1499  H2'   U    47      23.966  19.905  15.475  1.00  0.00           H  
ATOM   1500  O2'   U    47      24.623  21.907  15.142  1.00  0.00           O  
ATOM   1501 HO2'   U    47      23.860  22.486  15.081  1.00  0.00           H  
ATOM   1502  O3'   U    47      22.916  22.522  17.048  1.00  0.00           O  
ATOM   1503  P     A    48      21.573  23.223  17.618  1.00  0.00           P  
ATOM   1504  OP1   A    48      20.436  22.431  17.223  1.00  0.00           O  
ATOM   1505  OP2   A    48      21.563  24.653  17.303  1.00  0.00           O  
ATOM   1506  O5'   A    48      21.784  23.097  19.152  1.00  0.00           O  
ATOM   1507  C5'   A    48      20.851  22.435  20.031  1.00  0.00           C  
ATOM   1508  H5'   A    48      20.754  21.416  19.657  1.00  0.00           H  
ATOM   1509 H5''   A    48      19.914  22.983  19.926  1.00  0.00           H  
ATOM   1510  C4'   A    48      21.394  22.308  21.463  1.00  0.00           C  
ATOM   1511  H4'   A    48      20.658  21.721  22.011  1.00  0.00           H  
ATOM   1512  O4'   A    48      22.639  21.658  21.510  1.00  0.00           O  
ATOM   1513  C1'   A    48      23.599  22.540  21.883  1.00  0.00           C  
ATOM   1514  H1'   A    48      23.803  22.393  22.943  1.00  0.00           H  
ATOM   1515  N9    A    48      24.808  22.317  21.070  1.00  0.00           N  
ATOM   1516  C8    A    48      25.272  23.160  20.119  1.00  0.00           C  
ATOM   1517  H8    A    48      24.738  24.010  19.720  1.00  0.00           H  
ATOM   1518  N7    A    48      26.419  22.750  19.555  1.00  0.00           N  
ATOM   1519  C5    A    48      26.737  21.616  20.329  1.00  0.00           C  
ATOM   1520  C6    A    48      27.742  20.628  20.280  1.00  0.00           C  
ATOM   1521  N6    A    48      28.749  20.599  19.386  1.00  0.00           N  
ATOM   1522  H61   A    48      29.501  19.927  19.354  1.00  0.00           H  
ATOM   1523  H62   A    48      28.632  21.242  18.615  1.00  0.00           H  
ATOM   1524  N1    A    48      27.740  19.522  21.006  1.00  0.00           N  
ATOM   1525  C2    A    48      26.783  19.470  21.926  1.00  0.00           C  
ATOM   1526  H2    A    48      26.792  18.635  22.611  1.00  0.00           H  
ATOM   1527  N3    A    48      25.793  20.323  22.128  1.00  0.00           N  
ATOM   1528  C4    A    48      25.811  21.354  21.314  1.00  0.00           C  
ATOM   1529  C3'   A    48      21.569  23.592  22.264  1.00  0.00           C  
ATOM   1530  H3'   A    48      20.880  24.400  22.020  1.00  0.00           H  
ATOM   1531  C2'   A    48      22.989  23.934  21.783  1.00  0.00           C  
ATOM   1532  H2'   A    48      22.989  24.220  20.731  1.00  0.00           H  
ATOM   1533  O2'   A    48      23.647  25.042  22.448  1.00  0.00           O  
ATOM   1534 HO2'   A    48      23.560  25.773  21.833  1.00  0.00           H  
ATOM   1535  O3'   A    48      21.534  23.455  23.705  1.00  0.00           O  
ATOM   1536  P     G    49      20.344  22.800  24.465  1.00  0.00           P  
ATOM   1537  OP1   G    49      19.140  22.749  23.629  1.00  0.00           O  
ATOM   1538  OP2   G    49      20.335  23.516  25.776  1.00  0.00           O  
ATOM   1539  O5'   G    49      20.683  21.301  24.783  1.00  0.00           O  
ATOM   1540  C5'   G    49      21.495  20.948  25.917  1.00  0.00           C  
ATOM   1541  H5'   G    49      20.779  20.748  26.715  1.00  0.00           H  
ATOM   1542 H5''   G    49      22.102  21.801  26.218  1.00  0.00           H  
ATOM   1543  C4'   G    49      22.218  19.636  25.583  1.00  0.00           C  
ATOM   1544  H4'   G    49      22.594  19.191  26.504  1.00  0.00           H  
ATOM   1545  O4'   G    49      21.369  18.552  24.987  1.00  0.00           O  
ATOM   1546  C1'   G    49      22.014  17.855  23.956  1.00  0.00           C  
ATOM   1547  H1'   G    49      22.701  17.146  24.419  1.00  0.00           H  
ATOM   1548  N9    G    49      21.060  17.399  22.872  1.00  0.00           N  
ATOM   1549  C8    G    49      21.024  16.064  22.474  1.00  0.00           C  
ATOM   1550  H8    G    49      21.835  15.381  22.678  1.00  0.00           H  
ATOM   1551  N7    G    49      20.044  15.825  21.667  1.00  0.00           N  
ATOM   1552  C5    G    49      19.290  17.018  21.671  1.00  0.00           C  
ATOM   1553  C6    G    49      18.029  17.375  21.002  1.00  0.00           C  
ATOM   1554  O6    G    49      17.245  16.613  20.371  1.00  0.00           O  
ATOM   1555  N1    G    49      17.701  18.659  21.121  1.00  0.00           N  
ATOM   1556  H1    G    49      16.845  19.022  20.727  1.00  0.00           H  
ATOM   1557  C2    G    49      18.444  19.583  21.781  1.00  0.00           C  
ATOM   1558  N2    G    49      17.945  20.806  21.876  1.00  0.00           N  
ATOM   1559  H21   G    49      18.550  21.458  22.353  1.00  0.00           H  
ATOM   1560  H22   G    49      17.021  21.072  21.568  1.00  0.00           H  
ATOM   1561  N3    G    49      19.548  19.323  22.444  1.00  0.00           N  
ATOM   1562  C4    G    49      19.948  17.993  22.358  1.00  0.00           C  
ATOM   1563  C3'   G    49      23.408  19.648  24.610  1.00  0.00           C  
ATOM   1564  H3'   G    49      23.643  20.674  24.329  1.00  0.00           H  
ATOM   1565  C2'   G    49      22.890  18.936  23.397  1.00  0.00           C  
ATOM   1566  H2'   G    49      22.253  19.614  22.829  1.00  0.00           H  
ATOM   1567  O2'   G    49      23.997  18.427  22.547  1.00  0.00           O  
ATOM   1568 HO2'   G    49      24.577  19.192  22.557  1.00  0.00           H  
ATOM   1569  O3'   G    49      24.603  18.942  25.095  1.00  0.00           O  
ATOM   1570  P     U    50      25.334  19.508  26.399  1.00  0.00           P  
ATOM   1571  OP1   U    50      25.207  18.450  27.467  1.00  0.00           O  
ATOM   1572  OP2   U    50      24.857  20.949  26.656  1.00  0.00           O  
ATOM   1573  O5'   U    50      26.876  19.614  26.086  1.00  0.00           O  
ATOM   1574  C5'   U    50      27.510  18.443  25.767  1.00  0.00           C  
ATOM   1575  H5'   U    50      27.097  18.004  24.859  1.00  0.00           H  
ATOM   1576 H5''   U    50      27.307  17.687  26.525  1.00  0.00           H  
ATOM   1577  C4'   U    50      29.056  18.542  25.430  1.00  0.00           C  
ATOM   1578  H4'   U    50      29.464  17.532  25.414  1.00  0.00           H  
ATOM   1579  O4'   U    50      29.212  19.215  24.207  1.00  0.00           O  
ATOM   1580  C1'   U    50      30.080  20.350  24.402  1.00  0.00           C  
ATOM   1581  H1'   U    50      31.113  20.022  24.285  1.00  0.00           H  
ATOM   1582  N1    U    50      29.537  21.352  23.373  1.00  0.00           N  
ATOM   1583  C6    U    50      28.263  21.882  23.430  1.00  0.00           C  
ATOM   1584  H6    U    50      27.513  21.544  24.130  1.00  0.00           H  
ATOM   1585  C5    U    50      27.954  23.000  22.770  1.00  0.00           C  
ATOM   1586  H5    U    50      27.065  23.543  23.055  1.00  0.00           H  
ATOM   1587  C4    U    50      28.785  23.659  21.820  1.00  0.00           C  
ATOM   1588  O4    U    50      28.538  24.669  21.216  1.00  0.00           O  
ATOM   1589  N3    U    50      29.928  22.943  21.635  1.00  0.00           N  
ATOM   1590  H3    U    50      30.517  23.260  20.878  1.00  0.00           H  
ATOM   1591  C2    U    50      30.384  21.927  22.399  1.00  0.00           C  
ATOM   1592  O2    U    50      31.569  21.636  22.243  1.00  0.00           O  
ATOM   1593  C3'   U    50      29.791  19.337  26.518  1.00  0.00           C  
ATOM   1594  H3'   U    50      29.252  19.372  27.465  1.00  0.00           H  
ATOM   1595  C2'   U    50      29.809  20.714  25.864  1.00  0.00           C  
ATOM   1596  H2'   U    50      28.784  21.077  25.945  1.00  0.00           H  
ATOM   1597  O2'   U    50      30.811  21.693  26.244  1.00  0.00           O  
ATOM   1598 HO2'   U    50      31.299  21.155  26.872  1.00  0.00           H  
ATOM   1599  O3'   U    50      31.138  18.822  26.586  1.00  0.00           O  
ATOM   1600  P     A    51      32.116  19.047  27.822  1.00  0.00           P  
ATOM   1601  OP1   A    51      31.925  20.481  28.221  1.00  0.00           O  
ATOM   1602  OP2   A    51      33.380  18.553  27.239  1.00  0.00           O  
ATOM   1603  O5'   A    51      31.576  18.013  28.970  1.00  0.00           O  
ATOM   1604  C5'   A    51      30.814  18.459  30.107  1.00  0.00           C  
ATOM   1605  H5'   A    51      30.015  19.118  29.768  1.00  0.00           H  
ATOM   1606 H5''   A    51      31.431  19.021  30.808  1.00  0.00           H  
ATOM   1607  C4'   A    51      30.054  17.294  30.805  1.00  0.00           C  
ATOM   1608  H4'   A    51      29.386  17.762  31.528  1.00  0.00           H  
ATOM   1609  O4'   A    51      29.264  16.721  29.794  1.00  0.00           O  
ATOM   1610  C1'   A    51      29.310  15.323  29.852  1.00  0.00           C  
ATOM   1611  H1'   A    51      28.323  14.861  29.834  1.00  0.00           H  
ATOM   1612  N9    A    51      30.030  14.778  28.721  1.00  0.00           N  
ATOM   1613  C8    A    51      30.669  15.389  27.701  1.00  0.00           C  
ATOM   1614  H8    A    51      30.597  16.455  27.545  1.00  0.00           H  
ATOM   1615  N7    A    51      31.125  14.618  26.745  1.00  0.00           N  
ATOM   1616  C5    A    51      30.766  13.359  27.196  1.00  0.00           C  
ATOM   1617  C6    A    51      31.116  12.060  26.678  1.00  0.00           C  
ATOM   1618  N6    A    51      31.678  11.788  25.566  1.00  0.00           N  
ATOM   1619  H61   A    51      31.781  10.807  25.350  1.00  0.00           H  
ATOM   1620  H62   A    51      31.889  12.490  24.870  1.00  0.00           H  
ATOM   1621  N1    A    51      30.843  10.969  27.451  1.00  0.00           N  
ATOM   1622  C2    A    51      30.177  11.219  28.529  1.00  0.00           C  
ATOM   1623  H2    A    51      30.092  10.299  29.088  1.00  0.00           H  
ATOM   1624  N3    A    51      29.790  12.314  29.142  1.00  0.00           N  
ATOM   1625  C4    A    51      30.152  13.413  28.426  1.00  0.00           C  
ATOM   1626  C3'   A    51      30.843  16.095  31.402  1.00  0.00           C  
ATOM   1627  H3'   A    51      31.717  15.962  30.764  1.00  0.00           H  
ATOM   1628  C2'   A    51      29.915  14.922  31.175  1.00  0.00           C  
ATOM   1629  H2'   A    51      30.446  13.970  31.199  1.00  0.00           H  
ATOM   1630  O2'   A    51      28.988  14.808  32.252  1.00  0.00           O  
ATOM   1631 HO2'   A    51      29.561  14.489  32.952  1.00  0.00           H  
ATOM   1632  O3'   A    51      31.333  16.337  32.681  1.00  0.00           O  
ATOM   1633  P     C    52      31.928  15.211  33.605  1.00  0.00           P  
ATOM   1634  OP1   C    52      30.797  14.566  34.232  1.00  0.00           O  
ATOM   1635  OP2   C    52      32.944  15.839  34.479  1.00  0.00           O  
ATOM   1636  O5'   C    52      32.566  14.016  32.691  1.00  0.00           O  
ATOM   1637  C5'   C    52      32.817  12.731  33.175  1.00  0.00           C  
ATOM   1638  H5'   C    52      31.830  12.345  33.430  1.00  0.00           H  
ATOM   1639 H5''   C    52      33.464  13.002  34.009  1.00  0.00           H  
ATOM   1640  C4'   C    52      33.549  11.866  32.186  1.00  0.00           C  
ATOM   1641  H4'   C    52      33.556  10.874  32.637  1.00  0.00           H  
ATOM   1642  O4'   C    52      32.885  11.911  30.961  1.00  0.00           O  
ATOM   1643  C1'   C    52      33.866  11.757  29.942  1.00  0.00           C  
ATOM   1644  H1'   C    52      33.567  10.939  29.287  1.00  0.00           H  
ATOM   1645  N1    C    52      34.013  12.994  29.090  1.00  0.00           N  
ATOM   1646  C6    C    52      33.608  14.245  29.518  1.00  0.00           C  
ATOM   1647  H6    C    52      33.357  14.361  30.562  1.00  0.00           H  
ATOM   1648  C5    C    52      33.689  15.345  28.692  1.00  0.00           C  
ATOM   1649  H5    C    52      33.428  16.325  29.064  1.00  0.00           H  
ATOM   1650  C4    C    52      34.137  15.119  27.349  1.00  0.00           C  
ATOM   1651  N4    C    52      34.245  16.089  26.495  1.00  0.00           N  
ATOM   1652  H41   C    52      33.851  16.932  26.888  1.00  0.00           H  
ATOM   1653  H42   C    52      34.600  15.994  25.554  1.00  0.00           H  
ATOM   1654  N3    C    52      34.611  13.945  26.971  1.00  0.00           N  
ATOM   1655  C2    C    52      34.537  12.883  27.812  1.00  0.00           C  
ATOM   1656  O2    C    52      34.853  11.760  27.452  1.00  0.00           O  
ATOM   1657  C3'   C    52      35.020  12.227  31.993  1.00  0.00           C  
ATOM   1658  H3'   C    52      35.276  13.266  31.782  1.00  0.00           H  
ATOM   1659  C2'   C    52      35.168  11.414  30.698  1.00  0.00           C  
ATOM   1660  H2'   C    52      36.024  11.686  30.079  1.00  0.00           H  
ATOM   1661  O2'   C    52      35.185  10.052  30.894  1.00  0.00           O  
ATOM   1662 HO2'   C    52      35.858   9.907  31.563  1.00  0.00           H  
ATOM   1663  O3'   C    52      35.999  11.524  32.813  1.00  0.00           O  
ATOM   1664  P     U    53      37.385  12.147  33.148  1.00  0.00           P  
ATOM   1665  OP1   U    53      38.136  11.107  33.919  1.00  0.00           O  
ATOM   1666  OP2   U    53      37.175  13.509  33.651  1.00  0.00           O  
ATOM   1667  O5'   U    53      38.088  12.236  31.729  1.00  0.00           O  
ATOM   1668  C5'   U    53      38.662  11.088  31.072  1.00  0.00           C  
ATOM   1669  H5'   U    53      37.811  10.459  30.812  1.00  0.00           H  
ATOM   1670 H5''   U    53      39.299  10.534  31.762  1.00  0.00           H  
ATOM   1671  C4'   U    53      39.365  11.431  29.793  1.00  0.00           C  
ATOM   1672  H4'   U    53      39.736  10.470  29.438  1.00  0.00           H  
ATOM   1673  O4'   U    53      38.346  11.809  28.860  1.00  0.00           O  
ATOM   1674  C1'   U    53      38.864  12.595  27.789  1.00  0.00           C  
ATOM   1675  H1'   U    53      38.773  12.086  26.829  1.00  0.00           H  
ATOM   1676  N1    U    53      38.362  13.965  27.685  1.00  0.00           N  
ATOM   1677  C6    U    53      37.775  14.524  28.749  1.00  0.00           C  
ATOM   1678  H6    U    53      37.614  13.890  29.609  1.00  0.00           H  
ATOM   1679  C5    U    53      37.261  15.813  28.714  1.00  0.00           C  
ATOM   1680  H5    U    53      36.734  16.220  29.564  1.00  0.00           H  
ATOM   1681  C4    U    53      37.424  16.604  27.520  1.00  0.00           C  
ATOM   1682  O4    U    53      36.953  17.729  27.422  1.00  0.00           O  
ATOM   1683  N3    U    53      38.039  15.929  26.423  1.00  0.00           N  
ATOM   1684  H3    U    53      38.073  16.451  25.559  1.00  0.00           H  
ATOM   1685  C2    U    53      38.418  14.650  26.448  1.00  0.00           C  
ATOM   1686  O2    U    53      38.811  14.166  25.394  1.00  0.00           O  
ATOM   1687  C3'   U    53      40.496  12.394  29.582  1.00  0.00           C  
ATOM   1688  H3'   U    53      40.305  13.327  30.113  1.00  0.00           H  
ATOM   1689  C2'   U    53      40.383  12.735  28.079  1.00  0.00           C  
ATOM   1690  H2'   U    53      40.690  13.754  27.845  1.00  0.00           H  
ATOM   1691  O2'   U    53      41.028  11.761  27.298  1.00  0.00           O  
ATOM   1692 HO2'   U    53      41.615  11.251  27.862  1.00  0.00           H  
ATOM   1693  O3'   U    53      41.706  11.659  29.849  1.00  0.00           O  
ATOM   1694  P     G    54      42.895  12.504  30.392  1.00  0.00           P  
ATOM   1695  OP1   G    54      44.051  11.543  30.415  1.00  0.00           O  
ATOM   1696  OP2   G    54      42.496  13.267  31.593  1.00  0.00           O  
ATOM   1697  O5'   G    54      43.201  13.632  29.229  1.00  0.00           O  
ATOM   1698  C5'   G    54      44.069  13.359  28.177  1.00  0.00           C  
ATOM   1699  H5'   G    54      43.715  12.465  27.664  1.00  0.00           H  
ATOM   1700 H5''   G    54      45.080  13.290  28.579  1.00  0.00           H  
ATOM   1701  C4'   G    54      43.980  14.505  27.163  1.00  0.00           C  
ATOM   1702  H4'   G    54      44.428  14.266  26.199  1.00  0.00           H  
ATOM   1703  O4'   G    54      42.647  14.920  26.991  1.00  0.00           O  
ATOM   1704  C1'   G    54      42.526  16.264  26.498  1.00  0.00           C  
ATOM   1705  H1'   G    54      42.153  16.282  25.473  1.00  0.00           H  
ATOM   1706  N9    G    54      41.639  16.928  27.579  1.00  0.00           N  
ATOM   1707  C8    G    54      41.376  16.614  28.886  1.00  0.00           C  
ATOM   1708  H8    G    54      41.666  15.727  29.429  1.00  0.00           H  
ATOM   1709  N7    G    54      40.539  17.427  29.475  1.00  0.00           N  
ATOM   1710  C5    G    54      40.175  18.296  28.462  1.00  0.00           C  
ATOM   1711  C6    G    54      39.430  19.487  28.450  1.00  0.00           C  
ATOM   1712  O6    G    54      38.830  20.008  29.391  1.00  0.00           O  
ATOM   1713  N1    G    54      39.368  20.099  27.225  1.00  0.00           N  
ATOM   1714  H1    G    54      38.808  20.933  27.115  1.00  0.00           H  
ATOM   1715  C2    G    54      39.963  19.627  26.134  1.00  0.00           C  
ATOM   1716  N2    G    54      39.762  20.346  25.062  1.00  0.00           N  
ATOM   1717  H21   G    54      40.398  20.099  24.318  1.00  0.00           H  
ATOM   1718  H22   G    54      39.390  21.272  25.221  1.00  0.00           H  
ATOM   1719  N3    G    54      40.721  18.562  26.115  1.00  0.00           N  
ATOM   1720  C4    G    54      40.753  17.951  27.273  1.00  0.00           C  
ATOM   1721  C3'   G    54      44.573  15.816  27.630  1.00  0.00           C  
ATOM   1722  H3'   G    54      44.258  16.173  28.611  1.00  0.00           H  
ATOM   1723  C2'   G    54      44.031  16.708  26.478  1.00  0.00           C  
ATOM   1724  H2'   G    54      43.995  17.782  26.663  1.00  0.00           H  
ATOM   1725  O2'   G    54      44.639  16.416  25.263  1.00  0.00           O  
ATOM   1726 HO2'   G    54      45.576  16.293  25.431  1.00  0.00           H  
ATOM   1727  O3'   G    54      45.961  15.612  27.537  1.00  0.00           O  
ATOM   1728  P     A    55      47.017  16.801  27.909  1.00  0.00           P  
ATOM   1729  OP1   A    55      48.291  16.099  28.359  1.00  0.00           O  
ATOM   1730  OP2   A    55      46.344  17.721  28.890  1.00  0.00           O  
ATOM   1731  O5'   A    55      47.306  17.619  26.536  1.00  0.00           O  
ATOM   1732  C5'   A    55      48.166  17.156  25.531  1.00  0.00           C  
ATOM   1733  H5'   A    55      47.700  16.259  25.123  1.00  0.00           H  
ATOM   1734 H5''   A    55      49.178  16.974  25.895  1.00  0.00           H  
ATOM   1735  C4'   A    55      48.300  18.124  24.380  1.00  0.00           C  
ATOM   1736  H4'   A    55      49.053  17.700  23.716  1.00  0.00           H  
ATOM   1737  O4'   A    55      47.095  18.159  23.672  1.00  0.00           O  
ATOM   1738  C1'   A    55      46.946  19.478  23.144  1.00  0.00           C  
ATOM   1739  H1'   A    55      46.566  19.542  22.124  1.00  0.00           H  
ATOM   1740  N9    A    55      45.925  20.221  23.885  1.00  0.00           N  
ATOM   1741  C8    A    55      45.166  19.904  24.972  1.00  0.00           C  
ATOM   1742  H8    A    55      45.339  18.951  25.451  1.00  0.00           H  
ATOM   1743  N7    A    55      44.230  20.767  25.211  1.00  0.00           N  
ATOM   1744  C5    A    55      44.450  21.751  24.225  1.00  0.00           C  
ATOM   1745  C6    A    55      43.859  22.964  23.845  1.00  0.00           C  
ATOM   1746  N6    A    55      42.739  23.478  24.361  1.00  0.00           N  
ATOM   1747  H61   A    55      42.368  23.120  25.230  1.00  0.00           H  
ATOM   1748  H62   A    55      42.139  24.068  23.803  1.00  0.00           H  
ATOM   1749  N1    A    55      44.226  23.675  22.812  1.00  0.00           N  
ATOM   1750  C2    A    55      45.276  23.204  22.058  1.00  0.00           C  
ATOM   1751  H2    A    55      45.617  23.873  21.282  1.00  0.00           H  
ATOM   1752  N3    A    55      45.993  22.154  22.360  1.00  0.00           N  
ATOM   1753  C4    A    55      45.499  21.476  23.420  1.00  0.00           C  
ATOM   1754  C3'   A    55      48.887  19.516  24.519  1.00  0.00           C  
ATOM   1755  H3'   A    55      48.350  20.026  25.320  1.00  0.00           H  
ATOM   1756  C2'   A    55      48.372  20.123  23.219  1.00  0.00           C  
ATOM   1757  H2'   A    55      48.113  21.149  23.481  1.00  0.00           H  
ATOM   1758  O2'   A    55      49.034  19.940  22.039  1.00  0.00           O  
ATOM   1759 HO2'   A    55      49.117  20.803  21.627  1.00  0.00           H  
ATOM   1760  O3'   A    55      50.328  19.605  24.613  1.00  0.00           O  
ATOM   1761  P     U    56      50.895  20.431  25.850  1.00  0.00           P  
ATOM   1762  OP1   U    56      52.394  20.468  25.714  1.00  0.00           O  
ATOM   1763  OP2   U    56      50.345  19.847  27.074  1.00  0.00           O  
ATOM   1764  O5'   U    56      50.359  21.873  25.684  1.00  0.00           O  
ATOM   1765  C5'   U    56      50.695  22.608  24.578  1.00  0.00           C  
ATOM   1766  H5'   U    56      50.649  22.007  23.669  1.00  0.00           H  
ATOM   1767 H5''   U    56      51.673  23.047  24.774  1.00  0.00           H  
ATOM   1768  C4'   U    56      49.748  23.746  24.278  1.00  0.00           C  
ATOM   1769  H4'   U    56      49.987  24.358  23.408  1.00  0.00           H  
ATOM   1770  O4'   U    56      48.360  23.377  24.136  1.00  0.00           O  
ATOM   1771  C1'   U    56      47.600  24.498  24.512  1.00  0.00           C  
ATOM   1772  H1'   U    56      47.104  24.957  23.656  1.00  0.00           H  
ATOM   1773  N1    U    56      46.531  24.102  25.519  1.00  0.00           N  
ATOM   1774  C6    U    56      46.502  22.970  26.315  1.00  0.00           C  
ATOM   1775  H6    U    56      47.211  22.186  26.096  1.00  0.00           H  
ATOM   1776  C5    U    56      45.510  22.884  27.367  1.00  0.00           C  
ATOM   1777  H5    U    56      45.441  21.976  27.948  1.00  0.00           H  
ATOM   1778  C4    U    56      44.502  23.893  27.529  1.00  0.00           C  
ATOM   1779  O4    U    56      43.611  23.785  28.365  1.00  0.00           O  
ATOM   1780  N3    U    56      44.651  24.945  26.697  1.00  0.00           N  
ATOM   1781  H3    U    56      44.133  25.770  26.964  1.00  0.00           H  
ATOM   1782  C2    U    56      45.565  25.069  25.740  1.00  0.00           C  
ATOM   1783  O2    U    56      45.411  26.017  24.961  1.00  0.00           O  
ATOM   1784  C3'   U    56      49.796  24.873  25.354  1.00  0.00           C  
ATOM   1785  H3'   U    56      49.572  24.337  26.277  1.00  0.00           H  
ATOM   1786  C2'   U    56      48.606  25.644  24.982  1.00  0.00           C  
ATOM   1787  H2'   U    56      48.163  26.120  25.857  1.00  0.00           H  
ATOM   1788  O2'   U    56      48.767  26.580  23.914  1.00  0.00           O  
ATOM   1789 HO2'   U    56      49.693  26.834  23.907  1.00  0.00           H  
ATOM   1790  O3'   U    56      50.988  25.561  25.265  1.00  0.00           O  
ATOM   1791  P     G    57      51.554  26.414  26.466  1.00  0.00           P  
ATOM   1792  OP1   G    57      52.687  27.283  26.085  1.00  0.00           O  
ATOM   1793  OP2   G    57      51.768  25.435  27.539  1.00  0.00           O  
ATOM   1794  O5'   G    57      50.396  27.421  27.017  1.00  0.00           O  
ATOM   1795  C5'   G    57      50.143  28.593  26.187  1.00  0.00           C  
ATOM   1796  H5'   G    57      50.101  28.353  25.125  1.00  0.00           H  
ATOM   1797 H5''   G    57      50.980  29.279  26.317  1.00  0.00           H  
ATOM   1798  C4'   G    57      48.819  29.369  26.570  1.00  0.00           C  
ATOM   1799  H4'   G    57      48.600  30.098  25.790  1.00  0.00           H  
ATOM   1800  O4'   G    57      47.711  28.424  26.735  1.00  0.00           O  
ATOM   1801  C1'   G    57      46.654  29.136  27.362  1.00  0.00           C  
ATOM   1802  H1'   G    57      45.905  29.434  26.628  1.00  0.00           H  
ATOM   1803  N9    G    57      46.103  28.207  28.336  1.00  0.00           N  
ATOM   1804  C8    G    57      46.453  26.963  28.656  1.00  0.00           C  
ATOM   1805  H8    G    57      47.221  26.322  28.249  1.00  0.00           H  
ATOM   1806  N7    G    57      45.801  26.418  29.589  1.00  0.00           N  
ATOM   1807  C5    G    57      44.878  27.325  29.899  1.00  0.00           C  
ATOM   1808  C6    G    57      43.809  27.244  30.848  1.00  0.00           C  
ATOM   1809  O6    G    57      43.421  26.280  31.550  1.00  0.00           O  
ATOM   1810  N1    G    57      43.164  28.437  30.916  1.00  0.00           N  
ATOM   1811  H1    G    57      42.315  28.500  31.459  1.00  0.00           H  
ATOM   1812  C2    G    57      43.308  29.488  30.038  1.00  0.00           C  
ATOM   1813  N2    G    57      42.600  30.591  30.310  1.00  0.00           N  
ATOM   1814  H21   G    57      41.875  30.542  31.012  1.00  0.00           H  
ATOM   1815  H22   G    57      42.752  31.460  29.817  1.00  0.00           H  
ATOM   1816  N3    G    57      44.282  29.597  29.151  1.00  0.00           N  
ATOM   1817  C4    G    57      45.062  28.451  29.144  1.00  0.00           C  
ATOM   1818  C3'   G    57      48.791  30.042  27.929  1.00  0.00           C  
ATOM   1819  H3'   G    57      49.086  29.344  28.713  1.00  0.00           H  
ATOM   1820  C2'   G    57      47.312  30.394  28.023  1.00  0.00           C  
ATOM   1821  H2'   G    57      47.133  30.533  29.089  1.00  0.00           H  
ATOM   1822  O2'   G    57      46.982  31.470  27.174  1.00  0.00           O  
ATOM   1823 HO2'   G    57      47.829  31.919  27.114  1.00  0.00           H  
ATOM   1824  O3'   G    57      49.493  31.235  27.940  1.00  0.00           O  
ATOM   1825  P     U    58      50.398  31.675  29.166  1.00  0.00           P  
ATOM   1826  OP1   U    58      50.824  33.106  29.005  1.00  0.00           O  
ATOM   1827  OP2   U    58      51.371  30.607  29.475  1.00  0.00           O  
ATOM   1828  O5'   U    58      49.314  31.648  30.394  1.00  0.00           O  
ATOM   1829  C5'   U    58      48.383  32.722  30.505  1.00  0.00           C  
ATOM   1830  H5'   U    58      47.730  32.807  29.636  1.00  0.00           H  
ATOM   1831 H5''   U    58      49.005  33.596  30.699  1.00  0.00           H  
ATOM   1832  C4'   U    58      47.317  32.365  31.589  1.00  0.00           C  
ATOM   1833  H4'   U    58      46.429  32.993  31.524  1.00  0.00           H  
ATOM   1834  O4'   U    58      46.925  31.034  31.511  1.00  0.00           O  
ATOM   1835  C1'   U    58      46.984  30.524  32.771  1.00  0.00           C  
ATOM   1836  H1'   U    58      46.106  30.924  33.277  1.00  0.00           H  
ATOM   1837  N1    U    58      46.841  29.053  32.792  1.00  0.00           N  
ATOM   1838  C6    U    58      47.831  28.202  32.325  1.00  0.00           C  
ATOM   1839  H6    U    58      48.573  28.783  31.797  1.00  0.00           H  
ATOM   1840  C5    U    58      47.808  26.854  32.475  1.00  0.00           C  
ATOM   1841  H5    U    58      48.606  26.190  32.178  1.00  0.00           H  
ATOM   1842  C4    U    58      46.618  26.209  33.076  1.00  0.00           C  
ATOM   1843  O4    U    58      46.386  25.029  33.187  1.00  0.00           O  
ATOM   1844  N3    U    58      45.677  27.143  33.488  1.00  0.00           N  
ATOM   1845  H3    U    58      44.836  26.717  33.848  1.00  0.00           H  
ATOM   1846  C2    U    58      45.745  28.493  33.370  1.00  0.00           C  
ATOM   1847  O2    U    58      44.800  29.216  33.747  1.00  0.00           O  
ATOM   1848  C3'   U    58      47.913  32.534  32.917  1.00  0.00           C  
ATOM   1849  H3'   U    58      48.871  33.053  32.877  1.00  0.00           H  
ATOM   1850  C2'   U    58      48.253  31.122  33.421  1.00  0.00           C  
ATOM   1851  H2'   U    58      49.076  30.739  32.818  1.00  0.00           H  
ATOM   1852  O2'   U    58      48.467  31.055  34.859  1.00  0.00           O  
ATOM   1853 HO2'   U    58      48.608  31.956  35.162  1.00  0.00           H  
ATOM   1854  O3'   U    58      46.898  33.102  33.725  1.00  0.00           O  
ATOM   1855  P     C    59      47.245  34.245  34.768  1.00  0.00           P  
ATOM   1856  OP1   C    59      47.267  35.532  34.078  1.00  0.00           O  
ATOM   1857  OP2   C    59      48.454  33.743  35.440  1.00  0.00           O  
ATOM   1858  O5'   C    59      46.069  34.094  35.809  1.00  0.00           O  
ATOM   1859  C5'   C    59      44.822  34.789  35.598  1.00  0.00           C  
ATOM   1860  H5'   C    59      44.359  34.442  34.674  1.00  0.00           H  
ATOM   1861 H5''   C    59      45.011  35.859  35.515  1.00  0.00           H  
ATOM   1862  C4'   C    59      43.754  34.522  36.652  1.00  0.00           C  
ATOM   1863  H4'   C    59      42.819  34.973  36.319  1.00  0.00           H  
ATOM   1864  O4'   C    59      43.460  33.138  36.738  1.00  0.00           O  
ATOM   1865  C1'   C    59      43.838  32.624  38.013  1.00  0.00           C  
ATOM   1866  H1'   C    59      42.927  32.532  38.605  1.00  0.00           H  
ATOM   1867  N1    C    59      44.499  31.311  37.896  1.00  0.00           N  
ATOM   1868  C6    C    59      45.331  31.053  36.783  1.00  0.00           C  
ATOM   1869  H6    C    59      45.571  31.862  36.109  1.00  0.00           H  
ATOM   1870  C5    C    59      45.937  29.822  36.645  1.00  0.00           C  
ATOM   1871  H5    C    59      46.647  29.556  35.875  1.00  0.00           H  
ATOM   1872  C4    C    59      45.486  28.900  37.562  1.00  0.00           C  
ATOM   1873  N4    C    59      45.877  27.644  37.481  1.00  0.00           N  
ATOM   1874  H41   C    59      46.442  27.219  36.760  1.00  0.00           H  
ATOM   1875  H42   C    59      45.446  27.004  38.133  1.00  0.00           H  
ATOM   1876  N3    C    59      44.740  29.073  38.631  1.00  0.00           N  
ATOM   1877  C2    C    59      44.306  30.345  38.858  1.00  0.00           C  
ATOM   1878  O2    C    59      43.528  30.516  39.810  1.00  0.00           O  
ATOM   1879  C3'   C    59      44.173  35.034  37.998  1.00  0.00           C  
ATOM   1880  H3'   C    59      44.901  35.845  38.021  1.00  0.00           H  
ATOM   1881  C2'   C    59      44.730  33.744  38.617  1.00  0.00           C  
ATOM   1882  H2'   C    59      45.762  33.678  38.271  1.00  0.00           H  
ATOM   1883  O2'   C    59      44.686  33.675  40.031  1.00  0.00           O  
ATOM   1884 HO2'   C    59      45.510  33.264  40.304  1.00  0.00           H  
ATOM   1885  O3'   C    59      43.059  35.492  38.707  1.00  0.00           O  
ATOM   1886  P     G    60      42.527  37.051  38.867  1.00  0.00           P  
ATOM   1887  OP1   G    60      41.336  37.223  37.967  1.00  0.00           O  
ATOM   1888  OP2   G    60      43.695  37.931  38.698  1.00  0.00           O  
ATOM   1889  O5'   G    60      42.078  37.082  40.420  1.00  0.00           O  
ATOM   1890  C5'   G    60      40.895  36.613  40.946  1.00  0.00           C  
ATOM   1891  H5'   G    60      40.892  35.530  40.821  1.00  0.00           H  
ATOM   1892 H5''   G    60      40.063  37.090  40.430  1.00  0.00           H  
ATOM   1893  C4'   G    60      40.627  36.733  42.439  1.00  0.00           C  
ATOM   1894  H4'   G    60      39.617  36.359  42.609  1.00  0.00           H  
ATOM   1895  O4'   G    60      41.468  35.961  43.323  1.00  0.00           O  
ATOM   1896  C1'   G    60      41.830  36.837  44.379  1.00  0.00           C  
ATOM   1897  H1'   G    60      41.664  36.257  45.287  1.00  0.00           H  
ATOM   1898  N9    G    60      43.308  37.280  44.219  1.00  0.00           N  
ATOM   1899  C8    G    60      44.197  37.273  43.134  1.00  0.00           C  
ATOM   1900  H8    G    60      44.019  37.028  42.097  1.00  0.00           H  
ATOM   1901  N7    G    60      45.469  37.390  43.523  1.00  0.00           N  
ATOM   1902  C5    G    60      45.383  37.645  44.889  1.00  0.00           C  
ATOM   1903  C6    G    60      46.389  38.163  45.806  1.00  0.00           C  
ATOM   1904  O6    G    60      47.567  38.418  45.540  1.00  0.00           O  
ATOM   1905  N1    G    60      45.970  38.208  47.099  1.00  0.00           N  
ATOM   1906  H1    G    60      46.571  38.338  47.900  1.00  0.00           H  
ATOM   1907  C2    G    60      44.632  38.145  47.390  1.00  0.00           C  
ATOM   1908  N2    G    60      44.327  38.061  48.658  1.00  0.00           N  
ATOM   1909  H21   G    60      45.085  37.715  49.230  1.00  0.00           H  
ATOM   1910  H22   G    60      43.403  38.214  49.036  1.00  0.00           H  
ATOM   1911  N3    G    60      43.565  37.993  46.545  1.00  0.00           N  
ATOM   1912  C4    G    60      44.079  37.642  45.298  1.00  0.00           C  
ATOM   1913  C3'   G    60      40.707  38.205  42.845  1.00  0.00           C  
ATOM   1914  H3'   G    60      41.548  38.760  42.430  1.00  0.00           H  
ATOM   1915  C2'   G    60      40.914  38.076  44.342  1.00  0.00           C  
ATOM   1916  H2'   G    60      41.512  38.916  44.693  1.00  0.00           H  
ATOM   1917  O2'   G    60      39.708  37.788  45.071  1.00  0.00           O  
ATOM   1918 HO2'   G    60      39.905  38.121  45.950  1.00  0.00           H  
ATOM   1919  O3'   G    60      39.498  38.857  42.512  1.00  0.00           O  
ATOM   1920  P     U    61      39.536  40.495  42.367  1.00  0.00           P  
ATOM   1921  OP1   U    61      38.230  41.055  41.926  1.00  0.00           O  
ATOM   1922  OP2   U    61      40.673  40.782  41.465  1.00  0.00           O  
ATOM   1923  O5'   U    61      39.855  41.031  43.784  1.00  0.00           O  
ATOM   1924  C5'   U    61      38.822  40.934  44.812  1.00  0.00           C  
ATOM   1925  H5'   U    61      38.646  39.867  44.951  1.00  0.00           H  
ATOM   1926 H5''   U    61      37.826  41.250  44.502  1.00  0.00           H  
ATOM   1927  C4'   U    61      39.259  41.546  46.194  1.00  0.00           C  
ATOM   1928  H4'   U    61      38.472  41.321  46.913  1.00  0.00           H  
ATOM   1929  O4'   U    61      40.551  41.056  46.573  1.00  0.00           O  
ATOM   1930  C1'   U    61      41.512  42.097  46.617  1.00  0.00           C  
ATOM   1931  H1'   U    61      41.553  42.449  47.648  1.00  0.00           H  
ATOM   1932  N1    U    61      42.932  41.757  46.234  1.00  0.00           N  
ATOM   1933  C6    U    61      43.227  41.237  44.980  1.00  0.00           C  
ATOM   1934  H6    U    61      42.379  41.101  44.325  1.00  0.00           H  
ATOM   1935  C5    U    61      44.514  41.072  44.593  1.00  0.00           C  
ATOM   1936  H5    U    61      44.732  40.701  43.603  1.00  0.00           H  
ATOM   1937  C4    U    61      45.596  41.367  45.507  1.00  0.00           C  
ATOM   1938  O4    U    61      46.738  41.392  45.098  1.00  0.00           O  
ATOM   1939  N3    U    61      45.232  41.637  46.815  1.00  0.00           N  
ATOM   1940  H3    U    61      45.936  42.020  47.430  1.00  0.00           H  
ATOM   1941  C2    U    61      43.937  41.974  47.209  1.00  0.00           C  
ATOM   1942  O2    U    61      43.763  42.534  48.285  1.00  0.00           O  
ATOM   1943  C3'   U    61      39.473  43.069  45.965  1.00  0.00           C  
ATOM   1944  H3'   U    61      38.861  43.476  45.160  1.00  0.00           H  
ATOM   1945  C2'   U    61      40.999  43.146  45.643  1.00  0.00           C  
ATOM   1946  H2'   U    61      41.083  42.708  44.648  1.00  0.00           H  
ATOM   1947  O2'   U    61      41.544  44.417  45.789  1.00  0.00           O  
ATOM   1948 HO2'   U    61      41.058  44.980  46.396  1.00  0.00           H  
ATOM   1949  O3'   U    61      39.030  43.797  47.160  1.00  0.00           O  
ATOM   1950  P     A    62      38.718  45.309  47.370  1.00  0.00           P  
ATOM   1951  OP1   A    62      37.596  45.631  46.533  1.00  0.00           O  
ATOM   1952  OP2   A    62      40.000  46.080  47.213  1.00  0.00           O  
ATOM   1953  O5'   A    62      38.239  45.371  48.860  1.00  0.00           O  
ATOM   1954  C5'   A    62      37.042  44.770  49.330  1.00  0.00           C  
ATOM   1955  H5'   A    62      36.861  43.845  48.783  1.00  0.00           H  
ATOM   1956 H5''   A    62      36.189  45.388  49.049  1.00  0.00           H  
ATOM   1957  C4'   A    62      36.998  44.503  50.862  1.00  0.00           C  
ATOM   1958  H4'   A    62      36.051  43.982  51.001  1.00  0.00           H  
ATOM   1959  O4'   A    62      38.111  43.593  51.116  1.00  0.00           O  
ATOM   1960  C1'   A    62      38.769  44.074  52.268  1.00  0.00           C  
ATOM   1961  H1'   A    62      38.669  43.274  53.001  1.00  0.00           H  
ATOM   1962  N9    A    62      40.107  44.497  51.997  1.00  0.00           N  
ATOM   1963  C8    A    62      40.797  44.402  50.776  1.00  0.00           C  
ATOM   1964  H8    A    62      40.264  44.058  49.902  1.00  0.00           H  
ATOM   1965  N7    A    62      42.070  44.741  50.822  1.00  0.00           N  
ATOM   1966  C5    A    62      42.177  45.168  52.177  1.00  0.00           C  
ATOM   1967  C6    A    62      43.269  45.681  52.897  1.00  0.00           C  
ATOM   1968  N6    A    62      44.472  45.824  52.424  1.00  0.00           N  
ATOM   1969  H61   A    62      45.239  45.964  53.066  1.00  0.00           H  
ATOM   1970  H62   A    62      44.705  45.428  51.524  1.00  0.00           H  
ATOM   1971  N1    A    62      43.153  45.894  54.222  1.00  0.00           N  
ATOM   1972  C2    A    62      41.962  45.741  54.820  1.00  0.00           C  
ATOM   1973  H2    A    62      41.942  45.978  55.874  1.00  0.00           H  
ATOM   1974  N3    A    62      40.877  45.252  54.242  1.00  0.00           N  
ATOM   1975  C4    A    62      40.986  45.024  52.852  1.00  0.00           C  
ATOM   1976  C3'   A    62      37.240  45.860  51.578  1.00  0.00           C  
ATOM   1977  H3'   A    62      38.019  46.446  51.092  1.00  0.00           H  
ATOM   1978  C2'   A    62      37.952  45.264  52.746  1.00  0.00           C  
ATOM   1979  H2'   A    62      38.520  45.993  53.325  1.00  0.00           H  
ATOM   1980  O2'   A    62      37.085  44.700  53.709  1.00  0.00           O  
ATOM   1981 HO2'   A    62      36.297  45.234  53.829  1.00  0.00           H  
ATOM   1982  O3'   A    62      36.114  46.520  52.069  1.00  0.00           O  
ATOM   1983  P     U    63      35.939  48.058  52.094  1.00  0.00           P  
ATOM   1984  OP1   U    63      34.544  48.365  52.552  1.00  0.00           O  
ATOM   1985  OP2   U    63      36.406  48.509  50.740  1.00  0.00           O  
ATOM   1986  O5'   U    63      37.021  48.495  53.185  1.00  0.00           O  
ATOM   1987  C5'   U    63      36.785  48.440  54.618  1.00  0.00           C  
ATOM   1988  H5'   U    63      36.580  47.374  54.725  1.00  0.00           H  
ATOM   1989 H5''   U    63      35.933  49.046  54.924  1.00  0.00           H  
ATOM   1990  C4'   U    63      38.003  49.123  55.355  1.00  0.00           C  
ATOM   1991  H4'   U    63      37.811  48.894  56.403  1.00  0.00           H  
ATOM   1992  O4'   U    63      39.240  48.610  54.978  1.00  0.00           O  
ATOM   1993  C1'   U    63      40.234  49.656  54.572  1.00  0.00           C  
ATOM   1994  H1'   U    63      40.814  49.984  55.435  1.00  0.00           H  
ATOM   1995  N1    U    63      41.139  49.135  53.562  1.00  0.00           N  
ATOM   1996  C6    U    63      40.652  48.450  52.472  1.00  0.00           C  
ATOM   1997  H6    U    63      39.676  48.004  52.590  1.00  0.00           H  
ATOM   1998  C5    U    63      41.242  48.491  51.305  1.00  0.00           C  
ATOM   1999  H5    U    63      40.763  47.880  50.555  1.00  0.00           H  
ATOM   2000  C4    U    63      42.533  49.026  51.092  1.00  0.00           C  
ATOM   2001  O4    U    63      43.129  48.947  50.031  1.00  0.00           O  
ATOM   2002  N3    U    63      43.097  49.527  52.245  1.00  0.00           N  
ATOM   2003  H3    U    63      43.954  50.051  52.139  1.00  0.00           H  
ATOM   2004  C2    U    63      42.376  49.764  53.399  1.00  0.00           C  
ATOM   2005  O2    U    63      42.803  50.563  54.284  1.00  0.00           O  
ATOM   2006  C3'   U    63      38.093  50.678  55.074  1.00  0.00           C  
ATOM   2007  H3'   U    63      37.272  51.114  54.505  1.00  0.00           H  
ATOM   2008  C2'   U    63      39.341  50.867  54.172  1.00  0.00           C  
ATOM   2009  H2'   U    63      39.008  50.832  53.135  1.00  0.00           H  
ATOM   2010  O2'   U    63      40.194  52.064  54.325  1.00  0.00           O  
ATOM   2011 HO2'   U    63      39.847  52.639  55.012  1.00  0.00           H  
ATOM   2012  O3'   U    63      38.261  51.424  56.299  1.00  0.00           O  
ATOM   2013  P     A    64      37.039  51.648  57.308  1.00  0.00           P  
ATOM   2014  OP1   A    64      35.786  51.717  56.464  1.00  0.00           O  
ATOM   2015  OP2   A    64      37.501  52.894  57.980  1.00  0.00           O  
ATOM   2016  O5'   A    64      37.138  50.424  58.229  1.00  0.00           O  
ATOM   2017  C5'   A    64      36.002  49.862  58.890  1.00  0.00           C  
ATOM   2018  H5'   A    64      35.421  50.675  59.325  1.00  0.00           H  
ATOM   2019 H5''   A    64      36.308  49.348  59.801  1.00  0.00           H  
ATOM   2020  C4'   A    64      35.132  48.875  58.100  1.00  0.00           C  
ATOM   2021  H4'   A    64      34.607  49.412  57.310  1.00  0.00           H  
ATOM   2022  O4'   A    64      36.026  47.957  57.584  1.00  0.00           O  
ATOM   2023  C1'   A    64      35.889  46.735  58.177  1.00  0.00           C  
ATOM   2024  H1'   A    64      36.025  45.971  57.411  1.00  0.00           H  
ATOM   2025  N9    A    64      36.903  46.462  59.244  1.00  0.00           N  
ATOM   2026  C8    A    64      37.988  47.256  59.455  1.00  0.00           C  
ATOM   2027  H8    A    64      38.258  48.112  58.855  1.00  0.00           H  
ATOM   2028  N7    A    64      38.780  46.758  60.398  1.00  0.00           N  
ATOM   2029  C5    A    64      38.107  45.604  60.872  1.00  0.00           C  
ATOM   2030  C6    A    64      38.322  44.609  61.904  1.00  0.00           C  
ATOM   2031  N6    A    64      39.187  44.589  62.885  1.00  0.00           N  
ATOM   2032  H61   A    64      39.772  45.384  63.097  1.00  0.00           H  
ATOM   2033  H62   A    64      39.119  43.873  63.593  1.00  0.00           H  
ATOM   2034  N1    A    64      37.422  43.643  62.129  1.00  0.00           N  
ATOM   2035  C2    A    64      36.368  43.604  61.302  1.00  0.00           C  
ATOM   2036  H2    A    64      35.724  42.743  61.404  1.00  0.00           H  
ATOM   2037  N3    A    64      36.129  44.375  60.241  1.00  0.00           N  
ATOM   2038  C4    A    64      37.027  45.392  60.067  1.00  0.00           C  
ATOM   2039  C3'   A    64      34.140  48.051  59.013  1.00  0.00           C  
ATOM   2040  H3'   A    64      34.538  48.200  60.017  1.00  0.00           H  
ATOM   2041  C2'   A    64      34.455  46.697  58.491  1.00  0.00           C  
ATOM   2042  H2'   A    64      34.223  45.894  59.191  1.00  0.00           H  
ATOM   2043  O2'   A    64      33.644  46.456  57.277  1.00  0.00           O  
ATOM   2044 HO2'   A    64      32.741  46.415  57.600  1.00  0.00           H  
ATOM   2045  O3'   A    64      32.729  48.320  58.937  1.00  0.00           O  
ATOM   2046  P     C    65      32.113  49.659  59.569  1.00  0.00           P  
ATOM   2047  OP1   C    65      30.648  49.451  59.568  1.00  0.00           O  
ATOM   2048  OP2   C    65      32.648  50.890  58.961  1.00  0.00           O  
ATOM   2049  O5'   C    65      32.468  49.707  61.087  1.00  0.00           O  
ATOM   2050  C5'   C    65      31.863  48.904  62.048  1.00  0.00           C  
ATOM   2051  H5'   C    65      30.784  49.055  62.012  1.00  0.00           H  
ATOM   2052 H5''   C    65      32.170  49.388  62.975  1.00  0.00           H  
ATOM   2053  C4'   C    65      32.259  47.469  62.229  1.00  0.00           C  
ATOM   2054  H4'   C    65      31.744  46.862  61.485  1.00  0.00           H  
ATOM   2055  O4'   C    65      33.638  47.284  62.136  1.00  0.00           O  
ATOM   2056  C1'   C    65      34.015  46.176  62.888  1.00  0.00           C  
ATOM   2057  H1'   C    65      34.216  45.335  62.225  1.00  0.00           H  
ATOM   2058  N1    C    65      35.242  46.322  63.752  1.00  0.00           N  
ATOM   2059  C6    C    65      36.109  47.319  63.518  1.00  0.00           C  
ATOM   2060  H6    C    65      35.874  48.043  62.752  1.00  0.00           H  
ATOM   2061  C5    C    65      37.273  47.349  64.174  1.00  0.00           C  
ATOM   2062  H5    C    65      37.972  48.157  64.016  1.00  0.00           H  
ATOM   2063  C4    C    65      37.491  46.321  65.147  1.00  0.00           C  
ATOM   2064  N4    C    65      38.603  46.256  65.855  1.00  0.00           N  
ATOM   2065  H41   C    65      39.195  47.072  65.796  1.00  0.00           H  
ATOM   2066  H42   C    65      38.806  45.535  66.532  1.00  0.00           H  
ATOM   2067  N3    C    65      36.759  45.286  65.304  1.00  0.00           N  
ATOM   2068  C2    C    65      35.667  45.204  64.468  1.00  0.00           C  
ATOM   2069  O2    C    65      35.017  44.149  64.433  1.00  0.00           O  
ATOM   2070  C3'   C    65      31.851  46.917  63.622  1.00  0.00           C  
ATOM   2071  H3'   C    65      32.331  47.673  64.243  1.00  0.00           H  
ATOM   2072  C2'   C    65      32.791  45.717  63.754  1.00  0.00           C  
ATOM   2073  H2'   C    65      33.047  45.602  64.807  1.00  0.00           H  
ATOM   2074  O2'   C    65      32.186  44.547  63.160  1.00  0.00           O  
ATOM   2075 HO2'   C    65      31.340  44.554  63.613  1.00  0.00           H  
ATOM   2076  O3'   C    65      30.440  46.654  63.734  1.00  0.00           O  
ATOM   2077  P     A    66      29.712  46.144  65.053  1.00  0.00           P  
ATOM   2078  OP1   A    66      28.396  46.785  65.010  1.00  0.00           O  
ATOM   2079  OP2   A    66      30.596  46.304  66.236  1.00  0.00           O  
ATOM   2080  O5'   A    66      29.523  44.520  64.838  1.00  0.00           O  
ATOM   2081  C5'   A    66      28.946  44.101  63.692  1.00  0.00           C  
ATOM   2082  H5'   A    66      29.445  44.614  62.871  1.00  0.00           H  
ATOM   2083 H5''   A    66      27.921  44.457  63.804  1.00  0.00           H  
ATOM   2084  C4'   A    66      29.004  42.631  63.494  1.00  0.00           C  
ATOM   2085  H4'   A    66      28.418  42.527  62.581  1.00  0.00           H  
ATOM   2086  O4'   A    66      30.229  41.972  63.216  1.00  0.00           O  
ATOM   2087  C1'   A    66      30.157  40.623  63.869  1.00  0.00           C  
ATOM   2088  H1'   A    66      30.390  39.899  63.089  1.00  0.00           H  
ATOM   2089  N9    A    66      31.176  40.479  64.954  1.00  0.00           N  
ATOM   2090  C8    A    66      32.110  41.366  65.466  1.00  0.00           C  
ATOM   2091  H8    A    66      32.185  42.397  65.153  1.00  0.00           H  
ATOM   2092  N7    A    66      32.849  40.921  66.385  1.00  0.00           N  
ATOM   2093  C5    A    66      32.467  39.586  66.492  1.00  0.00           C  
ATOM   2094  C6    A    66      32.855  38.571  67.363  1.00  0.00           C  
ATOM   2095  N6    A    66      33.726  38.722  68.337  1.00  0.00           N  
ATOM   2096  H61   A    66      34.171  37.936  68.789  1.00  0.00           H  
ATOM   2097  H62   A    66      34.148  39.632  68.459  1.00  0.00           H  
ATOM   2098  N1    A    66      32.437  37.355  67.208  1.00  0.00           N  
ATOM   2099  C2    A    66      31.372  37.207  66.360  1.00  0.00           C  
ATOM   2100  H2    A    66      30.934  36.221  66.405  1.00  0.00           H  
ATOM   2101  N3    A    66      30.861  38.091  65.542  1.00  0.00           N  
ATOM   2102  C4    A    66      31.477  39.273  65.627  1.00  0.00           C  
ATOM   2103  C3'   A    66      28.244  41.820  64.585  1.00  0.00           C  
ATOM   2104  H3'   A    66      28.620  42.088  65.573  1.00  0.00           H  
ATOM   2105  C2'   A    66      28.716  40.367  64.390  1.00  0.00           C  
ATOM   2106  H2'   A    66      28.701  39.713  65.262  1.00  0.00           H  
ATOM   2107  O2'   A    66      27.979  39.779  63.357  1.00  0.00           O  
ATOM   2108 HO2'   A    66      27.292  39.343  63.866  1.00  0.00           H  
ATOM   2109  O3'   A    66      26.866  41.893  64.495  1.00  0.00           O  
ATOM   2110  P     G    67      26.049  42.525  65.642  1.00  0.00           P  
ATOM   2111  OP1   G    67      24.644  42.209  65.469  1.00  0.00           O  
ATOM   2112  OP2   G    67      26.487  43.952  65.767  1.00  0.00           O  
ATOM   2113  O5'   G    67      26.596  41.789  66.895  1.00  0.00           O  
ATOM   2114  C5'   G    67      26.157  40.540  67.204  1.00  0.00           C  
ATOM   2115  H5'   G    67      26.035  39.864  66.358  1.00  0.00           H  
ATOM   2116 H5''   G    67      25.187  40.693  67.677  1.00  0.00           H  
ATOM   2117  C4'   G    67      27.117  39.873  68.238  1.00  0.00           C  
ATOM   2118  H4'   G    67      26.822  38.831  68.361  1.00  0.00           H  
ATOM   2119  O4'   G    67      28.425  39.930  67.745  1.00  0.00           O  
ATOM   2120  C1'   G    67      29.351  40.029  68.847  1.00  0.00           C  
ATOM   2121  H1'   G    67      29.971  39.138  68.751  1.00  0.00           H  
ATOM   2122  N9    G    67      30.349  41.109  68.874  1.00  0.00           N  
ATOM   2123  C8    G    67      30.213  42.392  68.341  1.00  0.00           C  
ATOM   2124  H8    G    67      29.510  42.583  67.544  1.00  0.00           H  
ATOM   2125  N7    G    67      31.272  43.191  68.479  1.00  0.00           N  
ATOM   2126  C5    G    67      32.058  42.385  69.306  1.00  0.00           C  
ATOM   2127  C6    G    67      33.316  42.723  69.819  1.00  0.00           C  
ATOM   2128  O6    G    67      33.950  43.742  69.661  1.00  0.00           O  
ATOM   2129  N1    G    67      33.868  41.751  70.632  1.00  0.00           N  
ATOM   2130  H1    G    67      34.759  41.938  71.072  1.00  0.00           H  
ATOM   2131  C2    G    67      33.215  40.573  70.906  1.00  0.00           C  
ATOM   2132  N2    G    67      33.808  39.827  71.801  1.00  0.00           N  
ATOM   2133  H21   G    67      34.582  40.181  72.345  1.00  0.00           H  
ATOM   2134  H22   G    67      33.469  38.882  71.913  1.00  0.00           H  
ATOM   2135  N3    G    67      32.096  40.152  70.362  1.00  0.00           N  
ATOM   2136  C4    G    67      31.518  41.121  69.576  1.00  0.00           C  
ATOM   2137  C3'   G    67      27.193  40.729  69.556  1.00  0.00           C  
ATOM   2138  H3'   G    67      27.364  41.741  69.191  1.00  0.00           H  
ATOM   2139  C2'   G    67      28.469  40.079  70.173  1.00  0.00           C  
ATOM   2140  H2'   G    67      28.917  40.683  70.963  1.00  0.00           H  
ATOM   2141  O2'   G    67      28.292  38.798  70.694  1.00  0.00           O  
ATOM   2142 HO2'   G    67      28.117  38.843  71.637  1.00  0.00           H  
ATOM   2143  O3'   G    67      25.985  40.763  70.343  1.00  0.00           O  
ATOM   2144  P     G    68      25.885  41.797  71.546  1.00  0.00           P  
ATOM   2145  OP1   G    68      24.596  41.531  72.270  1.00  0.00           O  
ATOM   2146  OP2   G    68      26.076  43.166  70.983  1.00  0.00           O  
ATOM   2147  O5'   G    68      27.100  41.450  72.646  1.00  0.00           O  
ATOM   2148  C5'   G    68      27.075  40.450  73.618  1.00  0.00           C  
ATOM   2149  H5'   G    68      26.958  39.500  73.096  1.00  0.00           H  
ATOM   2150 H5''   G    68      26.272  40.577  74.343  1.00  0.00           H  
ATOM   2151  C4'   G    68      28.382  40.264  74.365  1.00  0.00           C  
ATOM   2152  H4'   G    68      28.356  39.315  74.902  1.00  0.00           H  
ATOM   2153  O4'   G    68      29.611  40.109  73.603  1.00  0.00           O  
ATOM   2154  C1'   G    68      30.777  40.526  74.302  1.00  0.00           C  
ATOM   2155  H1'   G    68      31.525  39.735  74.244  1.00  0.00           H  
ATOM   2156  N9    G    68      31.405  41.706  73.651  1.00  0.00           N  
ATOM   2157  C8    G    68      30.867  42.561  72.669  1.00  0.00           C  
ATOM   2158  H8    G    68      29.911  42.351  72.214  1.00  0.00           H  
ATOM   2159  N7    G    68      31.572  43.574  72.282  1.00  0.00           N  
ATOM   2160  C5    G    68      32.745  43.324  73.027  1.00  0.00           C  
ATOM   2161  C6    G    68      33.912  44.178  73.101  1.00  0.00           C  
ATOM   2162  O6    G    68      34.109  45.196  72.394  1.00  0.00           O  
ATOM   2163  N1    G    68      34.847  43.770  74.051  1.00  0.00           N  
ATOM   2164  H1    G    68      35.667  44.350  74.166  1.00  0.00           H  
ATOM   2165  C2    G    68      34.625  42.691  74.768  1.00  0.00           C  
ATOM   2166  N2    G    68      35.560  42.543  75.656  1.00  0.00           N  
ATOM   2167  H21   G    68      36.359  43.144  75.797  1.00  0.00           H  
ATOM   2168  H22   G    68      35.407  41.867  76.390  1.00  0.00           H  
ATOM   2169  N3    G    68      33.594  41.809  74.737  1.00  0.00           N  
ATOM   2170  C4    G    68      32.691  42.181  73.839  1.00  0.00           C  
ATOM   2171  C3'   G    68      28.792  41.307  75.385  1.00  0.00           C  
ATOM   2172  H3'   G    68      28.878  42.298  74.938  1.00  0.00           H  
ATOM   2173  C2'   G    68      30.201  40.841  75.675  1.00  0.00           C  
ATOM   2174  H2'   G    68      30.712  41.619  76.243  1.00  0.00           H  
ATOM   2175  O2'   G    68      30.208  39.662  76.420  1.00  0.00           O  
ATOM   2176 HO2'   G    68      31.107  39.435  76.670  1.00  0.00           H  
ATOM   2177  O3'   G    68      27.972  41.242  76.603  1.00  0.00           O  
ATOM   2178  P     G    69      28.003  42.609  77.396  1.00  0.00           P  
ATOM   2179  OP1   G    69      27.050  42.516  78.573  1.00  0.00           O  
ATOM   2180  OP2   G    69      27.749  43.704  76.379  1.00  0.00           O  
ATOM   2181  O5'   G    69      29.440  42.780  78.070  1.00  0.00           O  
ATOM   2182  C5'   G    69      29.819  41.876  79.081  1.00  0.00           C  
ATOM   2183  H5'   G    69      29.724  40.860  78.697  1.00  0.00           H  
ATOM   2184 H5''   G    69      29.108  42.040  79.891  1.00  0.00           H  
ATOM   2185  C4'   G    69      31.260  41.987  79.580  1.00  0.00           C  
ATOM   2186  H4'   G    69      31.445  41.275  80.384  1.00  0.00           H  
ATOM   2187  O4'   G    69      32.256  42.015  78.520  1.00  0.00           O  
ATOM   2188  C1'   G    69      33.176  43.099  78.555  1.00  0.00           C  
ATOM   2189  H1'   G    69      34.185  42.697  78.460  1.00  0.00           H  
ATOM   2190  N9    G    69      32.945  44.166  77.600  1.00  0.00           N  
ATOM   2191  C8    G    69      32.007  44.256  76.601  1.00  0.00           C  
ATOM   2192  H8    G    69      31.233  43.503  76.605  1.00  0.00           H  
ATOM   2193  N7    G    69      32.148  45.256  75.706  1.00  0.00           N  
ATOM   2194  C5    G    69      33.347  45.795  76.178  1.00  0.00           C  
ATOM   2195  C6    G    69      34.106  46.872  75.646  1.00  0.00           C  
ATOM   2196  O6    G    69      33.821  47.544  74.642  1.00  0.00           O  
ATOM   2197  N1    G    69      35.257  47.173  76.345  1.00  0.00           N  
ATOM   2198  H1    G    69      35.727  47.945  75.893  1.00  0.00           H  
ATOM   2199  C2    G    69      35.634  46.534  77.445  1.00  0.00           C  
ATOM   2200  N2    G    69      36.908  46.644  77.826  1.00  0.00           N  
ATOM   2201  H21   G    69      37.344  47.526  77.600  1.00  0.00           H  
ATOM   2202  H22   G    69      37.236  46.012  78.542  1.00  0.00           H  
ATOM   2203  N3    G    69      34.982  45.526  77.946  1.00  0.00           N  
ATOM   2204  C4    G    69      33.867  45.188  77.262  1.00  0.00           C  
ATOM   2205  C3'   G    69      31.445  43.403  80.128  1.00  0.00           C  
ATOM   2206  H3'   G    69      30.977  44.108  79.441  1.00  0.00           H  
ATOM   2207  C2'   G    69      32.967  43.661  79.941  1.00  0.00           C  
ATOM   2208  H2'   G    69      33.242  44.708  80.070  1.00  0.00           H  
ATOM   2209  O2'   G    69      33.671  42.957  80.867  1.00  0.00           O  
ATOM   2210 HO2'   G    69      33.133  42.762  81.638  1.00  0.00           H  
ATOM   2211  O3'   G    69      31.058  43.482  81.475  1.00  0.00           O  
ATOM   2212  P     C    70      30.456  44.772  82.158  1.00  0.00           P  
ATOM   2213  OP1   C    70      30.033  44.490  83.542  1.00  0.00           O  
ATOM   2214  OP2   C    70      29.439  45.272  81.254  1.00  0.00           O  
ATOM   2215  O5'   C    70      31.723  45.741  82.101  1.00  0.00           O  
ATOM   2216  C5'   C    70      32.920  45.564  82.905  1.00  0.00           C  
ATOM   2217  H5'   C    70      33.227  44.523  82.806  1.00  0.00           H  
ATOM   2218 H5''   C    70      32.675  45.662  83.962  1.00  0.00           H  
ATOM   2219  C4'   C    70      34.076  46.533  82.478  1.00  0.00           C  
ATOM   2220  H4'   C    70      34.882  46.362  83.191  1.00  0.00           H  
ATOM   2221  O4'   C    70      34.350  46.583  81.137  1.00  0.00           O  
ATOM   2222  C1'   C    70      34.705  47.906  80.682  1.00  0.00           C  
ATOM   2223  H1'   C    70      35.737  47.940  80.333  1.00  0.00           H  
ATOM   2224  N1    C    70      33.904  48.480  79.550  1.00  0.00           N  
ATOM   2225  C6    C    70      32.706  47.870  79.233  1.00  0.00           C  
ATOM   2226  H6    C    70      32.279  47.109  79.870  1.00  0.00           H  
ATOM   2227  C5    C    70      32.045  48.264  78.140  1.00  0.00           C  
ATOM   2228  H5    C    70      31.035  47.960  77.910  1.00  0.00           H  
ATOM   2229  C4    C    70      32.644  49.330  77.362  1.00  0.00           C  
ATOM   2230  N4    C    70      32.012  49.822  76.335  1.00  0.00           N  
ATOM   2231  H41   C    70      31.222  49.240  76.097  1.00  0.00           H  
ATOM   2232  H42   C    70      32.481  50.469  75.718  1.00  0.00           H  
ATOM   2233  N3    C    70      33.749  49.973  77.683  1.00  0.00           N  
ATOM   2234  C2    C    70      34.438  49.488  78.726  1.00  0.00           C  
ATOM   2235  O2    C    70      35.529  49.987  78.992  1.00  0.00           O  
ATOM   2236  C3'   C    70      33.558  47.931  82.759  1.00  0.00           C  
ATOM   2237  H3'   C    70      32.538  48.008  82.382  1.00  0.00           H  
ATOM   2238  C2'   C    70      34.614  48.781  81.933  1.00  0.00           C  
ATOM   2239  H2'   C    70      34.147  49.734  81.684  1.00  0.00           H  
ATOM   2240  O2'   C    70      35.803  48.890  82.648  1.00  0.00           O  
ATOM   2241 HO2'   C    70      35.598  48.525  83.511  1.00  0.00           H  
ATOM   2242  O3'   C    70      33.691  48.291  84.117  1.00  0.00           O  
ATOM   2243  P    U3    71      32.619  49.385  84.689  1.00  0.00           P  
ATOM   2244  OP1  U3    71      32.938  49.492  86.110  1.00  0.00           O  
ATOM   2245  OP2  U3    71      31.196  48.975  84.298  1.00  0.00           O  
ATOM   2246  O5'  U3    71      33.041  50.765  83.999  1.00  0.00           O  
ATOM   2247  C5'  U3    71      34.061  51.500  84.547  1.00  0.00           C  
ATOM   2248  H5'  U3    71      34.940  50.857  84.539  1.00  0.00           H  
ATOM   2249 H5''  U3    71      33.836  51.698  85.595  1.00  0.00           H  
ATOM   2250  C4'  U3    71      34.366  52.658  83.646  1.00  0.00           C  
ATOM   2251  H4'  U3    71      35.235  53.248  83.939  1.00  0.00           H  
ATOM   2252  O4'  U3    71      34.737  52.318  82.280  1.00  0.00           O  
ATOM   2253  C1'  U3    71      34.412  53.389  81.462  1.00  0.00           C  
ATOM   2254  H1'  U3    71      35.294  53.832  80.999  1.00  0.00           H  
ATOM   2255  N1   U3    71      33.529  52.950  80.303  1.00  0.00           N  
ATOM   2256  C6   U3    71      32.619  51.884  80.456  1.00  0.00           C  
ATOM   2257  H6   U3    71      32.857  51.134  81.195  1.00  0.00           H  
ATOM   2258  C5   U3    71      31.678  51.663  79.492  1.00  0.00           C  
ATOM   2259  H5   U3    71      31.074  50.767  79.493  1.00  0.00           H  
ATOM   2260  C4   U3    71      31.416  52.655  78.410  1.00  0.00           C  
ATOM   2261  O4   U3    71      30.558  52.578  77.542  1.00  0.00           O  
ATOM   2262  N3   U3    71      32.323  53.688  78.439  1.00  0.00           N  
ATOM   2263  H3   U3    71      32.225  54.380  77.709  1.00  0.00           H  
ATOM   2264  C2   U3    71      33.369  53.904  79.258  1.00  0.00           C  
ATOM   2265  O2   U3    71      34.021  54.897  79.064  1.00  0.00           O  
ATOM   2266  C3'  U3    71      33.160  53.559  83.567  1.00  0.00           C  
ATOM   2267  H3'  U3    71      32.305  52.953  83.269  1.00  0.00           H  
ATOM   2268  C2'  U3    71      33.665  54.401  82.382  1.00  0.00           C  
ATOM   2269  H2'  U3    71      32.816  54.843  81.859  1.00  0.00           H  
ATOM   2270  O2'  U3    71      34.695  55.347  82.763  1.00  0.00           O  
ATOM   2271 HO2'  U3    71      34.255  55.769  83.505  1.00  0.00           H  
ATOM   2272  O3'  U3    71      32.951  54.305  84.733  1.00  0.00           O  
ATOM   2273 HO3'  U3    71      32.071  54.050  85.019  1.00  0.00           H  
TER    2274       U3    71 
END  
