# Supplementary material for: Modeling the structure of the frameshift-stimulatory pseudoknot in SARS-CoV-2 reveals multiple possible conformers
Source: PLoS Comput Biol. 2021 Jan 19;17(1):e1008603. doi: 10.1371/journal.pcbi.1008603 (PMC7845960; doi:10.1371/journal.pcbi.1008603)
Supplement: S1 Data — Files in.pdb format for each of the model structures presented in the manuscript are included in an archived.zip folder. The files corresponding to the structures shown in Figs 3B, 3E, 3H, 4B, 4E, 4H, 5B, 6A–6F, and 7A–7G are named FigNX_1.pdb, where N is the figure number and X is the letter for the figure panel. These structures represent the most populated of the clusters found in the corresponding MD simulations. The structures of the second- and third-most populated clusters from each of the simulations are in the files named FigNX_2.pdb and FigNX_3.pdb, respectively. (ZIP) [file pcbi.1008603.s006.zip › Fig4H_2.pdb]

ATOM      1 HO5'  U5     1      53.615  23.684  40.488  1.00  0.00           H  
ATOM      2  O5'  U5     1      53.409  24.245  39.738  1.00  0.00           O  
ATOM      3  C5'  U5     1      54.509  25.054  39.417  1.00  0.00           C  
ATOM      4  H5'  U5     1      55.308  24.353  39.173  1.00  0.00           H  
ATOM      5 H5''  U5     1      54.904  25.591  40.279  1.00  0.00           H  
ATOM      6  C4'  U5     1      54.145  25.916  38.179  1.00  0.00           C  
ATOM      7  H4'  U5     1      55.094  26.338  37.850  1.00  0.00           H  
ATOM      8  O4'  U5     1      53.569  25.149  37.146  1.00  0.00           O  
ATOM      9  C1'  U5     1      52.668  26.043  36.450  1.00  0.00           C  
ATOM     10  H1'  U5     1      53.051  26.373  35.484  1.00  0.00           H  
ATOM     11  N1   U5     1      51.283  25.388  36.478  1.00  0.00           N  
ATOM     12  C6   U5     1      51.000  24.360  37.307  1.00  0.00           C  
ATOM     13  H6   U5     1      51.668  23.830  37.970  1.00  0.00           H  
ATOM     14  C5   U5     1      49.828  23.694  37.159  1.00  0.00           C  
ATOM     15  H5   U5     1      49.565  22.910  37.854  1.00  0.00           H  
ATOM     16  C4   U5     1      48.811  24.027  36.167  1.00  0.00           C  
ATOM     17  O4   U5     1      47.697  23.541  36.057  1.00  0.00           O  
ATOM     18  N3   U5     1      49.135  25.062  35.361  1.00  0.00           N  
ATOM     19  H3   U5     1      48.461  25.319  34.654  1.00  0.00           H  
ATOM     20  C2   U5     1      50.332  25.822  35.499  1.00  0.00           C  
ATOM     21  O2   U5     1      50.512  26.810  34.829  1.00  0.00           O  
ATOM     22  C3'  U5     1      53.177  27.025  38.628  1.00  0.00           C  
ATOM     23  H3'  U5     1      52.417  26.527  39.230  1.00  0.00           H  
ATOM     24  C2'  U5     1      52.691  27.386  37.281  1.00  0.00           C  
ATOM     25  H2'  U5     1      51.690  27.807  37.380  1.00  0.00           H  
ATOM     26  O2'  U5     1      53.591  28.310  36.699  1.00  0.00           O  
ATOM     27 HO2'  U5     1      53.866  28.865  37.433  1.00  0.00           H  
ATOM     28  O3'  U5     1      53.758  28.140  39.274  1.00  0.00           O  
ATOM     29  P     U     2      52.803  29.093  40.080  1.00  0.00           P  
ATOM     30  OP1   U     2      53.372  30.463  39.941  1.00  0.00           O  
ATOM     31  OP2   U     2      52.609  28.581  41.424  1.00  0.00           O  
ATOM     32  O5'   U     2      51.312  29.139  39.379  1.00  0.00           O  
ATOM     33  C5'   U     2      50.995  30.121  38.372  1.00  0.00           C  
ATOM     34  H5'   U     2      51.638  29.962  37.507  1.00  0.00           H  
ATOM     35 H5''   U     2      51.323  31.132  38.616  1.00  0.00           H  
ATOM     36  C4'   U     2      49.538  29.809  37.855  1.00  0.00           C  
ATOM     37  H4'   U     2      49.232  30.500  37.069  1.00  0.00           H  
ATOM     38  O4'   U     2      49.396  28.545  37.398  1.00  0.00           O  
ATOM     39  C1'   U     2      48.042  28.151  37.715  1.00  0.00           C  
ATOM     40  H1'   U     2      47.520  27.891  36.794  1.00  0.00           H  
ATOM     41  N1    U     2      47.995  26.849  38.472  1.00  0.00           N  
ATOM     42  C6    U     2      49.113  26.450  39.152  1.00  0.00           C  
ATOM     43  H6    U     2      50.001  27.063  39.185  1.00  0.00           H  
ATOM     44  C5    U     2      49.095  25.244  39.741  1.00  0.00           C  
ATOM     45  H5    U     2      50.002  24.835  40.162  1.00  0.00           H  
ATOM     46  C4    U     2      47.907  24.467  39.832  1.00  0.00           C  
ATOM     47  O4    U     2      47.857  23.394  40.425  1.00  0.00           O  
ATOM     48  N3    U     2      46.807  24.993  39.272  1.00  0.00           N  
ATOM     49  H3    U     2      45.938  24.483  39.348  1.00  0.00           H  
ATOM     50  C2    U     2      46.752  26.160  38.511  1.00  0.00           C  
ATOM     51  O2    U     2      45.652  26.453  37.975  1.00  0.00           O  
ATOM     52  C3'   U     2      48.601  29.989  39.061  1.00  0.00           C  
ATOM     53  H3'   U     2      48.857  29.466  39.983  1.00  0.00           H  
ATOM     54  C2'   U     2      47.368  29.351  38.429  1.00  0.00           C  
ATOM     55  H2'   U     2      46.576  29.016  39.098  1.00  0.00           H  
ATOM     56  O2'   U     2      46.721  30.131  37.436  1.00  0.00           O  
ATOM     57 HO2'   U     2      46.418  30.955  37.825  1.00  0.00           H  
ATOM     58  O3'   U     2      48.328  31.274  39.404  1.00  0.00           O  
ATOM     59  P     U     3      48.048  31.784  40.860  1.00  0.00           P  
ATOM     60  OP1   U     3      47.356  33.062  40.644  1.00  0.00           O  
ATOM     61  OP2   U     3      49.299  31.774  41.627  1.00  0.00           O  
ATOM     62  O5'   U     3      46.986  30.767  41.492  1.00  0.00           O  
ATOM     63  C5'   U     3      45.611  30.842  41.028  1.00  0.00           C  
ATOM     64  H5'   U     3      45.721  30.787  39.945  1.00  0.00           H  
ATOM     65 H5''   U     3      45.212  31.802  41.355  1.00  0.00           H  
ATOM     66  C4'   U     3      44.795  29.663  41.555  1.00  0.00           C  
ATOM     67  H4'   U     3      43.815  29.779  41.092  1.00  0.00           H  
ATOM     68  O4'   U     3      45.399  28.431  41.199  1.00  0.00           O  
ATOM     69  C1'   U     3      44.907  27.471  42.033  1.00  0.00           C  
ATOM     70  H1'   U     3      44.288  26.900  41.341  1.00  0.00           H  
ATOM     71  N1    U     3      46.048  26.662  42.553  1.00  0.00           N  
ATOM     72  C6    U     3      47.294  27.308  42.685  1.00  0.00           C  
ATOM     73  H6    U     3      47.471  28.296  42.286  1.00  0.00           H  
ATOM     74  C5    U     3      48.262  26.706  43.447  1.00  0.00           C  
ATOM     75  H5    U     3      49.266  27.099  43.511  1.00  0.00           H  
ATOM     76  C4    U     3      48.152  25.384  43.889  1.00  0.00           C  
ATOM     77  O4    U     3      49.059  24.767  44.466  1.00  0.00           O  
ATOM     78  N3    U     3      46.854  24.840  43.738  1.00  0.00           N  
ATOM     79  H3    U     3      46.717  23.997  44.276  1.00  0.00           H  
ATOM     80  C2    U     3      45.818  25.360  43.017  1.00  0.00           C  
ATOM     81  O2    U     3      44.763  24.737  42.913  1.00  0.00           O  
ATOM     82  C3'   U     3      44.448  29.491  43.011  1.00  0.00           C  
ATOM     83  H3'   U     3      45.355  29.708  43.575  1.00  0.00           H  
ATOM     84  C2'   U     3      43.998  28.003  43.158  1.00  0.00           C  
ATOM     85  H2'   U     3      44.305  27.534  44.093  1.00  0.00           H  
ATOM     86  O2'   U     3      42.597  27.849  42.783  1.00  0.00           O  
ATOM     87 HO2'   U     3      42.109  28.090  43.573  1.00  0.00           H  
ATOM     88  O3'   U     3      43.321  30.341  43.477  1.00  0.00           O  
ATOM     89  P     G     4      42.911  30.380  44.941  1.00  0.00           P  
ATOM     90  OP1   G     4      42.361  31.735  45.289  1.00  0.00           O  
ATOM     91  OP2   G     4      44.032  29.870  45.836  1.00  0.00           O  
ATOM     92  O5'   G     4      41.725  29.289  45.128  1.00  0.00           O  
ATOM     93  C5'   G     4      40.442  29.378  44.465  1.00  0.00           C  
ATOM     94  H5'   G     4      40.422  29.314  43.377  1.00  0.00           H  
ATOM     95 H5''   G     4      39.992  30.362  44.594  1.00  0.00           H  
ATOM     96  C4'   G     4      39.646  28.246  44.967  1.00  0.00           C  
ATOM     97  H4'   G     4      38.678  28.207  44.468  1.00  0.00           H  
ATOM     98  O4'   G     4      40.248  26.954  44.757  1.00  0.00           O  
ATOM     99  C1'   G     4      39.909  25.958  45.734  1.00  0.00           C  
ATOM    100  H1'   G     4      39.378  25.160  45.215  1.00  0.00           H  
ATOM    101  N9    G     4      41.108  25.434  46.358  1.00  0.00           N  
ATOM    102  C8    G     4      42.419  25.711  46.151  1.00  0.00           C  
ATOM    103  H8    G     4      42.812  26.480  45.503  1.00  0.00           H  
ATOM    104  N7    G     4      43.270  25.097  46.964  1.00  0.00           N  
ATOM    105  C5    G     4      42.448  24.252  47.672  1.00  0.00           C  
ATOM    106  C6    G     4      42.769  23.206  48.604  1.00  0.00           C  
ATOM    107  O6    G     4      43.890  22.786  48.951  1.00  0.00           O  
ATOM    108  N1    G     4      41.663  22.488  49.022  1.00  0.00           N  
ATOM    109  H1    G     4      41.762  21.673  49.611  1.00  0.00           H  
ATOM    110  C2    G     4      40.412  22.748  48.639  1.00  0.00           C  
ATOM    111  N2    G     4      39.452  22.040  49.159  1.00  0.00           N  
ATOM    112  H21   G     4      39.665  21.311  49.825  1.00  0.00           H  
ATOM    113  H22   G     4      38.482  22.214  48.938  1.00  0.00           H  
ATOM    114  N3    G     4      40.079  23.621  47.680  1.00  0.00           N  
ATOM    115  C4    G     4      41.138  24.345  47.246  1.00  0.00           C  
ATOM    116  C3'   G     4      39.450  28.162  46.486  1.00  0.00           C  
ATOM    117  H3'   G     4      40.437  28.220  46.945  1.00  0.00           H  
ATOM    118  C2'   G     4      39.070  26.677  46.692  1.00  0.00           C  
ATOM    119  H2'   G     4      39.410  26.325  47.667  1.00  0.00           H  
ATOM    120  O2'   G     4      37.745  26.333  46.459  1.00  0.00           O  
ATOM    121 HO2'   G     4      37.207  27.100  46.669  1.00  0.00           H  
ATOM    122  O3'   G     4      38.477  29.067  46.973  1.00  0.00           O  
ATOM    123  P     C     5      38.630  29.887  48.352  1.00  0.00           P  
ATOM    124  OP1   C     5      37.530  30.937  48.376  1.00  0.00           O  
ATOM    125  OP2   C     5      40.023  30.382  48.415  1.00  0.00           O  
ATOM    126  O5'   C     5      38.400  28.775  49.527  1.00  0.00           O  
ATOM    127  C5'   C     5      37.121  28.068  49.520  1.00  0.00           C  
ATOM    128  H5'   C     5      36.830  27.736  48.524  1.00  0.00           H  
ATOM    129 H5''   C     5      36.343  28.744  49.874  1.00  0.00           H  
ATOM    130  C4'   C     5      37.044  26.941  50.539  1.00  0.00           C  
ATOM    131  H4'   C     5      35.972  26.810  50.684  1.00  0.00           H  
ATOM    132  O4'   C     5      37.645  25.747  50.105  1.00  0.00           O  
ATOM    133  C1'   C     5      38.266  25.086  51.244  1.00  0.00           C  
ATOM    134  H1'   C     5      37.976  24.040  51.338  1.00  0.00           H  
ATOM    135  N1    C     5      39.743  25.063  51.154  1.00  0.00           N  
ATOM    136  C6    C     5      40.372  26.034  50.356  1.00  0.00           C  
ATOM    137  H6    C     5      39.776  26.612  49.665  1.00  0.00           H  
ATOM    138  C5    C     5      41.749  26.103  50.310  1.00  0.00           C  
ATOM    139  H5    C     5      42.297  26.882  49.801  1.00  0.00           H  
ATOM    140  C4    C     5      42.390  25.290  51.261  1.00  0.00           C  
ATOM    141  N4    C     5      43.681  25.304  51.346  1.00  0.00           N  
ATOM    142  H41   C     5      44.154  25.523  50.481  1.00  0.00           H  
ATOM    143  H42   C     5      44.033  24.563  51.936  1.00  0.00           H  
ATOM    144  N3    C     5      41.856  24.405  52.013  1.00  0.00           N  
ATOM    145  C2    C     5      40.511  24.385  52.099  1.00  0.00           C  
ATOM    146  O2    C     5      39.999  23.531  52.844  1.00  0.00           O  
ATOM    147  C3'   C     5      37.562  27.260  51.991  1.00  0.00           C  
ATOM    148  H3'   C     5      38.489  27.827  51.910  1.00  0.00           H  
ATOM    149  C2'   C     5      37.766  25.825  52.533  1.00  0.00           C  
ATOM    150  H2'   C     5      38.467  25.776  53.367  1.00  0.00           H  
ATOM    151  O2'   C     5      36.612  25.088  52.969  1.00  0.00           O  
ATOM    152 HO2'   C     5      35.955  25.786  52.924  1.00  0.00           H  
ATOM    153  O3'   C     5      36.767  28.145  52.769  1.00  0.00           O  
ATOM    154  P     G     6      37.411  28.978  53.944  1.00  0.00           P  
ATOM    155  OP1   G     6      36.289  29.800  54.487  1.00  0.00           O  
ATOM    156  OP2   G     6      38.548  29.717  53.360  1.00  0.00           O  
ATOM    157  O5'   G     6      38.083  27.990  55.038  1.00  0.00           O  
ATOM    158  C5'   G     6      37.234  27.025  55.706  1.00  0.00           C  
ATOM    159  H5'   G     6      36.668  26.353  55.061  1.00  0.00           H  
ATOM    160 H5''   G     6      36.666  27.522  56.492  1.00  0.00           H  
ATOM    161  C4'   G     6      38.130  26.107  56.544  1.00  0.00           C  
ATOM    162  H4'   G     6      37.553  25.425  57.167  1.00  0.00           H  
ATOM    163  O4'   G     6      38.896  25.206  55.671  1.00  0.00           O  
ATOM    164  C1'   G     6      40.156  24.947  56.372  1.00  0.00           C  
ATOM    165  H1'   G     6      40.311  23.871  56.462  1.00  0.00           H  
ATOM    166  N9    G     6      41.302  25.538  55.653  1.00  0.00           N  
ATOM    167  C8    G     6      41.327  26.436  54.562  1.00  0.00           C  
ATOM    168  H8    G     6      40.449  26.850  54.089  1.00  0.00           H  
ATOM    169  N7    G     6      42.566  26.755  54.278  1.00  0.00           N  
ATOM    170  C5    G     6      43.385  25.993  55.075  1.00  0.00           C  
ATOM    171  C6    G     6      44.786  25.687  54.921  1.00  0.00           C  
ATOM    172  O6    G     6      45.628  26.180  54.159  1.00  0.00           O  
ATOM    173  N1    G     6      45.273  24.822  55.875  1.00  0.00           N  
ATOM    174  H1    G     6      46.268  24.661  55.934  1.00  0.00           H  
ATOM    175  C2    G     6      44.459  24.097  56.718  1.00  0.00           C  
ATOM    176  N2    G     6      44.989  23.163  57.492  1.00  0.00           N  
ATOM    177  H21   G     6      45.984  23.035  57.614  1.00  0.00           H  
ATOM    178  H22   G     6      44.450  22.718  58.220  1.00  0.00           H  
ATOM    179  N3    G     6      43.105  24.176  56.654  1.00  0.00           N  
ATOM    180  C4    G     6      42.602  25.114  55.830  1.00  0.00           C  
ATOM    181  C3'   G     6      39.086  26.800  57.441  1.00  0.00           C  
ATOM    182  H3'   G     6      39.586  27.610  56.909  1.00  0.00           H  
ATOM    183  C2'   G     6      39.990  25.597  57.726  1.00  0.00           C  
ATOM    184  H2'   G     6      40.964  25.831  58.155  1.00  0.00           H  
ATOM    185  O2'   G     6      39.321  24.712  58.538  1.00  0.00           O  
ATOM    186 HO2'   G     6      38.784  25.254  59.121  1.00  0.00           H  
ATOM    187  O3'   G     6      38.467  27.230  58.612  1.00  0.00           O  
ATOM    188  P     G     7      39.113  28.351  59.583  1.00  0.00           P  
ATOM    189  OP1   G     7      38.100  28.810  60.463  1.00  0.00           O  
ATOM    190  OP2   G     7      39.655  29.358  58.588  1.00  0.00           O  
ATOM    191  O5'   G     7      40.321  27.641  60.342  1.00  0.00           O  
ATOM    192  C5'   G     7      40.136  26.582  61.266  1.00  0.00           C  
ATOM    193  H5'   G     7      39.512  25.768  60.898  1.00  0.00           H  
ATOM    194 H5''   G     7      39.614  26.783  62.201  1.00  0.00           H  
ATOM    195  C4'   G     7      41.486  25.922  61.659  1.00  0.00           C  
ATOM    196  H4'   G     7      41.204  25.181  62.407  1.00  0.00           H  
ATOM    197  O4'   G     7      42.167  25.286  60.593  1.00  0.00           O  
ATOM    198  C1'   G     7      43.592  25.400  60.605  1.00  0.00           C  
ATOM    199  H1'   G     7      43.904  24.358  60.537  1.00  0.00           H  
ATOM    200  N9    G     7      44.143  26.377  59.560  1.00  0.00           N  
ATOM    201  C8    G     7      43.449  27.231  58.739  1.00  0.00           C  
ATOM    202  H8    G     7      42.378  27.367  58.775  1.00  0.00           H  
ATOM    203  N7    G     7      44.163  27.792  57.842  1.00  0.00           N  
ATOM    204  C5    G     7      45.510  27.427  58.132  1.00  0.00           C  
ATOM    205  C6    G     7      46.717  27.643  57.488  1.00  0.00           C  
ATOM    206  O6    G     7      47.032  28.355  56.524  1.00  0.00           O  
ATOM    207  N1    G     7      47.758  26.837  57.933  1.00  0.00           N  
ATOM    208  H1    G     7      48.623  26.945  57.424  1.00  0.00           H  
ATOM    209  C2    G     7      47.742  26.139  59.110  1.00  0.00           C  
ATOM    210  N2    G     7      48.833  25.677  59.560  1.00  0.00           N  
ATOM    211  H21   G     7      49.697  25.906  59.090  1.00  0.00           H  
ATOM    212  H22   G     7      48.746  25.179  60.435  1.00  0.00           H  
ATOM    213  N3    G     7      46.569  25.956  59.799  1.00  0.00           N  
ATOM    214  C4    G     7      45.474  26.565  59.250  1.00  0.00           C  
ATOM    215  C3'   G     7      42.571  26.916  62.147  1.00  0.00           C  
ATOM    216  H3'   G     7      42.685  27.792  61.509  1.00  0.00           H  
ATOM    217  C2'   G     7      43.827  26.037  61.970  1.00  0.00           C  
ATOM    218  H2'   G     7      44.698  26.691  62.017  1.00  0.00           H  
ATOM    219  O2'   G     7      44.016  25.010  62.981  1.00  0.00           O  
ATOM    220 HO2'   G     7      43.169  24.917  63.425  1.00  0.00           H  
ATOM    221  O3'   G     7      42.323  27.259  63.436  1.00  0.00           O  
ATOM    222  P     U     8      43.056  28.510  64.042  1.00  0.00           P  
ATOM    223  OP1   U     8      42.582  28.570  65.445  1.00  0.00           O  
ATOM    224  OP2   U     8      42.822  29.663  63.193  1.00  0.00           O  
ATOM    225  O5'   U     8      44.633  28.370  64.031  1.00  0.00           O  
ATOM    226  C5'   U     8      45.289  27.790  65.114  1.00  0.00           C  
ATOM    227  H5'   U     8      44.967  26.756  65.247  1.00  0.00           H  
ATOM    228 H5''   U     8      45.078  28.333  66.035  1.00  0.00           H  
ATOM    229  C4'   U     8      46.788  27.676  64.812  1.00  0.00           C  
ATOM    230  H4'   U     8      47.171  26.984  65.563  1.00  0.00           H  
ATOM    231  O4'   U     8      47.134  27.136  63.526  1.00  0.00           O  
ATOM    232  C1'   U     8      48.275  27.796  63.148  1.00  0.00           C  
ATOM    233  H1'   U     8      49.034  27.055  62.896  1.00  0.00           H  
ATOM    234  N1    U     8      48.164  28.684  61.930  1.00  0.00           N  
ATOM    235  C6    U     8      46.901  29.115  61.566  1.00  0.00           C  
ATOM    236  H6    U     8      46.048  28.869  62.180  1.00  0.00           H  
ATOM    237  C5    U     8      46.686  29.789  60.420  1.00  0.00           C  
ATOM    238  H5    U     8      45.710  30.154  60.133  1.00  0.00           H  
ATOM    239  C4    U     8      47.745  30.081  59.561  1.00  0.00           C  
ATOM    240  O4    U     8      47.701  30.828  58.610  1.00  0.00           O  
ATOM    241  N3    U     8      48.964  29.578  59.969  1.00  0.00           N  
ATOM    242  H3    U     8      49.789  29.746  59.411  1.00  0.00           H  
ATOM    243  C2    U     8      49.239  28.995  61.150  1.00  0.00           C  
ATOM    244  O2    U     8      50.384  28.777  61.500  1.00  0.00           O  
ATOM    245  C3'   U     8      47.680  28.900  65.048  1.00  0.00           C  
ATOM    246  H3'   U     8      47.096  29.779  64.776  1.00  0.00           H  
ATOM    247  C2'   U     8      48.953  28.539  64.331  1.00  0.00           C  
ATOM    248  H2'   U     8      49.522  29.407  63.999  1.00  0.00           H  
ATOM    249  O2'   U     8      49.837  27.622  64.920  1.00  0.00           O  
ATOM    250 HO2'   U     8      49.406  27.328  65.726  1.00  0.00           H  
ATOM    251  O3'   U     8      47.997  29.029  66.410  1.00  0.00           O  
ATOM    252  P     G     9      48.243  30.468  66.981  1.00  0.00           P  
ATOM    253  OP1   G     9      48.351  30.386  68.418  1.00  0.00           O  
ATOM    254  OP2   G     9      47.300  31.488  66.494  1.00  0.00           O  
ATOM    255  O5'   G     9      49.693  30.974  66.590  1.00  0.00           O  
ATOM    256  C5'   G     9      50.901  30.363  67.080  1.00  0.00           C  
ATOM    257  H5'   G     9      50.791  29.297  66.882  1.00  0.00           H  
ATOM    258 H5''   G     9      51.114  30.697  68.095  1.00  0.00           H  
ATOM    259  C4'   G     9      52.121  30.799  66.238  1.00  0.00           C  
ATOM    260  H4'   G     9      53.029  30.439  66.721  1.00  0.00           H  
ATOM    261  O4'   G     9      52.066  30.389  64.919  1.00  0.00           O  
ATOM    262  C1'   G     9      52.795  31.254  64.070  1.00  0.00           C  
ATOM    263  H1'   G     9      53.573  30.692  63.554  1.00  0.00           H  
ATOM    264  N9    G     9      51.808  31.790  63.092  1.00  0.00           N  
ATOM    265  C8    G     9      50.459  31.800  63.144  1.00  0.00           C  
ATOM    266  H8    G     9      49.906  31.481  64.015  1.00  0.00           H  
ATOM    267  N7    G     9      49.828  32.295  62.092  1.00  0.00           N  
ATOM    268  C5    G     9      50.905  32.736  61.314  1.00  0.00           C  
ATOM    269  C6    G     9      50.935  33.540  60.125  1.00  0.00           C  
ATOM    270  O6    G     9      49.945  33.952  59.551  1.00  0.00           O  
ATOM    271  N1    G     9      52.155  33.742  59.571  1.00  0.00           N  
ATOM    272  H1    G     9      52.151  34.197  58.669  1.00  0.00           H  
ATOM    273  C2    G     9      53.248  33.600  60.300  1.00  0.00           C  
ATOM    274  N2    G     9      54.317  34.381  59.990  1.00  0.00           N  
ATOM    275  H21   G     9      54.188  34.744  59.056  1.00  0.00           H  
ATOM    276  H22   G     9      55.159  34.395  60.548  1.00  0.00           H  
ATOM    277  N3    G     9      53.287  33.003  61.490  1.00  0.00           N  
ATOM    278  C4    G     9      52.133  32.473  61.920  1.00  0.00           C  
ATOM    279  C3'   G     9      52.186  32.306  66.131  1.00  0.00           C  
ATOM    280  H3'   G     9      51.246  32.790  65.866  1.00  0.00           H  
ATOM    281  C2'   G     9      53.282  32.384  65.023  1.00  0.00           C  
ATOM    282  H2'   G     9      53.153  33.376  64.589  1.00  0.00           H  
ATOM    283  O2'   G     9      54.613  32.102  65.442  1.00  0.00           O  
ATOM    284 HO2'   G     9      54.609  32.116  66.402  1.00  0.00           H  
ATOM    285  O3'   G     9      52.584  32.898  67.315  1.00  0.00           O  
ATOM    286  P     U    10      52.046  34.369  67.751  1.00  0.00           P  
ATOM    287  OP1   U    10      52.326  34.550  69.211  1.00  0.00           O  
ATOM    288  OP2   U    10      50.612  34.472  67.369  1.00  0.00           O  
ATOM    289  O5'   U    10      52.757  35.396  66.837  1.00  0.00           O  
ATOM    290  C5'   U    10      54.160  35.397  66.701  1.00  0.00           C  
ATOM    291  H5'   U    10      54.481  34.374  66.506  1.00  0.00           H  
ATOM    292 H5''   U    10      54.564  35.788  67.634  1.00  0.00           H  
ATOM    293  C4'   U    10      54.616  36.375  65.630  1.00  0.00           C  
ATOM    294  H4'   U    10      55.697  36.428  65.762  1.00  0.00           H  
ATOM    295  O4'   U    10      54.200  35.747  64.360  1.00  0.00           O  
ATOM    296  C1'   U    10      53.803  36.746  63.397  1.00  0.00           C  
ATOM    297  H1'   U    10      54.559  36.696  62.614  1.00  0.00           H  
ATOM    298  N1    U    10      52.418  36.525  62.958  1.00  0.00           N  
ATOM    299  C6    U    10      51.434  35.864  63.729  1.00  0.00           C  
ATOM    300  H6    U    10      51.655  35.444  64.699  1.00  0.00           H  
ATOM    301  C5    U    10      50.168  35.772  63.277  1.00  0.00           C  
ATOM    302  H5    U    10      49.402  35.268  63.847  1.00  0.00           H  
ATOM    303  C4    U    10      49.823  36.320  61.966  1.00  0.00           C  
ATOM    304  O4    U    10      48.677  36.234  61.532  1.00  0.00           O  
ATOM    305  N3    U    10      50.905  36.825  61.200  1.00  0.00           N  
ATOM    306  H3    U    10      50.749  36.973  60.213  1.00  0.00           H  
ATOM    307  C2    U    10      52.138  37.028  61.698  1.00  0.00           C  
ATOM    308  O2    U    10      53.012  37.482  60.911  1.00  0.00           O  
ATOM    309  C3'   U    10      53.889  37.745  65.708  1.00  0.00           C  
ATOM    310  H3'   U    10      52.842  37.726  66.012  1.00  0.00           H  
ATOM    311  C2'   U    10      53.974  38.046  64.256  1.00  0.00           C  
ATOM    312  H2'   U    10      53.154  38.707  63.975  1.00  0.00           H  
ATOM    313  O2'   U    10      55.262  38.601  63.762  1.00  0.00           O  
ATOM    314 HO2'   U    10      55.394  39.467  64.155  1.00  0.00           H  
ATOM    315  O3'   U    10      54.484  38.776  66.441  1.00  0.00           O  
ATOM    316  P     A    11      53.874  40.230  66.626  1.00  0.00           P  
ATOM    317  OP1   A    11      54.885  41.063  67.378  1.00  0.00           O  
ATOM    318  OP2   A    11      52.505  40.079  67.161  1.00  0.00           O  
ATOM    319  O5'   A    11      53.747  40.884  65.242  1.00  0.00           O  
ATOM    320  C5'   A    11      54.809  41.764  64.698  1.00  0.00           C  
ATOM    321  H5'   A    11      55.764  41.239  64.696  1.00  0.00           H  
ATOM    322 H5''   A    11      54.856  42.572  65.429  1.00  0.00           H  
ATOM    323  C4'   A    11      54.599  42.323  63.227  1.00  0.00           C  
ATOM    324  H4'   A    11      55.488  42.879  62.930  1.00  0.00           H  
ATOM    325  O4'   A    11      54.206  41.280  62.303  1.00  0.00           O  
ATOM    326  C1'   A    11      53.279  41.900  61.381  1.00  0.00           C  
ATOM    327  H1'   A    11      53.671  41.773  60.372  1.00  0.00           H  
ATOM    328  N9    A    11      51.956  41.213  61.587  1.00  0.00           N  
ATOM    329  C8    A    11      51.556  40.400  62.642  1.00  0.00           C  
ATOM    330  H8    A    11      52.103  40.263  63.563  1.00  0.00           H  
ATOM    331  N7    A    11      50.339  39.905  62.443  1.00  0.00           N  
ATOM    332  C5    A    11      49.947  40.408  61.213  1.00  0.00           C  
ATOM    333  C6    A    11      48.845  40.124  60.367  1.00  0.00           C  
ATOM    334  N6    A    11      47.722  39.479  60.627  1.00  0.00           N  
ATOM    335  H61   A    11      46.951  39.424  59.977  1.00  0.00           H  
ATOM    336  H62   A    11      47.750  38.873  61.434  1.00  0.00           H  
ATOM    337  N1    A    11      48.655  40.801  59.243  1.00  0.00           N  
ATOM    338  C2    A    11      49.638  41.688  58.888  1.00  0.00           C  
ATOM    339  H2    A    11      49.467  42.264  57.990  1.00  0.00           H  
ATOM    340  N3    A    11      50.782  41.864  59.535  1.00  0.00           N  
ATOM    341  C4    A    11      50.921  41.180  60.678  1.00  0.00           C  
ATOM    342  C3'   A    11      53.426  43.294  63.196  1.00  0.00           C  
ATOM    343  H3'   A    11      52.550  42.841  63.660  1.00  0.00           H  
ATOM    344  C2'   A    11      53.223  43.399  61.688  1.00  0.00           C  
ATOM    345  H2'   A    11      52.187  43.626  61.438  1.00  0.00           H  
ATOM    346  O2'   A    11      54.263  44.156  61.053  1.00  0.00           O  
ATOM    347 HO2'   A    11      54.940  44.465  61.660  1.00  0.00           H  
ATOM    348  O3'   A    11      53.744  44.604  63.804  1.00  0.00           O  
ATOM    349  P     A    12      52.581  45.600  64.112  1.00  0.00           P  
ATOM    350  OP1   A    12      53.316  46.810  64.502  1.00  0.00           O  
ATOM    351  OP2   A    12      51.634  45.028  65.049  1.00  0.00           O  
ATOM    352  O5'   A    12      51.914  45.966  62.707  1.00  0.00           O  
ATOM    353  C5'   A    12      52.509  46.867  61.739  1.00  0.00           C  
ATOM    354  H5'   A    12      53.582  46.680  61.690  1.00  0.00           H  
ATOM    355 H5''   A    12      52.451  47.894  62.099  1.00  0.00           H  
ATOM    356  C4'   A    12      51.748  46.702  60.404  1.00  0.00           C  
ATOM    357  H4'   A    12      52.270  47.101  59.535  1.00  0.00           H  
ATOM    358  O4'   A    12      51.253  45.364  60.207  1.00  0.00           O  
ATOM    359  C1'   A    12      49.946  45.294  59.707  1.00  0.00           C  
ATOM    360  H1'   A    12      49.932  44.844  58.715  1.00  0.00           H  
ATOM    361  N9    A    12      48.968  44.525  60.570  1.00  0.00           N  
ATOM    362  C8    A    12      49.155  43.865  61.770  1.00  0.00           C  
ATOM    363  H8    A    12      49.968  44.034  62.461  1.00  0.00           H  
ATOM    364  N7    A    12      48.208  43.051  62.077  1.00  0.00           N  
ATOM    365  C5    A    12      47.323  43.163  60.965  1.00  0.00           C  
ATOM    366  C6    A    12      46.110  42.519  60.610  1.00  0.00           C  
ATOM    367  N6    A    12      45.502  41.826  61.488  1.00  0.00           N  
ATOM    368  H61   A    12      46.001  41.697  62.357  1.00  0.00           H  
ATOM    369  H62   A    12      44.680  41.317  61.196  1.00  0.00           H  
ATOM    370  N1    A    12      45.452  42.758  59.506  1.00  0.00           N  
ATOM    371  C2    A    12      46.047  43.627  58.717  1.00  0.00           C  
ATOM    372  H2    A    12      45.495  43.640  57.788  1.00  0.00           H  
ATOM    373  N3    A    12      47.227  44.280  58.786  1.00  0.00           N  
ATOM    374  C4    A    12      47.763  44.061  60.014  1.00  0.00           C  
ATOM    375  C3'   A    12      50.413  47.502  60.426  1.00  0.00           C  
ATOM    376  H3'   A    12      50.089  47.420  61.463  1.00  0.00           H  
ATOM    377  C2'   A    12      49.494  46.719  59.453  1.00  0.00           C  
ATOM    378  H2'   A    12      48.453  46.875  59.735  1.00  0.00           H  
ATOM    379  O2'   A    12      49.719  47.043  58.163  1.00  0.00           O  
ATOM    380 HO2'   A    12      49.112  46.521  57.632  1.00  0.00           H  
ATOM    381  O3'   A    12      50.493  48.796  59.939  1.00  0.00           O  
ATOM    382  P     G    13      49.426  49.932  60.402  1.00  0.00           P  
ATOM    383  OP1   G    13      49.733  51.076  59.556  1.00  0.00           O  
ATOM    384  OP2   G    13      49.438  50.098  61.826  1.00  0.00           O  
ATOM    385  O5'   G    13      48.054  49.378  59.975  1.00  0.00           O  
ATOM    386  C5'   G    13      47.630  49.539  58.648  1.00  0.00           C  
ATOM    387  H5'   G    13      48.329  49.044  57.974  1.00  0.00           H  
ATOM    388 H5''   G    13      47.615  50.613  58.459  1.00  0.00           H  
ATOM    389  C4'   G    13      46.211  49.018  58.359  1.00  0.00           C  
ATOM    390  H4'   G    13      46.031  49.163  57.294  1.00  0.00           H  
ATOM    391  O4'   G    13      46.134  47.693  58.796  1.00  0.00           O  
ATOM    392  C1'   G    13      44.736  47.445  59.054  1.00  0.00           C  
ATOM    393  H1'   G    13      44.374  46.909  58.176  1.00  0.00           H  
ATOM    394  N9    G    13      44.594  46.549  60.234  1.00  0.00           N  
ATOM    395  C8    G    13      45.411  46.536  61.383  1.00  0.00           C  
ATOM    396  H8    G    13      46.320  47.106  61.510  1.00  0.00           H  
ATOM    397  N7    G    13      45.008  45.688  62.237  1.00  0.00           N  
ATOM    398  C5    G    13      43.846  45.114  61.732  1.00  0.00           C  
ATOM    399  C6    G    13      42.940  44.144  62.300  1.00  0.00           C  
ATOM    400  O6    G    13      42.968  43.451  63.302  1.00  0.00           O  
ATOM    401  N1    G    13      41.905  43.829  61.379  1.00  0.00           N  
ATOM    402  H1    G    13      41.187  43.256  61.799  1.00  0.00           H  
ATOM    403  C2    G    13      41.746  44.483  60.151  1.00  0.00           C  
ATOM    404  N2    G    13      40.740  44.130  59.345  1.00  0.00           N  
ATOM    405  H21   G    13      40.659  44.657  58.488  1.00  0.00           H  
ATOM    406  H22   G    13      40.005  43.461  59.526  1.00  0.00           H  
ATOM    407  N3    G    13      42.537  45.397  59.677  1.00  0.00           N  
ATOM    408  C4    G    13      43.568  45.663  60.490  1.00  0.00           C  
ATOM    409  C3'   G    13      45.153  49.784  59.134  1.00  0.00           C  
ATOM    410  H3'   G    13      45.503  50.097  60.118  1.00  0.00           H  
ATOM    411  C2'   G    13      44.012  48.756  59.196  1.00  0.00           C  
ATOM    412  H2'   G    13      43.415  48.826  60.105  1.00  0.00           H  
ATOM    413  O2'   G    13      43.233  48.818  58.053  1.00  0.00           O  
ATOM    414 HO2'   G    13      43.577  49.372  57.348  1.00  0.00           H  
ATOM    415  O3'   G    13      44.817  50.899  58.374  1.00  0.00           O  
ATOM    416  P     U    14      44.256  52.146  59.106  1.00  0.00           P  
ATOM    417  OP1   U    14      43.811  53.044  58.005  1.00  0.00           O  
ATOM    418  OP2   U    14      45.259  52.659  60.062  1.00  0.00           O  
ATOM    419  O5'   U    14      42.991  51.640  59.947  1.00  0.00           O  
ATOM    420  C5'   U    14      41.687  51.448  59.363  1.00  0.00           C  
ATOM    421  H5'   U    14      41.785  50.711  58.566  1.00  0.00           H  
ATOM    422 H5''   U    14      41.369  52.467  59.142  1.00  0.00           H  
ATOM    423  C4'   U    14      40.749  50.747  60.406  1.00  0.00           C  
ATOM    424  H4'   U    14      39.732  50.613  60.039  1.00  0.00           H  
ATOM    425  O4'   U    14      41.292  49.499  60.714  1.00  0.00           O  
ATOM    426  C1'   U    14      40.915  49.203  62.114  1.00  0.00           C  
ATOM    427  H1'   U    14      40.145  48.436  62.041  1.00  0.00           H  
ATOM    428  N1    U    14      42.079  48.746  62.901  1.00  0.00           N  
ATOM    429  C6    U    14      43.293  49.408  62.910  1.00  0.00           C  
ATOM    430  H6    U    14      43.420  50.319  62.344  1.00  0.00           H  
ATOM    431  C5    U    14      44.324  49.014  63.702  1.00  0.00           C  
ATOM    432  H5    U    14      45.261  49.550  63.676  1.00  0.00           H  
ATOM    433  C4    U    14      44.229  47.889  64.598  1.00  0.00           C  
ATOM    434  O4    U    14      45.055  47.537  65.424  1.00  0.00           O  
ATOM    435  N3    U    14      43.003  47.215  64.541  1.00  0.00           N  
ATOM    436  H3    U    14      42.907  46.423  65.160  1.00  0.00           H  
ATOM    437  C2    U    14      41.962  47.568  63.652  1.00  0.00           C  
ATOM    438  O2    U    14      41.001  46.777  63.497  1.00  0.00           O  
ATOM    439  C3'   U    14      40.688  51.532  61.755  1.00  0.00           C  
ATOM    440  H3'   U    14      41.685  51.831  62.079  1.00  0.00           H  
ATOM    441  C2'   U    14      40.204  50.403  62.740  1.00  0.00           C  
ATOM    442  H2'   U    14      40.523  50.627  63.758  1.00  0.00           H  
ATOM    443  O2'   U    14      38.934  50.139  62.759  1.00  0.00           O  
ATOM    444 HO2'   U    14      38.531  50.947  63.085  1.00  0.00           H  
ATOM    445  O3'   U    14      39.743  52.632  61.709  1.00  0.00           O  
ATOM    446  P     G    15      39.517  53.566  63.016  1.00  0.00           P  
ATOM    447  OP1   G    15      38.941  54.850  62.615  1.00  0.00           O  
ATOM    448  OP2   G    15      40.737  53.583  63.829  1.00  0.00           O  
ATOM    449  O5'   G    15      38.395  52.824  63.852  1.00  0.00           O  
ATOM    450  C5'   G    15      37.029  52.803  63.433  1.00  0.00           C  
ATOM    451  H5'   G    15      37.010  52.300  62.467  1.00  0.00           H  
ATOM    452 H5''   G    15      36.517  53.762  63.350  1.00  0.00           H  
ATOM    453  C4'   G    15      36.215  52.078  64.532  1.00  0.00           C  
ATOM    454  H4'   G    15      35.224  51.977  64.089  1.00  0.00           H  
ATOM    455  O4'   G    15      36.840  50.796  64.911  1.00  0.00           O  
ATOM    456  C1'   G    15      36.391  50.490  66.226  1.00  0.00           C  
ATOM    457  H1'   G    15      35.393  50.064  66.122  1.00  0.00           H  
ATOM    458  N9    G    15      37.272  49.561  66.993  1.00  0.00           N  
ATOM    459  C8    G    15      38.640  49.554  67.196  1.00  0.00           C  
ATOM    460  H8    G    15      39.361  50.171  66.680  1.00  0.00           H  
ATOM    461  N7    G    15      39.026  48.560  67.922  1.00  0.00           N  
ATOM    462  C5    G    15      37.887  47.867  68.286  1.00  0.00           C  
ATOM    463  C6    G    15      37.717  46.812  69.243  1.00  0.00           C  
ATOM    464  O6    G    15      38.489  46.367  70.060  1.00  0.00           O  
ATOM    465  N1    G    15      36.430  46.313  69.189  1.00  0.00           N  
ATOM    466  H1    G    15      36.265  45.565  69.848  1.00  0.00           H  
ATOM    467  C2    G    15      35.330  46.900  68.523  1.00  0.00           C  
ATOM    468  N2    G    15      34.136  46.529  68.874  1.00  0.00           N  
ATOM    469  H21   G    15      33.298  47.025  68.608  1.00  0.00           H  
ATOM    470  H22   G    15      34.058  45.749  69.510  1.00  0.00           H  
ATOM    471  N3    G    15      35.485  48.052  67.777  1.00  0.00           N  
ATOM    472  C4    G    15      36.810  48.462  67.711  1.00  0.00           C  
ATOM    473  C3'   G    15      36.066  52.884  65.835  1.00  0.00           C  
ATOM    474  H3'   G    15      36.642  53.809  65.863  1.00  0.00           H  
ATOM    475  C2'   G    15      36.411  51.901  66.906  1.00  0.00           C  
ATOM    476  H2'   G    15      37.391  52.200  67.278  1.00  0.00           H  
ATOM    477  O2'   G    15      35.521  51.842  67.973  1.00  0.00           O  
ATOM    478 HO2'   G    15      35.665  52.556  68.598  1.00  0.00           H  
ATOM    479  O3'   G    15      34.721  53.197  66.038  1.00  0.00           O  
ATOM    480  P     C    16      34.188  54.635  65.771  1.00  0.00           P  
ATOM    481  OP1   C    16      32.764  54.534  65.843  1.00  0.00           O  
ATOM    482  OP2   C    16      34.852  55.256  64.633  1.00  0.00           O  
ATOM    483  O5'   C    16      34.782  55.347  67.081  1.00  0.00           O  
ATOM    484  C5'   C    16      34.064  55.263  68.300  1.00  0.00           C  
ATOM    485  H5'   C    16      33.576  54.289  68.324  1.00  0.00           H  
ATOM    486 H5''   C    16      33.261  55.996  68.215  1.00  0.00           H  
ATOM    487  C4'   C    16      34.809  55.379  69.586  1.00  0.00           C  
ATOM    488  H4'   C    16      34.145  55.439  70.448  1.00  0.00           H  
ATOM    489  O4'   C    16      35.728  54.238  69.696  1.00  0.00           O  
ATOM    490  C1'   C    16      36.990  54.679  70.148  1.00  0.00           C  
ATOM    491  H1'   C    16      37.120  54.049  71.028  1.00  0.00           H  
ATOM    492  N1    C    16      38.019  54.265  69.068  1.00  0.00           N  
ATOM    493  C6    C    16      38.216  54.837  67.836  1.00  0.00           C  
ATOM    494  H6    C    16      37.704  55.706  67.451  1.00  0.00           H  
ATOM    495  C5    C    16      39.054  54.238  66.927  1.00  0.00           C  
ATOM    496  H5    C    16      39.166  54.740  65.977  1.00  0.00           H  
ATOM    497  C4    C    16      39.787  53.096  67.327  1.00  0.00           C  
ATOM    498  N4    C    16      40.601  52.414  66.538  1.00  0.00           N  
ATOM    499  H41   C    16      41.174  51.622  66.793  1.00  0.00           H  
ATOM    500  H42   C    16      40.755  52.849  65.640  1.00  0.00           H  
ATOM    501  N3    C    16      39.659  52.546  68.539  1.00  0.00           N  
ATOM    502  C2    C    16      38.861  53.200  69.431  1.00  0.00           C  
ATOM    503  O2    C    16      38.824  52.652  70.511  1.00  0.00           O  
ATOM    504  C3'   C    16      35.696  56.667  69.567  1.00  0.00           C  
ATOM    505  H3'   C    16      36.061  56.904  68.567  1.00  0.00           H  
ATOM    506  C2'   C    16      36.899  56.206  70.384  1.00  0.00           C  
ATOM    507  H2'   C    16      37.742  56.713  69.913  1.00  0.00           H  
ATOM    508  O2'   C    16      36.600  56.432  71.741  1.00  0.00           O  
ATOM    509 HO2'   C    16      36.195  57.290  71.889  1.00  0.00           H  
ATOM    510  O3'   C    16      35.009  57.775  70.164  1.00  0.00           O  
ATOM    511  P     A    17      35.397  59.280  69.843  1.00  0.00           P  
ATOM    512  OP1   A    17      34.299  60.164  70.226  1.00  0.00           O  
ATOM    513  OP2   A    17      35.960  59.358  68.512  1.00  0.00           O  
ATOM    514  O5'   A    17      36.666  59.481  70.818  1.00  0.00           O  
ATOM    515  C5'   A    17      37.567  60.506  70.695  1.00  0.00           C  
ATOM    516  H5'   A    17      36.968  61.416  70.736  1.00  0.00           H  
ATOM    517 H5''   A    17      38.028  60.372  69.717  1.00  0.00           H  
ATOM    518  C4'   A    17      38.673  60.437  71.770  1.00  0.00           C  
ATOM    519  H4'   A    17      39.440  61.185  71.571  1.00  0.00           H  
ATOM    520  O4'   A    17      38.123  60.765  73.029  1.00  0.00           O  
ATOM    521  C1'   A    17      38.515  59.847  74.052  1.00  0.00           C  
ATOM    522  H1'   A    17      39.002  60.361  74.881  1.00  0.00           H  
ATOM    523  N9    A    17      37.350  59.038  74.509  1.00  0.00           N  
ATOM    524  C8    A    17      36.029  59.201  74.146  1.00  0.00           C  
ATOM    525  H8    A    17      35.747  60.071  73.571  1.00  0.00           H  
ATOM    526  N7    A    17      35.231  58.320  74.679  1.00  0.00           N  
ATOM    527  C5    A    17      36.023  57.598  75.548  1.00  0.00           C  
ATOM    528  C6    A    17      35.858  56.499  76.515  1.00  0.00           C  
ATOM    529  N6    A    17      34.832  55.722  76.572  1.00  0.00           N  
ATOM    530  H61   A    17      34.800  55.071  77.344  1.00  0.00           H  
ATOM    531  H62   A    17      34.028  56.114  76.104  1.00  0.00           H  
ATOM    532  N1    A    17      36.886  56.044  77.218  1.00  0.00           N  
ATOM    533  C2    A    17      38.046  56.664  77.011  1.00  0.00           C  
ATOM    534  H2    A    17      38.809  56.172  77.596  1.00  0.00           H  
ATOM    535  N3    A    17      38.323  57.675  76.186  1.00  0.00           N  
ATOM    536  C4    A    17      37.285  58.066  75.499  1.00  0.00           C  
ATOM    537  C3'   A    17      39.375  59.055  71.910  1.00  0.00           C  
ATOM    538  H3'   A    17      38.704  58.309  71.485  1.00  0.00           H  
ATOM    539  C2'   A    17      39.525  58.853  73.452  1.00  0.00           C  
ATOM    540  H2'   A    17      39.156  57.838  73.601  1.00  0.00           H  
ATOM    541  O2'   A    17      40.850  59.134  73.982  1.00  0.00           O  
ATOM    542 HO2'   A    17      41.454  59.218  73.241  1.00  0.00           H  
ATOM    543  O3'   A    17      40.701  59.121  71.335  1.00  0.00           O  
ATOM    544  P     G    18      41.005  58.349  69.938  1.00  0.00           P  
ATOM    545  OP1   G    18      42.422  58.120  69.807  1.00  0.00           O  
ATOM    546  OP2   G    18      40.256  58.976  68.799  1.00  0.00           O  
ATOM    547  O5'   G    18      40.268  56.956  70.214  1.00  0.00           O  
ATOM    548  C5'   G    18      40.960  55.761  70.628  1.00  0.00           C  
ATOM    549  H5'   G    18      41.681  55.492  69.856  1.00  0.00           H  
ATOM    550 H5''   G    18      40.284  54.908  70.679  1.00  0.00           H  
ATOM    551  C4'   G    18      41.777  55.825  71.969  1.00  0.00           C  
ATOM    552  H4'   G    18      42.601  56.526  71.836  1.00  0.00           H  
ATOM    553  O4'   G    18      40.859  56.207  72.961  1.00  0.00           O  
ATOM    554  C1'   G    18      41.060  55.415  74.093  1.00  0.00           C  
ATOM    555  H1'   G    18      41.230  55.969  75.017  1.00  0.00           H  
ATOM    556  N9    G    18      39.764  54.669  74.237  1.00  0.00           N  
ATOM    557  C8    G    18      38.656  54.743  73.423  1.00  0.00           C  
ATOM    558  H8    G    18      38.606  55.328  72.517  1.00  0.00           H  
ATOM    559  N7    G    18      37.650  54.049  73.818  1.00  0.00           N  
ATOM    560  C5    G    18      38.069  53.484  75.082  1.00  0.00           C  
ATOM    561  C6    G    18      37.301  52.798  76.064  1.00  0.00           C  
ATOM    562  O6    G    18      36.170  52.348  76.018  1.00  0.00           O  
ATOM    563  N1    G    18      38.042  52.562  77.242  1.00  0.00           N  
ATOM    564  H1    G    18      37.592  52.045  77.984  1.00  0.00           H  
ATOM    565  C2    G    18      39.397  52.923  77.297  1.00  0.00           C  
ATOM    566  N2    G    18      40.155  52.556  78.320  1.00  0.00           N  
ATOM    567  H21   G    18      39.709  51.903  78.948  1.00  0.00           H  
ATOM    568  H22   G    18      41.157  52.676  78.341  1.00  0.00           H  
ATOM    569  N3    G    18      40.121  53.625  76.397  1.00  0.00           N  
ATOM    570  C4    G    18      39.350  53.946  75.304  1.00  0.00           C  
ATOM    571  C3'   G    18      42.352  54.499  72.351  1.00  0.00           C  
ATOM    572  H3'   G    18      41.745  53.650  72.040  1.00  0.00           H  
ATOM    573  C2'   G    18      42.395  54.670  73.883  1.00  0.00           C  
ATOM    574  H2'   G    18      42.433  53.732  74.438  1.00  0.00           H  
ATOM    575  O2'   G    18      43.414  55.531  74.329  1.00  0.00           O  
ATOM    576 HO2'   G    18      44.256  55.101  74.157  1.00  0.00           H  
ATOM    577  O3'   G    18      43.706  54.474  71.767  1.00  0.00           O  
ATOM    578  P     C    19      44.337  53.107  71.299  1.00  0.00           P  
ATOM    579  OP1   C    19      45.749  53.421  71.010  1.00  0.00           O  
ATOM    580  OP2   C    19      43.532  52.439  70.279  1.00  0.00           O  
ATOM    581  O5'   C    19      44.275  52.186  72.613  1.00  0.00           O  
ATOM    582  C5'   C    19      45.362  52.014  73.574  1.00  0.00           C  
ATOM    583  H5'   C    19      45.641  52.964  74.031  1.00  0.00           H  
ATOM    584 H5''   C    19      46.243  51.622  73.065  1.00  0.00           H  
ATOM    585  C4'   C    19      45.009  51.034  74.646  1.00  0.00           C  
ATOM    586  H4'   C    19      45.865  50.891  75.305  1.00  0.00           H  
ATOM    587  O4'   C    19      43.935  51.560  75.450  1.00  0.00           O  
ATOM    588  C1'   C    19      43.121  50.529  75.896  1.00  0.00           C  
ATOM    589  H1'   C    19      43.083  50.512  76.985  1.00  0.00           H  
ATOM    590  N1    C    19      41.729  50.629  75.425  1.00  0.00           N  
ATOM    591  C6    C    19      41.413  51.081  74.165  1.00  0.00           C  
ATOM    592  H6    C    19      42.164  51.425  73.469  1.00  0.00           H  
ATOM    593  C5    C    19      40.124  50.939  73.718  1.00  0.00           C  
ATOM    594  H5    C    19      39.827  51.388  72.782  1.00  0.00           H  
ATOM    595  C4    C    19      39.209  50.317  74.607  1.00  0.00           C  
ATOM    596  N4    C    19      37.969  50.117  74.250  1.00  0.00           N  
ATOM    597  H41   C    19      37.351  49.568  74.830  1.00  0.00           H  
ATOM    598  H42   C    19      37.761  50.275  73.274  1.00  0.00           H  
ATOM    599  N3    C    19      39.555  49.872  75.816  1.00  0.00           N  
ATOM    600  C2    C    19      40.770  50.040  76.260  1.00  0.00           C  
ATOM    601  O2    C    19      40.993  49.783  77.439  1.00  0.00           O  
ATOM    602  C3'   C    19      44.521  49.669  74.126  1.00  0.00           C  
ATOM    603  H3'   C    19      43.815  49.858  73.317  1.00  0.00           H  
ATOM    604  C2'   C    19      43.783  49.160  75.387  1.00  0.00           C  
ATOM    605  H2'   C    19      43.074  48.344  75.245  1.00  0.00           H  
ATOM    606  O2'   C    19      44.661  48.800  76.433  1.00  0.00           O  
ATOM    607 HO2'   C    19      44.797  47.854  76.345  1.00  0.00           H  
ATOM    608  O3'   C    19      45.678  48.902  73.810  1.00  0.00           O  
ATOM    609  P     C    20      45.680  47.449  73.150  1.00  0.00           P  
ATOM    610  OP1   C    20      47.097  47.164  73.094  1.00  0.00           O  
ATOM    611  OP2   C    20      44.899  47.514  71.882  1.00  0.00           O  
ATOM    612  O5'   C    20      44.876  46.442  74.088  1.00  0.00           O  
ATOM    613  C5'   C    20      45.460  45.825  75.231  1.00  0.00           C  
ATOM    614  H5'   C    20      45.839  46.538  75.963  1.00  0.00           H  
ATOM    615 H5''   C    20      46.314  45.246  74.880  1.00  0.00           H  
ATOM    616  C4'   C    20      44.478  44.859  75.883  1.00  0.00           C  
ATOM    617  H4'   C    20      44.988  44.464  76.762  1.00  0.00           H  
ATOM    618  O4'   C    20      43.340  45.538  76.374  1.00  0.00           O  
ATOM    619  C1'   C    20      42.190  44.621  76.300  1.00  0.00           C  
ATOM    620  H1'   C    20      41.886  44.441  77.331  1.00  0.00           H  
ATOM    621  N1    C    20      41.122  45.177  75.377  1.00  0.00           N  
ATOM    622  C6    C    20      41.400  46.164  74.476  1.00  0.00           C  
ATOM    623  H6    C    20      42.435  46.470  74.474  1.00  0.00           H  
ATOM    624  C5    C    20      40.458  46.697  73.695  1.00  0.00           C  
ATOM    625  H5    C    20      40.653  47.510  73.011  1.00  0.00           H  
ATOM    626  C4    C    20      39.080  46.323  74.019  1.00  0.00           C  
ATOM    627  N4    C    20      38.113  46.861  73.333  1.00  0.00           N  
ATOM    628  H41   C    20      38.391  47.334  72.485  1.00  0.00           H  
ATOM    629  H42   C    20      37.238  46.405  73.547  1.00  0.00           H  
ATOM    630  N3    C    20      38.755  45.378  74.884  1.00  0.00           N  
ATOM    631  C2    C    20      39.810  44.792  75.551  1.00  0.00           C  
ATOM    632  O2    C    20      39.576  43.831  76.304  1.00  0.00           O  
ATOM    633  C3'   C    20      43.901  43.750  74.930  1.00  0.00           C  
ATOM    634  H3'   C    20      43.514  44.125  73.982  1.00  0.00           H  
ATOM    635  C2'   C    20      42.710  43.272  75.798  1.00  0.00           C  
ATOM    636  H2'   C    20      42.152  42.698  75.058  1.00  0.00           H  
ATOM    637  O2'   C    20      43.212  42.455  76.834  1.00  0.00           O  
ATOM    638 HO2'   C    20      44.127  42.185  76.730  1.00  0.00           H  
ATOM    639  O3'   C    20      44.892  42.818  74.691  1.00  0.00           O  
ATOM    640  P     C    21      44.882  41.892  73.346  1.00  0.00           P  
ATOM    641  OP1   C    21      46.058  41.000  73.488  1.00  0.00           O  
ATOM    642  OP2   C    21      44.692  42.737  72.151  1.00  0.00           O  
ATOM    643  O5'   C    21      43.577  41.001  73.600  1.00  0.00           O  
ATOM    644  C5'   C    21      43.485  39.947  74.540  1.00  0.00           C  
ATOM    645  H5'   C    21      43.844  40.263  75.520  1.00  0.00           H  
ATOM    646 H5''   C    21      44.192  39.180  74.224  1.00  0.00           H  
ATOM    647  C4'   C    21      42.068  39.419  74.669  1.00  0.00           C  
ATOM    648  H4'   C    21      41.984  38.639  75.426  1.00  0.00           H  
ATOM    649  O4'   C    21      41.205  40.473  75.091  1.00  0.00           O  
ATOM    650  C1'   C    21      39.872  40.226  74.684  1.00  0.00           C  
ATOM    651  H1'   C    21      39.223  40.235  75.560  1.00  0.00           H  
ATOM    652  N1    C    21      39.305  41.322  73.795  1.00  0.00           N  
ATOM    653  C6    C    21      40.078  42.249  73.147  1.00  0.00           C  
ATOM    654  H6    C    21      41.145  42.151  73.285  1.00  0.00           H  
ATOM    655  C5    C    21      39.519  43.105  72.263  1.00  0.00           C  
ATOM    656  H5    C    21      40.096  43.888  71.792  1.00  0.00           H  
ATOM    657  C4    C    21      38.144  43.133  72.087  1.00  0.00           C  
ATOM    658  N4    C    21      37.518  43.986  71.273  1.00  0.00           N  
ATOM    659  H41   C    21      36.511  44.033  71.337  1.00  0.00           H  
ATOM    660  H42   C    21      38.086  44.773  70.992  1.00  0.00           H  
ATOM    661  N3    C    21      37.350  42.189  72.575  1.00  0.00           N  
ATOM    662  C2    C    21      37.896  41.262  73.451  1.00  0.00           C  
ATOM    663  O2    C    21      37.188  40.377  73.904  1.00  0.00           O  
ATOM    664  C3'   C    21      41.381  38.916  73.436  1.00  0.00           C  
ATOM    665  H3'   C    21      41.453  39.722  72.706  1.00  0.00           H  
ATOM    666  C2'   C    21      39.944  38.911  73.954  1.00  0.00           C  
ATOM    667  H2'   C    21      39.185  38.893  73.171  1.00  0.00           H  
ATOM    668  O2'   C    21      39.683  37.972  74.997  1.00  0.00           O  
ATOM    669 HO2'   C    21      40.062  37.096  74.895  1.00  0.00           H  
ATOM    670  O3'   C    21      41.780  37.638  72.860  1.00  0.00           O  
ATOM    671  P     G    22      41.367  37.153  71.371  1.00  0.00           P  
ATOM    672  OP1   G    22      41.621  35.760  71.188  1.00  0.00           O  
ATOM    673  OP2   G    22      42.143  38.002  70.476  1.00  0.00           O  
ATOM    674  O5'   G    22      39.865  37.347  71.040  1.00  0.00           O  
ATOM    675  C5'   G    22      38.841  36.499  71.400  1.00  0.00           C  
ATOM    676  H5'   G    22      38.796  36.281  72.467  1.00  0.00           H  
ATOM    677 H5''   G    22      38.831  35.609  70.771  1.00  0.00           H  
ATOM    678  C4'   G    22      37.511  37.232  71.063  1.00  0.00           C  
ATOM    679  H4'   G    22      36.764  36.671  71.624  1.00  0.00           H  
ATOM    680  O4'   G    22      37.554  38.611  71.476  1.00  0.00           O  
ATOM    681  C1'   G    22      36.800  39.391  70.605  1.00  0.00           C  
ATOM    682  H1'   G    22      36.004  39.997  71.038  1.00  0.00           H  
ATOM    683  N9    G    22      37.719  40.243  69.832  1.00  0.00           N  
ATOM    684  C8    G    22      39.093  40.269  69.815  1.00  0.00           C  
ATOM    685  H8    G    22      39.589  39.478  70.358  1.00  0.00           H  
ATOM    686  N7    G    22      39.721  41.254  69.167  1.00  0.00           N  
ATOM    687  C5    G    22      38.596  42.015  68.803  1.00  0.00           C  
ATOM    688  C6    G    22      38.532  43.255  68.125  1.00  0.00           C  
ATOM    689  O6    G    22      39.492  43.848  67.652  1.00  0.00           O  
ATOM    690  N1    G    22      37.289  43.685  67.803  1.00  0.00           N  
ATOM    691  H1    G    22      37.117  44.507  67.241  1.00  0.00           H  
ATOM    692  C2    G    22      36.113  42.973  68.185  1.00  0.00           C  
ATOM    693  N2    G    22      34.929  43.449  67.877  1.00  0.00           N  
ATOM    694  H21   G    22      34.850  44.086  67.097  1.00  0.00           H  
ATOM    695  H22   G    22      34.106  42.997  68.249  1.00  0.00           H  
ATOM    696  N3    G    22      36.139  41.838  68.856  1.00  0.00           N  
ATOM    697  C4    G    22      37.397  41.443  69.187  1.00  0.00           C  
ATOM    698  C3'   G    22      36.979  37.258  69.657  1.00  0.00           C  
ATOM    699  H3'   G    22      37.879  37.525  69.104  1.00  0.00           H  
ATOM    700  C2'   G    22      35.990  38.390  69.656  1.00  0.00           C  
ATOM    701  H2'   G    22      35.818  38.892  68.704  1.00  0.00           H  
ATOM    702  O2'   G    22      34.842  38.048  70.384  1.00  0.00           O  
ATOM    703 HO2'   G    22      34.603  37.128  70.250  1.00  0.00           H  
ATOM    704  O3'   G    22      36.443  35.990  69.224  1.00  0.00           O  
ATOM    705  P     U    23      36.595  35.605  67.748  1.00  0.00           P  
ATOM    706  OP1   U    23      35.822  34.341  67.543  1.00  0.00           O  
ATOM    707  OP2   U    23      38.006  35.625  67.411  1.00  0.00           O  
ATOM    708  O5'   U    23      35.884  36.779  66.970  1.00  0.00           O  
ATOM    709  C5'   U    23      34.534  36.945  67.090  1.00  0.00           C  
ATOM    710  H5'   U    23      34.178  37.345  68.039  1.00  0.00           H  
ATOM    711 H5''   U    23      34.039  35.985  66.943  1.00  0.00           H  
ATOM    712  C4'   U    23      33.964  37.916  66.037  1.00  0.00           C  
ATOM    713  H4'   U    23      32.874  37.887  66.064  1.00  0.00           H  
ATOM    714  O4'   U    23      34.231  39.245  66.371  1.00  0.00           O  
ATOM    715  C1'   U    23      34.382  39.957  65.111  1.00  0.00           C  
ATOM    716  H1'   U    23      33.697  40.796  64.989  1.00  0.00           H  
ATOM    717  N1    U    23      35.695  40.633  64.865  1.00  0.00           N  
ATOM    718  C6    U    23      36.822  40.297  65.602  1.00  0.00           C  
ATOM    719  H6    U    23      36.803  39.418  66.228  1.00  0.00           H  
ATOM    720  C5    U    23      38.088  40.876  65.367  1.00  0.00           C  
ATOM    721  H5    U    23      38.937  40.612  65.980  1.00  0.00           H  
ATOM    722  C4    U    23      38.143  42.125  64.616  1.00  0.00           C  
ATOM    723  O4    U    23      39.145  42.883  64.507  1.00  0.00           O  
ATOM    724  N3    U    23      37.031  42.347  63.911  1.00  0.00           N  
ATOM    725  H3    U    23      37.018  43.190  63.355  1.00  0.00           H  
ATOM    726  C2    U    23      35.784  41.694  64.029  1.00  0.00           C  
ATOM    727  O2    U    23      34.837  42.118  63.320  1.00  0.00           O  
ATOM    728  C3'   U    23      34.408  37.627  64.652  1.00  0.00           C  
ATOM    729  H3'   U    23      35.479  37.540  64.832  1.00  0.00           H  
ATOM    730  C2'   U    23      34.097  38.954  63.960  1.00  0.00           C  
ATOM    731  H2'   U    23      34.645  39.024  63.021  1.00  0.00           H  
ATOM    732  O2'   U    23      32.720  39.125  63.697  1.00  0.00           O  
ATOM    733 HO2'   U    23      32.360  38.284  63.406  1.00  0.00           H  
ATOM    734  O3'   U    23      33.894  36.519  63.950  1.00  0.00           O  
ATOM    735  P     C    24      34.650  35.894  62.695  1.00  0.00           P  
ATOM    736  OP1   C    24      33.634  35.023  62.080  1.00  0.00           O  
ATOM    737  OP2   C    24      35.818  35.242  63.182  1.00  0.00           O  
ATOM    738  O5'   C    24      35.099  36.971  61.596  1.00  0.00           O  
ATOM    739  C5'   C    24      34.315  37.526  60.570  1.00  0.00           C  
ATOM    740  H5'   C    24      33.299  37.702  60.923  1.00  0.00           H  
ATOM    741 H5''   C    24      34.287  36.757  59.798  1.00  0.00           H  
ATOM    742  C4'   C    24      34.850  38.867  59.936  1.00  0.00           C  
ATOM    743  H4'   C    24      34.091  39.452  59.416  1.00  0.00           H  
ATOM    744  O4'   C    24      35.411  39.737  60.984  1.00  0.00           O  
ATOM    745  C1'   C    24      36.408  40.556  60.368  1.00  0.00           C  
ATOM    746  H1'   C    24      36.075  41.593  60.321  1.00  0.00           H  
ATOM    747  N1    C    24      37.750  40.486  61.050  1.00  0.00           N  
ATOM    748  C6    C    24      38.158  39.414  61.826  1.00  0.00           C  
ATOM    749  H6    C    24      37.647  38.462  61.840  1.00  0.00           H  
ATOM    750  C5    C    24      39.399  39.394  62.343  1.00  0.00           C  
ATOM    751  H5    C    24      39.631  38.492  62.889  1.00  0.00           H  
ATOM    752  C4    C    24      40.215  40.548  62.361  1.00  0.00           C  
ATOM    753  N4    C    24      41.343  40.561  63.015  1.00  0.00           N  
ATOM    754  H41   C    24      41.559  39.744  63.568  1.00  0.00           H  
ATOM    755  H42   C    24      41.847  41.435  63.062  1.00  0.00           H  
ATOM    756  N3    C    24      39.801  41.622  61.747  1.00  0.00           N  
ATOM    757  C2    C    24      38.665  41.502  60.980  1.00  0.00           C  
ATOM    758  O2    C    24      38.526  42.318  60.086  1.00  0.00           O  
ATOM    759  C3'   C    24      35.961  38.628  59.000  1.00  0.00           C  
ATOM    760  H3'   C    24      36.662  37.890  59.391  1.00  0.00           H  
ATOM    761  C2'   C    24      36.562  40.105  58.939  1.00  0.00           C  
ATOM    762  H2'   C    24      37.598  40.087  58.602  1.00  0.00           H  
ATOM    763  O2'   C    24      35.906  41.047  58.146  1.00  0.00           O  
ATOM    764 HO2'   C    24      36.596  41.446  57.611  1.00  0.00           H  
ATOM    765  O3'   C    24      35.576  38.151  57.737  1.00  0.00           O  
ATOM    766  P     U    25      36.744  37.475  56.822  1.00  0.00           P  
ATOM    767  OP1   U    25      35.968  37.006  55.663  1.00  0.00           O  
ATOM    768  OP2   U    25      37.466  36.494  57.527  1.00  0.00           O  
ATOM    769  O5'   U    25      37.769  38.594  56.413  1.00  0.00           O  
ATOM    770  C5'   U    25      37.455  39.580  55.485  1.00  0.00           C  
ATOM    771  H5'   U    25      36.609  40.159  55.852  1.00  0.00           H  
ATOM    772 H5''   U    25      37.064  39.041  54.622  1.00  0.00           H  
ATOM    773  C4'   U    25      38.666  40.496  55.070  1.00  0.00           C  
ATOM    774  H4'   U    25      38.361  41.197  54.294  1.00  0.00           H  
ATOM    775  O4'   U    25      38.915  41.047  56.359  1.00  0.00           O  
ATOM    776  C1'   U    25      40.193  41.474  56.308  1.00  0.00           C  
ATOM    777  H1'   U    25      40.204  42.564  56.285  1.00  0.00           H  
ATOM    778  N1    U    25      40.942  41.074  57.493  1.00  0.00           N  
ATOM    779  C6    U    25      40.488  40.064  58.314  1.00  0.00           C  
ATOM    780  H6    U    25      39.598  39.469  58.173  1.00  0.00           H  
ATOM    781  C5    U    25      41.335  39.713  59.367  1.00  0.00           C  
ATOM    782  H5    U    25      41.134  38.840  59.971  1.00  0.00           H  
ATOM    783  C4    U    25      42.559  40.431  59.760  1.00  0.00           C  
ATOM    784  O4    U    25      43.181  40.275  60.832  1.00  0.00           O  
ATOM    785  N3    U    25      42.895  41.494  58.864  1.00  0.00           N  
ATOM    786  H3    U    25      43.747  41.999  59.064  1.00  0.00           H  
ATOM    787  C2    U    25      42.196  41.734  57.702  1.00  0.00           C  
ATOM    788  O2    U    25      42.675  42.549  56.901  1.00  0.00           O  
ATOM    789  C3'   U    25      39.942  39.777  54.652  1.00  0.00           C  
ATOM    790  H3'   U    25      40.056  38.954  55.358  1.00  0.00           H  
ATOM    791  C2'   U    25      40.867  40.944  55.041  1.00  0.00           C  
ATOM    792  H2'   U    25      41.828  40.451  55.194  1.00  0.00           H  
ATOM    793  O2'   U    25      40.864  42.047  54.138  1.00  0.00           O  
ATOM    794 HO2'   U    25      41.661  42.029  53.603  1.00  0.00           H  
ATOM    795  O3'   U    25      39.941  39.443  53.288  1.00  0.00           O  
ATOM    796  P     U    26      41.072  38.547  52.633  1.00  0.00           P  
ATOM    797  OP1   U    26      40.709  38.400  51.193  1.00  0.00           O  
ATOM    798  OP2   U    26      41.330  37.318  53.429  1.00  0.00           O  
ATOM    799  O5'   U    26      42.309  39.510  52.693  1.00  0.00           O  
ATOM    800  C5'   U    26      42.460  40.594  51.847  1.00  0.00           C  
ATOM    801  H5'   U    26      41.572  41.221  51.764  1.00  0.00           H  
ATOM    802 H5''   U    26      42.649  40.117  50.886  1.00  0.00           H  
ATOM    803  C4'   U    26      43.720  41.470  52.155  1.00  0.00           C  
ATOM    804  H4'   U    26      43.815  42.264  51.414  1.00  0.00           H  
ATOM    805  O4'   U    26      43.787  41.967  53.465  1.00  0.00           O  
ATOM    806  C1'   U    26      45.092  41.876  53.993  1.00  0.00           C  
ATOM    807  H1'   U    26      45.269  42.892  54.347  1.00  0.00           H  
ATOM    808  N1    U    26      45.300  41.051  55.210  1.00  0.00           N  
ATOM    809  C6    U    26      44.457  39.965  55.434  1.00  0.00           C  
ATOM    810  H6    U    26      43.673  39.830  54.703  1.00  0.00           H  
ATOM    811  C5    U    26      44.456  39.294  56.608  1.00  0.00           C  
ATOM    812  H5    U    26      43.633  38.663  56.909  1.00  0.00           H  
ATOM    813  C4    U    26      45.494  39.567  57.652  1.00  0.00           C  
ATOM    814  O4    U    26      45.593  38.970  58.688  1.00  0.00           O  
ATOM    815  N3    U    26      46.344  40.614  57.311  1.00  0.00           N  
ATOM    816  H3    U    26      47.161  40.777  57.882  1.00  0.00           H  
ATOM    817  C2    U    26      46.300  41.389  56.152  1.00  0.00           C  
ATOM    818  O2    U    26      47.146  42.296  56.082  1.00  0.00           O  
ATOM    819  C3'   U    26      45.087  40.736  52.072  1.00  0.00           C  
ATOM    820  H3'   U    26      45.036  39.725  52.474  1.00  0.00           H  
ATOM    821  C2'   U    26      46.069  41.617  52.858  1.00  0.00           C  
ATOM    822  H2'   U    26      46.928  41.006  53.136  1.00  0.00           H  
ATOM    823  O2'   U    26      46.275  42.943  52.311  1.00  0.00           O  
ATOM    824 HO2'   U    26      46.324  42.872  51.355  1.00  0.00           H  
ATOM    825  O3'   U    26      45.526  40.626  50.730  1.00  0.00           O  
ATOM    826  P     A    27      46.624  39.522  50.279  1.00  0.00           P  
ATOM    827  OP1   A    27      46.965  39.736  48.841  1.00  0.00           O  
ATOM    828  OP2   A    27      46.110  38.221  50.699  1.00  0.00           O  
ATOM    829  O5'   A    27      47.936  39.797  51.195  1.00  0.00           O  
ATOM    830  C5'   A    27      48.913  40.764  50.771  1.00  0.00           C  
ATOM    831  H5'   A    27      48.606  41.786  50.547  1.00  0.00           H  
ATOM    832 H5''   A    27      49.345  40.468  49.815  1.00  0.00           H  
ATOM    833  C4'   A    27      50.072  40.832  51.788  1.00  0.00           C  
ATOM    834  H4'   A    27      50.680  41.635  51.371  1.00  0.00           H  
ATOM    835  O4'   A    27      49.670  41.246  53.066  1.00  0.00           O  
ATOM    836  C1'   A    27      50.465  40.497  54.001  1.00  0.00           C  
ATOM    837  H1'   A    27      51.078  41.205  54.559  1.00  0.00           H  
ATOM    838  N9    A    27      49.604  39.717  54.924  1.00  0.00           N  
ATOM    839  C8    A    27      48.446  39.073  54.685  1.00  0.00           C  
ATOM    840  H8    A    27      47.905  39.148  53.753  1.00  0.00           H  
ATOM    841  N7    A    27      48.048  38.300  55.722  1.00  0.00           N  
ATOM    842  C5    A    27      49.105  38.377  56.633  1.00  0.00           C  
ATOM    843  C6    A    27      49.341  37.842  57.939  1.00  0.00           C  
ATOM    844  N6    A    27      48.420  37.070  58.519  1.00  0.00           N  
ATOM    845  H61   A    27      47.623  36.976  57.905  1.00  0.00           H  
ATOM    846  H62   A    27      48.485  36.781  59.485  1.00  0.00           H  
ATOM    847  N1    A    27      50.452  38.072  58.578  1.00  0.00           N  
ATOM    848  C2    A    27      51.393  38.819  57.994  1.00  0.00           C  
ATOM    849  H2    A    27      52.278  38.998  58.585  1.00  0.00           H  
ATOM    850  N3    A    27      51.230  39.494  56.824  1.00  0.00           N  
ATOM    851  C4    A    27      50.029  39.226  56.186  1.00  0.00           C  
ATOM    852  C3'   A    27      50.885  39.506  51.857  1.00  0.00           C  
ATOM    853  H3'   A    27      50.214  38.660  51.709  1.00  0.00           H  
ATOM    854  C2'   A    27      51.461  39.637  53.264  1.00  0.00           C  
ATOM    855  H2'   A    27      51.445  38.639  53.703  1.00  0.00           H  
ATOM    856  O2'   A    27      52.778  40.151  53.362  1.00  0.00           O  
ATOM    857 HO2'   A    27      53.378  39.478  53.033  1.00  0.00           H  
ATOM    858  O3'   A    27      51.850  39.536  50.808  1.00  0.00           O  
ATOM    859  P     C    28      52.447  38.227  50.276  1.00  0.00           P  
ATOM    860  OP1   C    28      53.256  38.527  49.089  1.00  0.00           O  
ATOM    861  OP2   C    28      51.434  37.160  50.228  1.00  0.00           O  
ATOM    862  O5'   C    28      53.381  37.769  51.582  1.00  0.00           O  
ATOM    863  C5'   C    28      54.754  38.020  51.641  1.00  0.00           C  
ATOM    864  H5'   C    28      54.884  39.101  51.598  1.00  0.00           H  
ATOM    865 H5''   C    28      55.229  37.570  50.769  1.00  0.00           H  
ATOM    866  C4'   C    28      55.375  37.445  52.942  1.00  0.00           C  
ATOM    867  H4'   C    28      56.434  37.702  52.955  1.00  0.00           H  
ATOM    868  O4'   C    28      54.750  37.844  54.135  1.00  0.00           O  
ATOM    869  C1'   C    28      54.809  36.747  55.091  1.00  0.00           C  
ATOM    870  H1'   C    28      55.396  37.013  55.970  1.00  0.00           H  
ATOM    871  N1    C    28      53.431  36.147  55.386  1.00  0.00           N  
ATOM    872  C6    C    28      52.391  36.446  54.598  1.00  0.00           C  
ATOM    873  H6    C    28      52.578  36.947  53.660  1.00  0.00           H  
ATOM    874  C5    C    28      51.085  36.133  55.047  1.00  0.00           C  
ATOM    875  H5    C    28      50.234  36.454  54.465  1.00  0.00           H  
ATOM    876  C4    C    28      51.017  35.300  56.202  1.00  0.00           C  
ATOM    877  N4    C    28      49.926  34.711  56.592  1.00  0.00           N  
ATOM    878  H41   C    28      49.082  34.937  56.085  1.00  0.00           H  
ATOM    879  H42   C    28      49.859  34.403  57.551  1.00  0.00           H  
ATOM    880  N3    C    28      52.097  34.905  56.882  1.00  0.00           N  
ATOM    881  C2    C    28      53.316  35.358  56.533  1.00  0.00           C  
ATOM    882  O2    C    28      54.309  35.083  57.184  1.00  0.00           O  
ATOM    883  C3'   C    28      55.297  35.896  52.966  1.00  0.00           C  
ATOM    884  H3'   C    28      54.273  35.582  52.763  1.00  0.00           H  
ATOM    885  C2'   C    28      55.630  35.623  54.390  1.00  0.00           C  
ATOM    886  H2'   C    28      55.348  34.611  54.681  1.00  0.00           H  
ATOM    887  O2'   C    28      57.023  35.824  54.674  1.00  0.00           O  
ATOM    888 HO2'   C    28      57.473  35.766  53.828  1.00  0.00           H  
ATOM    889  O3'   C    28      56.142  35.338  52.042  1.00  0.00           O  
ATOM    890  P     A    29      55.896  33.892  51.508  1.00  0.00           P  
ATOM    891  OP1   A    29      56.962  33.487  50.537  1.00  0.00           O  
ATOM    892  OP2   A    29      54.484  33.951  50.933  1.00  0.00           O  
ATOM    893  O5'   A    29      56.004  32.890  52.748  1.00  0.00           O  
ATOM    894  C5'   A    29      57.240  32.345  53.133  1.00  0.00           C  
ATOM    895  H5'   A    29      57.972  33.137  53.290  1.00  0.00           H  
ATOM    896 H5''   A    29      57.488  31.699  52.291  1.00  0.00           H  
ATOM    897  C4'   A    29      57.271  31.553  54.425  1.00  0.00           C  
ATOM    898  H4'   A    29      58.303  31.307  54.674  1.00  0.00           H  
ATOM    899  O4'   A    29      56.780  32.352  55.485  1.00  0.00           O  
ATOM    900  C1'   A    29      55.988  31.527  56.270  1.00  0.00           C  
ATOM    901  H1'   A    29      56.232  31.664  57.324  1.00  0.00           H  
ATOM    902  N9    A    29      54.473  31.884  56.122  1.00  0.00           N  
ATOM    903  C8    A    29      53.809  32.392  55.026  1.00  0.00           C  
ATOM    904  H8    A    29      54.169  32.908  54.148  1.00  0.00           H  
ATOM    905  N7    A    29      52.480  32.287  55.220  1.00  0.00           N  
ATOM    906  C5    A    29      52.304  31.939  56.518  1.00  0.00           C  
ATOM    907  C6    A    29      51.186  31.649  57.325  1.00  0.00           C  
ATOM    908  N6    A    29      49.875  31.839  57.080  1.00  0.00           N  
ATOM    909  H61   A    29      49.516  32.159  56.192  1.00  0.00           H  
ATOM    910  H62   A    29      49.281  31.291  57.686  1.00  0.00           H  
ATOM    911  N1    A    29      51.312  30.890  58.497  1.00  0.00           N  
ATOM    912  C2    A    29      52.579  30.694  58.890  1.00  0.00           C  
ATOM    913  H2    A    29      52.672  29.994  59.708  1.00  0.00           H  
ATOM    914  N3    A    29      53.680  30.967  58.194  1.00  0.00           N  
ATOM    915  C4    A    29      53.484  31.652  57.069  1.00  0.00           C  
ATOM    916  C3'   A    29      56.498  30.257  54.308  1.00  0.00           C  
ATOM    917  H3'   A    29      55.606  30.358  53.689  1.00  0.00           H  
ATOM    918  C2'   A    29      56.275  30.077  55.791  1.00  0.00           C  
ATOM    919  H2'   A    29      55.379  29.464  55.883  1.00  0.00           H  
ATOM    920  O2'   A    29      57.353  29.640  56.477  1.00  0.00           O  
ATOM    921 HO2'   A    29      58.094  29.470  55.890  1.00  0.00           H  
ATOM    922  O3'   A    29      57.314  29.198  53.803  1.00  0.00           O  
ATOM    923  P     C    30      56.604  27.910  53.131  1.00  0.00           P  
ATOM    924  OP1   C    30      57.801  27.118  52.814  1.00  0.00           O  
ATOM    925  OP2   C    30      55.707  28.514  52.145  1.00  0.00           O  
ATOM    926  O5'   C    30      55.825  27.091  54.297  1.00  0.00           O  
ATOM    927  C5'   C    30      56.607  26.400  55.186  1.00  0.00           C  
ATOM    928  H5'   C    30      57.263  27.190  55.553  1.00  0.00           H  
ATOM    929 H5''   C    30      57.141  25.641  54.614  1.00  0.00           H  
ATOM    930  C4'   C    30      55.924  25.819  56.357  1.00  0.00           C  
ATOM    931  H4'   C    30      56.697  25.483  57.047  1.00  0.00           H  
ATOM    932  O4'   C    30      55.250  26.813  57.201  1.00  0.00           O  
ATOM    933  C1'   C    30      54.008  26.313  57.655  1.00  0.00           C  
ATOM    934  H1'   C    30      53.888  26.454  58.730  1.00  0.00           H  
ATOM    935  N1    C    30      52.843  26.930  56.982  1.00  0.00           N  
ATOM    936  C6    C    30      52.930  27.713  55.847  1.00  0.00           C  
ATOM    937  H6    C    30      53.859  27.722  55.295  1.00  0.00           H  
ATOM    938  C5    C    30      51.881  28.434  55.414  1.00  0.00           C  
ATOM    939  H5    C    30      51.894  29.013  54.502  1.00  0.00           H  
ATOM    940  C4    C    30      50.698  28.306  56.169  1.00  0.00           C  
ATOM    941  N4    C    30      49.615  28.989  55.852  1.00  0.00           N  
ATOM    942  H41   C    30      48.812  28.893  56.457  1.00  0.00           H  
ATOM    943  H42   C    30      49.609  29.510  54.987  1.00  0.00           H  
ATOM    944  N3    C    30      50.517  27.450  57.209  1.00  0.00           N  
ATOM    945  C2    C    30      51.563  26.720  57.539  1.00  0.00           C  
ATOM    946  O2    C    30      51.339  25.813  58.367  1.00  0.00           O  
ATOM    947  C3'   C    30      54.898  24.747  55.993  1.00  0.00           C  
ATOM    948  H3'   C    30      54.312  25.005  55.112  1.00  0.00           H  
ATOM    949  C2'   C    30      54.032  24.802  57.309  1.00  0.00           C  
ATOM    950  H2'   C    30      53.049  24.389  57.083  1.00  0.00           H  
ATOM    951  O2'   C    30      54.746  24.016  58.318  1.00  0.00           O  
ATOM    952 HO2'   C    30      54.648  23.062  58.269  1.00  0.00           H  
ATOM    953  O3'   C    30      55.453  23.410  55.839  1.00  0.00           O  
ATOM    954  P     C    31      54.799  22.150  55.126  1.00  0.00           P  
ATOM    955  OP1   C    31      55.920  21.153  55.021  1.00  0.00           O  
ATOM    956  OP2   C    31      54.112  22.622  53.894  1.00  0.00           O  
ATOM    957  O5'   C    31      53.646  21.504  56.096  1.00  0.00           O  
ATOM    958  C5'   C    31      53.793  20.977  57.372  1.00  0.00           C  
ATOM    959  H5'   C    31      54.473  21.591  57.963  1.00  0.00           H  
ATOM    960 H5''   C    31      54.333  20.045  57.209  1.00  0.00           H  
ATOM    961  C4'   C    31      52.394  20.865  58.050  1.00  0.00           C  
ATOM    962  H4'   C    31      52.511  20.467  59.058  1.00  0.00           H  
ATOM    963  O4'   C    31      51.828  22.220  58.247  1.00  0.00           O  
ATOM    964  C1'   C    31      50.394  22.153  58.133  1.00  0.00           C  
ATOM    965  H1'   C    31      49.919  22.563  59.024  1.00  0.00           H  
ATOM    966  N1    C    31      49.944  22.962  56.891  1.00  0.00           N  
ATOM    967  C6    C    31      50.773  23.295  55.904  1.00  0.00           C  
ATOM    968  H6    C    31      51.759  22.855  55.886  1.00  0.00           H  
ATOM    969  C5    C    31      50.294  24.120  54.943  1.00  0.00           C  
ATOM    970  H5    C    31      50.963  24.523  54.198  1.00  0.00           H  
ATOM    971  C4    C    31      49.012  24.523  55.036  1.00  0.00           C  
ATOM    972  N4    C    31      48.503  25.286  54.043  1.00  0.00           N  
ATOM    973  H41   C    31      49.067  25.621  53.276  1.00  0.00           H  
ATOM    974  H42   C    31      47.626  25.740  54.254  1.00  0.00           H  
ATOM    975  N3    C    31      48.142  24.146  55.929  1.00  0.00           N  
ATOM    976  C2    C    31      48.591  23.300  56.900  1.00  0.00           C  
ATOM    977  O2    C    31      47.799  23.027  57.795  1.00  0.00           O  
ATOM    978  C3'   C    31      51.281  20.115  57.253  1.00  0.00           C  
ATOM    979  H3'   C    31      51.257  20.470  56.223  1.00  0.00           H  
ATOM    980  C2'   C    31      50.077  20.645  57.975  1.00  0.00           C  
ATOM    981  H2'   C    31      49.155  20.462  57.423  1.00  0.00           H  
ATOM    982  O2'   C    31      49.992  20.095  59.343  1.00  0.00           O  
ATOM    983 HO2'   C    31      50.523  19.295  59.374  1.00  0.00           H  
ATOM    984  O3'   C    31      51.418  18.666  57.285  1.00  0.00           O  
ATOM    985  P     G    32      50.573  17.759  56.241  1.00  0.00           P  
ATOM    986  OP1   G    32      50.691  16.259  56.498  1.00  0.00           O  
ATOM    987  OP2   G    32      50.784  18.218  54.850  1.00  0.00           O  
ATOM    988  O5'   G    32      49.092  18.102  56.604  1.00  0.00           O  
ATOM    989  C5'   G    32      48.434  17.421  57.754  1.00  0.00           C  
ATOM    990  H5'   G    32      48.916  17.828  58.644  1.00  0.00           H  
ATOM    991 H5''   G    32      48.564  16.340  57.713  1.00  0.00           H  
ATOM    992  C4'   G    32      46.950  17.746  57.623  1.00  0.00           C  
ATOM    993  H4'   G    32      46.520  17.410  58.567  1.00  0.00           H  
ATOM    994  O4'   G    32      46.721  19.159  57.537  1.00  0.00           O  
ATOM    995  C1'   G    32      45.445  19.401  56.847  1.00  0.00           C  
ATOM    996  H1'   G    32      44.731  19.835  57.547  1.00  0.00           H  
ATOM    997  N9    G    32      45.777  20.321  55.743  1.00  0.00           N  
ATOM    998  C8    G    32      46.967  20.555  55.135  1.00  0.00           C  
ATOM    999  H8    G    32      47.857  20.048  55.475  1.00  0.00           H  
ATOM   1000  N7    G    32      46.940  21.400  54.166  1.00  0.00           N  
ATOM   1001  C5    G    32      45.590  21.706  54.073  1.00  0.00           C  
ATOM   1002  C6    G    32      44.833  22.532  53.229  1.00  0.00           C  
ATOM   1003  O6    G    32      45.226  23.165  52.304  1.00  0.00           O  
ATOM   1004  N1    G    32      43.507  22.506  53.429  1.00  0.00           N  
ATOM   1005  H1    G    32      42.930  22.970  52.742  1.00  0.00           H  
ATOM   1006  C2    G    32      42.887  21.746  54.343  1.00  0.00           C  
ATOM   1007  N2    G    32      41.611  21.838  54.339  1.00  0.00           N  
ATOM   1008  H21   G    32      41.243  21.387  55.164  1.00  0.00           H  
ATOM   1009  H22   G    32      41.034  22.349  53.687  1.00  0.00           H  
ATOM   1010  N3    G    32      43.546  21.016  55.233  1.00  0.00           N  
ATOM   1011  C4    G    32      44.893  21.094  55.073  1.00  0.00           C  
ATOM   1012  C3'   G    32      46.205  17.077  56.465  1.00  0.00           C  
ATOM   1013  H3'   G    32      46.685  17.281  55.508  1.00  0.00           H  
ATOM   1014  C2'   G    32      44.946  18.020  56.464  1.00  0.00           C  
ATOM   1015  H2'   G    32      44.690  18.045  55.405  1.00  0.00           H  
ATOM   1016  O2'   G    32      43.923  17.515  57.356  1.00  0.00           O  
ATOM   1017 HO2'   G    32      43.086  17.971  57.245  1.00  0.00           H  
ATOM   1018  O3'   G    32      45.800  15.773  56.589  1.00  0.00           O  
ATOM   1019  P     U    33      45.838  14.898  55.288  1.00  0.00           P  
ATOM   1020  OP1   U    33      45.356  13.538  55.603  1.00  0.00           O  
ATOM   1021  OP2   U    33      47.091  15.014  54.542  1.00  0.00           O  
ATOM   1022  O5'   U    33      44.735  15.565  54.393  1.00  0.00           O  
ATOM   1023  C5'   U    33      43.373  15.414  54.611  1.00  0.00           C  
ATOM   1024  H5'   U    33      43.093  15.865  55.563  1.00  0.00           H  
ATOM   1025 H5''   U    33      43.080  14.373  54.477  1.00  0.00           H  
ATOM   1026  C4'   U    33      42.505  16.182  53.542  1.00  0.00           C  
ATOM   1027  H4'   U    33      41.451  16.034  53.777  1.00  0.00           H  
ATOM   1028  O4'   U    33      42.764  17.566  53.730  1.00  0.00           O  
ATOM   1029  C1'   U    33      42.662  18.169  52.428  1.00  0.00           C  
ATOM   1030  H1'   U    33      41.924  18.972  52.431  1.00  0.00           H  
ATOM   1031  N1    U    33      43.827  18.857  51.880  1.00  0.00           N  
ATOM   1032  C6    U    33      45.050  18.361  52.109  1.00  0.00           C  
ATOM   1033  H6    U    33      45.243  17.519  52.756  1.00  0.00           H  
ATOM   1034  C5    U    33      46.127  18.888  51.504  1.00  0.00           C  
ATOM   1035  H5    U    33      47.075  18.386  51.625  1.00  0.00           H  
ATOM   1036  C4    U    33      46.033  19.951  50.585  1.00  0.00           C  
ATOM   1037  O4    U    33      46.943  20.546  50.136  1.00  0.00           O  
ATOM   1038  N3    U    33      44.732  20.387  50.327  1.00  0.00           N  
ATOM   1039  H3    U    33      44.527  21.047  49.590  1.00  0.00           H  
ATOM   1040  C2    U    33      43.620  19.904  51.019  1.00  0.00           C  
ATOM   1041  O2    U    33      42.517  20.361  50.782  1.00  0.00           O  
ATOM   1042  C3'   U    33      42.724  15.807  52.103  1.00  0.00           C  
ATOM   1043  H3'   U    33      43.786  15.738  51.868  1.00  0.00           H  
ATOM   1044  C2'   U    33      42.208  17.092  51.405  1.00  0.00           C  
ATOM   1045  H2'   U    33      42.783  17.245  50.492  1.00  0.00           H  
ATOM   1046  O2'   U    33      40.787  17.134  51.210  1.00  0.00           O  
ATOM   1047 HO2'   U    33      40.515  16.385  50.674  1.00  0.00           H  
ATOM   1048  O3'   U    33      42.042  14.613  51.797  1.00  0.00           O  
ATOM   1049  P     G    34      42.359  14.069  50.297  1.00  0.00           P  
ATOM   1050  OP1   G    34      41.809  12.732  50.175  1.00  0.00           O  
ATOM   1051  OP2   G    34      43.789  14.226  49.959  1.00  0.00           O  
ATOM   1052  O5'   G    34      41.497  15.027  49.361  1.00  0.00           O  
ATOM   1053  C5'   G    34      41.981  15.444  48.107  1.00  0.00           C  
ATOM   1054  H5'   G    34      41.788  14.570  47.484  1.00  0.00           H  
ATOM   1055 H5''   G    34      43.061  15.573  48.036  1.00  0.00           H  
ATOM   1056  C4'   G    34      41.228  16.710  47.562  1.00  0.00           C  
ATOM   1057  H4'   G    34      40.194  16.573  47.879  1.00  0.00           H  
ATOM   1058  O4'   G    34      41.826  17.895  48.113  1.00  0.00           O  
ATOM   1059  C1'   G    34      41.653  19.008  47.261  1.00  0.00           C  
ATOM   1060  H1'   G    34      41.038  19.780  47.724  1.00  0.00           H  
ATOM   1061  N9    G    34      42.897  19.666  46.997  1.00  0.00           N  
ATOM   1062  C8    G    34      44.062  19.467  47.526  1.00  0.00           C  
ATOM   1063  H8    G    34      44.202  18.644  48.211  1.00  0.00           H  
ATOM   1064  N7    G    34      45.094  20.220  47.211  1.00  0.00           N  
ATOM   1065  C5    G    34      44.494  21.093  46.287  1.00  0.00           C  
ATOM   1066  C6    G    34      45.039  22.098  45.449  1.00  0.00           C  
ATOM   1067  O6    G    34      46.198  22.458  45.299  1.00  0.00           O  
ATOM   1068  N1    G    34      44.080  22.685  44.669  1.00  0.00           N  
ATOM   1069  H1    G    34      44.362  23.438  44.058  1.00  0.00           H  
ATOM   1070  C2    G    34      42.764  22.403  44.846  1.00  0.00           C  
ATOM   1071  N2    G    34      41.932  22.975  44.033  1.00  0.00           N  
ATOM   1072  H21   G    34      40.973  22.667  44.112  1.00  0.00           H  
ATOM   1073  H22   G    34      42.222  23.710  43.404  1.00  0.00           H  
ATOM   1074  N3    G    34      42.222  21.478  45.612  1.00  0.00           N  
ATOM   1075  C4    G    34      43.159  20.788  46.283  1.00  0.00           C  
ATOM   1076  C3'   G    34      41.214  16.958  46.017  1.00  0.00           C  
ATOM   1077  H3'   G    34      42.222  16.711  45.684  1.00  0.00           H  
ATOM   1078  C2'   G    34      40.891  18.472  46.019  1.00  0.00           C  
ATOM   1079  H2'   G    34      41.125  19.059  45.131  1.00  0.00           H  
ATOM   1080  O2'   G    34      39.531  18.751  46.412  1.00  0.00           O  
ATOM   1081 HO2'   G    34      39.351  18.262  47.218  1.00  0.00           H  
ATOM   1082  O3'   G    34      40.260  16.108  45.303  1.00  0.00           O  
ATOM   1083  P     C    35      40.278  15.794  43.778  1.00  0.00           P  
ATOM   1084  OP1   C    35      39.099  14.957  43.594  1.00  0.00           O  
ATOM   1085  OP2   C    35      41.637  15.263  43.414  1.00  0.00           O  
ATOM   1086  O5'   C    35      40.107  17.181  43.024  1.00  0.00           O  
ATOM   1087  C5'   C    35      38.936  17.895  43.169  1.00  0.00           C  
ATOM   1088  H5'   C    35      38.750  18.201  44.199  1.00  0.00           H  
ATOM   1089 H5''   C    35      38.055  17.386  42.779  1.00  0.00           H  
ATOM   1090  C4'   C    35      38.964  19.214  42.375  1.00  0.00           C  
ATOM   1091  H4'   C    35      38.092  19.796  42.673  1.00  0.00           H  
ATOM   1092  O4'   C    35      40.114  19.981  42.711  1.00  0.00           O  
ATOM   1093  C1'   C    35      40.730  20.231  41.452  1.00  0.00           C  
ATOM   1094  H1'   C    35      40.380  21.132  40.947  1.00  0.00           H  
ATOM   1095  N1    C    35      42.211  20.323  41.589  1.00  0.00           N  
ATOM   1096  C6    C    35      42.936  19.625  42.581  1.00  0.00           C  
ATOM   1097  H6    C    35      42.377  18.841  43.069  1.00  0.00           H  
ATOM   1098  C5    C    35      44.251  19.841  42.664  1.00  0.00           C  
ATOM   1099  H5    C    35      44.749  19.364  43.495  1.00  0.00           H  
ATOM   1100  C4    C    35      44.896  20.774  41.823  1.00  0.00           C  
ATOM   1101  N4    C    35      46.156  21.134  41.957  1.00  0.00           N  
ATOM   1102  H41   C    35      46.567  21.883  41.418  1.00  0.00           H  
ATOM   1103  H42   C    35      46.713  20.548  42.563  1.00  0.00           H  
ATOM   1104  N3    C    35      44.143  21.492  40.951  1.00  0.00           N  
ATOM   1105  C2    C    35      42.854  21.229  40.716  1.00  0.00           C  
ATOM   1106  O2    C    35      42.344  21.924  39.857  1.00  0.00           O  
ATOM   1107  C3'   C    35      38.936  18.930  40.874  1.00  0.00           C  
ATOM   1108  H3'   C    35      38.664  17.887  40.716  1.00  0.00           H  
ATOM   1109  C2'   C    35      40.438  19.071  40.581  1.00  0.00           C  
ATOM   1110  H2'   C    35      40.954  18.229  41.044  1.00  0.00           H  
ATOM   1111  O2'   C    35      40.820  19.188  39.148  1.00  0.00           O  
ATOM   1112 HO2'   C    35      40.462  18.373  38.787  1.00  0.00           H  
ATOM   1113  O3'   C    35      38.167  19.847  40.096  1.00  0.00           O  
ATOM   1114  P     G    36      36.643  19.735  39.958  1.00  0.00           P  
ATOM   1115  OP1   G    36      36.147  18.409  40.485  1.00  0.00           O  
ATOM   1116  OP2   G    36      36.142  20.280  38.651  1.00  0.00           O  
ATOM   1117  O5'   G    36      36.234  20.800  41.032  1.00  0.00           O  
ATOM   1118  C5'   G    36      34.970  20.826  41.658  1.00  0.00           C  
ATOM   1119  H5'   G    36      35.071  20.025  42.391  1.00  0.00           H  
ATOM   1120 H5''   G    36      34.180  20.614  40.937  1.00  0.00           H  
ATOM   1121  C4'   G    36      34.744  22.141  42.391  1.00  0.00           C  
ATOM   1122  H4'   G    36      33.780  22.092  42.897  1.00  0.00           H  
ATOM   1123  O4'   G    36      35.796  22.372  43.321  1.00  0.00           O  
ATOM   1124  C1'   G    36      36.185  23.771  43.314  1.00  0.00           C  
ATOM   1125  H1'   G    36      36.166  24.302  44.266  1.00  0.00           H  
ATOM   1126  N9    G    36      37.603  23.828  42.730  1.00  0.00           N  
ATOM   1127  C8    G    36      38.504  22.804  42.455  1.00  0.00           C  
ATOM   1128  H8    G    36      38.192  21.772  42.527  1.00  0.00           H  
ATOM   1129  N7    G    36      39.687  23.138  41.996  1.00  0.00           N  
ATOM   1130  C5    G    36      39.541  24.548  41.937  1.00  0.00           C  
ATOM   1131  C6    G    36      40.484  25.549  41.354  1.00  0.00           C  
ATOM   1132  O6    G    36      41.491  25.501  40.657  1.00  0.00           O  
ATOM   1133  N1    G    36      40.001  26.768  41.464  1.00  0.00           N  
ATOM   1134  H1    G    36      40.509  27.374  40.835  1.00  0.00           H  
ATOM   1135  C2    G    36      38.798  27.130  41.869  1.00  0.00           C  
ATOM   1136  N2    G    36      38.497  28.368  41.627  1.00  0.00           N  
ATOM   1137  H21   G    36      37.564  28.750  41.693  1.00  0.00           H  
ATOM   1138  H22   G    36      39.295  28.945  41.405  1.00  0.00           H  
ATOM   1139  N3    G    36      37.927  26.314  42.468  1.00  0.00           N  
ATOM   1140  C4    G    36      38.331  24.987  42.445  1.00  0.00           C  
ATOM   1141  C3'   G    36      34.835  23.306  41.398  1.00  0.00           C  
ATOM   1142  H3'   G    36      35.652  23.157  40.692  1.00  0.00           H  
ATOM   1143  C2'   G    36      35.172  24.428  42.359  1.00  0.00           C  
ATOM   1144  H2'   G    36      35.538  25.332  41.871  1.00  0.00           H  
ATOM   1145  O2'   G    36      33.978  24.742  43.087  1.00  0.00           O  
ATOM   1146 HO2'   G    36      33.191  24.592  42.559  1.00  0.00           H  
ATOM   1147  O3'   G    36      33.611  23.517  40.783  1.00  0.00           O  
ATOM   1148  P     G    37      33.402  24.301  39.405  1.00  0.00           P  
ATOM   1149  OP1   G    37      31.964  24.339  39.066  1.00  0.00           O  
ATOM   1150  OP2   G    37      34.304  23.725  38.459  1.00  0.00           O  
ATOM   1151  O5'   G    37      33.985  25.817  39.690  1.00  0.00           O  
ATOM   1152  C5'   G    37      33.231  26.904  40.175  1.00  0.00           C  
ATOM   1153  H5'   G    37      33.068  26.836  41.251  1.00  0.00           H  
ATOM   1154 H5''   G    37      32.292  26.915  39.621  1.00  0.00           H  
ATOM   1155  C4'   G    37      34.076  28.174  39.768  1.00  0.00           C  
ATOM   1156  H4'   G    37      33.459  29.033  40.030  1.00  0.00           H  
ATOM   1157  O4'   G    37      35.418  28.270  40.287  1.00  0.00           O  
ATOM   1158  C1'   G    37      36.344  28.682  39.284  1.00  0.00           C  
ATOM   1159  H1'   G    37      36.984  29.493  39.631  1.00  0.00           H  
ATOM   1160  N9    G    37      37.225  27.595  38.714  1.00  0.00           N  
ATOM   1161  C8    G    37      37.340  26.230  39.107  1.00  0.00           C  
ATOM   1162  H8    G    37      36.639  25.790  39.801  1.00  0.00           H  
ATOM   1163  N7    G    37      38.383  25.654  38.651  1.00  0.00           N  
ATOM   1164  C5    G    37      39.035  26.559  37.853  1.00  0.00           C  
ATOM   1165  C6    G    37      40.344  26.510  37.244  1.00  0.00           C  
ATOM   1166  O6    G    37      41.146  25.581  37.135  1.00  0.00           O  
ATOM   1167  N1    G    37      40.639  27.663  36.578  1.00  0.00           N  
ATOM   1168  H1    G    37      41.562  27.759  36.179  1.00  0.00           H  
ATOM   1169  C2    G    37      39.893  28.772  36.600  1.00  0.00           C  
ATOM   1170  N2    G    37      40.203  29.644  35.699  1.00  0.00           N  
ATOM   1171  H21   G    37      39.628  30.454  35.519  1.00  0.00           H  
ATOM   1172  H22   G    37      41.130  29.517  35.318  1.00  0.00           H  
ATOM   1173  N3    G    37      38.693  28.900  37.288  1.00  0.00           N  
ATOM   1174  C4    G    37      38.314  27.761  37.874  1.00  0.00           C  
ATOM   1175  C3'   G    37      34.217  28.396  38.227  1.00  0.00           C  
ATOM   1176  H3'   G    37      34.349  27.423  37.754  1.00  0.00           H  
ATOM   1177  C2'   G    37      35.468  29.229  38.124  1.00  0.00           C  
ATOM   1178  H2'   G    37      35.983  29.125  37.169  1.00  0.00           H  
ATOM   1179  O2'   G    37      35.289  30.661  38.498  1.00  0.00           O  
ATOM   1180 HO2'   G    37      34.354  30.869  38.432  1.00  0.00           H  
ATOM   1181  O3'   G    37      33.043  29.024  37.750  1.00  0.00           O  
ATOM   1182  P     C    38      32.309  28.618  36.325  1.00  0.00           P  
ATOM   1183  OP1   C    38      31.181  29.523  36.178  1.00  0.00           O  
ATOM   1184  OP2   C    38      32.106  27.186  36.416  1.00  0.00           O  
ATOM   1185  O5'   C    38      33.546  28.877  35.388  1.00  0.00           O  
ATOM   1186  C5'   C    38      33.993  30.128  35.023  1.00  0.00           C  
ATOM   1187  H5'   C    38      34.295  30.694  35.904  1.00  0.00           H  
ATOM   1188 H5''   C    38      33.242  30.608  34.396  1.00  0.00           H  
ATOM   1189  C4'   C    38      35.226  30.066  34.169  1.00  0.00           C  
ATOM   1190  H4'   C    38      35.447  31.057  33.773  1.00  0.00           H  
ATOM   1191  O4'   C    38      36.361  29.683  34.781  1.00  0.00           O  
ATOM   1192  C1'   C    38      37.260  29.107  33.854  1.00  0.00           C  
ATOM   1193  H1'   C    38      38.240  29.584  33.843  1.00  0.00           H  
ATOM   1194  N1    C    38      37.612  27.678  34.248  1.00  0.00           N  
ATOM   1195  C6    C    38      36.778  27.010  35.108  1.00  0.00           C  
ATOM   1196  H6    C    38      35.800  27.403  35.340  1.00  0.00           H  
ATOM   1197  C5    C    38      37.153  25.777  35.462  1.00  0.00           C  
ATOM   1198  H5    C    38      36.459  25.229  36.082  1.00  0.00           H  
ATOM   1199  C4    C    38      38.376  25.235  34.966  1.00  0.00           C  
ATOM   1200  N4    C    38      38.703  24.117  35.465  1.00  0.00           N  
ATOM   1201  H41   C    38      38.131  23.794  36.232  1.00  0.00           H  
ATOM   1202  H42   C    38      39.601  23.746  35.190  1.00  0.00           H  
ATOM   1203  N3    C    38      39.193  25.867  34.212  1.00  0.00           N  
ATOM   1204  C2    C    38      38.787  27.071  33.764  1.00  0.00           C  
ATOM   1205  O2    C    38      39.511  27.643  32.979  1.00  0.00           O  
ATOM   1206  C3'   C    38      35.129  29.232  32.914  1.00  0.00           C  
ATOM   1207  H3'   C    38      34.837  28.214  33.172  1.00  0.00           H  
ATOM   1208  C2'   C    38      36.580  29.204  32.478  1.00  0.00           C  
ATOM   1209  H2'   C    38      36.807  28.412  31.764  1.00  0.00           H  
ATOM   1210  O2'   C    38      37.062  30.461  32.036  1.00  0.00           O  
ATOM   1211 HO2'   C    38      36.943  30.513  31.085  1.00  0.00           H  
ATOM   1212  O3'   C    38      34.193  29.792  32.068  1.00  0.00           O  
ATOM   1213  P     A    39      33.923  29.148  30.677  1.00  0.00           P  
ATOM   1214  OP1   A    39      32.780  29.828  29.980  1.00  0.00           O  
ATOM   1215  OP2   A    39      33.919  27.681  30.723  1.00  0.00           O  
ATOM   1216  O5'   A    39      35.215  29.540  29.879  1.00  0.00           O  
ATOM   1217  C5'   A    39      35.249  30.667  28.965  1.00  0.00           C  
ATOM   1218  H5'   A    39      34.995  31.570  29.521  1.00  0.00           H  
ATOM   1219 H5''   A    39      34.377  30.576  28.318  1.00  0.00           H  
ATOM   1220  C4'   A    39      36.566  30.973  28.183  1.00  0.00           C  
ATOM   1221  H4'   A    39      36.503  32.023  27.894  1.00  0.00           H  
ATOM   1222  O4'   A    39      37.643  30.713  29.006  1.00  0.00           O  
ATOM   1223  C1'   A    39      38.742  30.423  28.124  1.00  0.00           C  
ATOM   1224  H1'   A    39      39.568  31.133  28.154  1.00  0.00           H  
ATOM   1225  N9    A    39      39.374  29.057  28.469  1.00  0.00           N  
ATOM   1226  C8    A    39      38.937  28.138  29.393  1.00  0.00           C  
ATOM   1227  H8    A    39      37.982  28.230  29.888  1.00  0.00           H  
ATOM   1228  N7    A    39      39.719  27.130  29.547  1.00  0.00           N  
ATOM   1229  C5    A    39      40.732  27.392  28.633  1.00  0.00           C  
ATOM   1230  C6    A    39      41.885  26.624  28.181  1.00  0.00           C  
ATOM   1231  N6    A    39      42.113  25.382  28.550  1.00  0.00           N  
ATOM   1232  H61   A    39      42.886  24.932  28.081  1.00  0.00           H  
ATOM   1233  H62   A    39      41.539  24.908  29.232  1.00  0.00           H  
ATOM   1234  N1    A    39      42.755  27.140  27.314  1.00  0.00           N  
ATOM   1235  C2    A    39      42.393  28.269  26.748  1.00  0.00           C  
ATOM   1236  H2    A    39      43.100  28.658  26.031  1.00  0.00           H  
ATOM   1237  N3    A    39      41.347  29.038  26.972  1.00  0.00           N  
ATOM   1238  C4    A    39      40.597  28.584  27.993  1.00  0.00           C  
ATOM   1239  C3'   A    39      36.720  30.100  26.984  1.00  0.00           C  
ATOM   1240  H3'   A    39      36.674  29.060  27.305  1.00  0.00           H  
ATOM   1241  C2'   A    39      38.155  30.460  26.664  1.00  0.00           C  
ATOM   1242  H2'   A    39      38.635  29.681  26.071  1.00  0.00           H  
ATOM   1243  O2'   A    39      38.396  31.753  26.140  1.00  0.00           O  
ATOM   1244 HO2'   A    39      38.695  31.619  25.238  1.00  0.00           H  
ATOM   1245  O3'   A    39      35.859  30.368  25.829  1.00  0.00           O  
ATOM   1246  P     C    40      35.081  29.079  25.049  1.00  0.00           P  
ATOM   1247  OP1   C    40      34.061  29.640  24.129  1.00  0.00           O  
ATOM   1248  OP2   C    40      34.621  28.073  26.049  1.00  0.00           O  
ATOM   1249  O5'   C    40      36.244  28.342  24.226  1.00  0.00           O  
ATOM   1250  C5'   C    40      36.823  28.936  23.087  1.00  0.00           C  
ATOM   1251  H5'   C    40      36.833  30.002  23.316  1.00  0.00           H  
ATOM   1252 H5''   C    40      36.160  28.833  22.228  1.00  0.00           H  
ATOM   1253  C4'   C    40      38.321  28.557  22.835  1.00  0.00           C  
ATOM   1254  H4'   C    40      38.842  29.196  22.123  1.00  0.00           H  
ATOM   1255  O4'   C    40      39.134  28.499  23.986  1.00  0.00           O  
ATOM   1256  C1'   C    40      39.854  27.296  24.100  1.00  0.00           C  
ATOM   1257  H1'   C    40      40.890  27.566  24.302  1.00  0.00           H  
ATOM   1258  N1    C    40      39.384  26.381  25.176  1.00  0.00           N  
ATOM   1259  C6    C    40      38.309  26.635  26.025  1.00  0.00           C  
ATOM   1260  H6    C    40      37.820  27.590  25.898  1.00  0.00           H  
ATOM   1261  C5    C    40      37.971  25.781  27.009  1.00  0.00           C  
ATOM   1262  H5    C    40      37.139  26.005  27.660  1.00  0.00           H  
ATOM   1263  C4    C    40      38.834  24.612  27.087  1.00  0.00           C  
ATOM   1264  N4    C    40      38.529  23.690  28.007  1.00  0.00           N  
ATOM   1265  H41   C    40      37.741  23.753  28.636  1.00  0.00           H  
ATOM   1266  H42   C    40      39.285  23.107  28.336  1.00  0.00           H  
ATOM   1267  N3    C    40      39.854  24.340  26.363  1.00  0.00           N  
ATOM   1268  C2    C    40      40.149  25.229  25.389  1.00  0.00           C  
ATOM   1269  O2    C    40      41.223  25.085  24.844  1.00  0.00           O  
ATOM   1270  C3'   C    40      38.393  27.150  22.286  1.00  0.00           C  
ATOM   1271  H3'   C    40      37.611  26.614  22.824  1.00  0.00           H  
ATOM   1272  C2'   C    40      39.793  26.727  22.672  1.00  0.00           C  
ATOM   1273  H2'   C    40      39.862  25.641  22.627  1.00  0.00           H  
ATOM   1274  O2'   C    40      40.840  27.466  22.042  1.00  0.00           O  
ATOM   1275 HO2'   C    40      41.003  27.024  21.206  1.00  0.00           H  
ATOM   1276  O3'   C    40      38.073  27.015  20.941  1.00  0.00           O  
ATOM   1277  P     A    41      38.251  25.594  20.182  1.00  0.00           P  
ATOM   1278  OP1   A    41      37.511  25.672  18.914  1.00  0.00           O  
ATOM   1279  OP2   A    41      37.926  24.546  21.110  1.00  0.00           O  
ATOM   1280  O5'   A    41      39.840  25.570  19.893  1.00  0.00           O  
ATOM   1281  C5'   A    41      40.371  26.394  18.921  1.00  0.00           C  
ATOM   1282  H5'   A    41      40.091  27.437  19.067  1.00  0.00           H  
ATOM   1283 H5''   A    41      39.925  26.053  17.986  1.00  0.00           H  
ATOM   1284  C4'   A    41      41.859  26.130  18.934  1.00  0.00           C  
ATOM   1285  H4'   A    41      42.356  26.935  18.393  1.00  0.00           H  
ATOM   1286  O4'   A    41      42.478  26.091  20.218  1.00  0.00           O  
ATOM   1287  C1'   A    41      43.618  25.260  20.060  1.00  0.00           C  
ATOM   1288  H1'   A    41      44.559  25.793  20.190  1.00  0.00           H  
ATOM   1289  N9    A    41      43.475  24.165  21.028  1.00  0.00           N  
ATOM   1290  C8    A    41      42.547  23.964  22.056  1.00  0.00           C  
ATOM   1291  H8    A    41      41.682  24.592  22.210  1.00  0.00           H  
ATOM   1292  N7    A    41      42.711  22.850  22.722  1.00  0.00           N  
ATOM   1293  C5    A    41      44.018  22.409  22.279  1.00  0.00           C  
ATOM   1294  C6    A    41      45.036  21.474  22.711  1.00  0.00           C  
ATOM   1295  N6    A    41      44.888  20.711  23.755  1.00  0.00           N  
ATOM   1296  H61   A    41      45.770  20.374  24.113  1.00  0.00           H  
ATOM   1297  H62   A    41      44.116  20.972  24.352  1.00  0.00           H  
ATOM   1298  N1    A    41      46.207  21.332  22.074  1.00  0.00           N  
ATOM   1299  C2    A    41      46.407  22.128  21.050  1.00  0.00           C  
ATOM   1300  H2    A    41      47.302  21.992  20.462  1.00  0.00           H  
ATOM   1301  N3    A    41      45.585  23.094  20.593  1.00  0.00           N  
ATOM   1302  C4    A    41      44.454  23.256  21.288  1.00  0.00           C  
ATOM   1303  C3'   A    41      42.048  24.787  18.340  1.00  0.00           C  
ATOM   1304  H3'   A    41      41.502  23.986  18.838  1.00  0.00           H  
ATOM   1305  C2'   A    41      43.509  24.617  18.665  1.00  0.00           C  
ATOM   1306  H2'   A    41      43.699  23.544  18.624  1.00  0.00           H  
ATOM   1307  O2'   A    41      44.512  25.252  17.884  1.00  0.00           O  
ATOM   1308 HO2'   A    41      44.194  25.284  16.978  1.00  0.00           H  
ATOM   1309  O3'   A    41      42.017  24.642  16.979  1.00  0.00           O  
ATOM   1310  P     G    42      41.298  23.321  16.273  1.00  0.00           P  
ATOM   1311  OP1   G    42      41.017  23.566  14.866  1.00  0.00           O  
ATOM   1312  OP2   G    42      40.180  22.976  17.108  1.00  0.00           O  
ATOM   1313  O5'   G    42      42.420  22.103  16.473  1.00  0.00           O  
ATOM   1314  C5'   G    42      43.640  21.902  15.687  1.00  0.00           C  
ATOM   1315  H5'   G    42      44.250  22.805  15.687  1.00  0.00           H  
ATOM   1316 H5''   G    42      43.286  21.706  14.675  1.00  0.00           H  
ATOM   1317  C4'   G    42      44.408  20.758  16.224  1.00  0.00           C  
ATOM   1318  H4'   G    42      45.261  20.619  15.561  1.00  0.00           H  
ATOM   1319  O4'   G    42      44.832  21.038  17.520  1.00  0.00           O  
ATOM   1320  C1'   G    42      44.748  19.812  18.290  1.00  0.00           C  
ATOM   1321  H1'   G    42      45.673  19.646  18.844  1.00  0.00           H  
ATOM   1322  N9    G    42      43.690  19.863  19.362  1.00  0.00           N  
ATOM   1323  C8    G    42      42.611  20.704  19.667  1.00  0.00           C  
ATOM   1324  H8    G    42      42.530  21.547  18.997  1.00  0.00           H  
ATOM   1325  N7    G    42      41.948  20.463  20.760  1.00  0.00           N  
ATOM   1326  C5    G    42      42.638  19.333  21.247  1.00  0.00           C  
ATOM   1327  C6    G    42      42.395  18.570  22.446  1.00  0.00           C  
ATOM   1328  O6    G    42      41.574  18.749  23.402  1.00  0.00           O  
ATOM   1329  N1    G    42      43.220  17.515  22.551  1.00  0.00           N  
ATOM   1330  H1    G    42      43.213  17.007  23.423  1.00  0.00           H  
ATOM   1331  C2    G    42      44.193  17.220  21.693  1.00  0.00           C  
ATOM   1332  N2    G    42      44.841  16.133  21.937  1.00  0.00           N  
ATOM   1333  H21   G    42      44.661  15.745  22.852  1.00  0.00           H  
ATOM   1334  H22   G    42      45.635  15.837  21.387  1.00  0.00           H  
ATOM   1335  N3    G    42      44.439  17.857  20.542  1.00  0.00           N  
ATOM   1336  C4    G    42      43.618  18.945  20.448  1.00  0.00           C  
ATOM   1337  C3'   G    42      43.731  19.402  16.360  1.00  0.00           C  
ATOM   1338  H3'   G    42      42.731  19.590  16.752  1.00  0.00           H  
ATOM   1339  C2'   G    42      44.539  18.582  17.387  1.00  0.00           C  
ATOM   1340  H2'   G    42      43.920  17.803  17.832  1.00  0.00           H  
ATOM   1341  O2'   G    42      45.832  18.196  17.001  1.00  0.00           O  
ATOM   1342 HO2'   G    42      46.241  17.678  17.698  1.00  0.00           H  
ATOM   1343  O3'   G    42      43.640  18.616  15.151  1.00  0.00           O  
ATOM   1344  P     G    43      42.318  17.765  14.799  1.00  0.00           P  
ATOM   1345  OP1   G    43      42.476  17.470  13.361  1.00  0.00           O  
ATOM   1346  OP2   G    43      41.075  18.411  15.183  1.00  0.00           O  
ATOM   1347  O5'   G    43      42.365  16.330  15.571  1.00  0.00           O  
ATOM   1348  C5'   G    43      43.438  15.459  15.567  1.00  0.00           C  
ATOM   1349  H5'   G    43      44.300  16.072  15.831  1.00  0.00           H  
ATOM   1350 H5''   G    43      43.442  14.925  14.617  1.00  0.00           H  
ATOM   1351  C4'   G    43      43.223  14.352  16.673  1.00  0.00           C  
ATOM   1352  H4'   G    43      43.977  13.588  16.484  1.00  0.00           H  
ATOM   1353  O4'   G    43      43.493  14.887  17.979  1.00  0.00           O  
ATOM   1354  C1'   G    43      42.755  14.099  18.946  1.00  0.00           C  
ATOM   1355  H1'   G    43      43.379  13.769  19.777  1.00  0.00           H  
ATOM   1356  N9    G    43      41.749  14.988  19.643  1.00  0.00           N  
ATOM   1357  C8    G    43      41.426  16.308  19.387  1.00  0.00           C  
ATOM   1358  H8    G    43      41.784  16.798  18.493  1.00  0.00           H  
ATOM   1359  N7    G    43      40.544  16.832  20.218  1.00  0.00           N  
ATOM   1360  C5    G    43      40.403  15.863  21.161  1.00  0.00           C  
ATOM   1361  C6    G    43      39.566  15.801  22.339  1.00  0.00           C  
ATOM   1362  O6    G    43      38.863  16.627  22.827  1.00  0.00           O  
ATOM   1363  N1    G    43      39.572  14.581  22.934  1.00  0.00           N  
ATOM   1364  H1    G    43      38.912  14.493  23.693  1.00  0.00           H  
ATOM   1365  C2    G    43      40.218  13.493  22.513  1.00  0.00           C  
ATOM   1366  N2    G    43      40.373  12.443  23.300  1.00  0.00           N  
ATOM   1367  H21   G    43      40.962  11.660  23.055  1.00  0.00           H  
ATOM   1368  H22   G    43      39.946  12.437  24.215  1.00  0.00           H  
ATOM   1369  N3    G    43      41.055  13.538  21.434  1.00  0.00           N  
ATOM   1370  C4    G    43      41.069  14.717  20.784  1.00  0.00           C  
ATOM   1371  C3'   G    43      41.816  13.697  16.752  1.00  0.00           C  
ATOM   1372  H3'   G    43      41.088  14.503  16.842  1.00  0.00           H  
ATOM   1373  C2'   G    43      41.968  13.004  18.113  1.00  0.00           C  
ATOM   1374  H2'   G    43      41.006  12.693  18.521  1.00  0.00           H  
ATOM   1375  O2'   G    43      42.848  11.857  17.970  1.00  0.00           O  
ATOM   1376 HO2'   G    43      42.547  11.294  17.252  1.00  0.00           H  
ATOM   1377  O3'   G    43      41.547  12.889  15.603  1.00  0.00           O  
ATOM   1378  P     C    44      40.064  12.926  15.059  1.00  0.00           P  
ATOM   1379  OP1   C    44      39.851  11.946  13.903  1.00  0.00           O  
ATOM   1380  OP2   C    44      39.804  14.358  14.819  1.00  0.00           O  
ATOM   1381  O5'   C    44      39.194  12.488  16.331  1.00  0.00           O  
ATOM   1382  C5'   C    44      39.108  11.166  16.780  1.00  0.00           C  
ATOM   1383  H5'   C    44      40.081  10.973  17.231  1.00  0.00           H  
ATOM   1384 H5''   C    44      38.927  10.510  15.929  1.00  0.00           H  
ATOM   1385  C4'   C    44      38.005  11.088  17.840  1.00  0.00           C  
ATOM   1386  H4'   C    44      38.030  10.094  18.287  1.00  0.00           H  
ATOM   1387  O4'   C    44      38.157  12.034  18.852  1.00  0.00           O  
ATOM   1388  C1'   C    44      36.928  12.370  19.447  1.00  0.00           C  
ATOM   1389  H1'   C    44      37.017  11.986  20.464  1.00  0.00           H  
ATOM   1390  N1    C    44      36.692  13.850  19.424  1.00  0.00           N  
ATOM   1391  C6    C    44      37.584  14.708  18.761  1.00  0.00           C  
ATOM   1392  H6    C    44      38.389  14.304  18.164  1.00  0.00           H  
ATOM   1393  C5    C    44      37.509  16.006  19.070  1.00  0.00           C  
ATOM   1394  H5    C    44      38.241  16.660  18.620  1.00  0.00           H  
ATOM   1395  C4    C    44      36.512  16.459  20.002  1.00  0.00           C  
ATOM   1396  N4    C    44      36.437  17.724  20.417  1.00  0.00           N  
ATOM   1397  H41   C    44      35.691  18.071  21.003  1.00  0.00           H  
ATOM   1398  H42   C    44      37.109  18.305  19.937  1.00  0.00           H  
ATOM   1399  N3    C    44      35.603  15.628  20.455  1.00  0.00           N  
ATOM   1400  C2    C    44      35.779  14.300  20.349  1.00  0.00           C  
ATOM   1401  O2    C    44      35.004  13.492  20.883  1.00  0.00           O  
ATOM   1402  C3'   C    44      36.519  11.329  17.358  1.00  0.00           C  
ATOM   1403  H3'   C    44      36.510  12.249  16.774  1.00  0.00           H  
ATOM   1404  C2'   C    44      35.832  11.576  18.690  1.00  0.00           C  
ATOM   1405  H2'   C    44      34.931  12.188  18.634  1.00  0.00           H  
ATOM   1406  O2'   C    44      35.667  10.379  19.456  1.00  0.00           O  
ATOM   1407 HO2'   C    44      34.986  10.602  20.096  1.00  0.00           H  
ATOM   1408  O3'   C    44      36.030  10.215  16.587  1.00  0.00           O  
ATOM   1409  P     A    45      34.995  10.460  15.411  1.00  0.00           P  
ATOM   1410  OP1   A    45      34.573   9.246  14.765  1.00  0.00           O  
ATOM   1411  OP2   A    45      35.548  11.507  14.562  1.00  0.00           O  
ATOM   1412  O5'   A    45      33.781  10.976  16.384  1.00  0.00           O  
ATOM   1413  C5'   A    45      33.021  10.040  17.159  1.00  0.00           C  
ATOM   1414  H5'   A    45      33.594   9.599  17.974  1.00  0.00           H  
ATOM   1415 H5''   A    45      32.522   9.329  16.500  1.00  0.00           H  
ATOM   1416  C4'   A    45      31.906  10.861  17.866  1.00  0.00           C  
ATOM   1417  H4'   A    45      31.351  10.289  18.609  1.00  0.00           H  
ATOM   1418  O4'   A    45      32.458  11.951  18.570  1.00  0.00           O  
ATOM   1419  C1'   A    45      31.507  13.041  18.535  1.00  0.00           C  
ATOM   1420  H1'   A    45      31.165  13.407  19.503  1.00  0.00           H  
ATOM   1421  N9    A    45      32.286  14.172  18.024  1.00  0.00           N  
ATOM   1422  C8    A    45      33.207  14.231  16.997  1.00  0.00           C  
ATOM   1423  H8    A    45      33.566  13.437  16.359  1.00  0.00           H  
ATOM   1424  N7    A    45      33.856  15.333  16.883  1.00  0.00           N  
ATOM   1425  C5    A    45      33.243  16.065  17.884  1.00  0.00           C  
ATOM   1426  C6    A    45      33.398  17.442  18.238  1.00  0.00           C  
ATOM   1427  N6    A    45      34.268  18.282  17.727  1.00  0.00           N  
ATOM   1428  H61   A    45      34.877  17.900  17.017  1.00  0.00           H  
ATOM   1429  H62   A    45      34.471  19.129  18.238  1.00  0.00           H  
ATOM   1430  N1    A    45      32.775  17.965  19.323  1.00  0.00           N  
ATOM   1431  C2    A    45      31.962  17.106  19.969  1.00  0.00           C  
ATOM   1432  H2    A    45      31.529  17.500  20.876  1.00  0.00           H  
ATOM   1433  N3    A    45      31.692  15.851  19.680  1.00  0.00           N  
ATOM   1434  C4    A    45      32.343  15.402  18.609  1.00  0.00           C  
ATOM   1435  C3'   A    45      30.887  11.492  16.938  1.00  0.00           C  
ATOM   1436  H3'   A    45      31.406  12.045  16.156  1.00  0.00           H  
ATOM   1437  C2'   A    45      30.308  12.523  17.861  1.00  0.00           C  
ATOM   1438  H2'   A    45      29.800  13.314  17.310  1.00  0.00           H  
ATOM   1439  O2'   A    45      29.391  11.975  18.740  1.00  0.00           O  
ATOM   1440 HO2'   A    45      28.608  11.951  18.186  1.00  0.00           H  
ATOM   1441  O3'   A    45      29.800  10.658  16.397  1.00  0.00           O  
ATOM   1442  P     C    46      28.592  11.325  15.546  1.00  0.00           P  
ATOM   1443  OP1   C    46      28.046  10.279  14.696  1.00  0.00           O  
ATOM   1444  OP2   C    46      29.037  12.616  14.929  1.00  0.00           O  
ATOM   1445  O5'   C    46      27.431  11.638  16.702  1.00  0.00           O  
ATOM   1446  C5'   C    46      26.567  10.578  17.104  1.00  0.00           C  
ATOM   1447  H5'   C    46      27.133   9.680  17.347  1.00  0.00           H  
ATOM   1448 H5''   C    46      25.935  10.202  16.299  1.00  0.00           H  
ATOM   1449  C4'   C    46      25.737  10.964  18.307  1.00  0.00           C  
ATOM   1450  H4'   C    46      25.096  10.133  18.599  1.00  0.00           H  
ATOM   1451  O4'   C    46      26.532  11.087  19.462  1.00  0.00           O  
ATOM   1452  C1'   C    46      26.137  12.225  20.205  1.00  0.00           C  
ATOM   1453  H1'   C    46      25.375  11.956  20.937  1.00  0.00           H  
ATOM   1454  N1    C    46      27.284  12.632  21.074  1.00  0.00           N  
ATOM   1455  C6    C    46      28.012  13.789  20.875  1.00  0.00           C  
ATOM   1456  H6    C    46      27.594  14.551  20.234  1.00  0.00           H  
ATOM   1457  C5    C    46      29.223  13.964  21.455  1.00  0.00           C  
ATOM   1458  H5    C    46      29.776  14.880  21.309  1.00  0.00           H  
ATOM   1459  C4    C    46      29.748  12.901  22.211  1.00  0.00           C  
ATOM   1460  N4    C    46      30.866  13.107  22.851  1.00  0.00           N  
ATOM   1461  H41   C    46      31.255  12.307  23.331  1.00  0.00           H  
ATOM   1462  H42   C    46      31.322  13.978  22.619  1.00  0.00           H  
ATOM   1463  N3    C    46      29.085  11.844  22.566  1.00  0.00           N  
ATOM   1464  C2    C    46      27.886  11.700  21.969  1.00  0.00           C  
ATOM   1465  O2    C    46      27.168  10.759  22.328  1.00  0.00           O  
ATOM   1466  C3'   C    46      24.922  12.284  18.169  1.00  0.00           C  
ATOM   1467  H3'   C    46      24.962  12.718  17.170  1.00  0.00           H  
ATOM   1468  C2'   C    46      25.675  13.196  19.097  1.00  0.00           C  
ATOM   1469  H2'   C    46      26.584  13.545  18.608  1.00  0.00           H  
ATOM   1470  O2'   C    46      24.982  14.364  19.584  1.00  0.00           O  
ATOM   1471 HO2'   C    46      24.055  14.115  19.566  1.00  0.00           H  
ATOM   1472  O3'   C    46      23.487  12.145  18.537  1.00  0.00           O  
ATOM   1473  P     U    47      22.320  13.008  18.091  1.00  0.00           P  
ATOM   1474  OP1   U    47      21.103  12.157  18.199  1.00  0.00           O  
ATOM   1475  OP2   U    47      22.552  13.643  16.747  1.00  0.00           O  
ATOM   1476  O5'   U    47      22.317  14.143  19.203  1.00  0.00           O  
ATOM   1477  C5'   U    47      21.986  13.860  20.535  1.00  0.00           C  
ATOM   1478  H5'   U    47      22.896  13.632  21.090  1.00  0.00           H  
ATOM   1479 H5''   U    47      21.296  13.024  20.648  1.00  0.00           H  
ATOM   1480  C4'   U    47      21.163  15.110  20.983  1.00  0.00           C  
ATOM   1481  H4'   U    47      20.892  15.112  22.038  1.00  0.00           H  
ATOM   1482  O4'   U    47      21.794  16.342  20.724  1.00  0.00           O  
ATOM   1483  C1'   U    47      20.935  17.309  20.150  1.00  0.00           C  
ATOM   1484  H1'   U    47      20.416  17.837  20.951  1.00  0.00           H  
ATOM   1485  N1    U    47      21.773  18.320  19.491  1.00  0.00           N  
ATOM   1486  C6    U    47      22.929  17.899  18.865  1.00  0.00           C  
ATOM   1487  H6    U    47      23.296  16.885  18.925  1.00  0.00           H  
ATOM   1488  C5    U    47      23.819  18.783  18.407  1.00  0.00           C  
ATOM   1489  H5    U    47      24.731  18.461  17.926  1.00  0.00           H  
ATOM   1490  C4    U    47      23.564  20.231  18.345  1.00  0.00           C  
ATOM   1491  O4    U    47      24.426  21.060  17.966  1.00  0.00           O  
ATOM   1492  N3    U    47      22.427  20.574  19.048  1.00  0.00           N  
ATOM   1493  H3    U    47      22.141  21.527  18.874  1.00  0.00           H  
ATOM   1494  C2    U    47      21.549  19.710  19.658  1.00  0.00           C  
ATOM   1495  O2    U    47      20.527  20.112  20.264  1.00  0.00           O  
ATOM   1496  C3'   U    47      19.793  15.199  20.207  1.00  0.00           C  
ATOM   1497  H3'   U    47      19.641  14.375  19.510  1.00  0.00           H  
ATOM   1498  C2'   U    47      20.127  16.418  19.264  1.00  0.00           C  
ATOM   1499  H2'   U    47      20.703  15.999  18.439  1.00  0.00           H  
ATOM   1500  O2'   U    47      19.076  17.279  18.852  1.00  0.00           O  
ATOM   1501 HO2'   U    47      19.435  17.833  18.156  1.00  0.00           H  
ATOM   1502  O3'   U    47      18.726  15.520  21.021  1.00  0.00           O  
ATOM   1503  P     A    48      17.941  14.465  21.905  1.00  0.00           P  
ATOM   1504  OP1   A    48      18.103  13.080  21.317  1.00  0.00           O  
ATOM   1505  OP2   A    48      16.623  15.071  22.130  1.00  0.00           O  
ATOM   1506  O5'   A    48      18.710  14.668  23.226  1.00  0.00           O  
ATOM   1507  C5'   A    48      19.292  13.580  23.864  1.00  0.00           C  
ATOM   1508  H5'   A    48      19.721  12.970  23.069  1.00  0.00           H  
ATOM   1509 H5''   A    48      18.628  13.021  24.523  1.00  0.00           H  
ATOM   1510  C4'   A    48      20.513  13.894  24.766  1.00  0.00           C  
ATOM   1511  H4'   A    48      20.943  12.902  24.901  1.00  0.00           H  
ATOM   1512  O4'   A    48      21.494  14.716  24.094  1.00  0.00           O  
ATOM   1513  C1'   A    48      21.915  15.766  24.976  1.00  0.00           C  
ATOM   1514  H1'   A    48      22.747  15.351  25.545  1.00  0.00           H  
ATOM   1515  N9    A    48      22.368  16.838  24.084  1.00  0.00           N  
ATOM   1516  C8    A    48      21.787  18.144  23.855  1.00  0.00           C  
ATOM   1517  H8    A    48      20.856  18.403  24.336  1.00  0.00           H  
ATOM   1518  N7    A    48      22.368  18.975  23.001  1.00  0.00           N  
ATOM   1519  C5    A    48      23.512  18.188  22.643  1.00  0.00           C  
ATOM   1520  C6    A    48      24.755  18.370  21.956  1.00  0.00           C  
ATOM   1521  N6    A    48      25.154  19.469  21.406  1.00  0.00           N  
ATOM   1522  H61   A    48      25.899  19.264  20.756  1.00  0.00           H  
ATOM   1523  H62   A    48      24.663  20.350  21.356  1.00  0.00           H  
ATOM   1524  N1    A    48      25.626  17.395  21.694  1.00  0.00           N  
ATOM   1525  C2    A    48      25.352  16.189  22.171  1.00  0.00           C  
ATOM   1526  H2    A    48      26.052  15.402  21.931  1.00  0.00           H  
ATOM   1527  N3    A    48      24.342  15.854  22.943  1.00  0.00           N  
ATOM   1528  C4    A    48      23.438  16.880  23.166  1.00  0.00           C  
ATOM   1529  C3'   A    48      20.210  14.609  26.101  1.00  0.00           C  
ATOM   1530  H3'   A    48      19.165  14.566  26.409  1.00  0.00           H  
ATOM   1531  C2'   A    48      20.716  16.113  25.855  1.00  0.00           C  
ATOM   1532  H2'   A    48      19.876  16.588  25.350  1.00  0.00           H  
ATOM   1533  O2'   A    48      21.136  16.768  27.047  1.00  0.00           O  
ATOM   1534 HO2'   A    48      22.036  16.508  27.257  1.00  0.00           H  
ATOM   1535  O3'   A    48      21.054  14.213  27.209  1.00  0.00           O  
ATOM   1536  P     G    49      21.118  12.654  27.699  1.00  0.00           P  
ATOM   1537  OP1   G    49      19.781  12.111  27.362  1.00  0.00           O  
ATOM   1538  OP2   G    49      21.517  12.715  29.087  1.00  0.00           O  
ATOM   1539  O5'   G    49      22.201  11.757  26.824  1.00  0.00           O  
ATOM   1540  C5'   G    49      23.539  11.701  27.295  1.00  0.00           C  
ATOM   1541  H5'   G    49      23.681  11.004  28.120  1.00  0.00           H  
ATOM   1542 H5''   G    49      23.717  12.650  27.800  1.00  0.00           H  
ATOM   1543  C4'   G    49      24.607  11.514  26.276  1.00  0.00           C  
ATOM   1544  H4'   G    49      25.574  11.391  26.765  1.00  0.00           H  
ATOM   1545  O4'   G    49      24.336  10.419  25.465  1.00  0.00           O  
ATOM   1546  C1'   G    49      24.495  10.801  24.172  1.00  0.00           C  
ATOM   1547  H1'   G    49      25.517  10.628  23.834  1.00  0.00           H  
ATOM   1548  N9    G    49      23.583  10.023  23.318  1.00  0.00           N  
ATOM   1549  C8    G    49      24.008   9.292  22.223  1.00  0.00           C  
ATOM   1550  H8    G    49      25.018   9.127  21.878  1.00  0.00           H  
ATOM   1551  N7    G    49      23.012   8.798  21.569  1.00  0.00           N  
ATOM   1552  C5    G    49      21.844   9.214  22.240  1.00  0.00           C  
ATOM   1553  C6    G    49      20.489   8.848  22.141  1.00  0.00           C  
ATOM   1554  O6    G    49      19.902   8.290  21.248  1.00  0.00           O  
ATOM   1555  N1    G    49      19.724   9.349  23.093  1.00  0.00           N  
ATOM   1556  H1    G    49      18.802   8.936  23.117  1.00  0.00           H  
ATOM   1557  C2    G    49      20.134  10.181  24.135  1.00  0.00           C  
ATOM   1558  N2    G    49      19.279  10.550  24.985  1.00  0.00           N  
ATOM   1559  H21   G    49      19.588  11.012  25.828  1.00  0.00           H  
ATOM   1560  H22   G    49      18.414  10.029  24.951  1.00  0.00           H  
ATOM   1561  N3    G    49      21.448  10.384  24.359  1.00  0.00           N  
ATOM   1562  C4    G    49      22.257   9.903  23.396  1.00  0.00           C  
ATOM   1563  C3'   G    49      24.646  12.838  25.369  1.00  0.00           C  
ATOM   1564  H3'   G    49      23.950  13.618  25.677  1.00  0.00           H  
ATOM   1565  C2'   G    49      24.148  12.309  24.011  1.00  0.00           C  
ATOM   1566  H2'   G    49      23.071  12.442  23.913  1.00  0.00           H  
ATOM   1567  O2'   G    49      24.755  12.912  22.854  1.00  0.00           O  
ATOM   1568 HO2'   G    49      24.681  13.853  23.031  1.00  0.00           H  
ATOM   1569  O3'   G    49      25.951  13.374  25.161  1.00  0.00           O  
ATOM   1570  P     U    50      26.856  13.800  26.363  1.00  0.00           P  
ATOM   1571  OP1   U    50      27.735  12.660  26.620  1.00  0.00           O  
ATOM   1572  OP2   U    50      25.948  14.392  27.383  1.00  0.00           O  
ATOM   1573  O5'   U    50      27.770  14.922  25.787  1.00  0.00           O  
ATOM   1574  C5'   U    50      28.736  14.623  24.956  1.00  0.00           C  
ATOM   1575  H5'   U    50      28.489  13.938  24.145  1.00  0.00           H  
ATOM   1576 H5''   U    50      29.609  14.253  25.494  1.00  0.00           H  
ATOM   1577  C4'   U    50      29.229  15.817  24.157  1.00  0.00           C  
ATOM   1578  H4'   U    50      29.930  15.509  23.381  1.00  0.00           H  
ATOM   1579  O4'   U    50      28.296  16.547  23.418  1.00  0.00           O  
ATOM   1580  C1'   U    50      28.665  17.962  23.535  1.00  0.00           C  
ATOM   1581  H1'   U    50      28.858  18.449  22.580  1.00  0.00           H  
ATOM   1582  N1    U    50      27.604  18.734  24.189  1.00  0.00           N  
ATOM   1583  C6    U    50      26.753  18.195  25.113  1.00  0.00           C  
ATOM   1584  H6    U    50      26.877  17.154  25.371  1.00  0.00           H  
ATOM   1585  C5    U    50      25.815  18.954  25.719  1.00  0.00           C  
ATOM   1586  H5    U    50      25.202  18.424  26.434  1.00  0.00           H  
ATOM   1587  C4    U    50      25.524  20.340  25.354  1.00  0.00           C  
ATOM   1588  O4    U    50      24.615  20.973  25.835  1.00  0.00           O  
ATOM   1589  N3    U    50      26.342  20.825  24.421  1.00  0.00           N  
ATOM   1590  H3    U    50      26.273  21.778  24.092  1.00  0.00           H  
ATOM   1591  C2    U    50      27.370  20.074  23.858  1.00  0.00           C  
ATOM   1592  O2    U    50      28.077  20.620  22.992  1.00  0.00           O  
ATOM   1593  C3'   U    50      29.875  16.809  25.129  1.00  0.00           C  
ATOM   1594  H3'   U    50      29.231  16.823  26.008  1.00  0.00           H  
ATOM   1595  C2'   U    50      29.928  18.141  24.396  1.00  0.00           C  
ATOM   1596  H2'   U    50      29.793  18.957  25.105  1.00  0.00           H  
ATOM   1597  O2'   U    50      31.033  18.386  23.508  1.00  0.00           O  
ATOM   1598 HO2'   U    50      31.685  17.730  23.765  1.00  0.00           H  
ATOM   1599  O3'   U    50      31.239  16.596  25.341  1.00  0.00           O  
ATOM   1600  P     A    51      31.972  16.971  26.740  1.00  0.00           P  
ATOM   1601  OP1   A    51      31.242  17.999  27.471  1.00  0.00           O  
ATOM   1602  OP2   A    51      33.309  17.357  26.257  1.00  0.00           O  
ATOM   1603  O5'   A    51      32.087  15.631  27.589  1.00  0.00           O  
ATOM   1604  C5'   A    51      31.090  15.274  28.518  1.00  0.00           C  
ATOM   1605  H5'   A    51      30.115  15.520  28.098  1.00  0.00           H  
ATOM   1606 H5''   A    51      31.187  15.946  29.371  1.00  0.00           H  
ATOM   1607  C4'   A    51      31.193  13.860  29.084  1.00  0.00           C  
ATOM   1608  H4'   A    51      30.561  13.745  29.965  1.00  0.00           H  
ATOM   1609  O4'   A    51      30.839  13.059  27.999  1.00  0.00           O  
ATOM   1610  C1'   A    51      31.776  12.003  27.785  1.00  0.00           C  
ATOM   1611  H1'   A    51      31.329  11.041  27.536  1.00  0.00           H  
ATOM   1612  N9    A    51      32.542  12.292  26.659  1.00  0.00           N  
ATOM   1613  C8    A    51      32.387  13.310  25.762  1.00  0.00           C  
ATOM   1614  H8    A    51      31.547  13.981  25.859  1.00  0.00           H  
ATOM   1615  N7    A    51      33.244  13.256  24.725  1.00  0.00           N  
ATOM   1616  C5    A    51      33.964  12.148  25.003  1.00  0.00           C  
ATOM   1617  C6    A    51      35.176  11.572  24.427  1.00  0.00           C  
ATOM   1618  N6    A    51      35.926  12.061  23.484  1.00  0.00           N  
ATOM   1619  H61   A    51      36.645  11.467  23.098  1.00  0.00           H  
ATOM   1620  H62   A    51      35.765  12.906  22.954  1.00  0.00           H  
ATOM   1621  N1    A    51      35.708  10.459  24.921  1.00  0.00           N  
ATOM   1622  C2    A    51      35.110   9.957  25.996  1.00  0.00           C  
ATOM   1623  H2    A    51      35.728   9.249  26.528  1.00  0.00           H  
ATOM   1624  N3    A    51      34.048  10.359  26.655  1.00  0.00           N  
ATOM   1625  C4    A    51      33.517  11.490  26.118  1.00  0.00           C  
ATOM   1626  C3'   A    51      32.683  13.456  29.484  1.00  0.00           C  
ATOM   1627  H3'   A    51      33.419  13.992  28.884  1.00  0.00           H  
ATOM   1628  C2'   A    51      32.706  11.970  29.039  1.00  0.00           C  
ATOM   1629  H2'   A    51      33.709  11.645  28.761  1.00  0.00           H  
ATOM   1630  O2'   A    51      32.029  11.067  29.894  1.00  0.00           O  
ATOM   1631 HO2'   A    51      32.220  11.300  30.805  1.00  0.00           H  
ATOM   1632  O3'   A    51      32.975  13.461  30.850  1.00  0.00           O  
ATOM   1633  P     C    52      34.249  14.236  31.472  1.00  0.00           P  
ATOM   1634  OP1   C    52      34.230  13.975  32.884  1.00  0.00           O  
ATOM   1635  OP2   C    52      34.104  15.641  31.018  1.00  0.00           O  
ATOM   1636  O5'   C    52      35.506  13.479  30.794  1.00  0.00           O  
ATOM   1637  C5'   C    52      35.983  12.200  31.265  1.00  0.00           C  
ATOM   1638  H5'   C    52      35.224  11.453  31.496  1.00  0.00           H  
ATOM   1639 H5''   C    52      36.672  12.319  32.101  1.00  0.00           H  
ATOM   1640  C4'   C    52      36.909  11.715  30.101  1.00  0.00           C  
ATOM   1641  H4'   C    52      37.112  10.661  30.286  1.00  0.00           H  
ATOM   1642  O4'   C    52      36.318  11.735  28.885  1.00  0.00           O  
ATOM   1643  C1'   C    52      37.374  11.747  27.904  1.00  0.00           C  
ATOM   1644  H1'   C    52      37.380  10.815  27.339  1.00  0.00           H  
ATOM   1645  N1    C    52      37.192  12.921  27.019  1.00  0.00           N  
ATOM   1646  C6    C    52      36.070  13.729  27.163  1.00  0.00           C  
ATOM   1647  H6    C    52      35.318  13.591  27.926  1.00  0.00           H  
ATOM   1648  C5    C    52      35.751  14.707  26.271  1.00  0.00           C  
ATOM   1649  H5    C    52      34.878  15.334  26.375  1.00  0.00           H  
ATOM   1650  C4    C    52      36.672  14.779  25.208  1.00  0.00           C  
ATOM   1651  N4    C    52      36.477  15.636  24.262  1.00  0.00           N  
ATOM   1652  H41   C    52      35.692  16.271  24.290  1.00  0.00           H  
ATOM   1653  H42   C    52      37.286  15.911  23.724  1.00  0.00           H  
ATOM   1654  N3    C    52      37.764  14.043  25.108  1.00  0.00           N  
ATOM   1655  C2    C    52      38.040  13.035  25.917  1.00  0.00           C  
ATOM   1656  O2    C    52      39.044  12.360  25.688  1.00  0.00           O  
ATOM   1657  C3'   C    52      38.294  12.436  30.049  1.00  0.00           C  
ATOM   1658  H3'   C    52      38.274  13.522  30.143  1.00  0.00           H  
ATOM   1659  C2'   C    52      38.668  11.948  28.628  1.00  0.00           C  
ATOM   1660  H2'   C    52      39.172  12.722  28.049  1.00  0.00           H  
ATOM   1661  O2'   C    52      39.364  10.763  28.607  1.00  0.00           O  
ATOM   1662 HO2'   C    52      40.304  10.898  28.462  1.00  0.00           H  
ATOM   1663  O3'   C    52      39.213  11.884  31.008  1.00  0.00           O  
ATOM   1664  P     U    53      40.315  12.835  31.641  1.00  0.00           P  
ATOM   1665  OP1   U    53      41.141  12.038  32.604  1.00  0.00           O  
ATOM   1666  OP2   U    53      39.788  14.186  32.018  1.00  0.00           O  
ATOM   1667  O5'   U    53      41.237  13.120  30.289  1.00  0.00           O  
ATOM   1668  C5'   U    53      42.163  12.110  29.862  1.00  0.00           C  
ATOM   1669  H5'   U    53      41.615  11.168  29.860  1.00  0.00           H  
ATOM   1670 H5''   U    53      42.945  11.938  30.600  1.00  0.00           H  
ATOM   1671  C4'   U    53      42.843  12.495  28.572  1.00  0.00           C  
ATOM   1672  H4'   U    53      43.571  11.693  28.453  1.00  0.00           H  
ATOM   1673  O4'   U    53      41.914  12.645  27.472  1.00  0.00           O  
ATOM   1674  C1'   U    53      42.424  13.660  26.642  1.00  0.00           C  
ATOM   1675  H1'   U    53      42.515  13.227  25.646  1.00  0.00           H  
ATOM   1676  N1    U    53      41.488  14.791  26.554  1.00  0.00           N  
ATOM   1677  C6    U    53      40.500  15.085  27.547  1.00  0.00           C  
ATOM   1678  H6    U    53      40.451  14.423  28.399  1.00  0.00           H  
ATOM   1679  C5    U    53      39.736  16.194  27.441  1.00  0.00           C  
ATOM   1680  H5    U    53      39.036  16.536  28.190  1.00  0.00           H  
ATOM   1681  C4    U    53      39.867  17.129  26.315  1.00  0.00           C  
ATOM   1682  O4    U    53      39.285  18.189  26.102  1.00  0.00           O  
ATOM   1683  N3    U    53      40.825  16.790  25.445  1.00  0.00           N  
ATOM   1684  H3    U    53      41.049  17.557  24.827  1.00  0.00           H  
ATOM   1685  C2    U    53      41.650  15.680  25.469  1.00  0.00           C  
ATOM   1686  O2    U    53      42.510  15.579  24.591  1.00  0.00           O  
ATOM   1687  C3'   U    53      43.630  13.786  28.647  1.00  0.00           C  
ATOM   1688  H3'   U    53      42.936  14.501  29.089  1.00  0.00           H  
ATOM   1689  C2'   U    53      43.773  14.140  27.160  1.00  0.00           C  
ATOM   1690  H2'   U    53      43.981  15.171  26.873  1.00  0.00           H  
ATOM   1691  O2'   U    53      44.771  13.247  26.633  1.00  0.00           O  
ATOM   1692 HO2'   U    53      45.254  12.850  27.361  1.00  0.00           H  
ATOM   1693  O3'   U    53      44.872  13.627  29.265  1.00  0.00           O  
ATOM   1694  P     G    54      45.475  14.957  29.952  1.00  0.00           P  
ATOM   1695  OP1   G    54      46.745  14.540  30.604  1.00  0.00           O  
ATOM   1696  OP2   G    54      44.367  15.418  30.758  1.00  0.00           O  
ATOM   1697  O5'   G    54      45.771  16.081  28.850  1.00  0.00           O  
ATOM   1698  C5'   G    54      46.827  15.980  27.899  1.00  0.00           C  
ATOM   1699  H5'   G    54      46.532  15.174  27.227  1.00  0.00           H  
ATOM   1700 H5''   G    54      47.846  16.065  28.276  1.00  0.00           H  
ATOM   1701  C4'   G    54      46.820  17.169  26.966  1.00  0.00           C  
ATOM   1702  H4'   G    54      47.629  17.098  26.239  1.00  0.00           H  
ATOM   1703  O4'   G    54      45.547  17.204  26.310  1.00  0.00           O  
ATOM   1704  C1'   G    54      45.150  18.589  26.263  1.00  0.00           C  
ATOM   1705  H1'   G    54      44.819  18.937  25.284  1.00  0.00           H  
ATOM   1706  N9    G    54      44.029  18.822  27.173  1.00  0.00           N  
ATOM   1707  C8    G    54      43.358  17.961  28.016  1.00  0.00           C  
ATOM   1708  H8    G    54      43.663  16.942  28.206  1.00  0.00           H  
ATOM   1709  N7    G    54      42.276  18.516  28.561  1.00  0.00           N  
ATOM   1710  C5    G    54      42.213  19.736  27.957  1.00  0.00           C  
ATOM   1711  C6    G    54      41.275  20.890  27.944  1.00  0.00           C  
ATOM   1712  O6    G    54      40.198  20.981  28.437  1.00  0.00           O  
ATOM   1713  N1    G    54      41.657  22.008  27.285  1.00  0.00           N  
ATOM   1714  H1    G    54      41.165  22.879  27.421  1.00  0.00           H  
ATOM   1715  C2    G    54      42.829  22.081  26.612  1.00  0.00           C  
ATOM   1716  N2    G    54      42.851  23.198  25.980  1.00  0.00           N  
ATOM   1717  H21   G    54      43.561  23.359  25.280  1.00  0.00           H  
ATOM   1718  H22   G    54      42.007  23.728  25.815  1.00  0.00           H  
ATOM   1719  N3    G    54      43.640  21.082  26.431  1.00  0.00           N  
ATOM   1720  C4    G    54      43.307  19.926  27.134  1.00  0.00           C  
ATOM   1721  C3'   G    54      47.022  18.544  27.666  1.00  0.00           C  
ATOM   1722  H3'   G    54      46.540  18.544  28.644  1.00  0.00           H  
ATOM   1723  C2'   G    54      46.379  19.415  26.605  1.00  0.00           C  
ATOM   1724  H2'   G    54      45.992  20.333  27.047  1.00  0.00           H  
ATOM   1725  O2'   G    54      47.206  19.527  25.526  1.00  0.00           O  
ATOM   1726 HO2'   G    54      48.107  19.692  25.812  1.00  0.00           H  
ATOM   1727  O3'   G    54      48.361  18.924  27.796  1.00  0.00           O  
ATOM   1728  P     A    55      48.944  20.161  28.488  1.00  0.00           P  
ATOM   1729  OP1   A    55      50.196  19.839  29.178  1.00  0.00           O  
ATOM   1730  OP2   A    55      47.889  20.852  29.301  1.00  0.00           O  
ATOM   1731  O5'   A    55      49.210  20.898  27.116  1.00  0.00           O  
ATOM   1732  C5'   A    55      50.415  20.652  26.353  1.00  0.00           C  
ATOM   1733  H5'   A    55      50.515  19.576  26.215  1.00  0.00           H  
ATOM   1734 H5''   A    55      51.295  20.824  26.973  1.00  0.00           H  
ATOM   1735  C4'   A    55      50.446  21.399  25.082  1.00  0.00           C  
ATOM   1736  H4'   A    55      51.141  20.951  24.371  1.00  0.00           H  
ATOM   1737  O4'   A    55      49.133  21.438  24.407  1.00  0.00           O  
ATOM   1738  C1'   A    55      49.009  22.664  23.753  1.00  0.00           C  
ATOM   1739  H1'   A    55      48.959  22.380  22.702  1.00  0.00           H  
ATOM   1740  N9    A    55      47.726  23.411  24.153  1.00  0.00           N  
ATOM   1741  C8    A    55      46.745  23.037  25.099  1.00  0.00           C  
ATOM   1742  H8    A    55      46.858  22.223  25.799  1.00  0.00           H  
ATOM   1743  N7    A    55      45.695  23.717  24.985  1.00  0.00           N  
ATOM   1744  C5    A    55      45.882  24.639  23.966  1.00  0.00           C  
ATOM   1745  C6    A    55      45.199  25.715  23.476  1.00  0.00           C  
ATOM   1746  N6    A    55      43.953  25.987  23.751  1.00  0.00           N  
ATOM   1747  H61   A    55      43.490  25.483  24.493  1.00  0.00           H  
ATOM   1748  H62   A    55      43.486  26.842  23.482  1.00  0.00           H  
ATOM   1749  N1    A    55      45.700  26.428  22.449  1.00  0.00           N  
ATOM   1750  C2    A    55      46.924  26.173  22.013  1.00  0.00           C  
ATOM   1751  H2    A    55      47.241  26.631  21.088  1.00  0.00           H  
ATOM   1752  N3    A    55      47.646  25.151  22.403  1.00  0.00           N  
ATOM   1753  C4    A    55      47.104  24.413  23.425  1.00  0.00           C  
ATOM   1754  C3'   A    55      50.787  22.946  25.264  1.00  0.00           C  
ATOM   1755  H3'   A    55      50.162  23.340  26.065  1.00  0.00           H  
ATOM   1756  C2'   A    55      50.273  23.491  23.934  1.00  0.00           C  
ATOM   1757  H2'   A    55      50.095  24.563  24.020  1.00  0.00           H  
ATOM   1758  O2'   A    55      51.165  23.159  22.867  1.00  0.00           O  
ATOM   1759 HO2'   A    55      52.042  23.103  23.253  1.00  0.00           H  
ATOM   1760  O3'   A    55      52.159  23.181  25.559  1.00  0.00           O  
ATOM   1761  P     U    56      52.624  24.118  26.736  1.00  0.00           P  
ATOM   1762  OP1   U    56      54.055  24.452  26.512  1.00  0.00           O  
ATOM   1763  OP2   U    56      52.216  23.565  28.018  1.00  0.00           O  
ATOM   1764  O5'   U    56      51.706  25.450  26.565  1.00  0.00           O  
ATOM   1765  C5'   U    56      52.208  26.534  25.681  1.00  0.00           C  
ATOM   1766  H5'   U    56      52.611  26.260  24.706  1.00  0.00           H  
ATOM   1767 H5''   U    56      52.871  27.157  26.282  1.00  0.00           H  
ATOM   1768  C4'   U    56      51.029  27.374  25.369  1.00  0.00           C  
ATOM   1769  H4'   U    56      51.237  28.209  24.699  1.00  0.00           H  
ATOM   1770  O4'   U    56      49.906  26.689  24.855  1.00  0.00           O  
ATOM   1771  C1'   U    56      48.641  27.219  25.261  1.00  0.00           C  
ATOM   1772  H1'   U    56      48.040  27.434  24.377  1.00  0.00           H  
ATOM   1773  N1    U    56      47.746  26.446  26.182  1.00  0.00           N  
ATOM   1774  C6    U    56      48.274  25.542  27.076  1.00  0.00           C  
ATOM   1775  H6    U    56      49.330  25.363  26.942  1.00  0.00           H  
ATOM   1776  C5    U    56      47.485  24.865  27.937  1.00  0.00           C  
ATOM   1777  H5    U    56      47.923  24.165  28.633  1.00  0.00           H  
ATOM   1778  C4    U    56      46.036  25.049  27.890  1.00  0.00           C  
ATOM   1779  O4    U    56      45.213  24.439  28.529  1.00  0.00           O  
ATOM   1780  N3    U    56      45.583  26.055  27.124  1.00  0.00           N  
ATOM   1781  H3    U    56      44.617  26.272  27.323  1.00  0.00           H  
ATOM   1782  C2    U    56      46.363  26.802  26.277  1.00  0.00           C  
ATOM   1783  O2    U    56      45.929  27.810  25.729  1.00  0.00           O  
ATOM   1784  C3'   U    56      50.356  28.082  26.537  1.00  0.00           C  
ATOM   1785  H3'   U    56      50.306  27.414  27.396  1.00  0.00           H  
ATOM   1786  C2'   U    56      48.962  28.490  26.004  1.00  0.00           C  
ATOM   1787  H2'   U    56      48.332  28.721  26.862  1.00  0.00           H  
ATOM   1788  O2'   U    56      49.038  29.492  25.016  1.00  0.00           O  
ATOM   1789 HO2'   U    56      49.724  30.097  25.308  1.00  0.00           H  
ATOM   1790  O3'   U    56      51.112  29.215  26.845  1.00  0.00           O  
ATOM   1791  P     G    57      50.957  29.984  28.210  1.00  0.00           P  
ATOM   1792  OP1   G    57      51.886  31.155  28.269  1.00  0.00           O  
ATOM   1793  OP2   G    57      51.139  29.004  29.314  1.00  0.00           O  
ATOM   1794  O5'   G    57      49.492  30.508  28.293  1.00  0.00           O  
ATOM   1795  C5'   G    57      48.907  31.497  27.477  1.00  0.00           C  
ATOM   1796  H5'   G    57      49.054  31.338  26.409  1.00  0.00           H  
ATOM   1797 H5''   G    57      49.354  32.448  27.764  1.00  0.00           H  
ATOM   1798  C4'   G    57      47.427  31.681  27.795  1.00  0.00           C  
ATOM   1799  H4'   G    57      46.900  32.500  27.307  1.00  0.00           H  
ATOM   1800  O4'   G    57      46.708  30.457  27.585  1.00  0.00           O  
ATOM   1801  C1'   G    57      45.642  30.402  28.495  1.00  0.00           C  
ATOM   1802  H1'   G    57      44.690  30.452  27.967  1.00  0.00           H  
ATOM   1803  N9    G    57      45.828  29.156  29.380  1.00  0.00           N  
ATOM   1804  C8    G    57      46.959  28.459  29.677  1.00  0.00           C  
ATOM   1805  H8    G    57      47.892  28.777  29.234  1.00  0.00           H  
ATOM   1806  N7    G    57      46.801  27.377  30.288  1.00  0.00           N  
ATOM   1807  C5    G    57      45.452  27.384  30.580  1.00  0.00           C  
ATOM   1808  C6    G    57      44.617  26.509  31.350  1.00  0.00           C  
ATOM   1809  O6    G    57      44.855  25.448  31.913  1.00  0.00           O  
ATOM   1810  N1    G    57      43.359  27.012  31.619  1.00  0.00           N  
ATOM   1811  H1    G    57      42.681  26.396  32.043  1.00  0.00           H  
ATOM   1812  C2    G    57      42.867  28.209  31.134  1.00  0.00           C  
ATOM   1813  N2    G    57      41.689  28.603  31.524  1.00  0.00           N  
ATOM   1814  H21   G    57      41.109  27.919  31.989  1.00  0.00           H  
ATOM   1815  H22   G    57      41.204  29.455  31.284  1.00  0.00           H  
ATOM   1816  N3    G    57      43.571  29.007  30.336  1.00  0.00           N  
ATOM   1817  C4    G    57      44.867  28.547  30.119  1.00  0.00           C  
ATOM   1818  C3'   G    57      47.183  31.960  29.316  1.00  0.00           C  
ATOM   1819  H3'   G    57      47.758  31.309  29.974  1.00  0.00           H  
ATOM   1820  C2'   G    57      45.704  31.604  29.426  1.00  0.00           C  
ATOM   1821  H2'   G    57      45.387  31.409  30.450  1.00  0.00           H  
ATOM   1822  O2'   G    57      44.826  32.543  28.833  1.00  0.00           O  
ATOM   1823 HO2'   G    57      45.340  33.313  28.578  1.00  0.00           H  
ATOM   1824  O3'   G    57      47.580  33.256  29.637  1.00  0.00           O  
ATOM   1825  P     U    58      47.626  33.660  31.180  1.00  0.00           P  
ATOM   1826  OP1   U    58      47.788  35.146  31.137  1.00  0.00           O  
ATOM   1827  OP2   U    58      48.732  32.892  31.805  1.00  0.00           O  
ATOM   1828  O5'   U    58      46.278  33.292  31.957  1.00  0.00           O  
ATOM   1829  C5'   U    58      45.041  33.957  31.799  1.00  0.00           C  
ATOM   1830  H5'   U    58      44.598  33.901  30.805  1.00  0.00           H  
ATOM   1831 H5''   U    58      45.157  35.011  32.053  1.00  0.00           H  
ATOM   1832  C4'   U    58      43.958  33.278  32.687  1.00  0.00           C  
ATOM   1833  H4'   U    58      43.124  33.957  32.511  1.00  0.00           H  
ATOM   1834  O4'   U    58      43.688  31.878  32.341  1.00  0.00           O  
ATOM   1835  C1'   U    58      43.511  31.082  33.499  1.00  0.00           C  
ATOM   1836  H1'   U    58      42.512  30.650  33.447  1.00  0.00           H  
ATOM   1837  N1    U    58      44.543  30.016  33.763  1.00  0.00           N  
ATOM   1838  C6    U    58      45.826  30.098  33.307  1.00  0.00           C  
ATOM   1839  H6    U    58      46.270  30.922  32.769  1.00  0.00           H  
ATOM   1840  C5    U    58      46.660  29.126  33.612  1.00  0.00           C  
ATOM   1841  H5    U    58      47.680  29.136  33.259  1.00  0.00           H  
ATOM   1842  C4    U    58      46.343  27.915  34.372  1.00  0.00           C  
ATOM   1843  O4    U    58      47.129  27.138  34.760  1.00  0.00           O  
ATOM   1844  N3    U    58      45.008  27.801  34.571  1.00  0.00           N  
ATOM   1845  H3    U    58      44.670  27.106  35.221  1.00  0.00           H  
ATOM   1846  C2    U    58      44.051  28.856  34.448  1.00  0.00           C  
ATOM   1847  O2    U    58      42.928  28.717  34.867  1.00  0.00           O  
ATOM   1848  C3'   U    58      44.235  33.331  34.168  1.00  0.00           C  
ATOM   1849  H3'   U    58      45.296  33.238  34.402  1.00  0.00           H  
ATOM   1850  C2'   U    58      43.482  32.118  34.669  1.00  0.00           C  
ATOM   1851  H2'   U    58      44.042  31.712  35.511  1.00  0.00           H  
ATOM   1852  O2'   U    58      42.118  32.467  34.893  1.00  0.00           O  
ATOM   1853 HO2'   U    58      42.152  32.996  35.693  1.00  0.00           H  
ATOM   1854  O3'   U    58      43.712  34.643  34.600  1.00  0.00           O  
ATOM   1855  P     C    59      43.938  35.287  36.018  1.00  0.00           P  
ATOM   1856  OP1   C    59      43.673  36.747  35.853  1.00  0.00           O  
ATOM   1857  OP2   C    59      45.282  34.865  36.512  1.00  0.00           O  
ATOM   1858  O5'   C    59      42.992  34.698  36.977  1.00  0.00           O  
ATOM   1859  C5'   C    59      41.641  35.156  36.947  1.00  0.00           C  
ATOM   1860  H5'   C    59      41.237  34.825  35.990  1.00  0.00           H  
ATOM   1861 H5''   C    59      41.689  36.242  37.018  1.00  0.00           H  
ATOM   1862  C4'   C    59      40.968  34.531  38.093  1.00  0.00           C  
ATOM   1863  H4'   C    59      39.937  34.829  38.288  1.00  0.00           H  
ATOM   1864  O4'   C    59      41.117  33.090  37.893  1.00  0.00           O  
ATOM   1865  C1'   C    59      41.302  32.418  39.129  1.00  0.00           C  
ATOM   1866  H1'   C    59      40.399  32.496  39.735  1.00  0.00           H  
ATOM   1867  N1    C    59      41.786  31.003  38.864  1.00  0.00           N  
ATOM   1868  C6    C    59      42.868  30.750  38.071  1.00  0.00           C  
ATOM   1869  H6    C    59      43.299  31.530  37.462  1.00  0.00           H  
ATOM   1870  C5    C    59      43.360  29.454  38.021  1.00  0.00           C  
ATOM   1871  H5    C    59      44.200  29.329  37.354  1.00  0.00           H  
ATOM   1872  C4    C    59      42.672  28.440  38.729  1.00  0.00           C  
ATOM   1873  N4    C    59      43.034  27.178  38.730  1.00  0.00           N  
ATOM   1874  H41   C    59      43.920  27.065  38.258  1.00  0.00           H  
ATOM   1875  H42   C    59      42.434  26.522  39.209  1.00  0.00           H  
ATOM   1876  N3    C    59      41.640  28.708  39.445  1.00  0.00           N  
ATOM   1877  C2    C    59      41.224  29.994  39.582  1.00  0.00           C  
ATOM   1878  O2    C    59      40.283  30.160  40.358  1.00  0.00           O  
ATOM   1879  C3'   C    59      41.797  34.775  39.441  1.00  0.00           C  
ATOM   1880  H3'   C    59      42.558  35.541  39.293  1.00  0.00           H  
ATOM   1881  C2'   C    59      42.338  33.324  39.704  1.00  0.00           C  
ATOM   1882  H2'   C    59      43.234  33.295  39.084  1.00  0.00           H  
ATOM   1883  O2'   C    59      42.675  33.197  41.124  1.00  0.00           O  
ATOM   1884 HO2'   C    59      41.943  33.622  41.576  1.00  0.00           H  
ATOM   1885  O3'   C    59      40.968  35.061  40.542  1.00  0.00           O  
ATOM   1886  P     G    60      40.144  36.411  40.623  1.00  0.00           P  
ATOM   1887  OP1   G    60      38.902  36.210  39.820  1.00  0.00           O  
ATOM   1888  OP2   G    60      41.092  37.522  40.446  1.00  0.00           O  
ATOM   1889  O5'   G    60      39.726  36.632  42.168  1.00  0.00           O  
ATOM   1890  C5'   G    60      38.655  35.992  42.782  1.00  0.00           C  
ATOM   1891  H5'   G    60      38.769  34.914  42.669  1.00  0.00           H  
ATOM   1892 H5''   G    60      37.726  36.296  42.300  1.00  0.00           H  
ATOM   1893  C4'   G    60      38.550  36.267  44.294  1.00  0.00           C  
ATOM   1894  H4'   G    60      37.634  35.883  44.743  1.00  0.00           H  
ATOM   1895  O4'   G    60      39.668  35.599  44.943  1.00  0.00           O  
ATOM   1896  C1'   G    60      40.142  36.476  45.956  1.00  0.00           C  
ATOM   1897  H1'   G    60      40.174  35.945  46.908  1.00  0.00           H  
ATOM   1898  N9    G    60      41.534  36.949  45.557  1.00  0.00           N  
ATOM   1899  C8    G    60      42.214  36.719  44.396  1.00  0.00           C  
ATOM   1900  H8    G    60      41.825  36.178  43.546  1.00  0.00           H  
ATOM   1901  N7    G    60      43.473  36.998  44.363  1.00  0.00           N  
ATOM   1902  C5    G    60      43.719  37.499  45.685  1.00  0.00           C  
ATOM   1903  C6    G    60      44.907  37.866  46.449  1.00  0.00           C  
ATOM   1904  O6    G    60      46.034  37.936  46.043  1.00  0.00           O  
ATOM   1905  N1    G    60      44.689  38.196  47.732  1.00  0.00           N  
ATOM   1906  H1    G    60      45.514  38.527  48.211  1.00  0.00           H  
ATOM   1907  C2    G    60      43.456  38.202  48.257  1.00  0.00           C  
ATOM   1908  N2    G    60      43.442  38.309  49.554  1.00  0.00           N  
ATOM   1909  H21   G    60      44.297  38.551  50.034  1.00  0.00           H  
ATOM   1910  H22   G    60      42.569  38.405  50.053  1.00  0.00           H  
ATOM   1911  N3    G    60      42.343  37.758  47.732  1.00  0.00           N  
ATOM   1912  C4    G    60      42.509  37.448  46.435  1.00  0.00           C  
ATOM   1913  C3'   G    60      38.779  37.710  44.595  1.00  0.00           C  
ATOM   1914  H3'   G    60      39.625  38.004  43.973  1.00  0.00           H  
ATOM   1915  C2'   G    60      39.224  37.650  46.096  1.00  0.00           C  
ATOM   1916  H2'   G    60      39.767  38.556  46.368  1.00  0.00           H  
ATOM   1917  O2'   G    60      38.099  37.419  46.891  1.00  0.00           O  
ATOM   1918 HO2'   G    60      38.295  37.694  47.790  1.00  0.00           H  
ATOM   1919  O3'   G    60      37.615  38.486  44.259  1.00  0.00           O  
ATOM   1920  P     U    61      37.803  40.060  43.823  1.00  0.00           P  
ATOM   1921  OP1   U    61      36.408  40.600  43.628  1.00  0.00           O  
ATOM   1922  OP2   U    61      38.734  40.126  42.705  1.00  0.00           O  
ATOM   1923  O5'   U    61      38.297  40.803  45.123  1.00  0.00           O  
ATOM   1924  C5'   U    61      37.661  40.750  46.378  1.00  0.00           C  
ATOM   1925  H5'   U    61      37.321  39.747  46.637  1.00  0.00           H  
ATOM   1926 H5''   U    61      36.768  41.371  46.302  1.00  0.00           H  
ATOM   1927  C4'   U    61      38.426  41.255  47.557  1.00  0.00           C  
ATOM   1928  H4'   U    61      37.799  41.134  48.441  1.00  0.00           H  
ATOM   1929  O4'   U    61      39.533  40.434  47.803  1.00  0.00           O  
ATOM   1930  C1'   U    61      40.537  41.258  48.225  1.00  0.00           C  
ATOM   1931  H1'   U    61      40.853  40.920  49.212  1.00  0.00           H  
ATOM   1932  N1    U    61      41.693  41.056  47.265  1.00  0.00           N  
ATOM   1933  C6    U    61      41.489  40.650  45.980  1.00  0.00           C  
ATOM   1934  H6    U    61      40.475  40.386  45.720  1.00  0.00           H  
ATOM   1935  C5    U    61      42.562  40.547  45.121  1.00  0.00           C  
ATOM   1936  H5    U    61      42.530  40.212  44.095  1.00  0.00           H  
ATOM   1937  C4    U    61      43.956  40.979  45.487  1.00  0.00           C  
ATOM   1938  O4    U    61      44.999  41.007  44.790  1.00  0.00           O  
ATOM   1939  N3    U    61      43.952  41.512  46.806  1.00  0.00           N  
ATOM   1940  H3    U    61      44.892  41.704  47.122  1.00  0.00           H  
ATOM   1941  C2    U    61      42.981  41.497  47.721  1.00  0.00           C  
ATOM   1942  O2    U    61      43.121  41.916  48.855  1.00  0.00           O  
ATOM   1943  C3'   U    61      38.859  42.767  47.440  1.00  0.00           C  
ATOM   1944  H3'   U    61      39.226  43.016  46.444  1.00  0.00           H  
ATOM   1945  C2'   U    61      40.032  42.693  48.427  1.00  0.00           C  
ATOM   1946  H2'   U    61      40.767  43.453  48.161  1.00  0.00           H  
ATOM   1947  O2'   U    61      39.622  42.930  49.779  1.00  0.00           O  
ATOM   1948 HO2'   U    61      39.365  43.845  49.913  1.00  0.00           H  
ATOM   1949  O3'   U    61      37.842  43.713  47.654  1.00  0.00           O  
ATOM   1950  P     A    62      38.165  45.260  47.837  1.00  0.00           P  
ATOM   1951  OP1   A    62      37.067  46.007  47.257  1.00  0.00           O  
ATOM   1952  OP2   A    62      39.494  45.568  47.304  1.00  0.00           O  
ATOM   1953  O5'   A    62      38.410  45.589  49.348  1.00  0.00           O  
ATOM   1954  C5'   A    62      37.328  45.407  50.338  1.00  0.00           C  
ATOM   1955  H5'   A    62      36.967  44.379  50.288  1.00  0.00           H  
ATOM   1956 H5''   A    62      36.565  46.138  50.073  1.00  0.00           H  
ATOM   1957  C4'   A    62      37.752  45.542  51.761  1.00  0.00           C  
ATOM   1958  H4'   A    62      36.889  45.460  52.422  1.00  0.00           H  
ATOM   1959  O4'   A    62      38.687  44.462  52.094  1.00  0.00           O  
ATOM   1960  C1'   A    62      39.384  44.876  53.258  1.00  0.00           C  
ATOM   1961  H1'   A    62      39.236  44.196  54.097  1.00  0.00           H  
ATOM   1962  N9    A    62      40.850  44.996  53.103  1.00  0.00           N  
ATOM   1963  C8    A    62      41.603  44.828  51.949  1.00  0.00           C  
ATOM   1964  H8    A    62      41.181  44.552  50.994  1.00  0.00           H  
ATOM   1965  N7    A    62      42.892  45.001  52.138  1.00  0.00           N  
ATOM   1966  C5    A    62      43.039  45.203  53.549  1.00  0.00           C  
ATOM   1967  C6    A    62      44.120  45.412  54.378  1.00  0.00           C  
ATOM   1968  N6    A    62      45.447  45.561  54.038  1.00  0.00           N  
ATOM   1969  H61   A    62      46.155  45.845  54.699  1.00  0.00           H  
ATOM   1970  H62   A    62      45.788  45.511  53.089  1.00  0.00           H  
ATOM   1971  N1    A    62      43.941  45.550  55.731  1.00  0.00           N  
ATOM   1972  C2    A    62      42.655  45.587  56.151  1.00  0.00           C  
ATOM   1973  H2    A    62      42.438  45.655  57.206  1.00  0.00           H  
ATOM   1974  N3    A    62      41.535  45.384  55.388  1.00  0.00           N  
ATOM   1975  C4    A    62      41.779  45.209  54.088  1.00  0.00           C  
ATOM   1976  C3'   A    62      38.354  46.833  52.243  1.00  0.00           C  
ATOM   1977  H3'   A    62      39.190  46.975  51.558  1.00  0.00           H  
ATOM   1978  C2'   A    62      38.879  46.329  53.661  1.00  0.00           C  
ATOM   1979  H2'   A    62      39.726  46.900  54.039  1.00  0.00           H  
ATOM   1980  O2'   A    62      37.803  46.140  54.591  1.00  0.00           O  
ATOM   1981 HO2'   A    62      38.095  46.146  55.505  1.00  0.00           H  
ATOM   1982  O3'   A    62      37.348  47.863  52.284  1.00  0.00           O  
ATOM   1983  P     U    63      37.742  49.370  52.265  1.00  0.00           P  
ATOM   1984  OP1   U    63      36.513  50.161  52.307  1.00  0.00           O  
ATOM   1985  OP2   U    63      38.638  49.693  51.131  1.00  0.00           O  
ATOM   1986  O5'   U    63      38.529  49.794  53.531  1.00  0.00           O  
ATOM   1987  C5'   U    63      38.034  49.696  54.809  1.00  0.00           C  
ATOM   1988  H5'   U    63      37.552  48.752  55.062  1.00  0.00           H  
ATOM   1989 H5''   U    63      37.258  50.446  54.965  1.00  0.00           H  
ATOM   1990  C4'   U    63      39.219  49.857  55.783  1.00  0.00           C  
ATOM   1991  H4'   U    63      38.935  49.658  56.816  1.00  0.00           H  
ATOM   1992  O4'   U    63      40.274  49.000  55.339  1.00  0.00           O  
ATOM   1993  C1'   U    63      41.450  49.771  55.393  1.00  0.00           C  
ATOM   1994  H1'   U    63      41.817  49.722  56.418  1.00  0.00           H  
ATOM   1995  N1    U    63      42.432  49.344  54.311  1.00  0.00           N  
ATOM   1996  C6    U    63      41.970  48.792  53.162  1.00  0.00           C  
ATOM   1997  H6    U    63      40.917  48.745  52.928  1.00  0.00           H  
ATOM   1998  C5    U    63      42.909  48.467  52.213  1.00  0.00           C  
ATOM   1999  H5    U    63      42.602  48.141  51.230  1.00  0.00           H  
ATOM   2000  C4    U    63      44.335  48.491  52.393  1.00  0.00           C  
ATOM   2001  O4    U    63      45.152  48.044  51.611  1.00  0.00           O  
ATOM   2002  N3    U    63      44.644  48.827  53.651  1.00  0.00           N  
ATOM   2003  H3    U    63      45.618  48.697  53.885  1.00  0.00           H  
ATOM   2004  C2    U    63      43.799  49.305  54.608  1.00  0.00           C  
ATOM   2005  O2    U    63      44.234  49.601  55.681  1.00  0.00           O  
ATOM   2006  C3'   U    63      39.591  51.324  55.770  1.00  0.00           C  
ATOM   2007  H3'   U    63      38.946  51.880  55.090  1.00  0.00           H  
ATOM   2008  C2'   U    63      41.041  51.203  55.172  1.00  0.00           C  
ATOM   2009  H2'   U    63      40.984  51.406  54.103  1.00  0.00           H  
ATOM   2010  O2'   U    63      41.832  52.172  55.827  1.00  0.00           O  
ATOM   2011 HO2'   U    63      41.593  52.125  56.756  1.00  0.00           H  
ATOM   2012  O3'   U    63      39.680  51.910  57.071  1.00  0.00           O  
ATOM   2013  P     A    64      38.607  52.873  57.709  1.00  0.00           P  
ATOM   2014  OP1   A    64      38.002  53.732  56.705  1.00  0.00           O  
ATOM   2015  OP2   A    64      39.346  53.607  58.800  1.00  0.00           O  
ATOM   2016  O5'   A    64      37.510  51.937  58.353  1.00  0.00           O  
ATOM   2017  C5'   A    64      36.371  51.602  57.585  1.00  0.00           C  
ATOM   2018  H5'   A    64      36.679  51.414  56.556  1.00  0.00           H  
ATOM   2019 H5''   A    64      35.664  52.423  57.467  1.00  0.00           H  
ATOM   2020  C4'   A    64      35.613  50.386  57.953  1.00  0.00           C  
ATOM   2021  H4'   A    64      34.716  50.408  57.334  1.00  0.00           H  
ATOM   2022  O4'   A    64      36.352  49.118  57.721  1.00  0.00           O  
ATOM   2023  C1'   A    64      35.901  48.140  58.659  1.00  0.00           C  
ATOM   2024  H1'   A    64      35.354  47.269  58.296  1.00  0.00           H  
ATOM   2025  N9    A    64      36.908  47.687  59.585  1.00  0.00           N  
ATOM   2026  C8    A    64      38.279  47.934  59.512  1.00  0.00           C  
ATOM   2027  H8    A    64      38.702  48.711  58.893  1.00  0.00           H  
ATOM   2028  N7    A    64      38.947  47.101  60.206  1.00  0.00           N  
ATOM   2029  C5    A    64      38.037  46.301  60.903  1.00  0.00           C  
ATOM   2030  C6    A    64      38.116  45.239  61.811  1.00  0.00           C  
ATOM   2031  N6    A    64      39.229  44.831  62.392  1.00  0.00           N  
ATOM   2032  H61   A    64      40.006  45.448  62.208  1.00  0.00           H  
ATOM   2033  H62   A    64      39.332  44.085  63.065  1.00  0.00           H  
ATOM   2034  N1    A    64      37.031  44.595  62.247  1.00  0.00           N  
ATOM   2035  C2    A    64      35.884  45.019  61.706  1.00  0.00           C  
ATOM   2036  H2    A    64      34.971  44.559  62.056  1.00  0.00           H  
ATOM   2037  N3    A    64      35.584  46.044  60.925  1.00  0.00           N  
ATOM   2038  C4    A    64      36.742  46.642  60.545  1.00  0.00           C  
ATOM   2039  C3'   A    64      35.151  50.322  59.438  1.00  0.00           C  
ATOM   2040  H3'   A    64      35.942  50.692  60.090  1.00  0.00           H  
ATOM   2041  C2'   A    64      34.818  48.805  59.446  1.00  0.00           C  
ATOM   2042  H2'   A    64      34.879  48.386  60.450  1.00  0.00           H  
ATOM   2043  O2'   A    64      33.607  48.540  58.792  1.00  0.00           O  
ATOM   2044 HO2'   A    64      32.955  48.812  59.443  1.00  0.00           H  
ATOM   2045  O3'   A    64      33.932  51.139  59.552  1.00  0.00           O  
ATOM   2046  P     C    65      33.416  51.535  60.927  1.00  0.00           P  
ATOM   2047  OP1   C    65      32.110  52.151  60.740  1.00  0.00           O  
ATOM   2048  OP2   C    65      34.407  52.381  61.613  1.00  0.00           O  
ATOM   2049  O5'   C    65      33.124  50.237  61.785  1.00  0.00           O  
ATOM   2050  C5'   C    65      32.786  50.223  63.145  1.00  0.00           C  
ATOM   2051  H5'   C    65      31.887  50.826  63.272  1.00  0.00           H  
ATOM   2052 H5''   C    65      33.702  50.548  63.638  1.00  0.00           H  
ATOM   2053  C4'   C    65      32.588  48.794  63.554  1.00  0.00           C  
ATOM   2054  H4'   C    65      31.719  48.586  62.930  1.00  0.00           H  
ATOM   2055  O4'   C    65      33.739  48.021  63.206  1.00  0.00           O  
ATOM   2056  C1'   C    65      33.810  46.828  63.936  1.00  0.00           C  
ATOM   2057  H1'   C    65      33.510  46.053  63.230  1.00  0.00           H  
ATOM   2058  N1    C    65      35.240  46.647  64.257  1.00  0.00           N  
ATOM   2059  C6    C    65      36.191  47.496  63.705  1.00  0.00           C  
ATOM   2060  H6    C    65      36.029  48.302  63.005  1.00  0.00           H  
ATOM   2061  C5    C    65      37.486  47.290  64.143  1.00  0.00           C  
ATOM   2062  H5    C    65      38.258  48.023  63.960  1.00  0.00           H  
ATOM   2063  C4    C    65      37.777  46.164  64.989  1.00  0.00           C  
ATOM   2064  N4    C    65      38.960  45.861  65.311  1.00  0.00           N  
ATOM   2065  H41   C    65      39.720  46.071  64.679  1.00  0.00           H  
ATOM   2066  H42   C    65      38.950  44.952  65.752  1.00  0.00           H  
ATOM   2067  N3    C    65      36.873  45.319  65.412  1.00  0.00           N  
ATOM   2068  C2    C    65      35.543  45.530  65.029  1.00  0.00           C  
ATOM   2069  O2    C    65      34.687  44.761  65.494  1.00  0.00           O  
ATOM   2070  C3'   C    65      32.491  48.560  65.058  1.00  0.00           C  
ATOM   2071  H3'   C    65      33.308  49.120  65.513  1.00  0.00           H  
ATOM   2072  C2'   C    65      32.860  47.050  65.135  1.00  0.00           C  
ATOM   2073  H2'   C    65      33.303  46.733  66.079  1.00  0.00           H  
ATOM   2074  O2'   C    65      31.786  46.220  64.807  1.00  0.00           O  
ATOM   2075 HO2'   C    65      30.941  46.605  65.052  1.00  0.00           H  
ATOM   2076  O3'   C    65      31.227  48.820  65.580  1.00  0.00           O  
ATOM   2077  P     A    66      30.932  48.661  67.148  1.00  0.00           P  
ATOM   2078  OP1   A    66      29.979  49.745  67.613  1.00  0.00           O  
ATOM   2079  OP2   A    66      32.203  48.463  67.842  1.00  0.00           O  
ATOM   2080  O5'   A    66      30.085  47.288  67.144  1.00  0.00           O  
ATOM   2081  C5'   A    66      28.721  47.242  66.610  1.00  0.00           C  
ATOM   2082  H5'   A    66      28.652  47.730  65.638  1.00  0.00           H  
ATOM   2083 H5''   A    66      27.988  47.805  67.187  1.00  0.00           H  
ATOM   2084  C4'   A    66      28.111  45.820  66.498  1.00  0.00           C  
ATOM   2085  H4'   A    66      27.084  45.813  66.134  1.00  0.00           H  
ATOM   2086  O4'   A    66      28.833  44.817  65.806  1.00  0.00           O  
ATOM   2087  C1'   A    66      28.784  43.528  66.472  1.00  0.00           C  
ATOM   2088  H1'   A    66      28.357  42.841  65.742  1.00  0.00           H  
ATOM   2089  N9    A    66      30.056  43.018  66.949  1.00  0.00           N  
ATOM   2090  C8    A    66      31.241  43.664  67.075  1.00  0.00           C  
ATOM   2091  H8    A    66      31.346  44.700  66.790  1.00  0.00           H  
ATOM   2092  N7    A    66      32.177  42.979  67.663  1.00  0.00           N  
ATOM   2093  C5    A    66      31.636  41.770  67.848  1.00  0.00           C  
ATOM   2094  C6    A    66      32.046  40.549  68.501  1.00  0.00           C  
ATOM   2095  N6    A    66      33.276  40.250  68.992  1.00  0.00           N  
ATOM   2096  H61   A    66      33.419  39.281  69.238  1.00  0.00           H  
ATOM   2097  H62   A    66      33.959  40.991  69.053  1.00  0.00           H  
ATOM   2098  N1    A    66      31.223  39.556  68.653  1.00  0.00           N  
ATOM   2099  C2    A    66      30.029  39.612  68.067  1.00  0.00           C  
ATOM   2100  H2    A    66      29.433  38.779  68.409  1.00  0.00           H  
ATOM   2101  N3    A    66      29.476  40.664  67.419  1.00  0.00           N  
ATOM   2102  C4    A    66      30.331  41.759  67.390  1.00  0.00           C  
ATOM   2103  C3'   A    66      28.007  45.235  67.930  1.00  0.00           C  
ATOM   2104  H3'   A    66      28.950  45.340  68.468  1.00  0.00           H  
ATOM   2105  C2'   A    66      27.895  43.725  67.717  1.00  0.00           C  
ATOM   2106  H2'   A    66      28.233  43.146  68.577  1.00  0.00           H  
ATOM   2107  O2'   A    66      26.605  43.245  67.355  1.00  0.00           O  
ATOM   2108 HO2'   A    66      26.053  43.831  66.832  1.00  0.00           H  
ATOM   2109  O3'   A    66      26.819  45.746  68.636  1.00  0.00           O  
ATOM   2110  P     G    67      26.862  45.928  70.232  1.00  0.00           P  
ATOM   2111  OP1   G    67      25.476  46.121  70.776  1.00  0.00           O  
ATOM   2112  OP2   G    67      27.896  46.901  70.617  1.00  0.00           O  
ATOM   2113  O5'   G    67      27.331  44.523  70.877  1.00  0.00           O  
ATOM   2114  C5'   G    67      26.491  43.382  70.926  1.00  0.00           C  
ATOM   2115  H5'   G    67      26.195  43.064  69.927  1.00  0.00           H  
ATOM   2116 H5''   G    67      25.710  43.736  71.601  1.00  0.00           H  
ATOM   2117  C4'   G    67      27.350  42.204  71.532  1.00  0.00           C  
ATOM   2118  H4'   G    67      26.582  41.457  71.732  1.00  0.00           H  
ATOM   2119  O4'   G    67      28.314  41.780  70.596  1.00  0.00           O  
ATOM   2120  C1'   G    67      29.535  41.442  71.318  1.00  0.00           C  
ATOM   2121  H1'   G    67      29.916  40.512  70.896  1.00  0.00           H  
ATOM   2122  N9    G    67      30.629  42.475  71.116  1.00  0.00           N  
ATOM   2123  C8    G    67      30.564  43.782  70.704  1.00  0.00           C  
ATOM   2124  H8    G    67      29.657  44.178  70.271  1.00  0.00           H  
ATOM   2125  N7    G    67      31.693  44.458  70.491  1.00  0.00           N  
ATOM   2126  C5    G    67      32.579  43.487  71.039  1.00  0.00           C  
ATOM   2127  C6    G    67      33.973  43.620  71.297  1.00  0.00           C  
ATOM   2128  O6    G    67      34.775  44.415  70.875  1.00  0.00           O  
ATOM   2129  N1    G    67      34.458  42.451  72.007  1.00  0.00           N  
ATOM   2130  H1    G    67      35.446  42.381  72.208  1.00  0.00           H  
ATOM   2131  C2    G    67      33.707  41.373  72.362  1.00  0.00           C  
ATOM   2132  N2    G    67      34.394  40.436  73.020  1.00  0.00           N  
ATOM   2133  H21   G    67      35.355  40.527  73.318  1.00  0.00           H  
ATOM   2134  H22   G    67      33.782  39.654  73.203  1.00  0.00           H  
ATOM   2135  N3    G    67      32.415  41.226  72.193  1.00  0.00           N  
ATOM   2136  C4    G    67      31.915  42.326  71.513  1.00  0.00           C  
ATOM   2137  C3'   G    67      28.124  42.391  72.853  1.00  0.00           C  
ATOM   2138  H3'   G    67      28.659  43.325  72.676  1.00  0.00           H  
ATOM   2139  C2'   G    67      29.174  41.290  72.821  1.00  0.00           C  
ATOM   2140  H2'   G    67      29.947  41.490  73.562  1.00  0.00           H  
ATOM   2141  O2'   G    67      28.739  39.967  72.911  1.00  0.00           O  
ATOM   2142 HO2'   G    67      28.689  39.599  73.796  1.00  0.00           H  
ATOM   2143  O3'   G    67      27.244  42.386  73.987  1.00  0.00           O  
ATOM   2144  P     G    68      27.304  43.397  75.087  1.00  0.00           P  
ATOM   2145  OP1   G    68      26.248  43.091  76.028  1.00  0.00           O  
ATOM   2146  OP2   G    68      27.489  44.743  74.562  1.00  0.00           O  
ATOM   2147  O5'   G    68      28.660  42.947  75.834  1.00  0.00           O  
ATOM   2148  C5'   G    68      28.775  41.684  76.510  1.00  0.00           C  
ATOM   2149  H5'   G    68      28.297  40.993  75.816  1.00  0.00           H  
ATOM   2150 H5''   G    68      28.134  41.788  77.385  1.00  0.00           H  
ATOM   2151  C4'   G    68      30.179  41.222  76.904  1.00  0.00           C  
ATOM   2152  H4'   G    68      30.136  40.258  77.410  1.00  0.00           H  
ATOM   2153  O4'   G    68      30.949  41.017  75.739  1.00  0.00           O  
ATOM   2154  C1'   G    68      32.339  41.377  76.014  1.00  0.00           C  
ATOM   2155  H1'   G    68      33.009  40.627  75.594  1.00  0.00           H  
ATOM   2156  N9    G    68      32.646  42.658  75.360  1.00  0.00           N  
ATOM   2157  C8    G    68      31.871  43.666  74.812  1.00  0.00           C  
ATOM   2158  H8    G    68      30.792  43.635  74.793  1.00  0.00           H  
ATOM   2159  N7    G    68      32.586  44.624  74.280  1.00  0.00           N  
ATOM   2160  C5    G    68      33.923  44.216  74.646  1.00  0.00           C  
ATOM   2161  C6    G    68      35.258  44.834  74.380  1.00  0.00           C  
ATOM   2162  O6    G    68      35.625  45.799  73.739  1.00  0.00           O  
ATOM   2163  N1    G    68      36.296  44.155  75.023  1.00  0.00           N  
ATOM   2164  H1    G    68      37.201  44.592  74.920  1.00  0.00           H  
ATOM   2165  C2    G    68      36.127  43.063  75.797  1.00  0.00           C  
ATOM   2166  N2    G    68      37.187  42.495  76.391  1.00  0.00           N  
ATOM   2167  H21   G    68      38.104  42.892  76.245  1.00  0.00           H  
ATOM   2168  H22   G    68      37.124  41.587  76.828  1.00  0.00           H  
ATOM   2169  N3    G    68      34.969  42.435  75.962  1.00  0.00           N  
ATOM   2170  C4    G    68      33.937  43.042  75.278  1.00  0.00           C  
ATOM   2171  C3'   G    68      31.005  42.146  77.792  1.00  0.00           C  
ATOM   2172  H3'   G    68      31.060  43.215  77.589  1.00  0.00           H  
ATOM   2173  C2'   G    68      32.392  41.512  77.553  1.00  0.00           C  
ATOM   2174  H2'   G    68      33.162  42.219  77.862  1.00  0.00           H  
ATOM   2175  O2'   G    68      32.421  40.153  78.092  1.00  0.00           O  
ATOM   2176 HO2'   G    68      33.331  39.991  78.350  1.00  0.00           H  
ATOM   2177  O3'   G    68      30.482  42.021  79.142  1.00  0.00           O  
ATOM   2178  P     G    69      30.542  43.318  80.126  1.00  0.00           P  
ATOM   2179  OP1   G    69      29.956  43.013  81.462  1.00  0.00           O  
ATOM   2180  OP2   G    69      30.132  44.486  79.310  1.00  0.00           O  
ATOM   2181  O5'   G    69      32.115  43.313  80.235  1.00  0.00           O  
ATOM   2182  C5'   G    69      32.835  42.342  80.941  1.00  0.00           C  
ATOM   2183  H5'   G    69      32.615  41.334  80.589  1.00  0.00           H  
ATOM   2184 H5''   G    69      32.476  42.412  81.968  1.00  0.00           H  
ATOM   2185  C4'   G    69      34.279  42.730  80.883  1.00  0.00           C  
ATOM   2186  H4'   G    69      34.940  41.954  81.269  1.00  0.00           H  
ATOM   2187  O4'   G    69      34.645  42.912  79.541  1.00  0.00           O  
ATOM   2188  C1'   G    69      35.745  43.825  79.436  1.00  0.00           C  
ATOM   2189  H1'   G    69      36.597  43.205  79.157  1.00  0.00           H  
ATOM   2190  N9    G    69      35.543  44.946  78.477  1.00  0.00           N  
ATOM   2191  C8    G    69      34.404  45.316  77.849  1.00  0.00           C  
ATOM   2192  H8    G    69      33.462  44.787  77.857  1.00  0.00           H  
ATOM   2193  N7    G    69      34.554  46.413  77.115  1.00  0.00           N  
ATOM   2194  C5    G    69      35.877  46.841  77.304  1.00  0.00           C  
ATOM   2195  C6    G    69      36.606  47.974  76.852  1.00  0.00           C  
ATOM   2196  O6    G    69      36.287  48.893  76.123  1.00  0.00           O  
ATOM   2197  N1    G    69      37.908  48.005  77.383  1.00  0.00           N  
ATOM   2198  H1    G    69      38.435  48.819  77.101  1.00  0.00           H  
ATOM   2199  C2    G    69      38.388  47.095  78.287  1.00  0.00           C  
ATOM   2200  N2    G    69      39.482  47.305  78.889  1.00  0.00           N  
ATOM   2201  H21   G    69      40.147  48.003  78.589  1.00  0.00           H  
ATOM   2202  H22   G    69      39.877  46.548  79.430  1.00  0.00           H  
ATOM   2203  N3    G    69      37.660  46.009  78.629  1.00  0.00           N  
ATOM   2204  C4    G    69      36.461  45.901  78.133  1.00  0.00           C  
ATOM   2205  C3'   G    69      34.694  44.047  81.569  1.00  0.00           C  
ATOM   2206  H3'   G    69      33.947  44.796  81.306  1.00  0.00           H  
ATOM   2207  C2'   G    69      36.003  44.363  80.848  1.00  0.00           C  
ATOM   2208  H2'   G    69      36.158  45.441  80.797  1.00  0.00           H  
ATOM   2209  O2'   G    69      37.194  43.718  81.408  1.00  0.00           O  
ATOM   2210 HO2'   G    69      37.138  43.407  82.314  1.00  0.00           H  
ATOM   2211  O3'   G    69      34.838  44.106  82.963  1.00  0.00           O  
ATOM   2212  P     C    70      34.387  45.323  83.813  1.00  0.00           P  
ATOM   2213  OP1   C    70      34.619  45.020  85.202  1.00  0.00           O  
ATOM   2214  OP2   C    70      33.026  45.724  83.387  1.00  0.00           O  
ATOM   2215  O5'   C    70      35.489  46.459  83.433  1.00  0.00           O  
ATOM   2216  C5'   C    70      36.714  46.496  84.096  1.00  0.00           C  
ATOM   2217  H5'   C    70      37.258  45.559  83.979  1.00  0.00           H  
ATOM   2218 H5''   C    70      36.752  46.555  85.183  1.00  0.00           H  
ATOM   2219  C4'   C    70      37.715  47.562  83.573  1.00  0.00           C  
ATOM   2220  H4'   C    70      38.688  47.279  83.975  1.00  0.00           H  
ATOM   2221  O4'   C    70      38.014  47.564  82.164  1.00  0.00           O  
ATOM   2222  C1'   C    70      38.250  48.819  81.706  1.00  0.00           C  
ATOM   2223  H1'   C    70      39.213  48.977  81.221  1.00  0.00           H  
ATOM   2224  N1    C    70      37.192  49.397  80.780  1.00  0.00           N  
ATOM   2225  C6    C    70      36.002  48.654  80.593  1.00  0.00           C  
ATOM   2226  H6    C    70      35.743  47.868  81.287  1.00  0.00           H  
ATOM   2227  C5    C    70      35.124  49.122  79.649  1.00  0.00           C  
ATOM   2228  H5    C    70      34.170  48.626  79.551  1.00  0.00           H  
ATOM   2229  C4    C    70      35.451  50.285  78.871  1.00  0.00           C  
ATOM   2230  N4    C    70      34.639  50.838  78.070  1.00  0.00           N  
ATOM   2231  H41   C    70      33.705  50.460  77.991  1.00  0.00           H  
ATOM   2232  H42   C    70      35.047  51.612  77.567  1.00  0.00           H  
ATOM   2233  N3    C    70      36.537  50.920  79.150  1.00  0.00           N  
ATOM   2234  C2    C    70      37.464  50.518  80.053  1.00  0.00           C  
ATOM   2235  O2    C    70      38.497  51.135  80.129  1.00  0.00           O  
ATOM   2236  C3'   C    70      37.303  48.954  83.974  1.00  0.00           C  
ATOM   2237  H3'   C    70      36.295  49.094  83.583  1.00  0.00           H  
ATOM   2238  C2'   C    70      38.164  49.725  82.968  1.00  0.00           C  
ATOM   2239  H2'   C    70      37.817  50.722  82.699  1.00  0.00           H  
ATOM   2240  O2'   C    70      39.436  49.845  83.471  1.00  0.00           O  
ATOM   2241 HO2'   C    70      39.272  49.969  84.409  1.00  0.00           H  
ATOM   2242  O3'   C    70      37.440  49.232  85.362  1.00  0.00           O  
ATOM   2243  P    U3    71      36.560  50.404  86.017  1.00  0.00           P  
ATOM   2244  OP1  U3    71      36.933  50.330  87.469  1.00  0.00           O  
ATOM   2245  OP2  U3    71      35.151  50.299  85.619  1.00  0.00           O  
ATOM   2246  O5'  U3    71      37.137  51.693  85.428  1.00  0.00           O  
ATOM   2247  C5'  U3    71      38.167  52.385  86.017  1.00  0.00           C  
ATOM   2248  H5'  U3    71      38.985  51.674  86.140  1.00  0.00           H  
ATOM   2249 H5''  U3    71      37.958  52.678  87.045  1.00  0.00           H  
ATOM   2250  C4'  U3    71      38.681  53.565  85.116  1.00  0.00           C  
ATOM   2251  H4'  U3    71      39.616  53.882  85.576  1.00  0.00           H  
ATOM   2252  O4'  U3    71      38.900  53.256  83.715  1.00  0.00           O  
ATOM   2253  C1'  U3    71      38.678  54.389  82.920  1.00  0.00           C  
ATOM   2254  H1'  U3    71      39.618  54.761  82.511  1.00  0.00           H  
ATOM   2255  N1   U3    71      37.650  54.193  81.890  1.00  0.00           N  
ATOM   2256  C6   U3    71      36.473  53.473  82.096  1.00  0.00           C  
ATOM   2257  H6   U3    71      36.255  53.059  83.069  1.00  0.00           H  
ATOM   2258  C5   U3    71      35.559  53.335  81.041  1.00  0.00           C  
ATOM   2259  H5   U3    71      34.763  52.649  81.290  1.00  0.00           H  
ATOM   2260  C4   U3    71      35.723  53.948  79.748  1.00  0.00           C  
ATOM   2261  O4   U3    71      34.930  53.911  78.849  1.00  0.00           O  
ATOM   2262  N3   U3    71      36.921  54.583  79.664  1.00  0.00           N  
ATOM   2263  H3   U3    71      37.021  55.088  78.796  1.00  0.00           H  
ATOM   2264  C2   U3    71      37.808  54.875  80.645  1.00  0.00           C  
ATOM   2265  O2   U3    71      38.657  55.678  80.430  1.00  0.00           O  
ATOM   2266  C3'  U3    71      37.696  54.732  85.067  1.00  0.00           C  
ATOM   2267  H3'  U3    71      36.710  54.288  84.925  1.00  0.00           H  
ATOM   2268  C2'  U3    71      38.228  55.505  83.863  1.00  0.00           C  
ATOM   2269  H2'  U3    71      37.376  56.006  83.404  1.00  0.00           H  
ATOM   2270  O2'  U3    71      39.328  56.395  84.116  1.00  0.00           O  
ATOM   2271 HO2'  U3    71      39.088  57.299  84.333  1.00  0.00           H  
ATOM   2272  O3'  U3    71      37.664  55.429  86.336  1.00  0.00           O  
ATOM   2273 HO3'  U3    71      38.381  56.024  86.106  1.00  0.00           H  
TER    2274       U3    71 
END  
