# Supplementary material for: Modeling the structure of the frameshift-stimulatory pseudoknot in SARS-CoV-2 reveals multiple possible conformers
Source: PLoS Comput Biol. 2021 Jan 19;17(1):e1008603. doi: 10.1371/journal.pcbi.1008603 (PMC7845960; doi:10.1371/journal.pcbi.1008603)
Supplement: S1 Data — Files in.pdb format for each of the model structures presented in the manuscript are included in an archived.zip folder. The files corresponding to the structures shown in Figs 3B, 3E, 3H, 4B, 4E, 4H, 5B, 6A–6F, and 7A–7G are named FigNX_1.pdb, where N is the figure number and X is the letter for the figure panel. These structures represent the most populated of the clusters found in the corresponding MD simulations. The structures of the second- and third-most populated clusters from each of the simulations are in the files named FigNX_2.pdb and FigNX_3.pdb, respectively. (ZIP) [file pcbi.1008603.s006.zip › Fig4H_3.pdb]

ATOM      1 HO5'  U5     1      54.229  33.505  43.218  1.00  0.00           H  
ATOM      2  O5'  U5     1      53.907  33.893  42.401  1.00  0.00           O  
ATOM      3  C5'  U5     1      53.160  32.920  41.700  1.00  0.00           C  
ATOM      4  H5'  U5     1      52.537  32.426  42.446  1.00  0.00           H  
ATOM      5 H5''  U5     1      53.810  32.183  41.228  1.00  0.00           H  
ATOM      6  C4'  U5     1      52.202  33.463  40.653  1.00  0.00           C  
ATOM      7  H4'  U5     1      51.887  32.580  40.098  1.00  0.00           H  
ATOM      8  O4'  U5     1      51.090  33.974  41.325  1.00  0.00           O  
ATOM      9  C1'  U5     1      50.792  35.233  40.836  1.00  0.00           C  
ATOM     10  H1'  U5     1      50.164  35.035  39.967  1.00  0.00           H  
ATOM     11  N1   U5     1      50.031  36.118  41.774  1.00  0.00           N  
ATOM     12  C6   U5     1      50.754  36.564  42.881  1.00  0.00           C  
ATOM     13  H6   U5     1      51.789  36.293  43.027  1.00  0.00           H  
ATOM     14  C5   U5     1      50.087  37.352  43.820  1.00  0.00           C  
ATOM     15  H5   U5     1      50.570  37.616  44.750  1.00  0.00           H  
ATOM     16  C4   U5     1      48.749  37.761  43.634  1.00  0.00           C  
ATOM     17  O4   U5     1      48.085  38.414  44.398  1.00  0.00           O  
ATOM     18  N3   U5     1      48.194  37.396  42.451  1.00  0.00           N  
ATOM     19  H3   U5     1      47.275  37.777  42.278  1.00  0.00           H  
ATOM     20  C2   U5     1      48.736  36.631  41.511  1.00  0.00           C  
ATOM     21  O2   U5     1      48.152  36.454  40.442  1.00  0.00           O  
ATOM     22  C3'  U5     1      52.760  34.586  39.787  1.00  0.00           C  
ATOM     23  H3'  U5     1      53.816  34.596  40.058  1.00  0.00           H  
ATOM     24  C2'  U5     1      52.019  35.887  40.271  1.00  0.00           C  
ATOM     25  H2'  U5     1      52.623  36.317  41.071  1.00  0.00           H  
ATOM     26  O2'  U5     1      51.809  36.842  39.261  1.00  0.00           O  
ATOM     27 HO2'  U5     1      51.831  36.418  38.399  1.00  0.00           H  
ATOM     28  O3'  U5     1      52.600  34.344  38.446  1.00  0.00           O  
ATOM     29  P     U     2      53.300  33.175  37.639  1.00  0.00           P  
ATOM     30  OP1   U     2      54.761  33.201  37.860  1.00  0.00           O  
ATOM     31  OP2   U     2      52.955  33.207  36.219  1.00  0.00           O  
ATOM     32  O5'   U     2      52.693  31.797  38.231  1.00  0.00           O  
ATOM     33  C5'   U     2      51.602  31.214  37.690  1.00  0.00           C  
ATOM     34  H5'   U     2      51.835  30.725  36.744  1.00  0.00           H  
ATOM     35 H5''   U     2      50.780  31.930  37.688  1.00  0.00           H  
ATOM     36  C4'   U     2      51.051  29.995  38.503  1.00  0.00           C  
ATOM     37  H4'   U     2      50.210  29.584  37.944  1.00  0.00           H  
ATOM     38  O4'   U     2      51.973  28.952  38.604  1.00  0.00           O  
ATOM     39  C1'   U     2      51.335  27.965  39.374  1.00  0.00           C  
ATOM     40  H1'   U     2      50.679  27.442  38.677  1.00  0.00           H  
ATOM     41  N1    U     2      52.291  27.116  40.060  1.00  0.00           N  
ATOM     42  C6    U     2      52.416  25.784  39.623  1.00  0.00           C  
ATOM     43  H6    U     2      51.691  25.414  38.912  1.00  0.00           H  
ATOM     44  C5    U     2      53.444  24.997  40.129  1.00  0.00           C  
ATOM     45  H5    U     2      53.499  24.004  39.709  1.00  0.00           H  
ATOM     46  C4    U     2      54.314  25.425  41.198  1.00  0.00           C  
ATOM     47  O4    U     2      55.257  24.838  41.651  1.00  0.00           O  
ATOM     48  N3    U     2      54.181  26.724  41.517  1.00  0.00           N  
ATOM     49  H3    U     2      54.829  26.987  42.245  1.00  0.00           H  
ATOM     50  C2    U     2      53.175  27.560  41.016  1.00  0.00           C  
ATOM     51  O2    U     2      53.297  28.758  41.276  1.00  0.00           O  
ATOM     52  C3'   U     2      50.664  30.192  39.957  1.00  0.00           C  
ATOM     53  H3'   U     2      51.545  30.489  40.527  1.00  0.00           H  
ATOM     54  C2'   U     2      50.379  28.772  40.336  1.00  0.00           C  
ATOM     55  H2'   U     2      50.578  28.501  41.372  1.00  0.00           H  
ATOM     56  O2'   U     2      49.060  28.303  39.951  1.00  0.00           O  
ATOM     57 HO2'   U     2      48.485  28.457  40.704  1.00  0.00           H  
ATOM     58  O3'   U     2      49.553  31.057  40.056  1.00  0.00           O  
ATOM     59  P     U     3      49.042  31.411  41.465  1.00  0.00           P  
ATOM     60  OP1   U     3      48.377  32.709  41.317  1.00  0.00           O  
ATOM     61  OP2   U     3      50.107  31.404  42.493  1.00  0.00           O  
ATOM     62  O5'   U     3      47.964  30.348  41.890  1.00  0.00           O  
ATOM     63  C5'   U     3      46.626  30.563  41.473  1.00  0.00           C  
ATOM     64  H5'   U     3      46.590  30.616  40.384  1.00  0.00           H  
ATOM     65 H5''   U     3      46.105  31.390  41.955  1.00  0.00           H  
ATOM     66  C4'   U     3      45.878  29.237  41.832  1.00  0.00           C  
ATOM     67  H4'   U     3      44.864  29.359  41.452  1.00  0.00           H  
ATOM     68  O4'   U     3      46.447  27.963  41.277  1.00  0.00           O  
ATOM     69  C1'   U     3      46.160  26.889  42.185  1.00  0.00           C  
ATOM     70  H1'   U     3      45.414  26.251  41.713  1.00  0.00           H  
ATOM     71  N1    U     3      47.453  26.114  42.235  1.00  0.00           N  
ATOM     72  C6    U     3      48.444  26.361  43.191  1.00  0.00           C  
ATOM     73  H6    U     3      48.360  27.107  43.967  1.00  0.00           H  
ATOM     74  C5    U     3      49.589  25.648  43.110  1.00  0.00           C  
ATOM     75  H5    U     3      50.245  25.842  43.946  1.00  0.00           H  
ATOM     76  C4    U     3      49.825  24.589  42.169  1.00  0.00           C  
ATOM     77  O4    U     3      50.799  23.821  42.132  1.00  0.00           O  
ATOM     78  N3    U     3      48.837  24.521  41.219  1.00  0.00           N  
ATOM     79  H3    U     3      48.788  23.708  40.622  1.00  0.00           H  
ATOM     80  C2    U     3      47.746  25.321  41.140  1.00  0.00           C  
ATOM     81  O2    U     3      47.049  25.153  40.186  1.00  0.00           O  
ATOM     82  C3'   U     3      45.942  28.959  43.351  1.00  0.00           C  
ATOM     83  H3'   U     3      46.889  29.150  43.856  1.00  0.00           H  
ATOM     84  C2'   U     3      45.610  27.495  43.487  1.00  0.00           C  
ATOM     85  H2'   U     3      45.990  27.011  44.387  1.00  0.00           H  
ATOM     86  O2'   U     3      44.236  27.238  43.519  1.00  0.00           O  
ATOM     87 HO2'   U     3      43.760  27.979  43.901  1.00  0.00           H  
ATOM     88  O3'   U     3      44.936  29.805  43.945  1.00  0.00           O  
ATOM     89  P     G     4      44.701  30.006  45.419  1.00  0.00           P  
ATOM     90  OP1   G     4      44.046  31.355  45.610  1.00  0.00           O  
ATOM     91  OP2   G     4      45.951  29.740  46.141  1.00  0.00           O  
ATOM     92  O5'   G     4      43.633  28.878  45.853  1.00  0.00           O  
ATOM     93  C5'   G     4      42.243  29.026  45.609  1.00  0.00           C  
ATOM     94  H5'   G     4      41.955  29.203  44.573  1.00  0.00           H  
ATOM     95 H5''   G     4      41.933  29.889  46.199  1.00  0.00           H  
ATOM     96  C4'   G     4      41.422  27.832  46.192  1.00  0.00           C  
ATOM     97  H4'   G     4      40.383  27.984  45.897  1.00  0.00           H  
ATOM     98  O4'   G     4      41.862  26.488  45.724  1.00  0.00           O  
ATOM     99  C1'   G     4      41.751  25.553  46.791  1.00  0.00           C  
ATOM    100  H1'   G     4      41.123  24.723  46.465  1.00  0.00           H  
ATOM    101  N9    G     4      43.139  25.119  47.294  1.00  0.00           N  
ATOM    102  C8    G     4      44.337  25.554  46.906  1.00  0.00           C  
ATOM    103  H8    G     4      44.455  26.337  46.171  1.00  0.00           H  
ATOM    104  N7    G     4      45.351  25.111  47.491  1.00  0.00           N  
ATOM    105  C5    G     4      44.786  24.227  48.442  1.00  0.00           C  
ATOM    106  C6    G     4      45.321  23.429  49.510  1.00  0.00           C  
ATOM    107  O6    G     4      46.456  23.296  49.993  1.00  0.00           O  
ATOM    108  N1    G     4      44.376  22.664  50.178  1.00  0.00           N  
ATOM    109  H1    G     4      44.717  21.971  50.829  1.00  0.00           H  
ATOM    110  C2    G     4      43.070  22.736  49.852  1.00  0.00           C  
ATOM    111  N2    G     4      42.298  21.896  50.476  1.00  0.00           N  
ATOM    112  H21   G     4      42.741  21.351  51.201  1.00  0.00           H  
ATOM    113  H22   G     4      41.301  21.941  50.316  1.00  0.00           H  
ATOM    114  N3    G     4      42.482  23.476  48.933  1.00  0.00           N  
ATOM    115  C4    G     4      43.452  24.169  48.253  1.00  0.00           C  
ATOM    116  C3'   G     4      41.340  27.738  47.758  1.00  0.00           C  
ATOM    117  H3'   G     4      42.387  27.853  48.038  1.00  0.00           H  
ATOM    118  C2'   G     4      40.952  26.295  47.872  1.00  0.00           C  
ATOM    119  H2'   G     4      41.296  25.828  48.795  1.00  0.00           H  
ATOM    120  O2'   G     4      39.649  25.976  47.567  1.00  0.00           O  
ATOM    121 HO2'   G     4      39.176  26.630  47.048  1.00  0.00           H  
ATOM    122  O3'   G     4      40.348  28.574  48.283  1.00  0.00           O  
ATOM    123  P     C     5      40.506  29.173  49.738  1.00  0.00           P  
ATOM    124  OP1   C     5      39.283  29.893  50.088  1.00  0.00           O  
ATOM    125  OP2   C     5      41.790  29.970  49.780  1.00  0.00           O  
ATOM    126  O5'   C     5      40.662  27.950  50.811  1.00  0.00           O  
ATOM    127  C5'   C     5      39.472  27.281  51.198  1.00  0.00           C  
ATOM    128  H5'   C     5      38.917  26.923  50.331  1.00  0.00           H  
ATOM    129 H5''   C     5      38.805  27.986  51.694  1.00  0.00           H  
ATOM    130  C4'   C     5      39.757  26.042  52.052  1.00  0.00           C  
ATOM    131  H4'   C     5      38.804  25.523  52.143  1.00  0.00           H  
ATOM    132  O4'   C     5      40.707  25.194  51.446  1.00  0.00           O  
ATOM    133  C1'   C     5      41.581  24.530  52.400  1.00  0.00           C  
ATOM    134  H1'   C     5      41.462  23.447  52.364  1.00  0.00           H  
ATOM    135  N1    C     5      43.003  24.962  52.308  1.00  0.00           N  
ATOM    136  C6    C     5      43.373  25.969  51.450  1.00  0.00           C  
ATOM    137  H6    C     5      42.577  26.441  50.893  1.00  0.00           H  
ATOM    138  C5    C     5      44.606  26.384  51.357  1.00  0.00           C  
ATOM    139  H5    C     5      44.868  27.189  50.687  1.00  0.00           H  
ATOM    140  C4    C     5      45.628  25.751  52.139  1.00  0.00           C  
ATOM    141  N4    C     5      46.895  26.125  52.060  1.00  0.00           N  
ATOM    142  H41   C     5      47.201  26.887  51.472  1.00  0.00           H  
ATOM    143  H42   C     5      47.503  25.747  52.772  1.00  0.00           H  
ATOM    144  N3    C     5      45.356  24.710  52.917  1.00  0.00           N  
ATOM    145  C2    C     5      44.045  24.314  52.983  1.00  0.00           C  
ATOM    146  O2    C     5      43.738  23.407  53.707  1.00  0.00           O  
ATOM    147  C3'   C     5      40.172  26.298  53.535  1.00  0.00           C  
ATOM    148  H3'   C     5      40.749  27.222  53.588  1.00  0.00           H  
ATOM    149  C2'   C     5      41.055  25.054  53.687  1.00  0.00           C  
ATOM    150  H2'   C     5      41.855  25.156  54.420  1.00  0.00           H  
ATOM    151  O2'   C     5      40.184  23.982  54.130  1.00  0.00           O  
ATOM    152 HO2'   C     5      39.314  24.386  54.171  1.00  0.00           H  
ATOM    153  O3'   C     5      39.102  26.416  54.374  1.00  0.00           O  
ATOM    154  P     G     6      39.258  27.132  55.731  1.00  0.00           P  
ATOM    155  OP1   G     6      37.924  27.202  56.301  1.00  0.00           O  
ATOM    156  OP2   G     6      40.001  28.357  55.505  1.00  0.00           O  
ATOM    157  O5'   G     6      40.156  26.177  56.629  1.00  0.00           O  
ATOM    158  C5'   G     6      39.674  25.387  57.678  1.00  0.00           C  
ATOM    159  H5'   G     6      38.967  24.664  57.271  1.00  0.00           H  
ATOM    160 H5''   G     6      39.081  25.998  58.359  1.00  0.00           H  
ATOM    161  C4'   G     6      40.826  24.559  58.307  1.00  0.00           C  
ATOM    162  H4'   G     6      40.483  23.812  59.023  1.00  0.00           H  
ATOM    163  O4'   G     6      41.634  24.099  57.265  1.00  0.00           O  
ATOM    164  C1'   G     6      42.946  24.163  57.775  1.00  0.00           C  
ATOM    165  H1'   G     6      43.487  23.217  57.767  1.00  0.00           H  
ATOM    166  N9    G     6      43.839  24.983  57.006  1.00  0.00           N  
ATOM    167  C8    G     6      43.556  26.047  56.195  1.00  0.00           C  
ATOM    168  H8    G     6      42.542  26.294  55.918  1.00  0.00           H  
ATOM    169  N7    G     6      44.577  26.761  55.685  1.00  0.00           N  
ATOM    170  C5    G     6      45.650  26.050  56.191  1.00  0.00           C  
ATOM    171  C6    G     6      47.071  26.246  56.071  1.00  0.00           C  
ATOM    172  O6    G     6      47.694  26.896  55.229  1.00  0.00           O  
ATOM    173  N1    G     6      47.822  25.483  56.931  1.00  0.00           N  
ATOM    174  H1    G     6      48.823  25.441  56.800  1.00  0.00           H  
ATOM    175  C2    G     6      47.240  24.587  57.826  1.00  0.00           C  
ATOM    176  N2    G     6      48.079  23.875  58.582  1.00  0.00           N  
ATOM    177  H21   G     6      49.051  24.056  58.376  1.00  0.00           H  
ATOM    178  H22   G     6      47.743  23.151  59.202  1.00  0.00           H  
ATOM    179  N3    G     6      45.969  24.238  57.888  1.00  0.00           N  
ATOM    180  C4    G     6      45.246  25.070  57.105  1.00  0.00           C  
ATOM    181  C3'   G     6      41.666  25.427  59.239  1.00  0.00           C  
ATOM    182  H3'   G     6      41.842  26.404  58.789  1.00  0.00           H  
ATOM    183  C2'   G     6      42.910  24.653  59.209  1.00  0.00           C  
ATOM    184  H2'   G     6      43.666  25.384  59.494  1.00  0.00           H  
ATOM    185  O2'   G     6      42.888  23.531  59.989  1.00  0.00           O  
ATOM    186 HO2'   G     6      42.453  23.725  60.822  1.00  0.00           H  
ATOM    187  O3'   G     6      41.218  25.632  60.589  1.00  0.00           O  
ATOM    188  P     G     7      41.753  26.791  61.549  1.00  0.00           P  
ATOM    189  OP1   G     7      40.924  26.741  62.755  1.00  0.00           O  
ATOM    190  OP2   G     7      41.866  28.069  60.785  1.00  0.00           O  
ATOM    191  O5'   G     7      43.178  26.159  61.957  1.00  0.00           O  
ATOM    192  C5'   G     7      43.349  25.017  62.964  1.00  0.00           C  
ATOM    193  H5'   G     7      42.807  24.172  62.539  1.00  0.00           H  
ATOM    194 H5''   G     7      42.919  25.354  63.907  1.00  0.00           H  
ATOM    195  C4'   G     7      44.822  24.642  63.276  1.00  0.00           C  
ATOM    196  H4'   G     7      44.813  23.883  64.058  1.00  0.00           H  
ATOM    197  O4'   G     7      45.551  24.207  62.152  1.00  0.00           O  
ATOM    198  C1'   G     7      46.918  24.850  62.140  1.00  0.00           C  
ATOM    199  H1'   G     7      47.625  24.060  61.886  1.00  0.00           H  
ATOM    200  N9    G     7      47.100  25.815  61.072  1.00  0.00           N  
ATOM    201  C8    G     7      46.155  26.580  60.378  1.00  0.00           C  
ATOM    202  H8    G     7      45.098  26.373  60.452  1.00  0.00           H  
ATOM    203  N7    G     7      46.733  27.504  59.581  1.00  0.00           N  
ATOM    204  C5    G     7      48.122  27.187  59.780  1.00  0.00           C  
ATOM    205  C6    G     7      49.311  27.765  59.160  1.00  0.00           C  
ATOM    206  O6    G     7      49.344  28.694  58.317  1.00  0.00           O  
ATOM    207  N1    G     7      50.517  27.306  59.741  1.00  0.00           N  
ATOM    208  H1    G     7      51.347  27.575  59.231  1.00  0.00           H  
ATOM    209  C2    G     7      50.555  26.289  60.638  1.00  0.00           C  
ATOM    210  N2    G     7      51.695  25.786  61.011  1.00  0.00           N  
ATOM    211  H21   G     7      52.566  26.170  60.672  1.00  0.00           H  
ATOM    212  H22   G     7      51.657  25.030  61.680  1.00  0.00           H  
ATOM    213  N3    G     7      49.493  25.771  61.212  1.00  0.00           N  
ATOM    214  C4    G     7      48.324  26.210  60.682  1.00  0.00           C  
ATOM    215  C3'   G     7      45.623  25.780  63.938  1.00  0.00           C  
ATOM    216  H3'   G     7      45.437  26.720  63.418  1.00  0.00           H  
ATOM    217  C2'   G     7      47.049  25.405  63.612  1.00  0.00           C  
ATOM    218  H2'   G     7      47.678  26.295  63.577  1.00  0.00           H  
ATOM    219  O2'   G     7      47.542  24.352  64.491  1.00  0.00           O  
ATOM    220 HO2'   G     7      47.379  24.760  65.345  1.00  0.00           H  
ATOM    221  O3'   G     7      45.468  25.795  65.348  1.00  0.00           O  
ATOM    222  P     U     8      45.285  27.181  66.063  1.00  0.00           P  
ATOM    223  OP1   U     8      45.012  26.971  67.496  1.00  0.00           O  
ATOM    224  OP2   U     8      44.409  28.014  65.168  1.00  0.00           O  
ATOM    225  O5'   U     8      46.768  27.782  65.973  1.00  0.00           O  
ATOM    226  C5'   U     8      47.882  27.042  66.631  1.00  0.00           C  
ATOM    227  H5'   U     8      47.811  25.980  66.396  1.00  0.00           H  
ATOM    228 H5''   U     8      47.797  27.197  67.707  1.00  0.00           H  
ATOM    229  C4'   U     8      49.289  27.473  66.233  1.00  0.00           C  
ATOM    230  H4'   U     8      49.968  26.968  66.920  1.00  0.00           H  
ATOM    231  O4'   U     8      49.675  27.219  64.877  1.00  0.00           O  
ATOM    232  C1'   U     8      50.444  28.228  64.419  1.00  0.00           C  
ATOM    233  H1'   U     8      51.332  27.775  63.979  1.00  0.00           H  
ATOM    234  N1    U     8      49.795  29.021  63.325  1.00  0.00           N  
ATOM    235  C6    U     8      48.446  29.185  63.127  1.00  0.00           C  
ATOM    236  H6    U     8      47.707  28.770  63.797  1.00  0.00           H  
ATOM    237  C5    U     8      47.996  29.897  62.062  1.00  0.00           C  
ATOM    238  H5    U     8      46.933  29.987  61.895  1.00  0.00           H  
ATOM    239  C4    U     8      48.831  30.518  61.108  1.00  0.00           C  
ATOM    240  O4    U     8      48.480  31.127  60.112  1.00  0.00           O  
ATOM    241  N3    U     8      50.169  30.283  61.318  1.00  0.00           N  
ATOM    242  H3    U     8      50.843  30.845  60.817  1.00  0.00           H  
ATOM    243  C2    U     8      50.699  29.629  62.382  1.00  0.00           C  
ATOM    244  O2    U     8      51.943  29.429  62.381  1.00  0.00           O  
ATOM    245  C3'   U     8      49.514  28.947  66.437  1.00  0.00           C  
ATOM    246  H3'   U     8      48.634  29.457  66.046  1.00  0.00           H  
ATOM    247  C2'   U     8      50.780  29.157  65.553  1.00  0.00           C  
ATOM    248  H2'   U     8      50.963  30.183  65.233  1.00  0.00           H  
ATOM    249  O2'   U     8      51.876  28.706  66.257  1.00  0.00           O  
ATOM    250 HO2'   U     8      52.613  29.179  65.862  1.00  0.00           H  
ATOM    251  O3'   U     8      49.628  29.536  67.720  1.00  0.00           O  
ATOM    252  P     G     9      49.528  31.068  67.978  1.00  0.00           P  
ATOM    253  OP1   G     9      49.886  31.267  69.400  1.00  0.00           O  
ATOM    254  OP2   G     9      48.271  31.571  67.578  1.00  0.00           O  
ATOM    255  O5'   G     9      50.571  31.821  67.074  1.00  0.00           O  
ATOM    256  C5'   G     9      51.917  31.928  67.442  1.00  0.00           C  
ATOM    257  H5'   G     9      52.381  30.987  67.737  1.00  0.00           H  
ATOM    258 H5''   G     9      51.842  32.669  68.239  1.00  0.00           H  
ATOM    259  C4'   G     9      52.820  32.638  66.405  1.00  0.00           C  
ATOM    260  H4'   G     9      53.878  32.589  66.665  1.00  0.00           H  
ATOM    261  O4'   G     9      52.561  32.117  65.101  1.00  0.00           O  
ATOM    262  C1'   G     9      52.739  33.143  64.134  1.00  0.00           C  
ATOM    263  H1'   G     9      53.642  32.987  63.544  1.00  0.00           H  
ATOM    264  N9    G     9      51.643  33.298  63.183  1.00  0.00           N  
ATOM    265  C8    G     9      50.291  33.053  63.382  1.00  0.00           C  
ATOM    266  H8    G     9      49.995  32.535  64.283  1.00  0.00           H  
ATOM    267  N7    G     9      49.495  33.396  62.384  1.00  0.00           N  
ATOM    268  C5    G     9      50.383  34.052  61.487  1.00  0.00           C  
ATOM    269  C6    G     9      50.163  34.639  60.128  1.00  0.00           C  
ATOM    270  O6    G     9      49.142  34.638  59.417  1.00  0.00           O  
ATOM    271  N1    G     9      51.290  35.162  59.596  1.00  0.00           N  
ATOM    272  H1    G     9      51.134  35.738  58.780  1.00  0.00           H  
ATOM    273  C2    G     9      52.475  35.172  60.210  1.00  0.00           C  
ATOM    274  N2    G     9      53.425  35.791  59.565  1.00  0.00           N  
ATOM    275  H21   G     9      53.207  36.158  58.649  1.00  0.00           H  
ATOM    276  H22   G     9      54.321  35.921  60.012  1.00  0.00           H  
ATOM    277  N3    G     9      52.743  34.719  61.440  1.00  0.00           N  
ATOM    278  C4    G     9      51.664  34.073  62.020  1.00  0.00           C  
ATOM    279  C3'   G     9      52.363  34.091  66.337  1.00  0.00           C  
ATOM    280  H3'   G     9      51.280  33.995  66.266  1.00  0.00           H  
ATOM    281  C2'   G     9      52.936  34.439  64.948  1.00  0.00           C  
ATOM    282  H2'   G     9      52.280  35.264  64.669  1.00  0.00           H  
ATOM    283  O2'   G     9      54.297  34.709  64.977  1.00  0.00           O  
ATOM    284 HO2'   G     9      54.521  35.318  64.269  1.00  0.00           H  
ATOM    285  O3'   G     9      52.618  34.951  67.350  1.00  0.00           O  
ATOM    286  P     U    10      51.997  36.453  67.406  1.00  0.00           P  
ATOM    287  OP1   U    10      52.536  36.933  68.664  1.00  0.00           O  
ATOM    288  OP2   U    10      50.498  36.386  67.320  1.00  0.00           O  
ATOM    289  O5'   U    10      52.501  37.373  66.174  1.00  0.00           O  
ATOM    290  C5'   U    10      53.857  37.676  66.174  1.00  0.00           C  
ATOM    291  H5'   U    10      54.500  36.796  66.207  1.00  0.00           H  
ATOM    292 H5''   U    10      54.161  38.310  67.007  1.00  0.00           H  
ATOM    293  C4'   U    10      54.284  38.426  64.869  1.00  0.00           C  
ATOM    294  H4'   U    10      55.362  38.590  64.887  1.00  0.00           H  
ATOM    295  O4'   U    10      54.014  37.568  63.751  1.00  0.00           O  
ATOM    296  C1'   U    10      53.474  38.347  62.624  1.00  0.00           C  
ATOM    297  H1'   U    10      54.065  38.125  61.735  1.00  0.00           H  
ATOM    298  N1    U    10      52.087  37.946  62.260  1.00  0.00           N  
ATOM    299  C6    U    10      51.207  37.410  63.193  1.00  0.00           C  
ATOM    300  H6    U    10      51.592  37.054  64.137  1.00  0.00           H  
ATOM    301  C5    U    10      49.885  37.180  62.862  1.00  0.00           C  
ATOM    302  H5    U    10      49.152  36.752  63.529  1.00  0.00           H  
ATOM    303  C4    U    10      49.405  37.576  61.595  1.00  0.00           C  
ATOM    304  O4    U    10      48.248  37.381  61.191  1.00  0.00           O  
ATOM    305  N3    U    10      50.281  38.118  60.683  1.00  0.00           N  
ATOM    306  H3    U    10      50.025  38.341  59.732  1.00  0.00           H  
ATOM    307  C2    U    10      51.579  38.421  61.003  1.00  0.00           C  
ATOM    308  O2    U    10      52.304  38.970  60.216  1.00  0.00           O  
ATOM    309  C3'   U    10      53.593  39.748  64.665  1.00  0.00           C  
ATOM    310  H3'   U    10      52.552  39.847  64.973  1.00  0.00           H  
ATOM    311  C2'   U    10      53.644  39.783  63.124  1.00  0.00           C  
ATOM    312  H2'   U    10      52.722  40.305  62.867  1.00  0.00           H  
ATOM    313  O2'   U    10      54.793  40.315  62.558  1.00  0.00           O  
ATOM    314 HO2'   U    10      54.591  41.234  62.365  1.00  0.00           H  
ATOM    315  O3'   U    10      54.286  40.811  65.282  1.00  0.00           O  
ATOM    316  P     A    11      53.554  41.986  66.028  1.00  0.00           P  
ATOM    317  OP1   A    11      54.664  42.743  66.710  1.00  0.00           O  
ATOM    318  OP2   A    11      52.318  41.594  66.747  1.00  0.00           O  
ATOM    319  O5'   A    11      53.093  42.961  64.890  1.00  0.00           O  
ATOM    320  C5'   A    11      53.999  43.692  64.015  1.00  0.00           C  
ATOM    321  H5'   A    11      54.968  43.254  63.778  1.00  0.00           H  
ATOM    322 H5''   A    11      54.147  44.688  64.434  1.00  0.00           H  
ATOM    323  C4'   A    11      53.400  43.806  62.594  1.00  0.00           C  
ATOM    324  H4'   A    11      54.142  44.234  61.920  1.00  0.00           H  
ATOM    325  O4'   A    11      53.032  42.526  62.069  1.00  0.00           O  
ATOM    326  C1'   A    11      52.081  42.795  61.073  1.00  0.00           C  
ATOM    327  H1'   A    11      52.503  42.617  60.084  1.00  0.00           H  
ATOM    328  N9    A    11      50.831  42.121  61.256  1.00  0.00           N  
ATOM    329  C8    A    11      50.386  41.357  62.307  1.00  0.00           C  
ATOM    330  H8    A    11      50.940  41.425  63.232  1.00  0.00           H  
ATOM    331  N7    A    11      49.310  40.681  62.074  1.00  0.00           N  
ATOM    332  C5    A    11      48.932  41.062  60.801  1.00  0.00           C  
ATOM    333  C6    A    11      47.820  40.752  60.046  1.00  0.00           C  
ATOM    334  N6    A    11      46.856  39.830  60.304  1.00  0.00           N  
ATOM    335  H61   A    11      45.981  39.795  59.802  1.00  0.00           H  
ATOM    336  H62   A    11      46.969  39.306  61.161  1.00  0.00           H  
ATOM    337  N1    A    11      47.650  41.374  58.835  1.00  0.00           N  
ATOM    338  C2    A    11      48.517  42.283  58.469  1.00  0.00           C  
ATOM    339  H2    A    11      48.388  42.726  57.493  1.00  0.00           H  
ATOM    340  N3    A    11      49.697  42.617  59.048  1.00  0.00           N  
ATOM    341  C4    A    11      49.843  41.969  60.230  1.00  0.00           C  
ATOM    342  C3'   A    11      52.283  44.678  62.502  1.00  0.00           C  
ATOM    343  H3'   A    11      51.503  44.348  63.188  1.00  0.00           H  
ATOM    344  C2'   A    11      51.767  44.319  61.120  1.00  0.00           C  
ATOM    345  H2'   A    11      50.684  44.445  61.121  1.00  0.00           H  
ATOM    346  O2'   A    11      52.477  45.068  60.204  1.00  0.00           O  
ATOM    347 HO2'   A    11      51.908  45.830  60.075  1.00  0.00           H  
ATOM    348  O3'   A    11      52.568  46.061  62.793  1.00  0.00           O  
ATOM    349  P     A    12      51.396  47.022  63.190  1.00  0.00           P  
ATOM    350  OP1   A    12      52.041  48.313  63.504  1.00  0.00           O  
ATOM    351  OP2   A    12      50.640  46.335  64.222  1.00  0.00           O  
ATOM    352  O5'   A    12      50.549  47.096  61.917  1.00  0.00           O  
ATOM    353  C5'   A    12      50.988  47.985  60.872  1.00  0.00           C  
ATOM    354  H5'   A    12      52.004  47.710  60.588  1.00  0.00           H  
ATOM    355 H5''   A    12      50.998  49.057  61.072  1.00  0.00           H  
ATOM    356  C4'   A    12      50.121  47.776  59.576  1.00  0.00           C  
ATOM    357  H4'   A    12      50.571  48.313  58.741  1.00  0.00           H  
ATOM    358  O4'   A    12      49.964  46.456  59.205  1.00  0.00           O  
ATOM    359  C1'   A    12      48.626  46.217  58.880  1.00  0.00           C  
ATOM    360  H1'   A    12      48.686  45.899  57.839  1.00  0.00           H  
ATOM    361  N9    A    12      47.864  45.276  59.749  1.00  0.00           N  
ATOM    362  C8    A    12      48.033  44.933  61.061  1.00  0.00           C  
ATOM    363  H8    A    12      48.951  45.213  61.556  1.00  0.00           H  
ATOM    364  N7    A    12      47.189  44.026  61.539  1.00  0.00           N  
ATOM    365  C5    A    12      46.386  43.783  60.399  1.00  0.00           C  
ATOM    366  C6    A    12      45.187  43.036  60.162  1.00  0.00           C  
ATOM    367  N6    A    12      44.577  42.212  61.027  1.00  0.00           N  
ATOM    368  H61   A    12      45.030  41.864  61.859  1.00  0.00           H  
ATOM    369  H62   A    12      43.726  41.750  60.739  1.00  0.00           H  
ATOM    370  N1    A    12      44.531  43.105  58.967  1.00  0.00           N  
ATOM    371  C2    A    12      45.017  43.966  58.064  1.00  0.00           C  
ATOM    372  H2    A    12      44.481  43.973  57.126  1.00  0.00           H  
ATOM    373  N3    A    12      46.067  44.750  58.220  1.00  0.00           N  
ATOM    374  C4    A    12      46.695  44.629  59.355  1.00  0.00           C  
ATOM    375  C3'   A    12      48.695  48.280  59.807  1.00  0.00           C  
ATOM    376  H3'   A    12      48.441  48.015  60.833  1.00  0.00           H  
ATOM    377  C2'   A    12      47.926  47.497  58.750  1.00  0.00           C  
ATOM    378  H2'   A    12      46.886  47.474  59.074  1.00  0.00           H  
ATOM    379  O2'   A    12      48.210  48.025  57.456  1.00  0.00           O  
ATOM    380 HO2'   A    12      47.639  47.637  56.788  1.00  0.00           H  
ATOM    381  O3'   A    12      48.552  49.674  59.651  1.00  0.00           O  
ATOM    382  P     G    13      47.235  50.398  60.170  1.00  0.00           P  
ATOM    383  OP1   G    13      47.393  51.819  59.801  1.00  0.00           O  
ATOM    384  OP2   G    13      46.980  50.117  61.588  1.00  0.00           O  
ATOM    385  O5'   G    13      46.073  49.758  59.323  1.00  0.00           O  
ATOM    386  C5'   G    13      45.916  50.200  57.971  1.00  0.00           C  
ATOM    387  H5'   G    13      46.841  50.044  57.416  1.00  0.00           H  
ATOM    388 H5''   G    13      45.616  51.245  57.895  1.00  0.00           H  
ATOM    389  C4'   G    13      44.813  49.391  57.262  1.00  0.00           C  
ATOM    390  H4'   G    13      44.794  49.755  56.235  1.00  0.00           H  
ATOM    391  O4'   G    13      44.962  47.966  57.402  1.00  0.00           O  
ATOM    392  C1'   G    13      43.664  47.394  57.729  1.00  0.00           C  
ATOM    393  H1'   G    13      43.401  46.561  57.077  1.00  0.00           H  
ATOM    394  N9    G    13      43.513  46.739  59.059  1.00  0.00           N  
ATOM    395  C8    G    13      44.217  46.981  60.264  1.00  0.00           C  
ATOM    396  H8    G    13      44.994  47.724  60.366  1.00  0.00           H  
ATOM    397  N7    G    13      43.867  46.214  61.271  1.00  0.00           N  
ATOM    398  C5    G    13      42.832  45.475  60.810  1.00  0.00           C  
ATOM    399  C6    G    13      41.964  44.568  61.464  1.00  0.00           C  
ATOM    400  O6    G    13      41.964  44.232  62.649  1.00  0.00           O  
ATOM    401  N1    G    13      41.023  44.041  60.665  1.00  0.00           N  
ATOM    402  H1    G    13      40.315  43.430  61.046  1.00  0.00           H  
ATOM    403  C2    G    13      40.667  44.545  59.489  1.00  0.00           C  
ATOM    404  N2    G    13      39.669  44.032  58.804  1.00  0.00           N  
ATOM    405  H21   G    13      39.610  44.141  57.801  1.00  0.00           H  
ATOM    406  H22   G    13      38.989  43.470  59.295  1.00  0.00           H  
ATOM    407  N3    G    13      41.423  45.437  58.847  1.00  0.00           N  
ATOM    408  C4    G    13      42.492  45.875  59.519  1.00  0.00           C  
ATOM    409  C3'   G    13      43.464  49.824  57.839  1.00  0.00           C  
ATOM    410  H3'   G    13      43.641  50.094  58.880  1.00  0.00           H  
ATOM    411  C2'   G    13      42.626  48.507  57.700  1.00  0.00           C  
ATOM    412  H2'   G    13      41.847  48.402  58.455  1.00  0.00           H  
ATOM    413  O2'   G    13      41.969  48.375  56.429  1.00  0.00           O  
ATOM    414 HO2'   G    13      42.437  48.943  55.812  1.00  0.00           H  
ATOM    415  O3'   G    13      42.852  50.897  57.101  1.00  0.00           O  
ATOM    416  P     U    14      42.215  52.119  57.778  1.00  0.00           P  
ATOM    417  OP1   U    14      41.334  52.797  56.845  1.00  0.00           O  
ATOM    418  OP2   U    14      43.250  52.911  58.377  1.00  0.00           O  
ATOM    419  O5'   U    14      41.266  51.587  58.882  1.00  0.00           O  
ATOM    420  C5'   U    14      40.049  50.867  58.592  1.00  0.00           C  
ATOM    421  H5'   U    14      40.184  50.105  57.824  1.00  0.00           H  
ATOM    422 H5''   U    14      39.314  51.519  58.121  1.00  0.00           H  
ATOM    423  C4'   U    14      39.524  50.332  59.875  1.00  0.00           C  
ATOM    424  H4'   U    14      38.507  50.004  59.657  1.00  0.00           H  
ATOM    425  O4'   U    14      40.169  49.100  60.286  1.00  0.00           O  
ATOM    426  C1'   U    14      39.872  48.971  61.637  1.00  0.00           C  
ATOM    427  H1'   U    14      39.226  48.111  61.813  1.00  0.00           H  
ATOM    428  N1    U    14      41.192  48.749  62.285  1.00  0.00           N  
ATOM    429  C6    U    14      42.243  49.589  61.946  1.00  0.00           C  
ATOM    430  H6    U    14      42.247  50.179  61.041  1.00  0.00           H  
ATOM    431  C5    U    14      43.408  49.514  62.693  1.00  0.00           C  
ATOM    432  H5    U    14      44.233  50.126  62.360  1.00  0.00           H  
ATOM    433  C4    U    14      43.452  48.661  63.867  1.00  0.00           C  
ATOM    434  O4    U    14      44.385  48.596  64.652  1.00  0.00           O  
ATOM    435  N3    U    14      42.466  47.785  64.037  1.00  0.00           N  
ATOM    436  H3    U    14      42.535  47.213  64.866  1.00  0.00           H  
ATOM    437  C2    U    14      41.292  47.766  63.247  1.00  0.00           C  
ATOM    438  O2    U    14      40.382  46.975  63.514  1.00  0.00           O  
ATOM    439  C3'   U    14      39.564  51.286  61.101  1.00  0.00           C  
ATOM    440  H3'   U    14      40.537  51.746  61.270  1.00  0.00           H  
ATOM    441  C2'   U    14      39.161  50.274  62.147  1.00  0.00           C  
ATOM    442  H2'   U    14      39.572  50.562  63.115  1.00  0.00           H  
ATOM    443  O2'   U    14      37.807  50.065  62.200  1.00  0.00           O  
ATOM    444 HO2'   U    14      37.343  50.847  61.893  1.00  0.00           H  
ATOM    445  O3'   U    14      38.563  52.356  60.871  1.00  0.00           O  
ATOM    446  P     G    15      38.222  53.457  61.870  1.00  0.00           P  
ATOM    447  OP1   G    15      37.700  54.504  61.037  1.00  0.00           O  
ATOM    448  OP2   G    15      39.341  53.771  62.794  1.00  0.00           O  
ATOM    449  O5'   G    15      37.047  52.866  62.697  1.00  0.00           O  
ATOM    450  C5'   G    15      35.731  52.838  62.191  1.00  0.00           C  
ATOM    451  H5'   G    15      35.678  52.325  61.231  1.00  0.00           H  
ATOM    452 H5''   G    15      35.344  53.807  61.874  1.00  0.00           H  
ATOM    453  C4'   G    15      34.695  52.241  63.077  1.00  0.00           C  
ATOM    454  H4'   G    15      33.731  52.134  62.579  1.00  0.00           H  
ATOM    455  O4'   G    15      35.121  50.994  63.708  1.00  0.00           O  
ATOM    456  C1'   G    15      34.730  50.870  65.026  1.00  0.00           C  
ATOM    457  H1'   G    15      33.682  50.614  65.180  1.00  0.00           H  
ATOM    458  N9    G    15      35.565  49.943  65.779  1.00  0.00           N  
ATOM    459  C8    G    15      36.916  50.063  65.968  1.00  0.00           C  
ATOM    460  H8    G    15      37.534  50.770  65.435  1.00  0.00           H  
ATOM    461  N7    G    15      37.496  49.267  66.827  1.00  0.00           N  
ATOM    462  C5    G    15      36.349  48.495  67.261  1.00  0.00           C  
ATOM    463  C6    G    15      36.309  47.448  68.154  1.00  0.00           C  
ATOM    464  O6    G    15      37.204  47.000  68.888  1.00  0.00           O  
ATOM    465  N1    G    15      35.118  46.786  68.226  1.00  0.00           N  
ATOM    466  H1    G    15      34.991  46.119  68.975  1.00  0.00           H  
ATOM    467  C2    G    15      34.015  47.185  67.566  1.00  0.00           C  
ATOM    468  N2    G    15      32.991  46.409  67.678  1.00  0.00           N  
ATOM    469  H21   G    15      32.177  46.635  67.124  1.00  0.00           H  
ATOM    470  H22   G    15      33.127  45.548  68.188  1.00  0.00           H  
ATOM    471  N3    G    15      33.932  48.219  66.689  1.00  0.00           N  
ATOM    472  C4    G    15      35.172  48.812  66.535  1.00  0.00           C  
ATOM    473  C3'   G    15      34.465  53.203  64.255  1.00  0.00           C  
ATOM    474  H3'   G    15      35.046  54.113  64.103  1.00  0.00           H  
ATOM    475  C2'   G    15      35.009  52.365  65.403  1.00  0.00           C  
ATOM    476  H2'   G    15      36.088  52.501  65.481  1.00  0.00           H  
ATOM    477  O2'   G    15      34.441  52.737  66.644  1.00  0.00           O  
ATOM    478 HO2'   G    15      34.635  53.656  66.843  1.00  0.00           H  
ATOM    479  O3'   G    15      33.039  53.435  64.488  1.00  0.00           O  
ATOM    480  P     C    16      32.561  54.999  64.708  1.00  0.00           P  
ATOM    481  OP1   C    16      31.141  55.060  64.965  1.00  0.00           O  
ATOM    482  OP2   C    16      33.123  55.829  63.622  1.00  0.00           O  
ATOM    483  O5'   C    16      33.292  55.365  66.069  1.00  0.00           O  
ATOM    484  C5'   C    16      32.520  55.845  67.127  1.00  0.00           C  
ATOM    485  H5'   C    16      31.932  55.003  67.493  1.00  0.00           H  
ATOM    486 H5''   C    16      31.982  56.722  66.769  1.00  0.00           H  
ATOM    487  C4'   C    16      33.404  56.265  68.308  1.00  0.00           C  
ATOM    488  H4'   C    16      32.714  56.548  69.103  1.00  0.00           H  
ATOM    489  O4'   C    16      34.323  55.227  68.767  1.00  0.00           O  
ATOM    490  C1'   C    16      35.674  55.749  68.821  1.00  0.00           C  
ATOM    491  H1'   C    16      36.158  55.547  69.776  1.00  0.00           H  
ATOM    492  N1    C    16      36.549  55.099  67.790  1.00  0.00           N  
ATOM    493  C6    C    16      36.725  55.528  66.491  1.00  0.00           C  
ATOM    494  H6    C    16      36.213  56.412  66.140  1.00  0.00           H  
ATOM    495  C5    C    16      37.483  54.843  65.632  1.00  0.00           C  
ATOM    496  H5    C    16      37.626  55.204  64.624  1.00  0.00           H  
ATOM    497  C4    C    16      38.226  53.734  66.180  1.00  0.00           C  
ATOM    498  N4    C    16      38.864  52.910  65.417  1.00  0.00           N  
ATOM    499  H41   C    16      39.508  52.377  65.983  1.00  0.00           H  
ATOM    500  H42   C    16      38.919  52.928  64.409  1.00  0.00           H  
ATOM    501  N3    C    16      38.142  53.302  67.393  1.00  0.00           N  
ATOM    502  C2    C    16      37.232  53.920  68.224  1.00  0.00           C  
ATOM    503  O2    C    16      37.019  53.353  69.293  1.00  0.00           O  
ATOM    504  C3'   C    16      34.255  57.451  67.913  1.00  0.00           C  
ATOM    505  H3'   C    16      34.380  57.485  66.831  1.00  0.00           H  
ATOM    506  C2'   C    16      35.477  57.282  68.829  1.00  0.00           C  
ATOM    507  H2'   C    16      36.368  57.681  68.345  1.00  0.00           H  
ATOM    508  O2'   C    16      35.308  57.715  70.162  1.00  0.00           O  
ATOM    509 HO2'   C    16      35.026  58.633  70.159  1.00  0.00           H  
ATOM    510  O3'   C    16      33.574  58.651  68.202  1.00  0.00           O  
ATOM    511  P     A    17      34.257  59.996  67.722  1.00  0.00           P  
ATOM    512  OP1   A    17      33.234  61.024  67.881  1.00  0.00           O  
ATOM    513  OP2   A    17      34.745  59.747  66.369  1.00  0.00           O  
ATOM    514  O5'   A    17      35.495  60.322  68.654  1.00  0.00           O  
ATOM    515  C5'   A    17      36.480  61.310  68.360  1.00  0.00           C  
ATOM    516  H5'   A    17      35.973  62.274  68.408  1.00  0.00           H  
ATOM    517 H5''   A    17      37.026  61.110  67.439  1.00  0.00           H  
ATOM    518  C4'   A    17      37.630  61.400  69.377  1.00  0.00           C  
ATOM    519  H4'   A    17      38.432  62.119  69.209  1.00  0.00           H  
ATOM    520  O4'   A    17      37.085  61.976  70.590  1.00  0.00           O  
ATOM    521  C1'   A    17      37.541  61.195  71.681  1.00  0.00           C  
ATOM    522  H1'   A    17      37.815  61.938  72.430  1.00  0.00           H  
ATOM    523  N9    A    17      36.402  60.357  72.071  1.00  0.00           N  
ATOM    524  C8    A    17      35.036  60.427  71.698  1.00  0.00           C  
ATOM    525  H8    A    17      34.575  61.018  70.920  1.00  0.00           H  
ATOM    526  N7    A    17      34.191  59.780  72.466  1.00  0.00           N  
ATOM    527  C5    A    17      35.102  59.174  73.375  1.00  0.00           C  
ATOM    528  C6    A    17      34.998  58.336  74.472  1.00  0.00           C  
ATOM    529  N6    A    17      33.853  57.704  74.823  1.00  0.00           N  
ATOM    530  H61   A    17      33.880  56.976  75.522  1.00  0.00           H  
ATOM    531  H62   A    17      33.086  57.734  74.166  1.00  0.00           H  
ATOM    532  N1    A    17      36.085  57.801  75.114  1.00  0.00           N  
ATOM    533  C2    A    17      37.266  58.248  74.786  1.00  0.00           C  
ATOM    534  H2    A    17      38.134  57.939  75.350  1.00  0.00           H  
ATOM    535  N3    A    17      37.504  59.114  73.813  1.00  0.00           N  
ATOM    536  C4    A    17      36.377  59.556  73.173  1.00  0.00           C  
ATOM    537  C3'   A    17      38.347  60.089  69.754  1.00  0.00           C  
ATOM    538  H3'   A    17      37.580  59.315  69.760  1.00  0.00           H  
ATOM    539  C2'   A    17      38.752  60.384  71.168  1.00  0.00           C  
ATOM    540  H2'   A    17      38.849  59.492  71.786  1.00  0.00           H  
ATOM    541  O2'   A    17      39.957  61.185  71.431  1.00  0.00           O  
ATOM    542 HO2'   A    17      40.273  61.173  72.338  1.00  0.00           H  
ATOM    543  O3'   A    17      39.517  59.711  69.020  1.00  0.00           O  
ATOM    544  P     G    18      39.393  58.591  67.816  1.00  0.00           P  
ATOM    545  OP1   G    18      40.745  58.442  67.288  1.00  0.00           O  
ATOM    546  OP2   G    18      38.291  59.018  66.960  1.00  0.00           O  
ATOM    547  O5'   G    18      38.934  57.214  68.587  1.00  0.00           O  
ATOM    548  C5'   G    18      39.854  56.205  69.017  1.00  0.00           C  
ATOM    549  H5'   G    18      40.350  55.812  68.129  1.00  0.00           H  
ATOM    550 H5''   G    18      39.235  55.417  69.447  1.00  0.00           H  
ATOM    551  C4'   G    18      40.881  56.834  69.981  1.00  0.00           C  
ATOM    552  H4'   G    18      41.581  57.538  69.530  1.00  0.00           H  
ATOM    553  O4'   G    18      40.145  57.632  70.905  1.00  0.00           O  
ATOM    554  C1'   G    18      40.152  56.946  72.175  1.00  0.00           C  
ATOM    555  H1'   G    18      40.275  57.693  72.959  1.00  0.00           H  
ATOM    556  N9    G    18      38.898  56.214  72.293  1.00  0.00           N  
ATOM    557  C8    G    18      37.777  56.438  71.559  1.00  0.00           C  
ATOM    558  H8    G    18      37.756  57.060  70.676  1.00  0.00           H  
ATOM    559  N7    G    18      36.806  55.768  71.962  1.00  0.00           N  
ATOM    560  C5    G    18      37.252  55.168  73.139  1.00  0.00           C  
ATOM    561  C6    G    18      36.555  54.371  74.091  1.00  0.00           C  
ATOM    562  O6    G    18      35.378  53.970  74.050  1.00  0.00           O  
ATOM    563  N1    G    18      37.334  53.908  75.140  1.00  0.00           N  
ATOM    564  H1    G    18      36.999  53.130  75.690  1.00  0.00           H  
ATOM    565  C2    G    18      38.614  54.236  75.292  1.00  0.00           C  
ATOM    566  N2    G    18      39.243  53.896  76.356  1.00  0.00           N  
ATOM    567  H21   G    18      38.878  53.282  77.070  1.00  0.00           H  
ATOM    568  H22   G    18      40.110  54.365  76.580  1.00  0.00           H  
ATOM    569  N3    G    18      39.228  55.065  74.442  1.00  0.00           N  
ATOM    570  C4    G    18      38.510  55.492  73.391  1.00  0.00           C  
ATOM    571  C3'   G    18      41.704  55.795  70.731  1.00  0.00           C  
ATOM    572  H3'   G    18      41.381  54.807  70.404  1.00  0.00           H  
ATOM    573  C2'   G    18      41.390  55.995  72.190  1.00  0.00           C  
ATOM    574  H2'   G    18      41.185  55.008  72.603  1.00  0.00           H  
ATOM    575  O2'   G    18      42.444  56.593  72.959  1.00  0.00           O  
ATOM    576 HO2'   G    18      43.164  56.690  72.331  1.00  0.00           H  
ATOM    577  O3'   G    18      43.086  56.119  70.537  1.00  0.00           O  
ATOM    578  P     C    19      44.131  54.882  70.510  1.00  0.00           P  
ATOM    579  OP1   C    19      45.477  55.477  70.730  1.00  0.00           O  
ATOM    580  OP2   C    19      43.721  54.104  69.307  1.00  0.00           O  
ATOM    581  O5'   C    19      43.797  53.958  71.749  1.00  0.00           O  
ATOM    582  C5'   C    19      44.644  53.797  72.873  1.00  0.00           C  
ATOM    583  H5'   C    19      44.868  54.714  73.418  1.00  0.00           H  
ATOM    584 H5''   C    19      45.576  53.399  72.473  1.00  0.00           H  
ATOM    585  C4'   C    19      44.017  52.833  73.952  1.00  0.00           C  
ATOM    586  H4'   C    19      44.698  52.803  74.803  1.00  0.00           H  
ATOM    587  O4'   C    19      42.752  53.235  74.299  1.00  0.00           O  
ATOM    588  C1'   C    19      42.023  52.074  74.809  1.00  0.00           C  
ATOM    589  H1'   C    19      41.680  52.164  75.840  1.00  0.00           H  
ATOM    590  N1    C    19      40.754  51.830  74.080  1.00  0.00           N  
ATOM    591  C6    C    19      40.643  52.249  72.769  1.00  0.00           C  
ATOM    592  H6    C    19      41.434  52.747  72.227  1.00  0.00           H  
ATOM    593  C5    C    19      39.388  52.072  72.228  1.00  0.00           C  
ATOM    594  H5    C    19      39.259  52.439  71.221  1.00  0.00           H  
ATOM    595  C4    C    19      38.316  51.473  73.012  1.00  0.00           C  
ATOM    596  N4    C    19      37.139  51.239  72.629  1.00  0.00           N  
ATOM    597  H41   C    19      36.535  50.692  73.226  1.00  0.00           H  
ATOM    598  H42   C    19      36.938  51.535  71.685  1.00  0.00           H  
ATOM    599  N3    C    19      38.503  51.068  74.256  1.00  0.00           N  
ATOM    600  C2    C    19      39.766  51.253  74.790  1.00  0.00           C  
ATOM    601  O2    C    19      39.858  50.828  75.950  1.00  0.00           O  
ATOM    602  C3'   C    19      43.885  51.367  73.453  1.00  0.00           C  
ATOM    603  H3'   C    19      43.291  51.263  72.545  1.00  0.00           H  
ATOM    604  C2'   C    19      43.026  50.876  74.628  1.00  0.00           C  
ATOM    605  H2'   C    19      42.506  49.961  74.344  1.00  0.00           H  
ATOM    606  O2'   C    19      43.749  50.741  75.882  1.00  0.00           O  
ATOM    607 HO2'   C    19      44.684  50.570  75.744  1.00  0.00           H  
ATOM    608  O3'   C    19      45.126  50.727  73.262  1.00  0.00           O  
ATOM    609  P     C    20      45.201  49.276  72.531  1.00  0.00           P  
ATOM    610  OP1   C    20      46.573  48.829  72.661  1.00  0.00           O  
ATOM    611  OP2   C    20      44.660  49.483  71.209  1.00  0.00           O  
ATOM    612  O5'   C    20      44.306  48.375  73.342  1.00  0.00           O  
ATOM    613  C5'   C    20      44.740  47.785  74.598  1.00  0.00           C  
ATOM    614  H5'   C    20      45.108  48.595  75.227  1.00  0.00           H  
ATOM    615 H5''   C    20      45.629  47.169  74.460  1.00  0.00           H  
ATOM    616  C4'   C    20      43.617  46.994  75.275  1.00  0.00           C  
ATOM    617  H4'   C    20      43.871  46.760  76.309  1.00  0.00           H  
ATOM    618  O4'   C    20      42.354  47.677  75.301  1.00  0.00           O  
ATOM    619  C1'   C    20      41.296  46.738  75.312  1.00  0.00           C  
ATOM    620  H1'   C    20      40.914  46.832  76.329  1.00  0.00           H  
ATOM    621  N1    C    20      40.235  47.057  74.295  1.00  0.00           N  
ATOM    622  C6    C    20      40.410  47.937  73.199  1.00  0.00           C  
ATOM    623  H6    C    20      41.415  48.256  72.964  1.00  0.00           H  
ATOM    624  C5    C    20      39.383  48.308  72.482  1.00  0.00           C  
ATOM    625  H5    C    20      39.559  49.019  71.688  1.00  0.00           H  
ATOM    626  C4    C    20      38.103  47.783  72.746  1.00  0.00           C  
ATOM    627  N4    C    20      37.157  47.920  71.875  1.00  0.00           N  
ATOM    628  H41   C    20      37.331  48.605  71.154  1.00  0.00           H  
ATOM    629  H42   C    20      36.239  47.584  72.129  1.00  0.00           H  
ATOM    630  N3    C    20      37.889  46.827  73.686  1.00  0.00           N  
ATOM    631  C2    C    20      38.959  46.527  74.481  1.00  0.00           C  
ATOM    632  O2    C    20      38.710  45.602  75.251  1.00  0.00           O  
ATOM    633  C3'   C    20      43.323  45.737  74.608  1.00  0.00           C  
ATOM    634  H3'   C    20      43.299  45.883  73.528  1.00  0.00           H  
ATOM    635  C2'   C    20      41.959  45.396  75.091  1.00  0.00           C  
ATOM    636  H2'   C    20      41.387  44.793  74.386  1.00  0.00           H  
ATOM    637  O2'   C    20      41.980  44.837  76.382  1.00  0.00           O  
ATOM    638 HO2'   C    20      41.621  43.946  76.391  1.00  0.00           H  
ATOM    639  O3'   C    20      44.403  44.780  74.954  1.00  0.00           O  
ATOM    640  P     C    21      44.601  43.504  73.975  1.00  0.00           P  
ATOM    641  OP1   C    21      45.681  42.682  74.463  1.00  0.00           O  
ATOM    642  OP2   C    21      44.704  43.894  72.595  1.00  0.00           O  
ATOM    643  O5'   C    21      43.233  42.540  74.140  1.00  0.00           O  
ATOM    644  C5'   C    21      42.907  41.955  75.310  1.00  0.00           C  
ATOM    645  H5'   C    21      42.939  42.586  76.197  1.00  0.00           H  
ATOM    646 H5''   C    21      43.687  41.233  75.553  1.00  0.00           H  
ATOM    647  C4'   C    21      41.525  41.250  75.297  1.00  0.00           C  
ATOM    648  H4'   C    21      41.326  40.796  76.268  1.00  0.00           H  
ATOM    649  O4'   C    21      40.598  42.296  75.059  1.00  0.00           O  
ATOM    650  C1'   C    21      39.308  41.722  74.676  1.00  0.00           C  
ATOM    651  H1'   C    21      38.550  41.837  75.451  1.00  0.00           H  
ATOM    652  N1    C    21      38.796  42.365  73.418  1.00  0.00           N  
ATOM    653  C6    C    21      39.512  43.372  72.838  1.00  0.00           C  
ATOM    654  H6    C    21      40.563  43.535  73.023  1.00  0.00           H  
ATOM    655  C5    C    21      38.867  44.165  71.931  1.00  0.00           C  
ATOM    656  H5    C    21      39.427  44.987  71.511  1.00  0.00           H  
ATOM    657  C4    C    21      37.552  43.995  71.670  1.00  0.00           C  
ATOM    658  N4    C    21      36.898  44.792  70.820  1.00  0.00           N  
ATOM    659  H41   C    21      35.899  44.687  70.713  1.00  0.00           H  
ATOM    660  H42   C    21      37.377  45.597  70.441  1.00  0.00           H  
ATOM    661  N3    C    21      36.950  42.901  72.061  1.00  0.00           N  
ATOM    662  C2    C    21      37.498  42.090  72.998  1.00  0.00           C  
ATOM    663  O2    C    21      36.775  41.221  73.574  1.00  0.00           O  
ATOM    664  C3'   C    21      41.292  40.272  74.191  1.00  0.00           C  
ATOM    665  H3'   C    21      41.512  40.690  73.209  1.00  0.00           H  
ATOM    666  C2'   C    21      39.725  40.191  74.362  1.00  0.00           C  
ATOM    667  H2'   C    21      39.363  39.900  73.376  1.00  0.00           H  
ATOM    668  O2'   C    21      39.188  39.472  75.402  1.00  0.00           O  
ATOM    669 HO2'   C    21      39.734  38.697  75.555  1.00  0.00           H  
ATOM    670  O3'   C    21      41.805  38.887  74.242  1.00  0.00           O  
ATOM    671  P     G    22      41.816  37.905  73.050  1.00  0.00           P  
ATOM    672  OP1   G    22      42.004  36.556  73.657  1.00  0.00           O  
ATOM    673  OP2   G    22      42.795  38.411  72.133  1.00  0.00           O  
ATOM    674  O5'   G    22      40.390  37.874  72.296  1.00  0.00           O  
ATOM    675  C5'   G    22      39.403  36.899  72.586  1.00  0.00           C  
ATOM    676  H5'   G    22      39.120  36.980  73.635  1.00  0.00           H  
ATOM    677 H5''   G    22      39.816  35.976  72.181  1.00  0.00           H  
ATOM    678  C4'   G    22      38.201  37.262  71.695  1.00  0.00           C  
ATOM    679  H4'   G    22      37.371  36.717  72.146  1.00  0.00           H  
ATOM    680  O4'   G    22      37.745  38.621  71.806  1.00  0.00           O  
ATOM    681  C1'   G    22      37.277  39.144  70.553  1.00  0.00           C  
ATOM    682  H1'   G    22      36.285  39.577  70.677  1.00  0.00           H  
ATOM    683  N9    G    22      38.176  40.174  69.979  1.00  0.00           N  
ATOM    684  C8    G    22      39.521  40.488  70.263  1.00  0.00           C  
ATOM    685  H8    G    22      40.182  39.852  70.834  1.00  0.00           H  
ATOM    686  N7    G    22      39.921  41.612  69.748  1.00  0.00           N  
ATOM    687  C5    G    22      38.741  42.087  69.145  1.00  0.00           C  
ATOM    688  C6    G    22      38.540  43.267  68.321  1.00  0.00           C  
ATOM    689  O6    G    22      39.325  44.071  67.880  1.00  0.00           O  
ATOM    690  N1    G    22      37.312  43.364  67.707  1.00  0.00           N  
ATOM    691  H1    G    22      37.149  44.104  67.040  1.00  0.00           H  
ATOM    692  C2    G    22      36.313  42.497  67.996  1.00  0.00           C  
ATOM    693  N2    G    22      35.292  42.627  67.221  1.00  0.00           N  
ATOM    694  H21   G    22      35.224  43.328  66.497  1.00  0.00           H  
ATOM    695  H22   G    22      34.521  41.980  67.304  1.00  0.00           H  
ATOM    696  N3    G    22      36.492  41.406  68.677  1.00  0.00           N  
ATOM    697  C4    G    22      37.718  41.229  69.188  1.00  0.00           C  
ATOM    698  C3'   G    22      38.327  37.063  70.120  1.00  0.00           C  
ATOM    699  H3'   G    22      39.289  37.431  69.764  1.00  0.00           H  
ATOM    700  C2'   G    22      37.172  37.950  69.700  1.00  0.00           C  
ATOM    701  H2'   G    22      37.165  38.229  68.646  1.00  0.00           H  
ATOM    702  O2'   G    22      35.881  37.368  70.046  1.00  0.00           O  
ATOM    703 HO2'   G    22      35.962  36.412  70.095  1.00  0.00           H  
ATOM    704  O3'   G    22      38.145  35.716  69.741  1.00  0.00           O  
ATOM    705  P     U    23      38.586  35.196  68.261  1.00  0.00           P  
ATOM    706  OP1   U    23      38.222  33.791  68.149  1.00  0.00           O  
ATOM    707  OP2   U    23      39.955  35.600  67.943  1.00  0.00           O  
ATOM    708  O5'   U    23      37.649  35.995  67.227  1.00  0.00           O  
ATOM    709  C5'   U    23      36.404  35.485  66.860  1.00  0.00           C  
ATOM    710  H5'   U    23      35.753  35.344  67.723  1.00  0.00           H  
ATOM    711 H5''   U    23      36.489  34.493  66.415  1.00  0.00           H  
ATOM    712  C4'   U    23      35.586  36.316  65.925  1.00  0.00           C  
ATOM    713  H4'   U    23      34.613  35.830  65.864  1.00  0.00           H  
ATOM    714  O4'   U    23      35.400  37.673  66.433  1.00  0.00           O  
ATOM    715  C1'   U    23      35.240  38.483  65.242  1.00  0.00           C  
ATOM    716  H1'   U    23      34.260  38.961  65.251  1.00  0.00           H  
ATOM    717  N1    U    23      36.200  39.615  65.228  1.00  0.00           N  
ATOM    718  C6    U    23      37.409  39.450  65.829  1.00  0.00           C  
ATOM    719  H6    U    23      37.624  38.542  66.373  1.00  0.00           H  
ATOM    720  C5    U    23      38.354  40.412  65.863  1.00  0.00           C  
ATOM    721  H5    U    23      39.318  40.313  66.340  1.00  0.00           H  
ATOM    722  C4    U    23      38.139  41.621  65.069  1.00  0.00           C  
ATOM    723  O4    U    23      38.882  42.599  65.038  1.00  0.00           O  
ATOM    724  N3    U    23      36.902  41.638  64.410  1.00  0.00           N  
ATOM    725  H3    U    23      36.641  42.514  63.981  1.00  0.00           H  
ATOM    726  C2    U    23      35.922  40.769  64.496  1.00  0.00           C  
ATOM    727  O2    U    23      34.855  41.010  63.910  1.00  0.00           O  
ATOM    728  C3'   U    23      36.152  36.368  64.523  1.00  0.00           C  
ATOM    729  H3'   U    23      37.194  36.685  64.484  1.00  0.00           H  
ATOM    730  C2'   U    23      35.299  37.568  63.982  1.00  0.00           C  
ATOM    731  H2'   U    23      35.933  38.051  63.239  1.00  0.00           H  
ATOM    732  O2'   U    23      34.060  37.159  63.430  1.00  0.00           O  
ATOM    733 HO2'   U    23      33.409  37.864  63.431  1.00  0.00           H  
ATOM    734  O3'   U    23      36.013  35.184  63.736  1.00  0.00           O  
ATOM    735  P     C    24      36.993  34.960  62.523  1.00  0.00           P  
ATOM    736  OP1   C    24      36.587  33.744  61.763  1.00  0.00           O  
ATOM    737  OP2   C    24      38.388  35.070  62.942  1.00  0.00           O  
ATOM    738  O5'   C    24      36.848  36.160  61.431  1.00  0.00           O  
ATOM    739  C5'   C    24      35.643  36.211  60.787  1.00  0.00           C  
ATOM    740  H5'   C    24      34.838  36.015  61.495  1.00  0.00           H  
ATOM    741 H5''   C    24      35.647  35.480  59.979  1.00  0.00           H  
ATOM    742  C4'   C    24      35.404  37.577  60.119  1.00  0.00           C  
ATOM    743  H4'   C    24      34.375  37.560  59.760  1.00  0.00           H  
ATOM    744  O4'   C    24      35.419  38.707  60.928  1.00  0.00           O  
ATOM    745  C1'   C    24      36.099  39.780  60.214  1.00  0.00           C  
ATOM    746  H1'   C    24      35.399  40.604  60.355  1.00  0.00           H  
ATOM    747  N1    C    24      37.464  40.069  60.781  1.00  0.00           N  
ATOM    748  C6    C    24      38.105  39.338  61.770  1.00  0.00           C  
ATOM    749  H6    C    24      37.727  38.354  62.004  1.00  0.00           H  
ATOM    750  C5    C    24      39.194  39.777  62.431  1.00  0.00           C  
ATOM    751  H5    C    24      39.604  39.243  63.276  1.00  0.00           H  
ATOM    752  C4    C    24      39.806  40.994  61.969  1.00  0.00           C  
ATOM    753  N4    C    24      40.925  41.348  62.527  1.00  0.00           N  
ATOM    754  H41   C    24      41.186  40.890  63.388  1.00  0.00           H  
ATOM    755  H42   C    24      41.441  42.108  62.108  1.00  0.00           H  
ATOM    756  N3    C    24      39.346  41.656  60.945  1.00  0.00           N  
ATOM    757  C2    C    24      38.157  41.255  60.379  1.00  0.00           C  
ATOM    758  O2    C    24      37.843  41.898  59.388  1.00  0.00           O  
ATOM    759  C3'   C    24      36.327  37.696  58.930  1.00  0.00           C  
ATOM    760  H3'   C    24      37.334  37.528  59.312  1.00  0.00           H  
ATOM    761  C2'   C    24      36.286  39.226  58.766  1.00  0.00           C  
ATOM    762  H2'   C    24      37.218  39.632  58.372  1.00  0.00           H  
ATOM    763  O2'   C    24      35.150  39.734  58.039  1.00  0.00           O  
ATOM    764 HO2'   C    24      35.425  39.993  57.156  1.00  0.00           H  
ATOM    765  O3'   C    24      36.046  36.829  57.855  1.00  0.00           O  
ATOM    766  P     U    25      37.148  36.233  56.911  1.00  0.00           P  
ATOM    767  OP1   U    25      36.416  35.604  55.748  1.00  0.00           O  
ATOM    768  OP2   U    25      38.065  35.440  57.738  1.00  0.00           O  
ATOM    769  O5'   U    25      37.927  37.561  56.525  1.00  0.00           O  
ATOM    770  C5'   U    25      37.401  38.400  55.563  1.00  0.00           C  
ATOM    771  H5'   U    25      36.420  38.753  55.881  1.00  0.00           H  
ATOM    772 H5''   U    25      37.281  37.869  54.619  1.00  0.00           H  
ATOM    773  C4'   U    25      38.281  39.576  55.221  1.00  0.00           C  
ATOM    774  H4'   U    25      37.832  40.227  54.470  1.00  0.00           H  
ATOM    775  O4'   U    25      38.613  40.283  56.423  1.00  0.00           O  
ATOM    776  C1'   U    25      39.889  40.883  56.420  1.00  0.00           C  
ATOM    777  H1'   U    25      39.766  41.966  56.452  1.00  0.00           H  
ATOM    778  N1    U    25      40.721  40.495  57.561  1.00  0.00           N  
ATOM    779  C6    U    25      40.504  39.353  58.255  1.00  0.00           C  
ATOM    780  H6    U    25      39.780  38.638  57.893  1.00  0.00           H  
ATOM    781  C5    U    25      41.295  39.027  59.340  1.00  0.00           C  
ATOM    782  H5    U    25      41.162  38.104  59.885  1.00  0.00           H  
ATOM    783  C4    U    25      42.429  39.883  59.686  1.00  0.00           C  
ATOM    784  O4    U    25      43.186  39.661  60.598  1.00  0.00           O  
ATOM    785  N3    U    25      42.582  41.038  58.868  1.00  0.00           N  
ATOM    786  H3    U    25      43.413  41.608  58.922  1.00  0.00           H  
ATOM    787  C2    U    25      41.793  41.343  57.849  1.00  0.00           C  
ATOM    788  O2    U    25      42.157  42.300  57.197  1.00  0.00           O  
ATOM    789  C3'   U    25      39.654  39.268  54.651  1.00  0.00           C  
ATOM    790  H3'   U    25      39.962  38.291  55.023  1.00  0.00           H  
ATOM    791  C2'   U    25      40.566  40.480  55.029  1.00  0.00           C  
ATOM    792  H2'   U    25      41.501  39.971  55.260  1.00  0.00           H  
ATOM    793  O2'   U    25      40.598  41.647  54.210  1.00  0.00           O  
ATOM    794 HO2'   U    25      41.487  41.925  53.976  1.00  0.00           H  
ATOM    795  O3'   U    25      39.614  39.173  53.196  1.00  0.00           O  
ATOM    796  P     U    26      40.671  38.437  52.316  1.00  0.00           P  
ATOM    797  OP1   U    26      40.268  38.163  50.888  1.00  0.00           O  
ATOM    798  OP2   U    26      41.317  37.327  53.107  1.00  0.00           O  
ATOM    799  O5'   U    26      41.839  39.502  52.210  1.00  0.00           O  
ATOM    800  C5'   U    26      41.799  40.589  51.355  1.00  0.00           C  
ATOM    801  H5'   U    26      40.845  41.093  51.511  1.00  0.00           H  
ATOM    802 H5''   U    26      41.692  40.290  50.312  1.00  0.00           H  
ATOM    803  C4'   U    26      43.061  41.522  51.701  1.00  0.00           C  
ATOM    804  H4'   U    26      43.024  42.336  50.977  1.00  0.00           H  
ATOM    805  O4'   U    26      43.078  42.179  52.953  1.00  0.00           O  
ATOM    806  C1'   U    26      44.438  42.221  53.401  1.00  0.00           C  
ATOM    807  H1'   U    26      44.653  43.241  53.721  1.00  0.00           H  
ATOM    808  N1    U    26      44.687  41.306  54.607  1.00  0.00           N  
ATOM    809  C6    U    26      43.948  40.132  54.698  1.00  0.00           C  
ATOM    810  H6    U    26      43.290  39.704  53.957  1.00  0.00           H  
ATOM    811  C5    U    26      44.053  39.438  55.866  1.00  0.00           C  
ATOM    812  H5    U    26      43.622  38.453  55.965  1.00  0.00           H  
ATOM    813  C4    U    26      44.909  39.769  56.944  1.00  0.00           C  
ATOM    814  O4    U    26      45.044  39.180  57.970  1.00  0.00           O  
ATOM    815  N3    U    26      45.663  40.942  56.718  1.00  0.00           N  
ATOM    816  H3    U    26      46.277  41.164  57.488  1.00  0.00           H  
ATOM    817  C2    U    26      45.554  41.723  55.610  1.00  0.00           C  
ATOM    818  O2    U    26      46.190  42.737  55.490  1.00  0.00           O  
ATOM    819  C3'   U    26      44.362  40.825  51.495  1.00  0.00           C  
ATOM    820  H3'   U    26      44.271  39.882  52.035  1.00  0.00           H  
ATOM    821  C2'   U    26      45.358  41.786  52.223  1.00  0.00           C  
ATOM    822  H2'   U    26      46.301  41.312  52.493  1.00  0.00           H  
ATOM    823  O2'   U    26      45.601  42.963  51.453  1.00  0.00           O  
ATOM    824 HO2'   U    26      44.932  43.080  50.775  1.00  0.00           H  
ATOM    825  O3'   U    26      44.753  40.507  50.183  1.00  0.00           O  
ATOM    826  P     A    27      45.722  39.382  49.852  1.00  0.00           P  
ATOM    827  OP1   A    27      45.941  39.247  48.362  1.00  0.00           O  
ATOM    828  OP2   A    27      45.061  38.203  50.578  1.00  0.00           O  
ATOM    829  O5'   A    27      47.125  39.682  50.538  1.00  0.00           O  
ATOM    830  C5'   A    27      48.069  40.540  49.956  1.00  0.00           C  
ATOM    831  H5'   A    27      47.652  41.452  49.528  1.00  0.00           H  
ATOM    832 H5''   A    27      48.427  39.919  49.134  1.00  0.00           H  
ATOM    833  C4'   A    27      49.226  40.787  50.866  1.00  0.00           C  
ATOM    834  H4'   A    27      49.938  41.422  50.340  1.00  0.00           H  
ATOM    835  O4'   A    27      48.950  41.359  52.154  1.00  0.00           O  
ATOM    836  C1'   A    27      49.640  40.633  53.159  1.00  0.00           C  
ATOM    837  H1'   A    27      50.261  41.278  53.781  1.00  0.00           H  
ATOM    838  N9    A    27      48.744  39.995  54.160  1.00  0.00           N  
ATOM    839  C8    A    27      47.557  39.259  53.996  1.00  0.00           C  
ATOM    840  H8    A    27      47.103  39.263  53.016  1.00  0.00           H  
ATOM    841  N7    A    27      47.234  38.572  55.102  1.00  0.00           N  
ATOM    842  C5    A    27      48.194  38.932  56.061  1.00  0.00           C  
ATOM    843  C6    A    27      48.505  38.653  57.408  1.00  0.00           C  
ATOM    844  N6    A    27      48.006  37.691  58.138  1.00  0.00           N  
ATOM    845  H61   A    27      47.302  37.080  57.747  1.00  0.00           H  
ATOM    846  H62   A    27      48.413  37.491  59.040  1.00  0.00           H  
ATOM    847  N1    A    27      49.751  38.982  57.893  1.00  0.00           N  
ATOM    848  C2    A    27      50.506  39.775  57.215  1.00  0.00           C  
ATOM    849  H2    A    27      51.482  40.034  57.599  1.00  0.00           H  
ATOM    850  N3    A    27      50.300  40.139  56.026  1.00  0.00           N  
ATOM    851  C4    A    27      49.149  39.768  55.468  1.00  0.00           C  
ATOM    852  C3'   A    27      50.016  39.465  51.087  1.00  0.00           C  
ATOM    853  H3'   A    27      49.287  38.658  51.159  1.00  0.00           H  
ATOM    854  C2'   A    27      50.655  39.583  52.475  1.00  0.00           C  
ATOM    855  H2'   A    27      50.798  38.575  52.864  1.00  0.00           H  
ATOM    856  O2'   A    27      51.902  40.214  52.403  1.00  0.00           O  
ATOM    857 HO2'   A    27      51.882  40.982  51.827  1.00  0.00           H  
ATOM    858  O3'   A    27      51.024  39.299  50.168  1.00  0.00           O  
ATOM    859  P     C    28      51.698  37.884  49.809  1.00  0.00           P  
ATOM    860  OP1   C    28      52.542  38.192  48.647  1.00  0.00           O  
ATOM    861  OP2   C    28      50.592  36.925  49.730  1.00  0.00           O  
ATOM    862  O5'   C    28      52.658  37.338  50.937  1.00  0.00           O  
ATOM    863  C5'   C    28      53.922  37.990  51.059  1.00  0.00           C  
ATOM    864  H5'   C    28      53.894  39.069  50.911  1.00  0.00           H  
ATOM    865 H5''   C    28      54.580  37.769  50.218  1.00  0.00           H  
ATOM    866  C4'   C    28      54.571  37.840  52.393  1.00  0.00           C  
ATOM    867  H4'   C    28      55.572  38.254  52.273  1.00  0.00           H  
ATOM    868  O4'   C    28      53.723  38.326  53.411  1.00  0.00           O  
ATOM    869  C1'   C    28      53.837  37.551  54.609  1.00  0.00           C  
ATOM    870  H1'   C    28      54.227  38.142  55.438  1.00  0.00           H  
ATOM    871  N1    C    28      52.507  37.001  55.041  1.00  0.00           N  
ATOM    872  C6    C    28      51.736  36.369  54.140  1.00  0.00           C  
ATOM    873  H6    C    28      51.944  36.521  53.091  1.00  0.00           H  
ATOM    874  C5    C    28      50.636  35.682  54.558  1.00  0.00           C  
ATOM    875  H5    C    28      49.967  35.213  53.852  1.00  0.00           H  
ATOM    876  C4    C    28      50.406  35.616  55.945  1.00  0.00           C  
ATOM    877  N4    C    28      49.439  34.907  56.492  1.00  0.00           N  
ATOM    878  H41   C    28      48.650  34.576  55.957  1.00  0.00           H  
ATOM    879  H42   C    28      49.358  35.079  57.484  1.00  0.00           H  
ATOM    880  N3    C    28      51.236  36.175  56.869  1.00  0.00           N  
ATOM    881  C2    C    28      52.315  36.781  56.431  1.00  0.00           C  
ATOM    882  O2    C    28      53.054  37.363  57.239  1.00  0.00           O  
ATOM    883  C3'   C    28      54.800  36.374  52.765  1.00  0.00           C  
ATOM    884  H3'   C    28      53.936  35.778  52.471  1.00  0.00           H  
ATOM    885  C2'   C    28      54.909  36.544  54.293  1.00  0.00           C  
ATOM    886  H2'   C    28      54.673  35.595  54.776  1.00  0.00           H  
ATOM    887  O2'   C    28      56.179  36.985  54.710  1.00  0.00           O  
ATOM    888 HO2'   C    28      56.639  37.026  53.868  1.00  0.00           H  
ATOM    889  O3'   C    28      55.988  35.925  52.149  1.00  0.00           O  
ATOM    890  P     A    29      56.359  34.338  51.983  1.00  0.00           P  
ATOM    891  OP1   A    29      57.607  34.340  51.167  1.00  0.00           O  
ATOM    892  OP2   A    29      55.172  33.582  51.445  1.00  0.00           O  
ATOM    893  O5'   A    29      56.646  33.900  53.467  1.00  0.00           O  
ATOM    894  C5'   A    29      57.789  34.204  54.167  1.00  0.00           C  
ATOM    895  H5'   A    29      58.023  35.269  54.175  1.00  0.00           H  
ATOM    896 H5''   A    29      58.610  33.739  53.621  1.00  0.00           H  
ATOM    897  C4'   A    29      57.777  33.703  55.673  1.00  0.00           C  
ATOM    898  H4'   A    29      58.677  34.111  56.133  1.00  0.00           H  
ATOM    899  O4'   A    29      56.740  34.241  56.501  1.00  0.00           O  
ATOM    900  C1'   A    29      56.405  33.206  57.442  1.00  0.00           C  
ATOM    901  H1'   A    29      56.449  33.612  58.453  1.00  0.00           H  
ATOM    902  N9    A    29      54.999  32.777  57.228  1.00  0.00           N  
ATOM    903  C8    A    29      54.161  33.003  56.152  1.00  0.00           C  
ATOM    904  H8    A    29      54.452  33.254  55.142  1.00  0.00           H  
ATOM    905  N7    A    29      52.911  32.797  56.386  1.00  0.00           N  
ATOM    906  C5    A    29      52.827  32.360  57.651  1.00  0.00           C  
ATOM    907  C6    A    29      51.795  31.889  58.492  1.00  0.00           C  
ATOM    908  N6    A    29      50.535  31.802  58.093  1.00  0.00           N  
ATOM    909  H61   A    29      50.402  32.083  57.133  1.00  0.00           H  
ATOM    910  H62   A    29      49.911  31.137  58.528  1.00  0.00           H  
ATOM    911  N1    A    29      52.049  31.388  59.614  1.00  0.00           N  
ATOM    912  C2    A    29      53.273  31.438  60.067  1.00  0.00           C  
ATOM    913  H2    A    29      53.371  31.044  61.068  1.00  0.00           H  
ATOM    914  N3    A    29      54.377  31.914  59.432  1.00  0.00           N  
ATOM    915  C4    A    29      54.126  32.335  58.175  1.00  0.00           C  
ATOM    916  C3'   A    29      57.660  32.200  55.795  1.00  0.00           C  
ATOM    917  H3'   A    29      56.766  31.827  55.296  1.00  0.00           H  
ATOM    918  C2'   A    29      57.423  32.101  57.321  1.00  0.00           C  
ATOM    919  H2'   A    29      57.072  31.106  57.593  1.00  0.00           H  
ATOM    920  O2'   A    29      58.410  32.607  58.225  1.00  0.00           O  
ATOM    921 HO2'   A    29      58.498  32.116  59.045  1.00  0.00           H  
ATOM    922  O3'   A    29      58.808  31.546  55.399  1.00  0.00           O  
ATOM    923  P     C    30      58.695  30.148  54.751  1.00  0.00           P  
ATOM    924  OP1   C    30      60.071  29.770  54.354  1.00  0.00           O  
ATOM    925  OP2   C    30      57.656  30.078  53.679  1.00  0.00           O  
ATOM    926  O5'   C    30      58.355  29.229  56.074  1.00  0.00           O  
ATOM    927  C5'   C    30      59.290  28.960  57.038  1.00  0.00           C  
ATOM    928  H5'   C    30      59.749  29.892  57.369  1.00  0.00           H  
ATOM    929 H5''   C    30      60.022  28.407  56.450  1.00  0.00           H  
ATOM    930  C4'   C    30      58.777  28.199  58.235  1.00  0.00           C  
ATOM    931  H4'   C    30      59.540  28.100  59.007  1.00  0.00           H  
ATOM    932  O4'   C    30      57.729  28.927  58.798  1.00  0.00           O  
ATOM    933  C1'   C    30      56.660  28.124  59.275  1.00  0.00           C  
ATOM    934  H1'   C    30      56.368  28.381  60.293  1.00  0.00           H  
ATOM    935  N1    C    30      55.358  28.172  58.596  1.00  0.00           N  
ATOM    936  C6    C    30      55.194  28.878  57.402  1.00  0.00           C  
ATOM    937  H6    C    30      56.095  29.251  56.938  1.00  0.00           H  
ATOM    938  C5    C    30      54.057  29.048  56.785  1.00  0.00           C  
ATOM    939  H5    C    30      54.076  29.609  55.862  1.00  0.00           H  
ATOM    940  C4    C    30      52.911  28.579  57.399  1.00  0.00           C  
ATOM    941  N4    C    30      51.779  28.923  56.873  1.00  0.00           N  
ATOM    942  H41   C    30      50.839  28.673  57.146  1.00  0.00           H  
ATOM    943  H42   C    30      51.843  29.520  56.062  1.00  0.00           H  
ATOM    944  N3    C    30      52.992  27.812  58.533  1.00  0.00           N  
ATOM    945  C2    C    30      54.206  27.625  59.174  1.00  0.00           C  
ATOM    946  O2    C    30      54.099  26.847  60.123  1.00  0.00           O  
ATOM    947  C3'   C    30      58.162  26.852  57.892  1.00  0.00           C  
ATOM    948  H3'   C    30      57.472  26.960  57.055  1.00  0.00           H  
ATOM    949  C2'   C    30      57.271  26.761  59.173  1.00  0.00           C  
ATOM    950  H2'   C    30      56.522  26.001  58.952  1.00  0.00           H  
ATOM    951  O2'   C    30      57.976  26.330  60.395  1.00  0.00           O  
ATOM    952 HO2'   C    30      58.868  26.060  60.165  1.00  0.00           H  
ATOM    953  O3'   C    30      59.074  25.805  57.797  1.00  0.00           O  
ATOM    954  P     C    31      58.646  24.586  56.851  1.00  0.00           P  
ATOM    955  OP1   C    31      59.530  23.503  57.221  1.00  0.00           O  
ATOM    956  OP2   C    31      58.617  24.957  55.461  1.00  0.00           O  
ATOM    957  O5'   C    31      57.201  24.060  57.222  1.00  0.00           O  
ATOM    958  C5'   C    31      56.980  23.421  58.429  1.00  0.00           C  
ATOM    959  H5'   C    31      57.415  24.009  59.237  1.00  0.00           H  
ATOM    960 H5''   C    31      57.449  22.440  58.358  1.00  0.00           H  
ATOM    961  C4'   C    31      55.471  23.216  58.734  1.00  0.00           C  
ATOM    962  H4'   C    31      55.399  22.787  59.733  1.00  0.00           H  
ATOM    963  O4'   C    31      54.820  24.389  58.633  1.00  0.00           O  
ATOM    964  C1'   C    31      53.431  23.965  58.457  1.00  0.00           C  
ATOM    965  H1'   C    31      52.920  24.145  59.403  1.00  0.00           H  
ATOM    966  N1    C    31      52.717  24.672  57.375  1.00  0.00           N  
ATOM    967  C6    C    31      53.361  25.290  56.307  1.00  0.00           C  
ATOM    968  H6    C    31      54.429  25.237  56.159  1.00  0.00           H  
ATOM    969  C5    C    31      52.585  25.839  55.324  1.00  0.00           C  
ATOM    970  H5    C    31      53.061  26.304  54.473  1.00  0.00           H  
ATOM    971  C4    C    31      51.190  25.783  55.488  1.00  0.00           C  
ATOM    972  N4    C    31      50.416  26.447  54.696  1.00  0.00           N  
ATOM    973  H41   C    31      50.928  27.095  54.114  1.00  0.00           H  
ATOM    974  H42   C    31      49.418  26.364  54.827  1.00  0.00           H  
ATOM    975  N3    C    31      50.608  25.336  56.578  1.00  0.00           N  
ATOM    976  C2    C    31      51.330  24.778  57.551  1.00  0.00           C  
ATOM    977  O2    C    31      50.730  24.444  58.572  1.00  0.00           O  
ATOM    978  C3'   C    31      54.759  22.198  57.746  1.00  0.00           C  
ATOM    979  H3'   C    31      54.927  22.619  56.754  1.00  0.00           H  
ATOM    980  C2'   C    31      53.426  22.442  58.222  1.00  0.00           C  
ATOM    981  H2'   C    31      52.694  22.266  57.433  1.00  0.00           H  
ATOM    982  O2'   C    31      53.100  21.786  59.477  1.00  0.00           O  
ATOM    983 HO2'   C    31      52.145  21.703  59.527  1.00  0.00           H  
ATOM    984  O3'   C    31      55.277  20.858  57.938  1.00  0.00           O  
ATOM    985  P     G    32      55.085  19.860  56.729  1.00  0.00           P  
ATOM    986  OP1   G    32      55.908  18.683  57.085  1.00  0.00           O  
ATOM    987  OP2   G    32      55.373  20.585  55.479  1.00  0.00           O  
ATOM    988  O5'   G    32      53.541  19.495  56.875  1.00  0.00           O  
ATOM    989  C5'   G    32      53.169  18.614  57.921  1.00  0.00           C  
ATOM    990  H5'   G    32      53.483  19.066  58.862  1.00  0.00           H  
ATOM    991 H5''   G    32      53.555  17.598  57.837  1.00  0.00           H  
ATOM    992  C4'   G    32      51.606  18.595  57.985  1.00  0.00           C  
ATOM    993  H4'   G    32      51.289  17.942  58.799  1.00  0.00           H  
ATOM    994  O4'   G    32      51.133  19.889  58.073  1.00  0.00           O  
ATOM    995  C1'   G    32      49.920  20.098  57.321  1.00  0.00           C  
ATOM    996  H1'   G    32      49.104  20.490  57.928  1.00  0.00           H  
ATOM    997  N9    G    32      50.156  20.961  56.134  1.00  0.00           N  
ATOM    998  C8    G    32      51.282  21.399  55.532  1.00  0.00           C  
ATOM    999  H8    G    32      52.285  21.079  55.776  1.00  0.00           H  
ATOM   1000  N7    G    32      51.049  22.308  54.635  1.00  0.00           N  
ATOM   1001  C5    G    32      49.686  22.476  54.593  1.00  0.00           C  
ATOM   1002  C6    G    32      48.785  23.320  53.813  1.00  0.00           C  
ATOM   1003  O6    G    32      49.107  24.097  52.955  1.00  0.00           O  
ATOM   1004  N1    G    32      47.451  23.177  54.172  1.00  0.00           N  
ATOM   1005  H1    G    32      46.910  23.877  53.684  1.00  0.00           H  
ATOM   1006  C2    G    32      46.952  22.338  55.103  1.00  0.00           C  
ATOM   1007  N2    G    32      45.696  22.395  55.380  1.00  0.00           N  
ATOM   1008  H21   G    32      45.261  21.722  55.995  1.00  0.00           H  
ATOM   1009  H22   G    32      45.060  22.956  54.831  1.00  0.00           H  
ATOM   1010  N3    G    32      47.718  21.526  55.816  1.00  0.00           N  
ATOM   1011  C4    G    32      49.100  21.612  55.536  1.00  0.00           C  
ATOM   1012  C3'   G    32      50.919  18.088  56.773  1.00  0.00           C  
ATOM   1013  H3'   G    32      51.260  18.577  55.861  1.00  0.00           H  
ATOM   1014  C2'   G    32      49.504  18.722  56.846  1.00  0.00           C  
ATOM   1015  H2'   G    32      48.887  18.778  55.950  1.00  0.00           H  
ATOM   1016  O2'   G    32      48.609  18.267  57.833  1.00  0.00           O  
ATOM   1017 HO2'   G    32      48.743  17.339  58.041  1.00  0.00           H  
ATOM   1018  O3'   G    32      50.809  16.676  56.661  1.00  0.00           O  
ATOM   1019  P     U    33      50.637  15.966  55.341  1.00  0.00           P  
ATOM   1020  OP1   U    33      50.795  14.443  55.568  1.00  0.00           O  
ATOM   1021  OP2   U    33      51.549  16.644  54.411  1.00  0.00           O  
ATOM   1022  O5'   U    33      49.178  16.205  54.700  1.00  0.00           O  
ATOM   1023  C5'   U    33      48.010  15.645  55.297  1.00  0.00           C  
ATOM   1024  H5'   U    33      48.081  15.801  56.373  1.00  0.00           H  
ATOM   1025 H5''   U    33      47.841  14.570  55.226  1.00  0.00           H  
ATOM   1026  C4'   U    33      46.882  16.484  54.780  1.00  0.00           C  
ATOM   1027  H4'   U    33      45.900  16.277  55.206  1.00  0.00           H  
ATOM   1028  O4'   U    33      47.131  17.939  54.924  1.00  0.00           O  
ATOM   1029  C1'   U    33      46.544  18.698  53.813  1.00  0.00           C  
ATOM   1030  H1'   U    33      45.742  19.375  54.106  1.00  0.00           H  
ATOM   1031  N1    U    33      47.437  19.493  52.949  1.00  0.00           N  
ATOM   1032  C6    U    33      48.791  19.250  52.905  1.00  0.00           C  
ATOM   1033  H6    U    33      49.211  18.488  53.544  1.00  0.00           H  
ATOM   1034  C5    U    33      49.534  20.000  52.094  1.00  0.00           C  
ATOM   1035  H5    U    33      50.612  19.964  52.147  1.00  0.00           H  
ATOM   1036  C4    U    33      49.003  21.087  51.304  1.00  0.00           C  
ATOM   1037  O4    U    33      49.729  21.926  50.720  1.00  0.00           O  
ATOM   1038  N3    U    33      47.614  21.171  51.309  1.00  0.00           N  
ATOM   1039  H3    U    33      47.229  21.842  50.661  1.00  0.00           H  
ATOM   1040  C2    U    33      46.833  20.472  52.120  1.00  0.00           C  
ATOM   1041  O2    U    33      45.597  20.623  52.041  1.00  0.00           O  
ATOM   1042  C3'   U    33      46.746  16.344  53.234  1.00  0.00           C  
ATOM   1043  H3'   U    33      47.701  16.233  52.720  1.00  0.00           H  
ATOM   1044  C2'   U    33      45.904  17.573  52.940  1.00  0.00           C  
ATOM   1045  H2'   U    33      45.807  17.824  51.883  1.00  0.00           H  
ATOM   1046  O2'   U    33      44.591  17.356  53.335  1.00  0.00           O  
ATOM   1047 HO2'   U    33      44.611  16.407  53.477  1.00  0.00           H  
ATOM   1048  O3'   U    33      45.919  15.152  52.968  1.00  0.00           O  
ATOM   1049  P     G    34      45.791  14.459  51.604  1.00  0.00           P  
ATOM   1050  OP1   G    34      45.072  13.193  51.746  1.00  0.00           O  
ATOM   1051  OP2   G    34      47.126  14.437  51.028  1.00  0.00           O  
ATOM   1052  O5'   G    34      44.864  15.447  50.759  1.00  0.00           O  
ATOM   1053  C5'   G    34      43.462  15.406  50.846  1.00  0.00           C  
ATOM   1054  H5'   G    34      43.201  15.505  51.900  1.00  0.00           H  
ATOM   1055 H5''   G    34      43.156  14.442  50.438  1.00  0.00           H  
ATOM   1056  C4'   G    34      42.840  16.471  49.938  1.00  0.00           C  
ATOM   1057  H4'   G    34      41.790  16.426  50.230  1.00  0.00           H  
ATOM   1058  O4'   G    34      43.355  17.782  50.219  1.00  0.00           O  
ATOM   1059  C1'   G    34      43.011  18.573  49.079  1.00  0.00           C  
ATOM   1060  H1'   G    34      42.296  19.356  49.331  1.00  0.00           H  
ATOM   1061  N9    G    34      44.204  19.319  48.649  1.00  0.00           N  
ATOM   1062  C8    G    34      45.479  19.202  49.073  1.00  0.00           C  
ATOM   1063  H8    G    34      45.838  18.429  49.737  1.00  0.00           H  
ATOM   1064  N7    G    34      46.330  19.999  48.454  1.00  0.00           N  
ATOM   1065  C5    G    34      45.545  20.730  47.582  1.00  0.00           C  
ATOM   1066  C6    G    34      45.925  21.766  46.621  1.00  0.00           C  
ATOM   1067  O6    G    34      47.013  22.265  46.355  1.00  0.00           O  
ATOM   1068  N1    G    34      44.840  22.171  45.946  1.00  0.00           N  
ATOM   1069  H1    G    34      45.023  22.827  45.200  1.00  0.00           H  
ATOM   1070  C2    G    34      43.590  21.813  46.170  1.00  0.00           C  
ATOM   1071  N2    G    34      42.721  22.352  45.431  1.00  0.00           N  
ATOM   1072  H21   G    34      41.777  22.277  45.782  1.00  0.00           H  
ATOM   1073  H22   G    34      42.997  23.055  44.761  1.00  0.00           H  
ATOM   1074  N3    G    34      43.180  20.923  47.054  1.00  0.00           N  
ATOM   1075  C4    G    34      44.191  20.382  47.783  1.00  0.00           C  
ATOM   1076  C3'   G    34      43.038  16.296  48.452  1.00  0.00           C  
ATOM   1077  H3'   G    34      44.104  16.193  48.253  1.00  0.00           H  
ATOM   1078  C2'   G    34      42.477  17.705  47.980  1.00  0.00           C  
ATOM   1079  H2'   G    34      42.900  17.951  47.006  1.00  0.00           H  
ATOM   1080  O2'   G    34      41.143  17.928  48.056  1.00  0.00           O  
ATOM   1081 HO2'   G    34      40.883  18.545  47.367  1.00  0.00           H  
ATOM   1082  O3'   G    34      42.332  15.226  47.950  1.00  0.00           O  
ATOM   1083  P     C    35      42.745  14.333  46.731  1.00  0.00           P  
ATOM   1084  OP1   C    35      41.852  13.202  46.619  1.00  0.00           O  
ATOM   1085  OP2   C    35      44.193  13.992  46.862  1.00  0.00           O  
ATOM   1086  O5'   C    35      42.612  15.148  45.375  1.00  0.00           O  
ATOM   1087  C5'   C    35      41.405  15.857  45.073  1.00  0.00           C  
ATOM   1088  H5'   C    35      40.865  16.337  45.889  1.00  0.00           H  
ATOM   1089 H5''   C    35      40.721  15.105  44.679  1.00  0.00           H  
ATOM   1090  C4'   C    35      41.477  17.008  44.025  1.00  0.00           C  
ATOM   1091  H4'   C    35      40.455  17.383  43.958  1.00  0.00           H  
ATOM   1092  O4'   C    35      42.312  18.045  44.490  1.00  0.00           O  
ATOM   1093  C1'   C    35      43.394  18.271  43.580  1.00  0.00           C  
ATOM   1094  H1'   C    35      43.098  19.133  42.982  1.00  0.00           H  
ATOM   1095  N1    C    35      44.759  18.453  44.164  1.00  0.00           N  
ATOM   1096  C6    C    35      45.105  17.827  45.318  1.00  0.00           C  
ATOM   1097  H6    C    35      44.348  17.241  45.818  1.00  0.00           H  
ATOM   1098  C5    C    35      46.379  17.942  45.777  1.00  0.00           C  
ATOM   1099  H5    C    35      46.661  17.499  46.721  1.00  0.00           H  
ATOM   1100  C4    C    35      47.249  18.805  45.073  1.00  0.00           C  
ATOM   1101  N4    C    35      48.444  19.077  45.562  1.00  0.00           N  
ATOM   1102  H41   C    35      49.211  19.160  44.910  1.00  0.00           H  
ATOM   1103  H42   C    35      48.544  18.871  46.545  1.00  0.00           H  
ATOM   1104  N3    C    35      46.890  19.397  43.977  1.00  0.00           N  
ATOM   1105  C2    C    35      45.639  19.285  43.496  1.00  0.00           C  
ATOM   1106  O2    C    35      45.201  19.914  42.481  1.00  0.00           O  
ATOM   1107  C3'   C    35      41.906  16.558  42.623  1.00  0.00           C  
ATOM   1108  H3'   C    35      41.866  15.484  42.444  1.00  0.00           H  
ATOM   1109  C2'   C    35      43.311  16.981  42.712  1.00  0.00           C  
ATOM   1110  H2'   C    35      43.845  16.217  43.276  1.00  0.00           H  
ATOM   1111  O2'   C    35      43.893  17.066  41.438  1.00  0.00           O  
ATOM   1112 HO2'   C    35      43.560  17.896  41.091  1.00  0.00           H  
ATOM   1113  O3'   C    35      41.203  17.325  41.673  1.00  0.00           O  
ATOM   1114  P     G    36      39.642  16.973  41.398  1.00  0.00           P  
ATOM   1115  OP1   G    36      39.230  15.808  42.268  1.00  0.00           O  
ATOM   1116  OP2   G    36      39.431  16.807  39.910  1.00  0.00           O  
ATOM   1117  O5'   G    36      38.946  18.330  41.895  1.00  0.00           O  
ATOM   1118  C5'   G    36      37.905  18.367  42.832  1.00  0.00           C  
ATOM   1119  H5'   G    36      38.193  17.729  43.667  1.00  0.00           H  
ATOM   1120 H5''   G    36      37.003  17.942  42.391  1.00  0.00           H  
ATOM   1121  C4'   G    36      37.527  19.845  43.310  1.00  0.00           C  
ATOM   1122  H4'   G    36      36.771  19.719  44.085  1.00  0.00           H  
ATOM   1123  O4'   G    36      38.580  20.452  44.004  1.00  0.00           O  
ATOM   1124  C1'   G    36      38.740  21.820  43.575  1.00  0.00           C  
ATOM   1125  H1'   G    36      39.011  22.358  44.484  1.00  0.00           H  
ATOM   1126  N9    G    36      39.972  22.002  42.741  1.00  0.00           N  
ATOM   1127  C8    G    36      40.747  21.090  42.111  1.00  0.00           C  
ATOM   1128  H8    G    36      40.514  20.055  42.310  1.00  0.00           H  
ATOM   1129  N7    G    36      41.692  21.515  41.348  1.00  0.00           N  
ATOM   1130  C5    G    36      41.454  22.923  41.478  1.00  0.00           C  
ATOM   1131  C6    G    36      42.221  23.987  40.904  1.00  0.00           C  
ATOM   1132  O6    G    36      43.126  23.971  40.167  1.00  0.00           O  
ATOM   1133  N1    G    36      41.696  25.226  41.253  1.00  0.00           N  
ATOM   1134  H1    G    36      42.140  25.974  40.739  1.00  0.00           H  
ATOM   1135  C2    G    36      40.669  25.399  42.081  1.00  0.00           C  
ATOM   1136  N2    G    36      40.250  26.572  42.243  1.00  0.00           N  
ATOM   1137  H21   G    36      39.447  26.715  42.838  1.00  0.00           H  
ATOM   1138  H22   G    36      40.661  27.382  41.800  1.00  0.00           H  
ATOM   1139  N3    G    36      40.015  24.427  42.763  1.00  0.00           N  
ATOM   1140  C4    G    36      40.494  23.189  42.386  1.00  0.00           C  
ATOM   1141  C3'   G    36      37.098  20.786  42.141  1.00  0.00           C  
ATOM   1142  H3'   G    36      37.850  20.530  41.395  1.00  0.00           H  
ATOM   1143  C2'   G    36      37.472  22.182  42.827  1.00  0.00           C  
ATOM   1144  H2'   G    36      37.736  22.897  42.047  1.00  0.00           H  
ATOM   1145  O2'   G    36      36.459  22.668  43.732  1.00  0.00           O  
ATOM   1146 HO2'   G    36      36.160  23.536  43.451  1.00  0.00           H  
ATOM   1147  O3'   G    36      35.732  20.550  41.771  1.00  0.00           O  
ATOM   1148  P     G    37      35.309  20.788  40.259  1.00  0.00           P  
ATOM   1149  OP1   G    37      33.901  20.314  40.109  1.00  0.00           O  
ATOM   1150  OP2   G    37      36.354  20.196  39.380  1.00  0.00           O  
ATOM   1151  O5'   G    37      35.308  22.332  40.081  1.00  0.00           O  
ATOM   1152  C5'   G    37      34.433  23.191  40.825  1.00  0.00           C  
ATOM   1153  H5'   G    37      34.412  23.041  41.904  1.00  0.00           H  
ATOM   1154 H5''   G    37      33.483  23.062  40.307  1.00  0.00           H  
ATOM   1155  C4'   G    37      34.950  24.646  40.648  1.00  0.00           C  
ATOM   1156  H4'   G    37      34.261  25.355  41.106  1.00  0.00           H  
ATOM   1157  O4'   G    37      36.306  24.871  41.087  1.00  0.00           O  
ATOM   1158  C1'   G    37      36.910  25.895  40.248  1.00  0.00           C  
ATOM   1159  H1'   G    37      37.334  26.683  40.870  1.00  0.00           H  
ATOM   1160  N9    G    37      38.087  25.255  39.520  1.00  0.00           N  
ATOM   1161  C8    G    37      38.590  23.966  39.527  1.00  0.00           C  
ATOM   1162  H8    G    37      38.022  23.176  39.995  1.00  0.00           H  
ATOM   1163  N7    G    37      39.682  23.756  38.891  1.00  0.00           N  
ATOM   1164  C5    G    37      39.936  25.050  38.369  1.00  0.00           C  
ATOM   1165  C6    G    37      41.040  25.536  37.608  1.00  0.00           C  
ATOM   1166  O6    G    37      42.038  24.920  37.197  1.00  0.00           O  
ATOM   1167  N1    G    37      40.967  26.940  37.403  1.00  0.00           N  
ATOM   1168  H1    G    37      41.842  27.353  37.113  1.00  0.00           H  
ATOM   1169  C2    G    37      39.997  27.746  37.820  1.00  0.00           C  
ATOM   1170  N2    G    37      40.053  29.008  37.458  1.00  0.00           N  
ATOM   1171  H21   G    37      39.305  29.660  37.646  1.00  0.00           H  
ATOM   1172  H22   G    37      40.869  29.352  36.971  1.00  0.00           H  
ATOM   1173  N3    G    37      38.940  27.301  38.522  1.00  0.00           N  
ATOM   1174  C4    G    37      38.986  25.970  38.825  1.00  0.00           C  
ATOM   1175  C3'   G    37      34.929  25.089  39.134  1.00  0.00           C  
ATOM   1176  H3'   G    37      35.417  24.347  38.502  1.00  0.00           H  
ATOM   1177  C2'   G    37      35.860  26.282  39.224  1.00  0.00           C  
ATOM   1178  H2'   G    37      36.318  26.559  38.275  1.00  0.00           H  
ATOM   1179  O2'   G    37      35.135  27.374  39.724  1.00  0.00           O  
ATOM   1180 HO2'   G    37      35.520  28.241  39.574  1.00  0.00           H  
ATOM   1181  O3'   G    37      33.576  25.402  38.838  1.00  0.00           O  
ATOM   1182  P     C    38      33.159  25.624  37.368  1.00  0.00           P  
ATOM   1183  OP1   C    38      31.926  26.438  37.360  1.00  0.00           O  
ATOM   1184  OP2   C    38      33.158  24.299  36.796  1.00  0.00           O  
ATOM   1185  O5'   C    38      34.253  26.436  36.507  1.00  0.00           O  
ATOM   1186  C5'   C    38      34.315  27.835  36.519  1.00  0.00           C  
ATOM   1187  H5'   C    38      34.420  28.022  37.587  1.00  0.00           H  
ATOM   1188 H5''   C    38      33.392  28.330  36.216  1.00  0.00           H  
ATOM   1189  C4'   C    38      35.340  28.456  35.618  1.00  0.00           C  
ATOM   1190  H4'   C    38      35.304  29.536  35.765  1.00  0.00           H  
ATOM   1191  O4'   C    38      36.656  28.119  36.053  1.00  0.00           O  
ATOM   1192  C1'   C    38      37.535  28.315  34.959  1.00  0.00           C  
ATOM   1193  H1'   C    38      38.152  29.173  35.225  1.00  0.00           H  
ATOM   1194  N1    C    38      38.299  27.016  34.854  1.00  0.00           N  
ATOM   1195  C6    C    38      38.000  25.846  35.547  1.00  0.00           C  
ATOM   1196  H6    C    38      37.023  25.845  36.010  1.00  0.00           H  
ATOM   1197  C5    C    38      38.757  24.781  35.307  1.00  0.00           C  
ATOM   1198  H5    C    38      38.501  23.838  35.767  1.00  0.00           H  
ATOM   1199  C4    C    38      39.944  24.974  34.535  1.00  0.00           C  
ATOM   1200  N4    C    38      40.908  24.171  34.621  1.00  0.00           N  
ATOM   1201  H41   C    38      40.638  23.252  34.942  1.00  0.00           H  
ATOM   1202  H42   C    38      41.745  24.310  34.073  1.00  0.00           H  
ATOM   1203  N3    C    38      40.222  25.996  33.880  1.00  0.00           N  
ATOM   1204  C2    C    38      39.385  27.021  34.002  1.00  0.00           C  
ATOM   1205  O2    C    38      39.554  28.095  33.360  1.00  0.00           O  
ATOM   1206  C3'   C    38      35.250  28.141  34.145  1.00  0.00           C  
ATOM   1207  H3'   C    38      35.213  27.071  33.942  1.00  0.00           H  
ATOM   1208  C2'   C    38      36.686  28.657  33.735  1.00  0.00           C  
ATOM   1209  H2'   C    38      37.008  28.247  32.778  1.00  0.00           H  
ATOM   1210  O2'   C    38      36.682  30.068  33.724  1.00  0.00           O  
ATOM   1211 HO2'   C    38      36.031  30.387  33.095  1.00  0.00           H  
ATOM   1212  O3'   C    38      34.193  28.804  33.433  1.00  0.00           O  
ATOM   1213  P     A    39      33.625  28.385  31.966  1.00  0.00           P  
ATOM   1214  OP1   A    39      32.715  29.457  31.596  1.00  0.00           O  
ATOM   1215  OP2   A    39      32.977  27.079  31.948  1.00  0.00           O  
ATOM   1216  O5'   A    39      34.946  28.207  31.066  1.00  0.00           O  
ATOM   1217  C5'   A    39      35.507  29.347  30.518  1.00  0.00           C  
ATOM   1218  H5'   A    39      35.786  30.117  31.238  1.00  0.00           H  
ATOM   1219 H5''   A    39      34.766  29.836  29.885  1.00  0.00           H  
ATOM   1220  C4'   A    39      36.729  29.002  29.650  1.00  0.00           C  
ATOM   1221  H4'   A    39      37.129  29.867  29.120  1.00  0.00           H  
ATOM   1222  O4'   A    39      37.761  28.449  30.457  1.00  0.00           O  
ATOM   1223  C1'   A    39      38.585  27.521  29.765  1.00  0.00           C  
ATOM   1224  H1'   A    39      39.595  27.930  29.734  1.00  0.00           H  
ATOM   1225  N9    A    39      38.510  26.334  30.597  1.00  0.00           N  
ATOM   1226  C8    A    39      37.425  25.890  31.382  1.00  0.00           C  
ATOM   1227  H8    A    39      36.461  26.375  31.439  1.00  0.00           H  
ATOM   1228  N7    A    39      37.650  24.679  31.873  1.00  0.00           N  
ATOM   1229  C5    A    39      38.954  24.424  31.394  1.00  0.00           C  
ATOM   1230  C6    A    39      39.780  23.291  31.533  1.00  0.00           C  
ATOM   1231  N6    A    39      39.376  22.236  32.264  1.00  0.00           N  
ATOM   1232  H61   A    39      39.992  21.479  32.523  1.00  0.00           H  
ATOM   1233  H62   A    39      38.576  22.305  32.877  1.00  0.00           H  
ATOM   1234  N1    A    39      41.007  23.245  30.926  1.00  0.00           N  
ATOM   1235  C2    A    39      41.290  24.321  30.215  1.00  0.00           C  
ATOM   1236  H2    A    39      42.265  24.245  29.758  1.00  0.00           H  
ATOM   1237  N3    A    39      40.665  25.466  30.058  1.00  0.00           N  
ATOM   1238  C4    A    39      39.439  25.439  30.626  1.00  0.00           C  
ATOM   1239  C3'   A    39      36.533  27.904  28.529  1.00  0.00           C  
ATOM   1240  H3'   A    39      36.002  27.009  28.851  1.00  0.00           H  
ATOM   1241  C2'   A    39      37.955  27.432  28.324  1.00  0.00           C  
ATOM   1242  H2'   A    39      38.100  26.428  27.924  1.00  0.00           H  
ATOM   1243  O2'   A    39      38.742  28.373  27.628  1.00  0.00           O  
ATOM   1244 HO2'   A    39      38.393  28.404  26.734  1.00  0.00           H  
ATOM   1245  O3'   A    39      36.012  28.593  27.388  1.00  0.00           O  
ATOM   1246  P     C    40      35.400  27.865  26.062  1.00  0.00           P  
ATOM   1247  OP1   C    40      34.724  28.876  25.299  1.00  0.00           O  
ATOM   1248  OP2   C    40      34.574  26.644  26.456  1.00  0.00           O  
ATOM   1249  O5'   C    40      36.551  27.203  25.210  1.00  0.00           O  
ATOM   1250  C5'   C    40      37.349  27.969  24.338  1.00  0.00           C  
ATOM   1251  H5'   C    40      37.677  28.904  24.792  1.00  0.00           H  
ATOM   1252 H5''   C    40      36.918  28.204  23.365  1.00  0.00           H  
ATOM   1253  C4'   C    40      38.618  27.163  23.999  1.00  0.00           C  
ATOM   1254  H4'   C    40      39.318  27.820  23.483  1.00  0.00           H  
ATOM   1255  O4'   C    40      39.181  26.769  25.259  1.00  0.00           O  
ATOM   1256  C1'   C    40      40.076  25.721  24.983  1.00  0.00           C  
ATOM   1257  H1'   C    40      41.074  26.152  25.051  1.00  0.00           H  
ATOM   1258  N1    C    40      39.886  24.616  25.984  1.00  0.00           N  
ATOM   1259  C6    C    40      38.587  24.131  26.179  1.00  0.00           C  
ATOM   1260  H6    C    40      37.688  24.568  25.769  1.00  0.00           H  
ATOM   1261  C5    C    40      38.368  23.236  27.174  1.00  0.00           C  
ATOM   1262  H5    C    40      37.425  22.752  27.381  1.00  0.00           H  
ATOM   1263  C4    C    40      39.544  22.653  27.799  1.00  0.00           C  
ATOM   1264  N4    C    40      39.452  21.709  28.745  1.00  0.00           N  
ATOM   1265  H41   C    40      38.519  21.356  28.906  1.00  0.00           H  
ATOM   1266  H42   C    40      40.281  21.350  29.195  1.00  0.00           H  
ATOM   1267  N3    C    40      40.769  22.987  27.453  1.00  0.00           N  
ATOM   1268  C2    C    40      40.965  23.986  26.574  1.00  0.00           C  
ATOM   1269  O2    C    40      42.093  24.316  26.251  1.00  0.00           O  
ATOM   1270  C3'   C    40      38.411  25.910  23.191  1.00  0.00           C  
ATOM   1271  H3'   C    40      37.561  25.389  23.632  1.00  0.00           H  
ATOM   1272  C2'   C    40      39.783  25.256  23.509  1.00  0.00           C  
ATOM   1273  H2'   C    40      39.790  24.167  23.474  1.00  0.00           H  
ATOM   1274  O2'   C    40      40.705  25.669  22.652  1.00  0.00           O  
ATOM   1275 HO2'   C    40      40.364  25.473  21.776  1.00  0.00           H  
ATOM   1276  O3'   C    40      38.217  26.135  21.763  1.00  0.00           O  
ATOM   1277  P     A    41      38.052  24.941  20.673  1.00  0.00           P  
ATOM   1278  OP1   A    41      37.424  25.528  19.466  1.00  0.00           O  
ATOM   1279  OP2   A    41      37.425  23.817  21.365  1.00  0.00           O  
ATOM   1280  O5'   A    41      39.465  24.487  20.259  1.00  0.00           O  
ATOM   1281  C5'   A    41      40.253  25.211  19.298  1.00  0.00           C  
ATOM   1282  H5'   A    41      40.382  26.283  19.448  1.00  0.00           H  
ATOM   1283 H5''   A    41      39.912  25.005  18.283  1.00  0.00           H  
ATOM   1284  C4'   A    41      41.633  24.590  19.276  1.00  0.00           C  
ATOM   1285  H4'   A    41      42.180  25.206  18.562  1.00  0.00           H  
ATOM   1286  O4'   A    41      42.346  24.514  20.513  1.00  0.00           O  
ATOM   1287  C1'   A    41      43.261  23.454  20.372  1.00  0.00           C  
ATOM   1288  H1'   A    41      44.290  23.812  20.416  1.00  0.00           H  
ATOM   1289  N9    A    41      43.043  22.428  21.450  1.00  0.00           N  
ATOM   1290  C8    A    41      42.138  22.485  22.478  1.00  0.00           C  
ATOM   1291  H8    A    41      41.387  23.259  22.550  1.00  0.00           H  
ATOM   1292  N7    A    41      42.090  21.394  23.197  1.00  0.00           N  
ATOM   1293  C5    A    41      43.079  20.627  22.611  1.00  0.00           C  
ATOM   1294  C6    A    41      43.568  19.326  22.827  1.00  0.00           C  
ATOM   1295  N6    A    41      43.257  18.671  23.973  1.00  0.00           N  
ATOM   1296  H61   A    41      43.909  17.942  24.223  1.00  0.00           H  
ATOM   1297  H62   A    41      42.452  18.965  24.506  1.00  0.00           H  
ATOM   1298  N1    A    41      44.623  18.877  22.116  1.00  0.00           N  
ATOM   1299  C2    A    41      45.144  19.671  21.145  1.00  0.00           C  
ATOM   1300  H2    A    41      45.937  19.253  20.543  1.00  0.00           H  
ATOM   1301  N3    A    41      44.785  20.903  20.906  1.00  0.00           N  
ATOM   1302  C4    A    41      43.707  21.253  21.609  1.00  0.00           C  
ATOM   1303  C3'   A    41      41.615  23.162  18.607  1.00  0.00           C  
ATOM   1304  H3'   A    41      40.988  22.452  19.146  1.00  0.00           H  
ATOM   1305  C2'   A    41      43.057  22.872  18.968  1.00  0.00           C  
ATOM   1306  H2'   A    41      43.300  21.810  18.999  1.00  0.00           H  
ATOM   1307  O2'   A    41      43.941  23.523  18.053  1.00  0.00           O  
ATOM   1308 HO2'   A    41      44.786  23.515  18.510  1.00  0.00           H  
ATOM   1309  O3'   A    41      41.330  23.310  17.221  1.00  0.00           O  
ATOM   1310  P     G    42      40.302  22.240  16.672  1.00  0.00           P  
ATOM   1311  OP1   G    42      40.078  22.475  15.230  1.00  0.00           O  
ATOM   1312  OP2   G    42      39.122  22.157  17.547  1.00  0.00           O  
ATOM   1313  O5'   G    42      41.019  20.800  16.792  1.00  0.00           O  
ATOM   1314  C5'   G    42      42.392  20.562  16.361  1.00  0.00           C  
ATOM   1315  H5'   G    42      42.981  21.418  16.689  1.00  0.00           H  
ATOM   1316 H5''   G    42      42.375  20.527  15.271  1.00  0.00           H  
ATOM   1317  C4'   G    42      42.941  19.294  16.989  1.00  0.00           C  
ATOM   1318  H4'   G    42      43.898  19.064  16.521  1.00  0.00           H  
ATOM   1319  O4'   G    42      43.109  19.445  18.418  1.00  0.00           O  
ATOM   1320  C1'   G    42      42.954  18.185  19.122  1.00  0.00           C  
ATOM   1321  H1'   G    42      43.906  17.868  19.546  1.00  0.00           H  
ATOM   1322  N9    G    42      41.763  18.334  20.074  1.00  0.00           N  
ATOM   1323  C8    G    42      40.627  19.194  19.979  1.00  0.00           C  
ATOM   1324  H8    G    42      40.492  19.996  19.268  1.00  0.00           H  
ATOM   1325  N7    G    42      39.794  18.967  20.964  1.00  0.00           N  
ATOM   1326  C5    G    42      40.366  17.900  21.664  1.00  0.00           C  
ATOM   1327  C6    G    42      39.781  17.054  22.662  1.00  0.00           C  
ATOM   1328  O6    G    42      38.681  17.050  23.146  1.00  0.00           O  
ATOM   1329  N1    G    42      40.574  16.011  23.053  1.00  0.00           N  
ATOM   1330  H1    G    42      40.119  15.375  23.692  1.00  0.00           H  
ATOM   1331  C2    G    42      41.826  15.796  22.571  1.00  0.00           C  
ATOM   1332  N2    G    42      42.328  14.621  22.888  1.00  0.00           N  
ATOM   1333  H21   G    42      41.990  14.000  23.608  1.00  0.00           H  
ATOM   1334  H22   G    42      43.147  14.443  22.323  1.00  0.00           H  
ATOM   1335  N3    G    42      42.310  16.461  21.524  1.00  0.00           N  
ATOM   1336  C4    G    42      41.576  17.547  21.164  1.00  0.00           C  
ATOM   1337  C3'   G    42      42.034  18.086  16.908  1.00  0.00           C  
ATOM   1338  H3'   G    42      41.070  18.443  17.269  1.00  0.00           H  
ATOM   1339  C2'   G    42      42.585  17.115  18.019  1.00  0.00           C  
ATOM   1340  H2'   G    42      41.796  16.402  18.257  1.00  0.00           H  
ATOM   1341  O2'   G    42      43.744  16.452  17.557  1.00  0.00           O  
ATOM   1342 HO2'   G    42      44.119  15.859  18.212  1.00  0.00           H  
ATOM   1343  O3'   G    42      41.767  17.422  15.728  1.00  0.00           O  
ATOM   1344  P     G    43      40.348  16.847  15.342  1.00  0.00           P  
ATOM   1345  OP1   G    43      40.460  16.296  14.000  1.00  0.00           O  
ATOM   1346  OP2   G    43      39.316  17.866  15.627  1.00  0.00           O  
ATOM   1347  O5'   G    43      40.081  15.648  16.347  1.00  0.00           O  
ATOM   1348  C5'   G    43      40.999  14.538  16.262  1.00  0.00           C  
ATOM   1349  H5'   G    43      42.034  14.853  16.398  1.00  0.00           H  
ATOM   1350 H5''   G    43      40.975  14.185  15.231  1.00  0.00           H  
ATOM   1351  C4'   G    43      40.561  13.503  17.330  1.00  0.00           C  
ATOM   1352  H4'   G    43      41.219  12.641  17.435  1.00  0.00           H  
ATOM   1353  O4'   G    43      40.563  14.208  18.623  1.00  0.00           O  
ATOM   1354  C1'   G    43      39.517  13.713  19.451  1.00  0.00           C  
ATOM   1355  H1'   G    43      39.946  13.318  20.372  1.00  0.00           H  
ATOM   1356  N9    G    43      38.507  14.782  19.765  1.00  0.00           N  
ATOM   1357  C8    G    43      38.413  16.095  19.386  1.00  0.00           C  
ATOM   1358  H8    G    43      39.136  16.484  18.684  1.00  0.00           H  
ATOM   1359  N7    G    43      37.420  16.685  20.001  1.00  0.00           N  
ATOM   1360  C5    G    43      36.832  15.767  20.786  1.00  0.00           C  
ATOM   1361  C6    G    43      35.834  15.898  21.843  1.00  0.00           C  
ATOM   1362  O6    G    43      35.134  16.834  22.268  1.00  0.00           O  
ATOM   1363  N1    G    43      35.722  14.751  22.520  1.00  0.00           N  
ATOM   1364  H1    G    43      35.161  14.717  23.359  1.00  0.00           H  
ATOM   1365  C2    G    43      36.474  13.619  22.285  1.00  0.00           C  
ATOM   1366  N2    G    43      36.348  12.644  23.133  1.00  0.00           N  
ATOM   1367  H21   G    43      36.859  11.814  22.866  1.00  0.00           H  
ATOM   1368  H22   G    43      35.632  12.624  23.845  1.00  0.00           H  
ATOM   1369  N3    G    43      37.482  13.507  21.460  1.00  0.00           N  
ATOM   1370  C4    G    43      37.569  14.583  20.682  1.00  0.00           C  
ATOM   1371  C3'   G    43      39.193  12.965  17.183  1.00  0.00           C  
ATOM   1372  H3'   G    43      38.579  13.843  16.986  1.00  0.00           H  
ATOM   1373  C2'   G    43      38.813  12.552  18.611  1.00  0.00           C  
ATOM   1374  H2'   G    43      37.729  12.494  18.703  1.00  0.00           H  
ATOM   1375  O2'   G    43      39.332  11.265  18.822  1.00  0.00           O  
ATOM   1376 HO2'   G    43      39.396  10.907  17.934  1.00  0.00           H  
ATOM   1377  O3'   G    43      38.996  11.805  16.293  1.00  0.00           O  
ATOM   1378  P     C    44      37.647  11.754  15.411  1.00  0.00           P  
ATOM   1379  OP1   C    44      37.644  10.630  14.504  1.00  0.00           O  
ATOM   1380  OP2   C    44      37.479  13.128  14.830  1.00  0.00           O  
ATOM   1381  O5'   C    44      36.567  11.527  16.485  1.00  0.00           O  
ATOM   1382  C5'   C    44      36.550  10.322  17.192  1.00  0.00           C  
ATOM   1383  H5'   C    44      37.500  10.207  17.714  1.00  0.00           H  
ATOM   1384 H5''   C    44      36.475   9.495  16.487  1.00  0.00           H  
ATOM   1385  C4'   C    44      35.462  10.190  18.353  1.00  0.00           C  
ATOM   1386  H4'   C    44      35.527   9.193  18.790  1.00  0.00           H  
ATOM   1387  O4'   C    44      35.735  11.141  19.426  1.00  0.00           O  
ATOM   1388  C1'   C    44      34.478  11.641  19.836  1.00  0.00           C  
ATOM   1389  H1'   C    44      34.367  11.476  20.908  1.00  0.00           H  
ATOM   1390  N1    C    44      34.113  13.066  19.491  1.00  0.00           N  
ATOM   1391  C6    C    44      34.901  13.746  18.627  1.00  0.00           C  
ATOM   1392  H6    C    44      35.672  13.153  18.159  1.00  0.00           H  
ATOM   1393  C5    C    44      34.615  15.059  18.343  1.00  0.00           C  
ATOM   1394  H5    C    44      35.199  15.632  17.638  1.00  0.00           H  
ATOM   1395  C4    C    44      33.497  15.638  19.001  1.00  0.00           C  
ATOM   1396  N4    C    44      33.093  16.885  18.855  1.00  0.00           N  
ATOM   1397  H41   C    44      32.174  17.189  19.141  1.00  0.00           H  
ATOM   1398  H42   C    44      33.609  17.551  18.298  1.00  0.00           H  
ATOM   1399  N3    C    44      32.787  14.967  19.915  1.00  0.00           N  
ATOM   1400  C2    C    44      33.102  13.678  20.185  1.00  0.00           C  
ATOM   1401  O2    C    44      32.494  13.018  20.980  1.00  0.00           O  
ATOM   1402  C3'   C    44      34.079  10.385  17.758  1.00  0.00           C  
ATOM   1403  H3'   C    44      34.075  11.231  17.070  1.00  0.00           H  
ATOM   1404  C2'   C    44      33.454  10.736  19.145  1.00  0.00           C  
ATOM   1405  H2'   C    44      32.535  11.319  19.098  1.00  0.00           H  
ATOM   1406  O2'   C    44      33.326   9.566  19.946  1.00  0.00           O  
ATOM   1407 HO2'   C    44      32.379   9.415  19.984  1.00  0.00           H  
ATOM   1408  O3'   C    44      33.383   9.259  17.218  1.00  0.00           O  
ATOM   1409  P     A    45      32.343   9.453  15.995  1.00  0.00           P  
ATOM   1410  OP1   A    45      31.714   8.166  15.694  1.00  0.00           O  
ATOM   1411  OP2   A    45      33.133  10.065  14.845  1.00  0.00           O  
ATOM   1412  O5'   A    45      31.094  10.409  16.260  1.00  0.00           O  
ATOM   1413  C5'   A    45      30.023  10.043  17.069  1.00  0.00           C  
ATOM   1414  H5'   A    45      30.244   9.590  18.035  1.00  0.00           H  
ATOM   1415 H5''   A    45      29.400   9.360  16.490  1.00  0.00           H  
ATOM   1416  C4'   A    45      29.194  11.307  17.395  1.00  0.00           C  
ATOM   1417  H4'   A    45      28.396  11.008  18.075  1.00  0.00           H  
ATOM   1418  O4'   A    45      29.956  12.256  18.094  1.00  0.00           O  
ATOM   1419  C1'   A    45      29.560  13.565  17.818  1.00  0.00           C  
ATOM   1420  H1'   A    45      29.317  14.247  18.633  1.00  0.00           H  
ATOM   1421  N9    A    45      30.683  14.201  17.087  1.00  0.00           N  
ATOM   1422  C8    A    45      31.800  13.670  16.475  1.00  0.00           C  
ATOM   1423  H8    A    45      32.152  12.649  16.476  1.00  0.00           H  
ATOM   1424  N7    A    45      32.555  14.557  15.883  1.00  0.00           N  
ATOM   1425  C5    A    45      31.860  15.719  16.024  1.00  0.00           C  
ATOM   1426  C6    A    45      32.114  17.092  15.600  1.00  0.00           C  
ATOM   1427  N6    A    45      33.169  17.485  14.927  1.00  0.00           N  
ATOM   1428  H61   A    45      33.791  16.738  14.654  1.00  0.00           H  
ATOM   1429  H62   A    45      33.357  18.475  14.877  1.00  0.00           H  
ATOM   1430  N1    A    45      31.319  18.056  16.070  1.00  0.00           N  
ATOM   1431  C2    A    45      30.286  17.717  16.737  1.00  0.00           C  
ATOM   1432  H2    A    45      29.604  18.507  17.017  1.00  0.00           H  
ATOM   1433  N3    A    45      29.830  16.548  17.138  1.00  0.00           N  
ATOM   1434  C4    A    45      30.731  15.566  16.810  1.00  0.00           C  
ATOM   1435  C3'   A    45      28.499  12.098  16.291  1.00  0.00           C  
ATOM   1436  H3'   A    45      29.293  12.237  15.558  1.00  0.00           H  
ATOM   1437  C2'   A    45      28.274  13.418  16.976  1.00  0.00           C  
ATOM   1438  H2'   A    45      28.131  14.246  16.282  1.00  0.00           H  
ATOM   1439  O2'   A    45      27.220  13.390  17.933  1.00  0.00           O  
ATOM   1440 HO2'   A    45      26.376  13.318  17.480  1.00  0.00           H  
ATOM   1441  O3'   A    45      27.405  11.471  15.733  1.00  0.00           O  
ATOM   1442  P     C    46      26.821  11.846  14.355  1.00  0.00           P  
ATOM   1443  OP1   C    46      25.777  10.904  13.931  1.00  0.00           O  
ATOM   1444  OP2   C    46      27.882  12.225  13.461  1.00  0.00           O  
ATOM   1445  O5'   C    46      26.042  13.149  14.835  1.00  0.00           O  
ATOM   1446  C5'   C    46      24.652  13.369  14.721  1.00  0.00           C  
ATOM   1447  H5'   C    46      24.196  12.488  15.172  1.00  0.00           H  
ATOM   1448 H5''   C    46      24.261  13.477  13.709  1.00  0.00           H  
ATOM   1449  C4'   C    46      24.233  14.586  15.493  1.00  0.00           C  
ATOM   1450  H4'   C    46      23.147  14.662  15.550  1.00  0.00           H  
ATOM   1451  O4'   C    46      24.586  14.609  16.911  1.00  0.00           O  
ATOM   1452  C1'   C    46      24.987  15.975  17.291  1.00  0.00           C  
ATOM   1453  H1'   C    46      24.112  16.618  17.385  1.00  0.00           H  
ATOM   1454  N1    C    46      25.786  15.969  18.580  1.00  0.00           N  
ATOM   1455  C6    C    46      27.023  16.578  18.710  1.00  0.00           C  
ATOM   1456  H6    C    46      27.432  17.329  18.051  1.00  0.00           H  
ATOM   1457  C5    C    46      27.802  16.311  19.761  1.00  0.00           C  
ATOM   1458  H5    C    46      28.737  16.847  19.826  1.00  0.00           H  
ATOM   1459  C4    C    46      27.391  15.337  20.674  1.00  0.00           C  
ATOM   1460  N4    C    46      28.117  15.066  21.659  1.00  0.00           N  
ATOM   1461  H41   C    46      27.892  14.232  22.182  1.00  0.00           H  
ATOM   1462  H42   C    46      29.030  15.495  21.615  1.00  0.00           H  
ATOM   1463  N3    C    46      26.191  14.815  20.681  1.00  0.00           N  
ATOM   1464  C2    C    46      25.323  15.274  19.746  1.00  0.00           C  
ATOM   1465  O2    C    46      24.120  14.911  19.854  1.00  0.00           O  
ATOM   1466  C3'   C    46      24.782  15.918  14.931  1.00  0.00           C  
ATOM   1467  H3'   C    46      25.264  15.770  13.965  1.00  0.00           H  
ATOM   1468  C2'   C    46      25.758  16.380  16.039  1.00  0.00           C  
ATOM   1469  H2'   C    46      26.567  15.659  15.925  1.00  0.00           H  
ATOM   1470  O2'   C    46      26.176  17.751  15.929  1.00  0.00           O  
ATOM   1471 HO2'   C    46      25.364  18.200  15.683  1.00  0.00           H  
ATOM   1472  O3'   C    46      23.705  16.804  15.007  1.00  0.00           O  
ATOM   1473  P     U    47      23.466  17.967  13.947  1.00  0.00           P  
ATOM   1474  OP1   U    47      22.066  18.375  14.001  1.00  0.00           O  
ATOM   1475  OP2   U    47      24.130  17.609  12.611  1.00  0.00           O  
ATOM   1476  O5'   U    47      24.327  19.188  14.429  1.00  0.00           O  
ATOM   1477  C5'   U    47      23.777  20.103  15.397  1.00  0.00           C  
ATOM   1478  H5'   U    47      23.828  19.715  16.415  1.00  0.00           H  
ATOM   1479 H5''   U    47      22.741  20.351  15.168  1.00  0.00           H  
ATOM   1480  C4'   U    47      24.484  21.477  15.352  1.00  0.00           C  
ATOM   1481  H4'   U    47      24.041  22.041  16.173  1.00  0.00           H  
ATOM   1482  O4'   U    47      25.874  21.288  15.683  1.00  0.00           O  
ATOM   1483  C1'   U    47      26.702  22.083  14.896  1.00  0.00           C  
ATOM   1484  H1'   U    47      26.778  23.032  15.427  1.00  0.00           H  
ATOM   1485  N1    U    47      28.074  21.638  14.608  1.00  0.00           N  
ATOM   1486  C6    U    47      28.319  20.295  14.291  1.00  0.00           C  
ATOM   1487  H6    U    47      27.591  19.538  14.545  1.00  0.00           H  
ATOM   1488  C5    U    47      29.517  19.883  13.829  1.00  0.00           C  
ATOM   1489  H5    U    47      29.769  18.930  13.387  1.00  0.00           H  
ATOM   1490  C4    U    47      30.551  20.906  13.624  1.00  0.00           C  
ATOM   1491  O4    U    47      31.523  20.706  12.917  1.00  0.00           O  
ATOM   1492  N3    U    47      30.248  22.208  14.017  1.00  0.00           N  
ATOM   1493  H3    U    47      30.975  22.903  13.930  1.00  0.00           H  
ATOM   1494  C2    U    47      29.049  22.617  14.471  1.00  0.00           C  
ATOM   1495  O2    U    47      28.919  23.811  14.660  1.00  0.00           O  
ATOM   1496  C3'   U    47      24.328  22.374  14.104  1.00  0.00           C  
ATOM   1497  H3'   U    47      23.774  21.717  13.434  1.00  0.00           H  
ATOM   1498  C2'   U    47      25.801  22.318  13.658  1.00  0.00           C  
ATOM   1499  H2'   U    47      25.953  21.520  12.931  1.00  0.00           H  
ATOM   1500  O2'   U    47      26.318  23.523  12.970  1.00  0.00           O  
ATOM   1501 HO2'   U    47      27.055  23.281  12.405  1.00  0.00           H  
ATOM   1502  O3'   U    47      23.854  23.638  14.356  1.00  0.00           O  
ATOM   1503  P     A    48      22.311  23.917  14.786  1.00  0.00           P  
ATOM   1504  OP1   A    48      21.387  23.036  14.080  1.00  0.00           O  
ATOM   1505  OP2   A    48      22.042  25.381  14.660  1.00  0.00           O  
ATOM   1506  O5'   A    48      22.217  23.656  16.389  1.00  0.00           O  
ATOM   1507  C5'   A    48      21.309  22.721  16.940  1.00  0.00           C  
ATOM   1508  H5'   A    48      21.177  21.876  16.265  1.00  0.00           H  
ATOM   1509 H5''   A    48      20.323  23.184  16.986  1.00  0.00           H  
ATOM   1510  C4'   A    48      21.631  22.236  18.368  1.00  0.00           C  
ATOM   1511  H4'   A    48      21.054  21.336  18.583  1.00  0.00           H  
ATOM   1512  O4'   A    48      22.951  21.697  18.356  1.00  0.00           O  
ATOM   1513  C1'   A    48      23.791  22.425  19.298  1.00  0.00           C  
ATOM   1514  H1'   A    48      23.772  21.789  20.183  1.00  0.00           H  
ATOM   1515  N9    A    48      25.157  22.607  18.826  1.00  0.00           N  
ATOM   1516  C8    A    48      25.700  23.716  18.158  1.00  0.00           C  
ATOM   1517  H8    A    48      25.078  24.586  18.007  1.00  0.00           H  
ATOM   1518  N7    A    48      27.033  23.712  17.902  1.00  0.00           N  
ATOM   1519  C5    A    48      27.339  22.376  18.406  1.00  0.00           C  
ATOM   1520  C6    A    48      28.535  21.515  18.348  1.00  0.00           C  
ATOM   1521  N6    A    48      29.590  21.812  17.677  1.00  0.00           N  
ATOM   1522  H61   A    48      30.292  21.108  17.501  1.00  0.00           H  
ATOM   1523  H62   A    48      29.645  22.727  17.253  1.00  0.00           H  
ATOM   1524  N1    A    48      28.562  20.303  18.921  1.00  0.00           N  
ATOM   1525  C2    A    48      27.407  19.844  19.403  1.00  0.00           C  
ATOM   1526  H2    A    48      27.341  18.867  19.858  1.00  0.00           H  
ATOM   1527  N3    A    48      26.262  20.468  19.457  1.00  0.00           N  
ATOM   1528  C4    A    48      26.250  21.737  18.873  1.00  0.00           C  
ATOM   1529  C3'   A    48      21.631  23.357  19.468  1.00  0.00           C  
ATOM   1530  H3'   A    48      20.992  24.203  19.215  1.00  0.00           H  
ATOM   1531  C2'   A    48      23.115  23.751  19.693  1.00  0.00           C  
ATOM   1532  H2'   A    48      23.366  24.532  18.976  1.00  0.00           H  
ATOM   1533  O2'   A    48      23.451  24.198  21.055  1.00  0.00           O  
ATOM   1534 HO2'   A    48      22.651  24.053  21.566  1.00  0.00           H  
ATOM   1535  O3'   A    48      21.160  22.817  20.632  1.00  0.00           O  
ATOM   1536  P     G    49      19.756  22.114  20.798  1.00  0.00           P  
ATOM   1537  OP1   G    49      18.892  22.112  19.572  1.00  0.00           O  
ATOM   1538  OP2   G    49      19.189  22.479  22.109  1.00  0.00           O  
ATOM   1539  O5'   G    49      20.176  20.565  20.877  1.00  0.00           O  
ATOM   1540  C5'   G    49      20.684  20.028  22.088  1.00  0.00           C  
ATOM   1541  H5'   G    49      19.774  19.710  22.597  1.00  0.00           H  
ATOM   1542 H5''   G    49      21.262  20.828  22.549  1.00  0.00           H  
ATOM   1543  C4'   G    49      21.588  18.823  21.849  1.00  0.00           C  
ATOM   1544  H4'   G    49      21.814  18.339  22.799  1.00  0.00           H  
ATOM   1545  O4'   G    49      21.105  17.834  20.907  1.00  0.00           O  
ATOM   1546  C1'   G    49      21.947  17.573  19.841  1.00  0.00           C  
ATOM   1547  H1'   G    49      22.610  16.765  20.152  1.00  0.00           H  
ATOM   1548  N9    G    49      21.227  17.169  18.639  1.00  0.00           N  
ATOM   1549  C8    G    49      21.254  15.880  18.097  1.00  0.00           C  
ATOM   1550  H8    G    49      21.725  14.994  18.497  1.00  0.00           H  
ATOM   1551  N7    G    49      20.549  15.739  16.974  1.00  0.00           N  
ATOM   1552  C5    G    49      19.951  16.951  16.825  1.00  0.00           C  
ATOM   1553  C6    G    49      19.070  17.491  15.824  1.00  0.00           C  
ATOM   1554  O6    G    49      18.481  16.943  14.914  1.00  0.00           O  
ATOM   1555  N1    G    49      18.788  18.797  15.966  1.00  0.00           N  
ATOM   1556  H1    G    49      18.072  19.138  15.341  1.00  0.00           H  
ATOM   1557  C2    G    49      19.185  19.605  16.982  1.00  0.00           C  
ATOM   1558  N2    G    49      18.591  20.728  17.174  1.00  0.00           N  
ATOM   1559  H21   G    49      18.883  21.238  17.995  1.00  0.00           H  
ATOM   1560  H22   G    49      18.015  21.170  16.472  1.00  0.00           H  
ATOM   1561  N3    G    49      19.937  19.144  18.021  1.00  0.00           N  
ATOM   1562  C4    G    49      20.338  17.812  17.879  1.00  0.00           C  
ATOM   1563  C3'   G    49      22.947  19.214  21.217  1.00  0.00           C  
ATOM   1564  H3'   G    49      23.151  20.282  21.299  1.00  0.00           H  
ATOM   1565  C2'   G    49      22.877  18.792  19.756  1.00  0.00           C  
ATOM   1566  H2'   G    49      22.334  19.541  19.180  1.00  0.00           H  
ATOM   1567  O2'   G    49      24.136  18.447  19.212  1.00  0.00           O  
ATOM   1568 HO2'   G    49      24.752  19.181  19.271  1.00  0.00           H  
ATOM   1569  O3'   G    49      24.056  18.606  21.947  1.00  0.00           O  
ATOM   1570  P     U    50      24.595  19.014  23.415  1.00  0.00           P  
ATOM   1571  OP1   U    50      24.182  17.924  24.308  1.00  0.00           O  
ATOM   1572  OP2   U    50      24.114  20.391  23.676  1.00  0.00           O  
ATOM   1573  O5'   U    50      26.172  19.037  23.375  1.00  0.00           O  
ATOM   1574  C5'   U    50      27.007  17.921  23.212  1.00  0.00           C  
ATOM   1575  H5'   U    50      26.742  17.464  22.258  1.00  0.00           H  
ATOM   1576 H5''   U    50      26.832  17.193  24.004  1.00  0.00           H  
ATOM   1577  C4'   U    50      28.531  18.244  23.286  1.00  0.00           C  
ATOM   1578  H4'   U    50      29.106  17.323  23.187  1.00  0.00           H  
ATOM   1579  O4'   U    50      28.868  19.237  22.333  1.00  0.00           O  
ATOM   1580  C1'   U    50      29.448  20.298  22.966  1.00  0.00           C  
ATOM   1581  H1'   U    50      30.538  20.269  22.986  1.00  0.00           H  
ATOM   1582  N1    U    50      28.989  21.590  22.341  1.00  0.00           N  
ATOM   1583  C6    U    50      27.694  21.929  22.027  1.00  0.00           C  
ATOM   1584  H6    U    50      26.865  21.250  22.165  1.00  0.00           H  
ATOM   1585  C5    U    50      27.369  23.188  21.534  1.00  0.00           C  
ATOM   1586  H5    U    50      26.367  23.526  21.315  1.00  0.00           H  
ATOM   1587  C4    U    50      28.323  24.211  21.326  1.00  0.00           C  
ATOM   1588  O4    U    50      28.059  25.323  20.850  1.00  0.00           O  
ATOM   1589  N3    U    50      29.576  23.844  21.699  1.00  0.00           N  
ATOM   1590  H3    U    50      30.312  24.532  21.618  1.00  0.00           H  
ATOM   1591  C2    U    50      29.967  22.594  22.172  1.00  0.00           C  
ATOM   1592  O2    U    50      31.174  22.460  22.513  1.00  0.00           O  
ATOM   1593  C3'   U    50      28.854  18.812  24.678  1.00  0.00           C  
ATOM   1594  H3'   U    50      28.072  18.651  25.419  1.00  0.00           H  
ATOM   1595  C2'   U    50      28.906  20.338  24.371  1.00  0.00           C  
ATOM   1596  H2'   U    50      27.881  20.695  24.475  1.00  0.00           H  
ATOM   1597  O2'   U    50      29.777  21.117  25.129  1.00  0.00           O  
ATOM   1598 HO2'   U    50      29.740  20.698  25.992  1.00  0.00           H  
ATOM   1599  O3'   U    50      30.088  18.180  25.064  1.00  0.00           O  
ATOM   1600  P     A    51      30.623  18.364  26.524  1.00  0.00           P  
ATOM   1601  OP1   A    51      29.983  19.534  27.185  1.00  0.00           O  
ATOM   1602  OP2   A    51      32.072  18.402  26.371  1.00  0.00           O  
ATOM   1603  O5'   A    51      30.199  17.048  27.331  1.00  0.00           O  
ATOM   1604  C5'   A    51      28.957  16.883  27.900  1.00  0.00           C  
ATOM   1605  H5'   A    51      28.157  17.200  27.232  1.00  0.00           H  
ATOM   1606 H5''   A    51      28.882  17.333  28.889  1.00  0.00           H  
ATOM   1607  C4'   A    51      28.492  15.389  28.181  1.00  0.00           C  
ATOM   1608  H4'   A    51      27.490  15.370  28.610  1.00  0.00           H  
ATOM   1609  O4'   A    51      28.384  14.916  26.865  1.00  0.00           O  
ATOM   1610  C1'   A    51      28.451  13.510  26.897  1.00  0.00           C  
ATOM   1611  H1'   A    51      27.538  12.925  26.784  1.00  0.00           H  
ATOM   1612  N9    A    51      29.340  13.132  25.770  1.00  0.00           N  
ATOM   1613  C8    A    51      29.924  13.987  24.899  1.00  0.00           C  
ATOM   1614  H8    A    51      29.704  15.043  24.957  1.00  0.00           H  
ATOM   1615  N7    A    51      30.789  13.480  24.041  1.00  0.00           N  
ATOM   1616  C5    A    51      30.887  12.160  24.495  1.00  0.00           C  
ATOM   1617  C6    A    51      31.715  11.016  24.204  1.00  0.00           C  
ATOM   1618  N6    A    51      32.607  11.033  23.246  1.00  0.00           N  
ATOM   1619  H61   A    51      33.220  10.236  23.144  1.00  0.00           H  
ATOM   1620  H62   A    51      32.693  11.903  22.741  1.00  0.00           H  
ATOM   1621  N1    A    51      31.689   9.911  24.941  1.00  0.00           N  
ATOM   1622  C2    A    51      30.728   9.850  25.933  1.00  0.00           C  
ATOM   1623  H2    A    51      30.625   9.004  26.596  1.00  0.00           H  
ATOM   1624  N3    A    51      29.786  10.765  26.210  1.00  0.00           N  
ATOM   1625  C4    A    51      29.960  11.972  25.502  1.00  0.00           C  
ATOM   1626  C3'   A    51      29.423  14.465  28.901  1.00  0.00           C  
ATOM   1627  H3'   A    51      30.461  14.702  28.668  1.00  0.00           H  
ATOM   1628  C2'   A    51      29.043  13.110  28.289  1.00  0.00           C  
ATOM   1629  H2'   A    51      30.020  12.639  28.182  1.00  0.00           H  
ATOM   1630  O2'   A    51      28.122  12.418  29.037  1.00  0.00           O  
ATOM   1631 HO2'   A    51      28.350  12.598  29.952  1.00  0.00           H  
ATOM   1632  O3'   A    51      29.318  14.506  30.319  1.00  0.00           O  
ATOM   1633  P     C    52      30.681  14.473  31.224  1.00  0.00           P  
ATOM   1634  OP1   C    52      30.334  13.933  32.570  1.00  0.00           O  
ATOM   1635  OP2   C    52      31.360  15.722  31.168  1.00  0.00           O  
ATOM   1636  O5'   C    52      31.594  13.316  30.518  1.00  0.00           O  
ATOM   1637  C5'   C    52      31.530  11.959  30.787  1.00  0.00           C  
ATOM   1638  H5'   C    52      30.550  11.605  30.465  1.00  0.00           H  
ATOM   1639 H5''   C    52      31.712  11.691  31.828  1.00  0.00           H  
ATOM   1640  C4'   C    52      32.651  11.271  29.939  1.00  0.00           C  
ATOM   1641  H4'   C    52      32.613  10.209  30.183  1.00  0.00           H  
ATOM   1642  O4'   C    52      32.285  11.353  28.551  1.00  0.00           O  
ATOM   1643  C1'   C    52      33.507  11.384  27.710  1.00  0.00           C  
ATOM   1644  H1'   C    52      33.561  10.546  27.015  1.00  0.00           H  
ATOM   1645  N1    C    52      33.574  12.694  26.987  1.00  0.00           N  
ATOM   1646  C6    C    52      32.821  13.735  27.465  1.00  0.00           C  
ATOM   1647  H6    C    52      32.239  13.716  28.375  1.00  0.00           H  
ATOM   1648  C5    C    52      32.792  14.926  26.793  1.00  0.00           C  
ATOM   1649  H5    C    52      32.279  15.771  27.228  1.00  0.00           H  
ATOM   1650  C4    C    52      33.486  14.947  25.563  1.00  0.00           C  
ATOM   1651  N4    C    52      33.413  16.070  24.908  1.00  0.00           N  
ATOM   1652  H41   C    52      32.638  16.648  25.200  1.00  0.00           H  
ATOM   1653  H42   C    52      34.139  16.219  24.222  1.00  0.00           H  
ATOM   1654  N3    C    52      34.204  13.937  25.138  1.00  0.00           N  
ATOM   1655  C2    C    52      34.217  12.747  25.791  1.00  0.00           C  
ATOM   1656  O2    C    52      34.778  11.747  25.332  1.00  0.00           O  
ATOM   1657  C3'   C    52      34.036  11.768  30.102  1.00  0.00           C  
ATOM   1658  H3'   C    52      34.022  12.852  29.992  1.00  0.00           H  
ATOM   1659  C2'   C    52      34.650  11.317  28.785  1.00  0.00           C  
ATOM   1660  H2'   C    52      35.380  12.017  28.377  1.00  0.00           H  
ATOM   1661  O2'   C    52      35.152   9.967  28.867  1.00  0.00           O  
ATOM   1662 HO2'   C    52      35.579   9.912  29.724  1.00  0.00           H  
ATOM   1663  O3'   C    52      34.840  11.305  31.122  1.00  0.00           O  
ATOM   1664  P     U    53      35.807  12.190  32.014  1.00  0.00           P  
ATOM   1665  OP1   U    53      36.275  11.371  33.178  1.00  0.00           O  
ATOM   1666  OP2   U    53      35.237  13.552  32.259  1.00  0.00           O  
ATOM   1667  O5'   U    53      36.969  12.317  30.966  1.00  0.00           O  
ATOM   1668  C5'   U    53      37.789  11.218  30.547  1.00  0.00           C  
ATOM   1669  H5'   U    53      37.133  10.371  30.347  1.00  0.00           H  
ATOM   1670 H5''   U    53      38.452  11.015  31.388  1.00  0.00           H  
ATOM   1671  C4'   U    53      38.651  11.422  29.285  1.00  0.00           C  
ATOM   1672  H4'   U    53      39.187  10.497  29.071  1.00  0.00           H  
ATOM   1673  O4'   U    53      37.828  11.822  28.200  1.00  0.00           O  
ATOM   1674  C1'   U    53      38.679  12.665  27.375  1.00  0.00           C  
ATOM   1675  H1'   U    53      38.865  12.094  26.466  1.00  0.00           H  
ATOM   1676  N1    U    53      37.930  13.917  26.928  1.00  0.00           N  
ATOM   1677  C6    U    53      36.846  14.439  27.628  1.00  0.00           C  
ATOM   1678  H6    U    53      36.481  13.928  28.507  1.00  0.00           H  
ATOM   1679  C5    U    53      36.222  15.532  27.178  1.00  0.00           C  
ATOM   1680  H5    U    53      35.455  16.045  27.740  1.00  0.00           H  
ATOM   1681  C4    U    53      36.662  16.211  25.894  1.00  0.00           C  
ATOM   1682  O4    U    53      36.106  17.208  25.435  1.00  0.00           O  
ATOM   1683  N3    U    53      37.692  15.648  25.281  1.00  0.00           N  
ATOM   1684  H3    U    53      37.994  16.238  24.519  1.00  0.00           H  
ATOM   1685  C2    U    53      38.391  14.510  25.716  1.00  0.00           C  
ATOM   1686  O2    U    53      39.350  14.054  25.067  1.00  0.00           O  
ATOM   1687  C3'   U    53      39.581  12.595  29.448  1.00  0.00           C  
ATOM   1688  H3'   U    53      38.967  13.439  29.761  1.00  0.00           H  
ATOM   1689  C2'   U    53      39.992  12.959  28.038  1.00  0.00           C  
ATOM   1690  H2'   U    53      40.170  14.034  28.054  1.00  0.00           H  
ATOM   1691  O2'   U    53      40.981  12.073  27.516  1.00  0.00           O  
ATOM   1692 HO2'   U    53      41.570  11.809  28.226  1.00  0.00           H  
ATOM   1693  O3'   U    53      40.722  12.371  30.259  1.00  0.00           O  
ATOM   1694  P     G    54      41.233  13.620  31.118  1.00  0.00           P  
ATOM   1695  OP1   G    54      42.245  13.132  32.090  1.00  0.00           O  
ATOM   1696  OP2   G    54      40.073  14.323  31.729  1.00  0.00           O  
ATOM   1697  O5'   G    54      41.908  14.489  29.972  1.00  0.00           O  
ATOM   1698  C5'   G    54      43.113  14.146  29.433  1.00  0.00           C  
ATOM   1699  H5'   G    54      43.287  13.090  29.224  1.00  0.00           H  
ATOM   1700 H5''   G    54      43.941  14.306  30.124  1.00  0.00           H  
ATOM   1701  C4'   G    54      43.425  15.144  28.244  1.00  0.00           C  
ATOM   1702  H4'   G    54      44.294  14.828  27.666  1.00  0.00           H  
ATOM   1703  O4'   G    54      42.426  15.152  27.175  1.00  0.00           O  
ATOM   1704  C1'   G    54      42.128  16.513  26.807  1.00  0.00           C  
ATOM   1705  H1'   G    54      42.243  16.580  25.725  1.00  0.00           H  
ATOM   1706  N9    G    54      40.847  17.042  27.289  1.00  0.00           N  
ATOM   1707  C8    G    54      40.116  16.693  28.417  1.00  0.00           C  
ATOM   1708  H8    G    54      40.394  15.885  29.077  1.00  0.00           H  
ATOM   1709  N7    G    54      39.084  17.336  28.596  1.00  0.00           N  
ATOM   1710  C5    G    54      39.092  18.215  27.502  1.00  0.00           C  
ATOM   1711  C6    G    54      38.188  19.251  27.185  1.00  0.00           C  
ATOM   1712  O6    G    54      37.224  19.650  27.789  1.00  0.00           O  
ATOM   1713  N1    G    54      38.443  19.896  26.055  1.00  0.00           N  
ATOM   1714  H1    G    54      37.832  20.679  25.873  1.00  0.00           H  
ATOM   1715  C2    G    54      39.543  19.665  25.303  1.00  0.00           C  
ATOM   1716  N2    G    54      39.712  20.709  24.445  1.00  0.00           N  
ATOM   1717  H21   G    54      40.632  20.814  24.041  1.00  0.00           H  
ATOM   1718  H22   G    54      38.886  21.207  24.146  1.00  0.00           H  
ATOM   1719  N3    G    54      40.423  18.676  25.511  1.00  0.00           N  
ATOM   1720  C4    G    54      40.154  18.048  26.674  1.00  0.00           C  
ATOM   1721  C3'   G    54      43.597  16.667  28.668  1.00  0.00           C  
ATOM   1722  H3'   G    54      42.828  16.912  29.401  1.00  0.00           H  
ATOM   1723  C2'   G    54      43.308  17.363  27.322  1.00  0.00           C  
ATOM   1724  H2'   G    54      42.950  18.359  27.584  1.00  0.00           H  
ATOM   1725  O2'   G    54      44.389  17.343  26.364  1.00  0.00           O  
ATOM   1726 HO2'   G    54      45.039  17.991  26.645  1.00  0.00           H  
ATOM   1727  O3'   G    54      44.845  16.913  29.253  1.00  0.00           O  
ATOM   1728  P     A    55      45.416  18.294  29.683  1.00  0.00           P  
ATOM   1729  OP1   A    55      46.275  18.005  30.856  1.00  0.00           O  
ATOM   1730  OP2   A    55      44.279  19.252  29.770  1.00  0.00           O  
ATOM   1731  O5'   A    55      46.351  18.676  28.444  1.00  0.00           O  
ATOM   1732  C5'   A    55      47.493  17.932  28.157  1.00  0.00           C  
ATOM   1733  H5'   A    55      47.178  16.899  28.005  1.00  0.00           H  
ATOM   1734 H5''   A    55      48.199  17.840  28.983  1.00  0.00           H  
ATOM   1735  C4'   A    55      48.161  18.378  26.776  1.00  0.00           C  
ATOM   1736  H4'   A    55      48.840  17.613  26.399  1.00  0.00           H  
ATOM   1737  O4'   A    55      47.073  18.544  25.897  1.00  0.00           O  
ATOM   1738  C1'   A    55      47.433  19.515  24.997  1.00  0.00           C  
ATOM   1739  H1'   A    55      47.380  19.024  24.025  1.00  0.00           H  
ATOM   1740  N9    A    55      46.476  20.623  25.139  1.00  0.00           N  
ATOM   1741  C8    A    55      45.364  20.726  25.964  1.00  0.00           C  
ATOM   1742  H8    A    55      45.107  20.028  26.748  1.00  0.00           H  
ATOM   1743  N7    A    55      44.602  21.708  25.690  1.00  0.00           N  
ATOM   1744  C5    A    55      45.246  22.403  24.647  1.00  0.00           C  
ATOM   1745  C6    A    55      45.004  23.560  23.936  1.00  0.00           C  
ATOM   1746  N6    A    55      43.918  24.292  24.050  1.00  0.00           N  
ATOM   1747  H61   A    55      43.445  24.307  24.942  1.00  0.00           H  
ATOM   1748  H62   A    55      43.720  24.976  23.333  1.00  0.00           H  
ATOM   1749  N1    A    55      45.738  23.976  22.895  1.00  0.00           N  
ATOM   1750  C2    A    55      46.767  23.260  22.605  1.00  0.00           C  
ATOM   1751  H2    A    55      47.422  23.595  21.815  1.00  0.00           H  
ATOM   1752  N3    A    55      47.064  22.090  23.173  1.00  0.00           N  
ATOM   1753  C4    A    55      46.281  21.703  24.250  1.00  0.00           C  
ATOM   1754  C3'   A    55      48.952  19.739  26.760  1.00  0.00           C  
ATOM   1755  H3'   A    55      48.420  20.467  27.372  1.00  0.00           H  
ATOM   1756  C2'   A    55      48.878  19.925  25.310  1.00  0.00           C  
ATOM   1757  H2'   A    55      48.986  21.000  25.168  1.00  0.00           H  
ATOM   1758  O2'   A    55      49.753  19.144  24.503  1.00  0.00           O  
ATOM   1759 HO2'   A    55      50.655  19.441  24.641  1.00  0.00           H  
ATOM   1760  O3'   A    55      50.333  19.483  27.187  1.00  0.00           O  
ATOM   1761  P     U    56      50.912  20.293  28.448  1.00  0.00           P  
ATOM   1762  OP1   U    56      52.391  19.949  28.661  1.00  0.00           O  
ATOM   1763  OP2   U    56      50.031  20.109  29.612  1.00  0.00           O  
ATOM   1764  O5'   U    56      50.636  21.740  28.017  1.00  0.00           O  
ATOM   1765  C5'   U    56      51.324  22.305  26.895  1.00  0.00           C  
ATOM   1766  H5'   U    56      51.256  21.568  26.095  1.00  0.00           H  
ATOM   1767 H5''   U    56      52.405  22.377  27.011  1.00  0.00           H  
ATOM   1768  C4'   U    56      50.525  23.546  26.535  1.00  0.00           C  
ATOM   1769  H4'   U    56      51.204  24.001  25.814  1.00  0.00           H  
ATOM   1770  O4'   U    56      49.255  23.221  26.026  1.00  0.00           O  
ATOM   1771  C1'   U    56      48.333  24.342  26.135  1.00  0.00           C  
ATOM   1772  H1'   U    56      47.884  24.725  25.218  1.00  0.00           H  
ATOM   1773  N1    U    56      47.293  23.897  27.107  1.00  0.00           N  
ATOM   1774  C6    U    56      47.465  22.886  28.013  1.00  0.00           C  
ATOM   1775  H6    U    56      48.443  22.450  28.158  1.00  0.00           H  
ATOM   1776  C5    U    56      46.435  22.462  28.802  1.00  0.00           C  
ATOM   1777  H5    U    56      46.548  21.617  29.465  1.00  0.00           H  
ATOM   1778  C4    U    56      45.214  23.213  28.792  1.00  0.00           C  
ATOM   1779  O4    U    56      44.154  22.889  29.333  1.00  0.00           O  
ATOM   1780  N3    U    56      45.085  24.266  27.812  1.00  0.00           N  
ATOM   1781  H3    U    56      44.183  24.709  27.706  1.00  0.00           H  
ATOM   1782  C2    U    56      46.120  24.619  27.000  1.00  0.00           C  
ATOM   1783  O2    U    56      46.015  25.655  26.333  1.00  0.00           O  
ATOM   1784  C3'   U    56      50.218  24.612  27.547  1.00  0.00           C  
ATOM   1785  H3'   U    56      49.806  24.083  28.406  1.00  0.00           H  
ATOM   1786  C2'   U    56      49.186  25.501  26.894  1.00  0.00           C  
ATOM   1787  H2'   U    56      48.565  25.985  27.647  1.00  0.00           H  
ATOM   1788  O2'   U    56      49.723  26.310  25.857  1.00  0.00           O  
ATOM   1789 HO2'   U    56      50.668  26.478  25.882  1.00  0.00           H  
ATOM   1790  O3'   U    56      51.321  25.340  28.079  1.00  0.00           O  
ATOM   1791  P     G    57      51.210  25.936  29.540  1.00  0.00           P  
ATOM   1792  OP1   G    57      52.367  26.839  29.736  1.00  0.00           O  
ATOM   1793  OP2   G    57      50.991  24.838  30.495  1.00  0.00           O  
ATOM   1794  O5'   G    57      49.888  26.807  29.582  1.00  0.00           O  
ATOM   1795  C5'   G    57      49.949  28.119  28.949  1.00  0.00           C  
ATOM   1796  H5'   G    57      50.230  27.997  27.903  1.00  0.00           H  
ATOM   1797 H5''   G    57      50.500  28.735  29.659  1.00  0.00           H  
ATOM   1798  C4'   G    57      48.543  28.734  29.004  1.00  0.00           C  
ATOM   1799  H4'   G    57      48.569  29.639  28.399  1.00  0.00           H  
ATOM   1800  O4'   G    57      47.572  27.845  28.474  1.00  0.00           O  
ATOM   1801  C1'   G    57      46.353  28.155  29.108  1.00  0.00           C  
ATOM   1802  H1'   G    57      45.716  28.394  28.256  1.00  0.00           H  
ATOM   1803  N9    G    57      45.862  26.995  29.873  1.00  0.00           N  
ATOM   1804  C8    G    57      46.543  25.924  30.229  1.00  0.00           C  
ATOM   1805  H8    G    57      47.560  25.825  29.880  1.00  0.00           H  
ATOM   1806  N7    G    57      45.985  25.135  31.030  1.00  0.00           N  
ATOM   1807  C5    G    57      44.731  25.722  31.286  1.00  0.00           C  
ATOM   1808  C6    G    57      43.606  25.380  32.141  1.00  0.00           C  
ATOM   1809  O6    G    57      43.372  24.331  32.854  1.00  0.00           O  
ATOM   1810  N1    G    57      42.640  26.399  32.217  1.00  0.00           N  
ATOM   1811  H1    G    57      41.837  26.215  32.801  1.00  0.00           H  
ATOM   1812  C2    G    57      42.705  27.526  31.434  1.00  0.00           C  
ATOM   1813  N2    G    57      41.827  28.425  31.695  1.00  0.00           N  
ATOM   1814  H21   G    57      41.145  28.162  32.392  1.00  0.00           H  
ATOM   1815  H22   G    57      41.666  29.065  30.931  1.00  0.00           H  
ATOM   1816  N3    G    57      43.661  27.838  30.534  1.00  0.00           N  
ATOM   1817  C4    G    57      44.681  26.904  30.593  1.00  0.00           C  
ATOM   1818  C3'   G    57      48.086  29.164  30.393  1.00  0.00           C  
ATOM   1819  H3'   G    57      48.140  28.308  31.065  1.00  0.00           H  
ATOM   1820  C2'   G    57      46.654  29.380  30.019  1.00  0.00           C  
ATOM   1821  H2'   G    57      46.097  29.533  30.943  1.00  0.00           H  
ATOM   1822  O2'   G    57      46.446  30.515  29.231  1.00  0.00           O  
ATOM   1823 HO2'   G    57      45.636  30.921  29.549  1.00  0.00           H  
ATOM   1824  O3'   G    57      48.808  30.314  30.967  1.00  0.00           O  
ATOM   1825  P     U    58      48.866  30.530  32.581  1.00  0.00           P  
ATOM   1826  OP1   U    58      49.727  31.665  32.887  1.00  0.00           O  
ATOM   1827  OP2   U    58      49.221  29.247  33.169  1.00  0.00           O  
ATOM   1828  O5'   U    58      47.410  30.933  33.096  1.00  0.00           O  
ATOM   1829  C5'   U    58      46.604  31.940  32.595  1.00  0.00           C  
ATOM   1830  H5'   U    58      46.554  32.001  31.508  1.00  0.00           H  
ATOM   1831 H5''   U    58      46.971  32.914  32.918  1.00  0.00           H  
ATOM   1832  C4'   U    58      45.195  31.814  33.139  1.00  0.00           C  
ATOM   1833  H4'   U    58      44.514  32.507  32.646  1.00  0.00           H  
ATOM   1834  O4'   U    58      44.549  30.602  32.862  1.00  0.00           O  
ATOM   1835  C1'   U    58      43.902  30.010  33.995  1.00  0.00           C  
ATOM   1836  H1'   U    58      42.872  29.764  33.739  1.00  0.00           H  
ATOM   1837  N1    U    58      44.393  28.730  34.472  1.00  0.00           N  
ATOM   1838  C6    U    58      45.425  28.076  33.843  1.00  0.00           C  
ATOM   1839  H6    U    58      45.857  28.527  32.962  1.00  0.00           H  
ATOM   1840  C5    U    58      45.807  26.777  34.181  1.00  0.00           C  
ATOM   1841  H5    U    58      46.715  26.332  33.802  1.00  0.00           H  
ATOM   1842  C4    U    58      45.122  25.994  35.198  1.00  0.00           C  
ATOM   1843  O4    U    58      45.327  24.865  35.603  1.00  0.00           O  
ATOM   1844  N3    U    58      44.029  26.685  35.718  1.00  0.00           N  
ATOM   1845  H3    U    58      43.552  26.256  36.498  1.00  0.00           H  
ATOM   1846  C2    U    58      43.678  28.003  35.451  1.00  0.00           C  
ATOM   1847  O2    U    58      42.758  28.514  36.055  1.00  0.00           O  
ATOM   1848  C3'   U    58      45.180  31.712  34.703  1.00  0.00           C  
ATOM   1849  H3'   U    58      46.006  31.073  35.017  1.00  0.00           H  
ATOM   1850  C2'   U    58      43.811  31.124  34.952  1.00  0.00           C  
ATOM   1851  H2'   U    58      43.774  30.670  35.942  1.00  0.00           H  
ATOM   1852  O2'   U    58      42.736  31.965  34.568  1.00  0.00           O  
ATOM   1853 HO2'   U    58      41.891  31.771  34.978  1.00  0.00           H  
ATOM   1854  O3'   U    58      45.391  33.031  35.233  1.00  0.00           O  
ATOM   1855  P     C    59      45.758  33.286  36.664  1.00  0.00           P  
ATOM   1856  OP1   C    59      45.911  34.700  36.792  1.00  0.00           O  
ATOM   1857  OP2   C    59      46.888  32.396  36.972  1.00  0.00           O  
ATOM   1858  O5'   C    59      44.573  32.902  37.581  1.00  0.00           O  
ATOM   1859  C5'   C    59      43.360  33.690  37.559  1.00  0.00           C  
ATOM   1860  H5'   C    59      42.840  33.536  36.614  1.00  0.00           H  
ATOM   1861 H5''   C    59      43.366  34.744  37.838  1.00  0.00           H  
ATOM   1862  C4'   C    59      42.286  33.333  38.648  1.00  0.00           C  
ATOM   1863  H4'   C    59      41.372  33.899  38.467  1.00  0.00           H  
ATOM   1864  O4'   C    59      42.013  31.942  38.583  1.00  0.00           O  
ATOM   1865  C1'   C    59      42.192  31.293  39.855  1.00  0.00           C  
ATOM   1866  H1'   C    59      41.273  31.145  40.423  1.00  0.00           H  
ATOM   1867  N1    C    59      42.810  29.934  39.604  1.00  0.00           N  
ATOM   1868  C6    C    59      43.926  29.793  38.907  1.00  0.00           C  
ATOM   1869  H6    C    59      44.322  30.669  38.415  1.00  0.00           H  
ATOM   1870  C5    C    59      44.507  28.609  38.737  1.00  0.00           C  
ATOM   1871  H5    C    59      45.397  28.503  38.135  1.00  0.00           H  
ATOM   1872  C4    C    59      43.778  27.429  39.136  1.00  0.00           C  
ATOM   1873  N4    C    59      44.267  26.230  38.898  1.00  0.00           N  
ATOM   1874  H41   C    59      45.217  26.178  38.558  1.00  0.00           H  
ATOM   1875  H42   C    59      43.843  25.413  39.314  1.00  0.00           H  
ATOM   1876  N3    C    59      42.689  27.523  39.846  1.00  0.00           N  
ATOM   1877  C2    C    59      42.218  28.773  40.139  1.00  0.00           C  
ATOM   1878  O2    C    59      41.332  28.851  41.019  1.00  0.00           O  
ATOM   1879  C3'   C    59      42.817  33.636  40.087  1.00  0.00           C  
ATOM   1880  H3'   C    59      43.632  34.349  39.963  1.00  0.00           H  
ATOM   1881  C2'   C    59      43.205  32.266  40.592  1.00  0.00           C  
ATOM   1882  H2'   C    59      44.236  32.225  40.240  1.00  0.00           H  
ATOM   1883  O2'   C    59      43.114  32.076  41.984  1.00  0.00           O  
ATOM   1884 HO2'   C    59      43.755  32.511  42.551  1.00  0.00           H  
ATOM   1885  O3'   C    59      41.801  34.194  40.830  1.00  0.00           O  
ATOM   1886  P     G    60      41.338  35.676  40.753  1.00  0.00           P  
ATOM   1887  OP1   G    60      40.549  35.904  39.577  1.00  0.00           O  
ATOM   1888  OP2   G    60      42.542  36.454  40.894  1.00  0.00           O  
ATOM   1889  O5'   G    60      40.532  35.840  42.075  1.00  0.00           O  
ATOM   1890  C5'   G    60      39.239  35.427  42.203  1.00  0.00           C  
ATOM   1891  H5'   G    60      39.195  34.455  41.712  1.00  0.00           H  
ATOM   1892 H5''   G    60      38.492  36.004  41.658  1.00  0.00           H  
ATOM   1893  C4'   G    60      38.765  35.283  43.654  1.00  0.00           C  
ATOM   1894  H4'   G    60      37.727  34.991  43.496  1.00  0.00           H  
ATOM   1895  O4'   G    60      39.536  34.332  44.471  1.00  0.00           O  
ATOM   1896  C1'   G    60      40.053  34.937  45.678  1.00  0.00           C  
ATOM   1897  H1'   G    60      40.096  34.303  46.564  1.00  0.00           H  
ATOM   1898  N9    G    60      41.415  35.434  45.447  1.00  0.00           N  
ATOM   1899  C8    G    60      42.272  35.014  44.510  1.00  0.00           C  
ATOM   1900  H8    G    60      41.909  34.580  43.590  1.00  0.00           H  
ATOM   1901  N7    G    60      43.538  35.134  44.766  1.00  0.00           N  
ATOM   1902  C5    G    60      43.546  35.820  46.020  1.00  0.00           C  
ATOM   1903  C6    G    60      44.584  36.474  46.808  1.00  0.00           C  
ATOM   1904  O6    G    60      45.795  36.456  46.605  1.00  0.00           O  
ATOM   1905  N1    G    60      44.097  37.036  47.949  1.00  0.00           N  
ATOM   1906  H1    G    60      44.725  37.442  48.629  1.00  0.00           H  
ATOM   1907  C2    G    60      42.806  37.117  48.284  1.00  0.00           C  
ATOM   1908  N2    G    60      42.554  37.787  49.374  1.00  0.00           N  
ATOM   1909  H21   G    60      43.318  38.206  49.885  1.00  0.00           H  
ATOM   1910  H22   G    60      41.614  37.940  49.710  1.00  0.00           H  
ATOM   1911  N3    G    60      41.795  36.623  47.528  1.00  0.00           N  
ATOM   1912  C4    G    60      42.238  36.065  46.341  1.00  0.00           C  
ATOM   1913  C3'   G    60      38.795  36.602  44.456  1.00  0.00           C  
ATOM   1914  H3'   G    60      39.608  37.225  44.083  1.00  0.00           H  
ATOM   1915  C2'   G    60      39.057  36.084  45.907  1.00  0.00           C  
ATOM   1916  H2'   G    60      39.455  36.825  46.600  1.00  0.00           H  
ATOM   1917  O2'   G    60      37.906  35.484  46.439  1.00  0.00           O  
ATOM   1918 HO2'   G    60      37.087  35.920  46.191  1.00  0.00           H  
ATOM   1919  O3'   G    60      37.529  37.191  44.394  1.00  0.00           O  
ATOM   1920  P     U    61      37.294  38.785  44.034  1.00  0.00           P  
ATOM   1921  OP1   U    61      35.874  39.145  44.141  1.00  0.00           O  
ATOM   1922  OP2   U    61      38.032  39.037  42.796  1.00  0.00           O  
ATOM   1923  O5'   U    61      38.134  39.516  45.192  1.00  0.00           O  
ATOM   1924  C5'   U    61      37.715  39.477  46.544  1.00  0.00           C  
ATOM   1925  H5'   U    61      38.042  38.539  46.992  1.00  0.00           H  
ATOM   1926 H5''   U    61      36.634  39.609  46.591  1.00  0.00           H  
ATOM   1927  C4'   U    61      38.362  40.578  47.391  1.00  0.00           C  
ATOM   1928  H4'   U    61      37.789  40.699  48.310  1.00  0.00           H  
ATOM   1929  O4'   U    61      39.653  40.140  47.711  1.00  0.00           O  
ATOM   1930  C1'   U    61      40.559  41.124  47.281  1.00  0.00           C  
ATOM   1931  H1'   U    61      40.654  41.807  48.125  1.00  0.00           H  
ATOM   1932  N1    U    61      41.842  40.553  46.794  1.00  0.00           N  
ATOM   1933  C6    U    61      41.919  39.534  45.852  1.00  0.00           C  
ATOM   1934  H6    U    61      40.964  39.171  45.502  1.00  0.00           H  
ATOM   1935  C5    U    61      43.035  38.984  45.366  1.00  0.00           C  
ATOM   1936  H5    U    61      43.015  38.133  44.702  1.00  0.00           H  
ATOM   1937  C4    U    61      44.335  39.501  45.869  1.00  0.00           C  
ATOM   1938  O4    U    61      45.463  39.180  45.545  1.00  0.00           O  
ATOM   1939  N3    U    61      44.192  40.437  46.820  1.00  0.00           N  
ATOM   1940  H3    U    61      45.033  40.556  47.367  1.00  0.00           H  
ATOM   1941  C2    U    61      43.077  41.077  47.293  1.00  0.00           C  
ATOM   1942  O2    U    61      43.154  42.169  47.919  1.00  0.00           O  
ATOM   1943  C3'   U    61      38.359  41.967  46.654  1.00  0.00           C  
ATOM   1944  H3'   U    61      37.853  41.870  45.693  1.00  0.00           H  
ATOM   1945  C2'   U    61      39.793  41.995  46.273  1.00  0.00           C  
ATOM   1946  H2'   U    61      40.065  41.591  45.298  1.00  0.00           H  
ATOM   1947  O2'   U    61      40.369  43.234  46.167  1.00  0.00           O  
ATOM   1948 HO2'   U    61      39.726  43.757  46.650  1.00  0.00           H  
ATOM   1949  O3'   U    61      37.964  43.107  47.363  1.00  0.00           O  
ATOM   1950  P     A    62      36.421  43.264  47.720  1.00  0.00           P  
ATOM   1951  OP1   A    62      35.745  42.005  47.518  1.00  0.00           O  
ATOM   1952  OP2   A    62      35.952  44.485  47.055  1.00  0.00           O  
ATOM   1953  O5'   A    62      36.591  43.567  49.305  1.00  0.00           O  
ATOM   1954  C5'   A    62      35.597  43.077  50.213  1.00  0.00           C  
ATOM   1955  H5'   A    62      35.454  42.007  50.059  1.00  0.00           H  
ATOM   1956 H5''   A    62      34.579  43.439  50.073  1.00  0.00           H  
ATOM   1957  C4'   A    62      36.068  43.217  51.626  1.00  0.00           C  
ATOM   1958  H4'   A    62      35.467  42.652  52.338  1.00  0.00           H  
ATOM   1959  O4'   A    62      37.311  42.535  51.680  1.00  0.00           O  
ATOM   1960  C1'   A    62      38.188  43.337  52.520  1.00  0.00           C  
ATOM   1961  H1'   A    62      38.574  42.643  53.266  1.00  0.00           H  
ATOM   1962  N9    A    62      39.395  43.769  51.705  1.00  0.00           N  
ATOM   1963  C8    A    62      39.720  43.716  50.337  1.00  0.00           C  
ATOM   1964  H8    A    62      38.987  43.342  49.636  1.00  0.00           H  
ATOM   1965  N7    A    62      40.871  44.175  49.989  1.00  0.00           N  
ATOM   1966  C5    A    62      41.378  44.610  51.248  1.00  0.00           C  
ATOM   1967  C6    A    62      42.588  45.209  51.626  1.00  0.00           C  
ATOM   1968  N6    A    62      43.609  45.491  50.847  1.00  0.00           N  
ATOM   1969  H61   A    62      44.352  46.092  51.175  1.00  0.00           H  
ATOM   1970  H62   A    62      43.543  45.236  49.873  1.00  0.00           H  
ATOM   1971  N1    A    62      42.842  45.568  52.895  1.00  0.00           N  
ATOM   1972  C2    A    62      41.829  45.282  53.736  1.00  0.00           C  
ATOM   1973  H2    A    62      42.027  45.452  54.784  1.00  0.00           H  
ATOM   1974  N3    A    62      40.640  44.702  53.509  1.00  0.00           N  
ATOM   1975  C4    A    62      40.496  44.325  52.224  1.00  0.00           C  
ATOM   1976  C3'   A    62      36.305  44.703  52.004  1.00  0.00           C  
ATOM   1977  H3'   A    62      36.778  45.187  51.149  1.00  0.00           H  
ATOM   1978  C2'   A    62      37.364  44.495  53.111  1.00  0.00           C  
ATOM   1979  H2'   A    62      37.862  45.454  53.252  1.00  0.00           H  
ATOM   1980  O2'   A    62      36.860  43.987  54.271  1.00  0.00           O  
ATOM   1981 HO2'   A    62      37.463  44.052  55.015  1.00  0.00           H  
ATOM   1982  O3'   A    62      35.210  45.455  52.399  1.00  0.00           O  
ATOM   1983  P     U    63      35.214  47.088  52.331  1.00  0.00           P  
ATOM   1984  OP1   U    63      33.995  47.666  53.014  1.00  0.00           O  
ATOM   1985  OP2   U    63      35.415  47.374  50.859  1.00  0.00           O  
ATOM   1986  O5'   U    63      36.473  47.585  53.137  1.00  0.00           O  
ATOM   1987  C5'   U    63      36.621  47.500  54.632  1.00  0.00           C  
ATOM   1988  H5'   U    63      36.683  46.478  55.005  1.00  0.00           H  
ATOM   1989 H5''   U    63      35.677  47.900  55.002  1.00  0.00           H  
ATOM   1990  C4'   U    63      37.670  48.475  55.264  1.00  0.00           C  
ATOM   1991  H4'   U    63      37.588  48.441  56.350  1.00  0.00           H  
ATOM   1992  O4'   U    63      38.935  47.979  54.732  1.00  0.00           O  
ATOM   1993  C1'   U    63      39.722  49.062  54.196  1.00  0.00           C  
ATOM   1994  H1'   U    63      40.337  49.448  55.009  1.00  0.00           H  
ATOM   1995  N1    U    63      40.506  48.518  53.017  1.00  0.00           N  
ATOM   1996  C6    U    63      39.856  47.901  51.972  1.00  0.00           C  
ATOM   1997  H6    U    63      38.863  47.501  52.117  1.00  0.00           H  
ATOM   1998  C5    U    63      40.390  47.846  50.743  1.00  0.00           C  
ATOM   1999  H5    U    63      39.795  47.547  49.893  1.00  0.00           H  
ATOM   2000  C4    U    63      41.745  48.337  50.550  1.00  0.00           C  
ATOM   2001  O4    U    63      42.378  48.191  49.550  1.00  0.00           O  
ATOM   2002  N3    U    63      42.407  48.749  51.708  1.00  0.00           N  
ATOM   2003  H3    U    63      43.396  48.900  51.564  1.00  0.00           H  
ATOM   2004  C2    U    63      41.863  48.873  52.894  1.00  0.00           C  
ATOM   2005  O2    U    63      42.502  49.367  53.875  1.00  0.00           O  
ATOM   2006  C3'   U    63      37.542  49.942  54.790  1.00  0.00           C  
ATOM   2007  H3'   U    63      36.656  50.048  54.164  1.00  0.00           H  
ATOM   2008  C2'   U    63      38.729  50.208  53.855  1.00  0.00           C  
ATOM   2009  H2'   U    63      38.482  50.056  52.804  1.00  0.00           H  
ATOM   2010  O2'   U    63      39.379  51.437  54.136  1.00  0.00           O  
ATOM   2011 HO2'   U    63      38.770  51.882  54.730  1.00  0.00           H  
ATOM   2012  O3'   U    63      37.613  50.880  55.806  1.00  0.00           O  
ATOM   2013  P     A    64      36.480  51.052  56.862  1.00  0.00           P  
ATOM   2014  OP1   A    64      35.117  50.860  56.242  1.00  0.00           O  
ATOM   2015  OP2   A    64      36.668  52.408  57.365  1.00  0.00           O  
ATOM   2016  O5'   A    64      36.793  49.995  58.060  1.00  0.00           O  
ATOM   2017  C5'   A    64      35.804  49.627  59.052  1.00  0.00           C  
ATOM   2018  H5'   A    64      35.276  50.534  59.345  1.00  0.00           H  
ATOM   2019 H5''   A    64      36.352  49.226  59.905  1.00  0.00           H  
ATOM   2020  C4'   A    64      34.674  48.670  58.447  1.00  0.00           C  
ATOM   2021  H4'   A    64      34.025  49.232  57.776  1.00  0.00           H  
ATOM   2022  O4'   A    64      35.158  47.545  57.766  1.00  0.00           O  
ATOM   2023  C1'   A    64      35.095  46.374  58.573  1.00  0.00           C  
ATOM   2024  H1'   A    64      34.997  45.481  57.956  1.00  0.00           H  
ATOM   2025  N9    A    64      36.282  46.135  59.492  1.00  0.00           N  
ATOM   2026  C8    A    64      37.449  46.920  59.616  1.00  0.00           C  
ATOM   2027  H8    A    64      37.522  47.882  59.131  1.00  0.00           H  
ATOM   2028  N7    A    64      38.243  46.478  60.519  1.00  0.00           N  
ATOM   2029  C5    A    64      37.631  45.400  61.108  1.00  0.00           C  
ATOM   2030  C6    A    64      37.891  44.520  62.185  1.00  0.00           C  
ATOM   2031  N6    A    64      38.903  44.561  63.027  1.00  0.00           N  
ATOM   2032  H61   A    64      39.474  45.394  63.015  1.00  0.00           H  
ATOM   2033  H62   A    64      38.861  43.850  63.743  1.00  0.00           H  
ATOM   2034  N1    A    64      36.999  43.542  62.447  1.00  0.00           N  
ATOM   2035  C2    A    64      35.986  43.368  61.677  1.00  0.00           C  
ATOM   2036  H2    A    64      35.285  42.575  61.890  1.00  0.00           H  
ATOM   2037  N3    A    64      35.668  44.055  60.638  1.00  0.00           N  
ATOM   2038  C4    A    64      36.500  45.060  60.346  1.00  0.00           C  
ATOM   2039  C3'   A    64      33.780  48.093  59.631  1.00  0.00           C  
ATOM   2040  H3'   A    64      34.281  48.228  60.590  1.00  0.00           H  
ATOM   2041  C2'   A    64      33.860  46.581  59.409  1.00  0.00           C  
ATOM   2042  H2'   A    64      33.925  46.081  60.375  1.00  0.00           H  
ATOM   2043  O2'   A    64      32.770  46.101  58.688  1.00  0.00           O  
ATOM   2044 HO2'   A    64      32.033  46.087  59.303  1.00  0.00           H  
ATOM   2045  O3'   A    64      32.452  48.592  59.704  1.00  0.00           O  
ATOM   2046  P     C    65      32.074  50.017  60.318  1.00  0.00           P  
ATOM   2047  OP1   C    65      30.591  50.176  60.231  1.00  0.00           O  
ATOM   2048  OP2   C    65      32.870  51.092  59.762  1.00  0.00           O  
ATOM   2049  O5'   C    65      32.408  50.079  61.842  1.00  0.00           O  
ATOM   2050  C5'   C    65      31.733  49.470  62.850  1.00  0.00           C  
ATOM   2051  H5'   C    65      30.651  49.454  62.722  1.00  0.00           H  
ATOM   2052 H5''   C    65      32.029  49.948  63.784  1.00  0.00           H  
ATOM   2053  C4'   C    65      32.224  48.013  62.862  1.00  0.00           C  
ATOM   2054  H4'   C    65      31.841  47.566  61.944  1.00  0.00           H  
ATOM   2055  O4'   C    65      33.599  47.814  63.003  1.00  0.00           O  
ATOM   2056  C1'   C    65      33.857  46.452  63.324  1.00  0.00           C  
ATOM   2057  H1'   C    65      33.926  45.863  62.409  1.00  0.00           H  
ATOM   2058  N1    C    65      35.136  46.357  64.034  1.00  0.00           N  
ATOM   2059  C6    C    65      36.125  47.287  63.784  1.00  0.00           C  
ATOM   2060  H6    C    65      35.981  48.158  63.162  1.00  0.00           H  
ATOM   2061  C5    C    65      37.335  47.251  64.404  1.00  0.00           C  
ATOM   2062  H5    C    65      38.062  48.036  64.258  1.00  0.00           H  
ATOM   2063  C4    C    65      37.547  46.190  65.309  1.00  0.00           C  
ATOM   2064  N4    C    65      38.665  46.167  65.989  1.00  0.00           N  
ATOM   2065  H41   C    65      39.422  46.733  65.631  1.00  0.00           H  
ATOM   2066  H42   C    65      38.849  45.382  66.598  1.00  0.00           H  
ATOM   2067  N3    C    65      36.665  45.219  65.499  1.00  0.00           N  
ATOM   2068  C2    C    65      35.487  45.225  64.785  1.00  0.00           C  
ATOM   2069  O2    C    65      34.674  44.372  64.902  1.00  0.00           O  
ATOM   2070  C3'   C    65      31.771  47.295  64.113  1.00  0.00           C  
ATOM   2071  H3'   C    65      32.111  47.942  64.922  1.00  0.00           H  
ATOM   2072  C2'   C    65      32.608  46.021  64.092  1.00  0.00           C  
ATOM   2073  H2'   C    65      32.884  45.730  65.106  1.00  0.00           H  
ATOM   2074  O2'   C    65      31.817  45.058  63.491  1.00  0.00           O  
ATOM   2075 HO2'   C    65      31.114  44.788  64.086  1.00  0.00           H  
ATOM   2076  O3'   C    65      30.376  47.041  64.020  1.00  0.00           O  
ATOM   2077  P     A    66      29.577  46.746  65.286  1.00  0.00           P  
ATOM   2078  OP1   A    66      28.248  47.333  65.169  1.00  0.00           O  
ATOM   2079  OP2   A    66      30.395  47.083  66.448  1.00  0.00           O  
ATOM   2080  O5'   A    66      29.400  45.152  65.154  1.00  0.00           O  
ATOM   2081  C5'   A    66      28.564  44.575  64.109  1.00  0.00           C  
ATOM   2082  H5'   A    66      29.036  44.791  63.151  1.00  0.00           H  
ATOM   2083 H5''   A    66      27.534  44.929  64.139  1.00  0.00           H  
ATOM   2084  C4'   A    66      28.465  43.015  64.275  1.00  0.00           C  
ATOM   2085  H4'   A    66      27.821  42.573  63.515  1.00  0.00           H  
ATOM   2086  O4'   A    66      29.690  42.301  64.167  1.00  0.00           O  
ATOM   2087  C1'   A    66      29.593  41.146  65.002  1.00  0.00           C  
ATOM   2088  H1'   A    66      29.484  40.290  64.337  1.00  0.00           H  
ATOM   2089  N9    A    66      30.804  40.949  65.845  1.00  0.00           N  
ATOM   2090  C8    A    66      31.850  41.887  65.964  1.00  0.00           C  
ATOM   2091  H8    A    66      31.874  42.803  65.391  1.00  0.00           H  
ATOM   2092  N7    A    66      32.745  41.503  66.840  1.00  0.00           N  
ATOM   2093  C5    A    66      32.334  40.184  67.212  1.00  0.00           C  
ATOM   2094  C6    A    66      32.940  39.130  67.928  1.00  0.00           C  
ATOM   2095  N6    A    66      34.113  39.145  68.498  1.00  0.00           N  
ATOM   2096  H61   A    66      34.570  38.299  68.808  1.00  0.00           H  
ATOM   2097  H62   A    66      34.661  39.984  68.629  1.00  0.00           H  
ATOM   2098  N1    A    66      32.374  37.930  68.009  1.00  0.00           N  
ATOM   2099  C2    A    66      31.254  37.775  67.283  1.00  0.00           C  
ATOM   2100  H2    A    66      30.750  36.824  67.373  1.00  0.00           H  
ATOM   2101  N3    A    66      30.569  38.623  66.536  1.00  0.00           N  
ATOM   2102  C4    A    66      31.186  39.844  66.551  1.00  0.00           C  
ATOM   2103  C3'   A    66      27.897  42.700  65.644  1.00  0.00           C  
ATOM   2104  H3'   A    66      28.464  43.171  66.446  1.00  0.00           H  
ATOM   2105  C2'   A    66      28.216  41.221  65.685  1.00  0.00           C  
ATOM   2106  H2'   A    66      28.159  40.874  66.717  1.00  0.00           H  
ATOM   2107  O2'   A    66      27.239  40.441  64.970  1.00  0.00           O  
ATOM   2108 HO2'   A    66      26.977  39.687  65.503  1.00  0.00           H  
ATOM   2109  O3'   A    66      26.506  42.957  65.718  1.00  0.00           O  
ATOM   2110  P     G    67      25.967  43.835  66.914  1.00  0.00           P  
ATOM   2111  OP1   G    67      24.518  43.724  66.961  1.00  0.00           O  
ATOM   2112  OP2   G    67      26.588  45.166  66.773  1.00  0.00           O  
ATOM   2113  O5'   G    67      26.619  43.173  68.253  1.00  0.00           O  
ATOM   2114  C5'   G    67      26.045  41.991  68.862  1.00  0.00           C  
ATOM   2115  H5'   G    67      25.891  41.218  68.109  1.00  0.00           H  
ATOM   2116 H5''   G    67      25.102  42.248  69.344  1.00  0.00           H  
ATOM   2117  C4'   G    67      27.060  41.371  69.830  1.00  0.00           C  
ATOM   2118  H4'   G    67      26.687  40.411  70.186  1.00  0.00           H  
ATOM   2119  O4'   G    67      28.351  41.219  69.294  1.00  0.00           O  
ATOM   2120  C1'   G    67      29.329  41.271  70.249  1.00  0.00           C  
ATOM   2121  H1'   G    67      29.947  40.381  70.366  1.00  0.00           H  
ATOM   2122  N9    G    67      30.315  42.264  69.813  1.00  0.00           N  
ATOM   2123  C8    G    67      30.188  43.246  68.901  1.00  0.00           C  
ATOM   2124  H8    G    67      29.307  43.234  68.276  1.00  0.00           H  
ATOM   2125  N7    G    67      31.189  44.093  68.983  1.00  0.00           N  
ATOM   2126  C5    G    67      32.183  43.427  69.742  1.00  0.00           C  
ATOM   2127  C6    G    67      33.517  43.727  70.192  1.00  0.00           C  
ATOM   2128  O6    G    67      34.218  44.655  69.802  1.00  0.00           O  
ATOM   2129  N1    G    67      33.989  42.959  71.192  1.00  0.00           N  
ATOM   2130  H1    G    67      34.936  42.987  71.543  1.00  0.00           H  
ATOM   2131  C2    G    67      33.374  41.836  71.578  1.00  0.00           C  
ATOM   2132  N2    G    67      34.000  41.079  72.396  1.00  0.00           N  
ATOM   2133  H21   G    67      34.864  41.501  72.706  1.00  0.00           H  
ATOM   2134  H22   G    67      33.634  40.189  72.701  1.00  0.00           H  
ATOM   2135  N3    G    67      32.236  41.400  71.141  1.00  0.00           N  
ATOM   2136  C4    G    67      31.664  42.264  70.198  1.00  0.00           C  
ATOM   2137  C3'   G    67      27.389  42.231  71.056  1.00  0.00           C  
ATOM   2138  H3'   G    67      27.776  43.185  70.698  1.00  0.00           H  
ATOM   2139  C2'   G    67      28.632  41.507  71.593  1.00  0.00           C  
ATOM   2140  H2'   G    67      29.178  42.222  72.208  1.00  0.00           H  
ATOM   2141  O2'   G    67      28.466  40.195  72.198  1.00  0.00           O  
ATOM   2142 HO2'   G    67      29.139  40.215  72.882  1.00  0.00           H  
ATOM   2143  O3'   G    67      26.325  42.327  71.958  1.00  0.00           O  
ATOM   2144  P     G    68      26.207  43.600  72.898  1.00  0.00           P  
ATOM   2145  OP1   G    68      24.971  43.355  73.710  1.00  0.00           O  
ATOM   2146  OP2   G    68      26.276  44.792  72.032  1.00  0.00           O  
ATOM   2147  O5'   G    68      27.545  43.518  73.817  1.00  0.00           O  
ATOM   2148  C5'   G    68      27.695  42.410  74.772  1.00  0.00           C  
ATOM   2149  H5'   G    68      27.626  41.429  74.301  1.00  0.00           H  
ATOM   2150 H5''   G    68      26.875  42.483  75.486  1.00  0.00           H  
ATOM   2151  C4'   G    68      29.071  42.467  75.474  1.00  0.00           C  
ATOM   2152  H4'   G    68      29.120  41.640  76.182  1.00  0.00           H  
ATOM   2153  O4'   G    68      30.020  42.212  74.464  1.00  0.00           O  
ATOM   2154  C1'   G    68      31.311  42.634  74.813  1.00  0.00           C  
ATOM   2155  H1'   G    68      32.035  41.821  74.875  1.00  0.00           H  
ATOM   2156  N9    G    68      31.787  43.716  73.933  1.00  0.00           N  
ATOM   2157  C8    G    68      31.080  44.404  72.919  1.00  0.00           C  
ATOM   2158  H8    G    68      30.029  44.261  72.712  1.00  0.00           H  
ATOM   2159  N7    G    68      31.763  45.411  72.413  1.00  0.00           N  
ATOM   2160  C5    G    68      33.039  45.248  73.053  1.00  0.00           C  
ATOM   2161  C6    G    68      34.283  45.929  72.841  1.00  0.00           C  
ATOM   2162  O6    G    68      34.509  46.884  72.097  1.00  0.00           O  
ATOM   2163  N1    G    68      35.313  45.379  73.596  1.00  0.00           N  
ATOM   2164  H1    G    68      36.223  45.756  73.374  1.00  0.00           H  
ATOM   2165  C2    G    68      35.236  44.400  74.473  1.00  0.00           C  
ATOM   2166  N2    G    68      36.317  44.037  75.144  1.00  0.00           N  
ATOM   2167  H21   G    68      37.171  44.575  75.110  1.00  0.00           H  
ATOM   2168  H22   G    68      36.183  43.339  75.861  1.00  0.00           H  
ATOM   2169  N3    G    68      34.070  43.781  74.711  1.00  0.00           N  
ATOM   2170  C4    G    68      33.049  44.236  73.945  1.00  0.00           C  
ATOM   2171  C3'   G    68      29.592  43.789  76.049  1.00  0.00           C  
ATOM   2172  H3'   G    68      29.438  44.504  75.241  1.00  0.00           H  
ATOM   2173  C2'   G    68      31.046  43.376  76.153  1.00  0.00           C  
ATOM   2174  H2'   G    68      31.620  44.303  76.149  1.00  0.00           H  
ATOM   2175  O2'   G    68      31.305  42.485  77.303  1.00  0.00           O  
ATOM   2176 HO2'   G    68      32.247  42.435  77.482  1.00  0.00           H  
ATOM   2177  O3'   G    68      29.008  44.162  77.285  1.00  0.00           O  
ATOM   2178  P     G    69      29.095  45.658  77.737  1.00  0.00           P  
ATOM   2179  OP1   G    69      28.311  45.801  78.914  1.00  0.00           O  
ATOM   2180  OP2   G    69      28.860  46.651  76.697  1.00  0.00           O  
ATOM   2181  O5'   G    69      30.631  45.752  78.215  1.00  0.00           O  
ATOM   2182  C5'   G    69      31.058  45.020  79.422  1.00  0.00           C  
ATOM   2183  H5'   G    69      30.552  44.061  79.537  1.00  0.00           H  
ATOM   2184 H5''   G    69      30.723  45.601  80.281  1.00  0.00           H  
ATOM   2185  C4'   G    69      32.630  44.881  79.562  1.00  0.00           C  
ATOM   2186  H4'   G    69      32.821  44.141  80.339  1.00  0.00           H  
ATOM   2187  O4'   G    69      33.368  44.624  78.383  1.00  0.00           O  
ATOM   2188  C1'   G    69      34.547  45.386  78.349  1.00  0.00           C  
ATOM   2189  H1'   G    69      35.402  44.805  78.002  1.00  0.00           H  
ATOM   2190  N9    G    69      34.340  46.481  77.358  1.00  0.00           N  
ATOM   2191  C8    G    69      33.253  46.630  76.508  1.00  0.00           C  
ATOM   2192  H8    G    69      32.329  46.070  76.542  1.00  0.00           H  
ATOM   2193  N7    G    69      33.455  47.555  75.589  1.00  0.00           N  
ATOM   2194  C5    G    69      34.787  47.926  75.731  1.00  0.00           C  
ATOM   2195  C6    G    69      35.626  48.937  75.134  1.00  0.00           C  
ATOM   2196  O6    G    69      35.364  49.730  74.211  1.00  0.00           O  
ATOM   2197  N1    G    69      36.830  49.122  75.731  1.00  0.00           N  
ATOM   2198  H1    G    69      37.463  49.844  75.418  1.00  0.00           H  
ATOM   2199  C2    G    69      37.316  48.277  76.643  1.00  0.00           C  
ATOM   2200  N2    G    69      38.489  48.596  77.102  1.00  0.00           N  
ATOM   2201  H21   G    69      38.982  49.373  76.686  1.00  0.00           H  
ATOM   2202  H22   G    69      38.943  47.983  77.764  1.00  0.00           H  
ATOM   2203  N3    G    69      36.608  47.365  77.325  1.00  0.00           N  
ATOM   2204  C4    G    69      35.362  47.227  76.772  1.00  0.00           C  
ATOM   2205  C3'   G    69      33.271  46.171  80.073  1.00  0.00           C  
ATOM   2206  H3'   G    69      32.845  47.039  79.570  1.00  0.00           H  
ATOM   2207  C2'   G    69      34.737  45.919  79.752  1.00  0.00           C  
ATOM   2208  H2'   G    69      35.260  46.874  79.808  1.00  0.00           H  
ATOM   2209  O2'   G    69      35.449  44.921  80.484  1.00  0.00           O  
ATOM   2210 HO2'   G    69      36.385  45.070  80.333  1.00  0.00           H  
ATOM   2211  O3'   G    69      33.093  46.433  81.456  1.00  0.00           O  
ATOM   2212  P     C    70      32.949  47.906  82.011  1.00  0.00           P  
ATOM   2213  OP1   C    70      32.653  47.832  83.430  1.00  0.00           O  
ATOM   2214  OP2   C    70      32.022  48.584  81.126  1.00  0.00           O  
ATOM   2215  O5'   C    70      34.400  48.593  81.796  1.00  0.00           O  
ATOM   2216  C5'   C    70      35.532  48.112  82.482  1.00  0.00           C  
ATOM   2217  H5'   C    70      35.692  47.035  82.436  1.00  0.00           H  
ATOM   2218 H5''   C    70      35.404  48.401  83.525  1.00  0.00           H  
ATOM   2219  C4'   C    70      36.823  48.735  81.959  1.00  0.00           C  
ATOM   2220  H4'   C    70      37.717  48.451  82.514  1.00  0.00           H  
ATOM   2221  O4'   C    70      37.036  48.626  80.508  1.00  0.00           O  
ATOM   2222  C1'   C    70      37.436  49.846  79.927  1.00  0.00           C  
ATOM   2223  H1'   C    70      38.390  49.715  79.416  1.00  0.00           H  
ATOM   2224  N1    C    70      36.507  50.642  79.128  1.00  0.00           N  
ATOM   2225  C6    C    70      35.184  50.217  79.063  1.00  0.00           C  
ATOM   2226  H6    C    70      34.848  49.382  79.660  1.00  0.00           H  
ATOM   2227  C5    C    70      34.338  50.737  78.127  1.00  0.00           C  
ATOM   2228  H5    C    70      33.285  50.504  78.075  1.00  0.00           H  
ATOM   2229  C4    C    70      34.896  51.639  77.211  1.00  0.00           C  
ATOM   2230  N4    C    70      34.199  52.072  76.217  1.00  0.00           N  
ATOM   2231  H41   C    70      33.375  51.519  76.031  1.00  0.00           H  
ATOM   2232  H42   C    70      34.648  52.649  75.520  1.00  0.00           H  
ATOM   2233  N3    C    70      36.114  52.159  77.295  1.00  0.00           N  
ATOM   2234  C2    C    70      36.952  51.676  78.273  1.00  0.00           C  
ATOM   2235  O2    C    70      38.082  52.130  78.365  1.00  0.00           O  
ATOM   2236  C3'   C    70      36.904  50.216  82.234  1.00  0.00           C  
ATOM   2237  H3'   C    70      35.938  50.694  82.072  1.00  0.00           H  
ATOM   2238  C2'   C    70      37.833  50.715  81.127  1.00  0.00           C  
ATOM   2239  H2'   C    70      37.604  51.771  80.979  1.00  0.00           H  
ATOM   2240  O2'   C    70      39.239  50.551  81.451  1.00  0.00           O  
ATOM   2241 HO2'   C    70      39.359  50.647  82.398  1.00  0.00           H  
ATOM   2242  O3'   C    70      37.556  50.473  83.488  1.00  0.00           O  
ATOM   2243  P    U3    71      37.225  51.864  84.214  1.00  0.00           P  
ATOM   2244  OP1  U3    71      38.059  51.972  85.459  1.00  0.00           O  
ATOM   2245  OP2  U3    71      35.730  51.786  84.415  1.00  0.00           O  
ATOM   2246  O5'  U3    71      37.516  53.059  83.272  1.00  0.00           O  
ATOM   2247  C5'  U3    71      38.884  53.596  83.226  1.00  0.00           C  
ATOM   2248  H5'  U3    71      39.590  52.808  82.963  1.00  0.00           H  
ATOM   2249 H5''  U3    71      39.254  53.982  84.177  1.00  0.00           H  
ATOM   2250  C4'  U3    71      38.913  54.689  82.207  1.00  0.00           C  
ATOM   2251  H4'  U3    71      39.953  54.925  81.980  1.00  0.00           H  
ATOM   2252  O4'  U3    71      38.429  54.233  80.967  1.00  0.00           O  
ATOM   2253  C1'  U3    71      37.934  55.444  80.374  1.00  0.00           C  
ATOM   2254  H1'  U3    71      38.819  55.853  79.887  1.00  0.00           H  
ATOM   2255  N1   U3    71      36.891  55.137  79.363  1.00  0.00           N  
ATOM   2256  C6   U3    71      35.771  54.511  79.757  1.00  0.00           C  
ATOM   2257  H6   U3    71      35.789  54.011  80.715  1.00  0.00           H  
ATOM   2258  C5   U3    71      34.668  54.460  78.934  1.00  0.00           C  
ATOM   2259  H5   U3    71      33.820  53.868  79.245  1.00  0.00           H  
ATOM   2260  C4   U3    71      34.714  55.148  77.625  1.00  0.00           C  
ATOM   2261  O4   U3    71      33.732  55.363  76.895  1.00  0.00           O  
ATOM   2262  N3   U3    71      35.868  55.782  77.384  1.00  0.00           N  
ATOM   2263  H3   U3    71      36.033  56.213  76.485  1.00  0.00           H  
ATOM   2264  C2   U3    71      37.023  55.810  78.168  1.00  0.00           C  
ATOM   2265  O2   U3    71      37.917  56.607  77.836  1.00  0.00           O  
ATOM   2266  C3'  U3    71      38.140  55.944  82.630  1.00  0.00           C  
ATOM   2267  H3'  U3    71      37.425  55.746  83.429  1.00  0.00           H  
ATOM   2268  C2'  U3    71      37.362  56.426  81.381  1.00  0.00           C  
ATOM   2269  H2'  U3    71      36.293  56.242  81.488  1.00  0.00           H  
ATOM   2270  O2'  U3    71      37.553  57.753  80.942  1.00  0.00           O  
ATOM   2271 HO2'  U3    71      36.820  58.337  81.151  1.00  0.00           H  
ATOM   2272  O3'  U3    71      38.979  56.937  83.114  1.00  0.00           O  
ATOM   2273 HO3'  U3    71      38.712  57.652  82.532  1.00  0.00           H  
TER    2274       U3    71 
END  
