# Supplementary material for: Modeling the structure of the frameshift-stimulatory pseudoknot in SARS-CoV-2 reveals multiple possible conformers
Source: PLoS Comput Biol. 2021 Jan 19;17(1):e1008603. doi: 10.1371/journal.pcbi.1008603 (PMC7845960; doi:10.1371/journal.pcbi.1008603)
Supplement: S1 Data — Files in.pdb format for each of the model structures presented in the manuscript are included in an archived.zip folder. The files corresponding to the structures shown in Figs 3B, 3E, 3H, 4B, 4E, 4H, 5B, 6A–6F, and 7A–7G are named FigNX_1.pdb, where N is the figure number and X is the letter for the figure panel. These structures represent the most populated of the clusters found in the corresponding MD simulations. The structures of the second- and third-most populated clusters from each of the simulations are in the files named FigNX_2.pdb and FigNX_3.pdb, respectively. (ZIP) [file pcbi.1008603.s006.zip › Fig5B_1.pdb]

ATOM      1 HO5'  U5     1      16.759  29.637  41.659  1.00  0.00           H  
ATOM      2  O5'  U5     1      16.132  30.134  42.190  1.00  0.00           O  
ATOM      3  C5'  U5     1      15.499  29.300  43.175  1.00  0.00           C  
ATOM      4  H5'  U5     1      14.853  29.766  43.919  1.00  0.00           H  
ATOM      5 H5''  U5     1      14.786  28.609  42.725  1.00  0.00           H  
ATOM      6  C4'  U5     1      16.499  28.519  44.034  1.00  0.00           C  
ATOM      7  H4'  U5     1      15.911  27.833  44.644  1.00  0.00           H  
ATOM      8  O4'  U5     1      17.445  27.917  43.248  1.00  0.00           O  
ATOM      9  C1'  U5     1      18.534  27.460  44.063  1.00  0.00           C  
ATOM     10  H1'  U5     1      18.515  26.374  44.147  1.00  0.00           H  
ATOM     11  N1   U5     1      19.869  27.742  43.386  1.00  0.00           N  
ATOM     12  C6   U5     1      20.093  28.906  42.670  1.00  0.00           C  
ATOM     13  H6   U5     1      19.262  29.530  42.375  1.00  0.00           H  
ATOM     14  C5   U5     1      21.306  29.177  42.133  1.00  0.00           C  
ATOM     15  H5   U5     1      21.406  30.007  41.449  1.00  0.00           H  
ATOM     16  C4   U5     1      22.395  28.200  42.351  1.00  0.00           C  
ATOM     17  O4   U5     1      23.486  28.332  41.812  1.00  0.00           O  
ATOM     18  N3   U5     1      22.167  27.170  43.262  1.00  0.00           N  
ATOM     19  H3   U5     1      22.952  26.546  43.383  1.00  0.00           H  
ATOM     20  C2   U5     1      20.921  26.896  43.729  1.00  0.00           C  
ATOM     21  O2   U5     1      20.810  25.909  44.418  1.00  0.00           O  
ATOM     22  C3'  U5     1      17.453  29.185  45.090  1.00  0.00           C  
ATOM     23  H3'  U5     1      17.961  30.011  44.593  1.00  0.00           H  
ATOM     24  C2'  U5     1      18.394  28.013  45.492  1.00  0.00           C  
ATOM     25  H2'  U5     1      19.357  28.301  45.914  1.00  0.00           H  
ATOM     26  O2'  U5     1      17.735  27.023  46.288  1.00  0.00           O  
ATOM     27 HO2'  U5     1      17.384  27.618  46.954  1.00  0.00           H  
ATOM     28  O3'  U5     1      16.719  29.584  46.197  1.00  0.00           O  
ATOM     29  P     U     2      17.493  30.383  47.418  1.00  0.00           P  
ATOM     30  OP1   U     2      16.555  31.250  48.095  1.00  0.00           O  
ATOM     31  OP2   U     2      18.697  31.050  46.834  1.00  0.00           O  
ATOM     32  O5'   U     2      18.065  29.170  48.372  1.00  0.00           O  
ATOM     33  C5'   U     2      17.034  28.608  49.207  1.00  0.00           C  
ATOM     34  H5'   U     2      16.719  29.368  49.922  1.00  0.00           H  
ATOM     35 H5''   U     2      16.194  28.329  48.570  1.00  0.00           H  
ATOM     36  C4'   U     2      17.662  27.481  49.981  1.00  0.00           C  
ATOM     37  H4'   U     2      16.982  27.133  50.758  1.00  0.00           H  
ATOM     38  O4'   U     2      17.870  26.361  49.139  1.00  0.00           O  
ATOM     39  C1'   U     2      18.908  25.522  49.780  1.00  0.00           C  
ATOM     40  H1'   U     2      18.458  24.545  49.957  1.00  0.00           H  
ATOM     41  N1    U     2      20.136  25.316  48.976  1.00  0.00           N  
ATOM     42  C6    U     2      20.623  26.263  48.113  1.00  0.00           C  
ATOM     43  H6    U     2      20.051  27.174  48.025  1.00  0.00           H  
ATOM     44  C5    U     2      21.671  26.021  47.273  1.00  0.00           C  
ATOM     45  H5    U     2      22.092  26.776  46.625  1.00  0.00           H  
ATOM     46  C4    U     2      22.332  24.723  47.253  1.00  0.00           C  
ATOM     47  O4    U     2      23.261  24.398  46.538  1.00  0.00           O  
ATOM     48  N3    U     2      21.934  23.940  48.299  1.00  0.00           N  
ATOM     49  H3    U     2      22.307  23.001  48.309  1.00  0.00           H  
ATOM     50  C2    U     2      20.901  24.142  49.194  1.00  0.00           C  
ATOM     51  O2    U     2      20.678  23.318  50.104  1.00  0.00           O  
ATOM     52  C3'   U     2      18.960  27.753  50.681  1.00  0.00           C  
ATOM     53  H3'   U     2      19.847  28.026  50.110  1.00  0.00           H  
ATOM     54  C2'   U     2      19.353  26.258  51.076  1.00  0.00           C  
ATOM     55  H2'   U     2      20.419  26.109  51.251  1.00  0.00           H  
ATOM     56  O2'   U     2      18.573  25.680  52.116  1.00  0.00           O  
ATOM     57 HO2'   U     2      19.176  25.201  52.690  1.00  0.00           H  
ATOM     58  O3'   U     2      18.788  28.582  51.855  1.00  0.00           O  
ATOM     59  P     U     3      20.037  29.228  52.586  1.00  0.00           P  
ATOM     60  OP1   U     3      19.624  29.817  53.843  1.00  0.00           O  
ATOM     61  OP2   U     3      20.752  30.132  51.633  1.00  0.00           O  
ATOM     62  O5'   U     3      21.081  28.017  52.827  1.00  0.00           O  
ATOM     63  C5'   U     3      21.182  27.201  53.980  1.00  0.00           C  
ATOM     64  H5'   U     3      21.160  27.737  54.929  1.00  0.00           H  
ATOM     65 H5''   U     3      20.342  26.512  54.075  1.00  0.00           H  
ATOM     66  C4'   U     3      22.455  26.333  53.865  1.00  0.00           C  
ATOM     67  H4'   U     3      22.425  25.667  54.728  1.00  0.00           H  
ATOM     68  O4'   U     3      22.217  25.344  52.869  1.00  0.00           O  
ATOM     69  C1'   U     3      23.527  24.987  52.363  1.00  0.00           C  
ATOM     70  H1'   U     3      23.743  23.929  52.513  1.00  0.00           H  
ATOM     71  N1    U     3      23.662  25.345  50.954  1.00  0.00           N  
ATOM     72  C6    U     3      23.347  26.560  50.508  1.00  0.00           C  
ATOM     73  H6    U     3      22.710  27.160  51.141  1.00  0.00           H  
ATOM     74  C5    U     3      23.999  27.070  49.397  1.00  0.00           C  
ATOM     75  H5    U     3      23.811  28.095  49.112  1.00  0.00           H  
ATOM     76  C4    U     3      24.924  26.252  48.557  1.00  0.00           C  
ATOM     77  O4    U     3      25.513  26.606  47.528  1.00  0.00           O  
ATOM     78  N3    U     3      25.129  24.992  49.106  1.00  0.00           N  
ATOM     79  H3    U     3      25.915  24.454  48.769  1.00  0.00           H  
ATOM     80  C2    U     3      24.492  24.485  50.205  1.00  0.00           C  
ATOM     81  O2    U     3      24.774  23.344  50.560  1.00  0.00           O  
ATOM     82  C3'   U     3      23.772  26.969  53.687  1.00  0.00           C  
ATOM     83  H3'   U     3      23.674  27.708  52.891  1.00  0.00           H  
ATOM     84  C2'   U     3      24.534  25.713  53.217  1.00  0.00           C  
ATOM     85  H2'   U     3      25.364  26.103  52.628  1.00  0.00           H  
ATOM     86  O2'   U     3      24.997  24.814  54.287  1.00  0.00           O  
ATOM     87 HO2'   U     3      25.138  25.336  55.080  1.00  0.00           H  
ATOM     88  O3'   U     3      24.318  27.543  54.831  1.00  0.00           O  
ATOM     89  P     G     4      24.975  28.925  54.843  1.00  0.00           P  
ATOM     90  OP1   G     4      25.053  29.218  56.264  1.00  0.00           O  
ATOM     91  OP2   G     4      24.236  29.899  53.979  1.00  0.00           O  
ATOM     92  O5'   G     4      26.444  28.600  54.235  1.00  0.00           O  
ATOM     93  C5'   G     4      27.256  27.613  54.818  1.00  0.00           C  
ATOM     94  H5'   G     4      27.321  27.616  55.906  1.00  0.00           H  
ATOM     95 H5''   G     4      26.910  26.623  54.521  1.00  0.00           H  
ATOM     96  C4'   G     4      28.674  27.680  54.320  1.00  0.00           C  
ATOM     97  H4'   G     4      29.212  27.058  55.035  1.00  0.00           H  
ATOM     98  O4'   G     4      28.729  27.308  52.910  1.00  0.00           O  
ATOM     99  C1'   G     4      29.352  28.303  52.106  1.00  0.00           C  
ATOM    100  H1'   G     4      30.142  27.783  51.565  1.00  0.00           H  
ATOM    101  N9    G     4      28.341  28.983  51.228  1.00  0.00           N  
ATOM    102  C8    G     4      27.006  28.744  51.156  1.00  0.00           C  
ATOM    103  H8    G     4      26.583  27.872  51.633  1.00  0.00           H  
ATOM    104  N7    G     4      26.424  29.403  50.219  1.00  0.00           N  
ATOM    105  C5    G     4      27.417  30.284  49.779  1.00  0.00           C  
ATOM    106  C6    G     4      27.375  31.097  48.620  1.00  0.00           C  
ATOM    107  O6    G     4      26.375  31.447  47.904  1.00  0.00           O  
ATOM    108  N1    G     4      28.613  31.661  48.317  1.00  0.00           N  
ATOM    109  H1    G     4      28.733  32.316  47.558  1.00  0.00           H  
ATOM    110  C2    G     4      29.747  31.344  48.968  1.00  0.00           C  
ATOM    111  N2    G     4      30.874  31.968  48.612  1.00  0.00           N  
ATOM    112  H21   G     4      31.746  31.660  49.017  1.00  0.00           H  
ATOM    113  H22   G     4      30.743  32.673  47.901  1.00  0.00           H  
ATOM    114  N3    G     4      29.801  30.425  49.955  1.00  0.00           N  
ATOM    115  C4    G     4      28.625  29.972  50.330  1.00  0.00           C  
ATOM    116  C3'   G     4      29.350  29.080  54.381  1.00  0.00           C  
ATOM    117  H3'   G     4      28.661  29.901  54.183  1.00  0.00           H  
ATOM    118  C2'   G     4      30.209  29.118  53.072  1.00  0.00           C  
ATOM    119  H2'   G     4      30.174  30.126  52.658  1.00  0.00           H  
ATOM    120  O2'   G     4      31.514  28.530  53.199  1.00  0.00           O  
ATOM    121 HO2'   G     4      31.535  27.727  53.725  1.00  0.00           H  
ATOM    122  O3'   G     4      30.177  29.320  55.534  1.00  0.00           O  
ATOM    123  P     C     5      30.151  30.772  56.222  1.00  0.00           P  
ATOM    124  OP1   C     5      31.102  30.829  57.348  1.00  0.00           O  
ATOM    125  OP2   C     5      28.710  31.186  56.460  1.00  0.00           O  
ATOM    126  O5'   C     5      30.691  31.830  55.150  1.00  0.00           O  
ATOM    127  C5'   C     5      32.014  31.858  54.636  1.00  0.00           C  
ATOM    128  H5'   C     5      32.624  32.204  55.471  1.00  0.00           H  
ATOM    129 H5''   C     5      32.299  30.830  54.413  1.00  0.00           H  
ATOM    130  C4'   C     5      32.127  32.654  53.321  1.00  0.00           C  
ATOM    131  H4'   C     5      33.180  32.883  53.154  1.00  0.00           H  
ATOM    132  O4'   C     5      31.452  32.140  52.198  1.00  0.00           O  
ATOM    133  C1'   C     5      30.998  33.270  51.467  1.00  0.00           C  
ATOM    134  H1'   C     5      31.311  33.392  50.430  1.00  0.00           H  
ATOM    135  N1    C     5      29.483  33.373  51.442  1.00  0.00           N  
ATOM    136  C6    C     5      28.694  32.697  52.349  1.00  0.00           C  
ATOM    137  H6    C     5      29.176  32.117  53.122  1.00  0.00           H  
ATOM    138  C5    C     5      27.349  32.682  52.162  1.00  0.00           C  
ATOM    139  H5    C     5      26.767  32.172  52.915  1.00  0.00           H  
ATOM    140  C4    C     5      26.759  33.382  51.069  1.00  0.00           C  
ATOM    141  N4    C     5      25.490  33.284  50.842  1.00  0.00           N  
ATOM    142  H41   C     5      24.877  32.667  51.356  1.00  0.00           H  
ATOM    143  H42   C     5      25.125  33.869  50.105  1.00  0.00           H  
ATOM    144  N3    C     5      27.488  34.104  50.251  1.00  0.00           N  
ATOM    145  C2    C     5      28.854  34.200  50.477  1.00  0.00           C  
ATOM    146  O2    C     5      29.502  34.985  49.881  1.00  0.00           O  
ATOM    147  C3'   C     5      31.580  34.059  53.517  1.00  0.00           C  
ATOM    148  H3'   C     5      30.562  33.978  53.900  1.00  0.00           H  
ATOM    149  C2'   C     5      31.549  34.532  52.085  1.00  0.00           C  
ATOM    150  H2'   C     5      30.916  35.416  52.013  1.00  0.00           H  
ATOM    151  O2'   C     5      32.822  34.795  51.504  1.00  0.00           O  
ATOM    152 HO2'   C     5      33.455  35.033  52.185  1.00  0.00           H  
ATOM    153  O3'   C     5      32.386  34.825  54.406  1.00  0.00           O  
ATOM    154  P     G     6      31.717  36.014  55.229  1.00  0.00           P  
ATOM    155  OP1   G     6      32.769  36.536  56.183  1.00  0.00           O  
ATOM    156  OP2   G     6      30.331  35.635  55.682  1.00  0.00           O  
ATOM    157  O5'   G     6      31.475  37.082  54.093  1.00  0.00           O  
ATOM    158  C5'   G     6      32.566  37.761  53.478  1.00  0.00           C  
ATOM    159  H5'   G     6      33.292  38.183  54.173  1.00  0.00           H  
ATOM    160 H5''   G     6      33.132  37.103  52.820  1.00  0.00           H  
ATOM    161  C4'   G     6      32.132  38.960  52.648  1.00  0.00           C  
ATOM    162  H4'   G     6      33.032  39.567  52.549  1.00  0.00           H  
ATOM    163  O4'   G     6      31.609  38.549  51.376  1.00  0.00           O  
ATOM    164  C1'   G     6      30.554  39.437  51.024  1.00  0.00           C  
ATOM    165  H1'   G     6      30.590  39.768  49.986  1.00  0.00           H  
ATOM    166  N9    G     6      29.294  38.673  51.188  1.00  0.00           N  
ATOM    167  C8    G     6      29.036  37.524  51.966  1.00  0.00           C  
ATOM    168  H8    G     6      29.660  37.066  52.719  1.00  0.00           H  
ATOM    169  N7    G     6      27.792  37.077  51.907  1.00  0.00           N  
ATOM    170  C5    G     6      27.132  38.039  51.112  1.00  0.00           C  
ATOM    171  C6    G     6      25.743  38.145  50.828  1.00  0.00           C  
ATOM    172  O6    G     6      24.895  37.343  51.112  1.00  0.00           O  
ATOM    173  N1    G     6      25.447  39.246  50.070  1.00  0.00           N  
ATOM    174  H1    G     6      24.460  39.452  50.015  1.00  0.00           H  
ATOM    175  C2    G     6      26.367  40.167  49.740  1.00  0.00           C  
ATOM    176  N2    G     6      25.950  41.218  49.192  1.00  0.00           N  
ATOM    177  H21   G     6      25.020  41.283  48.804  1.00  0.00           H  
ATOM    178  H22   G     6      26.613  41.949  48.978  1.00  0.00           H  
ATOM    179  N3    G     6      27.699  40.176  50.096  1.00  0.00           N  
ATOM    180  C4    G     6      28.025  38.993  50.723  1.00  0.00           C  
ATOM    181  C3'   G     6      31.124  39.868  53.277  1.00  0.00           C  
ATOM    182  H3'   G     6      30.263  39.355  53.706  1.00  0.00           H  
ATOM    183  C2'   G     6      30.629  40.607  52.005  1.00  0.00           C  
ATOM    184  H2'   G     6      29.618  40.952  52.222  1.00  0.00           H  
ATOM    185  O2'   G     6      31.503  41.636  51.537  1.00  0.00           O  
ATOM    186 HO2'   G     6      30.997  42.041  50.828  1.00  0.00           H  
ATOM    187  O3'   G     6      31.620  40.786  54.200  1.00  0.00           O  
ATOM    188  P     G     7      30.767  41.239  55.480  1.00  0.00           P  
ATOM    189  OP1   G     7      31.593  42.089  56.342  1.00  0.00           O  
ATOM    190  OP2   G     7      30.197  40.023  56.079  1.00  0.00           O  
ATOM    191  O5'   G     7      29.675  42.144  54.899  1.00  0.00           O  
ATOM    192  C5'   G     7      29.995  43.398  54.281  1.00  0.00           C  
ATOM    193  H5'   G     7      30.320  44.100  55.048  1.00  0.00           H  
ATOM    194 H5''   G     7      30.794  43.180  53.573  1.00  0.00           H  
ATOM    195  C4'   G     7      28.961  44.009  53.298  1.00  0.00           C  
ATOM    196  H4'   G     7      29.526  44.829  52.854  1.00  0.00           H  
ATOM    197  O4'   G     7      28.464  43.021  52.347  1.00  0.00           O  
ATOM    198  C1'   G     7      27.073  43.193  52.261  1.00  0.00           C  
ATOM    199  H1'   G     7      26.763  43.078  51.222  1.00  0.00           H  
ATOM    200  N9    G     7      26.251  42.106  52.890  1.00  0.00           N  
ATOM    201  C8    G     7      26.672  41.018  53.718  1.00  0.00           C  
ATOM    202  H8    G     7      27.677  40.860  54.079  1.00  0.00           H  
ATOM    203  N7    G     7      25.769  40.161  53.918  1.00  0.00           N  
ATOM    204  C5    G     7      24.665  40.601  53.223  1.00  0.00           C  
ATOM    205  C6    G     7      23.306  40.086  53.022  1.00  0.00           C  
ATOM    206  O6    G     7      22.909  38.970  53.323  1.00  0.00           O  
ATOM    207  N1    G     7      22.529  40.981  52.344  1.00  0.00           N  
ATOM    208  H1    G     7      21.594  40.637  52.177  1.00  0.00           H  
ATOM    209  C2    G     7      22.894  42.116  51.744  1.00  0.00           C  
ATOM    210  N2    G     7      21.964  42.788  51.136  1.00  0.00           N  
ATOM    211  H21   G     7      21.044  42.423  51.339  1.00  0.00           H  
ATOM    212  H22   G     7      22.141  43.628  50.604  1.00  0.00           H  
ATOM    213  N3    G     7      24.112  42.704  51.938  1.00  0.00           N  
ATOM    214  C4    G     7      24.878  41.915  52.722  1.00  0.00           C  
ATOM    215  C3'   G     7      27.650  44.654  53.904  1.00  0.00           C  
ATOM    216  H3'   G     7      27.377  43.953  54.693  1.00  0.00           H  
ATOM    217  C2'   G     7      26.809  44.558  52.697  1.00  0.00           C  
ATOM    218  H2'   G     7      25.800  44.809  53.023  1.00  0.00           H  
ATOM    219  O2'   G     7      27.173  45.488  51.664  1.00  0.00           O  
ATOM    220 HO2'   G     7      27.595  46.218  52.123  1.00  0.00           H  
ATOM    221  O3'   G     7      27.871  45.935  54.284  1.00  0.00           O  
ATOM    222  P     U     8      27.307  46.532  55.635  1.00  0.00           P  
ATOM    223  OP1   U     8      27.906  47.887  55.583  1.00  0.00           O  
ATOM    224  OP2   U     8      27.579  45.623  56.771  1.00  0.00           O  
ATOM    225  O5'   U     8      25.748  46.643  55.466  1.00  0.00           O  
ATOM    226  C5'   U     8      25.066  47.534  54.578  1.00  0.00           C  
ATOM    227  H5'   U     8      25.191  48.486  55.095  1.00  0.00           H  
ATOM    228 H5''   U     8      25.607  47.594  53.633  1.00  0.00           H  
ATOM    229  C4'   U     8      23.570  47.397  54.338  1.00  0.00           C  
ATOM    230  H4'   U     8      23.238  48.246  53.741  1.00  0.00           H  
ATOM    231  O4'   U     8      23.436  46.169  53.685  1.00  0.00           O  
ATOM    232  C1'   U     8      22.237  45.494  54.027  1.00  0.00           C  
ATOM    233  H1'   U     8      21.616  45.401  53.135  1.00  0.00           H  
ATOM    234  N1    U     8      22.499  44.160  54.667  1.00  0.00           N  
ATOM    235  C6    U     8      23.717  43.857  55.211  1.00  0.00           C  
ATOM    236  H6    U     8      24.536  44.532  55.015  1.00  0.00           H  
ATOM    237  C5    U     8      23.891  42.661  55.779  1.00  0.00           C  
ATOM    238  H5    U     8      24.874  42.408  56.148  1.00  0.00           H  
ATOM    239  C4    U     8      22.797  41.761  56.076  1.00  0.00           C  
ATOM    240  O4    U     8      22.860  40.726  56.717  1.00  0.00           O  
ATOM    241  N3    U     8      21.618  42.127  55.462  1.00  0.00           N  
ATOM    242  H3    U     8      20.811  41.540  55.615  1.00  0.00           H  
ATOM    243  C2    U     8      21.427  43.351  54.863  1.00  0.00           C  
ATOM    244  O2    U     8      20.323  43.585  54.419  1.00  0.00           O  
ATOM    245  C3'   U     8      22.791  47.082  55.603  1.00  0.00           C  
ATOM    246  H3'   U     8      23.269  46.278  56.162  1.00  0.00           H  
ATOM    247  C2'   U     8      21.551  46.495  54.939  1.00  0.00           C  
ATOM    248  H2'   U     8      20.902  46.157  55.747  1.00  0.00           H  
ATOM    249  O2'   U     8      20.813  47.237  54.011  1.00  0.00           O  
ATOM    250 HO2'   U     8      20.041  46.717  53.776  1.00  0.00           H  
ATOM    251  O3'   U     8      22.529  48.228  56.396  1.00  0.00           O  
ATOM    252  P     G     9      22.183  48.160  57.934  1.00  0.00           P  
ATOM    253  OP1   G     9      22.026  49.590  58.393  1.00  0.00           O  
ATOM    254  OP2   G     9      23.245  47.401  58.635  1.00  0.00           O  
ATOM    255  O5'   G     9      20.870  47.392  58.014  1.00  0.00           O  
ATOM    256  C5'   G     9      19.558  48.038  57.694  1.00  0.00           C  
ATOM    257  H5'   G     9      19.506  49.013  58.178  1.00  0.00           H  
ATOM    258 H5''   G     9      19.446  48.155  56.616  1.00  0.00           H  
ATOM    259  C4'   G     9      18.571  46.983  58.088  1.00  0.00           C  
ATOM    260  H4'   G     9      17.609  47.448  57.871  1.00  0.00           H  
ATOM    261  O4'   G     9      18.783  45.749  57.331  1.00  0.00           O  
ATOM    262  C1'   G     9      18.288  44.762  58.198  1.00  0.00           C  
ATOM    263  H1'   G     9      17.548  44.103  57.744  1.00  0.00           H  
ATOM    264  N9    G     9      19.301  43.730  58.465  1.00  0.00           N  
ATOM    265  C8    G     9      20.665  43.735  58.515  1.00  0.00           C  
ATOM    266  H8    G     9      21.152  44.690  58.381  1.00  0.00           H  
ATOM    267  N7    G     9      21.263  42.615  58.764  1.00  0.00           N  
ATOM    268  C5    G     9      20.164  41.699  58.906  1.00  0.00           C  
ATOM    269  C6    G     9      20.100  40.257  59.162  1.00  0.00           C  
ATOM    270  O6    G     9      21.005  39.402  59.267  1.00  0.00           O  
ATOM    271  N1    G     9      18.777  39.820  59.381  1.00  0.00           N  
ATOM    272  H1    G     9      18.702  38.853  59.663  1.00  0.00           H  
ATOM    273  C2    G     9      17.671  40.597  59.152  1.00  0.00           C  
ATOM    274  N2    G     9      16.527  40.034  59.305  1.00  0.00           N  
ATOM    275  H21   G     9      15.625  40.482  59.222  1.00  0.00           H  
ATOM    276  H22   G     9      16.484  39.053  59.541  1.00  0.00           H  
ATOM    277  N3    G     9      17.710  41.901  58.867  1.00  0.00           N  
ATOM    278  C4    G     9      18.979  42.430  58.741  1.00  0.00           C  
ATOM    279  C3'   G     9      18.646  46.578  59.607  1.00  0.00           C  
ATOM    280  H3'   G     9      19.633  46.171  59.828  1.00  0.00           H  
ATOM    281  C2'   G     9      17.734  45.282  59.530  1.00  0.00           C  
ATOM    282  H2'   G     9      17.974  44.601  60.346  1.00  0.00           H  
ATOM    283  O2'   G     9      16.353  45.497  59.325  1.00  0.00           O  
ATOM    284 HO2'   G     9      15.873  44.725  59.634  1.00  0.00           H  
ATOM    285  O3'   G     9      18.317  47.548  60.599  1.00  0.00           O  
ATOM    286  P     U    10      18.859  47.562  62.122  1.00  0.00           P  
ATOM    287  OP1   U    10      18.318  48.680  62.836  1.00  0.00           O  
ATOM    288  OP2   U    10      20.286  47.285  62.120  1.00  0.00           O  
ATOM    289  O5'   U    10      18.062  46.283  62.828  1.00  0.00           O  
ATOM    290  C5'   U    10      16.683  46.420  63.052  1.00  0.00           C  
ATOM    291  H5'   U    10      16.423  47.077  63.882  1.00  0.00           H  
ATOM    292 H5''   U    10      16.208  46.809  62.152  1.00  0.00           H  
ATOM    293  C4'   U    10      16.052  45.002  63.337  1.00  0.00           C  
ATOM    294  H4'   U    10      14.971  45.139  63.374  1.00  0.00           H  
ATOM    295  O4'   U    10      16.386  44.040  62.268  1.00  0.00           O  
ATOM    296  C1'   U    10      16.385  42.757  62.839  1.00  0.00           C  
ATOM    297  H1'   U    10      15.685  42.138  62.279  1.00  0.00           H  
ATOM    298  N1    U    10      17.718  42.072  62.721  1.00  0.00           N  
ATOM    299  C6    U    10      18.920  42.688  62.500  1.00  0.00           C  
ATOM    300  H6    U    10      18.980  43.767  62.485  1.00  0.00           H  
ATOM    301  C5    U    10      20.126  42.070  62.311  1.00  0.00           C  
ATOM    302  H5    U    10      21.002  42.684  62.161  1.00  0.00           H  
ATOM    303  C4    U    10      20.206  40.637  62.391  1.00  0.00           C  
ATOM    304  O4    U    10      21.223  39.986  62.208  1.00  0.00           O  
ATOM    305  N3    U    10      19.005  40.028  62.614  1.00  0.00           N  
ATOM    306  H3    U    10      18.968  39.032  62.778  1.00  0.00           H  
ATOM    307  C2    U    10      17.799  40.649  62.743  1.00  0.00           C  
ATOM    308  O2    U    10      16.763  39.899  62.866  1.00  0.00           O  
ATOM    309  C3'   U    10      16.406  44.280  64.656  1.00  0.00           C  
ATOM    310  H3'   U    10      17.488  44.390  64.719  1.00  0.00           H  
ATOM    311  C2'   U    10      16.024  42.835  64.331  1.00  0.00           C  
ATOM    312  H2'   U    10      16.604  42.123  64.918  1.00  0.00           H  
ATOM    313  O2'   U    10      14.603  42.519  64.398  1.00  0.00           O  
ATOM    314 HO2'   U    10      14.181  43.006  65.110  1.00  0.00           H  
ATOM    315  O3'   U    10      15.835  44.822  65.817  1.00  0.00           O  
ATOM    316  P     A    11      16.485  44.546  67.268  1.00  0.00           P  
ATOM    317  OP1   A    11      15.569  45.130  68.303  1.00  0.00           O  
ATOM    318  OP2   A    11      17.876  45.159  67.277  1.00  0.00           O  
ATOM    319  O5'   A    11      16.688  42.989  67.499  1.00  0.00           O  
ATOM    320  C5'   A    11      15.645  42.187  67.943  1.00  0.00           C  
ATOM    321  H5'   A    11      15.512  42.441  68.994  1.00  0.00           H  
ATOM    322 H5''   A    11      14.649  42.432  67.575  1.00  0.00           H  
ATOM    323  C4'   A    11      16.053  40.654  67.741  1.00  0.00           C  
ATOM    324  H4'   A    11      15.094  40.154  67.873  1.00  0.00           H  
ATOM    325  O4'   A    11      16.722  40.437  66.491  1.00  0.00           O  
ATOM    326  C1'   A    11      17.486  39.202  66.557  1.00  0.00           C  
ATOM    327  H1'   A    11      17.029  38.424  65.945  1.00  0.00           H  
ATOM    328  N9    A    11      18.849  39.473  66.029  1.00  0.00           N  
ATOM    329  C8    A    11      19.481  40.561  65.677  1.00  0.00           C  
ATOM    330  H8    A    11      19.010  41.521  65.526  1.00  0.00           H  
ATOM    331  N7    A    11      20.712  40.351  65.256  1.00  0.00           N  
ATOM    332  C5    A    11      20.940  38.973  65.333  1.00  0.00           C  
ATOM    333  C6    A    11      21.888  37.996  64.990  1.00  0.00           C  
ATOM    334  N6    A    11      23.040  38.196  64.419  1.00  0.00           N  
ATOM    335  H61   A    11      23.574  37.346  64.313  1.00  0.00           H  
ATOM    336  H62   A    11      23.486  39.099  64.341  1.00  0.00           H  
ATOM    337  N1    A    11      21.597  36.712  65.068  1.00  0.00           N  
ATOM    338  C2    A    11      20.465  36.336  65.612  1.00  0.00           C  
ATOM    339  H2    A    11      20.274  35.278  65.717  1.00  0.00           H  
ATOM    340  N3    A    11      19.467  37.074  65.886  1.00  0.00           N  
ATOM    341  C4    A    11      19.714  38.421  65.758  1.00  0.00           C  
ATOM    342  C3'   A    11      17.055  40.069  68.724  1.00  0.00           C  
ATOM    343  H3'   A    11      17.896  40.762  68.720  1.00  0.00           H  
ATOM    344  C2'   A    11      17.431  38.763  68.011  1.00  0.00           C  
ATOM    345  H2'   A    11      18.339  38.315  68.415  1.00  0.00           H  
ATOM    346  O2'   A    11      16.425  37.773  68.090  1.00  0.00           O  
ATOM    347 HO2'   A    11      16.737  36.888  67.889  1.00  0.00           H  
ATOM    348  O3'   A    11      16.513  39.963  70.041  1.00  0.00           O  
ATOM    349  P     A    12      17.449  39.719  71.302  1.00  0.00           P  
ATOM    350  OP1   A    12      16.583  39.819  72.499  1.00  0.00           O  
ATOM    351  OP2   A    12      18.615  40.629  71.188  1.00  0.00           O  
ATOM    352  O5'   A    12      17.962  38.230  71.358  1.00  0.00           O  
ATOM    353  C5'   A    12      17.192  37.120  71.729  1.00  0.00           C  
ATOM    354  H5'   A    12      16.866  37.111  72.769  1.00  0.00           H  
ATOM    355 H5''   A    12      16.321  37.241  71.086  1.00  0.00           H  
ATOM    356  C4'   A    12      17.961  35.831  71.413  1.00  0.00           C  
ATOM    357  H4'   A    12      17.201  35.050  71.416  1.00  0.00           H  
ATOM    358  O4'   A    12      18.367  35.855  70.037  1.00  0.00           O  
ATOM    359  C1'   A    12      19.560  35.080  69.976  1.00  0.00           C  
ATOM    360  H1'   A    12      19.486  34.298  69.219  1.00  0.00           H  
ATOM    361  N9    A    12      20.638  36.004  69.479  1.00  0.00           N  
ATOM    362  C8    A    12      20.771  37.348  69.573  1.00  0.00           C  
ATOM    363  H8    A    12      20.153  38.094  70.049  1.00  0.00           H  
ATOM    364  N7    A    12      21.845  37.785  68.971  1.00  0.00           N  
ATOM    365  C5    A    12      22.429  36.626  68.495  1.00  0.00           C  
ATOM    366  C6    A    12      23.536  36.368  67.638  1.00  0.00           C  
ATOM    367  N6    A    12      24.409  37.261  67.324  1.00  0.00           N  
ATOM    368  H61   A    12      25.091  36.999  66.625  1.00  0.00           H  
ATOM    369  H62   A    12      24.401  38.265  67.433  1.00  0.00           H  
ATOM    370  N1    A    12      23.853  35.127  67.339  1.00  0.00           N  
ATOM    371  C2    A    12      23.135  34.133  67.755  1.00  0.00           C  
ATOM    372  H2    A    12      23.436  33.141  67.453  1.00  0.00           H  
ATOM    373  N3    A    12      21.994  34.162  68.451  1.00  0.00           N  
ATOM    374  C4    A    12      21.699  35.469  68.778  1.00  0.00           C  
ATOM    375  C3'   A    12      19.205  35.586  72.205  1.00  0.00           C  
ATOM    376  H3'   A    12      19.761  36.516  72.326  1.00  0.00           H  
ATOM    377  C2'   A    12      19.922  34.547  71.364  1.00  0.00           C  
ATOM    378  H2'   A    12      20.978  34.710  71.579  1.00  0.00           H  
ATOM    379  O2'   A    12      19.542  33.199  71.595  1.00  0.00           O  
ATOM    380 HO2'   A    12      20.364  32.781  71.328  1.00  0.00           H  
ATOM    381  O3'   A    12      18.833  35.176  73.576  1.00  0.00           O  
ATOM    382  P     G    13      19.872  35.200  74.827  1.00  0.00           P  
ATOM    383  OP1   G    13      19.196  34.573  75.966  1.00  0.00           O  
ATOM    384  OP2   G    13      20.409  36.570  74.996  1.00  0.00           O  
ATOM    385  O5'   G    13      21.027  34.254  74.345  1.00  0.00           O  
ATOM    386  C5'   G    13      20.894  32.864  74.428  1.00  0.00           C  
ATOM    387  H5'   G    13      20.876  32.462  75.441  1.00  0.00           H  
ATOM    388 H5''   G    13      19.947  32.597  73.958  1.00  0.00           H  
ATOM    389  C4'   G    13      22.105  32.222  73.734  1.00  0.00           C  
ATOM    390  H4'   G    13      21.891  31.160  73.616  1.00  0.00           H  
ATOM    391  O4'   G    13      22.313  32.600  72.397  1.00  0.00           O  
ATOM    392  C1'   G    13      23.750  32.621  72.280  1.00  0.00           C  
ATOM    393  H1'   G    13      23.969  31.949  71.449  1.00  0.00           H  
ATOM    394  N9    G    13      24.236  33.941  71.827  1.00  0.00           N  
ATOM    395  C8    G    13      23.803  35.166  72.150  1.00  0.00           C  
ATOM    396  H8    G    13      23.029  35.347  72.881  1.00  0.00           H  
ATOM    397  N7    G    13      24.423  36.201  71.716  1.00  0.00           N  
ATOM    398  C5    G    13      25.502  35.674  70.955  1.00  0.00           C  
ATOM    399  C6    G    13      26.648  36.242  70.331  1.00  0.00           C  
ATOM    400  O6    G    13      27.076  37.396  70.376  1.00  0.00           O  
ATOM    401  N1    G    13      27.361  35.266  69.621  1.00  0.00           N  
ATOM    402  H1    G    13      28.142  35.530  69.038  1.00  0.00           H  
ATOM    403  C2    G    13      27.298  33.923  69.872  1.00  0.00           C  
ATOM    404  N2    G    13      28.131  33.267  69.094  1.00  0.00           N  
ATOM    405  H21   G    13      28.829  33.856  68.664  1.00  0.00           H  
ATOM    406  H22   G    13      28.200  32.265  69.202  1.00  0.00           H  
ATOM    407  N3    G    13      26.296  33.370  70.528  1.00  0.00           N  
ATOM    408  C4    G    13      25.397  34.253  71.085  1.00  0.00           C  
ATOM    409  C3'   G    13      23.325  32.518  74.559  1.00  0.00           C  
ATOM    410  H3'   G    13      23.344  33.592  74.744  1.00  0.00           H  
ATOM    411  C2'   G    13      24.426  32.056  73.607  1.00  0.00           C  
ATOM    412  H2'   G    13      25.321  32.656  73.774  1.00  0.00           H  
ATOM    413  O2'   G    13      24.565  30.593  73.592  1.00  0.00           O  
ATOM    414 HO2'   G    13      25.448  30.219  73.630  1.00  0.00           H  
ATOM    415  O3'   G    13      23.335  31.809  75.815  1.00  0.00           O  
ATOM    416  P     U    14      24.413  32.275  76.958  1.00  0.00           P  
ATOM    417  OP1   U    14      23.864  31.894  78.251  1.00  0.00           O  
ATOM    418  OP2   U    14      24.878  33.636  76.841  1.00  0.00           O  
ATOM    419  O5'   U    14      25.649  31.357  76.491  1.00  0.00           O  
ATOM    420  C5'   U    14      25.796  29.972  76.538  1.00  0.00           C  
ATOM    421  H5'   U    14      25.969  29.699  77.579  1.00  0.00           H  
ATOM    422 H5''   U    14      24.912  29.461  76.158  1.00  0.00           H  
ATOM    423  C4'   U    14      27.002  29.535  75.745  1.00  0.00           C  
ATOM    424  H4'   U    14      26.863  28.460  75.627  1.00  0.00           H  
ATOM    425  O4'   U    14      27.135  30.195  74.491  1.00  0.00           O  
ATOM    426  C1'   U    14      28.481  30.281  74.088  1.00  0.00           C  
ATOM    427  H1'   U    14      28.655  29.525  73.323  1.00  0.00           H  
ATOM    428  N1    U    14      28.880  31.624  73.674  1.00  0.00           N  
ATOM    429  C6    U    14      28.159  32.706  74.174  1.00  0.00           C  
ATOM    430  H6    U    14      27.620  32.574  75.101  1.00  0.00           H  
ATOM    431  C5    U    14      28.304  33.898  73.664  1.00  0.00           C  
ATOM    432  H5    U    14      27.950  34.734  74.249  1.00  0.00           H  
ATOM    433  C4    U    14      29.119  34.123  72.527  1.00  0.00           C  
ATOM    434  O4    U    14      29.300  35.187  72.013  1.00  0.00           O  
ATOM    435  N3    U    14      29.758  33.024  71.985  1.00  0.00           N  
ATOM    436  H3    U    14      30.364  33.154  71.187  1.00  0.00           H  
ATOM    437  C2    U    14      29.710  31.776  72.553  1.00  0.00           C  
ATOM    438  O2    U    14      30.335  30.876  72.120  1.00  0.00           O  
ATOM    439  C3'   U    14      28.285  29.905  76.428  1.00  0.00           C  
ATOM    440  H3'   U    14      28.191  30.893  76.878  1.00  0.00           H  
ATOM    441  C2'   U    14      29.253  29.781  75.286  1.00  0.00           C  
ATOM    442  H2'   U    14      30.077  30.421  75.600  1.00  0.00           H  
ATOM    443  O2'   U    14      29.814  28.489  74.971  1.00  0.00           O  
ATOM    444 HO2'   U    14      30.516  28.575  74.322  1.00  0.00           H  
ATOM    445  O3'   U    14      28.545  29.077  77.512  1.00  0.00           O  
ATOM    446  P     G    15      29.523  29.397  78.697  1.00  0.00           P  
ATOM    447  OP1   G    15      29.799  28.145  79.420  1.00  0.00           O  
ATOM    448  OP2   G    15      28.992  30.604  79.408  1.00  0.00           O  
ATOM    449  O5'   G    15      30.881  29.879  77.945  1.00  0.00           O  
ATOM    450  C5'   G    15      31.969  29.046  77.544  1.00  0.00           C  
ATOM    451  H5'   G    15      32.569  28.675  78.375  1.00  0.00           H  
ATOM    452 H5''   G    15      31.612  28.113  77.108  1.00  0.00           H  
ATOM    453  C4'   G    15      32.968  29.800  76.589  1.00  0.00           C  
ATOM    454  H4'   G    15      33.681  29.051  76.242  1.00  0.00           H  
ATOM    455  O4'   G    15      32.385  30.311  75.392  1.00  0.00           O  
ATOM    456  C1'   G    15      32.877  31.594  75.217  1.00  0.00           C  
ATOM    457  H1'   G    15      33.181  31.775  74.186  1.00  0.00           H  
ATOM    458  N9    G    15      31.895  32.671  75.579  1.00  0.00           N  
ATOM    459  C8    G    15      30.864  32.699  76.473  1.00  0.00           C  
ATOM    460  H8    G    15      30.685  31.819  77.073  1.00  0.00           H  
ATOM    461  N7    G    15      30.184  33.807  76.563  1.00  0.00           N  
ATOM    462  C5    G    15      30.815  34.660  75.647  1.00  0.00           C  
ATOM    463  C6    G    15      30.475  36.022  75.244  1.00  0.00           C  
ATOM    464  O6    G    15      29.701  36.843  75.759  1.00  0.00           O  
ATOM    465  N1    G    15      31.290  36.446  74.241  1.00  0.00           N  
ATOM    466  H1    G    15      31.124  37.362  73.850  1.00  0.00           H  
ATOM    467  C2    G    15      32.320  35.706  73.703  1.00  0.00           C  
ATOM    468  N2    G    15      33.016  36.331  72.816  1.00  0.00           N  
ATOM    469  H21   G    15      32.710  37.276  72.636  1.00  0.00           H  
ATOM    470  H22   G    15      33.780  35.862  72.351  1.00  0.00           H  
ATOM    471  N3    G    15      32.662  34.419  74.114  1.00  0.00           N  
ATOM    472  C4    G    15      31.868  33.963  75.096  1.00  0.00           C  
ATOM    473  C3'   G    15      33.736  30.901  77.290  1.00  0.00           C  
ATOM    474  H3'   G    15      33.090  31.387  78.020  1.00  0.00           H  
ATOM    475  C2'   G    15      34.062  31.844  76.096  1.00  0.00           C  
ATOM    476  H2'   G    15      34.076  32.901  76.362  1.00  0.00           H  
ATOM    477  O2'   G    15      35.188  31.486  75.366  1.00  0.00           O  
ATOM    478 HO2'   G    15      35.918  31.671  75.961  1.00  0.00           H  
ATOM    479  O3'   G    15      35.002  30.459  77.812  1.00  0.00           O  
ATOM    480  P     C    16      35.848  31.292  78.779  1.00  0.00           P  
ATOM    481  OP1   C    16      36.410  30.332  79.751  1.00  0.00           O  
ATOM    482  OP2   C    16      34.994  32.389  79.286  1.00  0.00           O  
ATOM    483  O5'   C    16      36.951  31.892  77.855  1.00  0.00           O  
ATOM    484  C5'   C    16      38.079  31.122  77.415  1.00  0.00           C  
ATOM    485  H5'   C    16      38.626  30.744  78.279  1.00  0.00           H  
ATOM    486 H5''   C    16      37.800  30.330  76.720  1.00  0.00           H  
ATOM    487  C4'   C    16      39.042  32.138  76.708  1.00  0.00           C  
ATOM    488  H4'   C    16      39.905  31.522  76.457  1.00  0.00           H  
ATOM    489  O4'   C    16      38.424  32.597  75.512  1.00  0.00           O  
ATOM    490  C1'   C    16      38.953  33.873  75.274  1.00  0.00           C  
ATOM    491  H1'   C    16      39.424  33.943  74.294  1.00  0.00           H  
ATOM    492  N1    C    16      37.823  34.829  75.192  1.00  0.00           N  
ATOM    493  C6    C    16      36.525  34.557  75.464  1.00  0.00           C  
ATOM    494  H6    C    16      36.238  33.569  75.793  1.00  0.00           H  
ATOM    495  C5    C    16      35.562  35.537  75.250  1.00  0.00           C  
ATOM    496  H5    C    16      34.507  35.344  75.378  1.00  0.00           H  
ATOM    497  C4    C    16      35.942  36.722  74.751  1.00  0.00           C  
ATOM    498  N4    C    16      35.149  37.715  74.567  1.00  0.00           N  
ATOM    499  H41   C    16      34.159  37.525  74.493  1.00  0.00           H  
ATOM    500  H42   C    16      35.553  38.535  74.139  1.00  0.00           H  
ATOM    501  N3    C    16      37.234  37.091  74.556  1.00  0.00           N  
ATOM    502  C2    C    16      38.119  36.152  74.777  1.00  0.00           C  
ATOM    503  O2    C    16      39.300  36.405  74.559  1.00  0.00           O  
ATOM    504  C3'   C    16      39.443  33.341  77.496  1.00  0.00           C  
ATOM    505  H3'   C    16      38.655  33.857  78.045  1.00  0.00           H  
ATOM    506  C2'   C    16      39.959  34.226  76.338  1.00  0.00           C  
ATOM    507  H2'   C    16      40.034  35.286  76.582  1.00  0.00           H  
ATOM    508  O2'   C    16      41.225  33.719  75.948  1.00  0.00           O  
ATOM    509 HO2'   C    16      41.579  33.185  76.662  1.00  0.00           H  
ATOM    510  O3'   C    16      40.483  33.042  78.410  1.00  0.00           O  
ATOM    511  P     A    17      40.825  34.000  79.650  1.00  0.00           P  
ATOM    512  OP1   A    17      41.080  35.331  79.072  1.00  0.00           O  
ATOM    513  OP2   A    17      42.014  33.424  80.322  1.00  0.00           O  
ATOM    514  O5'   A    17      39.577  34.099  80.625  1.00  0.00           O  
ATOM    515  C5'   A    17      39.119  32.945  81.376  1.00  0.00           C  
ATOM    516  H5'   A    17      38.285  32.458  80.870  1.00  0.00           H  
ATOM    517 H5''   A    17      39.897  32.183  81.416  1.00  0.00           H  
ATOM    518  C4'   A    17      38.608  33.360  82.757  1.00  0.00           C  
ATOM    519  H4'   A    17      38.200  32.465  83.228  1.00  0.00           H  
ATOM    520  O4'   A    17      39.594  33.724  83.673  1.00  0.00           O  
ATOM    521  C1'   A    17      39.346  34.931  84.304  1.00  0.00           C  
ATOM    522  H1'   A    17      39.679  34.972  85.342  1.00  0.00           H  
ATOM    523  N9    A    17      40.138  36.003  83.789  1.00  0.00           N  
ATOM    524  C8    A    17      41.113  36.072  82.818  1.00  0.00           C  
ATOM    525  H8    A    17      41.428  35.210  82.248  1.00  0.00           H  
ATOM    526  N7    A    17      41.580  37.277  82.603  1.00  0.00           N  
ATOM    527  C5    A    17      40.956  38.045  83.546  1.00  0.00           C  
ATOM    528  C6    A    17      41.156  39.335  84.015  1.00  0.00           C  
ATOM    529  N6    A    17      41.878  40.247  83.362  1.00  0.00           N  
ATOM    530  H61   A    17      42.284  39.930  82.494  1.00  0.00           H  
ATOM    531  H62   A    17      42.229  41.000  83.937  1.00  0.00           H  
ATOM    532  N1    A    17      40.507  39.862  85.096  1.00  0.00           N  
ATOM    533  C2    A    17      39.524  39.037  85.567  1.00  0.00           C  
ATOM    534  H2    A    17      38.929  39.392  86.396  1.00  0.00           H  
ATOM    535  N3    A    17      39.257  37.780  85.306  1.00  0.00           N  
ATOM    536  C4    A    17      40.076  37.307  84.321  1.00  0.00           C  
ATOM    537  C3'   A    17      37.552  34.456  82.801  1.00  0.00           C  
ATOM    538  H3'   A    17      37.858  35.202  82.067  1.00  0.00           H  
ATOM    539  C2'   A    17      37.791  35.036  84.211  1.00  0.00           C  
ATOM    540  H2'   A    17      37.507  36.088  84.224  1.00  0.00           H  
ATOM    541  O2'   A    17      37.077  34.268  85.185  1.00  0.00           O  
ATOM    542 HO2'   A    17      36.207  34.287  84.779  1.00  0.00           H  
ATOM    543  O3'   A    17      36.244  33.973  82.670  1.00  0.00           O  
ATOM    544  P     G    18      35.097  35.002  82.289  1.00  0.00           P  
ATOM    545  OP1   G    18      33.890  34.215  82.087  1.00  0.00           O  
ATOM    546  OP2   G    18      35.643  35.896  81.202  1.00  0.00           O  
ATOM    547  O5'   G    18      34.955  35.920  83.688  1.00  0.00           O  
ATOM    548  C5'   G    18      34.050  35.580  84.675  1.00  0.00           C  
ATOM    549  H5'   G    18      33.355  34.817  84.323  1.00  0.00           H  
ATOM    550 H5''   G    18      34.624  35.220  85.528  1.00  0.00           H  
ATOM    551  C4'   G    18      33.162  36.682  85.304  1.00  0.00           C  
ATOM    552  H4'   G    18      32.573  36.104  86.016  1.00  0.00           H  
ATOM    553  O4'   G    18      33.936  37.604  85.959  1.00  0.00           O  
ATOM    554  C1'   G    18      33.401  38.859  85.680  1.00  0.00           C  
ATOM    555  H1'   G    18      33.185  39.497  86.537  1.00  0.00           H  
ATOM    556  N9    G    18      34.471  39.556  84.890  1.00  0.00           N  
ATOM    557  C8    G    18      35.638  39.102  84.284  1.00  0.00           C  
ATOM    558  H8    G    18      35.785  38.034  84.227  1.00  0.00           H  
ATOM    559  N7    G    18      36.371  39.966  83.696  1.00  0.00           N  
ATOM    560  C5    G    18      35.593  41.142  83.809  1.00  0.00           C  
ATOM    561  C6    G    18      35.831  42.457  83.213  1.00  0.00           C  
ATOM    562  O6    G    18      36.664  42.841  82.348  1.00  0.00           O  
ATOM    563  N1    G    18      34.768  43.303  83.387  1.00  0.00           N  
ATOM    564  H1    G    18      34.883  44.300  83.272  1.00  0.00           H  
ATOM    565  C2    G    18      33.612  42.911  84.048  1.00  0.00           C  
ATOM    566  N2    G    18      32.680  43.850  84.207  1.00  0.00           N  
ATOM    567  H21   G    18      31.885  43.591  84.773  1.00  0.00           H  
ATOM    568  H22   G    18      32.780  44.786  83.841  1.00  0.00           H  
ATOM    569  N3    G    18      33.399  41.756  84.673  1.00  0.00           N  
ATOM    570  C4    G    18      34.463  40.923  84.578  1.00  0.00           C  
ATOM    571  C3'   G    18      32.343  37.391  84.302  1.00  0.00           C  
ATOM    572  H3'   G    18      32.986  37.574  83.441  1.00  0.00           H  
ATOM    573  C2'   G    18      32.105  38.746  84.901  1.00  0.00           C  
ATOM    574  H2'   G    18      31.964  39.550  84.178  1.00  0.00           H  
ATOM    575  O2'   G    18      30.992  38.761  85.846  1.00  0.00           O  
ATOM    576 HO2'   G    18      30.818  39.664  86.124  1.00  0.00           H  
ATOM    577  O3'   G    18      31.134  36.861  84.001  1.00  0.00           O  
ATOM    578  P     C    19      30.326  37.272  82.677  1.00  0.00           P  
ATOM    579  OP1   C    19      29.141  36.421  82.577  1.00  0.00           O  
ATOM    580  OP2   C    19      31.263  37.301  81.552  1.00  0.00           O  
ATOM    581  O5'   C    19      29.911  38.713  82.721  1.00  0.00           O  
ATOM    582  C5'   C    19      28.818  39.121  83.494  1.00  0.00           C  
ATOM    583  H5'   C    19      27.895  38.658  83.147  1.00  0.00           H  
ATOM    584 H5''   C    19      28.927  38.883  84.553  1.00  0.00           H  
ATOM    585  C4'   C    19      28.819  40.669  83.395  1.00  0.00           C  
ATOM    586  H4'   C    19      28.137  41.109  84.124  1.00  0.00           H  
ATOM    587  O4'   C    19      29.953  41.426  83.624  1.00  0.00           O  
ATOM    588  C1'   C    19      29.916  42.579  82.749  1.00  0.00           C  
ATOM    589  H1'   C    19      29.923  43.498  83.334  1.00  0.00           H  
ATOM    590  N1    C    19      31.018  42.490  81.695  1.00  0.00           N  
ATOM    591  C6    C    19      31.876  41.374  81.536  1.00  0.00           C  
ATOM    592  H6    C    19      31.649  40.456  82.057  1.00  0.00           H  
ATOM    593  C5    C    19      33.052  41.453  80.833  1.00  0.00           C  
ATOM    594  H5    C    19      33.828  40.707  80.922  1.00  0.00           H  
ATOM    595  C4    C    19      33.292  42.638  80.196  1.00  0.00           C  
ATOM    596  N4    C    19      34.482  42.797  79.707  1.00  0.00           N  
ATOM    597  H41   C    19      35.108  42.012  79.812  1.00  0.00           H  
ATOM    598  H42   C    19      34.804  43.717  79.441  1.00  0.00           H  
ATOM    599  N3    C    19      32.560  43.736  80.367  1.00  0.00           N  
ATOM    600  C2    C    19      31.435  43.658  81.105  1.00  0.00           C  
ATOM    601  O2    C    19      30.822  44.700  81.317  1.00  0.00           O  
ATOM    602  C3'   C    19      28.367  41.092  81.962  1.00  0.00           C  
ATOM    603  H3'   C    19      28.936  40.651  81.144  1.00  0.00           H  
ATOM    604  C2'   C    19      28.628  42.572  81.967  1.00  0.00           C  
ATOM    605  H2'   C    19      28.717  42.963  80.954  1.00  0.00           H  
ATOM    606  O2'   C    19      27.745  43.341  82.792  1.00  0.00           O  
ATOM    607 HO2'   C    19      26.880  43.477  82.401  1.00  0.00           H  
ATOM    608  O3'   C    19      27.012  40.806  81.671  1.00  0.00           O  
ATOM    609  P     C    20      26.593  40.353  80.150  1.00  0.00           P  
ATOM    610  OP1   C    20      25.120  40.238  80.146  1.00  0.00           O  
ATOM    611  OP2   C    20      27.423  39.221  79.757  1.00  0.00           O  
ATOM    612  O5'   C    20      26.886  41.602  79.184  1.00  0.00           O  
ATOM    613  C5'   C    20      26.062  42.757  79.180  1.00  0.00           C  
ATOM    614  H5'   C    20      25.131  42.544  78.654  1.00  0.00           H  
ATOM    615 H5''   C    20      25.871  42.970  80.232  1.00  0.00           H  
ATOM    616  C4'   C    20      26.584  44.013  78.532  1.00  0.00           C  
ATOM    617  H4'   C    20      26.024  44.944  78.616  1.00  0.00           H  
ATOM    618  O4'   C    20      27.874  44.404  79.001  1.00  0.00           O  
ATOM    619  C1'   C    20      28.549  45.139  77.916  1.00  0.00           C  
ATOM    620  H1'   C    20      28.678  46.192  78.165  1.00  0.00           H  
ATOM    621  N1    C    20      29.859  44.544  77.537  1.00  0.00           N  
ATOM    622  C6    C    20      30.149  43.182  77.790  1.00  0.00           C  
ATOM    623  H6    C    20      29.394  42.543  78.223  1.00  0.00           H  
ATOM    624  C5    C    20      31.399  42.691  77.504  1.00  0.00           C  
ATOM    625  H5    C    20      31.595  41.668  77.790  1.00  0.00           H  
ATOM    626  C4    C    20      32.406  43.561  76.980  1.00  0.00           C  
ATOM    627  N4    C    20      33.632  43.076  76.822  1.00  0.00           N  
ATOM    628  H41   C    20      34.365  43.629  76.402  1.00  0.00           H  
ATOM    629  H42   C    20      33.916  42.132  77.042  1.00  0.00           H  
ATOM    630  N3    C    20      32.169  44.812  76.685  1.00  0.00           N  
ATOM    631  C2    C    20      30.929  45.346  76.924  1.00  0.00           C  
ATOM    632  O2    C    20      30.653  46.446  76.493  1.00  0.00           O  
ATOM    633  C3'   C    20      26.630  43.760  77.065  1.00  0.00           C  
ATOM    634  H3'   C    20      27.193  42.830  76.984  1.00  0.00           H  
ATOM    635  C2'   C    20      27.601  44.911  76.712  1.00  0.00           C  
ATOM    636  H2'   C    20      28.182  44.559  75.860  1.00  0.00           H  
ATOM    637  O2'   C    20      26.821  45.998  76.344  1.00  0.00           O  
ATOM    638 HO2'   C    20      26.452  45.821  75.475  1.00  0.00           H  
ATOM    639  O3'   C    20      25.416  43.755  76.417  1.00  0.00           O  
ATOM    640  P     C    21      25.281  43.276  74.917  1.00  0.00           P  
ATOM    641  OP1   C    21      23.811  43.388  74.583  1.00  0.00           O  
ATOM    642  OP2   C    21      25.953  41.964  74.919  1.00  0.00           O  
ATOM    643  O5'   C    21      26.100  44.166  73.979  1.00  0.00           O  
ATOM    644  C5'   C    21      25.647  45.380  73.472  1.00  0.00           C  
ATOM    645  H5'   C    21      24.886  45.188  72.716  1.00  0.00           H  
ATOM    646 H5''   C    21      25.183  46.055  74.192  1.00  0.00           H  
ATOM    647  C4'   C    21      26.785  46.022  72.652  1.00  0.00           C  
ATOM    648  H4'   C    21      26.425  47.009  72.360  1.00  0.00           H  
ATOM    649  O4'   C    21      27.880  46.228  73.543  1.00  0.00           O  
ATOM    650  C1'   C    21      29.113  46.164  72.764  1.00  0.00           C  
ATOM    651  H1'   C    21      29.419  47.208  72.685  1.00  0.00           H  
ATOM    652  N1    C    21      30.235  45.196  73.044  1.00  0.00           N  
ATOM    653  C6    C    21      29.997  44.094  73.810  1.00  0.00           C  
ATOM    654  H6    C    21      29.025  43.991  74.269  1.00  0.00           H  
ATOM    655  C5    C    21      30.988  43.221  74.121  1.00  0.00           C  
ATOM    656  H5    C    21      30.835  42.434  74.845  1.00  0.00           H  
ATOM    657  C4    C    21      32.266  43.471  73.554  1.00  0.00           C  
ATOM    658  N4    C    21      33.162  42.579  73.734  1.00  0.00           N  
ATOM    659  H41   C    21      33.091  41.882  74.461  1.00  0.00           H  
ATOM    660  H42   C    21      34.046  42.782  73.289  1.00  0.00           H  
ATOM    661  N3    C    21      32.513  44.498  72.778  1.00  0.00           N  
ATOM    662  C2    C    21      31.529  45.338  72.514  1.00  0.00           C  
ATOM    663  O2    C    21      31.776  46.199  71.663  1.00  0.00           O  
ATOM    664  C3'   C    21      27.248  45.286  71.413  1.00  0.00           C  
ATOM    665  H3'   C    21      27.430  44.281  71.794  1.00  0.00           H  
ATOM    666  C2'   C    21      28.658  45.822  71.377  1.00  0.00           C  
ATOM    667  H2'   C    21      29.307  45.059  70.950  1.00  0.00           H  
ATOM    668  O2'   C    21      28.639  47.022  70.567  1.00  0.00           O  
ATOM    669 HO2'   C    21      27.965  46.980  69.885  1.00  0.00           H  
ATOM    670  O3'   C    21      26.561  45.314  70.198  1.00  0.00           O  
ATOM    671  P     G    22      26.700  44.026  69.148  1.00  0.00           P  
ATOM    672  OP1   G    22      25.811  44.428  68.007  1.00  0.00           O  
ATOM    673  OP2   G    22      26.443  42.736  69.772  1.00  0.00           O  
ATOM    674  O5'   G    22      28.184  44.070  68.702  1.00  0.00           O  
ATOM    675  C5'   G    22      28.732  45.049  67.829  1.00  0.00           C  
ATOM    676  H5'   G    22      28.238  44.986  66.859  1.00  0.00           H  
ATOM    677 H5''   G    22      28.445  46.046  68.163  1.00  0.00           H  
ATOM    678  C4'   G    22      30.292  44.841  67.732  1.00  0.00           C  
ATOM    679  H4'   G    22      30.717  45.635  67.119  1.00  0.00           H  
ATOM    680  O4'   G    22      31.022  44.867  68.979  1.00  0.00           O  
ATOM    681  C1'   G    22      32.124  43.921  68.984  1.00  0.00           C  
ATOM    682  H1'   G    22      33.090  44.340  69.266  1.00  0.00           H  
ATOM    683  N9    G    22      31.780  42.826  69.974  1.00  0.00           N  
ATOM    684  C8    G    22      30.580  42.501  70.520  1.00  0.00           C  
ATOM    685  H8    G    22      29.632  43.009  70.425  1.00  0.00           H  
ATOM    686  N7    G    22      30.651  41.481  71.353  1.00  0.00           N  
ATOM    687  C5    G    22      31.946  40.979  71.238  1.00  0.00           C  
ATOM    688  C6    G    22      32.622  39.942  71.929  1.00  0.00           C  
ATOM    689  O6    G    22      32.362  39.109  72.791  1.00  0.00           O  
ATOM    690  N1    G    22      33.890  39.876  71.512  1.00  0.00           N  
ATOM    691  H1    G    22      34.416  39.109  71.904  1.00  0.00           H  
ATOM    692  C2    G    22      34.512  40.698  70.650  1.00  0.00           C  
ATOM    693  N2    G    22      35.778  40.471  70.450  1.00  0.00           N  
ATOM    694  H21   G    22      36.144  39.568  70.715  1.00  0.00           H  
ATOM    695  H22   G    22      36.321  41.080  69.855  1.00  0.00           H  
ATOM    696  N3    G    22      34.001  41.837  70.144  1.00  0.00           N  
ATOM    697  C4    G    22      32.656  41.857  70.456  1.00  0.00           C  
ATOM    698  C3'   G    22      30.690  43.513  67.084  1.00  0.00           C  
ATOM    699  H3'   G    22      30.135  42.717  67.580  1.00  0.00           H  
ATOM    700  C2'   G    22      32.149  43.522  67.549  1.00  0.00           C  
ATOM    701  H2'   G    22      32.768  42.626  67.510  1.00  0.00           H  
ATOM    702  O2'   G    22      32.891  44.613  66.900  1.00  0.00           O  
ATOM    703 HO2'   G    22      32.405  44.746  66.083  1.00  0.00           H  
ATOM    704  O3'   G    22      30.746  43.547  65.665  1.00  0.00           O  
ATOM    705  P     U    23      30.722  42.232  64.859  1.00  0.00           P  
ATOM    706  OP1   U    23      30.735  42.605  63.367  1.00  0.00           O  
ATOM    707  OP2   U    23      29.693  41.347  65.365  1.00  0.00           O  
ATOM    708  O5'   U    23      32.119  41.606  65.125  1.00  0.00           O  
ATOM    709  C5'   U    23      33.259  41.987  64.332  1.00  0.00           C  
ATOM    710  H5'   U    23      33.059  41.893  63.265  1.00  0.00           H  
ATOM    711 H5''   U    23      33.548  43.018  64.540  1.00  0.00           H  
ATOM    712  C4'   U    23      34.436  41.086  64.599  1.00  0.00           C  
ATOM    713  H4'   U    23      35.265  41.315  63.929  1.00  0.00           H  
ATOM    714  O4'   U    23      34.889  41.037  65.912  1.00  0.00           O  
ATOM    715  C1'   U    23      35.149  39.731  66.302  1.00  0.00           C  
ATOM    716  H1'   U    23      36.170  39.554  66.638  1.00  0.00           H  
ATOM    717  N1    U    23      34.216  39.273  67.287  1.00  0.00           N  
ATOM    718  C6    U    23      32.962  39.774  67.520  1.00  0.00           C  
ATOM    719  H6    U    23      32.628  40.628  66.949  1.00  0.00           H  
ATOM    720  C5    U    23      32.063  39.212  68.357  1.00  0.00           C  
ATOM    721  H5    U    23      31.062  39.537  68.596  1.00  0.00           H  
ATOM    722  C4    U    23      32.444  38.075  69.184  1.00  0.00           C  
ATOM    723  O4    U    23      31.783  37.624  70.070  1.00  0.00           O  
ATOM    724  N3    U    23      33.801  37.715  69.038  1.00  0.00           N  
ATOM    725  H3    U    23      34.145  37.184  69.825  1.00  0.00           H  
ATOM    726  C2    U    23      34.720  38.249  68.164  1.00  0.00           C  
ATOM    727  O2    U    23      35.927  37.870  68.211  1.00  0.00           O  
ATOM    728  C3'   U    23      34.015  39.686  64.149  1.00  0.00           C  
ATOM    729  H3'   U    23      32.990  39.401  64.382  1.00  0.00           H  
ATOM    730  C2'   U    23      35.072  38.935  64.956  1.00  0.00           C  
ATOM    731  H2'   U    23      34.785  37.913  65.205  1.00  0.00           H  
ATOM    732  O2'   U    23      36.448  38.912  64.375  1.00  0.00           O  
ATOM    733 HO2'   U    23      36.555  38.075  63.917  1.00  0.00           H  
ATOM    734  O3'   U    23      34.220  39.466  62.735  1.00  0.00           O  
ATOM    735  P     C    24      33.249  38.493  61.901  1.00  0.00           P  
ATOM    736  OP1   C    24      33.952  38.136  60.663  1.00  0.00           O  
ATOM    737  OP2   C    24      32.024  39.250  61.772  1.00  0.00           O  
ATOM    738  O5'   C    24      33.048  37.256  62.818  1.00  0.00           O  
ATOM    739  C5'   C    24      34.011  36.203  62.813  1.00  0.00           C  
ATOM    740  H5'   C    24      33.986  35.634  61.884  1.00  0.00           H  
ATOM    741 H5''   C    24      35.017  36.605  62.933  1.00  0.00           H  
ATOM    742  C4'   C    24      33.762  35.090  63.853  1.00  0.00           C  
ATOM    743  H4'   C    24      34.637  34.458  63.701  1.00  0.00           H  
ATOM    744  O4'   C    24      33.731  35.533  65.253  1.00  0.00           O  
ATOM    745  C1'   C    24      32.686  34.868  65.953  1.00  0.00           C  
ATOM    746  H1'   C    24      33.254  34.436  66.777  1.00  0.00           H  
ATOM    747  N1    C    24      31.462  35.631  66.384  1.00  0.00           N  
ATOM    748  C6    C    24      31.298  36.886  65.853  1.00  0.00           C  
ATOM    749  H6    C    24      32.028  37.289  65.166  1.00  0.00           H  
ATOM    750  C5    C    24      30.332  37.733  66.319  1.00  0.00           C  
ATOM    751  H5    C    24      30.369  38.746  65.947  1.00  0.00           H  
ATOM    752  C4    C    24      29.473  37.222  67.329  1.00  0.00           C  
ATOM    753  N4    C    24      28.484  38.017  67.683  1.00  0.00           N  
ATOM    754  H41   C    24      28.077  37.753  68.568  1.00  0.00           H  
ATOM    755  H42   C    24      28.337  38.916  67.246  1.00  0.00           H  
ATOM    756  N3    C    24      29.604  36.008  67.858  1.00  0.00           N  
ATOM    757  C2    C    24      30.561  35.173  67.327  1.00  0.00           C  
ATOM    758  O2    C    24      30.451  33.996  67.708  1.00  0.00           O  
ATOM    759  C3'   C    24      32.484  34.251  63.580  1.00  0.00           C  
ATOM    760  H3'   C    24      31.693  34.955  63.323  1.00  0.00           H  
ATOM    761  C2'   C    24      32.247  33.731  64.988  1.00  0.00           C  
ATOM    762  H2'   C    24      31.220  33.431  65.199  1.00  0.00           H  
ATOM    763  O2'   C    24      33.082  32.646  65.287  1.00  0.00           O  
ATOM    764 HO2'   C    24      32.796  32.158  66.062  1.00  0.00           H  
ATOM    765  O3'   C    24      32.648  33.270  62.652  1.00  0.00           O  
ATOM    766  P     U    25      31.316  32.583  61.972  1.00  0.00           P  
ATOM    767  OP1   U    25      31.838  31.537  61.037  1.00  0.00           O  
ATOM    768  OP2   U    25      30.497  33.625  61.431  1.00  0.00           O  
ATOM    769  O5'   U    25      30.455  31.894  63.213  1.00  0.00           O  
ATOM    770  C5'   U    25      30.990  30.652  63.687  1.00  0.00           C  
ATOM    771  H5'   U    25      31.062  29.829  62.976  1.00  0.00           H  
ATOM    772 H5''   U    25      31.977  30.833  64.114  1.00  0.00           H  
ATOM    773  C4'   U    25      29.905  30.330  64.701  1.00  0.00           C  
ATOM    774  H4'   U    25      30.228  29.449  65.254  1.00  0.00           H  
ATOM    775  O4'   U    25      29.819  31.293  65.682  1.00  0.00           O  
ATOM    776  C1'   U    25      28.424  31.445  66.042  1.00  0.00           C  
ATOM    777  H1'   U    25      28.293  31.437  67.124  1.00  0.00           H  
ATOM    778  N1    U    25      27.749  32.737  65.672  1.00  0.00           N  
ATOM    779  C6    U    25      28.461  33.631  64.947  1.00  0.00           C  
ATOM    780  H6    U    25      29.375  33.338  64.452  1.00  0.00           H  
ATOM    781  C5    U    25      28.075  34.951  64.827  1.00  0.00           C  
ATOM    782  H5    U    25      28.571  35.711  64.242  1.00  0.00           H  
ATOM    783  C4    U    25      26.884  35.386  65.532  1.00  0.00           C  
ATOM    784  O4    U    25      26.330  36.512  65.543  1.00  0.00           O  
ATOM    785  N3    U    25      26.236  34.426  66.256  1.00  0.00           N  
ATOM    786  H3    U    25      25.479  34.661  66.882  1.00  0.00           H  
ATOM    787  C2    U    25      26.545  33.109  66.242  1.00  0.00           C  
ATOM    788  O2    U    25      25.962  32.267  67.001  1.00  0.00           O  
ATOM    789  C3'   U    25      28.499  30.050  64.199  1.00  0.00           C  
ATOM    790  H3'   U    25      28.263  30.682  63.343  1.00  0.00           H  
ATOM    791  C2'   U    25      27.679  30.304  65.384  1.00  0.00           C  
ATOM    792  H2'   U    25      26.666  30.576  65.086  1.00  0.00           H  
ATOM    793  O2'   U    25      27.655  29.154  66.258  1.00  0.00           O  
ATOM    794 HO2'   U    25      27.642  28.358  65.721  1.00  0.00           H  
ATOM    795  O3'   U    25      28.338  28.671  63.770  1.00  0.00           O  
ATOM    796  P     U    26      27.413  28.274  62.498  1.00  0.00           P  
ATOM    797  OP1   U    26      27.287  26.774  62.429  1.00  0.00           O  
ATOM    798  OP2   U    26      27.903  29.001  61.300  1.00  0.00           O  
ATOM    799  O5'   U    26      25.968  28.847  62.804  1.00  0.00           O  
ATOM    800  C5'   U    26      25.039  27.992  63.510  1.00  0.00           C  
ATOM    801  H5'   U    26      24.747  27.195  62.825  1.00  0.00           H  
ATOM    802 H5''   U    26      25.506  27.469  64.344  1.00  0.00           H  
ATOM    803  C4'   U    26      23.876  28.716  64.115  1.00  0.00           C  
ATOM    804  H4'   U    26      23.325  27.955  64.668  1.00  0.00           H  
ATOM    805  O4'   U    26      24.140  29.853  64.933  1.00  0.00           O  
ATOM    806  C1'   U    26      23.023  30.743  64.765  1.00  0.00           C  
ATOM    807  H1'   U    26      22.479  30.974  65.681  1.00  0.00           H  
ATOM    808  N1    U    26      23.400  32.037  64.187  1.00  0.00           N  
ATOM    809  C6    U    26      24.412  32.161  63.288  1.00  0.00           C  
ATOM    810  H6    U    26      25.056  31.298  63.201  1.00  0.00           H  
ATOM    811  C5    U    26      24.733  33.396  62.808  1.00  0.00           C  
ATOM    812  H5    U    26      25.584  33.500  62.151  1.00  0.00           H  
ATOM    813  C4    U    26      24.068  34.603  63.200  1.00  0.00           C  
ATOM    814  O4    U    26      24.391  35.788  62.866  1.00  0.00           O  
ATOM    815  N3    U    26      23.107  34.395  64.148  1.00  0.00           N  
ATOM    816  H3    U    26      22.621  35.202  64.512  1.00  0.00           H  
ATOM    817  C2    U    26      22.683  33.175  64.618  1.00  0.00           C  
ATOM    818  O2    U    26      21.705  33.065  65.373  1.00  0.00           O  
ATOM    819  C3'   U    26      23.036  29.199  62.937  1.00  0.00           C  
ATOM    820  H3'   U    26      23.499  29.956  62.304  1.00  0.00           H  
ATOM    821  C2'   U    26      22.028  29.979  63.860  1.00  0.00           C  
ATOM    822  H2'   U    26      21.498  30.715  63.255  1.00  0.00           H  
ATOM    823  O2'   U    26      21.106  29.129  64.523  1.00  0.00           O  
ATOM    824 HO2'   U    26      20.232  29.525  64.538  1.00  0.00           H  
ATOM    825  O3'   U    26      22.389  28.228  62.077  1.00  0.00           O  
ATOM    826  P     A    27      21.806  28.558  60.679  1.00  0.00           P  
ATOM    827  OP1   A    27      21.358  27.334  60.003  1.00  0.00           O  
ATOM    828  OP2   A    27      22.784  29.437  60.009  1.00  0.00           O  
ATOM    829  O5'   A    27      20.483  29.363  61.059  1.00  0.00           O  
ATOM    830  C5'   A    27      19.396  28.752  61.711  1.00  0.00           C  
ATOM    831  H5'   A    27      18.834  28.108  61.035  1.00  0.00           H  
ATOM    832 H5''   A    27      19.788  28.120  62.508  1.00  0.00           H  
ATOM    833  C4'   A    27      18.358  29.806  62.198  1.00  0.00           C  
ATOM    834  H4'   A    27      17.605  29.325  62.822  1.00  0.00           H  
ATOM    835  O4'   A    27      18.972  30.809  62.915  1.00  0.00           O  
ATOM    836  C1'   A    27      18.265  32.039  62.864  1.00  0.00           C  
ATOM    837  H1'   A    27      17.966  32.271  63.886  1.00  0.00           H  
ATOM    838  N9    A    27      19.141  33.103  62.307  1.00  0.00           N  
ATOM    839  C8    A    27      20.464  32.889  61.939  1.00  0.00           C  
ATOM    840  H8    A    27      20.867  31.901  61.774  1.00  0.00           H  
ATOM    841  N7    A    27      21.069  34.025  61.628  1.00  0.00           N  
ATOM    842  C5    A    27      20.064  35.028  61.977  1.00  0.00           C  
ATOM    843  C6    A    27      20.030  36.376  62.006  1.00  0.00           C  
ATOM    844  N6    A    27      21.024  37.168  61.664  1.00  0.00           N  
ATOM    845  H61   A    27      20.985  38.170  61.786  1.00  0.00           H  
ATOM    846  H62   A    27      21.794  36.659  61.254  1.00  0.00           H  
ATOM    847  N1    A    27      19.064  37.074  62.597  1.00  0.00           N  
ATOM    848  C2    A    27      17.982  36.410  62.961  1.00  0.00           C  
ATOM    849  H2    A    27      17.330  36.990  63.598  1.00  0.00           H  
ATOM    850  N3    A    27      17.823  35.103  62.934  1.00  0.00           N  
ATOM    851  C4    A    27      18.911  34.410  62.437  1.00  0.00           C  
ATOM    852  C3'   A    27      17.664  30.675  61.133  1.00  0.00           C  
ATOM    853  H3'   A    27      18.452  30.932  60.425  1.00  0.00           H  
ATOM    854  C2'   A    27      17.127  31.771  61.981  1.00  0.00           C  
ATOM    855  H2'   A    27      16.930  32.702  61.449  1.00  0.00           H  
ATOM    856  O2'   A    27      15.965  31.365  62.741  1.00  0.00           O  
ATOM    857 HO2'   A    27      15.530  30.664  62.250  1.00  0.00           H  
ATOM    858  O3'   A    27      16.715  29.807  60.472  1.00  0.00           O  
ATOM    859  P     C    28      16.376  29.941  58.963  1.00  0.00           P  
ATOM    860  OP1   C    28      15.411  28.832  58.621  1.00  0.00           O  
ATOM    861  OP2   C    28      17.618  29.986  58.173  1.00  0.00           O  
ATOM    862  O5'   C    28      15.697  31.319  58.900  1.00  0.00           O  
ATOM    863  C5'   C    28      14.434  31.464  59.467  1.00  0.00           C  
ATOM    864  H5'   C    28      13.702  30.884  58.904  1.00  0.00           H  
ATOM    865 H5''   C    28      14.402  31.106  60.496  1.00  0.00           H  
ATOM    866  C4'   C    28      13.988  32.973  59.444  1.00  0.00           C  
ATOM    867  H4'   C    28      12.940  32.945  59.741  1.00  0.00           H  
ATOM    868  O4'   C    28      14.621  33.760  60.435  1.00  0.00           O  
ATOM    869  C1'   C    28      14.830  35.115  59.964  1.00  0.00           C  
ATOM    870  H1'   C    28      14.384  35.815  60.670  1.00  0.00           H  
ATOM    871  N1    C    28      16.357  35.343  59.704  1.00  0.00           N  
ATOM    872  C6    C    28      17.158  34.468  59.115  1.00  0.00           C  
ATOM    873  H6    C    28      16.888  33.424  59.176  1.00  0.00           H  
ATOM    874  C5    C    28      18.454  34.745  58.803  1.00  0.00           C  
ATOM    875  H5    C    28      19.070  33.964  58.382  1.00  0.00           H  
ATOM    876  C4    C    28      18.787  36.132  58.894  1.00  0.00           C  
ATOM    877  N4    C    28      19.938  36.549  58.565  1.00  0.00           N  
ATOM    878  H41   C    28      20.557  35.799  58.293  1.00  0.00           H  
ATOM    879  H42   C    28      20.284  37.443  58.884  1.00  0.00           H  
ATOM    880  N3    C    28      18.012  37.053  59.459  1.00  0.00           N  
ATOM    881  C2    C    28      16.820  36.695  59.928  1.00  0.00           C  
ATOM    882  O2    C    28      16.181  37.609  60.478  1.00  0.00           O  
ATOM    883  C3'   C    28      14.194  33.746  58.140  1.00  0.00           C  
ATOM    884  H3'   C    28      15.180  33.525  57.731  1.00  0.00           H  
ATOM    885  C2'   C    28      14.143  35.226  58.604  1.00  0.00           C  
ATOM    886  H2'   C    28      14.725  35.752  57.848  1.00  0.00           H  
ATOM    887  O2'   C    28      12.825  35.767  58.874  1.00  0.00           O  
ATOM    888 HO2'   C    28      12.141  35.247  58.445  1.00  0.00           H  
ATOM    889  O3'   C    28      13.176  33.520  57.147  1.00  0.00           O  
ATOM    890  P     A    29      13.447  33.650  55.596  1.00  0.00           P  
ATOM    891  OP1   A    29      12.322  33.253  54.724  1.00  0.00           O  
ATOM    892  OP2   A    29      14.731  32.976  55.279  1.00  0.00           O  
ATOM    893  O5'   A    29      13.662  35.212  55.437  1.00  0.00           O  
ATOM    894  C5'   A    29      12.508  36.102  55.630  1.00  0.00           C  
ATOM    895  H5'   A    29      11.754  35.966  54.854  1.00  0.00           H  
ATOM    896 H5''   A    29      12.049  35.939  56.605  1.00  0.00           H  
ATOM    897  C4'   A    29      12.750  37.616  55.504  1.00  0.00           C  
ATOM    898  H4'   A    29      11.761  38.064  55.608  1.00  0.00           H  
ATOM    899  O4'   A    29      13.627  38.191  56.475  1.00  0.00           O  
ATOM    900  C1'   A    29      14.343  39.261  55.843  1.00  0.00           C  
ATOM    901  H1'   A    29      14.160  40.180  56.401  1.00  0.00           H  
ATOM    902  N9    A    29      15.668  38.824  55.888  1.00  0.00           N  
ATOM    903  C8    A    29      16.088  37.527  55.917  1.00  0.00           C  
ATOM    904  H8    A    29      15.425  36.678  55.994  1.00  0.00           H  
ATOM    905  N7    A    29      17.384  37.344  55.925  1.00  0.00           N  
ATOM    906  C5    A    29      17.858  38.648  55.796  1.00  0.00           C  
ATOM    907  C6    A    29      19.132  39.176  55.834  1.00  0.00           C  
ATOM    908  N6    A    29      20.259  38.534  56.076  1.00  0.00           N  
ATOM    909  H61   A    29      20.162  37.641  56.538  1.00  0.00           H  
ATOM    910  H62   A    29      21.141  39.021  56.147  1.00  0.00           H  
ATOM    911  N1    A    29      19.368  40.451  55.703  1.00  0.00           N  
ATOM    912  C2    A    29      18.280  41.308  55.663  1.00  0.00           C  
ATOM    913  H2    A    29      18.518  42.360  55.718  1.00  0.00           H  
ATOM    914  N3    A    29      17.015  40.936  55.747  1.00  0.00           N  
ATOM    915  C4    A    29      16.858  39.561  55.852  1.00  0.00           C  
ATOM    916  C3'   A    29      13.360  37.965  54.143  1.00  0.00           C  
ATOM    917  H3'   A    29      14.273  37.374  54.067  1.00  0.00           H  
ATOM    918  C2'   A    29      13.749  39.451  54.470  1.00  0.00           C  
ATOM    919  H2'   A    29      14.448  39.762  53.693  1.00  0.00           H  
ATOM    920  O2'   A    29      12.654  40.398  54.556  1.00  0.00           O  
ATOM    921 HO2'   A    29      12.842  41.281  54.230  1.00  0.00           H  
ATOM    922  O3'   A    29      12.399  37.765  53.131  1.00  0.00           O  
ATOM    923  P     C    30      12.885  37.737  51.654  1.00  0.00           P  
ATOM    924  OP1   C    30      11.686  37.921  50.732  1.00  0.00           O  
ATOM    925  OP2   C    30      13.740  36.557  51.451  1.00  0.00           O  
ATOM    926  O5'   C    30      13.834  38.971  51.442  1.00  0.00           O  
ATOM    927  C5'   C    30      13.310  40.253  51.057  1.00  0.00           C  
ATOM    928  H5'   C    30      12.894  40.125  50.057  1.00  0.00           H  
ATOM    929 H5''   C    30      12.485  40.664  51.639  1.00  0.00           H  
ATOM    930  C4'   C    30      14.500  41.299  50.866  1.00  0.00           C  
ATOM    931  H4'   C    30      14.012  42.257  50.684  1.00  0.00           H  
ATOM    932  O4'   C    30      15.324  41.563  51.955  1.00  0.00           O  
ATOM    933  C1'   C    30      16.666  41.880  51.514  1.00  0.00           C  
ATOM    934  H1'   C    30      17.071  42.785  51.967  1.00  0.00           H  
ATOM    935  N1    C    30      17.549  40.717  51.986  1.00  0.00           N  
ATOM    936  C6    C    30      17.108  39.402  52.232  1.00  0.00           C  
ATOM    937  H6    C    30      16.042  39.229  52.210  1.00  0.00           H  
ATOM    938  C5    C    30      17.932  38.390  52.437  1.00  0.00           C  
ATOM    939  H5    C    30      17.659  37.349  52.526  1.00  0.00           H  
ATOM    940  C4    C    30      19.333  38.743  52.456  1.00  0.00           C  
ATOM    941  N4    C    30      20.233  37.820  52.747  1.00  0.00           N  
ATOM    942  H41   C    30      20.004  36.839  52.809  1.00  0.00           H  
ATOM    943  H42   C    30      21.162  38.139  52.982  1.00  0.00           H  
ATOM    944  N3    C    30      19.772  39.994  52.337  1.00  0.00           N  
ATOM    945  C2    C    30      18.862  40.986  52.113  1.00  0.00           C  
ATOM    946  O2    C    30      19.271  42.076  51.880  1.00  0.00           O  
ATOM    947  C3'   C    30      15.454  40.941  49.719  1.00  0.00           C  
ATOM    948  H3'   C    30      15.830  39.930  49.876  1.00  0.00           H  
ATOM    949  C2'   C    30      16.645  41.840  49.945  1.00  0.00           C  
ATOM    950  H2'   C    30      17.608  41.559  49.517  1.00  0.00           H  
ATOM    951  O2'   C    30      16.424  43.143  49.486  1.00  0.00           O  
ATOM    952 HO2'   C    30      15.538  43.235  49.130  1.00  0.00           H  
ATOM    953  O3'   C    30      14.833  41.007  48.419  1.00  0.00           O  
ATOM    954  P     C    31      15.478  40.274  47.199  1.00  0.00           P  
ATOM    955  OP1   C    31      14.665  40.625  46.024  1.00  0.00           O  
ATOM    956  OP2   C    31      15.518  38.811  47.622  1.00  0.00           O  
ATOM    957  O5'   C    31      16.971  40.753  47.129  1.00  0.00           O  
ATOM    958  C5'   C    31      17.233  42.074  46.568  1.00  0.00           C  
ATOM    959  H5'   C    31      16.810  42.123  45.565  1.00  0.00           H  
ATOM    960 H5''   C    31      16.533  42.721  47.098  1.00  0.00           H  
ATOM    961  C4'   C    31      18.713  42.396  46.508  1.00  0.00           C  
ATOM    962  H4'   C    31      18.776  43.396  46.080  1.00  0.00           H  
ATOM    963  O4'   C    31      19.268  42.342  47.790  1.00  0.00           O  
ATOM    964  C1'   C    31      20.586  41.956  47.785  1.00  0.00           C  
ATOM    965  H1'   C    31      21.197  42.822  48.040  1.00  0.00           H  
ATOM    966  N1    C    31      20.939  40.760  48.615  1.00  0.00           N  
ATOM    967  C6    C    31      20.062  39.760  48.841  1.00  0.00           C  
ATOM    968  H6    C    31      19.036  39.996  48.603  1.00  0.00           H  
ATOM    969  C5    C    31      20.502  38.504  49.281  1.00  0.00           C  
ATOM    970  H5    C    31      19.816  37.675  49.380  1.00  0.00           H  
ATOM    971  C4    C    31      21.837  38.414  49.576  1.00  0.00           C  
ATOM    972  N4    C    31      22.355  37.311  50.027  1.00  0.00           N  
ATOM    973  H41   C    31      23.356  37.206  50.107  1.00  0.00           H  
ATOM    974  H42   C    31      21.703  36.584  50.284  1.00  0.00           H  
ATOM    975  N3    C    31      22.693  39.410  49.397  1.00  0.00           N  
ATOM    976  C2    C    31      22.300  40.558  48.833  1.00  0.00           C  
ATOM    977  O2    C    31      23.191  41.335  48.460  1.00  0.00           O  
ATOM    978  C3'   C    31      19.558  41.420  45.612  1.00  0.00           C  
ATOM    979  H3'   C    31      19.222  40.397  45.777  1.00  0.00           H  
ATOM    980  C2'   C    31      20.942  41.638  46.295  1.00  0.00           C  
ATOM    981  H2'   C    31      21.642  40.813  46.164  1.00  0.00           H  
ATOM    982  O2'   C    31      21.499  42.760  45.592  1.00  0.00           O  
ATOM    983 HO2'   C    31      21.196  42.878  44.689  1.00  0.00           H  
ATOM    984  O3'   C    31      19.496  41.675  44.174  1.00  0.00           O  
ATOM    985  P     G    32      19.961  40.522  43.215  1.00  0.00           P  
ATOM    986  OP1   G    32      19.690  40.957  41.881  1.00  0.00           O  
ATOM    987  OP2   G    32      19.190  39.351  43.605  1.00  0.00           O  
ATOM    988  O5'   G    32      21.506  40.138  43.476  1.00  0.00           O  
ATOM    989  C5'   G    32      22.433  40.979  42.910  1.00  0.00           C  
ATOM    990  H5'   G    32      22.464  40.819  41.832  1.00  0.00           H  
ATOM    991 H5''   G    32      22.028  41.990  42.953  1.00  0.00           H  
ATOM    992  C4'   G    32      23.791  40.940  43.659  1.00  0.00           C  
ATOM    993  H4'   G    32      24.384  41.840  43.495  1.00  0.00           H  
ATOM    994  O4'   G    32      23.562  40.715  45.037  1.00  0.00           O  
ATOM    995  C1'   G    32      24.754  40.120  45.537  1.00  0.00           C  
ATOM    996  H1'   G    32      25.253  40.735  46.286  1.00  0.00           H  
ATOM    997  N9    G    32      24.317  38.861  46.176  1.00  0.00           N  
ATOM    998  C8    G    32      23.143  38.315  46.025  1.00  0.00           C  
ATOM    999  H8    G    32      22.247  38.731  45.588  1.00  0.00           H  
ATOM   1000  N7    G    32      23.078  37.062  46.502  1.00  0.00           N  
ATOM   1001  C5    G    32      24.360  36.879  47.085  1.00  0.00           C  
ATOM   1002  C6    G    32      24.808  35.774  47.872  1.00  0.00           C  
ATOM   1003  O6    G    32      24.211  34.760  48.120  1.00  0.00           O  
ATOM   1004  N1    G    32      26.119  35.869  48.274  1.00  0.00           N  
ATOM   1005  H1    G    32      26.525  35.107  48.797  1.00  0.00           H  
ATOM   1006  C2    G    32      26.919  36.949  47.931  1.00  0.00           C  
ATOM   1007  N2    G    32      28.158  36.839  48.281  1.00  0.00           N  
ATOM   1008  H21   G    32      28.664  37.649  47.953  1.00  0.00           H  
ATOM   1009  H22   G    32      28.494  36.150  48.939  1.00  0.00           H  
ATOM   1010  N3    G    32      26.517  37.993  47.237  1.00  0.00           N  
ATOM   1011  C4    G    32      25.191  37.931  46.840  1.00  0.00           C  
ATOM   1012  C3'   G    32      24.634  39.757  43.250  1.00  0.00           C  
ATOM   1013  H3'   G    32      24.099  38.809  43.303  1.00  0.00           H  
ATOM   1014  C2'   G    32      25.691  39.807  44.338  1.00  0.00           C  
ATOM   1015  H2'   G    32      26.186  38.842  44.447  1.00  0.00           H  
ATOM   1016  O2'   G    32      26.587  40.928  44.096  1.00  0.00           O  
ATOM   1017 HO2'   G    32      26.956  40.712  43.236  1.00  0.00           H  
ATOM   1018  O3'   G    32      25.220  39.942  41.921  1.00  0.00           O  
ATOM   1019  P     U    33      25.581  38.669  41.088  1.00  0.00           P  
ATOM   1020  OP1   U    33      26.193  39.085  39.815  1.00  0.00           O  
ATOM   1021  OP2   U    33      24.351  37.885  40.977  1.00  0.00           O  
ATOM   1022  O5'   U    33      26.726  37.766  41.770  1.00  0.00           O  
ATOM   1023  C5'   U    33      28.086  38.202  42.124  1.00  0.00           C  
ATOM   1024  H5'   U    33      28.526  38.265  41.128  1.00  0.00           H  
ATOM   1025 H5''   U    33      28.071  39.192  42.581  1.00  0.00           H  
ATOM   1026  C4'   U    33      28.887  37.170  42.913  1.00  0.00           C  
ATOM   1027  H4'   U    33      29.875  37.630  42.894  1.00  0.00           H  
ATOM   1028  O4'   U    33      28.433  37.109  44.215  1.00  0.00           O  
ATOM   1029  C1'   U    33      28.478  35.724  44.667  1.00  0.00           C  
ATOM   1030  H1'   U    33      29.099  35.697  45.563  1.00  0.00           H  
ATOM   1031  N1    U    33      27.118  35.174  44.884  1.00  0.00           N  
ATOM   1032  C6    U    33      25.990  35.546  44.241  1.00  0.00           C  
ATOM   1033  H6    U    33      26.001  36.343  43.511  1.00  0.00           H  
ATOM   1034  C5    U    33      24.820  34.864  44.494  1.00  0.00           C  
ATOM   1035  H5    U    33      23.888  35.069  43.989  1.00  0.00           H  
ATOM   1036  C4    U    33      24.739  33.681  45.345  1.00  0.00           C  
ATOM   1037  O4    U    33      23.775  32.979  45.559  1.00  0.00           O  
ATOM   1038  N3    U    33      25.840  33.582  46.125  1.00  0.00           N  
ATOM   1039  H3    U    33      25.893  32.821  46.788  1.00  0.00           H  
ATOM   1040  C2    U    33      27.026  34.225  45.929  1.00  0.00           C  
ATOM   1041  O2    U    33      27.956  33.849  46.665  1.00  0.00           O  
ATOM   1042  C3'   U    33      28.938  35.746  42.308  1.00  0.00           C  
ATOM   1043  H3'   U    33      27.996  35.502  41.817  1.00  0.00           H  
ATOM   1044  C2'   U    33      29.255  35.033  43.623  1.00  0.00           C  
ATOM   1045  H2'   U    33      28.995  33.985  43.475  1.00  0.00           H  
ATOM   1046  O2'   U    33      30.645  35.072  44.024  1.00  0.00           O  
ATOM   1047 HO2'   U    33      31.064  34.213  43.934  1.00  0.00           H  
ATOM   1048  O3'   U    33      30.051  35.646  41.460  1.00  0.00           O  
ATOM   1049  P     G    34      30.325  34.402  40.498  1.00  0.00           P  
ATOM   1050  OP1   G    34      31.360  34.764  39.515  1.00  0.00           O  
ATOM   1051  OP2   G    34      29.057  34.017  39.924  1.00  0.00           O  
ATOM   1052  O5'   G    34      30.854  33.232  41.414  1.00  0.00           O  
ATOM   1053  C5'   G    34      32.208  33.337  41.915  1.00  0.00           C  
ATOM   1054  H5'   G    34      32.953  33.078  41.162  1.00  0.00           H  
ATOM   1055 H5''   G    34      32.370  34.344  42.298  1.00  0.00           H  
ATOM   1056  C4'   G    34      32.376  32.320  43.042  1.00  0.00           C  
ATOM   1057  H4'   G    34      33.373  32.490  43.450  1.00  0.00           H  
ATOM   1058  O4'   G    34      31.406  32.482  44.171  1.00  0.00           O  
ATOM   1059  C1'   G    34      30.985  31.196  44.607  1.00  0.00           C  
ATOM   1060  H1'   G    34      31.060  31.166  45.694  1.00  0.00           H  
ATOM   1061  N9    G    34      29.549  30.965  44.394  1.00  0.00           N  
ATOM   1062  C8    G    34      28.709  31.488  43.444  1.00  0.00           C  
ATOM   1063  H8    G    34      29.075  31.953  42.540  1.00  0.00           H  
ATOM   1064  N7    G    34      27.439  31.414  43.723  1.00  0.00           N  
ATOM   1065  C5    G    34      27.452  30.444  44.733  1.00  0.00           C  
ATOM   1066  C6    G    34      26.385  29.773  45.446  1.00  0.00           C  
ATOM   1067  O6    G    34      25.147  29.863  45.256  1.00  0.00           O  
ATOM   1068  N1    G    34      26.765  28.784  46.288  1.00  0.00           N  
ATOM   1069  H1    G    34      26.010  28.215  46.644  1.00  0.00           H  
ATOM   1070  C2    G    34      28.060  28.504  46.537  1.00  0.00           C  
ATOM   1071  N2    G    34      28.270  27.526  47.388  1.00  0.00           N  
ATOM   1072  H21   G    34      29.155  27.387  47.854  1.00  0.00           H  
ATOM   1073  H22   G    34      27.519  26.895  47.632  1.00  0.00           H  
ATOM   1074  N3    G    34      29.037  29.200  46.075  1.00  0.00           N  
ATOM   1075  C4    G    34      28.755  30.117  45.111  1.00  0.00           C  
ATOM   1076  C3'   G    34      32.175  30.841  42.627  1.00  0.00           C  
ATOM   1077  H3'   G    34      31.311  30.851  41.962  1.00  0.00           H  
ATOM   1078  C2'   G    34      31.810  30.111  43.903  1.00  0.00           C  
ATOM   1079  H2'   G    34      31.224  29.236  43.621  1.00  0.00           H  
ATOM   1080  O2'   G    34      32.954  29.805  44.718  1.00  0.00           O  
ATOM   1081 HO2'   G    34      33.781  29.664  44.250  1.00  0.00           H  
ATOM   1082  O3'   G    34      33.339  30.198  41.980  1.00  0.00           O  
ATOM   1083  P     C    35      33.190  28.829  41.207  1.00  0.00           P  
ATOM   1084  OP1   C    35      34.234  28.535  40.164  1.00  0.00           O  
ATOM   1085  OP2   C    35      31.761  28.701  40.828  1.00  0.00           O  
ATOM   1086  O5'   C    35      33.460  27.905  42.437  1.00  0.00           O  
ATOM   1087  C5'   C    35      34.821  27.706  42.910  1.00  0.00           C  
ATOM   1088  H5'   C    35      35.435  27.384  42.069  1.00  0.00           H  
ATOM   1089 H5''   C    35      35.276  28.667  43.150  1.00  0.00           H  
ATOM   1090  C4'   C    35      35.085  26.649  43.984  1.00  0.00           C  
ATOM   1091  H4'   C    35      36.137  26.618  44.266  1.00  0.00           H  
ATOM   1092  O4'   C    35      34.400  26.966  45.169  1.00  0.00           O  
ATOM   1093  C1'   C    35      33.777  25.798  45.709  1.00  0.00           C  
ATOM   1094  H1'   C    35      34.209  25.559  46.681  1.00  0.00           H  
ATOM   1095  N1    C    35      32.268  25.814  45.780  1.00  0.00           N  
ATOM   1096  C6    C    35      31.430  26.317  44.827  1.00  0.00           C  
ATOM   1097  H6    C    35      31.886  26.915  44.052  1.00  0.00           H  
ATOM   1098  C5    C    35      30.123  26.051  44.921  1.00  0.00           C  
ATOM   1099  H5    C    35      29.507  26.504  44.158  1.00  0.00           H  
ATOM   1100  C4    C    35      29.555  25.222  45.912  1.00  0.00           C  
ATOM   1101  N4    C    35      28.279  24.867  45.925  1.00  0.00           N  
ATOM   1102  H41   C    35      27.637  25.412  45.368  1.00  0.00           H  
ATOM   1103  H42   C    35      27.878  24.297  46.656  1.00  0.00           H  
ATOM   1104  N3    C    35      30.352  24.829  46.892  1.00  0.00           N  
ATOM   1105  C2    C    35      31.644  25.221  46.873  1.00  0.00           C  
ATOM   1106  O2    C    35      32.332  24.871  47.879  1.00  0.00           O  
ATOM   1107  C3'   C    35      34.594  25.276  43.526  1.00  0.00           C  
ATOM   1108  H3'   C    35      33.748  25.554  42.898  1.00  0.00           H  
ATOM   1109  C2'   C    35      34.198  24.646  44.845  1.00  0.00           C  
ATOM   1110  H2'   C    35      33.408  23.921  44.653  1.00  0.00           H  
ATOM   1111  O2'   C    35      35.232  23.923  45.414  1.00  0.00           O  
ATOM   1112 HO2'   C    35      35.290  23.201  44.784  1.00  0.00           H  
ATOM   1113  O3'   C    35      35.568  24.579  42.806  1.00  0.00           O  
ATOM   1114  P     G    36      35.370  23.153  42.239  1.00  0.00           P  
ATOM   1115  OP1   G    36      36.467  22.785  41.304  1.00  0.00           O  
ATOM   1116  OP2   G    36      33.993  23.093  41.736  1.00  0.00           O  
ATOM   1117  O5'   G    36      35.435  22.101  43.456  1.00  0.00           O  
ATOM   1118  C5'   G    36      36.621  21.532  43.865  1.00  0.00           C  
ATOM   1119  H5'   G    36      37.177  21.080  43.043  1.00  0.00           H  
ATOM   1120 H5''   G    36      37.266  22.243  44.381  1.00  0.00           H  
ATOM   1121  C4'   G    36      36.440  20.429  44.907  1.00  0.00           C  
ATOM   1122  H4'   G    36      37.443  20.038  45.072  1.00  0.00           H  
ATOM   1123  O4'   G    36      35.888  20.971  46.133  1.00  0.00           O  
ATOM   1124  C1'   G    36      34.797  20.041  46.545  1.00  0.00           C  
ATOM   1125  H1'   G    36      34.962  19.837  47.603  1.00  0.00           H  
ATOM   1126  N9    G    36      33.361  20.525  46.336  1.00  0.00           N  
ATOM   1127  C8    G    36      32.922  21.366  45.393  1.00  0.00           C  
ATOM   1128  H8    G    36      33.591  21.807  44.670  1.00  0.00           H  
ATOM   1129  N7    G    36      31.618  21.511  45.294  1.00  0.00           N  
ATOM   1130  C5    G    36      31.200  20.608  46.277  1.00  0.00           C  
ATOM   1131  C6    G    36      29.858  20.116  46.554  1.00  0.00           C  
ATOM   1132  O6    G    36      28.767  20.489  46.089  1.00  0.00           O  
ATOM   1133  N1    G    36      29.822  19.159  47.561  1.00  0.00           N  
ATOM   1134  H1    G    36      28.905  18.850  47.849  1.00  0.00           H  
ATOM   1135  C2    G    36      30.938  18.655  48.193  1.00  0.00           C  
ATOM   1136  N2    G    36      30.747  17.787  49.178  1.00  0.00           N  
ATOM   1137  H21   G    36      29.837  17.404  49.388  1.00  0.00           H  
ATOM   1138  H22   G    36      31.486  17.516  49.810  1.00  0.00           H  
ATOM   1139  N3    G    36      32.218  18.993  47.925  1.00  0.00           N  
ATOM   1140  C4    G    36      32.281  19.959  46.946  1.00  0.00           C  
ATOM   1141  C3'   G    36      35.470  19.348  44.412  1.00  0.00           C  
ATOM   1142  H3'   G    36      34.633  19.769  43.855  1.00  0.00           H  
ATOM   1143  C2'   G    36      34.963  18.753  45.681  1.00  0.00           C  
ATOM   1144  H2'   G    36      34.088  18.115  45.554  1.00  0.00           H  
ATOM   1145  O2'   G    36      35.901  17.965  46.453  1.00  0.00           O  
ATOM   1146 HO2'   G    36      35.318  17.630  47.138  1.00  0.00           H  
ATOM   1147  O3'   G    36      36.170  18.366  43.653  1.00  0.00           O  
ATOM   1148  P     G    37      35.485  17.334  42.667  1.00  0.00           P  
ATOM   1149  OP1   G    37      36.505  16.415  42.062  1.00  0.00           O  
ATOM   1150  OP2   G    37      34.607  18.092  41.752  1.00  0.00           O  
ATOM   1151  O5'   G    37      34.546  16.569  43.711  1.00  0.00           O  
ATOM   1152  C5'   G    37      34.907  15.448  44.482  1.00  0.00           C  
ATOM   1153  H5'   G    37      35.301  14.643  43.862  1.00  0.00           H  
ATOM   1154 H5''   G    37      35.721  15.779  45.127  1.00  0.00           H  
ATOM   1155  C4'   G    37      33.858  14.869  45.403  1.00  0.00           C  
ATOM   1156  H4'   G    37      34.272  14.154  46.114  1.00  0.00           H  
ATOM   1157  O4'   G    37      33.023  15.803  46.039  1.00  0.00           O  
ATOM   1158  C1'   G    37      31.733  15.355  46.141  1.00  0.00           C  
ATOM   1159  H1'   G    37      31.484  15.351  47.202  1.00  0.00           H  
ATOM   1160  N9    G    37      30.827  16.259  45.431  1.00  0.00           N  
ATOM   1161  C8    G    37      31.225  17.207  44.511  1.00  0.00           C  
ATOM   1162  H8    G    37      32.222  17.589  44.353  1.00  0.00           H  
ATOM   1163  N7    G    37      30.322  17.827  43.871  1.00  0.00           N  
ATOM   1164  C5    G    37      29.194  17.235  44.405  1.00  0.00           C  
ATOM   1165  C6    G    37      27.835  17.482  44.029  1.00  0.00           C  
ATOM   1166  O6    G    37      27.360  18.335  43.316  1.00  0.00           O  
ATOM   1167  N1    G    37      26.929  16.595  44.537  1.00  0.00           N  
ATOM   1168  H1    G    37      25.951  16.818  44.421  1.00  0.00           H  
ATOM   1169  C2    G    37      27.293  15.663  45.496  1.00  0.00           C  
ATOM   1170  N2    G    37      26.316  15.087  46.128  1.00  0.00           N  
ATOM   1171  H21   G    37      25.334  15.176  45.906  1.00  0.00           H  
ATOM   1172  H22   G    37      26.536  14.295  46.714  1.00  0.00           H  
ATOM   1173  N3    G    37      28.560  15.332  45.807  1.00  0.00           N  
ATOM   1174  C4    G    37      29.448  16.234  45.255  1.00  0.00           C  
ATOM   1175  C3'   G    37      32.909  14.120  44.524  1.00  0.00           C  
ATOM   1176  H3'   G    37      32.578  14.815  43.751  1.00  0.00           H  
ATOM   1177  C2'   G    37      31.724  13.960  45.490  1.00  0.00           C  
ATOM   1178  H2'   G    37      30.720  13.795  45.098  1.00  0.00           H  
ATOM   1179  O2'   G    37      32.040  12.910  46.446  1.00  0.00           O  
ATOM   1180 HO2'   G    37      32.698  13.203  47.081  1.00  0.00           H  
ATOM   1181  O3'   G    37      33.322  12.905  43.904  1.00  0.00           O  
ATOM   1182  P     C    38      32.800  12.437  42.534  1.00  0.00           P  
ATOM   1183  OP1   C    38      33.555  11.219  42.187  1.00  0.00           O  
ATOM   1184  OP2   C    38      32.902  13.541  41.566  1.00  0.00           O  
ATOM   1185  O5'   C    38      31.290  11.975  42.731  1.00  0.00           O  
ATOM   1186  C5'   C    38      31.003  10.978  43.625  1.00  0.00           C  
ATOM   1187  H5'   C    38      31.302   9.992  43.267  1.00  0.00           H  
ATOM   1188 H5''   C    38      31.528  11.179  44.558  1.00  0.00           H  
ATOM   1189  C4'   C    38      29.515  10.908  44.016  1.00  0.00           C  
ATOM   1190  H4'   C    38      29.405  10.221  44.855  1.00  0.00           H  
ATOM   1191  O4'   C    38      29.019  12.087  44.415  1.00  0.00           O  
ATOM   1192  C1'   C    38      27.705  12.259  43.990  1.00  0.00           C  
ATOM   1193  H1'   C    38      27.014  12.369  44.826  1.00  0.00           H  
ATOM   1194  N1    C    38      27.510  13.350  42.962  1.00  0.00           N  
ATOM   1195  C6    C    38      28.551  13.877  42.252  1.00  0.00           C  
ATOM   1196  H6    C    38      29.534  13.433  42.313  1.00  0.00           H  
ATOM   1197  C5    C    38      28.339  14.911  41.403  1.00  0.00           C  
ATOM   1198  H5    C    38      29.039  15.425  40.762  1.00  0.00           H  
ATOM   1199  C4    C    38      26.998  15.293  41.219  1.00  0.00           C  
ATOM   1200  N4    C    38      26.646  16.283  40.473  1.00  0.00           N  
ATOM   1201  H41   C    38      25.703  16.645  40.443  1.00  0.00           H  
ATOM   1202  H42   C    38      27.372  16.944  40.237  1.00  0.00           H  
ATOM   1203  N3    C    38      25.962  14.736  41.805  1.00  0.00           N  
ATOM   1204  C2    C    38      26.250  13.854  42.716  1.00  0.00           C  
ATOM   1205  O2    C    38      25.283  13.372  43.271  1.00  0.00           O  
ATOM   1206  C3'   C    38      28.550  10.370  42.915  1.00  0.00           C  
ATOM   1207  H3'   C    38      28.828  10.877  41.992  1.00  0.00           H  
ATOM   1208  C2'   C    38      27.291  10.887  43.476  1.00  0.00           C  
ATOM   1209  H2'   C    38      26.436  10.822  42.803  1.00  0.00           H  
ATOM   1210  O2'   C    38      26.799  10.174  44.608  1.00  0.00           O  
ATOM   1211 HO2'   C    38      25.840  10.151  44.576  1.00  0.00           H  
ATOM   1212  O3'   C    38      28.640   8.946  42.758  1.00  0.00           O  
ATOM   1213  P     A    39      28.397   8.426  41.348  1.00  0.00           P  
ATOM   1214  OP1   A    39      28.583   6.959  41.351  1.00  0.00           O  
ATOM   1215  OP2   A    39      29.129   9.277  40.362  1.00  0.00           O  
ATOM   1216  O5'   A    39      26.896   8.726  40.896  1.00  0.00           O  
ATOM   1217  C5'   A    39      25.864   7.944  41.496  1.00  0.00           C  
ATOM   1218  H5'   A    39      25.768   6.891  41.228  1.00  0.00           H  
ATOM   1219 H5''   A    39      25.990   7.811  42.571  1.00  0.00           H  
ATOM   1220  C4'   A    39      24.527   8.639  41.227  1.00  0.00           C  
ATOM   1221  H4'   A    39      23.876   7.905  41.701  1.00  0.00           H  
ATOM   1222  O4'   A    39      24.306   9.854  41.885  1.00  0.00           O  
ATOM   1223  C1'   A    39      23.352  10.559  41.106  1.00  0.00           C  
ATOM   1224  H1'   A    39      22.445  10.943  41.572  1.00  0.00           H  
ATOM   1225  N9    A    39      24.060  11.597  40.318  1.00  0.00           N  
ATOM   1226  C8    A    39      25.409  11.797  40.033  1.00  0.00           C  
ATOM   1227  H8    A    39      26.129  11.088  40.414  1.00  0.00           H  
ATOM   1228  N7    A    39      25.760  12.842  39.308  1.00  0.00           N  
ATOM   1229  C5    A    39      24.547  13.457  39.083  1.00  0.00           C  
ATOM   1230  C6    A    39      24.107  14.646  38.505  1.00  0.00           C  
ATOM   1231  N6    A    39      24.956  15.533  37.992  1.00  0.00           N  
ATOM   1232  H61   A    39      25.959  15.431  38.054  1.00  0.00           H  
ATOM   1233  H62   A    39      24.564  16.356  37.557  1.00  0.00           H  
ATOM   1234  N1    A    39      22.820  15.024  38.414  1.00  0.00           N  
ATOM   1235  C2    A    39      21.953  14.153  38.861  1.00  0.00           C  
ATOM   1236  H2    A    39      20.916  14.437  38.968  1.00  0.00           H  
ATOM   1237  N3    A    39      22.153  13.012  39.553  1.00  0.00           N  
ATOM   1238  C4    A    39      23.510  12.695  39.671  1.00  0.00           C  
ATOM   1239  C3'   A    39      24.119   8.705  39.836  1.00  0.00           C  
ATOM   1240  H3'   A    39      24.858   9.362  39.378  1.00  0.00           H  
ATOM   1241  C2'   A    39      22.846   9.506  39.964  1.00  0.00           C  
ATOM   1242  H2'   A    39      22.465   9.971  39.054  1.00  0.00           H  
ATOM   1243  O2'   A    39      21.831   8.668  40.472  1.00  0.00           O  
ATOM   1244 HO2'   A    39      22.009   7.832  40.037  1.00  0.00           H  
ATOM   1245  O3'   A    39      23.868   7.420  39.276  1.00  0.00           O  
ATOM   1246  P     C    40      24.423   7.058  37.829  1.00  0.00           P  
ATOM   1247  OP1   C    40      23.973   5.686  37.392  1.00  0.00           O  
ATOM   1248  OP2   C    40      25.856   7.395  37.745  1.00  0.00           O  
ATOM   1249  O5'   C    40      23.732   8.194  36.889  1.00  0.00           O  
ATOM   1250  C5'   C    40      22.361   8.084  36.507  1.00  0.00           C  
ATOM   1251  H5'   C    40      22.376   7.087  36.067  1.00  0.00           H  
ATOM   1252 H5''   C    40      21.616   8.100  37.302  1.00  0.00           H  
ATOM   1253  C4'   C    40      21.933   9.080  35.454  1.00  0.00           C  
ATOM   1254  H4'   C    40      20.904   8.933  35.124  1.00  0.00           H  
ATOM   1255  O4'   C    40      22.249  10.402  35.823  1.00  0.00           O  
ATOM   1256  C1'   C    40      22.392  11.197  34.660  1.00  0.00           C  
ATOM   1257  H1'   C    40      21.541  11.867  34.538  1.00  0.00           H  
ATOM   1258  N1    C    40      23.653  11.887  34.964  1.00  0.00           N  
ATOM   1259  C6    C    40      24.605  11.545  35.907  1.00  0.00           C  
ATOM   1260  H6    C    40      24.579  10.610  36.448  1.00  0.00           H  
ATOM   1261  C5    C    40      25.714  12.262  36.161  1.00  0.00           C  
ATOM   1262  H5    C    40      26.379  11.981  36.964  1.00  0.00           H  
ATOM   1263  C4    C    40      25.868  13.412  35.209  1.00  0.00           C  
ATOM   1264  N4    C    40      26.926  14.177  35.311  1.00  0.00           N  
ATOM   1265  H41   C    40      27.761  13.958  35.836  1.00  0.00           H  
ATOM   1266  H42   C    40      26.952  14.895  34.602  1.00  0.00           H  
ATOM   1267  N3    C    40      25.018  13.701  34.241  1.00  0.00           N  
ATOM   1268  C2    C    40      23.939  12.964  34.115  1.00  0.00           C  
ATOM   1269  O2    C    40      23.163  13.369  33.269  1.00  0.00           O  
ATOM   1270  C3'   C    40      22.846   8.851  34.188  1.00  0.00           C  
ATOM   1271  H3'   C    40      23.890   8.767  34.487  1.00  0.00           H  
ATOM   1272  C2'   C    40      22.537  10.247  33.517  1.00  0.00           C  
ATOM   1273  H2'   C    40      23.286  10.545  32.783  1.00  0.00           H  
ATOM   1274  O2'   C    40      21.240  10.117  32.939  1.00  0.00           O  
ATOM   1275 HO2'   C    40      21.352   9.357  32.363  1.00  0.00           H  
ATOM   1276  O3'   C    40      22.373   7.721  33.465  1.00  0.00           O  
ATOM   1277  P     A    41      23.547   6.913  32.753  1.00  0.00           P  
ATOM   1278  OP1   A    41      22.894   5.674  32.429  1.00  0.00           O  
ATOM   1279  OP2   A    41      24.773   6.916  33.610  1.00  0.00           O  
ATOM   1280  O5'   A    41      23.932   7.721  31.435  1.00  0.00           O  
ATOM   1281  C5'   A    41      22.941   7.960  30.428  1.00  0.00           C  
ATOM   1282  H5'   A    41      22.937   7.036  29.850  1.00  0.00           H  
ATOM   1283 H5''   A    41      21.955   8.113  30.866  1.00  0.00           H  
ATOM   1284  C4'   A    41      23.238   9.170  29.514  1.00  0.00           C  
ATOM   1285  H4'   A    41      22.450   9.393  28.795  1.00  0.00           H  
ATOM   1286  O4'   A    41      23.353  10.296  30.438  1.00  0.00           O  
ATOM   1287  C1'   A    41      24.196  11.218  29.856  1.00  0.00           C  
ATOM   1288  H1'   A    41      23.491  12.032  29.686  1.00  0.00           H  
ATOM   1289  N9    A    41      25.331  11.701  30.727  1.00  0.00           N  
ATOM   1290  C8    A    41      25.803  11.053  31.877  1.00  0.00           C  
ATOM   1291  H8    A    41      25.404  10.107  32.213  1.00  0.00           H  
ATOM   1292  N7    A    41      26.892  11.563  32.430  1.00  0.00           N  
ATOM   1293  C5    A    41      27.048  12.706  31.665  1.00  0.00           C  
ATOM   1294  C6    A    41      28.041  13.718  31.681  1.00  0.00           C  
ATOM   1295  N6    A    41      29.060  13.827  32.513  1.00  0.00           N  
ATOM   1296  H61   A    41      29.165  13.162  33.266  1.00  0.00           H  
ATOM   1297  H62   A    41      29.549  14.709  32.557  1.00  0.00           H  
ATOM   1298  N1    A    41      28.031  14.621  30.728  1.00  0.00           N  
ATOM   1299  C2    A    41      27.144  14.580  29.747  1.00  0.00           C  
ATOM   1300  H2    A    41      27.074  15.428  29.082  1.00  0.00           H  
ATOM   1301  N3    A    41      26.106  13.780  29.689  1.00  0.00           N  
ATOM   1302  C4    A    41      26.129  12.811  30.654  1.00  0.00           C  
ATOM   1303  C3'   A    41      24.641   9.146  28.806  1.00  0.00           C  
ATOM   1304  H3'   A    41      25.412   8.874  29.526  1.00  0.00           H  
ATOM   1305  C2'   A    41      24.780  10.699  28.485  1.00  0.00           C  
ATOM   1306  H2'   A    41      25.833  10.858  28.251  1.00  0.00           H  
ATOM   1307  O2'   A    41      23.865  11.035  27.440  1.00  0.00           O  
ATOM   1308 HO2'   A    41      23.929  11.962  27.198  1.00  0.00           H  
ATOM   1309  O3'   A    41      24.734   8.317  27.674  1.00  0.00           O  
ATOM   1310  P     G    42      26.125   7.890  27.006  1.00  0.00           P  
ATOM   1311  OP1   G    42      25.784   7.005  25.870  1.00  0.00           O  
ATOM   1312  OP2   G    42      27.073   7.494  27.992  1.00  0.00           O  
ATOM   1313  O5'   G    42      26.731   9.237  26.356  1.00  0.00           O  
ATOM   1314  C5'   G    42      26.096   9.869  25.176  1.00  0.00           C  
ATOM   1315  H5'   G    42      26.293   9.244  24.305  1.00  0.00           H  
ATOM   1316 H5''   G    42      25.034   9.824  25.418  1.00  0.00           H  
ATOM   1317  C4'   G    42      26.567  11.361  24.984  1.00  0.00           C  
ATOM   1318  H4'   G    42      25.914  11.846  24.258  1.00  0.00           H  
ATOM   1319  O4'   G    42      26.528  12.274  26.155  1.00  0.00           O  
ATOM   1320  C1'   G    42      27.654  13.152  26.067  1.00  0.00           C  
ATOM   1321  H1'   G    42      27.364  14.185  26.260  1.00  0.00           H  
ATOM   1322  N9    G    42      28.587  12.802  27.219  1.00  0.00           N  
ATOM   1323  C8    G    42      28.630  11.682  28.068  1.00  0.00           C  
ATOM   1324  H8    G    42      28.057  10.776  27.939  1.00  0.00           H  
ATOM   1325  N7    G    42      29.554  11.763  28.939  1.00  0.00           N  
ATOM   1326  C5    G    42      30.177  13.031  28.768  1.00  0.00           C  
ATOM   1327  C6    G    42      31.144  13.797  29.437  1.00  0.00           C  
ATOM   1328  O6    G    42      31.745  13.526  30.466  1.00  0.00           O  
ATOM   1329  N1    G    42      31.543  14.983  28.810  1.00  0.00           N  
ATOM   1330  H1    G    42      32.275  15.570  29.186  1.00  0.00           H  
ATOM   1331  C2    G    42      30.942  15.401  27.702  1.00  0.00           C  
ATOM   1332  N2    G    42      31.368  16.511  27.134  1.00  0.00           N  
ATOM   1333  H21   G    42      31.071  16.638  26.177  1.00  0.00           H  
ATOM   1334  H22   G    42      32.250  16.906  27.426  1.00  0.00           H  
ATOM   1335  N3    G    42      30.030  14.720  26.982  1.00  0.00           N  
ATOM   1336  C4    G    42      29.695  13.594  27.594  1.00  0.00           C  
ATOM   1337  C3'   G    42      28.039  11.417  24.522  1.00  0.00           C  
ATOM   1338  H3'   G    42      28.596  10.807  25.234  1.00  0.00           H  
ATOM   1339  C2'   G    42      28.291  12.922  24.693  1.00  0.00           C  
ATOM   1340  H2'   G    42      29.358  13.128  24.783  1.00  0.00           H  
ATOM   1341  O2'   G    42      27.695  13.818  23.754  1.00  0.00           O  
ATOM   1342 HO2'   G    42      27.675  13.333  22.926  1.00  0.00           H  
ATOM   1343  O3'   G    42      28.110  10.917  23.176  1.00  0.00           O  
ATOM   1344  P     G    43      29.443  10.613  22.450  1.00  0.00           P  
ATOM   1345  OP1   G    43      29.203  10.508  20.986  1.00  0.00           O  
ATOM   1346  OP2   G    43      29.975   9.429  23.136  1.00  0.00           O  
ATOM   1347  O5'   G    43      30.455  11.748  22.716  1.00  0.00           O  
ATOM   1348  C5'   G    43      30.509  12.895  21.888  1.00  0.00           C  
ATOM   1349  H5'   G    43      30.859  12.534  20.921  1.00  0.00           H  
ATOM   1350 H5''   G    43      29.563  13.437  21.910  1.00  0.00           H  
ATOM   1351  C4'   G    43      31.603  13.770  22.497  1.00  0.00           C  
ATOM   1352  H4'   G    43      31.575  14.732  21.985  1.00  0.00           H  
ATOM   1353  O4'   G    43      31.472  14.164  23.789  1.00  0.00           O  
ATOM   1354  C1'   G    43      32.774  14.396  24.357  1.00  0.00           C  
ATOM   1355  H1'   G    43      32.841  15.461  24.582  1.00  0.00           H  
ATOM   1356  N9    G    43      32.991  13.640  25.579  1.00  0.00           N  
ATOM   1357  C8    G    43      32.312  12.523  25.995  1.00  0.00           C  
ATOM   1358  H8    G    43      31.512  12.129  25.386  1.00  0.00           H  
ATOM   1359  N7    G    43      32.775  12.017  27.104  1.00  0.00           N  
ATOM   1360  C5    G    43      33.879  12.772  27.464  1.00  0.00           C  
ATOM   1361  C6    G    43      34.828  12.760  28.553  1.00  0.00           C  
ATOM   1362  O6    G    43      34.974  11.974  29.496  1.00  0.00           O  
ATOM   1363  N1    G    43      35.829  13.656  28.337  1.00  0.00           N  
ATOM   1364  H1    G    43      36.668  13.536  28.886  1.00  0.00           H  
ATOM   1365  C2    G    43      35.845  14.589  27.358  1.00  0.00           C  
ATOM   1366  N2    G    43      36.844  15.352  27.247  1.00  0.00           N  
ATOM   1367  H21   G    43      37.663  15.247  27.828  1.00  0.00           H  
ATOM   1368  H22   G    43      36.854  15.943  26.428  1.00  0.00           H  
ATOM   1369  N3    G    43      34.918  14.815  26.478  1.00  0.00           N  
ATOM   1370  C4    G    43      33.956  13.808  26.555  1.00  0.00           C  
ATOM   1371  C3'   G    43      33.084  13.234  22.214  1.00  0.00           C  
ATOM   1372  H3'   G    43      33.131  12.258  22.696  1.00  0.00           H  
ATOM   1373  C2'   G    43      33.774  14.158  23.191  1.00  0.00           C  
ATOM   1374  H2'   G    43      34.664  13.639  23.548  1.00  0.00           H  
ATOM   1375  O2'   G    43      34.080  15.382  22.722  1.00  0.00           O  
ATOM   1376 HO2'   G    43      34.383  15.299  21.815  1.00  0.00           H  
ATOM   1377  O3'   G    43      33.388  13.216  20.845  1.00  0.00           O  
ATOM   1378  P     C    44      34.506  12.240  20.276  1.00  0.00           P  
ATOM   1379  OP1   C    44      34.680  12.571  18.877  1.00  0.00           O  
ATOM   1380  OP2   C    44      34.226  10.888  20.644  1.00  0.00           O  
ATOM   1381  O5'   C    44      35.754  12.726  21.100  1.00  0.00           O  
ATOM   1382  C5'   C    44      36.571  13.819  20.697  1.00  0.00           C  
ATOM   1383  H5'   C    44      36.877  13.656  19.664  1.00  0.00           H  
ATOM   1384 H5''   C    44      35.990  14.741  20.708  1.00  0.00           H  
ATOM   1385  C4'   C    44      37.753  13.988  21.683  1.00  0.00           C  
ATOM   1386  H4'   C    44      38.420  14.790  21.367  1.00  0.00           H  
ATOM   1387  O4'   C    44      37.393  14.389  22.919  1.00  0.00           O  
ATOM   1388  C1'   C    44      38.038  13.648  23.960  1.00  0.00           C  
ATOM   1389  H1'   C    44      38.444  14.401  24.635  1.00  0.00           H  
ATOM   1390  N1    C    44      37.338  12.559  24.680  1.00  0.00           N  
ATOM   1391  C6    C    44      36.191  12.005  24.249  1.00  0.00           C  
ATOM   1392  H6    C    44      35.922  12.197  23.221  1.00  0.00           H  
ATOM   1393  C5    C    44      35.562  11.087  24.957  1.00  0.00           C  
ATOM   1394  H5    C    44      34.732  10.569  24.500  1.00  0.00           H  
ATOM   1395  C4    C    44      36.107  10.753  26.216  1.00  0.00           C  
ATOM   1396  N4    C    44      35.505   9.895  27.003  1.00  0.00           N  
ATOM   1397  H41   C    44      36.052   9.557  27.782  1.00  0.00           H  
ATOM   1398  H42   C    44      34.720   9.344  26.687  1.00  0.00           H  
ATOM   1399  N3    C    44      37.257  11.207  26.638  1.00  0.00           N  
ATOM   1400  C2    C    44      37.902  12.158  25.907  1.00  0.00           C  
ATOM   1401  O2    C    44      39.027  12.527  26.306  1.00  0.00           O  
ATOM   1402  C3'   C    44      38.606  12.718  21.856  1.00  0.00           C  
ATOM   1403  H3'   C    44      37.931  11.867  21.948  1.00  0.00           H  
ATOM   1404  C2'   C    44      39.277  13.028  23.166  1.00  0.00           C  
ATOM   1405  H2'   C    44      39.661  12.128  23.645  1.00  0.00           H  
ATOM   1406  O2'   C    44      40.265  14.086  23.198  1.00  0.00           O  
ATOM   1407 HO2'   C    44      39.878  14.932  22.964  1.00  0.00           H  
ATOM   1408  O3'   C    44      39.424  12.562  20.747  1.00  0.00           O  
ATOM   1409  P     A    45      39.660  11.097  20.121  1.00  0.00           P  
ATOM   1410  OP1   A    45      40.666  11.321  19.081  1.00  0.00           O  
ATOM   1411  OP2   A    45      38.369  10.411  19.900  1.00  0.00           O  
ATOM   1412  O5'   A    45      40.380  10.331  21.241  1.00  0.00           O  
ATOM   1413  C5'   A    45      41.734  10.333  21.571  1.00  0.00           C  
ATOM   1414  H5'   A    45      42.405   9.980  20.788  1.00  0.00           H  
ATOM   1415 H5''   A    45      41.902  11.376  21.836  1.00  0.00           H  
ATOM   1416  C4'   A    45      41.831   9.320  22.792  1.00  0.00           C  
ATOM   1417  H4'   A    45      42.840   9.403  23.196  1.00  0.00           H  
ATOM   1418  O4'   A    45      40.888   9.574  23.792  1.00  0.00           O  
ATOM   1419  C1'   A    45      40.330   8.409  24.410  1.00  0.00           C  
ATOM   1420  H1'   A    45      40.511   8.442  25.484  1.00  0.00           H  
ATOM   1421  N9    A    45      38.823   8.237  24.224  1.00  0.00           N  
ATOM   1422  C8    A    45      38.003   8.900  23.319  1.00  0.00           C  
ATOM   1423  H8    A    45      38.366   9.666  22.650  1.00  0.00           H  
ATOM   1424  N7    A    45      36.739   8.720  23.519  1.00  0.00           N  
ATOM   1425  C5    A    45      36.746   7.734  24.443  1.00  0.00           C  
ATOM   1426  C6    A    45      35.678   6.939  25.116  1.00  0.00           C  
ATOM   1427  N6    A    45      34.449   7.108  24.830  1.00  0.00           N  
ATOM   1428  H61   A    45      33.828   6.425  25.240  1.00  0.00           H  
ATOM   1429  H62   A    45      34.249   7.784  24.107  1.00  0.00           H  
ATOM   1430  N1    A    45      35.895   5.986  25.973  1.00  0.00           N  
ATOM   1431  C2    A    45      37.184   5.716  26.222  1.00  0.00           C  
ATOM   1432  H2    A    45      37.266   4.939  26.968  1.00  0.00           H  
ATOM   1433  N3    A    45      38.276   6.366  25.818  1.00  0.00           N  
ATOM   1434  C4    A    45      37.992   7.384  24.897  1.00  0.00           C  
ATOM   1435  C3'   A    45      41.559   7.833  22.505  1.00  0.00           C  
ATOM   1436  H3'   A    45      40.772   7.737  21.757  1.00  0.00           H  
ATOM   1437  C2'   A    45      41.166   7.265  23.805  1.00  0.00           C  
ATOM   1438  H2'   A    45      40.662   6.300  23.751  1.00  0.00           H  
ATOM   1439  O2'   A    45      42.328   7.095  24.617  1.00  0.00           O  
ATOM   1440 HO2'   A    45      42.934   6.518  24.148  1.00  0.00           H  
ATOM   1441  O3'   A    45      42.741   7.239  21.926  1.00  0.00           O  
ATOM   1442  P     C    46      42.558   6.126  20.855  1.00  0.00           P  
ATOM   1443  OP1   C    46      43.820   5.363  20.648  1.00  0.00           O  
ATOM   1444  OP2   C    46      41.876   6.702  19.674  1.00  0.00           O  
ATOM   1445  O5'   C    46      41.571   5.112  21.668  1.00  0.00           O  
ATOM   1446  C5'   C    46      42.063   4.156  22.551  1.00  0.00           C  
ATOM   1447  H5'   C    46      42.745   3.554  21.951  1.00  0.00           H  
ATOM   1448 H5''   C    46      42.519   4.606  23.433  1.00  0.00           H  
ATOM   1449  C4'   C    46      40.919   3.246  23.199  1.00  0.00           C  
ATOM   1450  H4'   C    46      41.389   2.494  23.833  1.00  0.00           H  
ATOM   1451  O4'   C    46      40.036   3.920  24.108  1.00  0.00           O  
ATOM   1452  C1'   C    46      38.749   3.305  24.069  1.00  0.00           C  
ATOM   1453  H1'   C    46      38.183   3.161  24.990  1.00  0.00           H  
ATOM   1454  N1    C    46      37.810   4.147  23.257  1.00  0.00           N  
ATOM   1455  C6    C    46      38.259   5.103  22.443  1.00  0.00           C  
ATOM   1456  H6    C    46      39.313   5.244  22.255  1.00  0.00           H  
ATOM   1457  C5    C    46      37.337   5.885  21.763  1.00  0.00           C  
ATOM   1458  H5    C    46      37.661   6.687  21.115  1.00  0.00           H  
ATOM   1459  C4    C    46      35.961   5.604  21.882  1.00  0.00           C  
ATOM   1460  N4    C    46      35.159   6.473  21.292  1.00  0.00           N  
ATOM   1461  H41   C    46      34.171   6.312  21.423  1.00  0.00           H  
ATOM   1462  H42   C    46      35.483   7.317  20.840  1.00  0.00           H  
ATOM   1463  N3    C    46      35.519   4.620  22.669  1.00  0.00           N  
ATOM   1464  C2    C    46      36.411   3.903  23.370  1.00  0.00           C  
ATOM   1465  O2    C    46      35.863   3.042  24.052  1.00  0.00           O  
ATOM   1466  C3'   C    46      40.056   2.349  22.330  1.00  0.00           C  
ATOM   1467  H3'   C    46      39.666   2.862  21.450  1.00  0.00           H  
ATOM   1468  C2'   C    46      38.907   2.060  23.274  1.00  0.00           C  
ATOM   1469  H2'   C    46      38.070   1.863  22.603  1.00  0.00           H  
ATOM   1470  O2'   C    46      39.039   0.964  24.205  1.00  0.00           O  
ATOM   1471 HO2'   C    46      39.463   0.313  23.642  1.00  0.00           H  
ATOM   1472  O3'   C    46      40.567   1.042  22.034  1.00  0.00           O  
ATOM   1473  P     U    47      41.634   0.778  20.955  1.00  0.00           P  
ATOM   1474  OP1   U    47      41.445   1.757  19.861  1.00  0.00           O  
ATOM   1475  OP2   U    47      41.596  -0.661  20.633  1.00  0.00           O  
ATOM   1476  O5'   U    47      43.032   1.082  21.722  1.00  0.00           O  
ATOM   1477  C5'   U    47      43.559   0.090  22.605  1.00  0.00           C  
ATOM   1478  H5'   U    47      42.804  -0.397  23.222  1.00  0.00           H  
ATOM   1479 H5''   U    47      43.918  -0.727  21.980  1.00  0.00           H  
ATOM   1480  C4'   U    47      44.795   0.570  23.439  1.00  0.00           C  
ATOM   1481  H4'   U    47      45.086  -0.304  24.022  1.00  0.00           H  
ATOM   1482  O4'   U    47      45.895   0.908  22.618  1.00  0.00           O  
ATOM   1483  C1'   U    47      46.805   1.585  23.471  1.00  0.00           C  
ATOM   1484  H1'   U    47      47.575   0.900  23.828  1.00  0.00           H  
ATOM   1485  N1    U    47      47.604   2.552  22.755  1.00  0.00           N  
ATOM   1486  C6    U    47      46.989   3.398  21.845  1.00  0.00           C  
ATOM   1487  H6    U    47      45.956   3.287  21.550  1.00  0.00           H  
ATOM   1488  C5    U    47      47.637   4.503  21.439  1.00  0.00           C  
ATOM   1489  H5    U    47      47.149   5.118  20.698  1.00  0.00           H  
ATOM   1490  C4    U    47      49.026   4.742  21.802  1.00  0.00           C  
ATOM   1491  O4    U    47      49.588   5.850  21.768  1.00  0.00           O  
ATOM   1492  N3    U    47      49.621   3.696  22.495  1.00  0.00           N  
ATOM   1493  H3    U    47      50.597   3.848  22.706  1.00  0.00           H  
ATOM   1494  C2    U    47      48.985   2.559  22.954  1.00  0.00           C  
ATOM   1495  O2    U    47      49.680   1.685  23.493  1.00  0.00           O  
ATOM   1496  C3'   U    47      44.538   1.714  24.418  1.00  0.00           C  
ATOM   1497  H3'   U    47      44.052   2.540  23.899  1.00  0.00           H  
ATOM   1498  C2'   U    47      46.030   2.165  24.672  1.00  0.00           C  
ATOM   1499  H2'   U    47      46.007   3.255  24.683  1.00  0.00           H  
ATOM   1500  O2'   U    47      46.644   1.660  25.903  1.00  0.00           O  
ATOM   1501 HO2'   U    47      46.145   1.929  26.677  1.00  0.00           H  
ATOM   1502  O3'   U    47      43.780   1.228  25.540  1.00  0.00           O  
ATOM   1503  P     A    48      43.097   2.140  26.656  1.00  0.00           P  
ATOM   1504  OP1   A    48      41.981   1.406  27.339  1.00  0.00           O  
ATOM   1505  OP2   A    48      42.762   3.391  25.983  1.00  0.00           O  
ATOM   1506  O5'   A    48      44.298   2.435  27.650  1.00  0.00           O  
ATOM   1507  C5'   A    48      44.604   1.508  28.656  1.00  0.00           C  
ATOM   1508  H5'   A    48      43.739   1.310  29.289  1.00  0.00           H  
ATOM   1509 H5''   A    48      44.884   0.506  28.329  1.00  0.00           H  
ATOM   1510  C4'   A    48      45.724   2.037  29.509  1.00  0.00           C  
ATOM   1511  H4'   A    48      45.826   1.322  30.326  1.00  0.00           H  
ATOM   1512  O4'   A    48      46.924   2.147  28.691  1.00  0.00           O  
ATOM   1513  C1'   A    48      47.573   3.341  29.075  1.00  0.00           C  
ATOM   1514  H1'   A    48      48.112   3.209  30.014  1.00  0.00           H  
ATOM   1515  N9    A    48      48.586   3.777  28.044  1.00  0.00           N  
ATOM   1516  C8    A    48      48.487   4.522  26.889  1.00  0.00           C  
ATOM   1517  H8    A    48      47.511   4.662  26.450  1.00  0.00           H  
ATOM   1518  N7    A    48      49.658   4.795  26.371  1.00  0.00           N  
ATOM   1519  C5    A    48      50.547   4.353  27.336  1.00  0.00           C  
ATOM   1520  C6    A    48      51.916   4.347  27.498  1.00  0.00           C  
ATOM   1521  N6    A    48      52.845   4.867  26.716  1.00  0.00           N  
ATOM   1522  H61   A    48      53.781   4.673  27.043  1.00  0.00           H  
ATOM   1523  H62   A    48      52.684   4.981  25.725  1.00  0.00           H  
ATOM   1524  N1    A    48      52.551   3.764  28.497  1.00  0.00           N  
ATOM   1525  C2    A    48      51.806   3.118  29.355  1.00  0.00           C  
ATOM   1526  H2    A    48      52.290   2.702  30.226  1.00  0.00           H  
ATOM   1527  N3    A    48      50.490   3.031  29.377  1.00  0.00           N  
ATOM   1528  C4    A    48      49.916   3.606  28.306  1.00  0.00           C  
ATOM   1529  C3'   A    48      45.457   3.396  30.039  1.00  0.00           C  
ATOM   1530  H3'   A    48      44.437   3.715  29.827  1.00  0.00           H  
ATOM   1531  C2'   A    48      46.408   4.285  29.264  1.00  0.00           C  
ATOM   1532  H2'   A    48      45.946   4.525  28.307  1.00  0.00           H  
ATOM   1533  O2'   A    48      46.696   5.533  29.958  1.00  0.00           O  
ATOM   1534 HO2'   A    48      47.027   5.345  30.840  1.00  0.00           H  
ATOM   1535  O3'   A    48      45.706   3.555  31.446  1.00  0.00           O  
ATOM   1536  P     G    49      44.751   2.988  32.663  1.00  0.00           P  
ATOM   1537  OP1   G    49      45.596   3.103  33.916  1.00  0.00           O  
ATOM   1538  OP2   G    49      44.327   1.579  32.306  1.00  0.00           O  
ATOM   1539  O5'   G    49      43.411   3.853  32.978  1.00  0.00           O  
ATOM   1540  C5'   G    49      43.261   5.227  33.103  1.00  0.00           C  
ATOM   1541  H5'   G    49      42.221   5.477  33.315  1.00  0.00           H  
ATOM   1542 H5''   G    49      43.762   5.544  34.018  1.00  0.00           H  
ATOM   1543  C4'   G    49      43.772   5.972  31.866  1.00  0.00           C  
ATOM   1544  H4'   G    49      44.850   5.823  31.818  1.00  0.00           H  
ATOM   1545  O4'   G    49      43.204   5.530  30.665  1.00  0.00           O  
ATOM   1546  C1'   G    49      42.792   6.610  29.854  1.00  0.00           C  
ATOM   1547  H1'   G    49      43.143   6.425  28.839  1.00  0.00           H  
ATOM   1548  N9    G    49      41.274   6.726  29.886  1.00  0.00           N  
ATOM   1549  C8    G    49      40.324   5.913  30.536  1.00  0.00           C  
ATOM   1550  H8    G    49      40.565   5.021  31.095  1.00  0.00           H  
ATOM   1551  N7    G    49      39.061   6.226  30.162  1.00  0.00           N  
ATOM   1552  C5    G    49      39.232   7.347  29.297  1.00  0.00           C  
ATOM   1553  C6    G    49      38.301   8.240  28.559  1.00  0.00           C  
ATOM   1554  O6    G    49      37.120   8.278  28.639  1.00  0.00           O  
ATOM   1555  N1    G    49      38.936   9.223  27.810  1.00  0.00           N  
ATOM   1556  H1    G    49      38.357   9.961  27.435  1.00  0.00           H  
ATOM   1557  C2    G    49      40.284   9.243  27.588  1.00  0.00           C  
ATOM   1558  N2    G    49      40.825  10.259  26.924  1.00  0.00           N  
ATOM   1559  H21   G    49      41.824  10.308  26.782  1.00  0.00           H  
ATOM   1560  H22   G    49      40.168  10.890  26.487  1.00  0.00           H  
ATOM   1561  N3    G    49      41.175   8.469  28.212  1.00  0.00           N  
ATOM   1562  C4    G    49      40.590   7.584  29.036  1.00  0.00           C  
ATOM   1563  C3'   G    49      43.390   7.448  31.944  1.00  0.00           C  
ATOM   1564  H3'   G    49      42.418   7.541  32.427  1.00  0.00           H  
ATOM   1565  C2'   G    49      43.489   7.830  30.495  1.00  0.00           C  
ATOM   1566  H2'   G    49      42.857   8.715  30.425  1.00  0.00           H  
ATOM   1567  O2'   G    49      44.829   7.988  29.979  1.00  0.00           O  
ATOM   1568 HO2'   G    49      45.446   7.348  30.341  1.00  0.00           H  
ATOM   1569  O3'   G    49      44.336   8.108  32.747  1.00  0.00           O  
ATOM   1570  P     U    50      43.971   9.338  33.662  1.00  0.00           P  
ATOM   1571  OP1   U    50      45.158  10.019  34.105  1.00  0.00           O  
ATOM   1572  OP2   U    50      43.046   8.899  34.720  1.00  0.00           O  
ATOM   1573  O5'   U    50      43.147  10.284  32.664  1.00  0.00           O  
ATOM   1574  C5'   U    50      43.827  11.094  31.705  1.00  0.00           C  
ATOM   1575  H5'   U    50      44.472  11.843  32.163  1.00  0.00           H  
ATOM   1576 H5''   U    50      44.472  10.527  31.033  1.00  0.00           H  
ATOM   1577  C4'   U    50      42.910  11.907  30.851  1.00  0.00           C  
ATOM   1578  H4'   U    50      43.436  12.429  30.052  1.00  0.00           H  
ATOM   1579  O4'   U    50      41.820  11.217  30.228  1.00  0.00           O  
ATOM   1580  C1'   U    50      40.610  12.012  30.184  1.00  0.00           C  
ATOM   1581  H1'   U    50      40.267  12.194  29.165  1.00  0.00           H  
ATOM   1582  N1    U    50      39.450  11.395  30.910  1.00  0.00           N  
ATOM   1583  C6    U    50      39.611  10.228  31.573  1.00  0.00           C  
ATOM   1584  H6    U    50      40.614   9.838  31.668  1.00  0.00           H  
ATOM   1585  C5    U    50      38.513   9.522  31.993  1.00  0.00           C  
ATOM   1586  H5    U    50      38.599   8.598  32.545  1.00  0.00           H  
ATOM   1587  C4    U    50      37.152   9.919  31.634  1.00  0.00           C  
ATOM   1588  O4    U    50      36.145   9.246  31.712  1.00  0.00           O  
ATOM   1589  N3    U    50      37.088  11.144  31.087  1.00  0.00           N  
ATOM   1590  H3    U    50      36.152  11.442  30.849  1.00  0.00           H  
ATOM   1591  C2    U    50      38.188  11.912  30.663  1.00  0.00           C  
ATOM   1592  O2    U    50      38.025  12.916  29.980  1.00  0.00           O  
ATOM   1593  C3'   U    50      42.233  12.927  31.738  1.00  0.00           C  
ATOM   1594  H3'   U    50      41.870  12.481  32.664  1.00  0.00           H  
ATOM   1595  C2'   U    50      41.005  13.379  30.842  1.00  0.00           C  
ATOM   1596  H2'   U    50      40.232  13.788  31.492  1.00  0.00           H  
ATOM   1597  O2'   U    50      41.356  14.286  29.818  1.00  0.00           O  
ATOM   1598 HO2'   U    50      42.138  14.743  30.135  1.00  0.00           H  
ATOM   1599  O3'   U    50      43.190  14.042  31.937  1.00  0.00           O  
ATOM   1600  P     A    51      43.313  14.853  33.320  1.00  0.00           P  
ATOM   1601  OP1   A    51      44.282  15.912  33.108  1.00  0.00           O  
ATOM   1602  OP2   A    51      43.491  13.833  34.366  1.00  0.00           O  
ATOM   1603  O5'   A    51      41.870  15.567  33.545  1.00  0.00           O  
ATOM   1604  C5'   A    51      41.419  16.572  32.662  1.00  0.00           C  
ATOM   1605  H5'   A    51      42.000  17.493  32.708  1.00  0.00           H  
ATOM   1606 H5''   A    51      41.480  16.199  31.640  1.00  0.00           H  
ATOM   1607  C4'   A    51      39.897  16.836  32.841  1.00  0.00           C  
ATOM   1608  H4'   A    51      39.533  17.600  32.154  1.00  0.00           H  
ATOM   1609  O4'   A    51      39.099  15.641  32.792  1.00  0.00           O  
ATOM   1610  C1'   A    51      38.556  15.311  34.083  1.00  0.00           C  
ATOM   1611  H1'   A    51      37.525  15.666  34.068  1.00  0.00           H  
ATOM   1612  N9    A    51      38.694  13.861  34.421  1.00  0.00           N  
ATOM   1613  C8    A    51      39.793  13.137  34.745  1.00  0.00           C  
ATOM   1614  H8    A    51      40.760  13.577  34.940  1.00  0.00           H  
ATOM   1615  N7    A    51      39.551  11.843  34.808  1.00  0.00           N  
ATOM   1616  C5    A    51      38.181  11.762  34.543  1.00  0.00           C  
ATOM   1617  C6    A    51      37.258  10.707  34.653  1.00  0.00           C  
ATOM   1618  N6    A    51      37.466   9.592  35.177  1.00  0.00           N  
ATOM   1619  H61   A    51      38.430   9.345  35.348  1.00  0.00           H  
ATOM   1620  H62   A    51      36.852   8.794  35.097  1.00  0.00           H  
ATOM   1621  N1    A    51      35.997  11.016  34.586  1.00  0.00           N  
ATOM   1622  C2    A    51      35.597  12.233  34.332  1.00  0.00           C  
ATOM   1623  H2    A    51      34.548  12.470  34.231  1.00  0.00           H  
ATOM   1624  N3    A    51      36.315  13.325  34.233  1.00  0.00           N  
ATOM   1625  C4    A    51      37.644  12.994  34.348  1.00  0.00           C  
ATOM   1626  C3'   A    51      39.602  17.384  34.235  1.00  0.00           C  
ATOM   1627  H3'   A    51      40.504  17.818  34.665  1.00  0.00           H  
ATOM   1628  C2'   A    51      39.318  16.134  35.112  1.00  0.00           C  
ATOM   1629  H2'   A    51      40.231  15.677  35.492  1.00  0.00           H  
ATOM   1630  O2'   A    51      38.634  16.382  36.251  1.00  0.00           O  
ATOM   1631 HO2'   A    51      39.271  16.811  36.827  1.00  0.00           H  
ATOM   1632  O3'   A    51      38.373  18.171  34.242  1.00  0.00           O  
ATOM   1633  P     C    52      38.344  19.626  33.644  1.00  0.00           P  
ATOM   1634  OP1   C    52      39.714  20.221  33.790  1.00  0.00           O  
ATOM   1635  OP2   C    52      37.291  20.502  34.113  1.00  0.00           O  
ATOM   1636  O5'   C    52      37.975  19.338  32.058  1.00  0.00           O  
ATOM   1637  C5'   C    52      38.618  20.124  31.098  1.00  0.00           C  
ATOM   1638  H5'   C    52      38.393  21.150  31.390  1.00  0.00           H  
ATOM   1639 H5''   C    52      39.694  19.951  31.080  1.00  0.00           H  
ATOM   1640  C4'   C    52      37.807  19.993  29.751  1.00  0.00           C  
ATOM   1641  H4'   C    52      38.197  20.658  28.980  1.00  0.00           H  
ATOM   1642  O4'   C    52      37.790  18.762  29.010  1.00  0.00           O  
ATOM   1643  C1'   C    52      36.397  18.419  28.622  1.00  0.00           C  
ATOM   1644  H1'   C    52      36.344  18.048  27.599  1.00  0.00           H  
ATOM   1645  N1    C    52      35.795  17.509  29.626  1.00  0.00           N  
ATOM   1646  C6    C    52      36.506  16.921  30.684  1.00  0.00           C  
ATOM   1647  H6    C    52      37.541  17.127  30.915  1.00  0.00           H  
ATOM   1648  C5    C    52      35.867  15.986  31.376  1.00  0.00           C  
ATOM   1649  H5    C    52      36.440  15.512  32.160  1.00  0.00           H  
ATOM   1650  C4    C    52      34.626  15.547  30.932  1.00  0.00           C  
ATOM   1651  N4    C    52      34.097  14.510  31.565  1.00  0.00           N  
ATOM   1652  H41   C    52      34.642  13.931  32.188  1.00  0.00           H  
ATOM   1653  H42   C    52      33.235  14.120  31.211  1.00  0.00           H  
ATOM   1654  N3    C    52      33.965  16.044  29.907  1.00  0.00           N  
ATOM   1655  C2    C    52      34.552  17.051  29.228  1.00  0.00           C  
ATOM   1656  O2    C    52      33.868  17.380  28.266  1.00  0.00           O  
ATOM   1657  C3'   C    52      36.392  20.463  29.934  1.00  0.00           C  
ATOM   1658  H3'   C    52      35.962  20.168  30.891  1.00  0.00           H  
ATOM   1659  C2'   C    52      35.724  19.757  28.708  1.00  0.00           C  
ATOM   1660  H2'   C    52      34.643  19.643  28.777  1.00  0.00           H  
ATOM   1661  O2'   C    52      36.083  20.455  27.512  1.00  0.00           O  
ATOM   1662 HO2'   C    52      36.225  21.359  27.804  1.00  0.00           H  
ATOM   1663  O3'   C    52      36.242  21.892  29.797  1.00  0.00           O  
ATOM   1664  P     U    53      34.989  22.626  30.510  1.00  0.00           P  
ATOM   1665  OP1   U    53      35.030  24.097  30.235  1.00  0.00           O  
ATOM   1666  OP2   U    53      34.891  22.088  31.893  1.00  0.00           O  
ATOM   1667  O5'   U    53      33.668  22.121  29.841  1.00  0.00           O  
ATOM   1668  C5'   U    53      33.330  22.413  28.546  1.00  0.00           C  
ATOM   1669  H5'   U    53      33.168  23.483  28.417  1.00  0.00           H  
ATOM   1670 H5''   U    53      34.105  22.095  27.849  1.00  0.00           H  
ATOM   1671  C4'   U    53      31.977  21.700  28.099  1.00  0.00           C  
ATOM   1672  H4'   U    53      31.663  22.033  27.110  1.00  0.00           H  
ATOM   1673  O4'   U    53      32.207  20.286  28.231  1.00  0.00           O  
ATOM   1674  C1'   U    53      30.941  19.683  28.471  1.00  0.00           C  
ATOM   1675  H1'   U    53      30.697  19.192  27.529  1.00  0.00           H  
ATOM   1676  N1    U    53      30.901  18.730  29.600  1.00  0.00           N  
ATOM   1677  C6    U    53      31.758  18.920  30.629  1.00  0.00           C  
ATOM   1678  H6    U    53      32.442  19.755  30.615  1.00  0.00           H  
ATOM   1679  C5    U    53      31.727  18.086  31.705  1.00  0.00           C  
ATOM   1680  H5    U    53      32.409  18.175  32.538  1.00  0.00           H  
ATOM   1681  C4    U    53      30.702  17.100  31.866  1.00  0.00           C  
ATOM   1682  O4    U    53      30.489  16.455  32.895  1.00  0.00           O  
ATOM   1683  N3    U    53      29.891  16.948  30.759  1.00  0.00           N  
ATOM   1684  H3    U    53      29.158  16.260  30.863  1.00  0.00           H  
ATOM   1685  C2    U    53      29.892  17.814  29.644  1.00  0.00           C  
ATOM   1686  O2    U    53      29.035  17.815  28.734  1.00  0.00           O  
ATOM   1687  C3'   U    53      30.767  22.054  28.968  1.00  0.00           C  
ATOM   1688  H3'   U    53      31.047  22.174  30.014  1.00  0.00           H  
ATOM   1689  C2'   U    53      29.934  20.832  28.722  1.00  0.00           C  
ATOM   1690  H2'   U    53      29.285  20.618  29.572  1.00  0.00           H  
ATOM   1691  O2'   U    53      29.071  20.866  27.579  1.00  0.00           O  
ATOM   1692 HO2'   U    53      28.476  21.605  27.727  1.00  0.00           H  
ATOM   1693  O3'   U    53      30.126  23.250  28.592  1.00  0.00           O  
ATOM   1694  P     G    54      28.807  23.780  29.336  1.00  0.00           P  
ATOM   1695  OP1   G    54      28.524  25.096  28.708  1.00  0.00           O  
ATOM   1696  OP2   G    54      29.120  23.772  30.787  1.00  0.00           O  
ATOM   1697  O5'   G    54      27.632  22.864  29.001  1.00  0.00           O  
ATOM   1698  C5'   G    54      26.696  23.043  27.927  1.00  0.00           C  
ATOM   1699  H5'   G    54      26.301  24.045  28.091  1.00  0.00           H  
ATOM   1700 H5''   G    54      27.084  22.861  26.925  1.00  0.00           H  
ATOM   1701  C4'   G    54      25.507  22.134  28.156  1.00  0.00           C  
ATOM   1702  H4'   G    54      24.775  22.239  27.355  1.00  0.00           H  
ATOM   1703  O4'   G    54      25.825  20.739  28.066  1.00  0.00           O  
ATOM   1704  C1'   G    54      25.032  19.922  28.987  1.00  0.00           C  
ATOM   1705  H1'   G    54      24.467  19.110  28.529  1.00  0.00           H  
ATOM   1706  N9    G    54      25.833  19.347  30.072  1.00  0.00           N  
ATOM   1707  C8    G    54      26.986  19.821  30.672  1.00  0.00           C  
ATOM   1708  H8    G    54      27.398  20.790  30.433  1.00  0.00           H  
ATOM   1709  N7    G    54      27.411  19.100  31.680  1.00  0.00           N  
ATOM   1710  C5    G    54      26.538  18.013  31.709  1.00  0.00           C  
ATOM   1711  C6    G    54      26.432  16.831  32.598  1.00  0.00           C  
ATOM   1712  O6    G    54      27.127  16.527  33.583  1.00  0.00           O  
ATOM   1713  N1    G    54      25.371  16.047  32.309  1.00  0.00           N  
ATOM   1714  H1    G    54      25.189  15.340  33.007  1.00  0.00           H  
ATOM   1715  C2    G    54      24.504  16.235  31.272  1.00  0.00           C  
ATOM   1716  N2    G    54      23.447  15.506  31.336  1.00  0.00           N  
ATOM   1717  H21   G    54      23.497  14.689  31.928  1.00  0.00           H  
ATOM   1718  H22   G    54      22.643  15.711  30.761  1.00  0.00           H  
ATOM   1719  N3    G    54      24.440  17.334  30.517  1.00  0.00           N  
ATOM   1720  C4    G    54      25.549  18.175  30.699  1.00  0.00           C  
ATOM   1721  C3'   G    54      24.699  22.257  29.450  1.00  0.00           C  
ATOM   1722  H3'   G    54      25.435  22.338  30.249  1.00  0.00           H  
ATOM   1723  C2'   G    54      23.976  20.897  29.559  1.00  0.00           C  
ATOM   1724  H2'   G    54      23.671  20.726  30.591  1.00  0.00           H  
ATOM   1725  O2'   G    54      22.697  20.771  28.821  1.00  0.00           O  
ATOM   1726 HO2'   G    54      21.907  21.084  29.269  1.00  0.00           H  
ATOM   1727  O3'   G    54      23.877  23.381  29.548  1.00  0.00           O  
ATOM   1728  P     A    55      23.542  23.960  31.009  1.00  0.00           P  
ATOM   1729  OP1   A    55      22.982  25.295  30.815  1.00  0.00           O  
ATOM   1730  OP2   A    55      24.570  23.699  31.996  1.00  0.00           O  
ATOM   1731  O5'   A    55      22.343  23.016  31.394  1.00  0.00           O  
ATOM   1732  C5'   A    55      21.096  23.059  30.754  1.00  0.00           C  
ATOM   1733  H5'   A    55      20.611  24.029  30.870  1.00  0.00           H  
ATOM   1734 H5''   A    55      21.200  23.141  29.672  1.00  0.00           H  
ATOM   1735  C4'   A    55      20.213  21.904  31.233  1.00  0.00           C  
ATOM   1736  H4'   A    55      19.340  21.883  30.581  1.00  0.00           H  
ATOM   1737  O4'   A    55      20.918  20.602  31.077  1.00  0.00           O  
ATOM   1738  C1'   A    55      20.375  19.646  32.015  1.00  0.00           C  
ATOM   1739  H1'   A    55      19.832  18.840  31.521  1.00  0.00           H  
ATOM   1740  N9    A    55      21.502  19.036  32.782  1.00  0.00           N  
ATOM   1741  C8    A    55      22.816  19.484  33.032  1.00  0.00           C  
ATOM   1742  H8    A    55      23.173  20.440  32.680  1.00  0.00           H  
ATOM   1743  N7    A    55      23.617  18.698  33.678  1.00  0.00           N  
ATOM   1744  C5    A    55      22.746  17.616  34.034  1.00  0.00           C  
ATOM   1745  C6    A    55      22.868  16.467  34.764  1.00  0.00           C  
ATOM   1746  N6    A    55      23.900  16.103  35.469  1.00  0.00           N  
ATOM   1747  H61   A    55      24.686  16.721  35.325  1.00  0.00           H  
ATOM   1748  H62   A    55      23.869  15.145  35.787  1.00  0.00           H  
ATOM   1749  N1    A    55      21.826  15.557  34.816  1.00  0.00           N  
ATOM   1750  C2    A    55      20.754  15.848  34.172  1.00  0.00           C  
ATOM   1751  H2    A    55      19.872  15.262  34.385  1.00  0.00           H  
ATOM   1752  N3    A    55      20.533  16.923  33.479  1.00  0.00           N  
ATOM   1753  C4    A    55      21.531  17.804  33.418  1.00  0.00           C  
ATOM   1754  C3'   A    55      19.826  21.896  32.713  1.00  0.00           C  
ATOM   1755  H3'   A    55      20.690  22.040  33.363  1.00  0.00           H  
ATOM   1756  C2'   A    55      19.471  20.466  32.924  1.00  0.00           C  
ATOM   1757  H2'   A    55      19.681  20.120  33.936  1.00  0.00           H  
ATOM   1758  O2'   A    55      18.106  20.314  32.490  1.00  0.00           O  
ATOM   1759 HO2'   A    55      17.698  21.169  32.333  1.00  0.00           H  
ATOM   1760  O3'   A    55      18.839  22.916  33.027  1.00  0.00           O  
ATOM   1761  P     U    56      18.783  23.430  34.522  1.00  0.00           P  
ATOM   1762  OP1   U    56      17.770  24.507  34.674  1.00  0.00           O  
ATOM   1763  OP2   U    56      20.138  23.753  34.960  1.00  0.00           O  
ATOM   1764  O5'   U    56      18.312  22.234  35.439  1.00  0.00           O  
ATOM   1765  C5'   U    56      16.972  21.680  35.488  1.00  0.00           C  
ATOM   1766  H5'   U    56      16.477  22.385  36.155  1.00  0.00           H  
ATOM   1767 H5''   U    56      16.475  21.801  34.526  1.00  0.00           H  
ATOM   1768  C4'   U    56      16.901  20.263  36.171  1.00  0.00           C  
ATOM   1769  H4'   U    56      15.878  19.912  36.037  1.00  0.00           H  
ATOM   1770  O4'   U    56      17.897  19.395  35.596  1.00  0.00           O  
ATOM   1771  C1'   U    56      18.447  18.625  36.570  1.00  0.00           C  
ATOM   1772  H1'   U    56      18.097  17.645  36.248  1.00  0.00           H  
ATOM   1773  N1    U    56      19.942  18.706  36.720  1.00  0.00           N  
ATOM   1774  C6    U    56      20.650  19.846  36.399  1.00  0.00           C  
ATOM   1775  H6    U    56      20.163  20.742  36.044  1.00  0.00           H  
ATOM   1776  C5    U    56      21.952  19.942  36.710  1.00  0.00           C  
ATOM   1777  H5    U    56      22.386  20.919  36.557  1.00  0.00           H  
ATOM   1778  C4    U    56      22.662  18.802  37.264  1.00  0.00           C  
ATOM   1779  O4    U    56      23.818  18.803  37.587  1.00  0.00           O  
ATOM   1780  N3    U    56      21.906  17.673  37.537  1.00  0.00           N  
ATOM   1781  H3    U    56      22.213  16.943  38.164  1.00  0.00           H  
ATOM   1782  C2    U    56      20.567  17.573  37.255  1.00  0.00           C  
ATOM   1783  O2    U    56      19.918  16.583  37.568  1.00  0.00           O  
ATOM   1784  C3'   U    56      17.268  20.323  37.594  1.00  0.00           C  
ATOM   1785  H3'   U    56      18.140  20.963  37.733  1.00  0.00           H  
ATOM   1786  C2'   U    56      17.597  18.876  37.850  1.00  0.00           C  
ATOM   1787  H2'   U    56      18.181  18.630  38.737  1.00  0.00           H  
ATOM   1788  O2'   U    56      16.573  17.866  37.719  1.00  0.00           O  
ATOM   1789 HO2'   U    56      16.173  17.797  38.589  1.00  0.00           H  
ATOM   1790  O3'   U    56      16.201  20.808  38.478  1.00  0.00           O  
ATOM   1791  P     G    57      16.423  21.252  39.989  1.00  0.00           P  
ATOM   1792  OP1   G    57      15.175  21.816  40.628  1.00  0.00           O  
ATOM   1793  OP2   G    57      17.667  22.046  40.000  1.00  0.00           O  
ATOM   1794  O5'   G    57      16.706  19.874  40.799  1.00  0.00           O  
ATOM   1795  C5'   G    57      15.722  19.007  41.103  1.00  0.00           C  
ATOM   1796  H5'   G    57      15.032  19.289  41.898  1.00  0.00           H  
ATOM   1797 H5''   G    57      15.111  18.847  40.214  1.00  0.00           H  
ATOM   1798  C4'   G    57      16.299  17.682  41.433  1.00  0.00           C  
ATOM   1799  H4'   G    57      15.503  16.952  41.580  1.00  0.00           H  
ATOM   1800  O4'   G    57      17.248  17.154  40.470  1.00  0.00           O  
ATOM   1801  C1'   G    57      18.389  16.556  41.086  1.00  0.00           C  
ATOM   1802  H1'   G    57      18.434  15.536  40.707  1.00  0.00           H  
ATOM   1803  N9    G    57      19.705  17.173  40.941  1.00  0.00           N  
ATOM   1804  C8    G    57      20.033  18.430  40.654  1.00  0.00           C  
ATOM   1805  H8    G    57      19.284  19.197  40.525  1.00  0.00           H  
ATOM   1806  N7    G    57      21.330  18.654  40.553  1.00  0.00           N  
ATOM   1807  C5    G    57      21.912  17.427  40.912  1.00  0.00           C  
ATOM   1808  C6    G    57      23.279  17.070  41.074  1.00  0.00           C  
ATOM   1809  O6    G    57      24.289  17.748  40.846  1.00  0.00           O  
ATOM   1810  N1    G    57      23.382  15.925  41.746  1.00  0.00           N  
ATOM   1811  H1    G    57      24.320  15.734  42.069  1.00  0.00           H  
ATOM   1812  C2    G    57      22.317  15.100  42.061  1.00  0.00           C  
ATOM   1813  N2    G    57      22.621  14.161  42.914  1.00  0.00           N  
ATOM   1814  H21   G    57      23.610  13.993  43.027  1.00  0.00           H  
ATOM   1815  H22   G    57      21.899  13.484  43.119  1.00  0.00           H  
ATOM   1816  N3    G    57      21.032  15.369  41.875  1.00  0.00           N  
ATOM   1817  C4    G    57      20.885  16.555  41.221  1.00  0.00           C  
ATOM   1818  C3'   G    57      17.125  17.820  42.731  1.00  0.00           C  
ATOM   1819  H3'   G    57      17.639  18.777  42.648  1.00  0.00           H  
ATOM   1820  C2'   G    57      18.049  16.602  42.610  1.00  0.00           C  
ATOM   1821  H2'   G    57      18.975  16.730  43.170  1.00  0.00           H  
ATOM   1822  O2'   G    57      17.363  15.369  42.892  1.00  0.00           O  
ATOM   1823 HO2'   G    57      16.485  15.645  43.164  1.00  0.00           H  
ATOM   1824  O3'   G    57      16.264  17.752  43.897  1.00  0.00           O  
ATOM   1825  P     U    58      16.754  18.501  45.228  1.00  0.00           P  
ATOM   1826  OP1   U    58      15.642  18.534  46.222  1.00  0.00           O  
ATOM   1827  OP2   U    58      17.332  19.835  44.796  1.00  0.00           O  
ATOM   1828  O5'   U    58      18.001  17.725  45.845  1.00  0.00           O  
ATOM   1829  C5'   U    58      17.940  16.389  46.357  1.00  0.00           C  
ATOM   1830  H5'   U    58      17.351  16.370  47.274  1.00  0.00           H  
ATOM   1831 H5''   U    58      17.371  15.811  45.629  1.00  0.00           H  
ATOM   1832  C4'   U    58      19.345  15.806  46.572  1.00  0.00           C  
ATOM   1833  H4'   U    58      19.292  14.771  46.909  1.00  0.00           H  
ATOM   1834  O4'   U    58      20.025  15.948  45.307  1.00  0.00           O  
ATOM   1835  C1'   U    58      21.427  15.987  45.645  1.00  0.00           C  
ATOM   1836  H1'   U    58      21.943  15.111  45.252  1.00  0.00           H  
ATOM   1837  N1    U    58      22.084  17.245  45.103  1.00  0.00           N  
ATOM   1838  C6    U    58      21.421  18.463  44.971  1.00  0.00           C  
ATOM   1839  H6    U    58      20.493  18.562  45.514  1.00  0.00           H  
ATOM   1840  C5    U    58      22.085  19.562  44.528  1.00  0.00           C  
ATOM   1841  H5    U    58      21.656  20.552  44.569  1.00  0.00           H  
ATOM   1842  C4    U    58      23.430  19.502  43.991  1.00  0.00           C  
ATOM   1843  O4    U    58      23.980  20.427  43.380  1.00  0.00           O  
ATOM   1844  N3    U    58      24.026  18.275  44.180  1.00  0.00           N  
ATOM   1845  H3    U    58      24.984  18.204  43.869  1.00  0.00           H  
ATOM   1846  C2    U    58      23.420  17.179  44.747  1.00  0.00           C  
ATOM   1847  O2    U    58      24.115  16.244  45.061  1.00  0.00           O  
ATOM   1848  C3'   U    58      20.069  16.533  47.656  1.00  0.00           C  
ATOM   1849  H3'   U    58      19.841  17.599  47.642  1.00  0.00           H  
ATOM   1850  C2'   U    58      21.510  16.194  47.175  1.00  0.00           C  
ATOM   1851  H2'   U    58      22.222  16.925  47.560  1.00  0.00           H  
ATOM   1852  O2'   U    58      21.864  14.901  47.673  1.00  0.00           O  
ATOM   1853 HO2'   U    58      21.346  14.880  48.481  1.00  0.00           H  
ATOM   1854  O3'   U    58      19.795  16.056  48.928  1.00  0.00           O  
ATOM   1855  P     C    59      20.516  16.688  50.213  1.00  0.00           P  
ATOM   1856  OP1   C    59      19.672  16.332  51.372  1.00  0.00           O  
ATOM   1857  OP2   C    59      20.711  18.200  49.935  1.00  0.00           O  
ATOM   1858  O5'   C    59      21.949  16.029  50.268  1.00  0.00           O  
ATOM   1859  C5'   C    59      22.291  14.817  50.994  1.00  0.00           C  
ATOM   1860  H5'   C    59      22.128  14.861  52.071  1.00  0.00           H  
ATOM   1861 H5''   C    59      21.867  13.904  50.574  1.00  0.00           H  
ATOM   1862  C4'   C    59      23.827  14.813  51.041  1.00  0.00           C  
ATOM   1863  H4'   C    59      24.091  13.879  51.538  1.00  0.00           H  
ATOM   1864  O4'   C    59      24.501  14.781  49.813  1.00  0.00           O  
ATOM   1865  C1'   C    59      25.692  15.514  49.862  1.00  0.00           C  
ATOM   1866  H1'   C    59      26.505  14.855  49.557  1.00  0.00           H  
ATOM   1867  N1    C    59      25.707  16.710  48.986  1.00  0.00           N  
ATOM   1868  C6    C    59      24.607  17.316  48.520  1.00  0.00           C  
ATOM   1869  H6    C    59      23.631  17.202  48.968  1.00  0.00           H  
ATOM   1870  C5    C    59      24.700  18.386  47.651  1.00  0.00           C  
ATOM   1871  H5    C    59      23.862  18.954  47.273  1.00  0.00           H  
ATOM   1872  C4    C    59      26.002  18.779  47.204  1.00  0.00           C  
ATOM   1873  N4    C    59      26.179  19.612  46.203  1.00  0.00           N  
ATOM   1874  H41   C    59      27.157  19.808  46.040  1.00  0.00           H  
ATOM   1875  H42   C    59      25.395  20.047  45.738  1.00  0.00           H  
ATOM   1876  N3    C    59      27.078  18.196  47.673  1.00  0.00           N  
ATOM   1877  C2    C    59      26.998  17.228  48.613  1.00  0.00           C  
ATOM   1878  O2    C    59      28.009  16.874  49.157  1.00  0.00           O  
ATOM   1879  C3'   C    59      24.435  15.969  51.758  1.00  0.00           C  
ATOM   1880  H3'   C    59      24.017  16.869  51.310  1.00  0.00           H  
ATOM   1881  C2'   C    59      25.873  15.733  51.347  1.00  0.00           C  
ATOM   1882  H2'   C    59      26.413  16.668  51.494  1.00  0.00           H  
ATOM   1883  O2'   C    59      26.560  14.642  52.008  1.00  0.00           O  
ATOM   1884 HO2'   C    59      26.580  14.814  52.953  1.00  0.00           H  
ATOM   1885  O3'   C    59      24.283  16.010  53.184  1.00  0.00           O  
ATOM   1886  P     G    60      24.105  17.322  53.977  1.00  0.00           P  
ATOM   1887  OP1   G    60      23.890  17.004  55.394  1.00  0.00           O  
ATOM   1888  OP2   G    60      23.080  18.107  53.308  1.00  0.00           O  
ATOM   1889  O5'   G    60      25.592  17.976  53.734  1.00  0.00           O  
ATOM   1890  C5'   G    60      26.781  17.483  54.323  1.00  0.00           C  
ATOM   1891  H5'   G    60      26.556  17.510  55.390  1.00  0.00           H  
ATOM   1892 H5''   G    60      26.812  16.414  54.115  1.00  0.00           H  
ATOM   1893  C4'   G    60      28.197  18.011  54.015  1.00  0.00           C  
ATOM   1894  H4'   G    60      28.900  17.296  54.445  1.00  0.00           H  
ATOM   1895  O4'   G    60      28.456  17.913  52.602  1.00  0.00           O  
ATOM   1896  C1'   G    60      29.240  18.935  52.124  1.00  0.00           C  
ATOM   1897  H1'   G    60      30.038  18.475  51.541  1.00  0.00           H  
ATOM   1898  N9    G    60      28.397  19.810  51.224  1.00  0.00           N  
ATOM   1899  C8    G    60      27.089  19.676  50.945  1.00  0.00           C  
ATOM   1900  H8    G    60      26.510  18.935  51.475  1.00  0.00           H  
ATOM   1901  N7    G    60      26.638  20.470  50.063  1.00  0.00           N  
ATOM   1902  C5    G    60      27.781  21.218  49.755  1.00  0.00           C  
ATOM   1903  C6    G    60      28.005  22.302  48.828  1.00  0.00           C  
ATOM   1904  O6    G    60      27.130  22.933  48.209  1.00  0.00           O  
ATOM   1905  N1    G    60      29.255  22.759  48.797  1.00  0.00           N  
ATOM   1906  H1    G    60      29.378  23.595  48.243  1.00  0.00           H  
ATOM   1907  C2    G    60      30.305  22.142  49.459  1.00  0.00           C  
ATOM   1908  N2    G    60      31.475  22.541  49.237  1.00  0.00           N  
ATOM   1909  H21   G    60      32.307  22.168  49.672  1.00  0.00           H  
ATOM   1910  H22   G    60      31.621  23.276  48.560  1.00  0.00           H  
ATOM   1911  N3    G    60      30.138  21.182  50.359  1.00  0.00           N  
ATOM   1912  C4    G    60      28.832  20.870  50.494  1.00  0.00           C  
ATOM   1913  C3'   G    60      28.519  19.500  54.318  1.00  0.00           C  
ATOM   1914  H3'   G    60      27.674  20.071  53.933  1.00  0.00           H  
ATOM   1915  C2'   G    60      29.699  19.637  53.410  1.00  0.00           C  
ATOM   1916  H2'   G    60      29.866  20.683  53.152  1.00  0.00           H  
ATOM   1917  O2'   G    60      30.886  18.972  53.853  1.00  0.00           O  
ATOM   1918 HO2'   G    60      30.752  18.589  54.723  1.00  0.00           H  
ATOM   1919  O3'   G    60      28.978  19.570  55.620  1.00  0.00           O  
ATOM   1920  P     U    61      28.449  20.757  56.532  1.00  0.00           P  
ATOM   1921  OP1   U    61      28.639  20.398  57.924  1.00  0.00           O  
ATOM   1922  OP2   U    61      27.092  21.287  56.161  1.00  0.00           O  
ATOM   1923  O5'   U    61      29.532  21.842  56.178  1.00  0.00           O  
ATOM   1924  C5'   U    61      30.907  21.570  56.263  1.00  0.00           C  
ATOM   1925  H5'   U    61      31.253  21.446  57.289  1.00  0.00           H  
ATOM   1926 H5''   U    61      31.171  20.631  55.777  1.00  0.00           H  
ATOM   1927  C4'   U    61      31.802  22.598  55.537  1.00  0.00           C  
ATOM   1928  H4'   U    61      32.816  22.218  55.416  1.00  0.00           H  
ATOM   1929  O4'   U    61      31.219  22.680  54.266  1.00  0.00           O  
ATOM   1930  C1'   U    61      31.263  23.999  53.828  1.00  0.00           C  
ATOM   1931  H1'   U    61      32.264  24.283  53.503  1.00  0.00           H  
ATOM   1932  N1    U    61      30.284  24.352  52.752  1.00  0.00           N  
ATOM   1933  C6    U    61      28.949  23.969  52.798  1.00  0.00           C  
ATOM   1934  H6    U    61      28.544  23.417  53.634  1.00  0.00           H  
ATOM   1935  C5    U    61      28.106  24.399  51.843  1.00  0.00           C  
ATOM   1936  H5    U    61      27.040  24.228  51.864  1.00  0.00           H  
ATOM   1937  C4    U    61      28.577  25.181  50.681  1.00  0.00           C  
ATOM   1938  O4    U    61      27.864  25.633  49.789  1.00  0.00           O  
ATOM   1939  N3    U    61      29.879  25.434  50.662  1.00  0.00           N  
ATOM   1940  H3    U    61      30.295  26.008  49.943  1.00  0.00           H  
ATOM   1941  C2    U    61      30.813  25.028  51.610  1.00  0.00           C  
ATOM   1942  O2    U    61      32.003  25.324  51.397  1.00  0.00           O  
ATOM   1943  C3'   U    61      31.736  24.023  56.106  1.00  0.00           C  
ATOM   1944  H3'   U    61      31.265  23.987  57.088  1.00  0.00           H  
ATOM   1945  C2'   U    61      30.975  24.891  55.072  1.00  0.00           C  
ATOM   1946  H2'   U    61      29.906  24.973  55.270  1.00  0.00           H  
ATOM   1947  O2'   U    61      31.522  26.185  54.831  1.00  0.00           O  
ATOM   1948 HO2'   U    61      31.852  26.568  55.647  1.00  0.00           H  
ATOM   1949  O3'   U    61      33.086  24.446  56.240  1.00  0.00           O  
ATOM   1950  P     A    62      33.677  25.540  57.233  1.00  0.00           P  
ATOM   1951  OP1   A    62      32.718  26.615  57.358  1.00  0.00           O  
ATOM   1952  OP2   A    62      35.049  25.815  56.701  1.00  0.00           O  
ATOM   1953  O5'   A    62      33.676  24.841  58.637  1.00  0.00           O  
ATOM   1954  C5'   A    62      32.659  25.076  59.587  1.00  0.00           C  
ATOM   1955  H5'   A    62      32.712  26.122  59.890  1.00  0.00           H  
ATOM   1956 H5''   A    62      31.652  24.825  59.255  1.00  0.00           H  
ATOM   1957  C4'   A    62      32.776  24.150  60.868  1.00  0.00           C  
ATOM   1958  H4'   A    62      32.042  24.483  61.602  1.00  0.00           H  
ATOM   1959  O4'   A    62      32.522  22.786  60.630  1.00  0.00           O  
ATOM   1960  C1'   A    62      33.653  22.026  60.534  1.00  0.00           C  
ATOM   1961  H1'   A    62      33.894  21.452  61.429  1.00  0.00           H  
ATOM   1962  N9    A    62      33.576  21.234  59.305  1.00  0.00           N  
ATOM   1963  C8    A    62      34.334  21.242  58.171  1.00  0.00           C  
ATOM   1964  H8    A    62      35.109  21.952  57.923  1.00  0.00           H  
ATOM   1965  N7    A    62      34.009  20.283  57.326  1.00  0.00           N  
ATOM   1966  C5    A    62      32.967  19.586  57.968  1.00  0.00           C  
ATOM   1967  C6    A    62      32.059  18.563  57.659  1.00  0.00           C  
ATOM   1968  N6    A    62      31.990  18.013  56.509  1.00  0.00           N  
ATOM   1969  H61   A    62      32.649  18.320  55.808  1.00  0.00           H  
ATOM   1970  H62   A    62      31.560  17.104  56.419  1.00  0.00           H  
ATOM   1971  N1    A    62      31.251  17.988  58.524  1.00  0.00           N  
ATOM   1972  C2    A    62      31.196  18.494  59.754  1.00  0.00           C  
ATOM   1973  H2    A    62      30.378  18.114  60.348  1.00  0.00           H  
ATOM   1974  N3    A    62      31.909  19.577  60.164  1.00  0.00           N  
ATOM   1975  C4    A    62      32.778  20.065  59.237  1.00  0.00           C  
ATOM   1976  C3'   A    62      34.194  24.197  61.406  1.00  0.00           C  
ATOM   1977  H3'   A    62      34.628  25.172  61.186  1.00  0.00           H  
ATOM   1978  C2'   A    62      34.866  23.019  60.482  1.00  0.00           C  
ATOM   1979  H2'   A    62      35.207  23.391  59.516  1.00  0.00           H  
ATOM   1980  O2'   A    62      35.975  22.498  61.216  1.00  0.00           O  
ATOM   1981 HO2'   A    62      36.345  23.071  61.891  1.00  0.00           H  
ATOM   1982  O3'   A    62      34.177  23.997  62.872  1.00  0.00           O  
ATOM   1983  P     U    63      35.346  24.479  63.800  1.00  0.00           P  
ATOM   1984  OP1   U    63      36.589  24.345  62.975  1.00  0.00           O  
ATOM   1985  OP2   U    63      35.354  23.781  65.139  1.00  0.00           O  
ATOM   1986  O5'   U    63      34.977  25.978  64.007  1.00  0.00           O  
ATOM   1987  C5'   U    63      33.808  26.346  64.642  1.00  0.00           C  
ATOM   1988  H5'   U    63      32.968  26.274  63.951  1.00  0.00           H  
ATOM   1989 H5''   U    63      33.575  25.683  65.474  1.00  0.00           H  
ATOM   1990  C4'   U    63      33.909  27.874  65.026  1.00  0.00           C  
ATOM   1991  H4'   U    63      34.193  28.389  64.108  1.00  0.00           H  
ATOM   1992  O4'   U    63      32.718  28.380  65.670  1.00  0.00           O  
ATOM   1993  C1'   U    63      33.184  29.098  66.780  1.00  0.00           C  
ATOM   1994  H1'   U    63      33.650  29.994  66.368  1.00  0.00           H  
ATOM   1995  N1    U    63      32.003  29.359  67.600  1.00  0.00           N  
ATOM   1996  C6    U    63      31.147  28.341  67.945  1.00  0.00           C  
ATOM   1997  H6    U    63      31.421  27.299  67.860  1.00  0.00           H  
ATOM   1998  C5    U    63      29.925  28.694  68.395  1.00  0.00           C  
ATOM   1999  H5    U    63      29.194  27.903  68.478  1.00  0.00           H  
ATOM   2000  C4    U    63      29.553  30.011  68.678  1.00  0.00           C  
ATOM   2001  O4    U    63      28.454  30.401  68.969  1.00  0.00           O  
ATOM   2002  N3    U    63      30.565  30.903  68.574  1.00  0.00           N  
ATOM   2003  H3    U    63      30.322  31.883  68.601  1.00  0.00           H  
ATOM   2004  C2    U    63      31.736  30.668  67.908  1.00  0.00           C  
ATOM   2005  O2    U    63      32.390  31.639  67.618  1.00  0.00           O  
ATOM   2006  C3'   U    63      35.122  28.060  65.991  1.00  0.00           C  
ATOM   2007  H3'   U    63      35.904  27.302  66.036  1.00  0.00           H  
ATOM   2008  C2'   U    63      34.300  28.190  67.317  1.00  0.00           C  
ATOM   2009  H2'   U    63      33.851  27.220  67.533  1.00  0.00           H  
ATOM   2010  O2'   U    63      35.061  28.735  68.329  1.00  0.00           O  
ATOM   2011 HO2'   U    63      35.978  28.894  68.095  1.00  0.00           H  
ATOM   2012  O3'   U    63      35.729  29.325  65.733  1.00  0.00           O  
ATOM   2013  P     A    64      37.261  29.585  65.922  1.00  0.00           P  
ATOM   2014  OP1   A    64      37.867  29.078  64.603  1.00  0.00           O  
ATOM   2015  OP2   A    64      37.671  29.022  67.225  1.00  0.00           O  
ATOM   2016  O5'   A    64      37.407  31.239  66.109  1.00  0.00           O  
ATOM   2017  C5'   A    64      37.450  32.161  65.051  1.00  0.00           C  
ATOM   2018  H5'   A    64      38.326  31.859  64.476  1.00  0.00           H  
ATOM   2019 H5''   A    64      36.770  31.963  64.223  1.00  0.00           H  
ATOM   2020  C4'   A    64      37.305  33.622  65.441  1.00  0.00           C  
ATOM   2021  H4'   A    64      37.435  34.319  64.612  1.00  0.00           H  
ATOM   2022  O4'   A    64      35.995  33.868  66.080  1.00  0.00           O  
ATOM   2023  C1'   A    64      36.119  34.600  67.260  1.00  0.00           C  
ATOM   2024  H1'   A    64      35.533  35.519  67.259  1.00  0.00           H  
ATOM   2025  N9    A    64      35.682  33.670  68.343  1.00  0.00           N  
ATOM   2026  C8    A    64      36.338  32.518  68.813  1.00  0.00           C  
ATOM   2027  H8    A    64      37.280  32.165  68.419  1.00  0.00           H  
ATOM   2028  N7    A    64      35.601  31.794  69.639  1.00  0.00           N  
ATOM   2029  C5    A    64      34.445  32.588  69.816  1.00  0.00           C  
ATOM   2030  C6    A    64      33.302  32.544  70.621  1.00  0.00           C  
ATOM   2031  N6    A    64      32.975  31.549  71.418  1.00  0.00           N  
ATOM   2032  H61   A    64      33.752  30.905  71.466  1.00  0.00           H  
ATOM   2033  H62   A    64      32.051  31.402  71.800  1.00  0.00           H  
ATOM   2034  N1    A    64      32.295  33.445  70.574  1.00  0.00           N  
ATOM   2035  C2    A    64      32.623  34.561  69.905  1.00  0.00           C  
ATOM   2036  H2    A    64      31.787  35.231  69.771  1.00  0.00           H  
ATOM   2037  N3    A    64      33.685  34.856  69.192  1.00  0.00           N  
ATOM   2038  C4    A    64      34.518  33.765  69.106  1.00  0.00           C  
ATOM   2039  C3'   A    64      38.358  34.048  66.560  1.00  0.00           C  
ATOM   2040  H3'   A    64      38.362  33.086  67.073  1.00  0.00           H  
ATOM   2041  C2'   A    64      37.559  35.095  67.378  1.00  0.00           C  
ATOM   2042  H2'   A    64      37.882  35.132  68.418  1.00  0.00           H  
ATOM   2043  O2'   A    64      37.742  36.398  66.680  1.00  0.00           O  
ATOM   2044 HO2'   A    64      37.364  37.029  67.296  1.00  0.00           H  
ATOM   2045  O3'   A    64      39.643  34.483  66.227  1.00  0.00           O  
ATOM   2046  P     C    65      40.872  34.419  67.178  1.00  0.00           P  
ATOM   2047  OP1   C    65      42.046  34.791  66.353  1.00  0.00           O  
ATOM   2048  OP2   C    65      40.773  33.049  67.719  1.00  0.00           O  
ATOM   2049  O5'   C    65      40.565  35.470  68.344  1.00  0.00           O  
ATOM   2050  C5'   C    65      40.941  36.777  68.045  1.00  0.00           C  
ATOM   2051  H5'   C    65      42.030  36.805  68.007  1.00  0.00           H  
ATOM   2052 H5''   C    65      40.577  37.020  67.046  1.00  0.00           H  
ATOM   2053  C4'   C    65      40.370  37.717  69.119  1.00  0.00           C  
ATOM   2054  H4'   C    65      40.744  38.702  68.841  1.00  0.00           H  
ATOM   2055  O4'   C    65      38.996  37.712  69.179  1.00  0.00           O  
ATOM   2056  C1'   C    65      38.522  37.765  70.512  1.00  0.00           C  
ATOM   2057  H1'   C    65      37.953  38.691  70.591  1.00  0.00           H  
ATOM   2058  N1    C    65      37.659  36.642  70.908  1.00  0.00           N  
ATOM   2059  C6    C    65      38.172  35.349  70.919  1.00  0.00           C  
ATOM   2060  H6    C    65      39.172  35.150  70.565  1.00  0.00           H  
ATOM   2061  C5    C    65      37.460  34.333  71.472  1.00  0.00           C  
ATOM   2062  H5    C    65      37.925  33.358  71.463  1.00  0.00           H  
ATOM   2063  C4    C    65      36.180  34.585  71.937  1.00  0.00           C  
ATOM   2064  N4    C    65      35.636  33.665  72.659  1.00  0.00           N  
ATOM   2065  H41   C    65      35.910  32.699  72.765  1.00  0.00           H  
ATOM   2066  H42   C    65      34.737  33.938  73.032  1.00  0.00           H  
ATOM   2067  N3    C    65      35.577  35.763  71.759  1.00  0.00           N  
ATOM   2068  C2    C    65      36.350  36.802  71.360  1.00  0.00           C  
ATOM   2069  O2    C    65      35.876  37.912  71.367  1.00  0.00           O  
ATOM   2070  C3'   C    65      40.945  37.336  70.552  1.00  0.00           C  
ATOM   2071  H3'   C    65      40.991  36.248  70.510  1.00  0.00           H  
ATOM   2072  C2'   C    65      39.757  37.808  71.425  1.00  0.00           C  
ATOM   2073  H2'   C    65      39.556  37.117  72.244  1.00  0.00           H  
ATOM   2074  O2'   C    65      39.975  39.164  71.798  1.00  0.00           O  
ATOM   2075 HO2'   C    65      39.610  39.436  72.643  1.00  0.00           H  
ATOM   2076  O3'   C    65      42.186  37.957  71.021  1.00  0.00           O  
ATOM   2077  P     A    66      43.484  37.718  70.320  1.00  0.00           P  
ATOM   2078  OP1   A    66      43.564  36.328  69.825  1.00  0.00           O  
ATOM   2079  OP2   A    66      44.607  38.192  71.116  1.00  0.00           O  
ATOM   2080  O5'   A    66      43.431  38.673  69.057  1.00  0.00           O  
ATOM   2081  C5'   A    66      43.126  40.058  69.226  1.00  0.00           C  
ATOM   2082  H5'   A    66      42.251  40.337  69.812  1.00  0.00           H  
ATOM   2083 H5''   A    66      43.890  40.705  69.658  1.00  0.00           H  
ATOM   2084  C4'   A    66      42.846  40.630  67.822  1.00  0.00           C  
ATOM   2085  H4'   A    66      43.742  40.430  67.235  1.00  0.00           H  
ATOM   2086  O4'   A    66      41.685  40.177  67.189  1.00  0.00           O  
ATOM   2087  C1'   A    66      41.009  41.200  66.426  1.00  0.00           C  
ATOM   2088  H1'   A    66      40.923  40.888  65.385  1.00  0.00           H  
ATOM   2089  N9    A    66      39.617  41.544  66.991  1.00  0.00           N  
ATOM   2090  C8    A    66      38.908  40.757  67.910  1.00  0.00           C  
ATOM   2091  H8    A    66      39.380  40.058  68.585  1.00  0.00           H  
ATOM   2092  N7    A    66      37.743  41.286  68.190  1.00  0.00           N  
ATOM   2093  C5    A    66      37.616  42.351  67.272  1.00  0.00           C  
ATOM   2094  C6    A    66      36.616  43.354  67.032  1.00  0.00           C  
ATOM   2095  N6    A    66      35.616  43.526  67.895  1.00  0.00           N  
ATOM   2096  H61   A    66      35.448  42.865  68.640  1.00  0.00           H  
ATOM   2097  H62   A    66      34.903  44.221  67.722  1.00  0.00           H  
ATOM   2098  N1    A    66      36.848  44.353  66.241  1.00  0.00           N  
ATOM   2099  C2    A    66      37.939  44.350  65.513  1.00  0.00           C  
ATOM   2100  H2    A    66      38.075  45.196  64.857  1.00  0.00           H  
ATOM   2101  N3    A    66      38.970  43.506  65.572  1.00  0.00           N  
ATOM   2102  C4    A    66      38.736  42.511  66.506  1.00  0.00           C  
ATOM   2103  C3'   A    66      42.713  42.098  67.955  1.00  0.00           C  
ATOM   2104  H3'   A    66      42.156  42.441  68.827  1.00  0.00           H  
ATOM   2105  C2'   A    66      41.870  42.403  66.700  1.00  0.00           C  
ATOM   2106  H2'   A    66      41.259  43.260  66.982  1.00  0.00           H  
ATOM   2107  O2'   A    66      42.670  42.659  65.464  1.00  0.00           O  
ATOM   2108 HO2'   A    66      43.124  43.492  65.610  1.00  0.00           H  
ATOM   2109  O3'   A    66      44.042  42.644  68.003  1.00  0.00           O  
ATOM   2110  P     G    67      44.447  43.826  68.973  1.00  0.00           P  
ATOM   2111  OP1   G    67      45.457  44.727  68.400  1.00  0.00           O  
ATOM   2112  OP2   G    67      44.708  43.285  70.297  1.00  0.00           O  
ATOM   2113  O5'   G    67      43.073  44.663  69.115  1.00  0.00           O  
ATOM   2114  C5'   G    67      42.767  45.553  68.126  1.00  0.00           C  
ATOM   2115  H5'   G    67      43.549  46.309  68.051  1.00  0.00           H  
ATOM   2116 H5''   G    67      42.709  44.904  67.252  1.00  0.00           H  
ATOM   2117  C4'   G    67      41.448  46.267  68.196  1.00  0.00           C  
ATOM   2118  H4'   G    67      41.540  47.016  67.409  1.00  0.00           H  
ATOM   2119  O4'   G    67      40.335  45.403  67.746  1.00  0.00           O  
ATOM   2120  C1'   G    67      39.203  45.830  68.448  1.00  0.00           C  
ATOM   2121  H1'   G    67      38.301  45.887  67.839  1.00  0.00           H  
ATOM   2122  N9    G    67      38.846  44.920  69.553  1.00  0.00           N  
ATOM   2123  C8    G    67      39.567  44.066  70.341  1.00  0.00           C  
ATOM   2124  H8    G    67      40.618  43.862  70.198  1.00  0.00           H  
ATOM   2125  N7    G    67      38.799  43.415  71.184  1.00  0.00           N  
ATOM   2126  C5    G    67      37.477  44.022  71.057  1.00  0.00           C  
ATOM   2127  C6    G    67      36.196  43.847  71.661  1.00  0.00           C  
ATOM   2128  O6    G    67      35.906  43.093  72.620  1.00  0.00           O  
ATOM   2129  N1    G    67      35.240  44.818  71.415  1.00  0.00           N  
ATOM   2130  H1    G    67      34.310  44.591  71.735  1.00  0.00           H  
ATOM   2131  C2    G    67      35.404  45.743  70.452  1.00  0.00           C  
ATOM   2132  N2    G    67      34.514  46.601  70.224  1.00  0.00           N  
ATOM   2133  H21   G    67      34.762  47.235  69.478  1.00  0.00           H  
ATOM   2134  H22   G    67      33.612  46.631  70.678  1.00  0.00           H  
ATOM   2135  N3    G    67      36.589  45.858  69.795  1.00  0.00           N  
ATOM   2136  C4    G    67      37.568  44.925  70.060  1.00  0.00           C  
ATOM   2137  C3'   G    67      41.010  46.939  69.507  1.00  0.00           C  
ATOM   2138  H3'   G    67      41.163  46.305  70.381  1.00  0.00           H  
ATOM   2139  C2'   G    67      39.570  47.129  69.135  1.00  0.00           C  
ATOM   2140  H2'   G    67      39.042  47.405  70.048  1.00  0.00           H  
ATOM   2141  O2'   G    67      39.448  48.157  68.107  1.00  0.00           O  
ATOM   2142 HO2'   G    67      38.497  48.184  67.976  1.00  0.00           H  
ATOM   2143  O3'   G    67      41.812  48.102  69.747  1.00  0.00           O  
ATOM   2144  P     G    68      41.927  48.708  71.188  1.00  0.00           P  
ATOM   2145  OP1   G    68      43.057  49.793  71.156  1.00  0.00           O  
ATOM   2146  OP2   G    68      42.175  47.606  72.157  1.00  0.00           O  
ATOM   2147  O5'   G    68      40.623  49.337  71.644  1.00  0.00           O  
ATOM   2148  C5'   G    68      40.190  50.575  71.082  1.00  0.00           C  
ATOM   2149  H5'   G    68      40.684  51.354  71.662  1.00  0.00           H  
ATOM   2150 H5''   G    68      40.293  50.672  70.001  1.00  0.00           H  
ATOM   2151  C4'   G    68      38.644  50.714  71.505  1.00  0.00           C  
ATOM   2152  H4'   G    68      38.366  51.696  71.124  1.00  0.00           H  
ATOM   2153  O4'   G    68      37.755  49.675  71.015  1.00  0.00           O  
ATOM   2154  C1'   G    68      36.653  49.581  71.917  1.00  0.00           C  
ATOM   2155  H1'   G    68      35.697  49.822  71.454  1.00  0.00           H  
ATOM   2156  N9    G    68      36.684  48.215  72.589  1.00  0.00           N  
ATOM   2157  C8    G    68      37.738  47.338  72.769  1.00  0.00           C  
ATOM   2158  H8    G    68      38.705  47.517  72.321  1.00  0.00           H  
ATOM   2159  N7    G    68      37.476  46.255  73.446  1.00  0.00           N  
ATOM   2160  C5    G    68      36.142  46.486  73.910  1.00  0.00           C  
ATOM   2161  C6    G    68      35.295  45.722  74.749  1.00  0.00           C  
ATOM   2162  O6    G    68      35.473  44.726  75.411  1.00  0.00           O  
ATOM   2163  N1    G    68      34.036  46.222  74.845  1.00  0.00           N  
ATOM   2164  H1    G    68      33.453  45.699  75.482  1.00  0.00           H  
ATOM   2165  C2    G    68      33.645  47.353  74.230  1.00  0.00           C  
ATOM   2166  N2    G    68      32.448  47.829  74.567  1.00  0.00           N  
ATOM   2167  H21   G    68      31.860  47.175  75.064  1.00  0.00           H  
ATOM   2168  H22   G    68      32.139  48.733  74.241  1.00  0.00           H  
ATOM   2169  N3    G    68      34.383  48.045  73.405  1.00  0.00           N  
ATOM   2170  C4    G    68      35.674  47.625  73.307  1.00  0.00           C  
ATOM   2171  C3'   G    68      38.374  50.613  73.036  1.00  0.00           C  
ATOM   2172  H3'   G    68      38.867  49.702  73.373  1.00  0.00           H  
ATOM   2173  C2'   G    68      36.836  50.556  73.046  1.00  0.00           C  
ATOM   2174  H2'   G    68      36.446  50.210  74.003  1.00  0.00           H  
ATOM   2175  O2'   G    68      36.300  51.849  72.702  1.00  0.00           O  
ATOM   2176 HO2'   G    68      35.356  51.752  72.850  1.00  0.00           H  
ATOM   2177  O3'   G    68      38.901  51.624  73.862  1.00  0.00           O  
ATOM   2178  P     G    69      38.962  51.482  75.373  1.00  0.00           P  
ATOM   2179  OP1   G    69      39.668  52.682  75.866  1.00  0.00           O  
ATOM   2180  OP2   G    69      39.537  50.194  75.781  1.00  0.00           O  
ATOM   2181  O5'   G    69      37.417  51.549  75.923  1.00  0.00           O  
ATOM   2182  C5'   G    69      36.613  52.731  75.976  1.00  0.00           C  
ATOM   2183  H5'   G    69      36.909  53.394  76.789  1.00  0.00           H  
ATOM   2184 H5''   G    69      36.727  53.302  75.055  1.00  0.00           H  
ATOM   2185  C4'   G    69      35.099  52.456  76.148  1.00  0.00           C  
ATOM   2186  H4'   G    69      34.486  53.222  75.674  1.00  0.00           H  
ATOM   2187  O4'   G    69      34.649  51.203  75.564  1.00  0.00           O  
ATOM   2188  C1'   G    69      33.860  50.461  76.464  1.00  0.00           C  
ATOM   2189  H1'   G    69      32.877  50.159  76.102  1.00  0.00           H  
ATOM   2190  N9    G    69      34.516  49.268  77.052  1.00  0.00           N  
ATOM   2191  C8    G    69      35.748  48.808  76.605  1.00  0.00           C  
ATOM   2192  H8    G    69      36.423  49.451  76.058  1.00  0.00           H  
ATOM   2193  N7    G    69      36.047  47.580  77.022  1.00  0.00           N  
ATOM   2194  C5    G    69      34.976  47.242  77.821  1.00  0.00           C  
ATOM   2195  C6    G    69      34.720  46.136  78.703  1.00  0.00           C  
ATOM   2196  O6    G    69      35.434  45.161  79.014  1.00  0.00           O  
ATOM   2197  N1    G    69      33.453  46.129  79.149  1.00  0.00           N  
ATOM   2198  H1    G    69      33.147  45.251  79.542  1.00  0.00           H  
ATOM   2199  C2    G    69      32.559  47.161  78.994  1.00  0.00           C  
ATOM   2200  N2    G    69      31.500  47.000  79.697  1.00  0.00           N  
ATOM   2201  H21   G    69      31.352  46.072  80.065  1.00  0.00           H  
ATOM   2202  H22   G    69      30.782  47.707  79.622  1.00  0.00           H  
ATOM   2203  N3    G    69      32.793  48.216  78.291  1.00  0.00           N  
ATOM   2204  C4    G    69      33.969  48.224  77.769  1.00  0.00           C  
ATOM   2205  C3'   G    69      34.805  52.299  77.677  1.00  0.00           C  
ATOM   2206  H3'   G    69      35.669  51.720  78.003  1.00  0.00           H  
ATOM   2207  C2'   G    69      33.561  51.505  77.527  1.00  0.00           C  
ATOM   2208  H2'   G    69      33.324  51.005  78.466  1.00  0.00           H  
ATOM   2209  O2'   G    69      32.484  52.347  77.297  1.00  0.00           O  
ATOM   2210 HO2'   G    69      32.677  53.095  77.867  1.00  0.00           H  
ATOM   2211  O3'   G    69      34.672  53.467  78.488  1.00  0.00           O  
ATOM   2212  P     C    70      35.174  53.482  80.015  1.00  0.00           P  
ATOM   2213  OP1   C    70      34.682  54.727  80.556  1.00  0.00           O  
ATOM   2214  OP2   C    70      36.614  53.266  80.083  1.00  0.00           O  
ATOM   2215  O5'   C    70      34.463  52.377  80.959  1.00  0.00           O  
ATOM   2216  C5'   C    70      33.176  52.546  81.492  1.00  0.00           C  
ATOM   2217  H5'   C    70      33.245  53.351  82.223  1.00  0.00           H  
ATOM   2218 H5''   C    70      32.492  52.861  80.704  1.00  0.00           H  
ATOM   2219  C4'   C    70      32.716  51.157  82.146  1.00  0.00           C  
ATOM   2220  H4'   C    70      31.632  51.147  82.264  1.00  0.00           H  
ATOM   2221  O4'   C    70      33.150  50.044  81.353  1.00  0.00           O  
ATOM   2222  C1'   C    70      33.067  48.924  82.205  1.00  0.00           C  
ATOM   2223  H1'   C    70      32.242  48.230  82.049  1.00  0.00           H  
ATOM   2224  N1    C    70      34.235  48.106  81.994  1.00  0.00           N  
ATOM   2225  C6    C    70      35.340  48.596  81.295  1.00  0.00           C  
ATOM   2226  H6    C    70      35.402  49.622  80.964  1.00  0.00           H  
ATOM   2227  C5    C    70      36.463  47.810  81.199  1.00  0.00           C  
ATOM   2228  H5    C    70      37.380  48.005  80.663  1.00  0.00           H  
ATOM   2229  C4    C    70      36.327  46.522  81.620  1.00  0.00           C  
ATOM   2230  N4    C    70      37.175  45.521  81.457  1.00  0.00           N  
ATOM   2231  H41   C    70      36.837  44.596  81.681  1.00  0.00           H  
ATOM   2232  H42   C    70      38.038  45.646  80.947  1.00  0.00           H  
ATOM   2233  N3    C    70      35.307  45.970  82.208  1.00  0.00           N  
ATOM   2234  C2    C    70      34.273  46.787  82.466  1.00  0.00           C  
ATOM   2235  O2    C    70      33.399  46.443  83.269  1.00  0.00           O  
ATOM   2236  C3'   C    70      33.392  50.816  83.511  1.00  0.00           C  
ATOM   2237  H3'   C    70      34.478  50.808  83.418  1.00  0.00           H  
ATOM   2238  C2'   C    70      33.040  49.396  83.720  1.00  0.00           C  
ATOM   2239  H2'   C    70      33.665  48.898  84.462  1.00  0.00           H  
ATOM   2240  O2'   C    70      31.715  49.324  84.084  1.00  0.00           O  
ATOM   2241 HO2'   C    70      31.697  48.501  84.578  1.00  0.00           H  
ATOM   2242  O3'   C    70      33.012  51.632  84.631  1.00  0.00           O  
ATOM   2243  P    U3    71      33.901  51.674  85.963  1.00  0.00           P  
ATOM   2244  OP1  U3    71      34.480  50.348  86.171  1.00  0.00           O  
ATOM   2245  OP2  U3    71      33.179  52.349  87.032  1.00  0.00           O  
ATOM   2246  O5'  U3    71      35.089  52.619  85.469  1.00  0.00           O  
ATOM   2247  C5'  U3    71      35.005  54.033  85.388  1.00  0.00           C  
ATOM   2248  H5'  U3    71      34.100  54.217  84.810  1.00  0.00           H  
ATOM   2249 H5''  U3    71      35.035  54.468  86.387  1.00  0.00           H  
ATOM   2250  C4'  U3    71      36.232  54.807  84.821  1.00  0.00           C  
ATOM   2251  H4'  U3    71      36.035  55.875  84.918  1.00  0.00           H  
ATOM   2252  O4'  U3    71      37.385  54.449  85.562  1.00  0.00           O  
ATOM   2253  C1'  U3    71      38.258  53.684  84.767  1.00  0.00           C  
ATOM   2254  H1'  U3    71      39.073  54.304  84.394  1.00  0.00           H  
ATOM   2255  N1   U3    71      38.939  52.635  85.520  1.00  0.00           N  
ATOM   2256  C6   U3    71      38.169  51.762  86.247  1.00  0.00           C  
ATOM   2257  H6   U3    71      37.114  51.936  86.400  1.00  0.00           H  
ATOM   2258  C5   U3    71      38.785  50.688  86.933  1.00  0.00           C  
ATOM   2259  H5   U3    71      38.243  50.029  87.595  1.00  0.00           H  
ATOM   2260  C4   U3    71      40.191  50.421  86.778  1.00  0.00           C  
ATOM   2261  O4   U3    71      40.785  49.538  87.332  1.00  0.00           O  
ATOM   2262  N3   U3    71      40.843  51.251  85.949  1.00  0.00           N  
ATOM   2263  H3   U3    71      41.847  51.142  85.949  1.00  0.00           H  
ATOM   2264  C2   U3    71      40.278  52.314  85.267  1.00  0.00           C  
ATOM   2265  O2   U3    71      40.966  52.970  84.485  1.00  0.00           O  
ATOM   2266  C3'  U3    71      36.419  54.324  83.401  1.00  0.00           C  
ATOM   2267  H3'  U3    71      35.518  53.831  83.036  1.00  0.00           H  
ATOM   2268  C2'  U3    71      37.457  53.226  83.536  1.00  0.00           C  
ATOM   2269  H2'  U3    71      36.884  52.315  83.708  1.00  0.00           H  
ATOM   2270  O2'  U3    71      38.219  53.033  82.349  1.00  0.00           O  
ATOM   2271 HO2'  U3    71      37.609  53.178  81.622  1.00  0.00           H  
ATOM   2272  O3'  U3    71      36.808  55.416  82.566  1.00  0.00           O  
ATOM   2273 HO3'  U3    71      36.501  55.307  81.663  1.00  0.00           H  
TER    2274       U3    71 
END
