# Supplementary material for: Modeling the structure of the frameshift-stimulatory pseudoknot in SARS-CoV-2 reveals multiple possible conformers
Source: PLoS Comput Biol. 2021 Jan 19;17(1):e1008603. doi: 10.1371/journal.pcbi.1008603 (PMC7845960; doi:10.1371/journal.pcbi.1008603)
Supplement: S1 Data — Files in.pdb format for each of the model structures presented in the manuscript are included in an archived.zip folder. The files corresponding to the structures shown in Figs 3B, 3E, 3H, 4B, 4E, 4H, 5B, 6A–6F, and 7A–7G are named FigNX_1.pdb, where N is the figure number and X is the letter for the figure panel. These structures represent the most populated of the clusters found in the corresponding MD simulations. The structures of the second- and third-most populated clusters from each of the simulations are in the files named FigNX_2.pdb and FigNX_3.pdb, respectively. (ZIP) [file pcbi.1008603.s006.zip › Fig5B_2.pdb]

ATOM      1 HO5'  U5     1      19.793  29.085  43.615  1.00  0.00           H  
ATOM      2  O5'  U5     1      19.195  28.444  43.223  1.00  0.00           O  
ATOM      3  C5'  U5     1      17.956  28.419  43.904  1.00  0.00           C  
ATOM      4  H5'  U5     1      17.719  29.459  44.132  1.00  0.00           H  
ATOM      5 H5''  U5     1      17.102  28.051  43.335  1.00  0.00           H  
ATOM      6  C4'  U5     1      17.916  27.572  45.206  1.00  0.00           C  
ATOM      7  H4'  U5     1      16.933  27.638  45.674  1.00  0.00           H  
ATOM      8  O4'  U5     1      18.033  26.131  45.041  1.00  0.00           O  
ATOM      9  C1'  U5     1      18.725  25.572  46.223  1.00  0.00           C  
ATOM     10  H1'  U5     1      18.138  24.851  46.791  1.00  0.00           H  
ATOM     11  N1   U5     1      20.098  25.111  45.818  1.00  0.00           N  
ATOM     12  C6   U5     1      20.816  25.515  44.696  1.00  0.00           C  
ATOM     13  H6   U5     1      20.437  26.391  44.190  1.00  0.00           H  
ATOM     14  C5   U5     1      22.005  24.959  44.302  1.00  0.00           C  
ATOM     15  H5   U5     1      22.565  25.280  43.437  1.00  0.00           H  
ATOM     16  C4   U5     1      22.450  23.795  45.010  1.00  0.00           C  
ATOM     17  O4   U5     1      23.481  23.171  44.732  1.00  0.00           O  
ATOM     18  N3   U5     1      21.632  23.341  46.102  1.00  0.00           N  
ATOM     19  H3   U5     1      21.854  22.487  46.593  1.00  0.00           H  
ATOM     20  C2   U5     1      20.482  23.949  46.473  1.00  0.00           C  
ATOM     21  O2   U5     1      19.850  23.496  47.425  1.00  0.00           O  
ATOM     22  C3'  U5     1      18.852  27.958  46.298  1.00  0.00           C  
ATOM     23  H3'  U5     1      19.804  28.160  45.809  1.00  0.00           H  
ATOM     24  C2'  U5     1      18.960  26.706  47.210  1.00  0.00           C  
ATOM     25  H2'  U5     1      19.905  26.684  47.753  1.00  0.00           H  
ATOM     26  O2'  U5     1      17.886  26.614  48.112  1.00  0.00           O  
ATOM     27 HO2'  U5     1      18.098  27.207  48.837  1.00  0.00           H  
ATOM     28  O3'  U5     1      18.376  29.118  46.992  1.00  0.00           O  
ATOM     29  P     U     2      19.342  29.900  47.947  1.00  0.00           P  
ATOM     30  OP1   U     2      18.663  31.149  48.466  1.00  0.00           O  
ATOM     31  OP2   U     2      20.622  29.930  47.171  1.00  0.00           O  
ATOM     32  O5'   U     2      19.628  28.969  49.119  1.00  0.00           O  
ATOM     33  C5'   U     2      18.826  28.933  50.326  1.00  0.00           C  
ATOM     34  H5'   U     2      18.671  29.926  50.749  1.00  0.00           H  
ATOM     35 H5''   U     2      17.769  28.733  50.153  1.00  0.00           H  
ATOM     36  C4'   U     2      19.370  27.845  51.329  1.00  0.00           C  
ATOM     37  H4'   U     2      18.677  27.698  52.158  1.00  0.00           H  
ATOM     38  O4'   U     2      19.406  26.655  50.677  1.00  0.00           O  
ATOM     39  C1'   U     2      20.434  25.912  51.289  1.00  0.00           C  
ATOM     40  H1'   U     2      20.079  24.963  51.693  1.00  0.00           H  
ATOM     41  N1    U     2      21.414  25.569  50.177  1.00  0.00           N  
ATOM     42  C6    U     2      22.003  26.551  49.382  1.00  0.00           C  
ATOM     43  H6    U     2      21.538  27.525  49.343  1.00  0.00           H  
ATOM     44  C5    U     2      23.011  26.252  48.523  1.00  0.00           C  
ATOM     45  H5    U     2      23.467  27.093  48.022  1.00  0.00           H  
ATOM     46  C4    U     2      23.551  24.884  48.387  1.00  0.00           C  
ATOM     47  O4    U     2      24.433  24.641  47.585  1.00  0.00           O  
ATOM     48  N3    U     2      22.989  23.930  49.269  1.00  0.00           N  
ATOM     49  H3    U     2      23.503  23.087  49.482  1.00  0.00           H  
ATOM     50  C2    U     2      21.949  24.228  50.112  1.00  0.00           C  
ATOM     51  O2    U     2      21.521  23.377  50.882  1.00  0.00           O  
ATOM     52  C3'   U     2      20.745  28.127  52.012  1.00  0.00           C  
ATOM     53  H3'   U     2      21.456  28.366  51.221  1.00  0.00           H  
ATOM     54  C2'   U     2      21.056  26.705  52.446  1.00  0.00           C  
ATOM     55  H2'   U     2      22.135  26.552  52.437  1.00  0.00           H  
ATOM     56  O2'   U     2      20.368  26.291  53.621  1.00  0.00           O  
ATOM     57 HO2'   U     2      20.234  27.134  54.062  1.00  0.00           H  
ATOM     58  O3'   U     2      20.835  28.915  53.187  1.00  0.00           O  
ATOM     59  P     U     3      22.082  29.884  53.317  1.00  0.00           P  
ATOM     60  OP1   U     3      21.945  30.584  54.640  1.00  0.00           O  
ATOM     61  OP2   U     3      22.200  30.678  52.074  1.00  0.00           O  
ATOM     62  O5'   U     3      23.285  28.823  53.528  1.00  0.00           O  
ATOM     63  C5'   U     3      23.329  28.069  54.742  1.00  0.00           C  
ATOM     64  H5'   U     3      23.451  28.670  55.643  1.00  0.00           H  
ATOM     65 H5''   U     3      22.399  27.501  54.786  1.00  0.00           H  
ATOM     66  C4'   U     3      24.453  27.057  54.767  1.00  0.00           C  
ATOM     67  H4'   U     3      24.431  26.459  55.678  1.00  0.00           H  
ATOM     68  O4'   U     3      24.377  26.238  53.717  1.00  0.00           O  
ATOM     69  C1'   U     3      25.669  25.823  53.176  1.00  0.00           C  
ATOM     70  H1'   U     3      25.671  24.741  53.305  1.00  0.00           H  
ATOM     71  N1    U     3      25.835  26.129  51.792  1.00  0.00           N  
ATOM     72  C6    U     3      25.336  27.276  51.306  1.00  0.00           C  
ATOM     73  H6    U     3      24.788  27.938  51.960  1.00  0.00           H  
ATOM     74  C5    U     3      25.649  27.626  50.085  1.00  0.00           C  
ATOM     75  H5    U     3      25.311  28.580  49.705  1.00  0.00           H  
ATOM     76  C4    U     3      26.388  26.714  49.188  1.00  0.00           C  
ATOM     77  O4    U     3      26.796  26.955  48.051  1.00  0.00           O  
ATOM     78  N3    U     3      26.778  25.507  49.767  1.00  0.00           N  
ATOM     79  H3    U     3      27.496  25.019  49.251  1.00  0.00           H  
ATOM     80  C2    U     3      26.473  25.192  51.044  1.00  0.00           C  
ATOM     81  O2    U     3      26.819  24.084  51.497  1.00  0.00           O  
ATOM     82  C3'   U     3      25.804  27.797  54.624  1.00  0.00           C  
ATOM     83  H3'   U     3      25.815  28.505  53.795  1.00  0.00           H  
ATOM     84  C2'   U     3      26.581  26.555  54.108  1.00  0.00           C  
ATOM     85  H2'   U     3      27.511  26.814  53.600  1.00  0.00           H  
ATOM     86  O2'   U     3      26.796  25.642  55.159  1.00  0.00           O  
ATOM     87 HO2'   U     3      26.881  26.147  55.971  1.00  0.00           H  
ATOM     88  O3'   U     3      26.287  28.322  55.801  1.00  0.00           O  
ATOM     89  P     G     4      27.253  29.596  55.812  1.00  0.00           P  
ATOM     90  OP1   G     4      27.731  29.826  57.222  1.00  0.00           O  
ATOM     91  OP2   G     4      26.524  30.716  55.206  1.00  0.00           O  
ATOM     92  O5'   G     4      28.532  29.183  54.936  1.00  0.00           O  
ATOM     93  C5'   G     4      29.530  28.374  55.497  1.00  0.00           C  
ATOM     94  H5'   G     4      29.819  28.718  56.490  1.00  0.00           H  
ATOM     95 H5''   G     4      29.083  27.389  55.633  1.00  0.00           H  
ATOM     96  C4'   G     4      30.868  28.296  54.636  1.00  0.00           C  
ATOM     97  H4'   G     4      31.580  27.688  55.192  1.00  0.00           H  
ATOM     98  O4'   G     4      30.773  27.739  53.277  1.00  0.00           O  
ATOM     99  C1'   G     4      31.061  28.749  52.265  1.00  0.00           C  
ATOM    100  H1'   G     4      31.591  28.321  51.415  1.00  0.00           H  
ATOM    101  N9    G     4      29.900  29.473  51.653  1.00  0.00           N  
ATOM    102  C8    G     4      28.594  29.204  51.698  1.00  0.00           C  
ATOM    103  H8    G     4      28.220  28.568  52.487  1.00  0.00           H  
ATOM    104  N7    G     4      27.829  29.892  50.862  1.00  0.00           N  
ATOM    105  C5    G     4      28.791  30.485  50.071  1.00  0.00           C  
ATOM    106  C6    G     4      28.678  31.288  48.960  1.00  0.00           C  
ATOM    107  O6    G     4      27.719  31.611  48.284  1.00  0.00           O  
ATOM    108  N1    G     4      29.827  31.886  48.546  1.00  0.00           N  
ATOM    109  H1    G     4      29.832  32.649  47.885  1.00  0.00           H  
ATOM    110  C2    G     4      31.076  31.590  49.066  1.00  0.00           C  
ATOM    111  N2    G     4      32.147  32.247  48.679  1.00  0.00           N  
ATOM    112  H21   G     4      33.040  31.980  49.067  1.00  0.00           H  
ATOM    113  H22   G     4      32.096  32.813  47.844  1.00  0.00           H  
ATOM    114  N3    G     4      31.250  30.700  50.037  1.00  0.00           N  
ATOM    115  C4    G     4      30.046  30.299  50.579  1.00  0.00           C  
ATOM    116  C3'   G     4      31.519  29.619  54.357  1.00  0.00           C  
ATOM    117  H3'   G     4      30.770  30.406  54.265  1.00  0.00           H  
ATOM    118  C2'   G     4      32.146  29.586  52.965  1.00  0.00           C  
ATOM    119  H2'   G     4      32.088  30.539  52.439  1.00  0.00           H  
ATOM    120  O2'   G     4      33.395  28.972  52.861  1.00  0.00           O  
ATOM    121 HO2'   G     4      33.292  28.087  53.219  1.00  0.00           H  
ATOM    122  O3'   G     4      32.359  29.882  55.489  1.00  0.00           O  
ATOM    123  P     C     5      32.073  31.147  56.374  1.00  0.00           P  
ATOM    124  OP1   C     5      33.120  31.245  57.433  1.00  0.00           O  
ATOM    125  OP2   C     5      30.696  31.284  56.786  1.00  0.00           O  
ATOM    126  O5'   C     5      32.410  32.323  55.342  1.00  0.00           O  
ATOM    127  C5'   C     5      33.672  32.509  54.837  1.00  0.00           C  
ATOM    128  H5'   C     5      34.348  32.840  55.626  1.00  0.00           H  
ATOM    129 H5''   C     5      33.981  31.511  54.529  1.00  0.00           H  
ATOM    130  C4'   C     5      33.640  33.371  53.557  1.00  0.00           C  
ATOM    131  H4'   C     5      34.652  33.425  53.157  1.00  0.00           H  
ATOM    132  O4'   C     5      32.888  32.799  52.455  1.00  0.00           O  
ATOM    133  C1'   C     5      32.458  33.834  51.640  1.00  0.00           C  
ATOM    134  H1'   C     5      32.927  33.716  50.663  1.00  0.00           H  
ATOM    135  N1    C     5      30.990  33.933  51.639  1.00  0.00           N  
ATOM    136  C6    C     5      30.145  33.204  52.457  1.00  0.00           C  
ATOM    137  H6    C     5      30.592  32.671  53.284  1.00  0.00           H  
ATOM    138  C5    C     5      28.816  33.135  52.260  1.00  0.00           C  
ATOM    139  H5    C     5      28.185  32.517  52.882  1.00  0.00           H  
ATOM    140  C4    C     5      28.329  33.959  51.202  1.00  0.00           C  
ATOM    141  N4    C     5      27.048  33.974  50.908  1.00  0.00           N  
ATOM    142  H41   C     5      26.336  33.642  51.542  1.00  0.00           H  
ATOM    143  H42   C     5      26.797  34.431  50.043  1.00  0.00           H  
ATOM    144  N3    C     5      29.080  34.661  50.390  1.00  0.00           N  
ATOM    145  C2    C     5      30.427  34.717  50.605  1.00  0.00           C  
ATOM    146  O2    C     5      31.169  35.457  49.887  1.00  0.00           O  
ATOM    147  C3'   C     5      33.168  34.779  53.701  1.00  0.00           C  
ATOM    148  H3'   C     5      32.157  34.867  54.099  1.00  0.00           H  
ATOM    149  C2'   C     5      33.066  35.086  52.176  1.00  0.00           C  
ATOM    150  H2'   C     5      32.451  35.965  51.990  1.00  0.00           H  
ATOM    151  O2'   C     5      34.242  35.421  51.467  1.00  0.00           O  
ATOM    152 HO2'   C     5      34.353  36.375  51.458  1.00  0.00           H  
ATOM    153  O3'   C     5      34.045  35.636  54.418  1.00  0.00           O  
ATOM    154  P     G     6      33.309  36.824  55.172  1.00  0.00           P  
ATOM    155  OP1   G     6      34.312  37.466  55.983  1.00  0.00           O  
ATOM    156  OP2   G     6      32.108  36.387  55.820  1.00  0.00           O  
ATOM    157  O5'   G     6      32.950  37.869  54.075  1.00  0.00           O  
ATOM    158  C5'   G     6      33.918  38.673  53.561  1.00  0.00           C  
ATOM    159  H5'   G     6      34.532  39.145  54.328  1.00  0.00           H  
ATOM    160 H5''   G     6      34.693  38.109  53.043  1.00  0.00           H  
ATOM    161  C4'   G     6      33.451  39.762  52.648  1.00  0.00           C  
ATOM    162  H4'   G     6      34.250  40.427  52.319  1.00  0.00           H  
ATOM    163  O4'   G     6      32.758  39.181  51.485  1.00  0.00           O  
ATOM    164  C1'   G     6      31.653  40.044  51.248  1.00  0.00           C  
ATOM    165  H1'   G     6      31.466  40.388  50.231  1.00  0.00           H  
ATOM    166  N9    G     6      30.482  39.201  51.567  1.00  0.00           N  
ATOM    167  C8    G     6      30.299  38.005  52.127  1.00  0.00           C  
ATOM    168  H8    G     6      31.078  37.460  52.639  1.00  0.00           H  
ATOM    169  N7    G     6      29.025  37.544  52.100  1.00  0.00           N  
ATOM    170  C5    G     6      28.306  38.569  51.449  1.00  0.00           C  
ATOM    171  C6    G     6      26.949  38.685  51.145  1.00  0.00           C  
ATOM    172  O6    G     6      26.000  37.916  51.368  1.00  0.00           O  
ATOM    173  N1    G     6      26.626  39.834  50.528  1.00  0.00           N  
ATOM    174  H1    G     6      25.629  39.930  50.393  1.00  0.00           H  
ATOM    175  C2    G     6      27.497  40.817  50.242  1.00  0.00           C  
ATOM    176  N2    G     6      27.104  41.836  49.481  1.00  0.00           N  
ATOM    177  H21   G     6      26.099  41.940  49.452  1.00  0.00           H  
ATOM    178  H22   G     6      27.797  42.502  49.172  1.00  0.00           H  
ATOM    179  N3    G     6      28.857  40.740  50.409  1.00  0.00           N  
ATOM    180  C4    G     6      29.204  39.555  51.039  1.00  0.00           C  
ATOM    181  C3'   G     6      32.487  40.644  53.355  1.00  0.00           C  
ATOM    182  H3'   G     6      31.754  40.003  53.844  1.00  0.00           H  
ATOM    183  C2'   G     6      31.724  41.335  52.140  1.00  0.00           C  
ATOM    184  H2'   G     6      30.716  41.540  52.501  1.00  0.00           H  
ATOM    185  O2'   G     6      32.454  42.309  51.425  1.00  0.00           O  
ATOM    186 HO2'   G     6      32.961  42.823  52.058  1.00  0.00           H  
ATOM    187  O3'   G     6      33.013  41.509  54.307  1.00  0.00           O  
ATOM    188  P     G     7      32.181  41.964  55.571  1.00  0.00           P  
ATOM    189  OP1   G     7      33.054  42.834  56.356  1.00  0.00           O  
ATOM    190  OP2   G     7      31.592  40.760  56.202  1.00  0.00           O  
ATOM    191  O5'   G     7      30.935  42.802  55.050  1.00  0.00           O  
ATOM    192  C5'   G     7      31.168  44.017  54.299  1.00  0.00           C  
ATOM    193  H5'   G     7      31.683  44.795  54.863  1.00  0.00           H  
ATOM    194 H5''   G     7      31.872  43.715  53.523  1.00  0.00           H  
ATOM    195  C4'   G     7      29.870  44.711  53.803  1.00  0.00           C  
ATOM    196  H4'   G     7      30.224  45.628  53.334  1.00  0.00           H  
ATOM    197  O4'   G     7      29.262  43.902  52.819  1.00  0.00           O  
ATOM    198  C1'   G     7      27.856  44.080  52.775  1.00  0.00           C  
ATOM    199  H1'   G     7      27.460  44.443  51.826  1.00  0.00           H  
ATOM    200  N9    G     7      27.125  42.844  53.173  1.00  0.00           N  
ATOM    201  C8    G     7      27.724  41.687  53.662  1.00  0.00           C  
ATOM    202  H8    G     7      28.771  41.630  53.919  1.00  0.00           H  
ATOM    203  N7    G     7      26.909  40.680  53.834  1.00  0.00           N  
ATOM    204  C5    G     7      25.651  41.200  53.353  1.00  0.00           C  
ATOM    205  C6    G     7      24.326  40.599  53.248  1.00  0.00           C  
ATOM    206  O6    G     7      23.812  39.552  53.560  1.00  0.00           O  
ATOM    207  N1    G     7      23.364  41.414  52.720  1.00  0.00           N  
ATOM    208  H1    G     7      22.463  40.985  52.564  1.00  0.00           H  
ATOM    209  C2    G     7      23.673  42.625  52.184  1.00  0.00           C  
ATOM    210  N2    G     7      22.677  43.349  51.715  1.00  0.00           N  
ATOM    211  H21   G     7      21.691  43.175  51.850  1.00  0.00           H  
ATOM    212  H22   G     7      22.918  44.317  51.557  1.00  0.00           H  
ATOM    213  N3    G     7      24.844  43.276  52.354  1.00  0.00           N  
ATOM    214  C4    G     7      25.821  42.503  52.906  1.00  0.00           C  
ATOM    215  C3'   G     7      28.748  44.882  54.800  1.00  0.00           C  
ATOM    216  H3'   G     7      28.577  43.986  55.397  1.00  0.00           H  
ATOM    217  C2'   G     7      27.536  45.171  53.856  1.00  0.00           C  
ATOM    218  H2'   G     7      26.576  45.015  54.349  1.00  0.00           H  
ATOM    219  O2'   G     7      27.729  46.490  53.265  1.00  0.00           O  
ATOM    220 HO2'   G     7      26.913  46.845  52.905  1.00  0.00           H  
ATOM    221  O3'   G     7      29.149  46.008  55.621  1.00  0.00           O  
ATOM    222  P     U     8      28.351  46.248  56.937  1.00  0.00           P  
ATOM    223  OP1   U     8      28.896  47.513  57.532  1.00  0.00           O  
ATOM    224  OP2   U     8      28.555  45.015  57.692  1.00  0.00           O  
ATOM    225  O5'   U     8      26.889  46.407  56.527  1.00  0.00           O  
ATOM    226  C5'   U     8      26.319  47.656  56.064  1.00  0.00           C  
ATOM    227  H5'   U     8      26.517  48.450  56.784  1.00  0.00           H  
ATOM    228 H5''   U     8      26.720  47.951  55.095  1.00  0.00           H  
ATOM    229  C4'   U     8      24.791  47.592  55.906  1.00  0.00           C  
ATOM    230  H4'   U     8      24.419  48.484  55.402  1.00  0.00           H  
ATOM    231  O4'   U     8      24.442  46.487  55.066  1.00  0.00           O  
ATOM    232  C1'   U     8      23.362  45.766  55.600  1.00  0.00           C  
ATOM    233  H1'   U     8      22.609  45.680  54.817  1.00  0.00           H  
ATOM    234  N1    U     8      23.593  44.342  55.974  1.00  0.00           N  
ATOM    235  C6    U     8      24.836  43.640  56.140  1.00  0.00           C  
ATOM    236  H6    U     8      25.776  44.172  56.182  1.00  0.00           H  
ATOM    237  C5    U     8      24.911  42.292  56.291  1.00  0.00           C  
ATOM    238  H5    U     8      25.887  41.868  56.471  1.00  0.00           H  
ATOM    239  C4    U     8      23.770  41.504  56.420  1.00  0.00           C  
ATOM    240  O4    U     8      23.816  40.253  56.636  1.00  0.00           O  
ATOM    241  N3    U     8      22.582  42.166  56.304  1.00  0.00           N  
ATOM    242  H3    U     8      21.758  41.584  56.358  1.00  0.00           H  
ATOM    243  C2    U     8      22.471  43.534  56.058  1.00  0.00           C  
ATOM    244  O2    U     8      21.309  43.983  56.078  1.00  0.00           O  
ATOM    245  C3'   U     8      24.096  47.311  57.221  1.00  0.00           C  
ATOM    246  H3'   U     8      24.714  46.643  57.820  1.00  0.00           H  
ATOM    247  C2'   U     8      22.823  46.640  56.666  1.00  0.00           C  
ATOM    248  H2'   U     8      22.306  46.016  57.395  1.00  0.00           H  
ATOM    249  O2'   U     8      22.003  47.625  56.102  1.00  0.00           O  
ATOM    250 HO2'   U     8      22.246  48.464  56.499  1.00  0.00           H  
ATOM    251  O3'   U     8      23.991  48.507  57.932  1.00  0.00           O  
ATOM    252  P     G     9      23.825  48.419  59.446  1.00  0.00           P  
ATOM    253  OP1   G     9      23.637  49.823  59.904  1.00  0.00           O  
ATOM    254  OP2   G     9      24.991  47.682  59.955  1.00  0.00           O  
ATOM    255  O5'   G     9      22.485  47.610  59.728  1.00  0.00           O  
ATOM    256  C5'   G     9      21.232  48.172  59.593  1.00  0.00           C  
ATOM    257  H5'   G     9      21.116  48.966  60.332  1.00  0.00           H  
ATOM    258 H5''   G     9      21.072  48.710  58.659  1.00  0.00           H  
ATOM    259  C4'   G     9      20.083  47.177  59.858  1.00  0.00           C  
ATOM    260  H4'   G     9      19.129  47.659  59.644  1.00  0.00           H  
ATOM    261  O4'   G     9      20.329  46.126  58.964  1.00  0.00           O  
ATOM    262  C1'   G     9      19.578  45.043  59.390  1.00  0.00           C  
ATOM    263  H1'   G     9      18.680  45.044  58.773  1.00  0.00           H  
ATOM    264  N9    G     9      20.315  43.784  59.329  1.00  0.00           N  
ATOM    265  C8    G     9      21.675  43.612  59.358  1.00  0.00           C  
ATOM    266  H8    G     9      22.426  44.387  59.395  1.00  0.00           H  
ATOM    267  N7    G     9      22.017  42.376  59.427  1.00  0.00           N  
ATOM    268  C5    G     9      20.833  41.660  59.320  1.00  0.00           C  
ATOM    269  C6    G     9      20.580  40.259  59.300  1.00  0.00           C  
ATOM    270  O6    G     9      21.371  39.342  59.401  1.00  0.00           O  
ATOM    271  N1    G     9      19.235  39.939  59.167  1.00  0.00           N  
ATOM    272  H1    G     9      19.027  38.952  59.117  1.00  0.00           H  
ATOM    273  C2    G     9      18.255  40.866  59.035  1.00  0.00           C  
ATOM    274  N2    G     9      17.119  40.386  58.781  1.00  0.00           N  
ATOM    275  H21   G     9      16.329  41.014  58.830  1.00  0.00           H  
ATOM    276  H22   G     9      16.986  39.394  58.649  1.00  0.00           H  
ATOM    277  N3    G     9      18.375  42.173  59.154  1.00  0.00           N  
ATOM    278  C4    G     9      19.740  42.521  59.311  1.00  0.00           C  
ATOM    279  C3'   G     9      20.091  46.464  61.214  1.00  0.00           C  
ATOM    280  H3'   G     9      21.041  46.058  61.560  1.00  0.00           H  
ATOM    281  C2'   G     9      19.198  45.251  60.809  1.00  0.00           C  
ATOM    282  H2'   G     9      19.535  44.545  61.567  1.00  0.00           H  
ATOM    283  O2'   G     9      17.810  45.539  60.862  1.00  0.00           O  
ATOM    284 HO2'   G     9      17.471  45.327  61.735  1.00  0.00           H  
ATOM    285  O3'   G     9      19.419  47.217  62.259  1.00  0.00           O  
ATOM    286  P     U    10      19.191  46.695  63.708  1.00  0.00           P  
ATOM    287  OP1   U    10      18.696  47.846  64.496  1.00  0.00           O  
ATOM    288  OP2   U    10      20.458  46.120  64.159  1.00  0.00           O  
ATOM    289  O5'   U    10      18.047  45.542  63.650  1.00  0.00           O  
ATOM    290  C5'   U    10      16.604  45.745  63.815  1.00  0.00           C  
ATOM    291  H5'   U    10      16.307  46.316  64.694  1.00  0.00           H  
ATOM    292 H5''   U    10      16.166  46.262  62.961  1.00  0.00           H  
ATOM    293  C4'   U    10      15.817  44.388  63.808  1.00  0.00           C  
ATOM    294  H4'   U    10      14.754  44.626  63.847  1.00  0.00           H  
ATOM    295  O4'   U    10      16.196  43.588  62.716  1.00  0.00           O  
ATOM    296  C1'   U    10      16.086  42.216  63.166  1.00  0.00           C  
ATOM    297  H1'   U    10      15.238  41.723  62.691  1.00  0.00           H  
ATOM    298  N1    U    10      17.341  41.515  62.789  1.00  0.00           N  
ATOM    299  C6    U    10      18.546  42.166  62.978  1.00  0.00           C  
ATOM    300  H6    U    10      18.493  43.244  63.031  1.00  0.00           H  
ATOM    301  C5    U    10      19.708  41.528  62.954  1.00  0.00           C  
ATOM    302  H5    U    10      20.586  42.129  63.138  1.00  0.00           H  
ATOM    303  C4    U    10      19.838  40.111  62.774  1.00  0.00           C  
ATOM    304  O4    U    10      20.891  39.520  62.666  1.00  0.00           O  
ATOM    305  N3    U    10      18.570  39.531  62.652  1.00  0.00           N  
ATOM    306  H3    U    10      18.593  38.523  62.591  1.00  0.00           H  
ATOM    307  C2    U    10      17.357  40.137  62.671  1.00  0.00           C  
ATOM    308  O2    U    10      16.333  39.497  62.520  1.00  0.00           O  
ATOM    309  C3'   U    10      16.273  43.610  65.025  1.00  0.00           C  
ATOM    310  H3'   U    10      17.354  43.513  65.121  1.00  0.00           H  
ATOM    311  C2'   U    10      15.792  42.171  64.654  1.00  0.00           C  
ATOM    312  H2'   U    10      16.383  41.410  65.164  1.00  0.00           H  
ATOM    313  O2'   U    10      14.455  42.041  64.839  1.00  0.00           O  
ATOM    314 HO2'   U    10      14.148  41.213  64.461  1.00  0.00           H  
ATOM    315  O3'   U    10      15.732  44.193  66.250  1.00  0.00           O  
ATOM    316  P     A    11      16.262  43.603  67.682  1.00  0.00           P  
ATOM    317  OP1   A    11      15.342  44.291  68.547  1.00  0.00           O  
ATOM    318  OP2   A    11      17.729  43.873  67.624  1.00  0.00           O  
ATOM    319  O5'   A    11      16.043  42.061  67.734  1.00  0.00           O  
ATOM    320  C5'   A    11      14.808  41.436  67.952  1.00  0.00           C  
ATOM    321  H5'   A    11      14.210  41.825  68.777  1.00  0.00           H  
ATOM    322 H5''   A    11      14.166  41.684  67.106  1.00  0.00           H  
ATOM    323  C4'   A    11      14.881  39.867  67.955  1.00  0.00           C  
ATOM    324  H4'   A    11      13.905  39.382  67.986  1.00  0.00           H  
ATOM    325  O4'   A    11      15.566  39.596  66.772  1.00  0.00           O  
ATOM    326  C1'   A    11      16.182  38.271  66.831  1.00  0.00           C  
ATOM    327  H1'   A    11      15.657  37.567  66.185  1.00  0.00           H  
ATOM    328  N9    A    11      17.563  38.452  66.472  1.00  0.00           N  
ATOM    329  C8    A    11      18.241  39.635  66.289  1.00  0.00           C  
ATOM    330  H8    A    11      17.784  40.591  66.496  1.00  0.00           H  
ATOM    331  N7    A    11      19.568  39.400  66.121  1.00  0.00           N  
ATOM    332  C5    A    11      19.669  38.034  65.871  1.00  0.00           C  
ATOM    333  C6    A    11      20.588  37.145  65.348  1.00  0.00           C  
ATOM    334  N6    A    11      21.725  37.478  64.719  1.00  0.00           N  
ATOM    335  H61   A    11      22.321  36.692  64.502  1.00  0.00           H  
ATOM    336  H62   A    11      21.861  38.464  64.548  1.00  0.00           H  
ATOM    337  N1    A    11      20.293  35.835  65.370  1.00  0.00           N  
ATOM    338  C2    A    11      19.169  35.383  65.723  1.00  0.00           C  
ATOM    339  H2    A    11      19.085  34.306  65.714  1.00  0.00           H  
ATOM    340  N3    A    11      18.122  36.123  66.053  1.00  0.00           N  
ATOM    341  C4    A    11      18.414  37.413  66.151  1.00  0.00           C  
ATOM    342  C3'   A    11      15.793  39.279  69.062  1.00  0.00           C  
ATOM    343  H3'   A    11      16.626  39.957  69.248  1.00  0.00           H  
ATOM    344  C2'   A    11      16.272  37.997  68.351  1.00  0.00           C  
ATOM    345  H2'   A    11      17.291  37.801  68.683  1.00  0.00           H  
ATOM    346  O2'   A    11      15.541  36.818  68.564  1.00  0.00           O  
ATOM    347 HO2'   A    11      15.728  36.402  69.409  1.00  0.00           H  
ATOM    348  O3'   A    11      15.237  38.870  70.312  1.00  0.00           O  
ATOM    349  P     A    12      16.108  38.667  71.625  1.00  0.00           P  
ATOM    350  OP1   A    12      15.247  38.527  72.812  1.00  0.00           O  
ATOM    351  OP2   A    12      17.170  39.673  71.599  1.00  0.00           O  
ATOM    352  O5'   A    12      16.776  37.224  71.392  1.00  0.00           O  
ATOM    353  C5'   A    12      16.086  36.075  71.845  1.00  0.00           C  
ATOM    354  H5'   A    12      15.945  36.056  72.925  1.00  0.00           H  
ATOM    355 H5''   A    12      15.126  36.046  71.329  1.00  0.00           H  
ATOM    356  C4'   A    12      16.777  34.800  71.296  1.00  0.00           C  
ATOM    357  H4'   A    12      16.165  33.916  71.471  1.00  0.00           H  
ATOM    358  O4'   A    12      17.006  34.892  69.914  1.00  0.00           O  
ATOM    359  C1'   A    12      18.412  34.457  69.726  1.00  0.00           C  
ATOM    360  H1'   A    12      18.442  33.757  68.891  1.00  0.00           H  
ATOM    361  N9    A    12      19.479  35.512  69.510  1.00  0.00           N  
ATOM    362  C8    A    12      19.565  36.907  69.699  1.00  0.00           C  
ATOM    363  H8    A    12      18.755  37.458  70.155  1.00  0.00           H  
ATOM    364  N7    A    12      20.566  37.444  68.990  1.00  0.00           N  
ATOM    365  C5    A    12      21.229  36.353  68.567  1.00  0.00           C  
ATOM    366  C6    A    12      22.464  36.154  67.823  1.00  0.00           C  
ATOM    367  N6    A    12      23.307  37.135  67.514  1.00  0.00           N  
ATOM    368  H61   A    12      24.147  36.957  66.981  1.00  0.00           H  
ATOM    369  H62   A    12      23.045  38.101  67.648  1.00  0.00           H  
ATOM    370  N1    A    12      22.946  34.941  67.602  1.00  0.00           N  
ATOM    371  C2    A    12      22.329  33.897  68.055  1.00  0.00           C  
ATOM    372  H2    A    12      22.850  32.957  67.945  1.00  0.00           H  
ATOM    373  N3    A    12      21.164  33.922  68.706  1.00  0.00           N  
ATOM    374  C4    A    12      20.653  35.168  68.866  1.00  0.00           C  
ATOM    375  C3'   A    12      17.980  34.388  72.088  1.00  0.00           C  
ATOM    376  H3'   A    12      18.487  35.288  72.436  1.00  0.00           H  
ATOM    377  C2'   A    12      18.810  33.653  70.972  1.00  0.00           C  
ATOM    378  H2'   A    12      19.838  33.561  71.321  1.00  0.00           H  
ATOM    379  O2'   A    12      18.284  32.378  70.723  1.00  0.00           O  
ATOM    380 HO2'   A    12      18.819  31.973  70.036  1.00  0.00           H  
ATOM    381  O3'   A    12      17.648  33.593  73.159  1.00  0.00           O  
ATOM    382  P     G    13      18.713  33.304  74.300  1.00  0.00           P  
ATOM    383  OP1   G    13      18.195  32.550  75.457  1.00  0.00           O  
ATOM    384  OP2   G    13      19.295  34.590  74.656  1.00  0.00           O  
ATOM    385  O5'   G    13      19.820  32.564  73.569  1.00  0.00           O  
ATOM    386  C5'   G    13      19.744  31.121  73.394  1.00  0.00           C  
ATOM    387  H5'   G    13      19.667  30.660  74.379  1.00  0.00           H  
ATOM    388 H5''   G    13      18.974  30.873  72.664  1.00  0.00           H  
ATOM    389  C4'   G    13      21.059  30.624  72.775  1.00  0.00           C  
ATOM    390  H4'   G    13      20.983  29.541  72.680  1.00  0.00           H  
ATOM    391  O4'   G    13      21.378  31.101  71.506  1.00  0.00           O  
ATOM    392  C1'   G    13      22.848  31.132  71.503  1.00  0.00           C  
ATOM    393  H1'   G    13      23.217  30.624  70.612  1.00  0.00           H  
ATOM    394  N9    G    13      23.214  32.547  71.293  1.00  0.00           N  
ATOM    395  C8    G    13      22.593  33.690  71.761  1.00  0.00           C  
ATOM    396  H8    G    13      21.631  33.621  72.248  1.00  0.00           H  
ATOM    397  N7    G    13      23.100  34.866  71.366  1.00  0.00           N  
ATOM    398  C5    G    13      24.296  34.407  70.734  1.00  0.00           C  
ATOM    399  C6    G    13      25.337  35.209  70.075  1.00  0.00           C  
ATOM    400  O6    G    13      25.321  36.359  69.819  1.00  0.00           O  
ATOM    401  N1    G    13      26.331  34.424  69.535  1.00  0.00           N  
ATOM    402  H1    G    13      27.141  34.890  69.151  1.00  0.00           H  
ATOM    403  C2    G    13      26.434  33.084  69.580  1.00  0.00           C  
ATOM    404  N2    G    13      27.514  32.586  68.990  1.00  0.00           N  
ATOM    405  H21   G    13      28.217  33.231  68.659  1.00  0.00           H  
ATOM    406  H22   G    13      27.651  31.585  69.007  1.00  0.00           H  
ATOM    407  N3    G    13      25.498  32.290  70.160  1.00  0.00           N  
ATOM    408  C4    G    13      24.428  32.996  70.738  1.00  0.00           C  
ATOM    409  C3'   G    13      22.263  30.762  73.749  1.00  0.00           C  
ATOM    410  H3'   G    13      22.212  31.794  74.095  1.00  0.00           H  
ATOM    411  C2'   G    13      23.402  30.483  72.754  1.00  0.00           C  
ATOM    412  H2'   G    13      24.370  30.892  73.044  1.00  0.00           H  
ATOM    413  O2'   G    13      23.538  29.148  72.525  1.00  0.00           O  
ATOM    414 HO2'   G    13      23.337  28.772  73.385  1.00  0.00           H  
ATOM    415  O3'   G    13      22.150  29.773  74.743  1.00  0.00           O  
ATOM    416  P     U    14      23.015  29.889  76.053  1.00  0.00           P  
ATOM    417  OP1   U    14      22.531  28.914  77.098  1.00  0.00           O  
ATOM    418  OP2   U    14      23.131  31.314  76.461  1.00  0.00           O  
ATOM    419  O5'   U    14      24.523  29.556  75.687  1.00  0.00           O  
ATOM    420  C5'   U    14      25.052  28.273  75.661  1.00  0.00           C  
ATOM    421  H5'   U    14      25.453  28.129  76.664  1.00  0.00           H  
ATOM    422 H5''   U    14      24.327  27.498  75.412  1.00  0.00           H  
ATOM    423  C4'   U    14      26.278  28.087  74.782  1.00  0.00           C  
ATOM    424  H4'   U    14      26.469  27.078  74.417  1.00  0.00           H  
ATOM    425  O4'   U    14      26.255  28.818  73.584  1.00  0.00           O  
ATOM    426  C1'   U    14      27.656  29.009  73.134  1.00  0.00           C  
ATOM    427  H1'   U    14      27.838  28.510  72.183  1.00  0.00           H  
ATOM    428  N1    U    14      27.989  30.454  72.966  1.00  0.00           N  
ATOM    429  C6    U    14      27.140  31.436  73.406  1.00  0.00           C  
ATOM    430  H6    U    14      26.383  31.149  74.121  1.00  0.00           H  
ATOM    431  C5    U    14      27.239  32.686  72.937  1.00  0.00           C  
ATOM    432  H5    U    14      26.570  33.452  73.300  1.00  0.00           H  
ATOM    433  C4    U    14      28.362  33.142  72.162  1.00  0.00           C  
ATOM    434  O4    U    14      28.524  34.337  71.800  1.00  0.00           O  
ATOM    435  N3    U    14      29.173  32.137  71.860  1.00  0.00           N  
ATOM    436  H3    U    14      29.948  32.454  71.296  1.00  0.00           H  
ATOM    437  C2    U    14      29.036  30.829  72.204  1.00  0.00           C  
ATOM    438  O2    U    14      29.815  30.031  71.695  1.00  0.00           O  
ATOM    439  C3'   U    14      27.546  28.430  75.449  1.00  0.00           C  
ATOM    440  H3'   U    14      27.495  29.410  75.922  1.00  0.00           H  
ATOM    441  C2'   U    14      28.516  28.522  74.296  1.00  0.00           C  
ATOM    442  H2'   U    14      29.239  29.264  74.634  1.00  0.00           H  
ATOM    443  O2'   U    14      29.077  27.302  73.916  1.00  0.00           O  
ATOM    444 HO2'   U    14      28.671  26.638  74.477  1.00  0.00           H  
ATOM    445  O3'   U    14      28.063  27.500  76.350  1.00  0.00           O  
ATOM    446  P     G    15      28.832  28.019  77.665  1.00  0.00           P  
ATOM    447  OP1   G    15      29.324  26.768  78.308  1.00  0.00           O  
ATOM    448  OP2   G    15      27.998  28.918  78.457  1.00  0.00           O  
ATOM    449  O5'   G    15      30.041  28.863  77.043  1.00  0.00           O  
ATOM    450  C5'   G    15      31.272  28.263  76.664  1.00  0.00           C  
ATOM    451  H5'   G    15      31.803  28.083  77.599  1.00  0.00           H  
ATOM    452 H5''   G    15      31.099  27.336  76.117  1.00  0.00           H  
ATOM    453  C4'   G    15      32.184  29.268  75.948  1.00  0.00           C  
ATOM    454  H4'   G    15      33.117  28.790  75.649  1.00  0.00           H  
ATOM    455  O4'   G    15      31.725  29.884  74.790  1.00  0.00           O  
ATOM    456  C1'   G    15      32.022  31.253  74.884  1.00  0.00           C  
ATOM    457  H1'   G    15      32.549  31.541  73.974  1.00  0.00           H  
ATOM    458  N9    G    15      30.798  32.117  75.018  1.00  0.00           N  
ATOM    459  C8    G    15      29.706  31.780  75.713  1.00  0.00           C  
ATOM    460  H8    G    15      29.561  30.835  76.216  1.00  0.00           H  
ATOM    461  N7    G    15      28.771  32.745  75.765  1.00  0.00           N  
ATOM    462  C5    G    15      29.437  33.855  75.148  1.00  0.00           C  
ATOM    463  C6    G    15      28.989  35.202  75.015  1.00  0.00           C  
ATOM    464  O6    G    15      27.926  35.808  75.222  1.00  0.00           O  
ATOM    465  N1    G    15      29.955  35.946  74.289  1.00  0.00           N  
ATOM    466  H1    G    15      29.871  36.952  74.302  1.00  0.00           H  
ATOM    467  C2    G    15      31.096  35.430  73.828  1.00  0.00           C  
ATOM    468  N2    G    15      31.926  36.262  73.429  1.00  0.00           N  
ATOM    469  H21   G    15      31.716  37.244  73.326  1.00  0.00           H  
ATOM    470  H22   G    15      32.749  35.860  73.003  1.00  0.00           H  
ATOM    471  N3    G    15      31.544  34.152  73.924  1.00  0.00           N  
ATOM    472  C4    G    15      30.672  33.408  74.652  1.00  0.00           C  
ATOM    473  C3'   G    15      32.587  30.369  76.915  1.00  0.00           C  
ATOM    474  H3'   G    15      31.723  30.616  77.532  1.00  0.00           H  
ATOM    475  C2'   G    15      33.046  31.516  75.974  1.00  0.00           C  
ATOM    476  H2'   G    15      32.911  32.520  76.374  1.00  0.00           H  
ATOM    477  O2'   G    15      34.332  31.263  75.392  1.00  0.00           O  
ATOM    478 HO2'   G    15      34.983  31.319  76.095  1.00  0.00           H  
ATOM    479  O3'   G    15      33.651  29.969  77.791  1.00  0.00           O  
ATOM    480  P     C    16      34.198  30.994  78.802  1.00  0.00           P  
ATOM    481  OP1   C    16      34.865  30.211  79.836  1.00  0.00           O  
ATOM    482  OP2   C    16      33.297  32.106  79.139  1.00  0.00           O  
ATOM    483  O5'   C    16      35.350  31.763  77.987  1.00  0.00           O  
ATOM    484  C5'   C    16      36.582  31.018  77.623  1.00  0.00           C  
ATOM    485  H5'   C    16      37.056  30.680  78.545  1.00  0.00           H  
ATOM    486 H5''   C    16      36.404  30.112  77.044  1.00  0.00           H  
ATOM    487  C4'   C    16      37.642  31.745  76.792  1.00  0.00           C  
ATOM    488  H4'   C    16      38.485  31.068  76.655  1.00  0.00           H  
ATOM    489  O4'   C    16      37.021  32.365  75.734  1.00  0.00           O  
ATOM    490  C1'   C    16      37.605  33.633  75.495  1.00  0.00           C  
ATOM    491  H1'   C    16      38.107  33.713  74.531  1.00  0.00           H  
ATOM    492  N1    C    16      36.639  34.748  75.505  1.00  0.00           N  
ATOM    493  C6    C    16      35.392  34.585  76.010  1.00  0.00           C  
ATOM    494  H6    C    16      35.157  33.623  76.440  1.00  0.00           H  
ATOM    495  C5    C    16      34.501  35.568  75.948  1.00  0.00           C  
ATOM    496  H5    C    16      33.501  35.357  76.295  1.00  0.00           H  
ATOM    497  C4    C    16      34.884  36.770  75.288  1.00  0.00           C  
ATOM    498  N4    C    16      34.073  37.792  75.183  1.00  0.00           N  
ATOM    499  H41   C    16      33.129  37.777  75.540  1.00  0.00           H  
ATOM    500  H42   C    16      34.483  38.637  74.812  1.00  0.00           H  
ATOM    501  N3    C    16      36.096  36.969  74.792  1.00  0.00           N  
ATOM    502  C2    C    16      36.998  36.001  74.962  1.00  0.00           C  
ATOM    503  O2    C    16      38.208  36.240  74.697  1.00  0.00           O  
ATOM    504  C3'   C    16      38.188  32.913  77.643  1.00  0.00           C  
ATOM    505  H3'   C    16      37.342  33.366  78.160  1.00  0.00           H  
ATOM    506  C2'   C    16      38.629  33.893  76.637  1.00  0.00           C  
ATOM    507  H2'   C    16      38.663  34.905  77.038  1.00  0.00           H  
ATOM    508  O2'   C    16      39.890  33.549  76.047  1.00  0.00           O  
ATOM    509 HO2'   C    16      40.263  34.245  75.501  1.00  0.00           H  
ATOM    510  O3'   C    16      39.235  32.621  78.634  1.00  0.00           O  
ATOM    511  P     A    17      39.340  33.480  79.957  1.00  0.00           P  
ATOM    512  OP1   A    17      38.919  34.902  79.745  1.00  0.00           O  
ATOM    513  OP2   A    17      40.670  33.289  80.576  1.00  0.00           O  
ATOM    514  O5'   A    17      38.272  32.834  80.985  1.00  0.00           O  
ATOM    515  C5'   A    17      36.882  33.031  80.775  1.00  0.00           C  
ATOM    516  H5'   A    17      36.649  33.989  80.311  1.00  0.00           H  
ATOM    517 H5''   A    17      36.485  32.176  80.227  1.00  0.00           H  
ATOM    518  C4'   A    17      36.197  33.062  82.154  1.00  0.00           C  
ATOM    519  H4'   A    17      35.121  32.942  82.028  1.00  0.00           H  
ATOM    520  O4'   A    17      36.680  31.959  82.936  1.00  0.00           O  
ATOM    521  C1'   A    17      37.482  32.540  84.029  1.00  0.00           C  
ATOM    522  H1'   A    17      36.908  32.352  84.936  1.00  0.00           H  
ATOM    523  N9    A    17      38.784  31.776  84.061  1.00  0.00           N  
ATOM    524  C8    A    17      40.056  32.286  83.958  1.00  0.00           C  
ATOM    525  H8    A    17      40.300  33.337  84.016  1.00  0.00           H  
ATOM    526  N7    A    17      41.011  31.380  84.000  1.00  0.00           N  
ATOM    527  C5    A    17      40.264  30.173  84.118  1.00  0.00           C  
ATOM    528  C6    A    17      40.606  28.878  84.260  1.00  0.00           C  
ATOM    529  N6    A    17      41.870  28.422  84.050  1.00  0.00           N  
ATOM    530  H61   A    17      42.661  29.048  84.008  1.00  0.00           H  
ATOM    531  H62   A    17      42.009  27.430  83.920  1.00  0.00           H  
ATOM    532  N1    A    17      39.750  27.896  84.381  1.00  0.00           N  
ATOM    533  C2    A    17      38.445  28.262  84.435  1.00  0.00           C  
ATOM    534  H2    A    17      37.728  27.461  84.332  1.00  0.00           H  
ATOM    535  N3    A    17      37.943  29.477  84.367  1.00  0.00           N  
ATOM    536  C4    A    17      38.935  30.430  84.248  1.00  0.00           C  
ATOM    537  C3'   A    17      36.552  34.409  82.931  1.00  0.00           C  
ATOM    538  H3'   A    17      36.814  35.223  82.255  1.00  0.00           H  
ATOM    539  C2'   A    17      37.678  34.037  83.871  1.00  0.00           C  
ATOM    540  H2'   A    17      38.678  34.275  83.509  1.00  0.00           H  
ATOM    541  O2'   A    17      37.542  34.626  85.159  1.00  0.00           O  
ATOM    542 HO2'   A    17      36.618  34.500  85.385  1.00  0.00           H  
ATOM    543  O3'   A    17      35.393  34.787  83.669  1.00  0.00           O  
ATOM    544  P     G    18      34.145  35.268  82.886  1.00  0.00           P  
ATOM    545  OP1   G    18      33.089  34.273  82.815  1.00  0.00           O  
ATOM    546  OP2   G    18      34.620  35.857  81.639  1.00  0.00           O  
ATOM    547  O5'   G    18      33.380  36.422  83.682  1.00  0.00           O  
ATOM    548  C5'   G    18      32.647  36.139  84.824  1.00  0.00           C  
ATOM    549  H5'   G    18      31.807  35.466  84.649  1.00  0.00           H  
ATOM    550 H5''   G    18      33.373  35.696  85.507  1.00  0.00           H  
ATOM    551  C4'   G    18      31.974  37.405  85.437  1.00  0.00           C  
ATOM    552  H4'   G    18      31.464  37.095  86.350  1.00  0.00           H  
ATOM    553  O4'   G    18      32.938  38.419  85.802  1.00  0.00           O  
ATOM    554  C1'   G    18      32.410  39.731  85.624  1.00  0.00           C  
ATOM    555  H1'   G    18      32.350  40.215  86.598  1.00  0.00           H  
ATOM    556  N9    G    18      33.222  40.572  84.717  1.00  0.00           N  
ATOM    557  C8    G    18      34.339  40.217  83.932  1.00  0.00           C  
ATOM    558  H8    G    18      34.678  39.192  83.909  1.00  0.00           H  
ATOM    559  N7    G    18      34.850  41.254  83.318  1.00  0.00           N  
ATOM    560  C5    G    18      33.970  42.293  83.614  1.00  0.00           C  
ATOM    561  C6    G    18      33.912  43.636  83.150  1.00  0.00           C  
ATOM    562  O6    G    18      34.614  44.267  82.400  1.00  0.00           O  
ATOM    563  N1    G    18      32.811  44.364  83.627  1.00  0.00           N  
ATOM    564  H1    G    18      32.891  45.370  83.580  1.00  0.00           H  
ATOM    565  C2    G    18      31.932  43.908  84.491  1.00  0.00           C  
ATOM    566  N2    G    18      31.070  44.755  84.971  1.00  0.00           N  
ATOM    567  H21   G    18      30.489  44.382  85.708  1.00  0.00           H  
ATOM    568  H22   G    18      31.001  45.648  84.505  1.00  0.00           H  
ATOM    569  N3    G    18      31.987  42.737  85.035  1.00  0.00           N  
ATOM    570  C4    G    18      33.040  41.929  84.489  1.00  0.00           C  
ATOM    571  C3'   G    18      30.898  38.123  84.502  1.00  0.00           C  
ATOM    572  H3'   G    18      31.328  38.114  83.500  1.00  0.00           H  
ATOM    573  C2'   G    18      30.957  39.524  85.135  1.00  0.00           C  
ATOM    574  H2'   G    18      30.850  40.307  84.384  1.00  0.00           H  
ATOM    575  O2'   G    18      30.086  39.819  86.149  1.00  0.00           O  
ATOM    576 HO2'   G    18      29.630  38.998  86.350  1.00  0.00           H  
ATOM    577  O3'   G    18      29.672  37.464  84.372  1.00  0.00           O  
ATOM    578  P     C    19      28.618  37.696  83.235  1.00  0.00           P  
ATOM    579  OP1   C    19      27.637  36.624  83.451  1.00  0.00           O  
ATOM    580  OP2   C    19      29.430  37.769  82.009  1.00  0.00           O  
ATOM    581  O5'   C    19      28.030  39.114  83.561  1.00  0.00           O  
ATOM    582  C5'   C    19      26.734  39.342  84.211  1.00  0.00           C  
ATOM    583  H5'   C    19      25.941  38.756  83.747  1.00  0.00           H  
ATOM    584 H5''   C    19      26.742  39.021  85.253  1.00  0.00           H  
ATOM    585  C4'   C    19      26.294  40.829  84.060  1.00  0.00           C  
ATOM    586  H4'   C    19      25.523  40.987  84.814  1.00  0.00           H  
ATOM    587  O4'   C    19      27.354  41.753  84.206  1.00  0.00           O  
ATOM    588  C1'   C    19      27.263  42.908  83.369  1.00  0.00           C  
ATOM    589  H1'   C    19      27.041  43.810  83.941  1.00  0.00           H  
ATOM    590  N1    C    19      28.558  43.102  82.525  1.00  0.00           N  
ATOM    591  C6    C    19      29.407  42.055  82.197  1.00  0.00           C  
ATOM    592  H6    C    19      28.978  41.065  82.147  1.00  0.00           H  
ATOM    593  C5    C    19      30.552  42.317  81.513  1.00  0.00           C  
ATOM    594  H5    C    19      31.044  41.437  81.125  1.00  0.00           H  
ATOM    595  C4    C    19      30.912  43.662  81.168  1.00  0.00           C  
ATOM    596  N4    C    19      31.977  43.773  80.458  1.00  0.00           N  
ATOM    597  H41   C    19      32.557  42.947  80.498  1.00  0.00           H  
ATOM    598  H42   C    19      32.257  44.655  80.055  1.00  0.00           H  
ATOM    599  N3    C    19      30.095  44.617  81.417  1.00  0.00           N  
ATOM    600  C2    C    19      28.882  44.388  82.124  1.00  0.00           C  
ATOM    601  O2    C    19      28.098  45.357  82.198  1.00  0.00           O  
ATOM    602  C3'   C    19      25.769  41.148  82.642  1.00  0.00           C  
ATOM    603  H3'   C    19      26.351  40.616  81.889  1.00  0.00           H  
ATOM    604  C2'   C    19      25.932  42.680  82.571  1.00  0.00           C  
ATOM    605  H2'   C    19      26.014  43.119  81.577  1.00  0.00           H  
ATOM    606  O2'   C    19      24.927  43.478  83.134  1.00  0.00           O  
ATOM    607 HO2'   C    19      24.858  44.345  82.728  1.00  0.00           H  
ATOM    608  O3'   C    19      24.437  40.703  82.448  1.00  0.00           O  
ATOM    609  P     C    20      23.915  40.480  80.935  1.00  0.00           P  
ATOM    610  OP1   C    20      22.422  40.373  80.922  1.00  0.00           O  
ATOM    611  OP2   C    20      24.686  39.337  80.270  1.00  0.00           O  
ATOM    612  O5'   C    20      24.299  41.830  80.037  1.00  0.00           O  
ATOM    613  C5'   C    20      23.481  42.951  79.977  1.00  0.00           C  
ATOM    614  H5'   C    20      22.512  42.743  79.522  1.00  0.00           H  
ATOM    615 H5''   C    20      23.325  43.149  81.037  1.00  0.00           H  
ATOM    616  C4'   C    20      24.210  44.142  79.223  1.00  0.00           C  
ATOM    617  H4'   C    20      23.504  44.972  79.216  1.00  0.00           H  
ATOM    618  O4'   C    20      25.401  44.640  79.823  1.00  0.00           O  
ATOM    619  C1'   C    20      26.216  45.261  78.731  1.00  0.00           C  
ATOM    620  H1'   C    20      26.368  46.321  78.934  1.00  0.00           H  
ATOM    621  N1    C    20      27.530  44.648  78.618  1.00  0.00           N  
ATOM    622  C6    C    20      27.846  43.315  78.938  1.00  0.00           C  
ATOM    623  H6    C    20      27.083  42.603  79.216  1.00  0.00           H  
ATOM    624  C5    C    20      29.001  42.798  78.491  1.00  0.00           C  
ATOM    625  H5    C    20      29.254  41.756  78.623  1.00  0.00           H  
ATOM    626  C4    C    20      29.913  43.656  77.884  1.00  0.00           C  
ATOM    627  N4    C    20      31.062  43.276  77.365  1.00  0.00           N  
ATOM    628  H41   C    20      31.580  43.901  76.764  1.00  0.00           H  
ATOM    629  H42   C    20      31.319  42.330  77.608  1.00  0.00           H  
ATOM    630  N3    C    20      29.776  44.925  77.752  1.00  0.00           N  
ATOM    631  C2    C    20      28.576  45.464  78.062  1.00  0.00           C  
ATOM    632  O2    C    20      28.384  46.625  77.771  1.00  0.00           O  
ATOM    633  C3'   C    20      24.640  43.877  77.795  1.00  0.00           C  
ATOM    634  H3'   C    20      25.302  43.012  77.768  1.00  0.00           H  
ATOM    635  C2'   C    20      25.355  45.238  77.480  1.00  0.00           C  
ATOM    636  H2'   C    20      25.836  45.229  76.502  1.00  0.00           H  
ATOM    637  O2'   C    20      24.481  46.339  77.602  1.00  0.00           O  
ATOM    638 HO2'   C    20      23.638  46.110  77.203  1.00  0.00           H  
ATOM    639  O3'   C    20      23.569  43.661  76.869  1.00  0.00           O  
ATOM    640  P     C    21      23.780  42.902  75.465  1.00  0.00           P  
ATOM    641  OP1   C    21      22.427  42.525  74.981  1.00  0.00           O  
ATOM    642  OP2   C    21      24.794  41.844  75.702  1.00  0.00           O  
ATOM    643  O5'   C    21      24.457  43.985  74.557  1.00  0.00           O  
ATOM    644  C5'   C    21      23.724  45.114  74.175  1.00  0.00           C  
ATOM    645  H5'   C    21      23.011  44.639  73.502  1.00  0.00           H  
ATOM    646 H5''   C    21      23.167  45.545  75.008  1.00  0.00           H  
ATOM    647  C4'   C    21      24.652  46.109  73.442  1.00  0.00           C  
ATOM    648  H4'   C    21      24.099  46.916  72.962  1.00  0.00           H  
ATOM    649  O4'   C    21      25.689  46.565  74.335  1.00  0.00           O  
ATOM    650  C1'   C    21      26.988  46.791  73.605  1.00  0.00           C  
ATOM    651  H1'   C    21      27.345  47.815  73.492  1.00  0.00           H  
ATOM    652  N1    C    21      28.079  45.930  74.097  1.00  0.00           N  
ATOM    653  C6    C    21      27.832  44.672  74.638  1.00  0.00           C  
ATOM    654  H6    C    21      26.826  44.497  74.989  1.00  0.00           H  
ATOM    655  C5    C    21      28.834  43.675  74.652  1.00  0.00           C  
ATOM    656  H5    C    21      28.593  42.715  75.085  1.00  0.00           H  
ATOM    657  C4    C    21      30.124  44.068  74.244  1.00  0.00           C  
ATOM    658  N4    C    21      31.118  43.226  74.161  1.00  0.00           N  
ATOM    659  H41   C    21      31.015  42.254  74.413  1.00  0.00           H  
ATOM    660  H42   C    21      32.027  43.500  73.816  1.00  0.00           H  
ATOM    661  N3    C    21      30.386  45.267  73.801  1.00  0.00           N  
ATOM    662  C2    C    21      29.413  46.223  73.683  1.00  0.00           C  
ATOM    663  O2    C    21      29.672  47.347  73.311  1.00  0.00           O  
ATOM    664  C3'   C    21      25.413  45.289  72.428  1.00  0.00           C  
ATOM    665  H3'   C    21      25.727  44.307  72.782  1.00  0.00           H  
ATOM    666  C2'   C    21      26.622  46.228  72.196  1.00  0.00           C  
ATOM    667  H2'   C    21      27.427  45.745  71.641  1.00  0.00           H  
ATOM    668  O2'   C    21      26.133  47.230  71.491  1.00  0.00           O  
ATOM    669 HO2'   C    21      25.410  46.814  71.016  1.00  0.00           H  
ATOM    670  O3'   C    21      24.608  45.000  71.316  1.00  0.00           O  
ATOM    671  P     G    22      24.856  43.758  70.437  1.00  0.00           P  
ATOM    672  OP1   G    22      23.940  43.978  69.287  1.00  0.00           O  
ATOM    673  OP2   G    22      24.624  42.517  71.212  1.00  0.00           O  
ATOM    674  O5'   G    22      26.402  43.840  69.962  1.00  0.00           O  
ATOM    675  C5'   G    22      26.821  44.755  69.009  1.00  0.00           C  
ATOM    676  H5'   G    22      26.542  44.544  67.976  1.00  0.00           H  
ATOM    677 H5''   G    22      26.344  45.698  69.277  1.00  0.00           H  
ATOM    678  C4'   G    22      28.329  44.812  68.968  1.00  0.00           C  
ATOM    679  H4'   G    22      28.628  45.701  68.412  1.00  0.00           H  
ATOM    680  O4'   G    22      28.852  44.920  70.302  1.00  0.00           O  
ATOM    681  C1'   G    22      30.059  44.112  70.380  1.00  0.00           C  
ATOM    682  H1'   G    22      30.898  44.659  70.812  1.00  0.00           H  
ATOM    683  N9    G    22      29.873  42.866  71.235  1.00  0.00           N  
ATOM    684  C8    G    22      28.775  42.354  71.775  1.00  0.00           C  
ATOM    685  H8    G    22      27.796  42.781  71.616  1.00  0.00           H  
ATOM    686  N7    G    22      28.891  41.224  72.421  1.00  0.00           N  
ATOM    687  C5    G    22      30.291  40.952  72.299  1.00  0.00           C  
ATOM    688  C6    G    22      31.080  39.804  72.676  1.00  0.00           C  
ATOM    689  O6    G    22      30.776  38.811  73.296  1.00  0.00           O  
ATOM    690  N1    G    22      32.411  39.901  72.247  1.00  0.00           N  
ATOM    691  H1    G    22      33.052  39.128  72.361  1.00  0.00           H  
ATOM    692  C2    G    22      32.838  40.886  71.415  1.00  0.00           C  
ATOM    693  N2    G    22      34.144  40.731  71.218  1.00  0.00           N  
ATOM    694  H21   G    22      34.629  39.871  71.431  1.00  0.00           H  
ATOM    695  H22   G    22      34.635  41.507  70.799  1.00  0.00           H  
ATOM    696  N3    G    22      32.176  42.010  71.082  1.00  0.00           N  
ATOM    697  C4    G    22      30.870  41.930  71.556  1.00  0.00           C  
ATOM    698  C3'   G    22      28.987  43.616  68.372  1.00  0.00           C  
ATOM    699  H3'   G    22      28.493  42.737  68.786  1.00  0.00           H  
ATOM    700  C2'   G    22      30.401  43.807  68.940  1.00  0.00           C  
ATOM    701  H2'   G    22      30.946  42.872  68.813  1.00  0.00           H  
ATOM    702  O2'   G    22      31.161  44.931  68.452  1.00  0.00           O  
ATOM    703 HO2'   G    22      30.897  45.162  67.558  1.00  0.00           H  
ATOM    704  O3'   G    22      28.834  43.775  66.971  1.00  0.00           O  
ATOM    705  P     U    23      29.053  42.640  65.911  1.00  0.00           P  
ATOM    706  OP1   U    23      28.925  43.205  64.536  1.00  0.00           O  
ATOM    707  OP2   U    23      28.138  41.489  66.240  1.00  0.00           O  
ATOM    708  O5'   U    23      30.579  42.153  66.023  1.00  0.00           O  
ATOM    709  C5'   U    23      31.656  42.966  65.421  1.00  0.00           C  
ATOM    710  H5'   U    23      31.571  43.263  64.376  1.00  0.00           H  
ATOM    711 H5''   U    23      31.892  43.863  65.993  1.00  0.00           H  
ATOM    712  C4'   U    23      32.873  42.070  65.516  1.00  0.00           C  
ATOM    713  H4'   U    23      33.592  42.488  64.811  1.00  0.00           H  
ATOM    714  O4'   U    23      33.483  42.042  66.774  1.00  0.00           O  
ATOM    715  C1'   U    23      33.968  40.744  67.023  1.00  0.00           C  
ATOM    716  H1'   U    23      34.954  40.821  67.480  1.00  0.00           H  
ATOM    717  N1    U    23      33.083  39.927  67.974  1.00  0.00           N  
ATOM    718  C6    U    23      31.830  40.240  68.345  1.00  0.00           C  
ATOM    719  H6    U    23      31.431  41.226  68.159  1.00  0.00           H  
ATOM    720  C5    U    23      31.006  39.288  68.995  1.00  0.00           C  
ATOM    721  H5    U    23      30.001  39.591  69.247  1.00  0.00           H  
ATOM    722  C4    U    23      31.478  38.055  69.392  1.00  0.00           C  
ATOM    723  O4    U    23      30.912  37.219  70.034  1.00  0.00           O  
ATOM    724  N3    U    23      32.744  37.778  69.015  1.00  0.00           N  
ATOM    725  H3    U    23      33.148  36.871  69.201  1.00  0.00           H  
ATOM    726  C2    U    23      33.610  38.696  68.418  1.00  0.00           C  
ATOM    727  O2    U    23      34.730  38.326  68.105  1.00  0.00           O  
ATOM    728  C3'   U    23      32.888  40.631  65.001  1.00  0.00           C  
ATOM    729  H3'   U    23      32.045  40.042  65.361  1.00  0.00           H  
ATOM    730  C2'   U    23      34.126  40.012  65.725  1.00  0.00           C  
ATOM    731  H2'   U    23      33.971  38.935  65.675  1.00  0.00           H  
ATOM    732  O2'   U    23      35.356  40.336  65.055  1.00  0.00           O  
ATOM    733 HO2'   U    23      35.338  40.157  64.112  1.00  0.00           H  
ATOM    734  O3'   U    23      32.989  40.626  63.586  1.00  0.00           O  
ATOM    735  P     C    24      31.898  39.745  62.820  1.00  0.00           P  
ATOM    736  OP1   C    24      32.302  39.577  61.398  1.00  0.00           O  
ATOM    737  OP2   C    24      30.579  40.298  63.096  1.00  0.00           O  
ATOM    738  O5'   C    24      31.919  38.305  63.472  1.00  0.00           O  
ATOM    739  C5'   C    24      33.028  37.443  63.391  1.00  0.00           C  
ATOM    740  H5'   C    24      33.090  37.019  62.389  1.00  0.00           H  
ATOM    741 H5''   C    24      33.901  38.062  63.597  1.00  0.00           H  
ATOM    742  C4'   C    24      32.928  36.304  64.359  1.00  0.00           C  
ATOM    743  H4'   C    24      33.817  35.684  64.242  1.00  0.00           H  
ATOM    744  O4'   C    24      32.672  36.535  65.741  1.00  0.00           O  
ATOM    745  C1'   C    24      31.630  35.648  66.275  1.00  0.00           C  
ATOM    746  H1'   C    24      32.035  35.152  67.158  1.00  0.00           H  
ATOM    747  N1    C    24      30.345  36.257  66.644  1.00  0.00           N  
ATOM    748  C6    C    24      29.967  37.557  66.221  1.00  0.00           C  
ATOM    749  H6    C    24      30.644  38.155  65.629  1.00  0.00           H  
ATOM    750  C5    C    24      28.809  38.101  66.701  1.00  0.00           C  
ATOM    751  H5    C    24      28.570  39.106  66.385  1.00  0.00           H  
ATOM    752  C4    C    24      27.948  37.300  67.483  1.00  0.00           C  
ATOM    753  N4    C    24      26.894  37.792  68.000  1.00  0.00           N  
ATOM    754  H41   C    24      26.336  37.110  68.493  1.00  0.00           H  
ATOM    755  H42   C    24      26.579  38.735  67.821  1.00  0.00           H  
ATOM    756  N3    C    24      28.189  36.055  67.785  1.00  0.00           N  
ATOM    757  C2    C    24      29.387  35.524  67.419  1.00  0.00           C  
ATOM    758  O2    C    24      29.618  34.380  67.682  1.00  0.00           O  
ATOM    759  C3'   C    24      31.736  35.462  63.882  1.00  0.00           C  
ATOM    760  H3'   C    24      30.813  36.033  63.780  1.00  0.00           H  
ATOM    761  C2'   C    24      31.484  34.560  65.161  1.00  0.00           C  
ATOM    762  H2'   C    24      30.484  34.127  65.140  1.00  0.00           H  
ATOM    763  O2'   C    24      32.550  33.636  65.317  1.00  0.00           O  
ATOM    764 HO2'   C    24      32.311  33.026  66.018  1.00  0.00           H  
ATOM    765  O3'   C    24      32.147  34.640  62.751  1.00  0.00           O  
ATOM    766  P     U    25      31.048  33.896  61.788  1.00  0.00           P  
ATOM    767  OP1   U    25      31.840  33.210  60.756  1.00  0.00           O  
ATOM    768  OP2   U    25      30.034  34.916  61.446  1.00  0.00           O  
ATOM    769  O5'   U    25      30.214  32.885  62.639  1.00  0.00           O  
ATOM    770  C5'   U    25      30.621  31.623  63.125  1.00  0.00           C  
ATOM    771  H5'   U    25      30.794  30.908  62.321  1.00  0.00           H  
ATOM    772 H5''   U    25      31.579  31.676  63.643  1.00  0.00           H  
ATOM    773  C4'   U    25      29.489  30.989  63.949  1.00  0.00           C  
ATOM    774  H4'   U    25      29.800  29.958  64.115  1.00  0.00           H  
ATOM    775  O4'   U    25      29.226  31.728  65.188  1.00  0.00           O  
ATOM    776  C1'   U    25      27.806  31.620  65.459  1.00  0.00           C  
ATOM    777  H1'   U    25      27.645  31.148  66.428  1.00  0.00           H  
ATOM    778  N1    U    25      27.263  33.048  65.429  1.00  0.00           N  
ATOM    779  C6    U    25      27.755  34.034  64.642  1.00  0.00           C  
ATOM    780  H6    U    25      28.573  33.845  63.962  1.00  0.00           H  
ATOM    781  C5    U    25      27.170  35.235  64.767  1.00  0.00           C  
ATOM    782  H5    U    25      27.462  36.023  64.088  1.00  0.00           H  
ATOM    783  C4    U    25      26.044  35.567  65.601  1.00  0.00           C  
ATOM    784  O4    U    25      25.498  36.657  65.719  1.00  0.00           O  
ATOM    785  N3    U    25      25.485  34.452  66.125  1.00  0.00           N  
ATOM    786  H3    U    25      24.674  34.601  66.708  1.00  0.00           H  
ATOM    787  C2    U    25      26.002  33.173  66.151  1.00  0.00           C  
ATOM    788  O2    U    25      25.390  32.225  66.665  1.00  0.00           O  
ATOM    789  C3'   U    25      28.155  30.835  63.207  1.00  0.00           C  
ATOM    790  H3'   U    25      27.895  31.729  62.641  1.00  0.00           H  
ATOM    791  C2'   U    25      27.213  30.594  64.446  1.00  0.00           C  
ATOM    792  H2'   U    25      26.224  30.891  64.097  1.00  0.00           H  
ATOM    793  O2'   U    25      27.465  29.254  64.952  1.00  0.00           O  
ATOM    794 HO2'   U    25      26.976  29.086  65.761  1.00  0.00           H  
ATOM    795  O3'   U    25      28.154  29.774  62.244  1.00  0.00           O  
ATOM    796  P     U    26      27.014  29.729  61.140  1.00  0.00           P  
ATOM    797  OP1   U    26      27.107  28.492  60.346  1.00  0.00           O  
ATOM    798  OP2   U    26      26.920  31.019  60.450  1.00  0.00           O  
ATOM    799  O5'   U    26      25.708  29.598  61.916  1.00  0.00           O  
ATOM    800  C5'   U    26      25.295  28.404  62.465  1.00  0.00           C  
ATOM    801  H5'   U    26      25.108  27.724  61.633  1.00  0.00           H  
ATOM    802 H5''   U    26      25.983  27.947  63.175  1.00  0.00           H  
ATOM    803  C4'   U    26      23.887  28.598  63.238  1.00  0.00           C  
ATOM    804  H4'   U    26      23.543  27.653  63.658  1.00  0.00           H  
ATOM    805  O4'   U    26      23.980  29.312  64.360  1.00  0.00           O  
ATOM    806  C1'   U    26      22.782  30.114  64.576  1.00  0.00           C  
ATOM    807  H1'   U    26      22.414  29.833  65.563  1.00  0.00           H  
ATOM    808  N1    U    26      23.009  31.580  64.225  1.00  0.00           N  
ATOM    809  C6    U    26      23.782  31.979  63.215  1.00  0.00           C  
ATOM    810  H6    U    26      24.476  31.326  62.706  1.00  0.00           H  
ATOM    811  C5    U    26      23.798  33.255  62.789  1.00  0.00           C  
ATOM    812  H5    U    26      24.427  33.529  61.955  1.00  0.00           H  
ATOM    813  C4    U    26      22.996  34.280  63.445  1.00  0.00           C  
ATOM    814  O4    U    26      22.893  35.436  63.084  1.00  0.00           O  
ATOM    815  N3    U    26      22.225  33.793  64.494  1.00  0.00           N  
ATOM    816  H3    U    26      21.558  34.424  64.915  1.00  0.00           H  
ATOM    817  C2    U    26      22.178  32.463  64.871  1.00  0.00           C  
ATOM    818  O2    U    26      21.281  32.133  65.690  1.00  0.00           O  
ATOM    819  C3'   U    26      22.704  29.126  62.402  1.00  0.00           C  
ATOM    820  H3'   U    26      23.013  30.010  61.844  1.00  0.00           H  
ATOM    821  C2'   U    26      21.762  29.555  63.548  1.00  0.00           C  
ATOM    822  H2'   U    26      21.085  30.325  63.177  1.00  0.00           H  
ATOM    823  O2'   U    26      20.959  28.519  64.143  1.00  0.00           O  
ATOM    824 HO2'   U    26      20.093  28.796  64.451  1.00  0.00           H  
ATOM    825  O3'   U    26      22.161  28.142  61.528  1.00  0.00           O  
ATOM    826  P     A    27      21.417  28.507  60.237  1.00  0.00           P  
ATOM    827  OP1   A    27      20.971  27.212  59.597  1.00  0.00           O  
ATOM    828  OP2   A    27      22.346  29.449  59.462  1.00  0.00           O  
ATOM    829  O5'   A    27      20.112  29.278  60.604  1.00  0.00           O  
ATOM    830  C5'   A    27      19.015  28.617  61.295  1.00  0.00           C  
ATOM    831  H5'   A    27      18.630  27.791  60.698  1.00  0.00           H  
ATOM    832 H5''   A    27      19.351  28.148  62.220  1.00  0.00           H  
ATOM    833  C4'   A    27      17.823  29.551  61.432  1.00  0.00           C  
ATOM    834  H4'   A    27      17.010  28.941  61.825  1.00  0.00           H  
ATOM    835  O4'   A    27      18.153  30.594  62.375  1.00  0.00           O  
ATOM    836  C1'   A    27      17.607  31.845  61.979  1.00  0.00           C  
ATOM    837  H1'   A    27      16.994  32.235  62.791  1.00  0.00           H  
ATOM    838  N9    A    27      18.646  32.859  61.702  1.00  0.00           N  
ATOM    839  C8    A    27      19.994  32.635  61.397  1.00  0.00           C  
ATOM    840  H8    A    27      20.458  31.689  61.156  1.00  0.00           H  
ATOM    841  N7    A    27      20.680  33.712  61.490  1.00  0.00           N  
ATOM    842  C5    A    27      19.748  34.690  61.918  1.00  0.00           C  
ATOM    843  C6    A    27      19.822  36.045  62.064  1.00  0.00           C  
ATOM    844  N6    A    27      20.905  36.736  61.865  1.00  0.00           N  
ATOM    845  H61   A    27      20.784  37.707  62.116  1.00  0.00           H  
ATOM    846  H62   A    27      21.733  36.164  61.953  1.00  0.00           H  
ATOM    847  N1    A    27      18.805  36.829  62.372  1.00  0.00           N  
ATOM    848  C2    A    27      17.637  36.213  62.542  1.00  0.00           C  
ATOM    849  H2    A    27      16.813  36.846  62.837  1.00  0.00           H  
ATOM    850  N3    A    27      17.392  34.854  62.471  1.00  0.00           N  
ATOM    851  C4    A    27      18.513  34.152  62.082  1.00  0.00           C  
ATOM    852  C3'   A    27      17.486  30.284  60.193  1.00  0.00           C  
ATOM    853  H3'   A    27      18.421  30.664  59.781  1.00  0.00           H  
ATOM    854  C2'   A    27      16.692  31.514  60.762  1.00  0.00           C  
ATOM    855  H2'   A    27      16.626  32.314  60.025  1.00  0.00           H  
ATOM    856  O2'   A    27      15.384  31.123  61.153  1.00  0.00           O  
ATOM    857 HO2'   A    27      14.954  31.953  61.372  1.00  0.00           H  
ATOM    858  O3'   A    27      16.834  29.576  59.133  1.00  0.00           O  
ATOM    859  P     C    28      17.017  29.984  57.581  1.00  0.00           P  
ATOM    860  OP1   C    28      16.232  29.020  56.761  1.00  0.00           O  
ATOM    861  OP2   C    28      18.471  30.151  57.278  1.00  0.00           O  
ATOM    862  O5'   C    28      16.293  31.380  57.390  1.00  0.00           O  
ATOM    863  C5'   C    28      14.872  31.432  57.467  1.00  0.00           C  
ATOM    864  H5'   C    28      14.398  30.950  56.612  1.00  0.00           H  
ATOM    865 H5''   C    28      14.571  30.921  58.382  1.00  0.00           H  
ATOM    866  C4'   C    28      14.449  32.896  57.548  1.00  0.00           C  
ATOM    867  H4'   C    28      13.368  33.023  57.488  1.00  0.00           H  
ATOM    868  O4'   C    28      14.927  33.647  58.660  1.00  0.00           O  
ATOM    869  C1'   C    28      15.193  35.019  58.287  1.00  0.00           C  
ATOM    870  H1'   C    28      14.640  35.729  58.903  1.00  0.00           H  
ATOM    871  N1    C    28      16.698  35.326  58.462  1.00  0.00           N  
ATOM    872  C6    C    28      17.665  34.455  58.216  1.00  0.00           C  
ATOM    873  H6    C    28      17.404  33.407  58.230  1.00  0.00           H  
ATOM    874  C5    C    28      18.921  34.843  58.204  1.00  0.00           C  
ATOM    875  H5    C    28      19.720  34.116  58.181  1.00  0.00           H  
ATOM    876  C4    C    28      19.293  36.193  58.368  1.00  0.00           C  
ATOM    877  N4    C    28      20.573  36.452  58.636  1.00  0.00           N  
ATOM    878  H41   C    28      21.264  35.810  58.275  1.00  0.00           H  
ATOM    879  H42   C    28      20.784  37.284  59.168  1.00  0.00           H  
ATOM    880  N3    C    28      18.381  37.092  58.610  1.00  0.00           N  
ATOM    881  C2    C    28      17.078  36.712  58.638  1.00  0.00           C  
ATOM    882  O2    C    28      16.257  37.581  58.723  1.00  0.00           O  
ATOM    883  C3'   C    28      14.924  33.694  56.371  1.00  0.00           C  
ATOM    884  H3'   C    28      15.997  33.529  56.279  1.00  0.00           H  
ATOM    885  C2'   C    28      14.805  35.180  56.809  1.00  0.00           C  
ATOM    886  H2'   C    28      15.500  35.814  56.257  1.00  0.00           H  
ATOM    887  O2'   C    28      13.421  35.607  56.791  1.00  0.00           O  
ATOM    888 HO2'   C    28      12.919  35.122  56.133  1.00  0.00           H  
ATOM    889  O3'   C    28      14.058  33.549  55.226  1.00  0.00           O  
ATOM    890  P     A    29      14.661  34.018  53.802  1.00  0.00           P  
ATOM    891  OP1   A    29      13.703  33.561  52.745  1.00  0.00           O  
ATOM    892  OP2   A    29      16.060  33.581  53.704  1.00  0.00           O  
ATOM    893  O5'   A    29      14.626  35.586  53.879  1.00  0.00           O  
ATOM    894  C5'   A    29      13.448  36.296  53.644  1.00  0.00           C  
ATOM    895  H5'   A    29      13.002  36.143  52.661  1.00  0.00           H  
ATOM    896 H5''   A    29      12.634  35.959  54.286  1.00  0.00           H  
ATOM    897  C4'   A    29      13.656  37.782  53.767  1.00  0.00           C  
ATOM    898  H4'   A    29      12.647  38.195  53.753  1.00  0.00           H  
ATOM    899  O4'   A    29      14.408  38.194  54.953  1.00  0.00           O  
ATOM    900  C1'   A    29      15.266  39.254  54.562  1.00  0.00           C  
ATOM    901  H1'   A    29      14.941  40.149  55.092  1.00  0.00           H  
ATOM    902  N9    A    29      16.625  38.835  54.991  1.00  0.00           N  
ATOM    903  C8    A    29      17.195  37.550  54.939  1.00  0.00           C  
ATOM    904  H8    A    29      16.581  36.693  54.706  1.00  0.00           H  
ATOM    905  N7    A    29      18.429  37.513  55.173  1.00  0.00           N  
ATOM    906  C5    A    29      18.778  38.818  55.467  1.00  0.00           C  
ATOM    907  C6    A    29      19.997  39.444  55.909  1.00  0.00           C  
ATOM    908  N6    A    29      21.178  38.867  56.136  1.00  0.00           N  
ATOM    909  H61   A    29      21.334  37.869  56.146  1.00  0.00           H  
ATOM    910  H62   A    29      21.972  39.489  56.191  1.00  0.00           H  
ATOM    911  N1    A    29      20.094  40.770  55.949  1.00  0.00           N  
ATOM    912  C2    A    29      18.969  41.452  55.768  1.00  0.00           C  
ATOM    913  H2    A    29      19.147  42.516  55.822  1.00  0.00           H  
ATOM    914  N3    A    29      17.720  41.050  55.490  1.00  0.00           N  
ATOM    915  C4    A    29      17.697  39.662  55.312  1.00  0.00           C  
ATOM    916  C3'   A    29      14.432  38.264  52.553  1.00  0.00           C  
ATOM    917  H3'   A    29      15.294  37.606  52.436  1.00  0.00           H  
ATOM    918  C2'   A    29      15.014  39.523  53.095  1.00  0.00           C  
ATOM    919  H2'   A    29      15.898  39.738  52.496  1.00  0.00           H  
ATOM    920  O2'   A    29      14.059  40.544  52.943  1.00  0.00           O  
ATOM    921 HO2'   A    29      13.624  40.327  52.115  1.00  0.00           H  
ATOM    922  O3'   A    29      13.662  38.377  51.381  1.00  0.00           O  
ATOM    923  P     C    30      14.355  38.144  49.917  1.00  0.00           P  
ATOM    924  OP1   C    30      13.220  38.157  48.964  1.00  0.00           O  
ATOM    925  OP2   C    30      15.117  36.896  50.038  1.00  0.00           O  
ATOM    926  O5'   C    30      15.401  39.358  49.686  1.00  0.00           O  
ATOM    927  C5'   C    30      14.732  40.566  49.238  1.00  0.00           C  
ATOM    928  H5'   C    30      14.370  40.387  48.226  1.00  0.00           H  
ATOM    929 H5''   C    30      14.051  40.877  50.031  1.00  0.00           H  
ATOM    930  C4'   C    30      15.748  41.687  49.090  1.00  0.00           C  
ATOM    931  H4'   C    30      15.239  42.608  48.807  1.00  0.00           H  
ATOM    932  O4'   C    30      16.413  41.920  50.379  1.00  0.00           O  
ATOM    933  C1'   C    30      17.794  42.214  50.227  1.00  0.00           C  
ATOM    934  H1'   C    30      18.040  43.184  50.659  1.00  0.00           H  
ATOM    935  N1    C    30      18.516  41.168  51.045  1.00  0.00           N  
ATOM    936  C6    C    30      18.327  39.789  50.781  1.00  0.00           C  
ATOM    937  H6    C    30      17.561  39.452  50.098  1.00  0.00           H  
ATOM    938  C5    C    30      19.104  38.869  51.375  1.00  0.00           C  
ATOM    939  H5    C    30      18.887  37.833  51.163  1.00  0.00           H  
ATOM    940  C4    C    30      20.097  39.353  52.290  1.00  0.00           C  
ATOM    941  N4    C    30      20.965  38.513  52.830  1.00  0.00           N  
ATOM    942  H41   C    30      20.806  37.516  52.836  1.00  0.00           H  
ATOM    943  H42   C    30      21.679  38.981  53.370  1.00  0.00           H  
ATOM    944  N3    C    30      20.312  40.645  52.472  1.00  0.00           N  
ATOM    945  C2    C    30      19.564  41.566  51.898  1.00  0.00           C  
ATOM    946  O2    C    30      19.755  42.753  52.048  1.00  0.00           O  
ATOM    947  C3'   C    30      16.815  41.477  48.029  1.00  0.00           C  
ATOM    948  H3'   C    30      17.190  40.454  47.987  1.00  0.00           H  
ATOM    949  C2'   C    30      18.073  42.180  48.686  1.00  0.00           C  
ATOM    950  H2'   C    30      18.993  41.603  48.590  1.00  0.00           H  
ATOM    951  O2'   C    30      18.286  43.509  48.264  1.00  0.00           O  
ATOM    952 HO2'   C    30      18.988  43.568  47.611  1.00  0.00           H  
ATOM    953  O3'   C    30      16.380  41.909  46.772  1.00  0.00           O  
ATOM    954  P     C    31      17.015  41.201  45.423  1.00  0.00           P  
ATOM    955  OP1   C    31      16.494  41.866  44.266  1.00  0.00           O  
ATOM    956  OP2   C    31      16.778  39.694  45.563  1.00  0.00           O  
ATOM    957  O5'   C    31      18.601  41.520  45.536  1.00  0.00           O  
ATOM    958  C5'   C    31      19.080  42.772  45.133  1.00  0.00           C  
ATOM    959  H5'   C    31      19.180  42.689  44.050  1.00  0.00           H  
ATOM    960 H5''   C    31      18.382  43.550  45.441  1.00  0.00           H  
ATOM    961  C4'   C    31      20.474  43.145  45.710  1.00  0.00           C  
ATOM    962  H4'   C    31      20.612  44.210  45.523  1.00  0.00           H  
ATOM    963  O4'   C    31      20.717  42.936  47.063  1.00  0.00           O  
ATOM    964  C1'   C    31      22.116  42.791  47.272  1.00  0.00           C  
ATOM    965  H1'   C    31      22.528  43.662  47.783  1.00  0.00           H  
ATOM    966  N1    C    31      22.308  41.624  48.168  1.00  0.00           N  
ATOM    967  C6    C    31      21.469  40.619  48.343  1.00  0.00           C  
ATOM    968  H6    C    31      20.525  40.663  47.820  1.00  0.00           H  
ATOM    969  C5    C    31      21.801  39.524  49.091  1.00  0.00           C  
ATOM    970  H5    C    31      21.152  38.705  49.365  1.00  0.00           H  
ATOM    971  C4    C    31      23.017  39.531  49.751  1.00  0.00           C  
ATOM    972  N4    C    31      23.324  38.621  50.613  1.00  0.00           N  
ATOM    973  H41   C    31      24.180  38.645  51.147  1.00  0.00           H  
ATOM    974  H42   C    31      22.544  38.144  51.043  1.00  0.00           H  
ATOM    975  N3    C    31      23.879  40.497  49.660  1.00  0.00           N  
ATOM    976  C2    C    31      23.606  41.463  48.754  1.00  0.00           C  
ATOM    977  O2    C    31      24.546  42.243  48.485  1.00  0.00           O  
ATOM    978  C3'   C    31      21.569  42.256  45.030  1.00  0.00           C  
ATOM    979  H3'   C    31      21.338  41.218  45.270  1.00  0.00           H  
ATOM    980  C2'   C    31      22.736  42.640  45.880  1.00  0.00           C  
ATOM    981  H2'   C    31      23.490  41.865  45.747  1.00  0.00           H  
ATOM    982  O2'   C    31      23.223  43.869  45.465  1.00  0.00           O  
ATOM    983 HO2'   C    31      23.008  44.068  44.551  1.00  0.00           H  
ATOM    984  O3'   C    31      21.768  42.496  43.634  1.00  0.00           O  
ATOM    985  P     G    32      22.483  41.424  42.724  1.00  0.00           P  
ATOM    986  OP1   G    32      22.604  41.963  41.362  1.00  0.00           O  
ATOM    987  OP2   G    32      21.822  40.137  43.018  1.00  0.00           O  
ATOM    988  O5'   G    32      23.873  41.201  43.328  1.00  0.00           O  
ATOM    989  C5'   G    32      24.987  42.087  43.074  1.00  0.00           C  
ATOM    990  H5'   G    32      25.112  42.191  41.996  1.00  0.00           H  
ATOM    991 H5''   G    32      24.773  43.089  43.445  1.00  0.00           H  
ATOM    992  C4'   G    32      26.308  41.732  43.865  1.00  0.00           C  
ATOM    993  H4'   G    32      27.035  42.535  43.746  1.00  0.00           H  
ATOM    994  O4'   G    32      26.061  41.697  45.198  1.00  0.00           O  
ATOM    995  C1'   G    32      27.009  40.856  45.734  1.00  0.00           C  
ATOM    996  H1'   G    32      27.609  41.428  46.441  1.00  0.00           H  
ATOM    997  N9    G    32      26.408  39.640  46.356  1.00  0.00           N  
ATOM    998  C8    G    32      25.093  39.155  46.357  1.00  0.00           C  
ATOM    999  H8    G    32      24.416  39.726  45.739  1.00  0.00           H  
ATOM   1000  N7    G    32      24.945  37.996  47.021  1.00  0.00           N  
ATOM   1001  C5    G    32      26.192  37.787  47.603  1.00  0.00           C  
ATOM   1002  C6    G    32      26.681  36.637  48.335  1.00  0.00           C  
ATOM   1003  O6    G    32      26.080  35.638  48.647  1.00  0.00           O  
ATOM   1004  N1    G    32      27.996  36.728  48.728  1.00  0.00           N  
ATOM   1005  H1    G    32      28.238  35.839  49.142  1.00  0.00           H  
ATOM   1006  C2    G    32      28.815  37.673  48.241  1.00  0.00           C  
ATOM   1007  N2    G    32      30.047  37.529  48.553  1.00  0.00           N  
ATOM   1008  H21   G    32      30.583  38.378  48.445  1.00  0.00           H  
ATOM   1009  H22   G    32      30.316  36.641  48.952  1.00  0.00           H  
ATOM   1010  N3    G    32      28.430  38.708  47.549  1.00  0.00           N  
ATOM   1011  C4    G    32      27.104  38.744  47.193  1.00  0.00           C  
ATOM   1012  C3'   G    32      26.995  40.466  43.438  1.00  0.00           C  
ATOM   1013  H3'   G    32      26.317  39.620  43.542  1.00  0.00           H  
ATOM   1014  C2'   G    32      27.950  40.421  44.614  1.00  0.00           C  
ATOM   1015  H2'   G    32      28.339  39.408  44.714  1.00  0.00           H  
ATOM   1016  O2'   G    32      29.042  41.310  44.442  1.00  0.00           O  
ATOM   1017 HO2'   G    32      29.513  41.086  43.636  1.00  0.00           H  
ATOM   1018  O3'   G    32      27.604  40.473  42.130  1.00  0.00           O  
ATOM   1019  P     U    33      27.566  39.159  41.297  1.00  0.00           P  
ATOM   1020  OP1   U    33      28.317  39.386  40.033  1.00  0.00           O  
ATOM   1021  OP2   U    33      26.194  38.554  41.363  1.00  0.00           O  
ATOM   1022  O5'   U    33      28.455  38.187  42.071  1.00  0.00           O  
ATOM   1023  C5'   U    33      29.913  38.445  42.300  1.00  0.00           C  
ATOM   1024  H5'   U    33      30.269  38.517  41.273  1.00  0.00           H  
ATOM   1025 H5''   U    33      30.128  39.383  42.812  1.00  0.00           H  
ATOM   1026  C4'   U    33      30.722  37.368  43.058  1.00  0.00           C  
ATOM   1027  H4'   U    33      31.753  37.711  43.148  1.00  0.00           H  
ATOM   1028  O4'   U    33      30.177  37.274  44.361  1.00  0.00           O  
ATOM   1029  C1'   U    33      30.177  35.924  44.879  1.00  0.00           C  
ATOM   1030  H1'   U    33      30.745  35.913  45.810  1.00  0.00           H  
ATOM   1031  N1    U    33      28.808  35.292  45.203  1.00  0.00           N  
ATOM   1032  C6    U    33      27.605  35.897  44.915  1.00  0.00           C  
ATOM   1033  H6    U    33      27.563  36.803  44.329  1.00  0.00           H  
ATOM   1034  C5    U    33      26.456  35.208  45.157  1.00  0.00           C  
ATOM   1035  H5    U    33      25.487  35.602  44.888  1.00  0.00           H  
ATOM   1036  C4    U    33      26.328  33.943  45.862  1.00  0.00           C  
ATOM   1037  O4    U    33      25.297  33.342  46.109  1.00  0.00           O  
ATOM   1038  N3    U    33      27.580  33.456  46.173  1.00  0.00           N  
ATOM   1039  H3    U    33      27.684  32.577  46.659  1.00  0.00           H  
ATOM   1040  C2    U    33      28.799  34.100  45.938  1.00  0.00           C  
ATOM   1041  O2    U    33      29.841  33.522  46.314  1.00  0.00           O  
ATOM   1042  C3'   U    33      30.583  35.989  42.489  1.00  0.00           C  
ATOM   1043  H3'   U    33      29.575  35.805  42.116  1.00  0.00           H  
ATOM   1044  C2'   U    33      30.780  35.107  43.781  1.00  0.00           C  
ATOM   1045  H2'   U    33      30.314  34.125  43.695  1.00  0.00           H  
ATOM   1046  O2'   U    33      32.132  35.024  44.160  1.00  0.00           O  
ATOM   1047 HO2'   U    33      32.605  34.322  43.707  1.00  0.00           H  
ATOM   1048  O3'   U    33      31.536  35.696  41.437  1.00  0.00           O  
ATOM   1049  P     G    34      31.327  34.312  40.613  1.00  0.00           P  
ATOM   1050  OP1   G    34      32.086  34.435  39.315  1.00  0.00           O  
ATOM   1051  OP2   G    34      29.899  34.005  40.585  1.00  0.00           O  
ATOM   1052  O5'   G    34      32.101  33.198  41.635  1.00  0.00           O  
ATOM   1053  C5'   G    34      33.475  33.210  41.828  1.00  0.00           C  
ATOM   1054  H5'   G    34      33.975  32.888  40.914  1.00  0.00           H  
ATOM   1055 H5''   G    34      33.679  34.275  41.942  1.00  0.00           H  
ATOM   1056  C4'   G    34      33.865  32.273  42.995  1.00  0.00           C  
ATOM   1057  H4'   G    34      34.945  32.278  43.141  1.00  0.00           H  
ATOM   1058  O4'   G    34      33.113  32.496  44.213  1.00  0.00           O  
ATOM   1059  C1'   G    34      32.683  31.247  44.730  1.00  0.00           C  
ATOM   1060  H1'   G    34      33.228  31.115  45.665  1.00  0.00           H  
ATOM   1061  N9    G    34      31.227  31.059  44.787  1.00  0.00           N  
ATOM   1062  C8    G    34      30.287  31.509  43.939  1.00  0.00           C  
ATOM   1063  H8    G    34      30.439  32.230  43.150  1.00  0.00           H  
ATOM   1064  N7    G    34      29.044  31.021  44.091  1.00  0.00           N  
ATOM   1065  C5    G    34      29.254  30.151  45.163  1.00  0.00           C  
ATOM   1066  C6    G    34      28.256  29.197  45.824  1.00  0.00           C  
ATOM   1067  O6    G    34      27.051  29.005  45.597  1.00  0.00           O  
ATOM   1068  N1    G    34      28.860  28.445  46.744  1.00  0.00           N  
ATOM   1069  H1    G    34      28.164  27.957  47.289  1.00  0.00           H  
ATOM   1070  C2    G    34      30.183  28.621  47.159  1.00  0.00           C  
ATOM   1071  N2    G    34      30.482  27.998  48.266  1.00  0.00           N  
ATOM   1072  H21   G    34      31.389  28.323  48.569  1.00  0.00           H  
ATOM   1073  H22   G    34      29.816  27.478  48.820  1.00  0.00           H  
ATOM   1074  N3    G    34      31.114  29.381  46.623  1.00  0.00           N  
ATOM   1075  C4    G    34      30.571  30.086  45.554  1.00  0.00           C  
ATOM   1076  C3'   G    34      33.529  30.815  42.565  1.00  0.00           C  
ATOM   1077  H3'   G    34      32.612  30.866  41.978  1.00  0.00           H  
ATOM   1078  C2'   G    34      33.300  30.129  43.876  1.00  0.00           C  
ATOM   1079  H2'   G    34      32.635  29.269  43.792  1.00  0.00           H  
ATOM   1080  O2'   G    34      34.543  29.676  44.405  1.00  0.00           O  
ATOM   1081 HO2'   G    34      34.786  28.842  43.996  1.00  0.00           H  
ATOM   1082  O3'   G    34      34.572  30.442  41.694  1.00  0.00           O  
ATOM   1083  P     C    35      34.399  29.121  40.845  1.00  0.00           P  
ATOM   1084  OP1   C    35      35.494  29.212  39.845  1.00  0.00           O  
ATOM   1085  OP2   C    35      32.938  29.034  40.377  1.00  0.00           O  
ATOM   1086  O5'   C    35      34.608  27.877  41.750  1.00  0.00           O  
ATOM   1087  C5'   C    35      35.911  27.473  42.144  1.00  0.00           C  
ATOM   1088  H5'   C    35      36.480  27.159  41.269  1.00  0.00           H  
ATOM   1089 H5''   C    35      36.429  28.371  42.481  1.00  0.00           H  
ATOM   1090  C4'   C    35      35.864  26.417  43.237  1.00  0.00           C  
ATOM   1091  H4'   C    35      36.902  26.128  43.403  1.00  0.00           H  
ATOM   1092  O4'   C    35      35.425  26.965  44.515  1.00  0.00           O  
ATOM   1093  C1'   C    35      34.754  25.909  45.196  1.00  0.00           C  
ATOM   1094  H1'   C    35      35.346  25.754  46.098  1.00  0.00           H  
ATOM   1095  N1    C    35      33.320  26.031  45.586  1.00  0.00           N  
ATOM   1096  C6    C    35      32.469  26.662  44.720  1.00  0.00           C  
ATOM   1097  H6    C    35      32.866  27.191  43.867  1.00  0.00           H  
ATOM   1098  C5    C    35      31.137  26.462  44.832  1.00  0.00           C  
ATOM   1099  H5    C    35      30.380  26.918  44.211  1.00  0.00           H  
ATOM   1100  C4    C    35      30.685  25.570  45.885  1.00  0.00           C  
ATOM   1101  N4    C    35      29.394  25.269  45.993  1.00  0.00           N  
ATOM   1102  H41   C    35      28.764  25.789  45.399  1.00  0.00           H  
ATOM   1103  H42   C    35      29.089  24.497  46.567  1.00  0.00           H  
ATOM   1104  N3    C    35      31.516  24.917  46.645  1.00  0.00           N  
ATOM   1105  C2    C    35      32.793  25.125  46.505  1.00  0.00           C  
ATOM   1106  O2    C    35      33.542  24.510  47.271  1.00  0.00           O  
ATOM   1107  C3'   C    35      35.011  25.177  42.965  1.00  0.00           C  
ATOM   1108  H3'   C    35      34.060  25.572  42.607  1.00  0.00           H  
ATOM   1109  C2'   C    35      34.981  24.596  44.396  1.00  0.00           C  
ATOM   1110  H2'   C    35      34.120  23.942  44.533  1.00  0.00           H  
ATOM   1111  O2'   C    35      36.185  24.072  44.893  1.00  0.00           O  
ATOM   1112 HO2'   C    35      36.272  23.238  44.425  1.00  0.00           H  
ATOM   1113  O3'   C    35      35.587  24.228  42.027  1.00  0.00           O  
ATOM   1114  P     G    36      35.004  22.687  41.856  1.00  0.00           P  
ATOM   1115  OP1   G    36      35.524  21.985  40.696  1.00  0.00           O  
ATOM   1116  OP2   G    36      33.552  22.824  41.979  1.00  0.00           O  
ATOM   1117  O5'   G    36      35.460  21.808  43.115  1.00  0.00           O  
ATOM   1118  C5'   G    36      36.845  21.339  43.226  1.00  0.00           C  
ATOM   1119  H5'   G    36      37.020  20.733  42.337  1.00  0.00           H  
ATOM   1120 H5''   G    36      37.422  22.263  43.254  1.00  0.00           H  
ATOM   1121  C4'   G    36      37.035  20.564  44.497  1.00  0.00           C  
ATOM   1122  H4'   G    36      38.089  20.293  44.561  1.00  0.00           H  
ATOM   1123  O4'   G    36      36.554  21.215  45.755  1.00  0.00           O  
ATOM   1124  C1'   G    36      35.811  20.294  46.495  1.00  0.00           C  
ATOM   1125  H1'   G    36      36.084  20.177  47.544  1.00  0.00           H  
ATOM   1126  N9    G    36      34.343  20.467  46.356  1.00  0.00           N  
ATOM   1127  C8    G    36      33.800  21.638  45.906  1.00  0.00           C  
ATOM   1128  H8    G    36      34.438  22.499  45.775  1.00  0.00           H  
ATOM   1129  N7    G    36      32.484  21.661  45.909  1.00  0.00           N  
ATOM   1130  C5    G    36      32.155  20.381  46.440  1.00  0.00           C  
ATOM   1131  C6    G    36      30.881  19.861  46.825  1.00  0.00           C  
ATOM   1132  O6    G    36      29.747  20.327  46.625  1.00  0.00           O  
ATOM   1133  N1    G    36      30.859  18.707  47.521  1.00  0.00           N  
ATOM   1134  H1    G    36      29.959  18.338  47.796  1.00  0.00           H  
ATOM   1135  C2    G    36      32.039  18.172  48.003  1.00  0.00           C  
ATOM   1136  N2    G    36      31.917  17.068  48.687  1.00  0.00           N  
ATOM   1137  H21   G    36      30.971  16.750  48.839  1.00  0.00           H  
ATOM   1138  H22   G    36      32.729  16.548  48.989  1.00  0.00           H  
ATOM   1139  N3    G    36      33.255  18.563  47.654  1.00  0.00           N  
ATOM   1140  C4    G    36      33.311  19.678  46.877  1.00  0.00           C  
ATOM   1141  C3'   G    36      36.203  19.312  44.401  1.00  0.00           C  
ATOM   1142  H3'   G    36      35.159  19.469  44.129  1.00  0.00           H  
ATOM   1143  C2'   G    36      36.204  18.940  45.896  1.00  0.00           C  
ATOM   1144  H2'   G    36      35.458  18.167  46.080  1.00  0.00           H  
ATOM   1145  O2'   G    36      37.433  18.483  46.300  1.00  0.00           O  
ATOM   1146 HO2'   G    36      37.540  17.607  45.923  1.00  0.00           H  
ATOM   1147  O3'   G    36      36.777  18.259  43.697  1.00  0.00           O  
ATOM   1148  P     G    37      35.960  17.304  42.777  1.00  0.00           P  
ATOM   1149  OP1   G    37      36.970  16.500  42.041  1.00  0.00           O  
ATOM   1150  OP2   G    37      35.008  18.072  41.938  1.00  0.00           O  
ATOM   1151  O5'   G    37      35.167  16.469  43.878  1.00  0.00           O  
ATOM   1152  C5'   G    37      35.814  15.467  44.532  1.00  0.00           C  
ATOM   1153  H5'   G    37      36.425  14.976  43.774  1.00  0.00           H  
ATOM   1154 H5''   G    37      36.613  15.709  45.232  1.00  0.00           H  
ATOM   1155  C4'   G    37      34.956  14.528  45.263  1.00  0.00           C  
ATOM   1156  H4'   G    37      35.605  13.836  45.799  1.00  0.00           H  
ATOM   1157  O4'   G    37      34.199  15.286  46.134  1.00  0.00           O  
ATOM   1158  C1'   G    37      32.884  14.657  46.258  1.00  0.00           C  
ATOM   1159  H1'   G    37      32.707  14.542  47.327  1.00  0.00           H  
ATOM   1160  N9    G    37      31.834  15.538  45.709  1.00  0.00           N  
ATOM   1161  C8    G    37      31.920  16.626  44.918  1.00  0.00           C  
ATOM   1162  H8    G    37      32.874  17.010  44.588  1.00  0.00           H  
ATOM   1163  N7    G    37      30.834  17.303  44.587  1.00  0.00           N  
ATOM   1164  C5    G    37      29.899  16.475  45.266  1.00  0.00           C  
ATOM   1165  C6    G    37      28.476  16.537  45.311  1.00  0.00           C  
ATOM   1166  O6    G    37      27.757  17.247  44.720  1.00  0.00           O  
ATOM   1167  N1    G    37      27.901  15.587  46.064  1.00  0.00           N  
ATOM   1168  H1    G    37      26.904  15.687  46.190  1.00  0.00           H  
ATOM   1169  C2    G    37      28.496  14.588  46.710  1.00  0.00           C  
ATOM   1170  N2    G    37      27.789  13.675  47.244  1.00  0.00           N  
ATOM   1171  H21   G    37      26.807  13.870  47.372  1.00  0.00           H  
ATOM   1172  H22   G    37      28.280  12.891  47.649  1.00  0.00           H  
ATOM   1173  N3    G    37      29.848  14.475  46.792  1.00  0.00           N  
ATOM   1174  C4    G    37      30.497  15.480  46.039  1.00  0.00           C  
ATOM   1175  C3'   G    37      34.031  13.720  44.401  1.00  0.00           C  
ATOM   1176  H3'   G    37      33.686  14.302  43.546  1.00  0.00           H  
ATOM   1177  C2'   G    37      32.909  13.333  45.404  1.00  0.00           C  
ATOM   1178  H2'   G    37      31.964  13.162  44.887  1.00  0.00           H  
ATOM   1179  O2'   G    37      33.264  12.291  46.290  1.00  0.00           O  
ATOM   1180 HO2'   G    37      32.485  12.076  46.808  1.00  0.00           H  
ATOM   1181  O3'   G    37      34.659  12.541  43.955  1.00  0.00           O  
ATOM   1182  P     C    38      33.979  11.591  42.876  1.00  0.00           P  
ATOM   1183  OP1   C    38      34.716  10.273  42.810  1.00  0.00           O  
ATOM   1184  OP2   C    38      34.040  12.540  41.768  1.00  0.00           O  
ATOM   1185  O5'   C    38      32.496  11.322  43.205  1.00  0.00           O  
ATOM   1186  C5'   C    38      32.127  10.074  43.714  1.00  0.00           C  
ATOM   1187  H5'   C    38      32.390   9.431  42.874  1.00  0.00           H  
ATOM   1188 H5''   C    38      32.638   9.820  44.643  1.00  0.00           H  
ATOM   1189  C4'   C    38      30.569  10.159  43.962  1.00  0.00           C  
ATOM   1190  H4'   C    38      30.427   9.326  44.650  1.00  0.00           H  
ATOM   1191  O4'   C    38      30.138  11.302  44.601  1.00  0.00           O  
ATOM   1192  C1'   C    38      28.746  11.455  44.463  1.00  0.00           C  
ATOM   1193  H1'   C    38      28.212  11.443  45.413  1.00  0.00           H  
ATOM   1194  N1    C    38      28.442  12.737  43.641  1.00  0.00           N  
ATOM   1195  C6    C    38      29.434  13.538  43.065  1.00  0.00           C  
ATOM   1196  H6    C    38      30.467  13.231  42.985  1.00  0.00           H  
ATOM   1197  C5    C    38      29.030  14.599  42.415  1.00  0.00           C  
ATOM   1198  H5    C    38      29.776  15.113  41.827  1.00  0.00           H  
ATOM   1199  C4    C    38      27.668  14.990  42.440  1.00  0.00           C  
ATOM   1200  N4    C    38      27.319  16.015  41.731  1.00  0.00           N  
ATOM   1201  H41   C    38      26.492  16.454  42.109  1.00  0.00           H  
ATOM   1202  H42   C    38      27.955  16.646  41.266  1.00  0.00           H  
ATOM   1203  N3    C    38      26.739  14.297  43.065  1.00  0.00           N  
ATOM   1204  C2    C    38      27.143  13.228  43.706  1.00  0.00           C  
ATOM   1205  O2    C    38      26.317  12.687  44.417  1.00  0.00           O  
ATOM   1206  C3'   C    38      29.606  10.072  42.837  1.00  0.00           C  
ATOM   1207  H3'   C    38      29.854  10.879  42.147  1.00  0.00           H  
ATOM   1208  C2'   C    38      28.236  10.300  43.591  1.00  0.00           C  
ATOM   1209  H2'   C    38      27.464  10.622  42.892  1.00  0.00           H  
ATOM   1210  O2'   C    38      27.799   9.209  44.361  1.00  0.00           O  
ATOM   1211 HO2'   C    38      26.928   9.460  44.677  1.00  0.00           H  
ATOM   1212  O3'   C    38      29.703   8.895  42.116  1.00  0.00           O  
ATOM   1213  P     A    39      29.202   8.761  40.711  1.00  0.00           P  
ATOM   1214  OP1   A    39      29.666   7.443  40.310  1.00  0.00           O  
ATOM   1215  OP2   A    39      29.618   9.955  40.016  1.00  0.00           O  
ATOM   1216  O5'   A    39      27.662   8.907  40.780  1.00  0.00           O  
ATOM   1217  C5'   A    39      26.829   7.916  41.402  1.00  0.00           C  
ATOM   1218  H5'   A    39      26.776   7.034  40.765  1.00  0.00           H  
ATOM   1219 H5''   A    39      27.138   7.591  42.396  1.00  0.00           H  
ATOM   1220  C4'   A    39      25.391   8.391  41.590  1.00  0.00           C  
ATOM   1221  H4'   A    39      24.810   7.814  42.310  1.00  0.00           H  
ATOM   1222  O4'   A    39      25.358   9.696  42.136  1.00  0.00           O  
ATOM   1223  C1'   A    39      24.394  10.459  41.459  1.00  0.00           C  
ATOM   1224  H1'   A    39      23.815  10.909  42.265  1.00  0.00           H  
ATOM   1225  N9    A    39      25.015  11.500  40.651  1.00  0.00           N  
ATOM   1226  C8    A    39      26.352  11.825  40.617  1.00  0.00           C  
ATOM   1227  H8    A    39      27.111  11.216  41.085  1.00  0.00           H  
ATOM   1228  N7    A    39      26.581  12.899  39.952  1.00  0.00           N  
ATOM   1229  C5    A    39      25.252  13.431  39.768  1.00  0.00           C  
ATOM   1230  C6    A    39      24.677  14.620  39.291  1.00  0.00           C  
ATOM   1231  N6    A    39      25.292  15.653  38.800  1.00  0.00           N  
ATOM   1232  H61   A    39      26.237  15.778  39.135  1.00  0.00           H  
ATOM   1233  H62   A    39      24.811  16.370  38.276  1.00  0.00           H  
ATOM   1234  N1    A    39      23.350  14.682  38.904  1.00  0.00           N  
ATOM   1235  C2    A    39      22.555  13.695  39.310  1.00  0.00           C  
ATOM   1236  H2    A    39      21.525  13.850  39.023  1.00  0.00           H  
ATOM   1237  N3    A    39      22.960  12.598  39.943  1.00  0.00           N  
ATOM   1238  C4    A    39      24.312  12.517  40.075  1.00  0.00           C  
ATOM   1239  C3'   A    39      24.753   8.668  40.193  1.00  0.00           C  
ATOM   1240  H3'   A    39      25.452   9.190  39.539  1.00  0.00           H  
ATOM   1241  C2'   A    39      23.537   9.504  40.567  1.00  0.00           C  
ATOM   1242  H2'   A    39      23.239   9.957  39.622  1.00  0.00           H  
ATOM   1243  O2'   A    39      22.475   8.830  41.276  1.00  0.00           O  
ATOM   1244 HO2'   A    39      22.284   8.081  40.707  1.00  0.00           H  
ATOM   1245  O3'   A    39      24.434   7.405  39.622  1.00  0.00           O  
ATOM   1246  P     C    40      24.334   7.348  38.039  1.00  0.00           P  
ATOM   1247  OP1   C    40      24.011   5.961  37.623  1.00  0.00           O  
ATOM   1248  OP2   C    40      25.614   7.974  37.563  1.00  0.00           O  
ATOM   1249  O5'   C    40      23.209   8.335  37.502  1.00  0.00           O  
ATOM   1250  C5'   C    40      21.846   7.897  37.598  1.00  0.00           C  
ATOM   1251  H5'   C    40      21.809   6.877  37.216  1.00  0.00           H  
ATOM   1252 H5''   C    40      21.504   7.962  38.631  1.00  0.00           H  
ATOM   1253  C4'   C    40      20.930   8.782  36.694  1.00  0.00           C  
ATOM   1254  H4'   C    40      19.879   8.623  36.937  1.00  0.00           H  
ATOM   1255  O4'   C    40      21.204  10.169  37.122  1.00  0.00           O  
ATOM   1256  C1'   C    40      21.358  11.022  35.980  1.00  0.00           C  
ATOM   1257  H1'   C    40      20.613  11.815  36.040  1.00  0.00           H  
ATOM   1258  N1    C    40      22.693  11.674  35.924  1.00  0.00           N  
ATOM   1259  C6    C    40      23.682  11.404  36.809  1.00  0.00           C  
ATOM   1260  H6    C    40      23.476  10.730  37.627  1.00  0.00           H  
ATOM   1261  C5    C    40      24.924  11.973  36.692  1.00  0.00           C  
ATOM   1262  H5    C    40      25.732  11.753  37.374  1.00  0.00           H  
ATOM   1263  C4    C    40      25.061  12.994  35.700  1.00  0.00           C  
ATOM   1264  N4    C    40      26.177  13.659  35.543  1.00  0.00           N  
ATOM   1265  H41   C    40      26.946  13.477  36.173  1.00  0.00           H  
ATOM   1266  H42   C    40      26.261  14.454  34.926  1.00  0.00           H  
ATOM   1267  N3    C    40      24.111  13.332  34.855  1.00  0.00           N  
ATOM   1268  C2    C    40      22.905  12.702  34.952  1.00  0.00           C  
ATOM   1269  O2    C    40      22.117  13.043  34.132  1.00  0.00           O  
ATOM   1270  C3'   C    40      21.268   8.741  35.245  1.00  0.00           C  
ATOM   1271  H3'   C    40      22.338   8.587  35.108  1.00  0.00           H  
ATOM   1272  C2'   C    40      20.932  10.134  34.815  1.00  0.00           C  
ATOM   1273  H2'   C    40      21.384  10.388  33.856  1.00  0.00           H  
ATOM   1274  O2'   C    40      19.509  10.329  34.659  1.00  0.00           O  
ATOM   1275 HO2'   C    40      19.342  10.842  33.865  1.00  0.00           H  
ATOM   1276  O3'   C    40      20.475   7.888  34.400  1.00  0.00           O  
ATOM   1277  P     A    41      21.023   7.156  33.181  1.00  0.00           P  
ATOM   1278  OP1   A    41      19.894   6.314  32.640  1.00  0.00           O  
ATOM   1279  OP2   A    41      22.252   6.351  33.428  1.00  0.00           O  
ATOM   1280  O5'   A    41      21.289   8.359  32.205  1.00  0.00           O  
ATOM   1281  C5'   A    41      20.441   8.678  31.127  1.00  0.00           C  
ATOM   1282  H5'   A    41      20.190   7.811  30.514  1.00  0.00           H  
ATOM   1283 H5''   A    41      19.566   9.272  31.393  1.00  0.00           H  
ATOM   1284  C4'   A    41      21.212   9.617  30.262  1.00  0.00           C  
ATOM   1285  H4'   A    41      20.593   9.912  29.415  1.00  0.00           H  
ATOM   1286  O4'   A    41      21.666  10.802  30.907  1.00  0.00           O  
ATOM   1287  C1'   A    41      22.635  11.451  30.079  1.00  0.00           C  
ATOM   1288  H1'   A    41      22.306  12.370  29.593  1.00  0.00           H  
ATOM   1289  N9    A    41      23.809  11.676  30.929  1.00  0.00           N  
ATOM   1290  C8    A    41      24.251  10.973  32.035  1.00  0.00           C  
ATOM   1291  H8    A    41      23.607  10.184  32.394  1.00  0.00           H  
ATOM   1292  N7    A    41      25.417  11.393  32.492  1.00  0.00           N  
ATOM   1293  C5    A    41      25.828  12.338  31.605  1.00  0.00           C  
ATOM   1294  C6    A    41      26.979  13.205  31.444  1.00  0.00           C  
ATOM   1295  N6    A    41      28.052  13.132  32.127  1.00  0.00           N  
ATOM   1296  H61   A    41      28.065  12.485  32.903  1.00  0.00           H  
ATOM   1297  H62   A    41      28.682  13.920  32.126  1.00  0.00           H  
ATOM   1298  N1    A    41      27.018  13.982  30.389  1.00  0.00           N  
ATOM   1299  C2    A    41      26.000  14.023  29.528  1.00  0.00           C  
ATOM   1300  H2    A    41      26.118  14.820  28.810  1.00  0.00           H  
ATOM   1301  N3    A    41      24.901  13.323  29.545  1.00  0.00           N  
ATOM   1302  C4    A    41      24.807  12.527  30.652  1.00  0.00           C  
ATOM   1303  C3'   A    41      22.541   9.060  29.623  1.00  0.00           C  
ATOM   1304  H3'   A    41      23.223   8.802  30.433  1.00  0.00           H  
ATOM   1305  C2'   A    41      22.982  10.410  28.995  1.00  0.00           C  
ATOM   1306  H2'   A    41      24.064  10.373  28.871  1.00  0.00           H  
ATOM   1307  O2'   A    41      22.399  10.771  27.761  1.00  0.00           O  
ATOM   1308 HO2'   A    41      23.088  10.731  27.093  1.00  0.00           H  
ATOM   1309  O3'   A    41      22.470   7.994  28.729  1.00  0.00           O  
ATOM   1310  P     G    42      23.714   7.271  28.059  1.00  0.00           P  
ATOM   1311  OP1   G    42      23.174   6.130  27.374  1.00  0.00           O  
ATOM   1312  OP2   G    42      24.643   7.057  29.183  1.00  0.00           O  
ATOM   1313  O5'   G    42      24.474   8.218  27.055  1.00  0.00           O  
ATOM   1314  C5'   G    42      24.029   8.623  25.780  1.00  0.00           C  
ATOM   1315  H5'   G    42      24.222   7.731  25.183  1.00  0.00           H  
ATOM   1316 H5''   G    42      22.956   8.813  25.799  1.00  0.00           H  
ATOM   1317  C4'   G    42      24.668   9.876  25.146  1.00  0.00           C  
ATOM   1318  H4'   G    42      24.090  10.247  24.299  1.00  0.00           H  
ATOM   1319  O4'   G    42      24.701  10.870  26.240  1.00  0.00           O  
ATOM   1320  C1'   G    42      25.905  11.582  26.131  1.00  0.00           C  
ATOM   1321  H1'   G    42      25.525  12.598  26.018  1.00  0.00           H  
ATOM   1322  N9    G    42      26.818  11.502  27.322  1.00  0.00           N  
ATOM   1323  C8    G    42      26.810  10.472  28.232  1.00  0.00           C  
ATOM   1324  H8    G    42      26.198   9.590  28.119  1.00  0.00           H  
ATOM   1325  N7    G    42      27.667  10.660  29.236  1.00  0.00           N  
ATOM   1326  C5    G    42      28.306  11.816  28.796  1.00  0.00           C  
ATOM   1327  C6    G    42      29.484  12.417  29.345  1.00  0.00           C  
ATOM   1328  O6    G    42      30.107  12.143  30.372  1.00  0.00           O  
ATOM   1329  N1    G    42      30.068  13.353  28.514  1.00  0.00           N  
ATOM   1330  H1    G    42      31.039  13.582  28.674  1.00  0.00           H  
ATOM   1331  C2    G    42      29.531  13.755  27.366  1.00  0.00           C  
ATOM   1332  N2    G    42      30.112  14.724  26.750  1.00  0.00           N  
ATOM   1333  H21   G    42      29.556  15.088  25.990  1.00  0.00           H  
ATOM   1334  H22   G    42      31.006  15.121  27.003  1.00  0.00           H  
ATOM   1335  N3    G    42      28.417  13.252  26.814  1.00  0.00           N  
ATOM   1336  C4    G    42      27.920  12.208  27.569  1.00  0.00           C  
ATOM   1337  C3'   G    42      26.149   9.615  24.764  1.00  0.00           C  
ATOM   1338  H3'   G    42      26.655   9.031  25.533  1.00  0.00           H  
ATOM   1339  C2'   G    42      26.630  11.086  24.823  1.00  0.00           C  
ATOM   1340  H2'   G    42      27.719  11.063  24.854  1.00  0.00           H  
ATOM   1341  O2'   G    42      26.109  11.729  23.734  1.00  0.00           O  
ATOM   1342 HO2'   G    42      26.118  12.659  23.973  1.00  0.00           H  
ATOM   1343  O3'   G    42      26.370   8.979  23.527  1.00  0.00           O  
ATOM   1344  P     G    43      27.848   8.492  23.116  1.00  0.00           P  
ATOM   1345  OP1   G    43      27.657   7.918  21.760  1.00  0.00           O  
ATOM   1346  OP2   G    43      28.379   7.668  24.248  1.00  0.00           O  
ATOM   1347  O5'   G    43      28.791   9.771  22.990  1.00  0.00           O  
ATOM   1348  C5'   G    43      28.709  10.661  21.948  1.00  0.00           C  
ATOM   1349  H5'   G    43      28.856  10.194  20.974  1.00  0.00           H  
ATOM   1350 H5''   G    43      27.753  11.183  21.976  1.00  0.00           H  
ATOM   1351  C4'   G    43      29.786  11.749  22.093  1.00  0.00           C  
ATOM   1352  H4'   G    43      29.570  12.537  21.371  1.00  0.00           H  
ATOM   1353  O4'   G    43      29.663  12.404  23.375  1.00  0.00           O  
ATOM   1354  C1'   G    43      30.995  12.752  23.882  1.00  0.00           C  
ATOM   1355  H1'   G    43      30.962  13.800  24.179  1.00  0.00           H  
ATOM   1356  N9    G    43      31.317  11.876  25.035  1.00  0.00           N  
ATOM   1357  C8    G    43      30.631  10.813  25.641  1.00  0.00           C  
ATOM   1358  H8    G    43      29.780  10.315  25.203  1.00  0.00           H  
ATOM   1359  N7    G    43      31.101  10.545  26.835  1.00  0.00           N  
ATOM   1360  C5    G    43      32.198  11.385  27.020  1.00  0.00           C  
ATOM   1361  C6    G    43      33.212  11.372  28.041  1.00  0.00           C  
ATOM   1362  O6    G    43      33.246  10.835  29.102  1.00  0.00           O  
ATOM   1363  N1    G    43      34.293  12.158  27.689  1.00  0.00           N  
ATOM   1364  H1    G    43      35.001  12.207  28.407  1.00  0.00           H  
ATOM   1365  C2    G    43      34.275  12.982  26.617  1.00  0.00           C  
ATOM   1366  N2    G    43      35.331  13.821  26.581  1.00  0.00           N  
ATOM   1367  H21   G    43      35.958  13.814  27.373  1.00  0.00           H  
ATOM   1368  H22   G    43      35.547  14.379  25.768  1.00  0.00           H  
ATOM   1369  N3    G    43      33.381  13.048  25.590  1.00  0.00           N  
ATOM   1370  C4    G    43      32.323  12.161  25.916  1.00  0.00           C  
ATOM   1371  C3'   G    43      31.228  11.297  22.027  1.00  0.00           C  
ATOM   1372  H3'   G    43      31.367  10.388  22.612  1.00  0.00           H  
ATOM   1373  C2'   G    43      31.942  12.468  22.690  1.00  0.00           C  
ATOM   1374  H2'   G    43      32.922  12.144  23.040  1.00  0.00           H  
ATOM   1375  O2'   G    43      32.043  13.606  21.859  1.00  0.00           O  
ATOM   1376 HO2'   G    43      32.754  14.101  22.272  1.00  0.00           H  
ATOM   1377  O3'   G    43      31.663  11.204  20.688  1.00  0.00           O  
ATOM   1378  P     C    44      32.775  10.152  20.275  1.00  0.00           P  
ATOM   1379  OP1   C    44      33.130  10.284  18.843  1.00  0.00           O  
ATOM   1380  OP2   C    44      32.410   8.831  20.815  1.00  0.00           O  
ATOM   1381  O5'   C    44      34.011  10.654  21.153  1.00  0.00           O  
ATOM   1382  C5'   C    44      34.766  11.845  20.985  1.00  0.00           C  
ATOM   1383  H5'   C    44      35.184  11.844  19.978  1.00  0.00           H  
ATOM   1384 H5''   C    44      34.202  12.765  21.139  1.00  0.00           H  
ATOM   1385  C4'   C    44      35.895  11.818  21.955  1.00  0.00           C  
ATOM   1386  H4'   C    44      36.525  12.650  21.641  1.00  0.00           H  
ATOM   1387  O4'   C    44      35.460  11.953  23.274  1.00  0.00           O  
ATOM   1388  C1'   C    44      36.396  11.396  24.267  1.00  0.00           C  
ATOM   1389  H1'   C    44      36.800  12.182  24.905  1.00  0.00           H  
ATOM   1390  N1    C    44      35.721  10.382  25.156  1.00  0.00           N  
ATOM   1391  C6    C    44      34.570   9.705  24.799  1.00  0.00           C  
ATOM   1392  H6    C    44      34.163   9.835  23.807  1.00  0.00           H  
ATOM   1393  C5    C    44      33.973   8.827  25.648  1.00  0.00           C  
ATOM   1394  H5    C    44      33.145   8.215  25.321  1.00  0.00           H  
ATOM   1395  C4    C    44      34.576   8.699  26.877  1.00  0.00           C  
ATOM   1396  N4    C    44      34.044   7.915  27.756  1.00  0.00           N  
ATOM   1397  H41   C    44      34.375   8.140  28.683  1.00  0.00           H  
ATOM   1398  H42   C    44      33.179   7.454  27.512  1.00  0.00           H  
ATOM   1399  N3    C    44      35.731   9.228  27.226  1.00  0.00           N  
ATOM   1400  C2    C    44      36.297  10.079  26.392  1.00  0.00           C  
ATOM   1401  O2    C    44      37.336  10.603  26.746  1.00  0.00           O  
ATOM   1402  C3'   C    44      36.703  10.551  22.011  1.00  0.00           C  
ATOM   1403  H3'   C    44      36.039   9.689  22.072  1.00  0.00           H  
ATOM   1404  C2'   C    44      37.530  10.813  23.312  1.00  0.00           C  
ATOM   1405  H2'   C    44      37.929   9.853  23.640  1.00  0.00           H  
ATOM   1406  O2'   C    44      38.523  11.813  23.068  1.00  0.00           O  
ATOM   1407 HO2'   C    44      39.074  11.637  22.302  1.00  0.00           H  
ATOM   1408  O3'   C    44      37.587  10.265  20.883  1.00  0.00           O  
ATOM   1409  P     A    45      37.926   8.856  20.399  1.00  0.00           P  
ATOM   1410  OP1   A    45      39.139   8.899  19.567  1.00  0.00           O  
ATOM   1411  OP2   A    45      36.752   8.134  19.912  1.00  0.00           O  
ATOM   1412  O5'   A    45      38.330   8.226  21.767  1.00  0.00           O  
ATOM   1413  C5'   A    45      39.613   8.366  22.371  1.00  0.00           C  
ATOM   1414  H5'   A    45      40.397   7.999  21.709  1.00  0.00           H  
ATOM   1415 H5''   A    45      39.812   9.427  22.524  1.00  0.00           H  
ATOM   1416  C4'   A    45      39.698   7.475  23.624  1.00  0.00           C  
ATOM   1417  H4'   A    45      40.581   7.730  24.210  1.00  0.00           H  
ATOM   1418  O4'   A    45      38.654   7.758  24.499  1.00  0.00           O  
ATOM   1419  C1'   A    45      38.346   6.480  25.119  1.00  0.00           C  
ATOM   1420  H1'   A    45      38.262   6.470  26.205  1.00  0.00           H  
ATOM   1421  N9    A    45      37.044   6.115  24.597  1.00  0.00           N  
ATOM   1422  C8    A    45      36.235   6.816  23.709  1.00  0.00           C  
ATOM   1423  H8    A    45      36.618   7.671  23.172  1.00  0.00           H  
ATOM   1424  N7    A    45      34.977   6.433  23.685  1.00  0.00           N  
ATOM   1425  C5    A    45      34.931   5.449  24.620  1.00  0.00           C  
ATOM   1426  C6    A    45      33.970   4.428  24.958  1.00  0.00           C  
ATOM   1427  N6    A    45      32.765   4.417  24.472  1.00  0.00           N  
ATOM   1428  H61   A    45      32.127   3.660  24.672  1.00  0.00           H  
ATOM   1429  H62   A    45      32.537   5.088  23.752  1.00  0.00           H  
ATOM   1430  N1    A    45      34.275   3.420  25.750  1.00  0.00           N  
ATOM   1431  C2    A    45      35.555   3.318  26.199  1.00  0.00           C  
ATOM   1432  H2    A    45      35.729   2.558  26.946  1.00  0.00           H  
ATOM   1433  N3    A    45      36.522   4.183  25.998  1.00  0.00           N  
ATOM   1434  C4    A    45      36.177   5.186  25.082  1.00  0.00           C  
ATOM   1435  C3'   A    45      39.801   5.993  23.263  1.00  0.00           C  
ATOM   1436  H3'   A    45      39.049   5.858  22.485  1.00  0.00           H  
ATOM   1437  C2'   A    45      39.283   5.299  24.577  1.00  0.00           C  
ATOM   1438  H2'   A    45      38.671   4.419  24.375  1.00  0.00           H  
ATOM   1439  O2'   A    45      40.265   5.196  25.565  1.00  0.00           O  
ATOM   1440 HO2'   A    45      41.024   4.748  25.185  1.00  0.00           H  
ATOM   1441  O3'   A    45      41.110   5.549  22.911  1.00  0.00           O  
ATOM   1442  P     C    46      41.426   4.513  21.881  1.00  0.00           P  
ATOM   1443  OP1   C    46      42.846   4.275  22.022  1.00  0.00           O  
ATOM   1444  OP2   C    46      40.966   5.017  20.595  1.00  0.00           O  
ATOM   1445  O5'   C    46      40.569   3.270  22.289  1.00  0.00           O  
ATOM   1446  C5'   C    46      40.989   2.453  23.391  1.00  0.00           C  
ATOM   1447  H5'   C    46      41.928   1.967  23.129  1.00  0.00           H  
ATOM   1448 H5''   C    46      41.138   3.121  24.239  1.00  0.00           H  
ATOM   1449  C4'   C    46      39.955   1.421  23.747  1.00  0.00           C  
ATOM   1450  H4'   C    46      40.382   0.803  24.536  1.00  0.00           H  
ATOM   1451  O4'   C    46      38.780   2.021  24.195  1.00  0.00           O  
ATOM   1452  C1'   C    46      37.637   1.256  23.786  1.00  0.00           C  
ATOM   1453  H1'   C    46      37.123   1.044  24.723  1.00  0.00           H  
ATOM   1454  N1    C    46      36.741   2.037  22.871  1.00  0.00           N  
ATOM   1455  C6    C    46      37.180   3.119  22.174  1.00  0.00           C  
ATOM   1456  H6    C    46      38.241   3.301  22.087  1.00  0.00           H  
ATOM   1457  C5    C    46      36.303   3.855  21.378  1.00  0.00           C  
ATOM   1458  H5    C    46      36.596   4.708  20.784  1.00  0.00           H  
ATOM   1459  C4    C    46      34.933   3.459  21.534  1.00  0.00           C  
ATOM   1460  N4    C    46      34.058   4.104  20.947  1.00  0.00           N  
ATOM   1461  H41   C    46      33.115   3.801  21.142  1.00  0.00           H  
ATOM   1462  H42   C    46      34.370   4.976  20.543  1.00  0.00           H  
ATOM   1463  N3    C    46      34.454   2.482  22.232  1.00  0.00           N  
ATOM   1464  C2    C    46      35.366   1.723  22.952  1.00  0.00           C  
ATOM   1465  O2    C    46      34.939   0.742  23.600  1.00  0.00           O  
ATOM   1466  C3'   C    46      39.556   0.398  22.690  1.00  0.00           C  
ATOM   1467  H3'   C    46      39.464   0.981  21.774  1.00  0.00           H  
ATOM   1468  C2'   C    46      38.171   0.037  23.101  1.00  0.00           C  
ATOM   1469  H2'   C    46      37.538  -0.241  22.259  1.00  0.00           H  
ATOM   1470  O2'   C    46      38.125  -1.072  24.047  1.00  0.00           O  
ATOM   1471 HO2'   C    46      38.929  -1.564  23.863  1.00  0.00           H  
ATOM   1472  O3'   C    46      40.349  -0.746  22.587  1.00  0.00           O  
ATOM   1473  P     U    47      41.634  -0.793  21.610  1.00  0.00           P  
ATOM   1474  OP1   U    47      41.381   0.227  20.545  1.00  0.00           O  
ATOM   1475  OP2   U    47      41.841  -2.246  21.235  1.00  0.00           O  
ATOM   1476  O5'   U    47      42.817  -0.465  22.540  1.00  0.00           O  
ATOM   1477  C5'   U    47      42.954  -1.037  23.795  1.00  0.00           C  
ATOM   1478  H5'   U    47      41.993  -0.926  24.298  1.00  0.00           H  
ATOM   1479 H5''   U    47      43.116  -2.103  23.637  1.00  0.00           H  
ATOM   1480  C4'   U    47      44.061  -0.434  24.678  1.00  0.00           C  
ATOM   1481  H4'   U    47      44.110  -1.056  25.572  1.00  0.00           H  
ATOM   1482  O4'   U    47      45.276  -0.630  24.036  1.00  0.00           O  
ATOM   1483  C1'   U    47      46.233   0.062  24.720  1.00  0.00           C  
ATOM   1484  H1'   U    47      46.823  -0.612  25.341  1.00  0.00           H  
ATOM   1485  N1    U    47      47.206   0.709  23.809  1.00  0.00           N  
ATOM   1486  C6    U    47      46.715   1.673  22.975  1.00  0.00           C  
ATOM   1487  H6    U    47      45.745   2.100  23.182  1.00  0.00           H  
ATOM   1488  C5    U    47      47.408   2.041  21.879  1.00  0.00           C  
ATOM   1489  H5    U    47      47.003   2.866  21.311  1.00  0.00           H  
ATOM   1490  C4    U    47      48.671   1.409  21.545  1.00  0.00           C  
ATOM   1491  O4    U    47      49.366   1.541  20.528  1.00  0.00           O  
ATOM   1492  N3    U    47      49.165   0.590  22.502  1.00  0.00           N  
ATOM   1493  H3    U    47      50.117   0.283  22.361  1.00  0.00           H  
ATOM   1494  C2    U    47      48.490   0.146  23.625  1.00  0.00           C  
ATOM   1495  O2    U    47      48.966  -0.712  24.356  1.00  0.00           O  
ATOM   1496  C3'   U    47      44.001   0.982  25.179  1.00  0.00           C  
ATOM   1497  H3'   U    47      43.772   1.568  24.289  1.00  0.00           H  
ATOM   1498  C2'   U    47      45.471   1.029  25.619  1.00  0.00           C  
ATOM   1499  H2'   U    47      45.859   2.044  25.538  1.00  0.00           H  
ATOM   1500  O2'   U    47      45.732   0.591  26.969  1.00  0.00           O  
ATOM   1501 HO2'   U    47      45.194   1.175  27.510  1.00  0.00           H  
ATOM   1502  O3'   U    47      42.975   1.101  26.184  1.00  0.00           O  
ATOM   1503  P     A    48      42.712   2.436  26.992  1.00  0.00           P  
ATOM   1504  OP1   A    48      41.548   2.254  27.955  1.00  0.00           O  
ATOM   1505  OP2   A    48      42.663   3.584  26.054  1.00  0.00           O  
ATOM   1506  O5'   A    48      44.022   2.661  27.843  1.00  0.00           O  
ATOM   1507  C5'   A    48      44.038   2.709  29.260  1.00  0.00           C  
ATOM   1508  H5'   A    48      43.511   3.586  29.634  1.00  0.00           H  
ATOM   1509 H5''   A    48      43.584   1.795  29.644  1.00  0.00           H  
ATOM   1510  C4'   A    48      45.415   2.695  29.915  1.00  0.00           C  
ATOM   1511  H4'   A    48      45.305   2.720  30.999  1.00  0.00           H  
ATOM   1512  O4'   A    48      45.964   1.405  29.675  1.00  0.00           O  
ATOM   1513  C1'   A    48      47.414   1.516  29.611  1.00  0.00           C  
ATOM   1514  H1'   A    48      47.922   1.848  30.516  1.00  0.00           H  
ATOM   1515  N9    A    48      48.135   0.378  29.055  1.00  0.00           N  
ATOM   1516  C8    A    48      48.541   0.149  27.738  1.00  0.00           C  
ATOM   1517  H8    A    48      48.356   0.938  27.023  1.00  0.00           H  
ATOM   1518  N7    A    48      49.048  -1.078  27.499  1.00  0.00           N  
ATOM   1519  C5    A    48      48.939  -1.649  28.783  1.00  0.00           C  
ATOM   1520  C6    A    48      49.260  -2.944  29.323  1.00  0.00           C  
ATOM   1521  N6    A    48      49.482  -3.984  28.549  1.00  0.00           N  
ATOM   1522  H61   A    48      49.777  -4.872  28.928  1.00  0.00           H  
ATOM   1523  H62   A    48      49.461  -3.875  27.545  1.00  0.00           H  
ATOM   1524  N1    A    48      49.118  -3.215  30.596  1.00  0.00           N  
ATOM   1525  C2    A    48      48.787  -2.204  31.371  1.00  0.00           C  
ATOM   1526  H2    A    48      48.791  -2.513  32.406  1.00  0.00           H  
ATOM   1527  N3    A    48      48.415  -0.970  31.095  1.00  0.00           N  
ATOM   1528  C4    A    48      48.440  -0.778  29.743  1.00  0.00           C  
ATOM   1529  C3'   A    48      46.390   3.674  29.392  1.00  0.00           C  
ATOM   1530  H3'   A    48      45.850   4.380  28.761  1.00  0.00           H  
ATOM   1531  C2'   A    48      47.474   2.818  28.713  1.00  0.00           C  
ATOM   1532  H2'   A    48      47.229   2.698  27.658  1.00  0.00           H  
ATOM   1533  O2'   A    48      48.731   3.487  28.669  1.00  0.00           O  
ATOM   1534 HO2'   A    48      48.971   3.908  29.498  1.00  0.00           H  
ATOM   1535  O3'   A    48      47.011   4.395  30.336  1.00  0.00           O  
ATOM   1536  P     G    49      46.268   5.666  30.966  1.00  0.00           P  
ATOM   1537  OP1   G    49      47.185   6.428  31.847  1.00  0.00           O  
ATOM   1538  OP2   G    49      45.011   5.197  31.588  1.00  0.00           O  
ATOM   1539  O5'   G    49      46.052   6.591  29.651  1.00  0.00           O  
ATOM   1540  C5'   G    49      47.138   7.117  28.930  1.00  0.00           C  
ATOM   1541  H5'   G    49      47.694   7.721  29.647  1.00  0.00           H  
ATOM   1542 H5''   G    49      47.651   6.254  28.506  1.00  0.00           H  
ATOM   1543  C4'   G    49      46.780   8.164  27.826  1.00  0.00           C  
ATOM   1544  H4'   G    49      47.775   8.456  27.490  1.00  0.00           H  
ATOM   1545  O4'   G    49      46.089   7.569  26.678  1.00  0.00           O  
ATOM   1546  C1'   G    49      44.876   8.281  26.469  1.00  0.00           C  
ATOM   1547  H1'   G    49      44.683   8.529  25.425  1.00  0.00           H  
ATOM   1548  N9    G    49      43.727   7.584  27.090  1.00  0.00           N  
ATOM   1549  C8    G    49      43.749   6.389  27.807  1.00  0.00           C  
ATOM   1550  H8    G    49      44.588   5.766  28.079  1.00  0.00           H  
ATOM   1551  N7    G    49      42.532   5.981  28.175  1.00  0.00           N  
ATOM   1552  C5    G    49      41.668   7.017  27.736  1.00  0.00           C  
ATOM   1553  C6    G    49      40.228   7.201  27.887  1.00  0.00           C  
ATOM   1554  O6    G    49      39.364   6.520  28.417  1.00  0.00           O  
ATOM   1555  N1    G    49      39.841   8.329  27.189  1.00  0.00           N  
ATOM   1556  H1    G    49      38.852   8.527  27.233  1.00  0.00           H  
ATOM   1557  C2    G    49      40.607   9.205  26.578  1.00  0.00           C  
ATOM   1558  N2    G    49      40.014  10.265  26.128  1.00  0.00           N  
ATOM   1559  H21   G    49      40.728  10.934  25.876  1.00  0.00           H  
ATOM   1560  H22   G    49      39.031  10.410  26.307  1.00  0.00           H  
ATOM   1561  N3    G    49      41.866   9.024  26.364  1.00  0.00           N  
ATOM   1562  C4    G    49      42.404   7.938  27.007  1.00  0.00           C  
ATOM   1563  C3'   G    49      46.023   9.359  28.410  1.00  0.00           C  
ATOM   1564  H3'   G    49      45.416   9.055  29.262  1.00  0.00           H  
ATOM   1565  C2'   G    49      45.125   9.653  27.163  1.00  0.00           C  
ATOM   1566  H2'   G    49      44.103   9.943  27.404  1.00  0.00           H  
ATOM   1567  O2'   G    49      45.749  10.400  26.216  1.00  0.00           O  
ATOM   1568 HO2'   G    49      46.469  10.819  26.693  1.00  0.00           H  
ATOM   1569  O3'   G    49      46.879  10.427  28.659  1.00  0.00           O  
ATOM   1570  P     U    50      46.547  11.500  29.733  1.00  0.00           P  
ATOM   1571  OP1   U    50      47.561  12.568  29.544  1.00  0.00           O  
ATOM   1572  OP2   U    50      46.489  10.880  31.039  1.00  0.00           O  
ATOM   1573  O5'   U    50      45.047  12.125  29.310  1.00  0.00           O  
ATOM   1574  C5'   U    50      44.852  13.126  28.376  1.00  0.00           C  
ATOM   1575  H5'   U    50      45.366  14.038  28.680  1.00  0.00           H  
ATOM   1576 H5''   U    50      45.224  12.802  27.404  1.00  0.00           H  
ATOM   1577  C4'   U    50      43.387  13.604  28.169  1.00  0.00           C  
ATOM   1578  H4'   U    50      43.346  14.405  27.430  1.00  0.00           H  
ATOM   1579  O4'   U    50      42.654  12.363  27.801  1.00  0.00           O  
ATOM   1580  C1'   U    50      41.327  12.492  28.287  1.00  0.00           C  
ATOM   1581  H1'   U    50      40.602  12.456  27.474  1.00  0.00           H  
ATOM   1582  N1    U    50      41.128  11.245  29.115  1.00  0.00           N  
ATOM   1583  C6    U    50      42.173  10.520  29.600  1.00  0.00           C  
ATOM   1584  H6    U    50      43.171  10.884  29.406  1.00  0.00           H  
ATOM   1585  C5    U    50      41.899   9.434  30.490  1.00  0.00           C  
ATOM   1586  H5    U    50      42.790   9.052  30.967  1.00  0.00           H  
ATOM   1587  C4    U    50      40.599   8.979  30.782  1.00  0.00           C  
ATOM   1588  O4    U    50      40.320   8.010  31.448  1.00  0.00           O  
ATOM   1589  N3    U    50      39.596   9.766  30.214  1.00  0.00           N  
ATOM   1590  H3    U    50      38.613   9.596  30.373  1.00  0.00           H  
ATOM   1591  C2    U    50      39.785  10.884  29.483  1.00  0.00           C  
ATOM   1592  O2    U    50      38.832  11.626  29.225  1.00  0.00           O  
ATOM   1593  C3'   U    50      42.711  14.197  29.353  1.00  0.00           C  
ATOM   1594  H3'   U    50      43.052  13.646  30.230  1.00  0.00           H  
ATOM   1595  C2'   U    50      41.201  13.785  29.007  1.00  0.00           C  
ATOM   1596  H2'   U    50      40.652  13.806  29.949  1.00  0.00           H  
ATOM   1597  O2'   U    50      40.435  14.662  28.174  1.00  0.00           O  
ATOM   1598 HO2'   U    50      41.064  15.052  27.563  1.00  0.00           H  
ATOM   1599  O3'   U    50      42.790  15.543  29.571  1.00  0.00           O  
ATOM   1600  P     A    51      42.635  16.200  30.952  1.00  0.00           P  
ATOM   1601  OP1   A    51      43.151  17.576  30.791  1.00  0.00           O  
ATOM   1602  OP2   A    51      43.249  15.345  32.016  1.00  0.00           O  
ATOM   1603  O5'   A    51      41.090  16.199  31.294  1.00  0.00           O  
ATOM   1604  C5'   A    51      40.222  17.095  30.708  1.00  0.00           C  
ATOM   1605  H5'   A    51      40.549  18.117  30.895  1.00  0.00           H  
ATOM   1606 H5''   A    51      40.408  17.033  29.635  1.00  0.00           H  
ATOM   1607  C4'   A    51      38.738  16.946  31.040  1.00  0.00           C  
ATOM   1608  H4'   A    51      38.259  17.698  30.413  1.00  0.00           H  
ATOM   1609  O4'   A    51      38.278  15.662  30.787  1.00  0.00           O  
ATOM   1610  C1'   A    51      37.862  15.106  32.003  1.00  0.00           C  
ATOM   1611  H1'   A    51      36.778  15.153  31.900  1.00  0.00           H  
ATOM   1612  N9    A    51      38.266  13.669  32.257  1.00  0.00           N  
ATOM   1613  C8    A    51      39.491  13.107  32.597  1.00  0.00           C  
ATOM   1614  H8    A    51      40.331  13.753  32.806  1.00  0.00           H  
ATOM   1615  N7    A    51      39.463  11.790  32.689  1.00  0.00           N  
ATOM   1616  C5    A    51      38.099  11.454  32.545  1.00  0.00           C  
ATOM   1617  C6    A    51      37.422  10.274  32.837  1.00  0.00           C  
ATOM   1618  N6    A    51      37.971   9.195  33.331  1.00  0.00           N  
ATOM   1619  H61   A    51      38.963   9.265  33.502  1.00  0.00           H  
ATOM   1620  H62   A    51      37.352   8.415  33.504  1.00  0.00           H  
ATOM   1621  N1    A    51      36.066  10.273  32.741  1.00  0.00           N  
ATOM   1622  C2    A    51      35.426  11.343  32.354  1.00  0.00           C  
ATOM   1623  H2    A    51      34.348  11.409  32.376  1.00  0.00           H  
ATOM   1624  N3    A    51      35.994  12.540  32.143  1.00  0.00           N  
ATOM   1625  C4    A    51      37.356  12.573  32.289  1.00  0.00           C  
ATOM   1626  C3'   A    51      38.369  17.229  32.493  1.00  0.00           C  
ATOM   1627  H3'   A    51      39.184  17.803  32.934  1.00  0.00           H  
ATOM   1628  C2'   A    51      38.349  15.910  33.149  1.00  0.00           C  
ATOM   1629  H2'   A    51      39.348  15.537  33.373  1.00  0.00           H  
ATOM   1630  O2'   A    51      37.460  15.660  34.207  1.00  0.00           O  
ATOM   1631 HO2'   A    51      37.714  14.819  34.595  1.00  0.00           H  
ATOM   1632  O3'   A    51      37.065  17.846  32.594  1.00  0.00           O  
ATOM   1633  P     C    52      36.876  19.348  32.290  1.00  0.00           P  
ATOM   1634  OP1   C    52      38.168  20.076  32.530  1.00  0.00           O  
ATOM   1635  OP2   C    52      35.694  19.810  33.068  1.00  0.00           O  
ATOM   1636  O5'   C    52      36.392  19.328  30.761  1.00  0.00           O  
ATOM   1637  C5'   C    52      36.990  19.885  29.616  1.00  0.00           C  
ATOM   1638  H5'   C    52      36.875  20.969  29.575  1.00  0.00           H  
ATOM   1639 H5''   C    52      38.057  19.676  29.539  1.00  0.00           H  
ATOM   1640  C4'   C    52      36.219  19.284  28.469  1.00  0.00           C  
ATOM   1641  H4'   C    52      36.671  19.665  27.552  1.00  0.00           H  
ATOM   1642  O4'   C    52      36.240  17.856  28.450  1.00  0.00           O  
ATOM   1643  C1'   C    52      34.931  17.460  27.988  1.00  0.00           C  
ATOM   1644  H1'   C    52      35.037  16.850  27.090  1.00  0.00           H  
ATOM   1645  N1    C    52      34.236  16.573  28.978  1.00  0.00           N  
ATOM   1646  C6    C    52      34.639  16.447  30.318  1.00  0.00           C  
ATOM   1647  H6    C    52      35.420  17.077  30.718  1.00  0.00           H  
ATOM   1648  C5    C    52      34.154  15.440  31.128  1.00  0.00           C  
ATOM   1649  H5    C    52      34.413  15.400  32.175  1.00  0.00           H  
ATOM   1650  C4    C    52      33.227  14.540  30.494  1.00  0.00           C  
ATOM   1651  N4    C    52      32.635  13.571  31.142  1.00  0.00           N  
ATOM   1652  H41   C    52      32.788  13.507  32.139  1.00  0.00           H  
ATOM   1653  H42   C    52      31.800  13.183  30.726  1.00  0.00           H  
ATOM   1654  N3    C    52      32.823  14.641  29.213  1.00  0.00           N  
ATOM   1655  C2    C    52      33.269  15.633  28.516  1.00  0.00           C  
ATOM   1656  O2    C    52      32.710  15.738  27.403  1.00  0.00           O  
ATOM   1657  C3'   C    52      34.750  19.794  28.447  1.00  0.00           C  
ATOM   1658  H3'   C    52      34.251  19.678  29.409  1.00  0.00           H  
ATOM   1659  C2'   C    52      34.193  18.755  27.536  1.00  0.00           C  
ATOM   1660  H2'   C    52      33.132  18.531  27.647  1.00  0.00           H  
ATOM   1661  O2'   C    52      34.474  19.030  26.200  1.00  0.00           O  
ATOM   1662 HO2'   C    52      34.031  19.848  25.963  1.00  0.00           H  
ATOM   1663  O3'   C    52      34.569  21.180  28.095  1.00  0.00           O  
ATOM   1664  P     U    53      33.253  21.879  28.726  1.00  0.00           P  
ATOM   1665  OP1   U    53      33.128  23.261  28.232  1.00  0.00           O  
ATOM   1666  OP2   U    53      33.239  21.577  30.129  1.00  0.00           O  
ATOM   1667  O5'   U    53      32.028  21.161  28.082  1.00  0.00           O  
ATOM   1668  C5'   U    53      31.518  21.356  26.748  1.00  0.00           C  
ATOM   1669  H5'   U    53      31.176  22.378  26.588  1.00  0.00           H  
ATOM   1670 H5''   U    53      32.296  21.161  26.010  1.00  0.00           H  
ATOM   1671  C4'   U    53      30.355  20.438  26.559  1.00  0.00           C  
ATOM   1672  H4'   U    53      30.006  20.437  25.526  1.00  0.00           H  
ATOM   1673  O4'   U    53      30.599  19.096  26.863  1.00  0.00           O  
ATOM   1674  C1'   U    53      29.392  18.468  27.286  1.00  0.00           C  
ATOM   1675  H1'   U    53      29.006  17.727  26.586  1.00  0.00           H  
ATOM   1676  N1    U    53      29.653  17.780  28.592  1.00  0.00           N  
ATOM   1677  C6    U    53      30.738  18.021  29.404  1.00  0.00           C  
ATOM   1678  H6    U    53      31.467  18.745  29.071  1.00  0.00           H  
ATOM   1679  C5    U    53      30.883  17.413  30.591  1.00  0.00           C  
ATOM   1680  H5    U    53      31.700  17.628  31.265  1.00  0.00           H  
ATOM   1681  C4    U    53      29.974  16.352  31.054  1.00  0.00           C  
ATOM   1682  O4    U    53      30.135  15.615  32.071  1.00  0.00           O  
ATOM   1683  N3    U    53      28.928  16.081  30.091  1.00  0.00           N  
ATOM   1684  H3    U    53      28.327  15.298  30.303  1.00  0.00           H  
ATOM   1685  C2    U    53      28.699  16.784  28.920  1.00  0.00           C  
ATOM   1686  O2    U    53      27.747  16.474  28.225  1.00  0.00           O  
ATOM   1687  C3'   U    53      29.296  20.772  27.596  1.00  0.00           C  
ATOM   1688  H3'   U    53      29.807  20.606  28.544  1.00  0.00           H  
ATOM   1689  C2'   U    53      28.344  19.608  27.355  1.00  0.00           C  
ATOM   1690  H2'   U    53      27.692  19.431  28.211  1.00  0.00           H  
ATOM   1691  O2'   U    53      27.689  19.728  26.084  1.00  0.00           O  
ATOM   1692 HO2'   U    53      27.817  20.591  25.684  1.00  0.00           H  
ATOM   1693  O3'   U    53      28.741  22.057  27.462  1.00  0.00           O  
ATOM   1694  P     G    54      27.838  22.658  28.571  1.00  0.00           P  
ATOM   1695  OP1   G    54      27.377  23.974  28.152  1.00  0.00           O  
ATOM   1696  OP2   G    54      28.458  22.606  29.878  1.00  0.00           O  
ATOM   1697  O5'   G    54      26.610  21.705  28.677  1.00  0.00           O  
ATOM   1698  C5'   G    54      25.529  21.842  27.755  1.00  0.00           C  
ATOM   1699  H5'   G    54      25.237  22.891  27.707  1.00  0.00           H  
ATOM   1700 H5''   G    54      25.939  21.643  26.765  1.00  0.00           H  
ATOM   1701  C4'   G    54      24.420  20.893  28.245  1.00  0.00           C  
ATOM   1702  H4'   G    54      23.590  20.969  27.542  1.00  0.00           H  
ATOM   1703  O4'   G    54      24.934  19.546  28.307  1.00  0.00           O  
ATOM   1704  C1'   G    54      24.077  18.950  29.307  1.00  0.00           C  
ATOM   1705  H1'   G    54      23.576  18.034  28.993  1.00  0.00           H  
ATOM   1706  N9    G    54      25.058  18.429  30.363  1.00  0.00           N  
ATOM   1707  C8    G    54      26.357  18.807  30.650  1.00  0.00           C  
ATOM   1708  H8    G    54      26.852  19.702  30.304  1.00  0.00           H  
ATOM   1709  N7    G    54      26.905  18.127  31.604  1.00  0.00           N  
ATOM   1710  C5    G    54      25.955  17.119  31.831  1.00  0.00           C  
ATOM   1711  C6    G    54      25.968  16.072  32.813  1.00  0.00           C  
ATOM   1712  O6    G    54      26.898  15.695  33.534  1.00  0.00           O  
ATOM   1713  N1    G    54      24.753  15.336  32.870  1.00  0.00           N  
ATOM   1714  H1    G    54      24.743  14.473  33.395  1.00  0.00           H  
ATOM   1715  C2    G    54      23.640  15.701  32.162  1.00  0.00           C  
ATOM   1716  N2    G    54      22.554  14.990  32.326  1.00  0.00           N  
ATOM   1717  H21   G    54      22.468  14.167  32.904  1.00  0.00           H  
ATOM   1718  H22   G    54      21.704  15.314  31.887  1.00  0.00           H  
ATOM   1719  N3    G    54      23.568  16.696  31.263  1.00  0.00           N  
ATOM   1720  C4    G    54      24.769  17.369  31.152  1.00  0.00           C  
ATOM   1721  C3'   G    54      23.930  21.249  29.653  1.00  0.00           C  
ATOM   1722  H3'   G    54      24.790  21.309  30.320  1.00  0.00           H  
ATOM   1723  C2'   G    54      23.143  19.994  29.879  1.00  0.00           C  
ATOM   1724  H2'   G    54      23.019  19.810  30.946  1.00  0.00           H  
ATOM   1725  O2'   G    54      21.989  19.884  29.070  1.00  0.00           O  
ATOM   1726 HO2'   G    54      21.271  20.382  29.468  1.00  0.00           H  
ATOM   1727  O3'   G    54      23.168  22.423  29.676  1.00  0.00           O  
ATOM   1728  P     A    55      23.114  23.376  30.855  1.00  0.00           P  
ATOM   1729  OP1   A    55      22.353  24.517  30.367  1.00  0.00           O  
ATOM   1730  OP2   A    55      24.497  23.505  31.412  1.00  0.00           O  
ATOM   1731  O5'   A    55      22.188  22.543  31.869  1.00  0.00           O  
ATOM   1732  C5'   A    55      20.818  22.560  31.740  1.00  0.00           C  
ATOM   1733  H5'   A    55      20.354  23.423  32.218  1.00  0.00           H  
ATOM   1734 H5''   A    55      20.582  22.457  30.680  1.00  0.00           H  
ATOM   1735  C4'   A    55      20.221  21.365  32.494  1.00  0.00           C  
ATOM   1736  H4'   A    55      19.240  21.107  32.094  1.00  0.00           H  
ATOM   1737  O4'   A    55      21.025  20.164  32.348  1.00  0.00           O  
ATOM   1738  C1'   A    55      21.155  19.415  33.535  1.00  0.00           C  
ATOM   1739  H1'   A    55      20.978  18.340  33.547  1.00  0.00           H  
ATOM   1740  N9    A    55      22.525  19.522  34.036  1.00  0.00           N  
ATOM   1741  C8    A    55      23.492  20.472  33.956  1.00  0.00           C  
ATOM   1742  H8    A    55      23.291  21.370  33.390  1.00  0.00           H  
ATOM   1743  N7    A    55      24.648  20.101  34.461  1.00  0.00           N  
ATOM   1744  C5    A    55      24.424  18.867  34.984  1.00  0.00           C  
ATOM   1745  C6    A    55      25.133  17.879  35.626  1.00  0.00           C  
ATOM   1746  N6    A    55      26.387  17.943  36.048  1.00  0.00           N  
ATOM   1747  H61   A    55      26.995  18.702  35.777  1.00  0.00           H  
ATOM   1748  H62   A    55      26.606  17.100  36.559  1.00  0.00           H  
ATOM   1749  N1    A    55      24.671  16.649  35.945  1.00  0.00           N  
ATOM   1750  C2    A    55      23.373  16.440  35.668  1.00  0.00           C  
ATOM   1751  H2    A    55      22.978  15.454  35.866  1.00  0.00           H  
ATOM   1752  N3    A    55      22.496  17.299  35.105  1.00  0.00           N  
ATOM   1753  C4    A    55      23.119  18.451  34.737  1.00  0.00           C  
ATOM   1754  C3'   A    55      20.266  21.597  34.056  1.00  0.00           C  
ATOM   1755  H3'   A    55      21.252  22.025  34.242  1.00  0.00           H  
ATOM   1756  C2'   A    55      20.241  20.033  34.530  1.00  0.00           C  
ATOM   1757  H2'   A    55      20.650  19.970  35.539  1.00  0.00           H  
ATOM   1758  O2'   A    55      18.948  19.460  34.410  1.00  0.00           O  
ATOM   1759 HO2'   A    55      18.823  18.577  34.765  1.00  0.00           H  
ATOM   1760  O3'   A    55      19.219  22.374  34.597  1.00  0.00           O  
ATOM   1761  P     U    56      19.259  22.984  36.031  1.00  0.00           P  
ATOM   1762  OP1   U    56      18.371  24.231  36.149  1.00  0.00           O  
ATOM   1763  OP2   U    56      20.674  23.122  36.336  1.00  0.00           O  
ATOM   1764  O5'   U    56      18.591  21.822  36.931  1.00  0.00           O  
ATOM   1765  C5'   U    56      17.301  21.160  36.621  1.00  0.00           C  
ATOM   1766  H5'   U    56      16.435  21.820  36.668  1.00  0.00           H  
ATOM   1767 H5''   U    56      17.226  20.745  35.616  1.00  0.00           H  
ATOM   1768  C4'   U    56      17.022  19.899  37.478  1.00  0.00           C  
ATOM   1769  H4'   U    56      16.006  19.561  37.270  1.00  0.00           H  
ATOM   1770  O4'   U    56      17.822  18.796  37.031  1.00  0.00           O  
ATOM   1771  C1'   U    56      18.284  18.053  38.124  1.00  0.00           C  
ATOM   1772  H1'   U    56      17.943  17.034  37.941  1.00  0.00           H  
ATOM   1773  N1    U    56      19.813  18.138  38.209  1.00  0.00           N  
ATOM   1774  C6    U    56      20.455  19.354  38.163  1.00  0.00           C  
ATOM   1775  H6    U    56      19.844  20.220  37.958  1.00  0.00           H  
ATOM   1776  C5    U    56      21.806  19.438  38.354  1.00  0.00           C  
ATOM   1777  H5    U    56      22.232  20.429  38.403  1.00  0.00           H  
ATOM   1778  C4    U    56      22.719  18.361  38.416  1.00  0.00           C  
ATOM   1779  O4    U    56      23.908  18.434  38.550  1.00  0.00           O  
ATOM   1780  N3    U    56      22.008  17.108  38.297  1.00  0.00           N  
ATOM   1781  H3    U    56      22.555  16.260  38.266  1.00  0.00           H  
ATOM   1782  C2    U    56      20.539  16.973  38.261  1.00  0.00           C  
ATOM   1783  O2    U    56      20.038  15.849  38.224  1.00  0.00           O  
ATOM   1784  C3'   U    56      17.224  19.929  38.939  1.00  0.00           C  
ATOM   1785  H3'   U    56      18.071  20.566  39.191  1.00  0.00           H  
ATOM   1786  C2'   U    56      17.524  18.481  39.347  1.00  0.00           C  
ATOM   1787  H2'   U    56      18.242  18.417  40.164  1.00  0.00           H  
ATOM   1788  O2'   U    56      16.412  17.626  39.466  1.00  0.00           O  
ATOM   1789 HO2'   U    56      16.793  16.752  39.576  1.00  0.00           H  
ATOM   1790  O3'   U    56      16.146  20.280  39.773  1.00  0.00           O  
ATOM   1791  P     G    57      16.302  20.871  41.258  1.00  0.00           P  
ATOM   1792  OP1   G    57      14.969  21.084  41.727  1.00  0.00           O  
ATOM   1793  OP2   G    57      17.159  22.032  41.217  1.00  0.00           O  
ATOM   1794  O5'   G    57      16.874  19.695  42.167  1.00  0.00           O  
ATOM   1795  C5'   G    57      16.115  18.585  42.579  1.00  0.00           C  
ATOM   1796  H5'   G    57      15.396  18.865  43.350  1.00  0.00           H  
ATOM   1797 H5''   G    57      15.608  18.147  41.720  1.00  0.00           H  
ATOM   1798  C4'   G    57      16.945  17.496  43.203  1.00  0.00           C  
ATOM   1799  H4'   G    57      16.271  16.723  43.573  1.00  0.00           H  
ATOM   1800  O4'   G    57      17.951  16.921  42.295  1.00  0.00           O  
ATOM   1801  C1'   G    57      19.103  16.284  42.982  1.00  0.00           C  
ATOM   1802  H1'   G    57      19.189  15.217  42.777  1.00  0.00           H  
ATOM   1803  N9    G    57      20.362  16.905  42.540  1.00  0.00           N  
ATOM   1804  C8    G    57      20.641  18.194  42.118  1.00  0.00           C  
ATOM   1805  H8    G    57      19.882  18.932  41.906  1.00  0.00           H  
ATOM   1806  N7    G    57      21.893  18.473  41.975  1.00  0.00           N  
ATOM   1807  C5    G    57      22.506  17.273  42.344  1.00  0.00           C  
ATOM   1808  C6    G    57      23.886  16.865  42.316  1.00  0.00           C  
ATOM   1809  O6    G    57      24.888  17.440  41.927  1.00  0.00           O  
ATOM   1810  N1    G    57      24.114  15.609  42.848  1.00  0.00           N  
ATOM   1811  H1    G    57      25.054  15.445  43.180  1.00  0.00           H  
ATOM   1812  C2    G    57      23.106  14.749  43.160  1.00  0.00           C  
ATOM   1813  N2    G    57      23.492  13.579  43.751  1.00  0.00           N  
ATOM   1814  H21   G    57      24.464  13.313  43.826  1.00  0.00           H  
ATOM   1815  H22   G    57      22.819  12.920  44.115  1.00  0.00           H  
ATOM   1816  N3    G    57      21.842  15.054  43.088  1.00  0.00           N  
ATOM   1817  C4    G    57      21.604  16.344  42.651  1.00  0.00           C  
ATOM   1818  C3'   G    57      17.871  17.855  44.423  1.00  0.00           C  
ATOM   1819  H3'   G    57      18.456  18.691  44.039  1.00  0.00           H  
ATOM   1820  C2'   G    57      18.805  16.633  44.461  1.00  0.00           C  
ATOM   1821  H2'   G    57      19.639  16.881  45.117  1.00  0.00           H  
ATOM   1822  O2'   G    57      18.067  15.494  45.074  1.00  0.00           O  
ATOM   1823 HO2'   G    57      18.732  14.806  45.152  1.00  0.00           H  
ATOM   1824  O3'   G    57      17.132  18.197  45.556  1.00  0.00           O  
ATOM   1825  P     U    58      17.770  19.154  46.634  1.00  0.00           P  
ATOM   1826  OP1   U    58      16.805  19.501  47.708  1.00  0.00           O  
ATOM   1827  OP2   U    58      18.354  20.312  45.892  1.00  0.00           O  
ATOM   1828  O5'   U    58      19.050  18.383  47.186  1.00  0.00           O  
ATOM   1829  C5'   U    58      18.927  17.172  47.917  1.00  0.00           C  
ATOM   1830  H5'   U    58      18.462  17.396  48.876  1.00  0.00           H  
ATOM   1831 H5''   U    58      18.274  16.525  47.331  1.00  0.00           H  
ATOM   1832  C4'   U    58      20.271  16.493  48.193  1.00  0.00           C  
ATOM   1833  H4'   U    58      20.029  15.587  48.748  1.00  0.00           H  
ATOM   1834  O4'   U    58      21.021  16.153  47.053  1.00  0.00           O  
ATOM   1835  C1'   U    58      22.401  16.355  47.241  1.00  0.00           C  
ATOM   1836  H1'   U    58      22.979  15.441  47.105  1.00  0.00           H  
ATOM   1837  N1    U    58      22.874  17.346  46.231  1.00  0.00           N  
ATOM   1838  C6    U    58      22.160  18.541  46.028  1.00  0.00           C  
ATOM   1839  H6    U    58      21.122  18.598  46.321  1.00  0.00           H  
ATOM   1840  C5    U    58      22.767  19.584  45.451  1.00  0.00           C  
ATOM   1841  H5    U    58      22.286  20.548  45.376  1.00  0.00           H  
ATOM   1842  C4    U    58      24.092  19.486  45.008  1.00  0.00           C  
ATOM   1843  O4    U    58      24.752  20.501  44.635  1.00  0.00           O  
ATOM   1844  N3    U    58      24.760  18.274  45.114  1.00  0.00           N  
ATOM   1845  H3    U    58      25.740  18.211  44.881  1.00  0.00           H  
ATOM   1846  C2    U    58      24.219  17.260  45.839  1.00  0.00           C  
ATOM   1847  O2    U    58      24.963  16.318  46.119  1.00  0.00           O  
ATOM   1848  C3'   U    58      21.213  17.268  49.054  1.00  0.00           C  
ATOM   1849  H3'   U    58      21.125  18.332  48.833  1.00  0.00           H  
ATOM   1850  C2'   U    58      22.637  16.743  48.656  1.00  0.00           C  
ATOM   1851  H2'   U    58      23.432  17.487  48.605  1.00  0.00           H  
ATOM   1852  O2'   U    58      23.093  15.627  49.371  1.00  0.00           O  
ATOM   1853 HO2'   U    58      23.417  15.856  50.245  1.00  0.00           H  
ATOM   1854  O3'   U    58      20.933  17.041  50.496  1.00  0.00           O  
ATOM   1855  P     C    59      21.600  17.832  51.703  1.00  0.00           P  
ATOM   1856  OP1   C    59      20.876  17.551  52.983  1.00  0.00           O  
ATOM   1857  OP2   C    59      21.776  19.253  51.277  1.00  0.00           O  
ATOM   1858  O5'   C    59      23.052  17.222  51.809  1.00  0.00           O  
ATOM   1859  C5'   C    59      23.301  16.034  52.574  1.00  0.00           C  
ATOM   1860  H5'   C    59      23.190  16.310  53.622  1.00  0.00           H  
ATOM   1861 H5''   C    59      22.636  15.223  52.279  1.00  0.00           H  
ATOM   1862  C4'   C    59      24.716  15.551  52.381  1.00  0.00           C  
ATOM   1863  H4'   C    59      24.795  14.620  52.942  1.00  0.00           H  
ATOM   1864  O4'   C    59      25.147  15.296  51.023  1.00  0.00           O  
ATOM   1865  C1'   C    59      26.470  15.661  50.804  1.00  0.00           C  
ATOM   1866  H1'   C    59      27.001  14.800  50.399  1.00  0.00           H  
ATOM   1867  N1    C    59      26.711  16.839  49.895  1.00  0.00           N  
ATOM   1868  C6    C    59      25.732  17.748  49.645  1.00  0.00           C  
ATOM   1869  H6    C    59      24.895  17.705  50.326  1.00  0.00           H  
ATOM   1870  C5    C    59      25.768  18.612  48.597  1.00  0.00           C  
ATOM   1871  H5    C    59      24.981  19.320  48.384  1.00  0.00           H  
ATOM   1872  C4    C    59      26.961  18.645  47.863  1.00  0.00           C  
ATOM   1873  N4    C    59      27.023  19.628  47.007  1.00  0.00           N  
ATOM   1874  H41   C    59      27.811  19.651  46.376  1.00  0.00           H  
ATOM   1875  H42   C    59      26.289  20.307  46.866  1.00  0.00           H  
ATOM   1876  N3    C    59      27.964  17.891  48.151  1.00  0.00           N  
ATOM   1877  C2    C    59      27.896  17.029  49.168  1.00  0.00           C  
ATOM   1878  O2    C    59      28.902  16.378  49.488  1.00  0.00           O  
ATOM   1879  C3'   C    59      25.798  16.605  52.860  1.00  0.00           C  
ATOM   1880  H3'   C    59      25.557  17.572  52.419  1.00  0.00           H  
ATOM   1881  C2'   C    59      27.071  16.024  52.181  1.00  0.00           C  
ATOM   1882  H2'   C    59      27.758  16.861  52.060  1.00  0.00           H  
ATOM   1883  O2'   C    59      27.584  14.825  52.818  1.00  0.00           O  
ATOM   1884 HO2'   C    59      28.531  14.897  52.960  1.00  0.00           H  
ATOM   1885  O3'   C    59      25.775  16.766  54.273  1.00  0.00           O  
ATOM   1886  P     G    60      26.197  18.033  54.968  1.00  0.00           P  
ATOM   1887  OP1   G    60      26.258  17.846  56.455  1.00  0.00           O  
ATOM   1888  OP2   G    60      25.290  19.107  54.496  1.00  0.00           O  
ATOM   1889  O5'   G    60      27.655  18.317  54.435  1.00  0.00           O  
ATOM   1890  C5'   G    60      28.787  17.681  54.911  1.00  0.00           C  
ATOM   1891  H5'   G    60      28.961  17.791  55.981  1.00  0.00           H  
ATOM   1892 H5''   G    60      28.734  16.622  54.657  1.00  0.00           H  
ATOM   1893  C4'   G    60      29.967  18.309  54.098  1.00  0.00           C  
ATOM   1894  H4'   G    60      30.869  17.838  54.488  1.00  0.00           H  
ATOM   1895  O4'   G    60      29.743  18.118  52.701  1.00  0.00           O  
ATOM   1896  C1'   G    60      30.472  19.202  52.065  1.00  0.00           C  
ATOM   1897  H1'   G    60      31.238  18.850  51.374  1.00  0.00           H  
ATOM   1898  N9    G    60      29.567  20.095  51.278  1.00  0.00           N  
ATOM   1899  C8    G    60      28.199  20.208  51.206  1.00  0.00           C  
ATOM   1900  H8    G    60      27.594  19.556  51.818  1.00  0.00           H  
ATOM   1901  N7    G    60      27.862  21.225  50.413  1.00  0.00           N  
ATOM   1902  C5    G    60      29.048  21.709  49.959  1.00  0.00           C  
ATOM   1903  C6    G    60      29.330  22.786  48.975  1.00  0.00           C  
ATOM   1904  O6    G    60      28.478  23.501  48.465  1.00  0.00           O  
ATOM   1905  N1    G    60      30.619  22.932  48.632  1.00  0.00           N  
ATOM   1906  H1    G    60      30.880  23.652  47.974  1.00  0.00           H  
ATOM   1907  C2    G    60      31.582  22.233  49.260  1.00  0.00           C  
ATOM   1908  N2    G    60      32.815  22.569  48.926  1.00  0.00           N  
ATOM   1909  H21   G    60      33.531  21.894  49.152  1.00  0.00           H  
ATOM   1910  H22   G    60      32.979  23.324  48.276  1.00  0.00           H  
ATOM   1911  N3    G    60      31.395  21.226  50.151  1.00  0.00           N  
ATOM   1912  C4    G    60      30.082  21.014  50.435  1.00  0.00           C  
ATOM   1913  C3'   G    60      30.186  19.702  54.399  1.00  0.00           C  
ATOM   1914  H3'   G    60      29.207  20.175  54.472  1.00  0.00           H  
ATOM   1915  C2'   G    60      31.033  20.051  53.179  1.00  0.00           C  
ATOM   1916  H2'   G    60      30.802  21.104  53.020  1.00  0.00           H  
ATOM   1917  O2'   G    60      32.393  20.046  53.388  1.00  0.00           O  
ATOM   1918 HO2'   G    60      32.460  20.177  54.336  1.00  0.00           H  
ATOM   1919  O3'   G    60      30.794  20.036  55.663  1.00  0.00           O  
ATOM   1920  P     U    61      30.549  21.350  56.507  1.00  0.00           P  
ATOM   1921  OP1   U    61      30.970  21.042  57.889  1.00  0.00           O  
ATOM   1922  OP2   U    61      29.212  21.896  56.373  1.00  0.00           O  
ATOM   1923  O5'   U    61      31.616  22.372  55.905  1.00  0.00           O  
ATOM   1924  C5'   U    61      33.051  22.164  56.091  1.00  0.00           C  
ATOM   1925  H5'   U    61      33.166  22.245  57.171  1.00  0.00           H  
ATOM   1926 H5''   U    61      33.310  21.139  55.825  1.00  0.00           H  
ATOM   1927  C4'   U    61      34.039  23.060  55.341  1.00  0.00           C  
ATOM   1928  H4'   U    61      35.054  22.670  55.406  1.00  0.00           H  
ATOM   1929  O4'   U    61      33.624  23.044  53.928  1.00  0.00           O  
ATOM   1930  C1'   U    61      33.638  24.317  53.379  1.00  0.00           C  
ATOM   1931  H1'   U    61      34.621  24.663  53.060  1.00  0.00           H  
ATOM   1932  N1    U    61      32.565  24.429  52.343  1.00  0.00           N  
ATOM   1933  C6    U    61      31.224  24.083  52.590  1.00  0.00           C  
ATOM   1934  H6    U    61      30.987  23.506  53.471  1.00  0.00           H  
ATOM   1935  C5    U    61      30.229  24.556  51.789  1.00  0.00           C  
ATOM   1936  H5    U    61      29.182  24.356  51.962  1.00  0.00           H  
ATOM   1937  C4    U    61      30.440  25.549  50.776  1.00  0.00           C  
ATOM   1938  O4    U    61      29.484  26.286  50.338  1.00  0.00           O  
ATOM   1939  N3    U    61      31.768  25.823  50.594  1.00  0.00           N  
ATOM   1940  H3    U    61      32.085  26.644  50.098  1.00  0.00           H  
ATOM   1941  C2    U    61      32.792  25.191  51.177  1.00  0.00           C  
ATOM   1942  O2    U    61      33.947  25.521  50.784  1.00  0.00           O  
ATOM   1943  C3'   U    61      34.011  24.457  55.822  1.00  0.00           C  
ATOM   1944  H3'   U    61      33.265  24.616  56.600  1.00  0.00           H  
ATOM   1945  C2'   U    61      33.401  25.193  54.551  1.00  0.00           C  
ATOM   1946  H2'   U    61      32.324  25.330  54.654  1.00  0.00           H  
ATOM   1947  O2'   U    61      33.973  26.448  54.324  1.00  0.00           O  
ATOM   1948 HO2'   U    61      34.185  26.860  55.164  1.00  0.00           H  
ATOM   1949  O3'   U    61      35.332  24.945  56.198  1.00  0.00           O  
ATOM   1950  P     A    62      35.542  26.160  57.234  1.00  0.00           P  
ATOM   1951  OP1   A    62      34.719  27.291  56.837  1.00  0.00           O  
ATOM   1952  OP2   A    62      37.044  26.363  57.235  1.00  0.00           O  
ATOM   1953  O5'   A    62      34.981  25.420  58.552  1.00  0.00           O  
ATOM   1954  C5'   A    62      33.779  25.705  59.180  1.00  0.00           C  
ATOM   1955  H5'   A    62      33.771  26.725  59.565  1.00  0.00           H  
ATOM   1956 H5''   A    62      32.925  25.547  58.521  1.00  0.00           H  
ATOM   1957  C4'   A    62      33.564  24.743  60.401  1.00  0.00           C  
ATOM   1958  H4'   A    62      32.637  24.887  60.956  1.00  0.00           H  
ATOM   1959  O4'   A    62      33.633  23.414  59.848  1.00  0.00           O  
ATOM   1960  C1'   A    62      34.738  22.695  60.324  1.00  0.00           C  
ATOM   1961  H1'   A    62      34.477  21.939  61.064  1.00  0.00           H  
ATOM   1962  N9    A    62      35.364  21.937  59.218  1.00  0.00           N  
ATOM   1963  C8    A    62      36.202  22.267  58.242  1.00  0.00           C  
ATOM   1964  H8    A    62      36.547  23.286  58.143  1.00  0.00           H  
ATOM   1965  N7    A    62      36.443  21.362  57.367  1.00  0.00           N  
ATOM   1966  C5    A    62      35.766  20.234  57.889  1.00  0.00           C  
ATOM   1967  C6    A    62      35.486  18.962  57.490  1.00  0.00           C  
ATOM   1968  N6    A    62      36.137  18.410  56.507  1.00  0.00           N  
ATOM   1969  H61   A    62      36.863  18.958  56.067  1.00  0.00           H  
ATOM   1970  H62   A    62      35.885  17.456  56.289  1.00  0.00           H  
ATOM   1971  N1    A    62      34.644  18.188  58.145  1.00  0.00           N  
ATOM   1972  C2    A    62      34.043  18.683  59.196  1.00  0.00           C  
ATOM   1973  H2    A    62      33.448  17.933  59.695  1.00  0.00           H  
ATOM   1974  N3    A    62      34.129  19.928  59.676  1.00  0.00           N  
ATOM   1975  C4    A    62      34.957  20.670  58.928  1.00  0.00           C  
ATOM   1976  C3'   A    62      34.688  24.791  61.454  1.00  0.00           C  
ATOM   1977  H3'   A    62      35.100  25.800  61.467  1.00  0.00           H  
ATOM   1978  C2'   A    62      35.676  23.648  61.034  1.00  0.00           C  
ATOM   1979  H2'   A    62      36.414  24.062  60.347  1.00  0.00           H  
ATOM   1980  O2'   A    62      36.435  22.978  62.008  1.00  0.00           O  
ATOM   1981 HO2'   A    62      36.571  23.542  62.773  1.00  0.00           H  
ATOM   1982  O3'   A    62      34.134  24.443  62.759  1.00  0.00           O  
ATOM   1983  P     U    63      34.817  25.042  64.117  1.00  0.00           P  
ATOM   1984  OP1   U    63      36.214  25.162  63.756  1.00  0.00           O  
ATOM   1985  OP2   U    63      34.402  24.240  65.296  1.00  0.00           O  
ATOM   1986  O5'   U    63      34.252  26.552  64.335  1.00  0.00           O  
ATOM   1987  C5'   U    63      34.698  27.662  63.611  1.00  0.00           C  
ATOM   1988  H5'   U    63      35.783  27.583  63.536  1.00  0.00           H  
ATOM   1989 H5''   U    63      34.214  27.689  62.635  1.00  0.00           H  
ATOM   1990  C4'   U    63      34.516  29.032  64.417  1.00  0.00           C  
ATOM   1991  H4'   U    63      34.813  29.843  63.752  1.00  0.00           H  
ATOM   1992  O4'   U    63      33.173  29.367  64.755  1.00  0.00           O  
ATOM   1993  C1'   U    63      33.192  29.915  66.099  1.00  0.00           C  
ATOM   1994  H1'   U    63      33.475  30.967  66.113  1.00  0.00           H  
ATOM   1995  N1    U    63      31.841  29.806  66.720  1.00  0.00           N  
ATOM   1996  C6    U    63      31.016  28.712  66.569  1.00  0.00           C  
ATOM   1997  H6    U    63      31.276  27.806  66.043  1.00  0.00           H  
ATOM   1998  C5    U    63      29.883  28.691  67.300  1.00  0.00           C  
ATOM   1999  H5    U    63      29.279  27.796  67.262  1.00  0.00           H  
ATOM   2000  C4    U    63      29.440  29.801  68.053  1.00  0.00           C  
ATOM   2001  O4    U    63      28.305  29.987  68.455  1.00  0.00           O  
ATOM   2002  N3    U    63      30.307  30.818  68.116  1.00  0.00           N  
ATOM   2003  H3    U    63      30.013  31.636  68.630  1.00  0.00           H  
ATOM   2004  C2    U    63      31.443  30.923  67.395  1.00  0.00           C  
ATOM   2005  O2    U    63      32.039  31.996  67.411  1.00  0.00           O  
ATOM   2006  C3'   U    63      35.361  29.094  65.703  1.00  0.00           C  
ATOM   2007  H3'   U    63      36.004  28.214  65.728  1.00  0.00           H  
ATOM   2008  C2'   U    63      34.249  29.009  66.715  1.00  0.00           C  
ATOM   2009  H2'   U    63      33.855  27.996  66.633  1.00  0.00           H  
ATOM   2010  O2'   U    63      34.704  29.334  68.061  1.00  0.00           O  
ATOM   2011 HO2'   U    63      35.407  29.982  68.146  1.00  0.00           H  
ATOM   2012  O3'   U    63      36.038  30.356  65.863  1.00  0.00           O  
ATOM   2013  P     A    64      37.526  30.524  65.302  1.00  0.00           P  
ATOM   2014  OP1   A    64      37.536  30.535  63.821  1.00  0.00           O  
ATOM   2015  OP2   A    64      38.465  29.684  66.056  1.00  0.00           O  
ATOM   2016  O5'   A    64      37.891  31.995  65.783  1.00  0.00           O  
ATOM   2017  C5'   A    64      37.737  33.116  64.945  1.00  0.00           C  
ATOM   2018  H5'   A    64      38.749  33.419  64.676  1.00  0.00           H  
ATOM   2019 H5''   A    64      37.276  32.960  63.970  1.00  0.00           H  
ATOM   2020  C4'   A    64      36.886  34.185  65.629  1.00  0.00           C  
ATOM   2021  H4'   A    64      36.838  35.024  64.936  1.00  0.00           H  
ATOM   2022  O4'   A    64      35.600  33.808  66.061  1.00  0.00           O  
ATOM   2023  C1'   A    64      35.318  34.558  67.240  1.00  0.00           C  
ATOM   2024  H1'   A    64      34.542  35.279  66.983  1.00  0.00           H  
ATOM   2025  N9    A    64      34.876  33.629  68.265  1.00  0.00           N  
ATOM   2026  C8    A    64      35.631  32.617  68.830  1.00  0.00           C  
ATOM   2027  H8    A    64      36.598  32.369  68.417  1.00  0.00           H  
ATOM   2028  N7    A    64      34.967  31.888  69.649  1.00  0.00           N  
ATOM   2029  C5    A    64      33.740  32.489  69.806  1.00  0.00           C  
ATOM   2030  C6    A    64      32.600  32.211  70.620  1.00  0.00           C  
ATOM   2031  N6    A    64      32.451  31.103  71.301  1.00  0.00           N  
ATOM   2032  H61   A    64      32.936  30.304  70.918  1.00  0.00           H  
ATOM   2033  H62   A    64      31.509  30.954  71.632  1.00  0.00           H  
ATOM   2034  N1    A    64      31.619  33.093  70.706  1.00  0.00           N  
ATOM   2035  C2    A    64      31.754  34.262  70.095  1.00  0.00           C  
ATOM   2036  H2    A    64      30.915  34.925  70.246  1.00  0.00           H  
ATOM   2037  N3    A    64      32.797  34.711  69.343  1.00  0.00           N  
ATOM   2038  C4    A    64      33.758  33.718  69.174  1.00  0.00           C  
ATOM   2039  C3'   A    64      37.646  34.597  66.864  1.00  0.00           C  
ATOM   2040  H3'   A    64      37.797  33.718  67.491  1.00  0.00           H  
ATOM   2041  C2'   A    64      36.518  35.360  67.603  1.00  0.00           C  
ATOM   2042  H2'   A    64      36.550  35.346  68.692  1.00  0.00           H  
ATOM   2043  O2'   A    64      36.372  36.567  66.943  1.00  0.00           O  
ATOM   2044 HO2'   A    64      35.939  37.234  67.480  1.00  0.00           H  
ATOM   2045  O3'   A    64      38.863  35.316  66.486  1.00  0.00           O  
ATOM   2046  P     C    65      40.172  35.235  67.378  1.00  0.00           P  
ATOM   2047  OP1   C    65      41.354  35.722  66.654  1.00  0.00           O  
ATOM   2048  OP2   C    65      40.245  33.839  67.859  1.00  0.00           O  
ATOM   2049  O5'   C    65      40.060  36.193  68.584  1.00  0.00           O  
ATOM   2050  C5'   C    65      40.000  37.589  68.449  1.00  0.00           C  
ATOM   2051  H5'   C    65      40.990  38.043  68.410  1.00  0.00           H  
ATOM   2052 H5''   C    65      39.525  37.853  67.504  1.00  0.00           H  
ATOM   2053  C4'   C    65      39.192  38.234  69.659  1.00  0.00           C  
ATOM   2054  H4'   C    65      39.319  39.315  69.598  1.00  0.00           H  
ATOM   2055  O4'   C    65      37.812  37.777  69.587  1.00  0.00           O  
ATOM   2056  C1'   C    65      37.104  37.858  70.818  1.00  0.00           C  
ATOM   2057  H1'   C    65      36.392  38.682  70.778  1.00  0.00           H  
ATOM   2058  N1    C    65      36.350  36.677  71.191  1.00  0.00           N  
ATOM   2059  C6    C    65      37.082  35.455  71.302  1.00  0.00           C  
ATOM   2060  H6    C    65      38.130  35.390  71.051  1.00  0.00           H  
ATOM   2061  C5    C    65      36.439  34.361  71.876  1.00  0.00           C  
ATOM   2062  H5    C    65      36.977  33.449  72.087  1.00  0.00           H  
ATOM   2063  C4    C    65      35.064  34.555  72.236  1.00  0.00           C  
ATOM   2064  N4    C    65      34.388  33.580  72.788  1.00  0.00           N  
ATOM   2065  H41   C    65      34.689  32.636  72.984  1.00  0.00           H  
ATOM   2066  H42   C    65      33.419  33.746  73.021  1.00  0.00           H  
ATOM   2067  N3    C    65      34.381  35.669  72.044  1.00  0.00           N  
ATOM   2068  C2    C    65      34.966  36.713  71.578  1.00  0.00           C  
ATOM   2069  O2    C    65      34.350  37.774  71.628  1.00  0.00           O  
ATOM   2070  C3'   C    65      39.554  37.884  71.081  1.00  0.00           C  
ATOM   2071  H3'   C    65      39.964  36.877  71.154  1.00  0.00           H  
ATOM   2072  C2'   C    65      38.218  38.188  71.794  1.00  0.00           C  
ATOM   2073  H2'   C    65      38.193  37.469  72.613  1.00  0.00           H  
ATOM   2074  O2'   C    65      38.057  39.472  72.296  1.00  0.00           O  
ATOM   2075 HO2'   C    65      38.959  39.716  72.513  1.00  0.00           H  
ATOM   2076  O3'   C    65      40.534  38.680  71.639  1.00  0.00           O  
ATOM   2077  P     A    66      41.967  38.841  71.185  1.00  0.00           P  
ATOM   2078  OP1   A    66      42.470  37.602  70.611  1.00  0.00           O  
ATOM   2079  OP2   A    66      42.580  39.359  72.344  1.00  0.00           O  
ATOM   2080  O5'   A    66      41.732  39.996  70.201  1.00  0.00           O  
ATOM   2081  C5'   A    66      41.223  41.197  70.636  1.00  0.00           C  
ATOM   2082  H5'   A    66      40.243  41.029  71.082  1.00  0.00           H  
ATOM   2083 H5''   A    66      41.927  41.655  71.331  1.00  0.00           H  
ATOM   2084  C4'   A    66      41.070  42.114  69.404  1.00  0.00           C  
ATOM   2085  H4'   A    66      42.024  42.221  68.887  1.00  0.00           H  
ATOM   2086  O4'   A    66      39.990  41.673  68.661  1.00  0.00           O  
ATOM   2087  C1'   A    66      39.380  42.778  68.065  1.00  0.00           C  
ATOM   2088  H1'   A    66      39.466  42.791  66.979  1.00  0.00           H  
ATOM   2089  N9    A    66      37.991  42.810  68.610  1.00  0.00           N  
ATOM   2090  C8    A    66      37.398  41.905  69.437  1.00  0.00           C  
ATOM   2091  H8    A    66      37.964  41.081  69.847  1.00  0.00           H  
ATOM   2092  N7    A    66      36.102  42.106  69.684  1.00  0.00           N  
ATOM   2093  C5    A    66      35.882  43.226  68.950  1.00  0.00           C  
ATOM   2094  C6    A    66      34.716  43.985  68.734  1.00  0.00           C  
ATOM   2095  N6    A    66      33.558  43.853  69.358  1.00  0.00           N  
ATOM   2096  H61   A    66      33.449  43.149  70.075  1.00  0.00           H  
ATOM   2097  H62   A    66      32.809  44.406  68.967  1.00  0.00           H  
ATOM   2098  N1    A    66      34.719  44.972  67.852  1.00  0.00           N  
ATOM   2099  C2    A    66      35.828  45.201  67.176  1.00  0.00           C  
ATOM   2100  H2    A    66      35.803  45.943  66.391  1.00  0.00           H  
ATOM   2101  N3    A    66      37.040  44.630  67.367  1.00  0.00           N  
ATOM   2102  C4    A    66      36.990  43.674  68.248  1.00  0.00           C  
ATOM   2103  C3'   A    66      40.704  43.552  69.797  1.00  0.00           C  
ATOM   2104  H3'   A    66      39.977  43.381  70.591  1.00  0.00           H  
ATOM   2105  C2'   A    66      40.113  44.022  68.502  1.00  0.00           C  
ATOM   2106  H2'   A    66      39.433  44.854  68.685  1.00  0.00           H  
ATOM   2107  O2'   A    66      41.118  44.278  67.560  1.00  0.00           O  
ATOM   2108 HO2'   A    66      41.708  44.892  68.004  1.00  0.00           H  
ATOM   2109  O3'   A    66      41.849  44.315  70.193  1.00  0.00           O  
ATOM   2110  P     G    67      41.723  45.306  71.456  1.00  0.00           P  
ATOM   2111  OP1   G    67      43.012  46.003  71.385  1.00  0.00           O  
ATOM   2112  OP2   G    67      41.323  44.501  72.616  1.00  0.00           O  
ATOM   2113  O5'   G    67      40.535  46.316  71.149  1.00  0.00           O  
ATOM   2114  C5'   G    67      40.598  47.446  70.317  1.00  0.00           C  
ATOM   2115  H5'   G    67      41.249  48.087  70.911  1.00  0.00           H  
ATOM   2116 H5''   G    67      40.915  47.135  69.321  1.00  0.00           H  
ATOM   2117  C4'   G    67      39.329  48.126  70.047  1.00  0.00           C  
ATOM   2118  H4'   G    67      39.549  48.979  69.405  1.00  0.00           H  
ATOM   2119  O4'   G    67      38.394  47.271  69.424  1.00  0.00           O  
ATOM   2120  C1'   G    67      37.098  47.398  69.978  1.00  0.00           C  
ATOM   2121  H1'   G    67      36.359  47.454  69.179  1.00  0.00           H  
ATOM   2122  N9    G    67      36.593  46.399  70.959  1.00  0.00           N  
ATOM   2123  C8    G    67      37.207  45.237  71.348  1.00  0.00           C  
ATOM   2124  H8    G    67      38.219  44.977  71.074  1.00  0.00           H  
ATOM   2125  N7    G    67      36.429  44.408  71.960  1.00  0.00           N  
ATOM   2126  C5    G    67      35.217  45.162  72.061  1.00  0.00           C  
ATOM   2127  C6    G    67      34.010  44.787  72.727  1.00  0.00           C  
ATOM   2128  O6    G    67      33.760  43.775  73.380  1.00  0.00           O  
ATOM   2129  N1    G    67      32.998  45.757  72.558  1.00  0.00           N  
ATOM   2130  H1    G    67      32.187  45.610  73.141  1.00  0.00           H  
ATOM   2131  C2    G    67      33.146  46.927  71.777  1.00  0.00           C  
ATOM   2132  N2    G    67      32.043  47.706  71.640  1.00  0.00           N  
ATOM   2133  H21   G    67      32.114  48.655  71.301  1.00  0.00           H  
ATOM   2134  H22   G    67      31.333  47.498  72.327  1.00  0.00           H  
ATOM   2135  N3    G    67      34.254  47.225  71.067  1.00  0.00           N  
ATOM   2136  C4    G    67      35.283  46.327  71.392  1.00  0.00           C  
ATOM   2137  C3'   G    67      38.558  48.567  71.286  1.00  0.00           C  
ATOM   2138  H3'   G    67      38.572  47.704  71.953  1.00  0.00           H  
ATOM   2139  C2'   G    67      37.175  48.729  70.707  1.00  0.00           C  
ATOM   2140  H2'   G    67      36.417  48.833  71.484  1.00  0.00           H  
ATOM   2141  O2'   G    67      37.057  49.868  69.875  1.00  0.00           O  
ATOM   2142 HO2'   G    67      37.620  50.563  70.222  1.00  0.00           H  
ATOM   2143  O3'   G    67      39.168  49.729  71.789  1.00  0.00           O  
ATOM   2144  P     G    68      39.140  49.975  73.326  1.00  0.00           P  
ATOM   2145  OP1   G    68      39.892  51.204  73.555  1.00  0.00           O  
ATOM   2146  OP2   G    68      39.448  48.745  74.074  1.00  0.00           O  
ATOM   2147  O5'   G    68      37.604  50.258  73.569  1.00  0.00           O  
ATOM   2148  C5'   G    68      37.057  51.513  73.137  1.00  0.00           C  
ATOM   2149  H5'   G    68      37.577  52.332  73.635  1.00  0.00           H  
ATOM   2150 H5''   G    68      37.423  51.843  72.165  1.00  0.00           H  
ATOM   2151  C4'   G    68      35.561  51.715  73.356  1.00  0.00           C  
ATOM   2152  H4'   G    68      35.305  52.588  72.756  1.00  0.00           H  
ATOM   2153  O4'   G    68      34.781  50.668  72.743  1.00  0.00           O  
ATOM   2154  C1'   G    68      33.681  50.422  73.599  1.00  0.00           C  
ATOM   2155  H1'   G    68      32.723  50.365  73.081  1.00  0.00           H  
ATOM   2156  N9    G    68      33.978  49.176  74.332  1.00  0.00           N  
ATOM   2157  C8    G    68      34.879  48.168  74.065  1.00  0.00           C  
ATOM   2158  H8    G    68      35.760  48.367  73.473  1.00  0.00           H  
ATOM   2159  N7    G    68      34.778  47.068  74.821  1.00  0.00           N  
ATOM   2160  C5    G    68      33.570  47.294  75.478  1.00  0.00           C  
ATOM   2161  C6    G    68      32.847  46.469  76.377  1.00  0.00           C  
ATOM   2162  O6    G    68      33.107  45.319  76.781  1.00  0.00           O  
ATOM   2163  N1    G    68      31.625  47.019  76.721  1.00  0.00           N  
ATOM   2164  H1    G    68      31.002  46.323  77.106  1.00  0.00           H  
ATOM   2165  C2    G    68      31.217  48.263  76.360  1.00  0.00           C  
ATOM   2166  N2    G    68      29.986  48.577  76.667  1.00  0.00           N  
ATOM   2167  H21   G    68      29.441  47.845  77.100  1.00  0.00           H  
ATOM   2168  H22   G    68      29.513  49.442  76.448  1.00  0.00           H  
ATOM   2169  N3    G    68      31.874  49.042  75.585  1.00  0.00           N  
ATOM   2170  C4    G    68      33.073  48.563  75.133  1.00  0.00           C  
ATOM   2171  C3'   G    68      35.184  51.893  74.766  1.00  0.00           C  
ATOM   2172  H3'   G    68      35.690  51.177  75.412  1.00  0.00           H  
ATOM   2173  C2'   G    68      33.649  51.569  74.668  1.00  0.00           C  
ATOM   2174  H2'   G    68      33.411  51.290  75.695  1.00  0.00           H  
ATOM   2175  O2'   G    68      32.956  52.615  74.140  1.00  0.00           O  
ATOM   2176 HO2'   G    68      33.629  53.297  74.088  1.00  0.00           H  
ATOM   2177  O3'   G    68      35.512  53.259  75.015  1.00  0.00           O  
ATOM   2178  P     G    69      36.026  53.656  76.443  1.00  0.00           P  
ATOM   2179  OP1   G    69      36.225  55.128  76.390  1.00  0.00           O  
ATOM   2180  OP2   G    69      37.058  52.768  76.888  1.00  0.00           O  
ATOM   2181  O5'   G    69      34.844  53.393  77.433  1.00  0.00           O  
ATOM   2182  C5'   G    69      33.742  54.242  77.466  1.00  0.00           C  
ATOM   2183  H5'   G    69      33.979  55.170  77.985  1.00  0.00           H  
ATOM   2184 H5''   G    69      33.502  54.424  76.418  1.00  0.00           H  
ATOM   2185  C4'   G    69      32.494  53.709  78.257  1.00  0.00           C  
ATOM   2186  H4'   G    69      31.646  54.369  78.077  1.00  0.00           H  
ATOM   2187  O4'   G    69      32.029  52.489  77.680  1.00  0.00           O  
ATOM   2188  C1'   G    69      31.557  51.697  78.713  1.00  0.00           C  
ATOM   2189  H1'   G    69      30.504  51.429  78.623  1.00  0.00           H  
ATOM   2190  N9    G    69      32.383  50.521  78.933  1.00  0.00           N  
ATOM   2191  C8    G    69      33.619  50.190  78.527  1.00  0.00           C  
ATOM   2192  H8    G    69      34.239  50.923  78.033  1.00  0.00           H  
ATOM   2193  N7    G    69      34.067  48.988  78.691  1.00  0.00           N  
ATOM   2194  C5    G    69      32.943  48.437  79.312  1.00  0.00           C  
ATOM   2195  C6    G    69      32.701  47.093  79.796  1.00  0.00           C  
ATOM   2196  O6    G    69      33.370  46.029  79.589  1.00  0.00           O  
ATOM   2197  N1    G    69      31.501  46.958  80.452  1.00  0.00           N  
ATOM   2198  H1    G    69      31.201  46.086  80.864  1.00  0.00           H  
ATOM   2199  C2    G    69      30.587  47.909  80.518  1.00  0.00           C  
ATOM   2200  N2    G    69      29.368  47.696  80.998  1.00  0.00           N  
ATOM   2201  H21   G    69      29.127  46.774  81.333  1.00  0.00           H  
ATOM   2202  H22   G    69      28.637  48.392  80.948  1.00  0.00           H  
ATOM   2203  N3    G    69      30.763  49.178  80.028  1.00  0.00           N  
ATOM   2204  C4    G    69      31.964  49.384  79.443  1.00  0.00           C  
ATOM   2205  C3'   G    69      32.733  53.421  79.776  1.00  0.00           C  
ATOM   2206  H3'   G    69      33.662  52.854  79.843  1.00  0.00           H  
ATOM   2207  C2'   G    69      31.469  52.545  79.936  1.00  0.00           C  
ATOM   2208  H2'   G    69      31.523  51.959  80.853  1.00  0.00           H  
ATOM   2209  O2'   G    69      30.346  53.336  79.910  1.00  0.00           O  
ATOM   2210 HO2'   G    69      30.697  54.227  79.972  1.00  0.00           H  
ATOM   2211  O3'   G    69      32.674  54.615  80.595  1.00  0.00           O  
ATOM   2212  P     C    70      33.455  54.619  81.972  1.00  0.00           P  
ATOM   2213  OP1   C    70      33.265  55.979  82.556  1.00  0.00           O  
ATOM   2214  OP2   C    70      34.889  54.164  81.776  1.00  0.00           O  
ATOM   2215  O5'   C    70      32.666  53.560  82.866  1.00  0.00           O  
ATOM   2216  C5'   C    70      31.354  53.806  83.193  1.00  0.00           C  
ATOM   2217  H5'   C    70      31.262  54.593  83.942  1.00  0.00           H  
ATOM   2218 H5''   C    70      30.671  54.129  82.408  1.00  0.00           H  
ATOM   2219  C4'   C    70      30.807  52.528  83.816  1.00  0.00           C  
ATOM   2220  H4'   C    70      29.812  52.844  84.129  1.00  0.00           H  
ATOM   2221  O4'   C    70      30.860  51.448  82.878  1.00  0.00           O  
ATOM   2222  C1'   C    70      30.936  50.309  83.623  1.00  0.00           C  
ATOM   2223  H1'   C    70      30.053  49.720  83.376  1.00  0.00           H  
ATOM   2224  N1    C    70      32.097  49.416  83.202  1.00  0.00           N  
ATOM   2225  C6    C    70      33.117  49.907  82.455  1.00  0.00           C  
ATOM   2226  H6    C    70      33.159  50.979  82.332  1.00  0.00           H  
ATOM   2227  C5    C    70      34.143  49.086  82.114  1.00  0.00           C  
ATOM   2228  H5    C    70      34.967  49.597  81.637  1.00  0.00           H  
ATOM   2229  C4    C    70      34.166  47.794  82.636  1.00  0.00           C  
ATOM   2230  N4    C    70      35.202  47.086  82.312  1.00  0.00           N  
ATOM   2231  H41   C    70      35.195  46.104  82.550  1.00  0.00           H  
ATOM   2232  H42   C    70      35.879  47.491  81.682  1.00  0.00           H  
ATOM   2233  N3    C    70      33.108  47.216  83.204  1.00  0.00           N  
ATOM   2234  C2    C    70      32.084  48.034  83.563  1.00  0.00           C  
ATOM   2235  O2    C    70      31.117  47.537  84.193  1.00  0.00           O  
ATOM   2236  C3'   C    70      31.535  51.960  85.091  1.00  0.00           C  
ATOM   2237  H3'   C    70      32.620  51.925  84.999  1.00  0.00           H  
ATOM   2238  C2'   C    70      30.966  50.553  85.099  1.00  0.00           C  
ATOM   2239  H2'   C    70      31.655  49.903  85.638  1.00  0.00           H  
ATOM   2240  O2'   C    70      29.678  50.430  85.726  1.00  0.00           O  
ATOM   2241 HO2'   C    70      29.611  51.109  86.402  1.00  0.00           H  
ATOM   2242  O3'   C    70      31.238  52.501  86.339  1.00  0.00           O  
ATOM   2243  P    U3    71      32.184  53.572  87.037  1.00  0.00           P  
ATOM   2244  OP1  U3    71      31.602  53.621  88.469  1.00  0.00           O  
ATOM   2245  OP2  U3    71      32.185  54.795  86.226  1.00  0.00           O  
ATOM   2246  O5'  U3    71      33.647  52.974  87.049  1.00  0.00           O  
ATOM   2247  C5'  U3    71      34.765  53.777  87.237  1.00  0.00           C  
ATOM   2248  H5'  U3    71      34.549  54.787  86.888  1.00  0.00           H  
ATOM   2249 H5''  U3    71      35.164  53.693  88.248  1.00  0.00           H  
ATOM   2250  C4'  U3    71      35.902  53.382  86.191  1.00  0.00           C  
ATOM   2251  H4'  U3    71      36.746  54.058  86.328  1.00  0.00           H  
ATOM   2252  O4'  U3    71      36.279  52.038  86.422  1.00  0.00           O  
ATOM   2253  C1'  U3    71      36.450  51.162  85.257  1.00  0.00           C  
ATOM   2254  H1'  U3    71      37.487  50.995  84.967  1.00  0.00           H  
ATOM   2255  N1   U3    71      35.844  49.831  85.614  1.00  0.00           N  
ATOM   2256  C6   U3    71      34.611  49.725  86.131  1.00  0.00           C  
ATOM   2257  H6   U3    71      34.084  50.599  86.483  1.00  0.00           H  
ATOM   2258  C5   U3    71      34.053  48.471  86.287  1.00  0.00           C  
ATOM   2259  H5   U3    71      33.087  48.321  86.747  1.00  0.00           H  
ATOM   2260  C4   U3    71      34.737  47.291  85.999  1.00  0.00           C  
ATOM   2261  O4   U3    71      34.384  46.133  86.073  1.00  0.00           O  
ATOM   2262  N3   U3    71      36.003  47.450  85.615  1.00  0.00           N  
ATOM   2263  H3   U3    71      36.496  46.639  85.267  1.00  0.00           H  
ATOM   2264  C2   U3    71      36.568  48.686  85.404  1.00  0.00           C  
ATOM   2265  O2   U3    71      37.738  48.673  85.128  1.00  0.00           O  
ATOM   2266  C3'  U3    71      35.465  53.375  84.703  1.00  0.00           C  
ATOM   2267  H3'  U3    71      34.389  53.549  84.690  1.00  0.00           H  
ATOM   2268  C2'  U3    71      35.747  51.930  84.141  1.00  0.00           C  
ATOM   2269  H2'  U3    71      34.789  51.480  83.879  1.00  0.00           H  
ATOM   2270  O2'  U3    71      36.641  52.076  83.034  1.00  0.00           O  
ATOM   2271 HO2'  U3    71      36.160  52.617  82.403  1.00  0.00           H  
ATOM   2272  O3'  U3    71      36.077  54.438  84.056  1.00  0.00           O  
ATOM   2273 HO3'  U3    71      35.602  54.549  83.228  1.00  0.00           H  
TER    2274       U3    71 
END
