# Supplementary material for: Modeling the structure of the frameshift-stimulatory pseudoknot in SARS-CoV-2 reveals multiple possible conformers
Source: PLoS Comput Biol. 2021 Jan 19;17(1):e1008603. doi: 10.1371/journal.pcbi.1008603 (PMC7845960; doi:10.1371/journal.pcbi.1008603)
Supplement: S1 Data — Files in.pdb format for each of the model structures presented in the manuscript are included in an archived.zip folder. The files corresponding to the structures shown in Figs 3B, 3E, 3H, 4B, 4E, 4H, 5B, 6A–6F, and 7A–7G are named FigNX_1.pdb, where N is the figure number and X is the letter for the figure panel. These structures represent the most populated of the clusters found in the corresponding MD simulations. The structures of the second- and third-most populated clusters from each of the simulations are in the files named FigNX_2.pdb and FigNX_3.pdb, respectively. (ZIP) [file pcbi.1008603.s006.zip › Fig6A_1.pdb]

ATOM      1 HO5'  U5     1      13.938  34.153  53.799  1.00  0.00           H  
ATOM      2  O5'  U5     1      14.099  33.400  53.226  1.00  0.00           O  
ATOM      3  C5'  U5     1      14.740  33.722  51.941  1.00  0.00           C  
ATOM      4  H5'  U5     1      14.014  34.136  51.241  1.00  0.00           H  
ATOM      5 H5''  U5     1      15.140  32.802  51.513  1.00  0.00           H  
ATOM      6  C4'  U5     1      15.859  34.715  52.127  1.00  0.00           C  
ATOM      7  H4'  U5     1      16.110  35.051  51.121  1.00  0.00           H  
ATOM      8  O4'  U5     1      15.427  35.810  52.918  1.00  0.00           O  
ATOM      9  C1'  U5     1      16.455  36.406  53.585  1.00  0.00           C  
ATOM     10  H1'  U5     1      16.778  37.335  53.113  1.00  0.00           H  
ATOM     11  N1   U5     1      16.157  36.646  55.053  1.00  0.00           N  
ATOM     12  C6   U5     1      16.183  35.619  55.919  1.00  0.00           C  
ATOM     13  H6   U5     1      16.315  34.590  55.619  1.00  0.00           H  
ATOM     14  C5   U5     1      16.025  35.905  57.248  1.00  0.00           C  
ATOM     15  H5   U5     1      16.061  35.153  58.022  1.00  0.00           H  
ATOM     16  C4   U5     1      15.829  37.204  57.787  1.00  0.00           C  
ATOM     17  O4   U5     1      15.743  37.552  58.914  1.00  0.00           O  
ATOM     18  N3   U5     1      15.737  38.156  56.840  1.00  0.00           N  
ATOM     19  H3   U5     1      15.718  39.109  57.174  1.00  0.00           H  
ATOM     20  C2   U5     1      16.107  37.930  55.519  1.00  0.00           C  
ATOM     21  O2   U5     1      16.452  38.914  54.848  1.00  0.00           O  
ATOM     22  C3'  U5     1      17.064  34.039  52.936  1.00  0.00           C  
ATOM     23  H3'  U5     1      16.598  33.595  53.816  1.00  0.00           H  
ATOM     24  C2'  U5     1      17.642  35.473  53.315  1.00  0.00           C  
ATOM     25  H2'  U5     1      18.355  35.553  54.136  1.00  0.00           H  
ATOM     26  O2'  U5     1      18.423  36.013  52.270  1.00  0.00           O  
ATOM     27 HO2'  U5     1      19.344  35.978  52.539  1.00  0.00           H  
ATOM     28  O3'  U5     1      17.962  33.108  52.297  1.00  0.00           O  
ATOM     29  P     U     2      19.082  32.285  53.111  1.00  0.00           P  
ATOM     30  OP1   U     2      19.707  31.219  52.352  1.00  0.00           O  
ATOM     31  OP2   U     2      18.428  31.997  54.422  1.00  0.00           O  
ATOM     32  O5'   U     2      20.259  33.304  53.349  1.00  0.00           O  
ATOM     33  C5'   U     2      20.982  33.873  52.238  1.00  0.00           C  
ATOM     34  H5'   U     2      20.442  34.282  51.384  1.00  0.00           H  
ATOM     35 H5''   U     2      21.679  33.092  51.933  1.00  0.00           H  
ATOM     36  C4'   U     2      21.936  35.100  52.687  1.00  0.00           C  
ATOM     37  H4'   U     2      22.527  35.344  51.804  1.00  0.00           H  
ATOM     38  O4'   U     2      21.033  36.150  53.131  1.00  0.00           O  
ATOM     39  C1'   U     2      21.887  37.072  53.860  1.00  0.00           C  
ATOM     40  H1'   U     2      22.097  37.899  53.182  1.00  0.00           H  
ATOM     41  N1    U     2      21.030  37.609  54.905  1.00  0.00           N  
ATOM     42  C6    U     2      20.642  36.813  55.984  1.00  0.00           C  
ATOM     43  H6    U     2      21.068  35.826  56.084  1.00  0.00           H  
ATOM     44  C5    U     2      19.759  37.277  56.911  1.00  0.00           C  
ATOM     45  H5    U     2      19.468  36.559  57.665  1.00  0.00           H  
ATOM     46  C4    U     2      19.310  38.658  56.901  1.00  0.00           C  
ATOM     47  O4    U     2      18.546  39.152  57.716  1.00  0.00           O  
ATOM     48  N3    U     2      19.707  39.360  55.804  1.00  0.00           N  
ATOM     49  H3    U     2      19.384  40.315  55.746  1.00  0.00           H  
ATOM     50  C2    U     2      20.542  38.917  54.766  1.00  0.00           C  
ATOM     51  O2    U     2      20.991  39.728  53.959  1.00  0.00           O  
ATOM     52  C3'   U     2      22.845  34.860  53.853  1.00  0.00           C  
ATOM     53  H3'   U     2      22.374  34.415  54.730  1.00  0.00           H  
ATOM     54  C2'   U     2      23.206  36.352  54.175  1.00  0.00           C  
ATOM     55  H2'   U     2      23.319  36.450  55.254  1.00  0.00           H  
ATOM     56  O2'   U     2      24.245  36.836  53.240  1.00  0.00           O  
ATOM     57 HO2'   U     2      24.944  36.201  53.408  1.00  0.00           H  
ATOM     58  O3'   U     2      23.951  34.035  53.620  1.00  0.00           O  
ATOM     59  P     U     3      25.101  33.950  54.680  1.00  0.00           P  
ATOM     60  OP1   U     3      25.701  32.664  54.586  1.00  0.00           O  
ATOM     61  OP2   U     3      24.849  34.476  56.001  1.00  0.00           O  
ATOM     62  O5'   U     3      26.117  34.936  53.989  1.00  0.00           O  
ATOM     63  C5'   U     3      26.734  34.532  52.758  1.00  0.00           C  
ATOM     64  H5'   U     3      25.959  34.145  52.097  1.00  0.00           H  
ATOM     65 H5''   U     3      27.437  33.725  52.966  1.00  0.00           H  
ATOM     66  C4'   U     3      27.505  35.647  52.114  1.00  0.00           C  
ATOM     67  H4'   U     3      27.628  35.498  51.042  1.00  0.00           H  
ATOM     68  O4'   U     3      26.910  36.923  52.210  1.00  0.00           O  
ATOM     69  C1'   U     3      27.953  37.922  52.239  1.00  0.00           C  
ATOM     70  H1'   U     3      27.909  38.545  51.345  1.00  0.00           H  
ATOM     71  N1    U     3      27.783  38.920  53.325  1.00  0.00           N  
ATOM     72  C6    U     3      27.314  38.550  54.637  1.00  0.00           C  
ATOM     73  H6    U     3      26.886  37.578  54.834  1.00  0.00           H  
ATOM     74  C5    U     3      27.460  39.464  55.623  1.00  0.00           C  
ATOM     75  H5    U     3      27.182  39.232  56.640  1.00  0.00           H  
ATOM     76  C4    U     3      28.067  40.772  55.462  1.00  0.00           C  
ATOM     77  O4    U     3      28.176  41.611  56.323  1.00  0.00           O  
ATOM     78  N3    U     3      28.457  41.054  54.216  1.00  0.00           N  
ATOM     79  H3    U     3      28.946  41.927  54.081  1.00  0.00           H  
ATOM     80  C2    U     3      28.296  40.220  53.151  1.00  0.00           C  
ATOM     81  O2    U     3      28.777  40.545  52.104  1.00  0.00           O  
ATOM     82  C3'   U     3      28.885  35.741  52.725  1.00  0.00           C  
ATOM     83  H3'   U     3      28.864  35.673  53.813  1.00  0.00           H  
ATOM     84  C2'   U     3      29.305  37.196  52.324  1.00  0.00           C  
ATOM     85  H2'   U     3      29.984  37.547  53.102  1.00  0.00           H  
ATOM     86  O2'   U     3      30.060  37.101  51.136  1.00  0.00           O  
ATOM     87 HO2'   U     3      30.822  36.519  51.183  1.00  0.00           H  
ATOM     88  O3'   U     3      29.732  34.648  52.277  1.00  0.00           O  
ATOM     89  P     G     4      31.211  34.559  52.962  1.00  0.00           P  
ATOM     90  OP1   G     4      31.609  33.149  52.949  1.00  0.00           O  
ATOM     91  OP2   G     4      31.270  35.378  54.193  1.00  0.00           O  
ATOM     92  O5'   G     4      32.038  35.370  51.841  1.00  0.00           O  
ATOM     93  C5'   G     4      32.107  34.777  50.566  1.00  0.00           C  
ATOM     94  H5'   G     4      31.130  34.806  50.083  1.00  0.00           H  
ATOM     95 H5''   G     4      32.349  33.715  50.566  1.00  0.00           H  
ATOM     96  C4'   G     4      33.052  35.491  49.630  1.00  0.00           C  
ATOM     97  H4'   G     4      33.158  34.926  48.705  1.00  0.00           H  
ATOM     98  O4'   G     4      32.618  36.835  49.391  1.00  0.00           O  
ATOM     99  C1'   G     4      33.783  37.571  49.178  1.00  0.00           C  
ATOM    100  H1'   G     4      33.743  38.036  48.193  1.00  0.00           H  
ATOM    101  N9    G     4      33.806  38.601  50.228  1.00  0.00           N  
ATOM    102  C8    G     4      33.141  38.642  51.461  1.00  0.00           C  
ATOM    103  H8    G     4      32.562  37.847  51.908  1.00  0.00           H  
ATOM    104  N7    G     4      33.188  39.792  52.091  1.00  0.00           N  
ATOM    105  C5    G     4      33.944  40.521  51.269  1.00  0.00           C  
ATOM    106  C6    G     4      34.425  41.866  51.437  1.00  0.00           C  
ATOM    107  O6    G     4      34.193  42.722  52.328  1.00  0.00           O  
ATOM    108  N1    G     4      35.232  42.351  50.413  1.00  0.00           N  
ATOM    109  H1    G     4      35.609  43.288  50.415  1.00  0.00           H  
ATOM    110  C2    G     4      35.634  41.546  49.415  1.00  0.00           C  
ATOM    111  N2    G     4      36.534  42.072  48.659  1.00  0.00           N  
ATOM    112  H21   G     4      37.037  41.645  47.894  1.00  0.00           H  
ATOM    113  H22   G     4      36.993  42.943  48.883  1.00  0.00           H  
ATOM    114  N3    G     4      35.241  40.283  49.173  1.00  0.00           N  
ATOM    115  C4    G     4      34.395  39.833  50.123  1.00  0.00           C  
ATOM    116  C3'   G     4      34.452  35.683  50.259  1.00  0.00           C  
ATOM    117  H3'   G     4      34.325  36.144  51.239  1.00  0.00           H  
ATOM    118  C2'   G     4      35.048  36.690  49.322  1.00  0.00           C  
ATOM    119  H2'   G     4      35.850  37.214  49.842  1.00  0.00           H  
ATOM    120  O2'   G     4      35.416  36.237  48.029  1.00  0.00           O  
ATOM    121 HO2'   G     4      36.080  36.773  47.587  1.00  0.00           H  
ATOM    122  O3'   G     4      35.203  34.463  50.308  1.00  0.00           O  
ATOM    123  P     C     5      36.470  34.320  51.356  1.00  0.00           P  
ATOM    124  OP1   C     5      37.072  32.966  51.233  1.00  0.00           O  
ATOM    125  OP2   C     5      35.970  34.648  52.691  1.00  0.00           O  
ATOM    126  O5'   C     5      37.662  35.365  51.013  1.00  0.00           O  
ATOM    127  C5'   C     5      38.436  35.192  49.932  1.00  0.00           C  
ATOM    128  H5'   C     5      37.957  34.700  49.086  1.00  0.00           H  
ATOM    129 H5''   C     5      39.209  34.470  50.196  1.00  0.00           H  
ATOM    130  C4'   C     5      39.028  36.521  49.538  1.00  0.00           C  
ATOM    131  H4'   C     5      39.393  36.576  48.513  1.00  0.00           H  
ATOM    132  O4'   C     5      38.176  37.649  49.829  1.00  0.00           O  
ATOM    133  C1'   C     5      39.075  38.802  49.867  1.00  0.00           C  
ATOM    134  H1'   C     5      39.174  39.232  48.870  1.00  0.00           H  
ATOM    135  N1    C     5      38.648  39.915  50.679  1.00  0.00           N  
ATOM    136  C6    C     5      37.781  39.749  51.721  1.00  0.00           C  
ATOM    137  H6    C     5      37.473  38.760  52.025  1.00  0.00           H  
ATOM    138  C5    C     5      37.623  40.782  52.628  1.00  0.00           C  
ATOM    139  H5    C     5      36.971  40.576  53.464  1.00  0.00           H  
ATOM    140  C4    C     5      38.159  42.049  52.251  1.00  0.00           C  
ATOM    141  N4    C     5      37.999  43.109  52.984  1.00  0.00           N  
ATOM    142  H41   C     5      38.239  44.009  52.595  1.00  0.00           H  
ATOM    143  H42   C     5      37.618  42.956  53.907  1.00  0.00           H  
ATOM    144  N3    C     5      38.808  42.316  51.144  1.00  0.00           N  
ATOM    145  C2    C     5      39.120  41.201  50.406  1.00  0.00           C  
ATOM    146  O2    C     5      39.807  41.413  49.396  1.00  0.00           O  
ATOM    147  C3'   C     5      40.196  36.819  50.445  1.00  0.00           C  
ATOM    148  H3'   C     5      39.928  36.806  51.502  1.00  0.00           H  
ATOM    149  C2'   C     5      40.458  38.314  50.296  1.00  0.00           C  
ATOM    150  H2'   C     5      40.773  38.703  51.265  1.00  0.00           H  
ATOM    151  O2'   C     5      41.174  38.625  49.072  1.00  0.00           O  
ATOM    152 HO2'   C     5      41.907  38.014  48.963  1.00  0.00           H  
ATOM    153  O3'   C     5      41.401  36.076  50.153  1.00  0.00           O  
ATOM    154  P     G     6      42.628  36.018  51.164  1.00  0.00           P  
ATOM    155  OP1   G     6      43.473  34.918  50.855  1.00  0.00           O  
ATOM    156  OP2   G     6      42.151  36.194  52.549  1.00  0.00           O  
ATOM    157  O5'   G     6      43.511  37.325  50.841  1.00  0.00           O  
ATOM    158  C5'   G     6      44.282  37.352  49.636  1.00  0.00           C  
ATOM    159  H5'   G     6      43.625  37.139  48.793  1.00  0.00           H  
ATOM    160 H5''   G     6      45.125  36.662  49.682  1.00  0.00           H  
ATOM    161  C4'   G     6      44.974  38.712  49.380  1.00  0.00           C  
ATOM    162  H4'   G     6      45.482  38.683  48.416  1.00  0.00           H  
ATOM    163  O4'   G     6      43.889  39.697  49.478  1.00  0.00           O  
ATOM    164  C1'   G     6      44.310  40.893  50.036  1.00  0.00           C  
ATOM    165  H1'   G     6      44.406  41.670  49.279  1.00  0.00           H  
ATOM    166  N9    G     6      43.374  41.567  51.066  1.00  0.00           N  
ATOM    167  C8    G     6      42.250  41.064  51.632  1.00  0.00           C  
ATOM    168  H8    G     6      41.944  40.057  51.391  1.00  0.00           H  
ATOM    169  N7    G     6      41.586  41.921  52.431  1.00  0.00           N  
ATOM    170  C5    G     6      42.395  43.026  52.308  1.00  0.00           C  
ATOM    171  C6    G     6      42.189  44.318  52.884  1.00  0.00           C  
ATOM    172  O6    G     6      41.281  44.781  53.628  1.00  0.00           O  
ATOM    173  N1    G     6      43.172  45.241  52.574  1.00  0.00           N  
ATOM    174  H1    G     6      43.144  46.179  52.946  1.00  0.00           H  
ATOM    175  C2    G     6      44.185  44.994  51.690  1.00  0.00           C  
ATOM    176  N2    G     6      44.988  46.017  51.532  1.00  0.00           N  
ATOM    177  H21   G     6      45.629  46.022  50.752  1.00  0.00           H  
ATOM    178  H22   G     6      44.833  46.869  52.053  1.00  0.00           H  
ATOM    179  N3    G     6      44.335  43.845  51.021  1.00  0.00           N  
ATOM    180  C4    G     6      43.417  42.876  51.461  1.00  0.00           C  
ATOM    181  C3'   G     6      45.907  39.096  50.522  1.00  0.00           C  
ATOM    182  H3'   G     6      45.676  38.527  51.422  1.00  0.00           H  
ATOM    183  C2'   G     6      45.673  40.594  50.633  1.00  0.00           C  
ATOM    184  H2'   G     6      45.682  40.857  51.691  1.00  0.00           H  
ATOM    185  O2'   G     6      46.692  41.356  50.030  1.00  0.00           O  
ATOM    186 HO2'   G     6      47.565  41.212  50.404  1.00  0.00           H  
ATOM    187  O3'   G     6      47.299  38.827  50.329  1.00  0.00           O  
ATOM    188  P     G     7      48.251  38.759  51.645  1.00  0.00           P  
ATOM    189  OP1   G     7      49.574  38.214  51.143  1.00  0.00           O  
ATOM    190  OP2   G     7      47.608  38.058  52.786  1.00  0.00           O  
ATOM    191  O5'   G     7      48.511  40.296  51.989  1.00  0.00           O  
ATOM    192  C5'   G     7      49.569  41.044  51.437  1.00  0.00           C  
ATOM    193  H5'   G     7      49.542  40.932  50.354  1.00  0.00           H  
ATOM    194 H5''   G     7      50.408  40.564  51.942  1.00  0.00           H  
ATOM    195  C4'   G     7      49.468  42.518  51.808  1.00  0.00           C  
ATOM    196  H4'   G     7      50.090  43.093  51.122  1.00  0.00           H  
ATOM    197  O4'   G     7      48.158  43.049  51.727  1.00  0.00           O  
ATOM    198  C1'   G     7      48.030  44.136  52.665  1.00  0.00           C  
ATOM    199  H1'   G     7      47.955  45.036  52.054  1.00  0.00           H  
ATOM    200  N9    G     7      46.920  43.864  53.585  1.00  0.00           N  
ATOM    201  C8    G     7      46.215  42.737  53.796  1.00  0.00           C  
ATOM    202  H8    G     7      46.467  41.793  53.336  1.00  0.00           H  
ATOM    203  N7    G     7      45.156  42.850  54.586  1.00  0.00           N  
ATOM    204  C5    G     7      45.165  44.165  54.887  1.00  0.00           C  
ATOM    205  C6    G     7      44.177  45.003  55.600  1.00  0.00           C  
ATOM    206  O6    G     7      43.156  44.636  56.166  1.00  0.00           O  
ATOM    207  N1    G     7      44.571  46.255  55.718  1.00  0.00           N  
ATOM    208  H1    G     7      43.899  46.876  56.144  1.00  0.00           H  
ATOM    209  C2    G     7      45.706  46.750  55.192  1.00  0.00           C  
ATOM    210  N2    G     7      45.915  48.015  55.298  1.00  0.00           N  
ATOM    211  H21   G     7      46.712  48.477  54.885  1.00  0.00           H  
ATOM    212  H22   G     7      45.309  48.528  55.922  1.00  0.00           H  
ATOM    213  N3    G     7      46.625  46.028  54.526  1.00  0.00           N  
ATOM    214  C4    G     7      46.291  44.734  54.345  1.00  0.00           C  
ATOM    215  C3'   G     7      49.874  42.787  53.233  1.00  0.00           C  
ATOM    216  H3'   G     7      49.201  42.224  53.880  1.00  0.00           H  
ATOM    217  C2'   G     7      49.431  44.268  53.356  1.00  0.00           C  
ATOM    218  H2'   G     7      49.374  44.535  54.412  1.00  0.00           H  
ATOM    219  O2'   G     7      50.228  45.255  52.675  1.00  0.00           O  
ATOM    220 HO2'   G     7      49.815  46.111  52.805  1.00  0.00           H  
ATOM    221  O3'   G     7      51.247  42.544  53.475  1.00  0.00           O  
ATOM    222  P     U     8      51.797  41.590  54.640  1.00  0.00           P  
ATOM    223  OP1   U     8      53.192  41.212  54.340  1.00  0.00           O  
ATOM    224  OP2   U     8      50.791  40.544  54.938  1.00  0.00           O  
ATOM    225  O5'   U     8      51.784  42.655  55.876  1.00  0.00           O  
ATOM    226  C5'   U     8      52.593  43.797  55.857  1.00  0.00           C  
ATOM    227  H5'   U     8      52.596  44.068  54.801  1.00  0.00           H  
ATOM    228 H5''   U     8      53.591  43.548  56.219  1.00  0.00           H  
ATOM    229  C4'   U     8      52.020  44.908  56.777  1.00  0.00           C  
ATOM    230  H4'   U     8      52.627  45.803  56.643  1.00  0.00           H  
ATOM    231  O4'   U     8      50.732  45.329  56.424  1.00  0.00           O  
ATOM    232  C1'   U     8      49.982  45.841  57.544  1.00  0.00           C  
ATOM    233  H1'   U     8      49.689  46.883  57.421  1.00  0.00           H  
ATOM    234  N1    U     8      48.760  44.947  57.613  1.00  0.00           N  
ATOM    235  C6    U     8      48.706  43.664  57.217  1.00  0.00           C  
ATOM    236  H6    U     8      49.554  43.244  56.697  1.00  0.00           H  
ATOM    237  C5    U     8      47.562  42.895  57.297  1.00  0.00           C  
ATOM    238  H5    U     8      47.473  41.877  56.948  1.00  0.00           H  
ATOM    239  C4    U     8      46.410  43.434  57.984  1.00  0.00           C  
ATOM    240  O4    U     8      45.357  42.892  58.117  1.00  0.00           O  
ATOM    241  N3    U     8      46.623  44.705  58.513  1.00  0.00           N  
ATOM    242  H3    U     8      45.935  45.161  59.095  1.00  0.00           H  
ATOM    243  C2    U     8      47.709  45.527  58.270  1.00  0.00           C  
ATOM    244  O2    U     8      47.690  46.717  58.556  1.00  0.00           O  
ATOM    245  C3'   U     8      51.907  44.600  58.253  1.00  0.00           C  
ATOM    246  H3'   U     8      51.483  43.596  58.280  1.00  0.00           H  
ATOM    247  C2'   U     8      50.916  45.689  58.790  1.00  0.00           C  
ATOM    248  H2'   U     8      50.338  45.288  59.622  1.00  0.00           H  
ATOM    249  O2'   U     8      51.522  46.934  58.974  1.00  0.00           O  
ATOM    250 HO2'   U     8      52.481  46.928  58.934  1.00  0.00           H  
ATOM    251  O3'   U     8      53.103  44.625  58.935  1.00  0.00           O  
ATOM    252  P     G     9      53.352  43.864  60.352  1.00  0.00           P  
ATOM    253  OP1   G     9      54.734  44.162  60.755  1.00  0.00           O  
ATOM    254  OP2   G     9      52.955  42.468  60.149  1.00  0.00           O  
ATOM    255  O5'   G     9      52.338  44.450  61.431  1.00  0.00           O  
ATOM    256  C5'   G     9      52.609  45.599  62.169  1.00  0.00           C  
ATOM    257  H5'   G     9      52.836  46.396  61.461  1.00  0.00           H  
ATOM    258 H5''   G     9      53.402  45.437  62.899  1.00  0.00           H  
ATOM    259  C4'   G     9      51.324  46.103  62.944  1.00  0.00           C  
ATOM    260  H4'   G     9      51.479  47.118  63.309  1.00  0.00           H  
ATOM    261  O4'   G     9      50.087  46.096  62.205  1.00  0.00           O  
ATOM    262  C1'   G     9      48.946  45.930  63.012  1.00  0.00           C  
ATOM    263  H1'   G     9      48.346  46.830  63.151  1.00  0.00           H  
ATOM    264  N9    G     9      48.147  44.880  62.479  1.00  0.00           N  
ATOM    265  C8    G     9      48.347  44.042  61.462  1.00  0.00           C  
ATOM    266  H8    G     9      49.242  44.101  60.860  1.00  0.00           H  
ATOM    267  N7    G     9      47.246  43.324  61.150  1.00  0.00           N  
ATOM    268  C5    G     9      46.316  43.619  62.162  1.00  0.00           C  
ATOM    269  C6    G     9      44.943  43.231  62.418  1.00  0.00           C  
ATOM    270  O6    G     9      44.211  42.497  61.744  1.00  0.00           O  
ATOM    271  N1    G     9      44.334  43.867  63.478  1.00  0.00           N  
ATOM    272  H1    G     9      43.439  43.519  63.789  1.00  0.00           H  
ATOM    273  C2    G     9      44.976  44.804  64.195  1.00  0.00           C  
ATOM    274  N2    G     9      44.384  45.471  65.139  1.00  0.00           N  
ATOM    275  H21   G     9      44.893  46.069  65.775  1.00  0.00           H  
ATOM    276  H22   G     9      43.421  45.245  65.342  1.00  0.00           H  
ATOM    277  N3    G     9      46.252  45.226  63.994  1.00  0.00           N  
ATOM    278  C4    G     9      46.850  44.638  62.931  1.00  0.00           C  
ATOM    279  C3'   G     9      50.973  45.155  64.179  1.00  0.00           C  
ATOM    280  H3'   G     9      51.037  44.088  63.962  1.00  0.00           H  
ATOM    281  C2'   G     9      49.478  45.578  64.420  1.00  0.00           C  
ATOM    282  H2'   G     9      48.948  44.754  64.897  1.00  0.00           H  
ATOM    283  O2'   G     9      49.334  46.645  65.254  1.00  0.00           O  
ATOM    284 HO2'   G     9      49.793  46.464  66.077  1.00  0.00           H  
ATOM    285  O3'   G     9      51.831  45.498  65.367  1.00  0.00           O  
ATOM    286  P     U    10      51.968  44.545  66.563  1.00  0.00           P  
ATOM    287  OP1   U    10      52.934  45.196  67.490  1.00  0.00           O  
ATOM    288  OP2   U    10      52.275  43.225  66.017  1.00  0.00           O  
ATOM    289  O5'   U    10      50.588  44.430  67.262  1.00  0.00           O  
ATOM    290  C5'   U    10      50.375  45.237  68.407  1.00  0.00           C  
ATOM    291  H5'   U    10      50.650  46.260  68.151  1.00  0.00           H  
ATOM    292 H5''   U    10      51.084  44.992  69.199  1.00  0.00           H  
ATOM    293  C4'   U    10      48.979  45.269  68.975  1.00  0.00           C  
ATOM    294  H4'   U    10      48.849  46.070  69.702  1.00  0.00           H  
ATOM    295  O4'   U    10      48.099  45.371  67.904  1.00  0.00           O  
ATOM    296  C1'   U    10      46.933  44.569  68.123  1.00  0.00           C  
ATOM    297  H1'   U    10      46.085  45.251  68.049  1.00  0.00           H  
ATOM    298  N1    U    10      46.734  43.416  67.143  1.00  0.00           N  
ATOM    299  C6    U    10      47.721  42.856  66.334  1.00  0.00           C  
ATOM    300  H6    U    10      48.686  43.341  66.309  1.00  0.00           H  
ATOM    301  C5    U    10      47.404  41.829  65.428  1.00  0.00           C  
ATOM    302  H5    U    10      48.283  41.526  64.879  1.00  0.00           H  
ATOM    303  C4    U    10      46.076  41.356  65.263  1.00  0.00           C  
ATOM    304  O4    U    10      45.745  40.536  64.438  1.00  0.00           O  
ATOM    305  N3    U    10      45.166  42.004  66.105  1.00  0.00           N  
ATOM    306  H3    U    10      44.170  41.902  65.972  1.00  0.00           H  
ATOM    307  C2    U    10      45.493  42.877  67.064  1.00  0.00           C  
ATOM    308  O2    U    10      44.579  43.148  67.826  1.00  0.00           O  
ATOM    309  C3'   U    10      48.560  43.945  69.642  1.00  0.00           C  
ATOM    310  H3'   U    10      48.825  43.177  68.916  1.00  0.00           H  
ATOM    311  C2'   U    10      47.062  44.069  69.604  1.00  0.00           C  
ATOM    312  H2'   U    10      46.741  43.028  69.637  1.00  0.00           H  
ATOM    313  O2'   U    10      46.569  44.948  70.562  1.00  0.00           O  
ATOM    314 HO2'   U    10      45.690  44.629  70.778  1.00  0.00           H  
ATOM    315  O3'   U    10      48.924  43.869  70.982  1.00  0.00           O  
ATOM    316  P     A    11      49.037  42.472  71.736  1.00  0.00           P  
ATOM    317  OP1   A    11      49.784  42.663  73.027  1.00  0.00           O  
ATOM    318  OP2   A    11      49.485  41.418  70.768  1.00  0.00           O  
ATOM    319  O5'   A    11      47.466  42.145  71.873  1.00  0.00           O  
ATOM    320  C5'   A    11      46.783  42.434  73.073  1.00  0.00           C  
ATOM    321  H5'   A    11      46.627  43.505  73.203  1.00  0.00           H  
ATOM    322 H5''   A    11      47.243  41.998  73.959  1.00  0.00           H  
ATOM    323  C4'   A    11      45.397  41.790  73.033  1.00  0.00           C  
ATOM    324  H4'   A    11      44.826  42.151  73.888  1.00  0.00           H  
ATOM    325  O4'   A    11      44.720  42.179  71.897  1.00  0.00           O  
ATOM    326  C1'   A    11      43.914  41.104  71.359  1.00  0.00           C  
ATOM    327  H1'   A    11      42.894  41.486  71.321  1.00  0.00           H  
ATOM    328  N9    A    11      44.315  40.534  70.062  1.00  0.00           N  
ATOM    329  C8    A    11      45.588  40.562  69.542  1.00  0.00           C  
ATOM    330  H8    A    11      46.447  40.964  70.059  1.00  0.00           H  
ATOM    331  N7    A    11      45.746  39.790  68.520  1.00  0.00           N  
ATOM    332  C5    A    11      44.443  39.323  68.251  1.00  0.00           C  
ATOM    333  C6    A    11      43.794  38.458  67.301  1.00  0.00           C  
ATOM    334  N6    A    11      44.401  37.803  66.351  1.00  0.00           N  
ATOM    335  H61   A    11      45.411  37.831  66.351  1.00  0.00           H  
ATOM    336  H62   A    11      43.939  37.203  65.683  1.00  0.00           H  
ATOM    337  N1    A    11      42.518  38.140  67.471  1.00  0.00           N  
ATOM    338  C2    A    11      41.830  38.752  68.487  1.00  0.00           C  
ATOM    339  H2    A    11      40.772  38.535  68.478  1.00  0.00           H  
ATOM    340  N3    A    11      42.335  39.481  69.407  1.00  0.00           N  
ATOM    341  C4    A    11      43.630  39.789  69.225  1.00  0.00           C  
ATOM    342  C3'   A    11      45.290  40.268  72.972  1.00  0.00           C  
ATOM    343  H3'   A    11      46.064  39.833  72.339  1.00  0.00           H  
ATOM    344  C2'   A    11      43.882  39.973  72.404  1.00  0.00           C  
ATOM    345  H2'   A    11      43.752  38.996  71.939  1.00  0.00           H  
ATOM    346  O2'   A    11      42.789  40.250  73.306  1.00  0.00           O  
ATOM    347 HO2'   A    11      41.941  40.033  72.912  1.00  0.00           H  
ATOM    348  O3'   A    11      45.469  39.707  74.296  1.00  0.00           O  
ATOM    349  P     A    12      45.979  38.181  74.396  1.00  0.00           P  
ATOM    350  OP1   A    12      46.162  38.006  75.863  1.00  0.00           O  
ATOM    351  OP2   A    12      47.069  38.066  73.436  1.00  0.00           O  
ATOM    352  O5'   A    12      44.791  37.176  73.875  1.00  0.00           O  
ATOM    353  C5'   A    12      43.682  37.006  74.694  1.00  0.00           C  
ATOM    354  H5'   A    12      43.509  37.982  75.147  1.00  0.00           H  
ATOM    355 H5''   A    12      43.860  36.186  75.390  1.00  0.00           H  
ATOM    356  C4'   A    12      42.401  36.671  73.944  1.00  0.00           C  
ATOM    357  H4'   A    12      41.498  36.792  74.544  1.00  0.00           H  
ATOM    358  O4'   A    12      42.315  37.306  72.615  1.00  0.00           O  
ATOM    359  C1'   A    12      41.818  36.350  71.661  1.00  0.00           C  
ATOM    360  H1'   A    12      40.963  36.731  71.102  1.00  0.00           H  
ATOM    361  N9    A    12      42.901  36.103  70.681  1.00  0.00           N  
ATOM    362  C8    A    12      44.252  36.455  70.825  1.00  0.00           C  
ATOM    363  H8    A    12      44.613  37.133  71.585  1.00  0.00           H  
ATOM    364  N7    A    12      44.991  35.899  69.911  1.00  0.00           N  
ATOM    365  C5    A    12      44.048  35.342  68.994  1.00  0.00           C  
ATOM    366  C6    A    12      44.179  34.594  67.778  1.00  0.00           C  
ATOM    367  N6    A    12      45.328  34.302  67.179  1.00  0.00           N  
ATOM    368  H61   A    12      45.307  33.945  66.234  1.00  0.00           H  
ATOM    369  H62   A    12      46.202  34.464  67.659  1.00  0.00           H  
ATOM    370  N1    A    12      43.028  34.276  67.039  1.00  0.00           N  
ATOM    371  C2    A    12      41.881  34.464  67.640  1.00  0.00           C  
ATOM    372  H2    A    12      41.005  34.356  67.018  1.00  0.00           H  
ATOM    373  N3    A    12      41.727  34.949  68.832  1.00  0.00           N  
ATOM    374  C4    A    12      42.762  35.515  69.456  1.00  0.00           C  
ATOM    375  C3'   A    12      42.500  35.165  73.620  1.00  0.00           C  
ATOM    376  H3'   A    12      43.525  34.963  73.311  1.00  0.00           H  
ATOM    377  C2'   A    12      41.487  35.092  72.529  1.00  0.00           C  
ATOM    378  H2'   A    12      41.507  34.179  71.935  1.00  0.00           H  
ATOM    379  O2'   A    12      40.173  35.114  72.987  1.00  0.00           O  
ATOM    380 HO2'   A    12      39.631  34.496  72.490  1.00  0.00           H  
ATOM    381  O3'   A    12      42.160  34.339  74.742  1.00  0.00           O  
ATOM    382  P     G    13      42.667  32.824  74.739  1.00  0.00           P  
ATOM    383  OP1   G    13      42.261  32.170  76.061  1.00  0.00           O  
ATOM    384  OP2   G    13      44.101  32.770  74.408  1.00  0.00           O  
ATOM    385  O5'   G    13      41.891  32.023  73.622  1.00  0.00           O  
ATOM    386  C5'   G    13      40.447  31.861  73.660  1.00  0.00           C  
ATOM    387  H5'   G    13      39.942  32.770  73.985  1.00  0.00           H  
ATOM    388 H5''   G    13      40.242  31.214  74.513  1.00  0.00           H  
ATOM    389  C4'   G    13      39.924  31.435  72.297  1.00  0.00           C  
ATOM    390  H4'   G    13      38.836  31.387  72.351  1.00  0.00           H  
ATOM    391  O4'   G    13      40.262  32.275  71.206  1.00  0.00           O  
ATOM    392  C1'   G    13      40.470  31.528  70.030  1.00  0.00           C  
ATOM    393  H1'   G    13      39.912  31.959  69.200  1.00  0.00           H  
ATOM    394  N9    G    13      41.871  31.384  69.617  1.00  0.00           N  
ATOM    395  C8    G    13      43.047  31.753  70.215  1.00  0.00           C  
ATOM    396  H8    G    13      43.055  32.240  71.179  1.00  0.00           H  
ATOM    397  N7    G    13      44.090  31.736  69.461  1.00  0.00           N  
ATOM    398  C5    G    13      43.623  31.011  68.368  1.00  0.00           C  
ATOM    399  C6    G    13      44.399  30.690  67.206  1.00  0.00           C  
ATOM    400  O6    G    13      45.583  30.931  66.981  1.00  0.00           O  
ATOM    401  N1    G    13      43.590  30.149  66.217  1.00  0.00           N  
ATOM    402  H1    G    13      44.063  29.764  65.412  1.00  0.00           H  
ATOM    403  C2    G    13      42.274  29.921  66.414  1.00  0.00           C  
ATOM    404  N2    G    13      41.665  29.409  65.372  1.00  0.00           N  
ATOM    405  H21   G    13      40.686  29.302  65.597  1.00  0.00           H  
ATOM    406  H22   G    13      42.178  28.864  64.695  1.00  0.00           H  
ATOM    407  N3    G    13      41.561  30.225  67.456  1.00  0.00           N  
ATOM    408  C4    G    13      42.265  30.786  68.432  1.00  0.00           C  
ATOM    409  C3'   G    13      40.185  29.981  71.884  1.00  0.00           C  
ATOM    410  H3'   G    13      41.217  29.776  72.170  1.00  0.00           H  
ATOM    411  C2'   G    13      39.936  30.142  70.392  1.00  0.00           C  
ATOM    412  H2'   G    13      40.499  29.380  69.854  1.00  0.00           H  
ATOM    413  O2'   G    13      38.587  30.022  70.000  1.00  0.00           O  
ATOM    414 HO2'   G    13      38.244  29.299  70.530  1.00  0.00           H  
ATOM    415  O3'   G    13      39.249  29.069  72.274  1.00  0.00           O  
ATOM    416  P     U    14      39.577  27.921  73.350  1.00  0.00           P  
ATOM    417  OP1   U    14      38.391  27.071  73.549  1.00  0.00           O  
ATOM    418  OP2   U    14      40.233  28.551  74.521  1.00  0.00           O  
ATOM    419  O5'   U    14      40.720  27.200  72.584  1.00  0.00           O  
ATOM    420  C5'   U    14      40.514  26.408  71.410  1.00  0.00           C  
ATOM    421  H5'   U    14      39.770  26.906  70.789  1.00  0.00           H  
ATOM    422 H5''   U    14      40.089  25.477  71.785  1.00  0.00           H  
ATOM    423  C4'   U    14      41.750  26.182  70.632  1.00  0.00           C  
ATOM    424  H4'   U    14      41.484  25.549  69.786  1.00  0.00           H  
ATOM    425  O4'   U    14      42.231  27.329  69.908  1.00  0.00           O  
ATOM    426  C1'   U    14      43.630  27.147  69.696  1.00  0.00           C  
ATOM    427  H1'   U    14      43.805  27.306  68.632  1.00  0.00           H  
ATOM    428  N1    U    14      44.398  28.139  70.550  1.00  0.00           N  
ATOM    429  C6    U    14      43.916  28.750  71.698  1.00  0.00           C  
ATOM    430  H6    U    14      43.030  28.424  72.223  1.00  0.00           H  
ATOM    431  C5    U    14      44.678  29.717  72.307  1.00  0.00           C  
ATOM    432  H5    U    14      44.343  30.164  73.231  1.00  0.00           H  
ATOM    433  C4    U    14      45.893  30.278  71.720  1.00  0.00           C  
ATOM    434  O4    U    14      46.533  31.256  72.161  1.00  0.00           O  
ATOM    435  N3    U    14      46.332  29.561  70.655  1.00  0.00           N  
ATOM    436  H3    U    14      47.074  29.992  70.123  1.00  0.00           H  
ATOM    437  C2    U    14      45.667  28.467  70.082  1.00  0.00           C  
ATOM    438  O2    U    14      46.118  27.921  69.099  1.00  0.00           O  
ATOM    439  C3'   U    14      42.979  25.618  71.337  1.00  0.00           C  
ATOM    440  H3'   U    14      43.318  26.099  72.254  1.00  0.00           H  
ATOM    441  C2'   U    14      43.957  25.743  70.194  1.00  0.00           C  
ATOM    442  H2'   U    14      44.992  25.724  70.536  1.00  0.00           H  
ATOM    443  O2'   U    14      43.804  24.723  69.132  1.00  0.00           O  
ATOM    444 HO2'   U    14      43.705  23.852  69.524  1.00  0.00           H  
ATOM    445  O3'   U    14      42.824  24.224  71.586  1.00  0.00           O  
ATOM    446  P     G    15      43.566  23.644  72.876  1.00  0.00           P  
ATOM    447  OP1   G    15      43.198  22.231  72.918  1.00  0.00           O  
ATOM    448  OP2   G    15      43.152  24.353  74.063  1.00  0.00           O  
ATOM    449  O5'   G    15      45.143  23.826  72.621  1.00  0.00           O  
ATOM    450  C5'   G    15      45.810  23.193  71.552  1.00  0.00           C  
ATOM    451  H5'   G    15      45.351  23.448  70.596  1.00  0.00           H  
ATOM    452 H5''   G    15      45.708  22.127  71.755  1.00  0.00           H  
ATOM    453  C4'   G    15      47.314  23.510  71.430  1.00  0.00           C  
ATOM    454  H4'   G    15      47.711  22.729  70.782  1.00  0.00           H  
ATOM    455  O4'   G    15      47.652  24.702  70.760  1.00  0.00           O  
ATOM    456  C1'   G    15      48.777  25.298  71.324  1.00  0.00           C  
ATOM    457  H1'   G    15      49.601  25.513  70.644  1.00  0.00           H  
ATOM    458  N9    G    15      48.419  26.623  71.908  1.00  0.00           N  
ATOM    459  C8    G    15      47.456  27.001  72.843  1.00  0.00           C  
ATOM    460  H8    G    15      46.753  26.294  73.257  1.00  0.00           H  
ATOM    461  N7    G    15      47.583  28.219  73.385  1.00  0.00           N  
ATOM    462  C5    G    15      48.674  28.689  72.677  1.00  0.00           C  
ATOM    463  C6    G    15      49.400  29.909  72.820  1.00  0.00           C  
ATOM    464  O6    G    15      49.231  30.846  73.626  1.00  0.00           O  
ATOM    465  N1    G    15      50.485  30.014  72.001  1.00  0.00           N  
ATOM    466  H1    G    15      50.837  30.959  71.942  1.00  0.00           H  
ATOM    467  C2    G    15      50.725  29.151  70.938  1.00  0.00           C  
ATOM    468  N2    G    15      51.676  29.451  70.070  1.00  0.00           N  
ATOM    469  H21   G    15      52.058  28.824  69.376  1.00  0.00           H  
ATOM    470  H22   G    15      52.351  30.134  70.383  1.00  0.00           H  
ATOM    471  N3    G    15      50.068  28.000  70.762  1.00  0.00           N  
ATOM    472  C4    G    15      49.092  27.820  71.701  1.00  0.00           C  
ATOM    473  C3'   G    15      48.046  23.520  72.745  1.00  0.00           C  
ATOM    474  H3'   G    15      47.586  24.125  73.526  1.00  0.00           H  
ATOM    475  C2'   G    15      49.256  24.370  72.414  1.00  0.00           C  
ATOM    476  H2'   G    15      49.595  24.795  73.359  1.00  0.00           H  
ATOM    477  O2'   G    15      50.380  23.542  71.910  1.00  0.00           O  
ATOM    478 HO2'   G    15      50.025  22.651  71.953  1.00  0.00           H  
ATOM    479  O3'   G    15      48.618  22.258  73.194  1.00  0.00           O  
ATOM    480  P     C    16      48.483  21.664  74.710  1.00  0.00           P  
ATOM    481  OP1   C    16      49.093  20.278  74.627  1.00  0.00           O  
ATOM    482  OP2   C    16      47.045  21.854  75.190  1.00  0.00           O  
ATOM    483  O5'   C    16      49.381  22.679  75.505  1.00  0.00           O  
ATOM    484  C5'   C    16      50.794  22.702  75.321  1.00  0.00           C  
ATOM    485  H5'   C    16      51.101  22.696  74.275  1.00  0.00           H  
ATOM    486 H5''   C    16      51.181  21.783  75.761  1.00  0.00           H  
ATOM    487  C4'   C    16      51.519  23.903  75.968  1.00  0.00           C  
ATOM    488  H4'   C    16      52.574  23.843  75.701  1.00  0.00           H  
ATOM    489  O4'   C    16      51.030  25.138  75.432  1.00  0.00           O  
ATOM    490  C1'   C    16      51.404  26.232  76.268  1.00  0.00           C  
ATOM    491  H1'   C    16      52.234  26.759  75.799  1.00  0.00           H  
ATOM    492  N1    C    16      50.146  27.046  76.276  1.00  0.00           N  
ATOM    493  C6    C    16      48.925  26.617  76.803  1.00  0.00           C  
ATOM    494  H6    C    16      48.855  25.546  76.926  1.00  0.00           H  
ATOM    495  C5    C    16      47.894  27.425  77.038  1.00  0.00           C  
ATOM    496  H5    C    16      47.017  26.919  77.415  1.00  0.00           H  
ATOM    497  C4    C    16      48.201  28.816  76.852  1.00  0.00           C  
ATOM    498  N4    C    16      47.413  29.721  77.351  1.00  0.00           N  
ATOM    499  H41   C    16      47.541  30.627  76.924  1.00  0.00           H  
ATOM    500  H42   C    16      46.497  29.616  77.762  1.00  0.00           H  
ATOM    501  N3    C    16      49.351  29.294  76.474  1.00  0.00           N  
ATOM    502  C2    C    16      50.280  28.420  76.010  1.00  0.00           C  
ATOM    503  O2    C    16      51.264  28.945  75.489  1.00  0.00           O  
ATOM    504  C3'   C    16      51.458  24.190  77.509  1.00  0.00           C  
ATOM    505  H3'   C    16      50.419  24.071  77.814  1.00  0.00           H  
ATOM    506  C2'   C    16      51.777  25.662  77.695  1.00  0.00           C  
ATOM    507  H2'   C    16      51.074  26.074  78.419  1.00  0.00           H  
ATOM    508  O2'   C    16      53.170  26.004  77.958  1.00  0.00           O  
ATOM    509 HO2'   C    16      53.267  26.755  78.547  1.00  0.00           H  
ATOM    510  O3'   C    16      52.197  23.274  78.276  1.00  0.00           O  
ATOM    511  P     A    17      51.993  23.088  79.863  1.00  0.00           P  
ATOM    512  OP1   A    17      52.741  21.884  80.253  1.00  0.00           O  
ATOM    513  OP2   A    17      50.528  23.070  80.127  1.00  0.00           O  
ATOM    514  O5'   A    17      52.727  24.238  80.567  1.00  0.00           O  
ATOM    515  C5'   A    17      52.407  24.591  81.961  1.00  0.00           C  
ATOM    516  H5'   A    17      52.167  23.703  82.547  1.00  0.00           H  
ATOM    517 H5''   A    17      51.533  25.232  82.072  1.00  0.00           H  
ATOM    518  C4'   A    17      53.666  25.128  82.632  1.00  0.00           C  
ATOM    519  H4'   A    17      53.347  25.332  83.654  1.00  0.00           H  
ATOM    520  O4'   A    17      54.646  24.070  82.731  1.00  0.00           O  
ATOM    521  C1'   A    17      55.944  24.645  82.591  1.00  0.00           C  
ATOM    522  H1'   A    17      56.452  24.361  83.512  1.00  0.00           H  
ATOM    523  N9    A    17      56.579  24.208  81.305  1.00  0.00           N  
ATOM    524  C8    A    17      56.048  23.280  80.360  1.00  0.00           C  
ATOM    525  H8    A    17      55.014  22.968  80.364  1.00  0.00           H  
ATOM    526  N7    A    17      56.924  22.974  79.463  1.00  0.00           N  
ATOM    527  C5    A    17      58.030  23.768  79.766  1.00  0.00           C  
ATOM    528  C6    A    17      59.341  23.838  79.238  1.00  0.00           C  
ATOM    529  N6    A    17      59.840  23.031  78.384  1.00  0.00           N  
ATOM    530  H61   A    17      59.278  22.373  77.863  1.00  0.00           H  
ATOM    531  H62   A    17      60.815  23.147  78.146  1.00  0.00           H  
ATOM    532  N1    A    17      60.271  24.513  79.835  1.00  0.00           N  
ATOM    533  C2    A    17      59.938  25.175  80.969  1.00  0.00           C  
ATOM    534  H2    A    17      60.735  25.682  81.492  1.00  0.00           H  
ATOM    535  N3    A    17      58.738  25.258  81.585  1.00  0.00           N  
ATOM    536  C4    A    17      57.847  24.457  80.945  1.00  0.00           C  
ATOM    537  C3'   A    17      54.293  26.300  81.897  1.00  0.00           C  
ATOM    538  H3'   A    17      54.244  26.062  80.835  1.00  0.00           H  
ATOM    539  C2'   A    17      55.677  26.163  82.515  1.00  0.00           C  
ATOM    540  H2'   A    17      56.419  26.625  81.864  1.00  0.00           H  
ATOM    541  O2'   A    17      55.645  26.713  83.792  1.00  0.00           O  
ATOM    542 HO2'   A    17      55.076  27.482  83.712  1.00  0.00           H  
ATOM    543  O3'   A    17      53.717  27.527  82.158  1.00  0.00           O  
ATOM    544  P     G    18      53.703  28.643  80.975  1.00  0.00           P  
ATOM    545  OP1   G    18      52.868  29.783  81.529  1.00  0.00           O  
ATOM    546  OP2   G    18      53.234  28.038  79.693  1.00  0.00           O  
ATOM    547  O5'   G    18      55.189  29.181  80.658  1.00  0.00           O  
ATOM    548  C5'   G    18      55.895  29.979  81.564  1.00  0.00           C  
ATOM    549  H5'   G    18      56.027  29.462  82.514  1.00  0.00           H  
ATOM    550 H5''   G    18      55.527  31.005  81.541  1.00  0.00           H  
ATOM    551  C4'   G    18      57.307  30.105  81.038  1.00  0.00           C  
ATOM    552  H4'   G    18      57.757  30.901  81.632  1.00  0.00           H  
ATOM    553  O4'   G    18      57.955  28.858  81.169  1.00  0.00           O  
ATOM    554  C1'   G    18      58.870  28.621  80.084  1.00  0.00           C  
ATOM    555  H1'   G    18      59.895  28.385  80.370  1.00  0.00           H  
ATOM    556  N9    G    18      58.446  27.716  79.013  1.00  0.00           N  
ATOM    557  C8    G    18      57.116  27.270  78.787  1.00  0.00           C  
ATOM    558  H8    G    18      56.235  27.564  79.338  1.00  0.00           H  
ATOM    559  N7    G    18      57.038  26.368  77.847  1.00  0.00           N  
ATOM    560  C5    G    18      58.409  26.205  77.425  1.00  0.00           C  
ATOM    561  C6    G    18      58.946  25.264  76.462  1.00  0.00           C  
ATOM    562  O6    G    18      58.438  24.331  75.841  1.00  0.00           O  
ATOM    563  N1    G    18      60.333  25.452  76.241  1.00  0.00           N  
ATOM    564  H1    G    18      60.740  24.796  75.589  1.00  0.00           H  
ATOM    565  C2    G    18      61.072  26.386  76.967  1.00  0.00           C  
ATOM    566  N2    G    18      62.312  26.528  76.672  1.00  0.00           N  
ATOM    567  H21   G    18      63.013  27.135  77.072  1.00  0.00           H  
ATOM    568  H22   G    18      62.607  25.839  75.995  1.00  0.00           H  
ATOM    569  N3    G    18      60.603  27.120  77.955  1.00  0.00           N  
ATOM    570  C4    G    18      59.252  26.984  78.150  1.00  0.00           C  
ATOM    571  C3'   G    18      57.511  30.605  79.641  1.00  0.00           C  
ATOM    572  H3'   G    18      56.810  30.135  78.951  1.00  0.00           H  
ATOM    573  C2'   G    18      58.874  30.028  79.406  1.00  0.00           C  
ATOM    574  H2'   G    18      59.126  29.924  78.351  1.00  0.00           H  
ATOM    575  O2'   G    18      59.902  30.811  80.107  1.00  0.00           O  
ATOM    576 HO2'   G    18      59.534  31.674  80.308  1.00  0.00           H  
ATOM    577  O3'   G    18      57.341  31.957  79.419  1.00  0.00           O  
ATOM    578  P     C    19      57.125  32.453  77.885  1.00  0.00           P  
ATOM    579  OP1   C    19      56.984  33.953  77.841  1.00  0.00           O  
ATOM    580  OP2   C    19      56.012  31.700  77.311  1.00  0.00           O  
ATOM    581  O5'   C    19      58.523  32.180  76.998  1.00  0.00           O  
ATOM    582  C5'   C    19      59.742  32.886  77.262  1.00  0.00           C  
ATOM    583  H5'   C    19      59.868  32.989  78.340  1.00  0.00           H  
ATOM    584 H5''   C    19      59.572  33.829  76.743  1.00  0.00           H  
ATOM    585  C4'   C    19      60.901  32.179  76.603  1.00  0.00           C  
ATOM    586  H4'   C    19      61.882  32.472  76.978  1.00  0.00           H  
ATOM    587  O4'   C    19      60.799  30.760  76.763  1.00  0.00           O  
ATOM    588  C1'   C    19      61.202  30.079  75.539  1.00  0.00           C  
ATOM    589  H1'   C    19      61.990  29.368  75.789  1.00  0.00           H  
ATOM    590  N1    C    19      60.108  29.225  74.965  1.00  0.00           N  
ATOM    591  C6    C    19      58.768  29.403  75.298  1.00  0.00           C  
ATOM    592  H6    C    19      58.538  30.212  75.976  1.00  0.00           H  
ATOM    593  C5    C    19      57.810  28.605  74.803  1.00  0.00           C  
ATOM    594  H5    C    19      56.795  28.844  75.084  1.00  0.00           H  
ATOM    595  C4    C    19      58.150  27.448  74.049  1.00  0.00           C  
ATOM    596  N4    C    19      57.347  26.537  73.689  1.00  0.00           N  
ATOM    597  H41   C    19      56.377  26.476  73.963  1.00  0.00           H  
ATOM    598  H42   C    19      57.733  25.675  73.331  1.00  0.00           H  
ATOM    599  N3    C    19      59.416  27.257  73.759  1.00  0.00           N  
ATOM    600  C2    C    19      60.412  28.113  74.192  1.00  0.00           C  
ATOM    601  O2    C    19      61.582  27.874  73.945  1.00  0.00           O  
ATOM    602  C3'   C    19      60.781  32.323  75.051  1.00  0.00           C  
ATOM    603  H3'   C    19      59.720  32.332  74.803  1.00  0.00           H  
ATOM    604  C2'   C    19      61.573  31.093  74.497  1.00  0.00           C  
ATOM    605  H2'   C    19      61.167  30.686  73.571  1.00  0.00           H  
ATOM    606  O2'   C    19      62.952  31.173  74.417  1.00  0.00           O  
ATOM    607 HO2'   C    19      63.222  31.042  75.329  1.00  0.00           H  
ATOM    608  O3'   C    19      61.444  33.540  74.586  1.00  0.00           O  
ATOM    609  P     C    20      61.387  33.893  73.029  1.00  0.00           P  
ATOM    610  OP1   C    20      62.526  33.140  72.477  1.00  0.00           O  
ATOM    611  OP2   C    20      61.224  35.290  72.813  1.00  0.00           O  
ATOM    612  O5'   C    20      60.092  33.153  72.527  1.00  0.00           O  
ATOM    613  C5'   C    20      59.935  32.996  71.098  1.00  0.00           C  
ATOM    614  H5'   C    20      60.252  33.933  70.640  1.00  0.00           H  
ATOM    615 H5''   C    20      58.865  32.930  70.898  1.00  0.00           H  
ATOM    616  C4'   C    20      60.664  31.810  70.576  1.00  0.00           C  
ATOM    617  H4'   C    20      61.688  32.170  70.477  1.00  0.00           H  
ATOM    618  O4'   C    20      60.614  30.602  71.280  1.00  0.00           O  
ATOM    619  C1'   C    20      60.648  29.426  70.418  1.00  0.00           C  
ATOM    620  H1'   C    20      61.410  28.747  70.799  1.00  0.00           H  
ATOM    621  N1    C    20      59.349  28.722  70.480  1.00  0.00           N  
ATOM    622  C6    C    20      58.197  29.345  71.020  1.00  0.00           C  
ATOM    623  H6    C    20      58.221  30.303  71.518  1.00  0.00           H  
ATOM    624  C5    C    20      57.013  28.622  70.993  1.00  0.00           C  
ATOM    625  H5    C    20      56.147  29.146  71.369  1.00  0.00           H  
ATOM    626  C4    C    20      57.059  27.216  70.618  1.00  0.00           C  
ATOM    627  N4    C    20      55.958  26.549  70.681  1.00  0.00           N  
ATOM    628  H41   C    20      55.159  26.956  71.147  1.00  0.00           H  
ATOM    629  H42   C    20      55.944  25.647  70.228  1.00  0.00           H  
ATOM    630  N3    C    20      58.167  26.675  70.059  1.00  0.00           N  
ATOM    631  C2    C    20      59.279  27.421  70.000  1.00  0.00           C  
ATOM    632  O2    C    20      60.204  26.949  69.349  1.00  0.00           O  
ATOM    633  C3'   C    20      60.322  31.403  69.091  1.00  0.00           C  
ATOM    634  H3'   C    20      59.236  31.327  69.044  1.00  0.00           H  
ATOM    635  C2'   C    20      61.035  29.976  69.065  1.00  0.00           C  
ATOM    636  H2'   C    20      60.627  29.377  68.251  1.00  0.00           H  
ATOM    637  O2'   C    20      62.467  30.059  69.044  1.00  0.00           O  
ATOM    638 HO2'   C    20      62.682  30.492  68.215  1.00  0.00           H  
ATOM    639  O3'   C    20      60.770  32.312  68.128  1.00  0.00           O  
ATOM    640  P     C    21      59.989  32.620  66.832  1.00  0.00           P  
ATOM    641  OP1   C    21      60.873  33.556  66.118  1.00  0.00           O  
ATOM    642  OP2   C    21      58.599  33.012  67.146  1.00  0.00           O  
ATOM    643  O5'   C    21      60.085  31.275  66.023  1.00  0.00           O  
ATOM    644  C5'   C    21      61.168  31.070  65.135  1.00  0.00           C  
ATOM    645  H5'   C    21      62.143  31.140  65.618  1.00  0.00           H  
ATOM    646 H5''   C    21      61.262  31.752  64.290  1.00  0.00           H  
ATOM    647  C4'   C    21      61.004  29.772  64.327  1.00  0.00           C  
ATOM    648  H4'   C    21      61.826  29.600  63.632  1.00  0.00           H  
ATOM    649  O4'   C    21      60.840  28.624  65.198  1.00  0.00           O  
ATOM    650  C1'   C    21      60.070  27.622  64.605  1.00  0.00           C  
ATOM    651  H1'   C    21      60.578  26.685  64.380  1.00  0.00           H  
ATOM    652  N1    C    21      58.856  27.419  65.528  1.00  0.00           N  
ATOM    653  C6    C    21      58.358  28.362  66.396  1.00  0.00           C  
ATOM    654  H6    C    21      58.770  29.359  66.447  1.00  0.00           H  
ATOM    655  C5    C    21      57.363  28.096  67.205  1.00  0.00           C  
ATOM    656  H5    C    21      56.903  28.801  67.882  1.00  0.00           H  
ATOM    657  C4    C    21      56.733  26.856  67.066  1.00  0.00           C  
ATOM    658  N4    C    21      55.670  26.536  67.706  1.00  0.00           N  
ATOM    659  H41   C    21      55.195  27.095  68.400  1.00  0.00           H  
ATOM    660  H42   C    21      55.234  25.650  67.491  1.00  0.00           H  
ATOM    661  N3    C    21      57.022  25.993  66.082  1.00  0.00           N  
ATOM    662  C2    C    21      58.040  26.324  65.291  1.00  0.00           C  
ATOM    663  O2    C    21      58.215  25.678  64.286  1.00  0.00           O  
ATOM    664  C3'   C    21      59.634  29.768  63.530  1.00  0.00           C  
ATOM    665  H3'   C    21      58.832  30.152  64.159  1.00  0.00           H  
ATOM    666  C2'   C    21      59.582  28.252  63.336  1.00  0.00           C  
ATOM    667  H2'   C    21      58.532  28.033  63.138  1.00  0.00           H  
ATOM    668  O2'   C    21      60.438  27.823  62.281  1.00  0.00           O  
ATOM    669 HO2'   C    21      60.443  28.522  61.623  1.00  0.00           H  
ATOM    670  O3'   C    21      59.763  30.416  62.267  1.00  0.00           O  
ATOM    671  P     G    22      58.724  31.317  61.781  1.00  0.00           P  
ATOM    672  OP1   G    22      58.995  31.617  60.328  1.00  0.00           O  
ATOM    673  OP2   G    22      58.591  32.398  62.739  1.00  0.00           O  
ATOM    674  O5'   G    22      57.471  30.364  61.904  1.00  0.00           O  
ATOM    675  C5'   G    22      57.205  29.361  60.902  1.00  0.00           C  
ATOM    676  H5'   G    22      58.106  28.760  60.785  1.00  0.00           H  
ATOM    677 H5''   G    22      56.910  29.827  59.961  1.00  0.00           H  
ATOM    678  C4'   G    22      56.110  28.377  61.306  1.00  0.00           C  
ATOM    679  H4'   G    22      56.177  27.543  60.607  1.00  0.00           H  
ATOM    680  O4'   G    22      56.200  27.852  62.621  1.00  0.00           O  
ATOM    681  C1'   G    22      54.877  27.627  63.113  1.00  0.00           C  
ATOM    682  H1'   G    22      54.688  26.581  63.354  1.00  0.00           H  
ATOM    683  N9    G    22      54.666  28.448  64.382  1.00  0.00           N  
ATOM    684  C8    G    22      55.369  29.517  64.853  1.00  0.00           C  
ATOM    685  H8    G    22      56.258  29.925  64.395  1.00  0.00           H  
ATOM    686  N7    G    22      54.884  30.022  66.020  1.00  0.00           N  
ATOM    687  C5    G    22      53.655  29.392  66.076  1.00  0.00           C  
ATOM    688  C6    G    22      52.485  29.750  66.838  1.00  0.00           C  
ATOM    689  O6    G    22      52.298  30.856  67.385  1.00  0.00           O  
ATOM    690  N1    G    22      51.453  28.868  66.663  1.00  0.00           N  
ATOM    691  H1    G    22      50.615  29.089  67.182  1.00  0.00           H  
ATOM    692  C2    G    22      51.569  27.761  65.975  1.00  0.00           C  
ATOM    693  N2    G    22      50.609  26.928  66.049  1.00  0.00           N  
ATOM    694  H21   G    22      50.543  26.004  65.645  1.00  0.00           H  
ATOM    695  H22   G    22      49.807  27.225  66.587  1.00  0.00           H  
ATOM    696  N3    G    22      52.604  27.342  65.179  1.00  0.00           N  
ATOM    697  C4    G    22      53.644  28.316  65.225  1.00  0.00           C  
ATOM    698  C3'   G    22      54.752  29.050  61.317  1.00  0.00           C  
ATOM    699  H3'   G    22      54.720  30.025  61.804  1.00  0.00           H  
ATOM    700  C2'   G    22      53.856  28.092  62.092  1.00  0.00           C  
ATOM    701  H2'   G    22      53.030  28.617  62.573  1.00  0.00           H  
ATOM    702  O2'   G    22      53.438  26.911  61.339  1.00  0.00           O  
ATOM    703 HO2'   G    22      52.785  27.217  60.705  1.00  0.00           H  
ATOM    704  O3'   G    22      54.309  29.210  59.976  1.00  0.00           O  
ATOM    705  P     U    23      52.952  29.922  59.588  1.00  0.00           P  
ATOM    706  OP1   U    23      53.155  30.502  58.262  1.00  0.00           O  
ATOM    707  OP2   U    23      52.411  30.779  60.693  1.00  0.00           O  
ATOM    708  O5'   U    23      51.884  28.695  59.554  1.00  0.00           O  
ATOM    709  C5'   U    23      51.809  27.843  58.403  1.00  0.00           C  
ATOM    710  H5'   U    23      52.748  27.295  58.333  1.00  0.00           H  
ATOM    711 H5''   U    23      51.679  28.454  57.509  1.00  0.00           H  
ATOM    712  C4'   U    23      50.725  26.806  58.451  1.00  0.00           C  
ATOM    713  H4'   U    23      50.833  26.019  57.705  1.00  0.00           H  
ATOM    714  O4'   U    23      50.756  26.102  59.648  1.00  0.00           O  
ATOM    715  C1'   U    23      49.447  25.661  60.070  1.00  0.00           C  
ATOM    716  H1'   U    23      49.380  24.575  60.005  1.00  0.00           H  
ATOM    717  N1    U    23      48.946  26.151  61.369  1.00  0.00           N  
ATOM    718  C6    U    23      49.491  27.195  62.090  1.00  0.00           C  
ATOM    719  H6    U    23      50.267  27.755  61.591  1.00  0.00           H  
ATOM    720  C5    U    23      49.026  27.599  63.303  1.00  0.00           C  
ATOM    721  H5    U    23      49.464  28.462  63.781  1.00  0.00           H  
ATOM    722  C4    U    23      47.873  26.953  63.846  1.00  0.00           C  
ATOM    723  O4    U    23      47.599  27.079  65.028  1.00  0.00           O  
ATOM    724  N3    U    23      47.458  25.850  63.195  1.00  0.00           N  
ATOM    725  H3    U    23      46.878  25.223  63.734  1.00  0.00           H  
ATOM    726  C2    U    23      47.988  25.376  62.052  1.00  0.00           C  
ATOM    727  O2    U    23      47.632  24.295  61.566  1.00  0.00           O  
ATOM    728  C3'   U    23      49.274  27.295  58.359  1.00  0.00           C  
ATOM    729  H3'   U    23      49.035  28.176  58.954  1.00  0.00           H  
ATOM    730  C2'   U    23      48.427  26.198  59.002  1.00  0.00           C  
ATOM    731  H2'   U    23      47.508  26.606  59.423  1.00  0.00           H  
ATOM    732  O2'   U    23      48.019  25.179  58.142  1.00  0.00           O  
ATOM    733 HO2'   U    23      47.218  24.706  58.381  1.00  0.00           H  
ATOM    734  O3'   U    23      48.791  27.703  57.098  1.00  0.00           O  
ATOM    735  P     C    24      47.764  28.827  56.875  1.00  0.00           P  
ATOM    736  OP1   C    24      47.464  28.776  55.419  1.00  0.00           O  
ATOM    737  OP2   C    24      48.411  30.065  57.474  1.00  0.00           O  
ATOM    738  O5'   C    24      46.455  28.630  57.685  1.00  0.00           O  
ATOM    739  C5'   C    24      45.651  27.491  57.398  1.00  0.00           C  
ATOM    740  H5'   C    24      46.211  26.558  57.336  1.00  0.00           H  
ATOM    741 H5''   C    24      45.195  27.536  56.409  1.00  0.00           H  
ATOM    742  C4'   C    24      44.555  27.349  58.410  1.00  0.00           C  
ATOM    743  H4'   C    24      43.895  26.658  57.885  1.00  0.00           H  
ATOM    744  O4'   C    24      44.956  26.665  59.686  1.00  0.00           O  
ATOM    745  C1'   C    24      44.162  27.215  60.747  1.00  0.00           C  
ATOM    746  H1'   C    24      43.818  26.396  61.379  1.00  0.00           H  
ATOM    747  N1    C    24      44.854  28.156  61.646  1.00  0.00           N  
ATOM    748  C6    C    24      45.954  28.849  61.240  1.00  0.00           C  
ATOM    749  H6    C    24      46.244  28.649  60.219  1.00  0.00           H  
ATOM    750  C5    C    24      46.685  29.620  62.089  1.00  0.00           C  
ATOM    751  H5    C    24      47.627  30.078  61.827  1.00  0.00           H  
ATOM    752  C4    C    24      46.179  29.823  63.379  1.00  0.00           C  
ATOM    753  N4    C    24      46.832  30.591  64.211  1.00  0.00           N  
ATOM    754  H41   C    24      46.329  30.778  65.067  1.00  0.00           H  
ATOM    755  H42   C    24      47.717  31.028  63.998  1.00  0.00           H  
ATOM    756  N3    C    24      45.065  29.241  63.798  1.00  0.00           N  
ATOM    757  C2    C    24      44.357  28.467  62.920  1.00  0.00           C  
ATOM    758  O2    C    24      43.193  28.131  63.260  1.00  0.00           O  
ATOM    759  C3'   C    24      43.767  28.519  58.821  1.00  0.00           C  
ATOM    760  H3'   C    24      44.442  29.349  59.031  1.00  0.00           H  
ATOM    761  C2'   C    24      42.999  28.040  60.097  1.00  0.00           C  
ATOM    762  H2'   C    24      42.583  28.801  60.758  1.00  0.00           H  
ATOM    763  O2'   C    24      42.063  27.026  59.799  1.00  0.00           O  
ATOM    764 HO2'   C    24      41.360  27.089  60.450  1.00  0.00           H  
ATOM    765  O3'   C    24      42.875  28.905  57.759  1.00  0.00           O  
ATOM    766  P     U    25      42.440  30.393  57.595  1.00  0.00           P  
ATOM    767  OP1   U    25      41.627  30.487  56.370  1.00  0.00           O  
ATOM    768  OP2   U    25      43.615  31.231  57.802  1.00  0.00           O  
ATOM    769  O5'   U    25      41.512  30.628  58.889  1.00  0.00           O  
ATOM    770  C5'   U    25      40.272  29.937  59.059  1.00  0.00           C  
ATOM    771  H5'   U    25      40.400  28.857  58.986  1.00  0.00           H  
ATOM    772 H5''   U    25      39.594  30.068  58.216  1.00  0.00           H  
ATOM    773  C4'   U    25      39.629  30.168  60.450  1.00  0.00           C  
ATOM    774  H4'   U    25      38.834  29.482  60.745  1.00  0.00           H  
ATOM    775  O4'   U    25      40.587  30.003  61.469  1.00  0.00           O  
ATOM    776  C1'   U    25      40.413  30.914  62.555  1.00  0.00           C  
ATOM    777  H1'   U    25      40.179  30.315  63.435  1.00  0.00           H  
ATOM    778  N1    U    25      41.621  31.790  62.946  1.00  0.00           N  
ATOM    779  C6    U    25      42.736  31.831  62.114  1.00  0.00           C  
ATOM    780  H6    U    25      42.612  31.371  61.145  1.00  0.00           H  
ATOM    781  C5    U    25      43.872  32.414  62.484  1.00  0.00           C  
ATOM    782  H5    U    25      44.807  32.342  61.947  1.00  0.00           H  
ATOM    783  C4    U    25      43.979  33.089  63.792  1.00  0.00           C  
ATOM    784  O4    U    25      44.902  33.658  64.312  1.00  0.00           O  
ATOM    785  N3    U    25      42.839  33.037  64.552  1.00  0.00           N  
ATOM    786  H3    U    25      42.765  33.673  65.334  1.00  0.00           H  
ATOM    787  C2    U    25      41.712  32.421  64.182  1.00  0.00           C  
ATOM    788  O2    U    25      40.802  32.476  64.979  1.00  0.00           O  
ATOM    789  C3'   U    25      39.129  31.603  60.675  1.00  0.00           C  
ATOM    790  H3'   U    25      39.925  32.271  60.346  1.00  0.00           H  
ATOM    791  C2'   U    25      39.144  31.746  62.207  1.00  0.00           C  
ATOM    792  H2'   U    25      39.204  32.778  62.552  1.00  0.00           H  
ATOM    793  O2'   U    25      38.007  31.160  62.815  1.00  0.00           O  
ATOM    794 HO2'   U    25      37.316  31.826  62.820  1.00  0.00           H  
ATOM    795  O3'   U    25      37.918  31.931  60.023  1.00  0.00           O  
ATOM    796  P     U    26      37.346  33.348  59.782  1.00  0.00           P  
ATOM    797  OP1   U    26      36.057  33.272  59.122  1.00  0.00           O  
ATOM    798  OP2   U    26      38.348  34.138  59.052  1.00  0.00           O  
ATOM    799  O5'   U    26      37.222  34.052  61.271  1.00  0.00           O  
ATOM    800  C5'   U    26      36.091  33.788  62.006  1.00  0.00           C  
ATOM    801  H5'   U    26      35.781  32.764  62.214  1.00  0.00           H  
ATOM    802 H5''   U    26      35.247  34.180  61.439  1.00  0.00           H  
ATOM    803  C4'   U    26      36.115  34.433  63.472  1.00  0.00           C  
ATOM    804  H4'   U    26      35.250  34.074  64.029  1.00  0.00           H  
ATOM    805  O4'   U    26      37.346  34.050  64.201  1.00  0.00           O  
ATOM    806  C1'   U    26      37.868  35.236  64.882  1.00  0.00           C  
ATOM    807  H1'   U    26      37.927  34.930  65.926  1.00  0.00           H  
ATOM    808  N1    U    26      39.198  35.693  64.441  1.00  0.00           N  
ATOM    809  C6    U    26      39.868  35.289  63.372  1.00  0.00           C  
ATOM    810  H6    U    26      39.323  34.819  62.566  1.00  0.00           H  
ATOM    811  C5    U    26      41.168  35.582  63.145  1.00  0.00           C  
ATOM    812  H5    U    26      41.607  35.256  62.213  1.00  0.00           H  
ATOM    813  C4    U    26      41.952  36.372  64.124  1.00  0.00           C  
ATOM    814  O4    U    26      43.196  36.586  64.121  1.00  0.00           O  
ATOM    815  N3    U    26      41.215  36.689  65.234  1.00  0.00           N  
ATOM    816  H3    U    26      41.693  37.176  65.978  1.00  0.00           H  
ATOM    817  C2    U    26      39.882  36.581  65.346  1.00  0.00           C  
ATOM    818  O2    U    26      39.266  37.281  66.215  1.00  0.00           O  
ATOM    819  C3'   U    26      36.028  35.959  63.516  1.00  0.00           C  
ATOM    820  H3'   U    26      36.546  36.384  62.657  1.00  0.00           H  
ATOM    821  C2'   U    26      36.729  36.321  64.841  1.00  0.00           C  
ATOM    822  H2'   U    26      37.060  37.359  64.802  1.00  0.00           H  
ATOM    823  O2'   U    26      35.909  35.975  65.958  1.00  0.00           O  
ATOM    824 HO2'   U    26      35.047  36.213  65.609  1.00  0.00           H  
ATOM    825  O3'   U    26      34.722  36.503  63.426  1.00  0.00           O  
ATOM    826  P     A    27      34.456  37.947  62.846  1.00  0.00           P  
ATOM    827  OP1   A    27      33.023  38.210  62.640  1.00  0.00           O  
ATOM    828  OP2   A    27      35.381  38.109  61.735  1.00  0.00           O  
ATOM    829  O5'   A    27      34.942  39.030  63.944  1.00  0.00           O  
ATOM    830  C5'   A    27      34.346  39.165  65.213  1.00  0.00           C  
ATOM    831  H5'   A    27      34.273  38.166  65.642  1.00  0.00           H  
ATOM    832 H5''   A    27      33.351  39.600  65.112  1.00  0.00           H  
ATOM    833  C4'   A    27      35.216  40.007  66.177  1.00  0.00           C  
ATOM    834  H4'   A    27      34.675  40.163  67.110  1.00  0.00           H  
ATOM    835  O4'   A    27      36.435  39.245  66.330  1.00  0.00           O  
ATOM    836  C1'   A    27      37.446  40.187  66.628  1.00  0.00           C  
ATOM    837  H1'   A    27      37.807  39.929  67.624  1.00  0.00           H  
ATOM    838  N9    A    27      38.558  40.195  65.671  1.00  0.00           N  
ATOM    839  C8    A    27      38.601  39.607  64.446  1.00  0.00           C  
ATOM    840  H8    A    27      37.687  39.283  63.969  1.00  0.00           H  
ATOM    841  N7    A    27      39.818  39.623  63.948  1.00  0.00           N  
ATOM    842  C5    A    27      40.601  40.200  64.900  1.00  0.00           C  
ATOM    843  C6    A    27      42.030  40.398  65.067  1.00  0.00           C  
ATOM    844  N6    A    27      42.947  39.932  64.305  1.00  0.00           N  
ATOM    845  H61   A    27      42.737  39.334  63.519  1.00  0.00           H  
ATOM    846  H62   A    27      43.867  39.808  64.704  1.00  0.00           H  
ATOM    847  N1    A    27      42.517  41.098  66.105  1.00  0.00           N  
ATOM    848  C2    A    27      41.615  41.612  66.954  1.00  0.00           C  
ATOM    849  H2    A    27      42.102  42.276  67.653  1.00  0.00           H  
ATOM    850  N3    A    27      40.243  41.430  67.012  1.00  0.00           N  
ATOM    851  C4    A    27      39.861  40.648  65.967  1.00  0.00           C  
ATOM    852  C3'   A    27      35.576  41.374  65.754  1.00  0.00           C  
ATOM    853  H3'   A    27      36.002  41.305  64.753  1.00  0.00           H  
ATOM    854  C2'   A    27      36.819  41.577  66.679  1.00  0.00           C  
ATOM    855  H2'   A    27      37.532  42.339  66.364  1.00  0.00           H  
ATOM    856  O2'   A    27      36.580  41.888  68.048  1.00  0.00           O  
ATOM    857 HO2'   A    27      36.050  41.211  68.474  1.00  0.00           H  
ATOM    858  O3'   A    27      34.512  42.312  65.887  1.00  0.00           O  
ATOM    859  P     C    28      34.518  43.615  65.029  1.00  0.00           P  
ATOM    860  OP1   C    28      33.255  44.384  65.281  1.00  0.00           O  
ATOM    861  OP2   C    28      34.852  43.123  63.628  1.00  0.00           O  
ATOM    862  O5'   C    28      35.767  44.498  65.445  1.00  0.00           O  
ATOM    863  C5'   C    28      35.828  45.057  66.729  1.00  0.00           C  
ATOM    864  H5'   C    28      35.561  44.301  67.468  1.00  0.00           H  
ATOM    865 H5''   C    28      35.027  45.787  66.846  1.00  0.00           H  
ATOM    866  C4'   C    28      37.185  45.624  67.056  1.00  0.00           C  
ATOM    867  H4'   C    28      37.168  46.119  68.027  1.00  0.00           H  
ATOM    868  O4'   C    28      38.122  44.598  67.212  1.00  0.00           O  
ATOM    869  C1'   C    28      39.388  45.068  66.779  1.00  0.00           C  
ATOM    870  H1'   C    28      40.155  45.007  67.551  1.00  0.00           H  
ATOM    871  N1    C    28      39.865  44.363  65.616  1.00  0.00           N  
ATOM    872  C6    C    28      38.986  43.983  64.654  1.00  0.00           C  
ATOM    873  H6    C    28      37.918  44.004  64.814  1.00  0.00           H  
ATOM    874  C5    C    28      39.362  43.616  63.424  1.00  0.00           C  
ATOM    875  H5    C    28      38.680  43.342  62.633  1.00  0.00           H  
ATOM    876  C4    C    28      40.772  43.560  63.218  1.00  0.00           C  
ATOM    877  N4    C    28      41.304  43.184  62.053  1.00  0.00           N  
ATOM    878  H41   C    28      40.746  43.263  61.215  1.00  0.00           H  
ATOM    879  H42   C    28      42.308  43.074  62.067  1.00  0.00           H  
ATOM    880  N3    C    28      41.630  43.739  64.198  1.00  0.00           N  
ATOM    881  C2    C    28      41.210  44.189  65.392  1.00  0.00           C  
ATOM    882  O2    C    28      42.000  44.419  66.277  1.00  0.00           O  
ATOM    883  C3'   C    28      37.624  46.646  65.976  1.00  0.00           C  
ATOM    884  H3'   C    28      37.449  46.131  65.031  1.00  0.00           H  
ATOM    885  C2'   C    28      39.126  46.542  66.441  1.00  0.00           C  
ATOM    886  H2'   C    28      39.747  46.823  65.591  1.00  0.00           H  
ATOM    887  O2'   C    28      39.469  47.238  67.568  1.00  0.00           O  
ATOM    888 HO2'   C    28      39.007  48.074  67.659  1.00  0.00           H  
ATOM    889  O3'   C    28      37.120  47.915  65.966  1.00  0.00           O  
ATOM    890  P     A    29      37.318  48.822  64.663  1.00  0.00           P  
ATOM    891  OP1   A    29      36.688  50.080  65.077  1.00  0.00           O  
ATOM    892  OP2   A    29      36.720  48.142  63.478  1.00  0.00           O  
ATOM    893  O5'   A    29      38.833  49.160  64.393  1.00  0.00           O  
ATOM    894  C5'   A    29      39.545  49.969  65.258  1.00  0.00           C  
ATOM    895  H5'   A    29      39.846  49.474  66.182  1.00  0.00           H  
ATOM    896 H5''   A    29      38.947  50.860  65.449  1.00  0.00           H  
ATOM    897  C4'   A    29      40.786  50.524  64.553  1.00  0.00           C  
ATOM    898  H4'   A    29      41.304  51.318  65.090  1.00  0.00           H  
ATOM    899  O4'   A    29      41.630  49.357  64.470  1.00  0.00           O  
ATOM    900  C1'   A    29      42.385  49.369  63.231  1.00  0.00           C  
ATOM    901  H1'   A    29      43.469  49.443  63.321  1.00  0.00           H  
ATOM    902  N9    A    29      42.102  48.101  62.514  1.00  0.00           N  
ATOM    903  C8    A    29      40.911  47.328  62.377  1.00  0.00           C  
ATOM    904  H8    A    29      39.970  47.624  62.818  1.00  0.00           H  
ATOM    905  N7    A    29      41.045  46.396  61.434  1.00  0.00           N  
ATOM    906  C5    A    29      42.376  46.356  61.130  1.00  0.00           C  
ATOM    907  C6    A    29      43.292  45.586  60.281  1.00  0.00           C  
ATOM    908  N6    A    29      43.019  44.554  59.556  1.00  0.00           N  
ATOM    909  H61   A    29      42.045  44.294  59.622  1.00  0.00           H  
ATOM    910  H62   A    29      43.747  44.211  58.946  1.00  0.00           H  
ATOM    911  N1    A    29      44.553  45.925  60.129  1.00  0.00           N  
ATOM    912  C2    A    29      44.983  46.958  60.779  1.00  0.00           C  
ATOM    913  H2    A    29      46.028  47.184  60.630  1.00  0.00           H  
ATOM    914  N3    A    29      44.313  47.717  61.677  1.00  0.00           N  
ATOM    915  C4    A    29      43.023  47.351  61.790  1.00  0.00           C  
ATOM    916  C3'   A    29      40.662  50.946  63.096  1.00  0.00           C  
ATOM    917  H3'   A    29      39.818  50.437  62.631  1.00  0.00           H  
ATOM    918  C2'   A    29      41.935  50.532  62.374  1.00  0.00           C  
ATOM    919  H2'   A    29      41.869  50.045  61.401  1.00  0.00           H  
ATOM    920  O2'   A    29      43.005  51.487  62.402  1.00  0.00           O  
ATOM    921 HO2'   A    29      42.505  52.199  62.807  1.00  0.00           H  
ATOM    922  O3'   A    29      40.564  52.403  63.034  1.00  0.00           O  
ATOM    923  P     C    30      39.657  53.114  61.912  1.00  0.00           P  
ATOM    924  OP1   C    30      39.519  54.501  62.321  1.00  0.00           O  
ATOM    925  OP2   C    30      38.506  52.236  61.643  1.00  0.00           O  
ATOM    926  O5'   C    30      40.463  53.131  60.557  1.00  0.00           O  
ATOM    927  C5'   C    30      41.553  54.040  60.377  1.00  0.00           C  
ATOM    928  H5'   C    30      42.231  53.928  61.222  1.00  0.00           H  
ATOM    929 H5''   C    30      41.131  55.042  60.289  1.00  0.00           H  
ATOM    930  C4'   C    30      42.429  53.780  59.185  1.00  0.00           C  
ATOM    931  H4'   C    30      43.133  54.610  59.107  1.00  0.00           H  
ATOM    932  O4'   C    30      43.178  52.546  59.528  1.00  0.00           O  
ATOM    933  C1'   C    30      43.456  51.836  58.349  1.00  0.00           C  
ATOM    934  H1'   C    30      44.535  51.732  58.229  1.00  0.00           H  
ATOM    935  N1    C    30      42.858  50.455  58.383  1.00  0.00           N  
ATOM    936  C6    C    30      41.606  50.213  58.869  1.00  0.00           C  
ATOM    937  H6    C    30      41.142  50.898  59.563  1.00  0.00           H  
ATOM    938  C5    C    30      41.013  49.003  58.662  1.00  0.00           C  
ATOM    939  H5    C    30      40.032  48.657  58.950  1.00  0.00           H  
ATOM    940  C4    C    30      41.733  48.049  57.992  1.00  0.00           C  
ATOM    941  N4    C    30      41.264  46.865  57.771  1.00  0.00           N  
ATOM    942  H41   C    30      41.865  46.269  57.219  1.00  0.00           H  
ATOM    943  H42   C    30      40.283  46.626  57.749  1.00  0.00           H  
ATOM    944  N3    C    30      42.971  48.244  57.508  1.00  0.00           N  
ATOM    945  C2    C    30      43.522  49.465  57.670  1.00  0.00           C  
ATOM    946  O2    C    30      44.657  49.743  57.126  1.00  0.00           O  
ATOM    947  C3'   C    30      41.803  53.582  57.809  1.00  0.00           C  
ATOM    948  H3'   C    30      40.931  52.932  57.884  1.00  0.00           H  
ATOM    949  C2'   C    30      42.850  52.625  57.183  1.00  0.00           C  
ATOM    950  H2'   C    30      42.290  52.026  56.465  1.00  0.00           H  
ATOM    951  O2'   C    30      43.923  53.166  56.496  1.00  0.00           O  
ATOM    952 HO2'   C    30      43.747  53.360  55.572  1.00  0.00           H  
ATOM    953  O3'   C    30      41.560  54.784  57.003  1.00  0.00           O  
ATOM    954  P     C    31      40.671  54.775  55.713  1.00  0.00           P  
ATOM    955  OP1   C    31      40.683  56.232  55.298  1.00  0.00           O  
ATOM    956  OP2   C    31      39.428  53.981  56.033  1.00  0.00           O  
ATOM    957  O5'   C    31      41.463  53.943  54.637  1.00  0.00           O  
ATOM    958  C5'   C    31      42.532  54.600  53.880  1.00  0.00           C  
ATOM    959  H5'   C    31      43.163  55.183  54.550  1.00  0.00           H  
ATOM    960 H5''   C    31      42.012  55.366  53.305  1.00  0.00           H  
ATOM    961  C4'   C    31      43.347  53.774  52.909  1.00  0.00           C  
ATOM    962  H4'   C    31      44.003  54.380  52.284  1.00  0.00           H  
ATOM    963  O4'   C    31      44.044  52.772  53.525  1.00  0.00           O  
ATOM    964  C1'   C    31      44.131  51.628  52.587  1.00  0.00           C  
ATOM    965  H1'   C    31      45.155  51.340  52.348  1.00  0.00           H  
ATOM    966  N1    C    31      43.376  50.396  53.096  1.00  0.00           N  
ATOM    967  C6    C    31      42.317  50.617  53.954  1.00  0.00           C  
ATOM    968  H6    C    31      42.004  51.617  54.215  1.00  0.00           H  
ATOM    969  C5    C    31      41.550  49.638  54.477  1.00  0.00           C  
ATOM    970  H5    C    31      40.751  49.940  55.138  1.00  0.00           H  
ATOM    971  C4    C    31      41.854  48.325  54.042  1.00  0.00           C  
ATOM    972  N4    C    31      41.184  47.350  54.597  1.00  0.00           N  
ATOM    973  H41   C    31      40.391  47.667  55.136  1.00  0.00           H  
ATOM    974  H42   C    31      41.265  46.400  54.266  1.00  0.00           H  
ATOM    975  N3    C    31      42.864  47.988  53.213  1.00  0.00           N  
ATOM    976  C2    C    31      43.611  49.026  52.770  1.00  0.00           C  
ATOM    977  O2    C    31      44.608  48.683  52.155  1.00  0.00           O  
ATOM    978  C3'   C    31      42.501  53.141  51.795  1.00  0.00           C  
ATOM    979  H3'   C    31      41.606  52.658  52.186  1.00  0.00           H  
ATOM    980  C2'   C    31      43.428  52.053  51.283  1.00  0.00           C  
ATOM    981  H2'   C    31      42.853  51.217  50.885  1.00  0.00           H  
ATOM    982  O2'   C    31      44.404  52.569  50.449  1.00  0.00           O  
ATOM    983 HO2'   C    31      44.849  51.881  49.949  1.00  0.00           H  
ATOM    984  O3'   C    31      42.149  54.131  50.818  1.00  0.00           O  
ATOM    985  P     G    32      40.844  53.932  50.040  1.00  0.00           P  
ATOM    986  OP1   G    32      40.682  55.103  49.127  1.00  0.00           O  
ATOM    987  OP2   G    32      39.846  53.615  51.046  1.00  0.00           O  
ATOM    988  O5'   G    32      41.083  52.634  49.138  1.00  0.00           O  
ATOM    989  C5'   G    32      41.984  52.585  48.064  1.00  0.00           C  
ATOM    990  H5'   G    32      42.896  53.009  48.485  1.00  0.00           H  
ATOM    991 H5''   G    32      41.566  53.149  47.230  1.00  0.00           H  
ATOM    992  C4'   G    32      42.165  51.134  47.565  1.00  0.00           C  
ATOM    993  H4'   G    32      42.873  51.206  46.739  1.00  0.00           H  
ATOM    994  O4'   G    32      42.723  50.330  48.590  1.00  0.00           O  
ATOM    995  C1'   G    32      42.394  49.022  48.371  1.00  0.00           C  
ATOM    996  H1'   G    32      43.273  48.376  48.353  1.00  0.00           H  
ATOM    997  N9    G    32      41.462  48.572  49.473  1.00  0.00           N  
ATOM    998  C8    G    32      40.765  49.412  50.291  1.00  0.00           C  
ATOM    999  H8    G    32      40.868  50.483  50.385  1.00  0.00           H  
ATOM   1000  N7    G    32      39.998  48.748  51.118  1.00  0.00           N  
ATOM   1001  C5    G    32      40.147  47.376  50.785  1.00  0.00           C  
ATOM   1002  C6    G    32      39.569  46.131  51.189  1.00  0.00           C  
ATOM   1003  O6    G    32      38.722  45.858  52.081  1.00  0.00           O  
ATOM   1004  N1    G    32      39.934  45.086  50.449  1.00  0.00           N  
ATOM   1005  H1    G    32      39.442  44.249  50.727  1.00  0.00           H  
ATOM   1006  C2    G    32      40.875  45.112  49.512  1.00  0.00           C  
ATOM   1007  N2    G    32      41.211  43.913  49.103  1.00  0.00           N  
ATOM   1008  H21   G    32      41.938  43.848  48.404  1.00  0.00           H  
ATOM   1009  H22   G    32      40.800  43.092  49.525  1.00  0.00           H  
ATOM   1010  N3    G    32      41.488  46.191  49.028  1.00  0.00           N  
ATOM   1011  C4    G    32      41.083  47.298  49.793  1.00  0.00           C  
ATOM   1012  C3'   G    32      41.004  50.418  46.985  1.00  0.00           C  
ATOM   1013  H3'   G    32      40.169  50.392  47.685  1.00  0.00           H  
ATOM   1014  C2'   G    32      41.609  48.961  47.022  1.00  0.00           C  
ATOM   1015  H2'   G    32      40.820  48.214  47.106  1.00  0.00           H  
ATOM   1016  O2'   G    32      42.456  48.736  45.898  1.00  0.00           O  
ATOM   1017 HO2'   G    32      42.005  49.221  45.204  1.00  0.00           H  
ATOM   1018  O3'   G    32      40.673  50.867  45.643  1.00  0.00           O  
ATOM   1019  P     U    33      39.279  50.713  44.907  1.00  0.00           P  
ATOM   1020  OP1   U    33      39.576  50.620  43.455  1.00  0.00           O  
ATOM   1021  OP2   U    33      38.381  51.729  45.472  1.00  0.00           O  
ATOM   1022  O5'   U    33      38.698  49.295  45.414  1.00  0.00           O  
ATOM   1023  C5'   U    33      38.973  48.031  44.734  1.00  0.00           C  
ATOM   1024  H5'   U    33      40.027  47.777  44.614  1.00  0.00           H  
ATOM   1025 H5''   U    33      38.580  48.070  43.718  1.00  0.00           H  
ATOM   1026  C4'   U    33      38.455  46.821  45.527  1.00  0.00           C  
ATOM   1027  H4'   U    33      38.868  45.991  44.954  1.00  0.00           H  
ATOM   1028  O4'   U    33      38.849  46.605  46.916  1.00  0.00           O  
ATOM   1029  C1'   U    33      37.771  45.952  47.628  1.00  0.00           C  
ATOM   1030  H1'   U    33      38.095  44.944  47.888  1.00  0.00           H  
ATOM   1031  N1    U    33      37.210  46.692  48.848  1.00  0.00           N  
ATOM   1032  C6    U    33      37.214  48.080  48.955  1.00  0.00           C  
ATOM   1033  H6    U    33      37.706  48.605  48.150  1.00  0.00           H  
ATOM   1034  C5    U    33      36.558  48.704  49.972  1.00  0.00           C  
ATOM   1035  H5    U    33      36.624  49.762  50.175  1.00  0.00           H  
ATOM   1036  C4    U    33      35.867  47.966  50.934  1.00  0.00           C  
ATOM   1037  O4    U    33      35.164  48.462  51.739  1.00  0.00           O  
ATOM   1038  N3    U    33      35.927  46.573  50.760  1.00  0.00           N  
ATOM   1039  H3    U    33      35.292  46.017  51.314  1.00  0.00           H  
ATOM   1040  C2    U    33      36.646  45.910  49.855  1.00  0.00           C  
ATOM   1041  O2    U    33      36.847  44.674  49.960  1.00  0.00           O  
ATOM   1042  C3'   U    33      36.931  46.836  45.511  1.00  0.00           C  
ATOM   1043  H3'   U    33      36.614  47.856  45.726  1.00  0.00           H  
ATOM   1044  C2'   U    33      36.574  45.871  46.618  1.00  0.00           C  
ATOM   1045  H2'   U    33      35.673  46.128  47.176  1.00  0.00           H  
ATOM   1046  O2'   U    33      36.489  44.564  46.127  1.00  0.00           O  
ATOM   1047 HO2'   U    33      36.088  44.613  45.256  1.00  0.00           H  
ATOM   1048  O3'   U    33      36.349  46.502  44.274  1.00  0.00           O  
ATOM   1049  P     G    34      34.834  46.638  44.073  1.00  0.00           P  
ATOM   1050  OP1   G    34      34.665  46.976  42.629  1.00  0.00           O  
ATOM   1051  OP2   G    34      34.324  47.585  45.071  1.00  0.00           O  
ATOM   1052  O5'   G    34      34.378  45.209  44.342  1.00  0.00           O  
ATOM   1053  C5'   G    34      34.464  44.156  43.321  1.00  0.00           C  
ATOM   1054  H5'   G    34      35.500  44.041  43.002  1.00  0.00           H  
ATOM   1055 H5''   G    34      33.872  44.422  42.445  1.00  0.00           H  
ATOM   1056  C4'   G    34      33.906  42.730  43.744  1.00  0.00           C  
ATOM   1057  H4'   G    34      34.368  41.977  43.106  1.00  0.00           H  
ATOM   1058  O4'   G    34      34.245  42.467  45.091  1.00  0.00           O  
ATOM   1059  C1'   G    34      33.167  41.831  45.810  1.00  0.00           C  
ATOM   1060  H1'   G    34      33.519  40.946  46.340  1.00  0.00           H  
ATOM   1061  N9    G    34      32.721  42.734  46.939  1.00  0.00           N  
ATOM   1062  C8    G    34      33.231  43.981  47.269  1.00  0.00           C  
ATOM   1063  H8    G    34      33.879  44.545  46.614  1.00  0.00           H  
ATOM   1064  N7    G    34      32.876  44.369  48.447  1.00  0.00           N  
ATOM   1065  C5    G    34      32.126  43.343  49.027  1.00  0.00           C  
ATOM   1066  C6    G    34      31.530  43.123  50.299  1.00  0.00           C  
ATOM   1067  O6    G    34      31.431  43.964  51.187  1.00  0.00           O  
ATOM   1068  N1    G    34      30.954  41.882  50.446  1.00  0.00           N  
ATOM   1069  H1    G    34      30.463  41.783  51.323  1.00  0.00           H  
ATOM   1070  C2    G    34      31.126  40.866  49.575  1.00  0.00           C  
ATOM   1071  N2    G    34      30.545  39.714  49.735  1.00  0.00           N  
ATOM   1072  H21   G    34      30.263  39.053  49.025  1.00  0.00           H  
ATOM   1073  H22   G    34      30.113  39.573  50.637  1.00  0.00           H  
ATOM   1074  N3    G    34      31.634  41.018  48.353  1.00  0.00           N  
ATOM   1075  C4    G    34      32.147  42.262  48.119  1.00  0.00           C  
ATOM   1076  C3'   G    34      32.422  42.628  43.657  1.00  0.00           C  
ATOM   1077  H3'   G    34      31.906  43.522  44.007  1.00  0.00           H  
ATOM   1078  C2'   G    34      32.176  41.598  44.712  1.00  0.00           C  
ATOM   1079  H2'   G    34      31.187  41.495  45.160  1.00  0.00           H  
ATOM   1080  O2'   G    34      32.467  40.282  44.299  1.00  0.00           O  
ATOM   1081 HO2'   G    34      32.065  40.213  43.430  1.00  0.00           H  
ATOM   1082  O3'   G    34      31.886  42.142  42.429  1.00  0.00           O  
ATOM   1083  P     C    35      30.502  42.580  42.009  1.00  0.00           P  
ATOM   1084  OP1   C    35      30.401  42.045  40.606  1.00  0.00           O  
ATOM   1085  OP2   C    35      30.525  43.980  42.183  1.00  0.00           O  
ATOM   1086  O5'   C    35      29.202  41.987  42.786  1.00  0.00           O  
ATOM   1087  C5'   C    35      29.057  40.554  42.839  1.00  0.00           C  
ATOM   1088  H5'   C    35      29.977  39.974  42.917  1.00  0.00           H  
ATOM   1089 H5''   C    35      28.573  40.177  41.938  1.00  0.00           H  
ATOM   1090  C4'   C    35      28.221  40.268  44.128  1.00  0.00           C  
ATOM   1091  H4'   C    35      27.889  39.231  44.101  1.00  0.00           H  
ATOM   1092  O4'   C    35      28.996  40.634  45.292  1.00  0.00           O  
ATOM   1093  C1'   C    35      28.088  40.651  46.347  1.00  0.00           C  
ATOM   1094  H1'   C    35      28.258  39.659  46.765  1.00  0.00           H  
ATOM   1095  N1    C    35      28.253  41.754  47.399  1.00  0.00           N  
ATOM   1096  C6    C    35      28.792  43.040  47.053  1.00  0.00           C  
ATOM   1097  H6    C    35      29.227  43.226  46.082  1.00  0.00           H  
ATOM   1098  C5    C    35      28.791  44.070  47.927  1.00  0.00           C  
ATOM   1099  H5    C    35      29.070  45.078  47.658  1.00  0.00           H  
ATOM   1100  C4    C    35      28.194  43.836  49.223  1.00  0.00           C  
ATOM   1101  N4    C    35      28.133  44.786  50.141  1.00  0.00           N  
ATOM   1102  H41   C    35      28.487  45.707  49.927  1.00  0.00           H  
ATOM   1103  H42   C    35      27.688  44.546  51.016  1.00  0.00           H  
ATOM   1104  N3    C    35      27.663  42.672  49.530  1.00  0.00           N  
ATOM   1105  C2    C    35      27.671  41.600  48.665  1.00  0.00           C  
ATOM   1106  O2    C    35      27.302  40.512  49.084  1.00  0.00           O  
ATOM   1107  C3'   C    35      26.948  41.052  44.232  1.00  0.00           C  
ATOM   1108  H3'   C    35      27.159  42.078  43.932  1.00  0.00           H  
ATOM   1109  C2'   C    35      26.694  40.848  45.697  1.00  0.00           C  
ATOM   1110  H2'   C    35      26.159  41.695  46.126  1.00  0.00           H  
ATOM   1111  O2'   C    35      25.948  39.630  45.877  1.00  0.00           O  
ATOM   1112 HO2'   C    35      25.098  39.674  45.434  1.00  0.00           H  
ATOM   1113  O3'   C    35      25.916  40.699  43.364  1.00  0.00           O  
ATOM   1114  P     G    36      24.459  41.378  43.420  1.00  0.00           P  
ATOM   1115  OP1   G    36      23.846  41.085  42.116  1.00  0.00           O  
ATOM   1116  OP2   G    36      24.550  42.803  43.833  1.00  0.00           O  
ATOM   1117  O5'   G    36      23.690  40.635  44.688  1.00  0.00           O  
ATOM   1118  C5'   G    36      23.108  39.393  44.643  1.00  0.00           C  
ATOM   1119  H5'   G    36      23.869  38.621  44.764  1.00  0.00           H  
ATOM   1120 H5''   G    36      22.430  39.295  43.795  1.00  0.00           H  
ATOM   1121  C4'   G    36      22.236  39.286  45.895  1.00  0.00           C  
ATOM   1122  H4'   G    36      21.634  38.384  45.786  1.00  0.00           H  
ATOM   1123  O4'   G    36      22.978  39.172  47.117  1.00  0.00           O  
ATOM   1124  C1'   G    36      22.328  39.883  48.113  1.00  0.00           C  
ATOM   1125  H1'   G    36      22.327  39.258  49.007  1.00  0.00           H  
ATOM   1126  N9    G    36      23.103  41.054  48.512  1.00  0.00           N  
ATOM   1127  C8    G    36      24.042  41.737  47.795  1.00  0.00           C  
ATOM   1128  H8    G    36      24.471  41.430  46.852  1.00  0.00           H  
ATOM   1129  N7    G    36      24.300  42.864  48.338  1.00  0.00           N  
ATOM   1130  C5    G    36      23.660  42.911  49.535  1.00  0.00           C  
ATOM   1131  C6    G    36      23.713  43.886  50.582  1.00  0.00           C  
ATOM   1132  O6    G    36      24.410  44.891  50.780  1.00  0.00           O  
ATOM   1133  N1    G    36      22.935  43.493  51.667  1.00  0.00           N  
ATOM   1134  H1    G    36      23.084  43.965  52.548  1.00  0.00           H  
ATOM   1135  C2    G    36      22.176  42.355  51.763  1.00  0.00           C  
ATOM   1136  N2    G    36      21.511  42.158  52.849  1.00  0.00           N  
ATOM   1137  H21   G    36      21.351  41.189  53.085  1.00  0.00           H  
ATOM   1138  H22   G    36      21.490  42.898  53.536  1.00  0.00           H  
ATOM   1139  N3    G    36      22.169  41.397  50.789  1.00  0.00           N  
ATOM   1140  C4    G    36      22.865  41.785  49.676  1.00  0.00           C  
ATOM   1141  C3'   G    36      21.217  40.472  46.140  1.00  0.00           C  
ATOM   1142  H3'   G    36      21.791  41.395  46.060  1.00  0.00           H  
ATOM   1143  C2'   G    36      20.920  40.296  47.605  1.00  0.00           C  
ATOM   1144  H2'   G    36      20.653  41.180  48.185  1.00  0.00           H  
ATOM   1145  O2'   G    36      20.048  39.186  47.906  1.00  0.00           O  
ATOM   1146 HO2'   G    36      19.929  38.783  47.043  1.00  0.00           H  
ATOM   1147  O3'   G    36      19.950  40.434  45.445  1.00  0.00           O  
ATOM   1148  P     G    37      19.019  41.826  45.361  1.00  0.00           P  
ATOM   1149  OP1   G    37      17.834  41.439  44.540  1.00  0.00           O  
ATOM   1150  OP2   G    37      19.759  43.033  45.068  1.00  0.00           O  
ATOM   1151  O5'   G    37      18.506  41.965  46.863  1.00  0.00           O  
ATOM   1152  C5'   G    37      17.473  41.018  47.305  1.00  0.00           C  
ATOM   1153  H5'   G    37      17.911  40.030  47.157  1.00  0.00           H  
ATOM   1154 H5''   G    37      16.557  41.057  46.717  1.00  0.00           H  
ATOM   1155  C4'   G    37      17.270  41.224  48.779  1.00  0.00           C  
ATOM   1156  H4'   G    37      16.715  40.408  49.242  1.00  0.00           H  
ATOM   1157  O4'   G    37      18.487  41.305  49.417  1.00  0.00           O  
ATOM   1158  C1'   G    37      18.344  42.191  50.549  1.00  0.00           C  
ATOM   1159  H1'   G    37      18.504  41.691  51.505  1.00  0.00           H  
ATOM   1160  N9    G    37      19.221  43.404  50.321  1.00  0.00           N  
ATOM   1161  C8    G    37      20.036  43.714  49.261  1.00  0.00           C  
ATOM   1162  H8    G    37      19.972  43.157  48.338  1.00  0.00           H  
ATOM   1163  N7    G    37      20.858  44.685  49.456  1.00  0.00           N  
ATOM   1164  C5    G    37      20.383  45.206  50.668  1.00  0.00           C  
ATOM   1165  C6    G    37      20.881  46.288  51.432  1.00  0.00           C  
ATOM   1166  O6    G    37      21.831  47.040  51.098  1.00  0.00           O  
ATOM   1167  N1    G    37      20.114  46.641  52.528  1.00  0.00           N  
ATOM   1168  H1    G    37      20.200  47.516  53.025  1.00  0.00           H  
ATOM   1169  C2    G    37      19.090  45.814  52.965  1.00  0.00           C  
ATOM   1170  N2    G    37      18.312  46.306  53.857  1.00  0.00           N  
ATOM   1171  H21   G    37      17.575  45.716  54.216  1.00  0.00           H  
ATOM   1172  H22   G    37      18.583  47.076  54.451  1.00  0.00           H  
ATOM   1173  N3    G    37      18.701  44.754  52.341  1.00  0.00           N  
ATOM   1174  C4    G    37      19.379  44.496  51.192  1.00  0.00           C  
ATOM   1175  C3'   G    37      16.376  42.450  49.147  1.00  0.00           C  
ATOM   1176  H3'   G    37      16.895  43.112  48.454  1.00  0.00           H  
ATOM   1177  C2'   G    37      16.913  42.655  50.589  1.00  0.00           C  
ATOM   1178  H2'   G    37      16.861  43.695  50.911  1.00  0.00           H  
ATOM   1179  O2'   G    37      16.185  41.863  51.486  1.00  0.00           O  
ATOM   1180 HO2'   G    37      15.544  41.572  50.834  1.00  0.00           H  
ATOM   1181  O3'   G    37      15.002  42.304  49.046  1.00  0.00           O  
ATOM   1182  P     C    38      14.019  43.401  48.469  1.00  0.00           P  
ATOM   1183  OP1   C    38      12.589  42.983  48.528  1.00  0.00           O  
ATOM   1184  OP2   C    38      14.583  43.559  47.141  1.00  0.00           O  
ATOM   1185  O5'   C    38      14.281  44.757  49.263  1.00  0.00           O  
ATOM   1186  C5'   C    38      13.758  44.854  50.650  1.00  0.00           C  
ATOM   1187  H5'   C    38      14.111  43.959  51.164  1.00  0.00           H  
ATOM   1188 H5''   C    38      12.676  44.818  50.526  1.00  0.00           H  
ATOM   1189  C4'   C    38      14.122  46.017  51.530  1.00  0.00           C  
ATOM   1190  H4'   C    38      13.626  45.792  52.474  1.00  0.00           H  
ATOM   1191  O4'   C    38      15.510  46.076  51.876  1.00  0.00           O  
ATOM   1192  C1'   C    38      15.779  47.440  52.212  1.00  0.00           C  
ATOM   1193  H1'   C    38      16.072  47.567  53.254  1.00  0.00           H  
ATOM   1194  N1    C    38      16.932  47.945  51.430  1.00  0.00           N  
ATOM   1195  C6    C    38      17.222  47.369  50.217  1.00  0.00           C  
ATOM   1196  H6    C    38      16.556  46.612  49.830  1.00  0.00           H  
ATOM   1197  C5    C    38      18.261  47.831  49.459  1.00  0.00           C  
ATOM   1198  H5    C    38      18.582  47.299  48.576  1.00  0.00           H  
ATOM   1199  C4    C    38      19.174  48.733  50.078  1.00  0.00           C  
ATOM   1200  N4    C    38      20.126  49.150  49.417  1.00  0.00           N  
ATOM   1201  H41   C    38      20.895  49.598  49.893  1.00  0.00           H  
ATOM   1202  H42   C    38      20.283  48.876  48.457  1.00  0.00           H  
ATOM   1203  N3    C    38      18.874  49.373  51.233  1.00  0.00           N  
ATOM   1204  C2    C    38      17.739  49.045  51.847  1.00  0.00           C  
ATOM   1205  O2    C    38      17.326  49.816  52.764  1.00  0.00           O  
ATOM   1206  C3'   C    38      13.824  47.350  50.920  1.00  0.00           C  
ATOM   1207  H3'   C    38      14.338  47.323  49.959  1.00  0.00           H  
ATOM   1208  C2'   C    38      14.460  48.206  52.004  1.00  0.00           C  
ATOM   1209  H2'   C    38      14.741  49.156  51.549  1.00  0.00           H  
ATOM   1210  O2'   C    38      13.650  48.268  53.144  1.00  0.00           O  
ATOM   1211 HO2'   C    38      12.924  48.809  52.826  1.00  0.00           H  
ATOM   1212  O3'   C    38      12.410  47.495  50.872  1.00  0.00           O  
ATOM   1213  P     A    39      11.769  48.523  49.851  1.00  0.00           P  
ATOM   1214  OP1   A    39      10.323  48.635  49.945  1.00  0.00           O  
ATOM   1215  OP2   A    39      12.467  48.353  48.556  1.00  0.00           O  
ATOM   1216  O5'   A    39      12.295  49.918  50.360  1.00  0.00           O  
ATOM   1217  C5'   A    39      11.729  50.504  51.468  1.00  0.00           C  
ATOM   1218  H5'   A    39      11.848  49.764  52.260  1.00  0.00           H  
ATOM   1219 H5''   A    39      10.692  50.801  51.311  1.00  0.00           H  
ATOM   1220  C4'   A    39      12.476  51.780  51.875  1.00  0.00           C  
ATOM   1221  H4'   A    39      11.995  52.282  52.715  1.00  0.00           H  
ATOM   1222  O4'   A    39      13.883  51.582  52.175  1.00  0.00           O  
ATOM   1223  C1'   A    39      14.599  52.777  51.676  1.00  0.00           C  
ATOM   1224  H1'   A    39      15.182  53.310  52.427  1.00  0.00           H  
ATOM   1225  N9    A    39      15.501  52.492  50.475  1.00  0.00           N  
ATOM   1226  C8    A    39      15.645  51.288  49.778  1.00  0.00           C  
ATOM   1227  H8    A    39      14.954  50.485  49.991  1.00  0.00           H  
ATOM   1228  N7    A    39      16.692  51.184  49.053  1.00  0.00           N  
ATOM   1229  C5    A    39      17.299  52.415  49.193  1.00  0.00           C  
ATOM   1230  C6    A    39      18.538  52.995  48.810  1.00  0.00           C  
ATOM   1231  N6    A    39      19.454  52.378  48.106  1.00  0.00           N  
ATOM   1232  H61   A    39      20.371  52.798  48.047  1.00  0.00           H  
ATOM   1233  H62   A    39      19.222  51.415  47.909  1.00  0.00           H  
ATOM   1234  N1    A    39      18.953  54.206  49.214  1.00  0.00           N  
ATOM   1235  C2    A    39      18.136  54.872  50.055  1.00  0.00           C  
ATOM   1236  H2    A    39      18.445  55.864  50.348  1.00  0.00           H  
ATOM   1237  N3    A    39      16.977  54.438  50.517  1.00  0.00           N  
ATOM   1238  C4    A    39      16.612  53.191  50.122  1.00  0.00           C  
ATOM   1239  C3'   A    39      12.462  52.794  50.790  1.00  0.00           C  
ATOM   1240  H3'   A    39      12.896  52.447  49.853  1.00  0.00           H  
ATOM   1241  C2'   A    39      13.508  53.731  51.255  1.00  0.00           C  
ATOM   1242  H2'   A    39      13.855  54.318  50.404  1.00  0.00           H  
ATOM   1243  O2'   A    39      13.082  54.603  52.189  1.00  0.00           O  
ATOM   1244 HO2'   A    39      12.769  55.417  51.786  1.00  0.00           H  
ATOM   1245  O3'   A    39      11.214  53.472  50.573  1.00  0.00           O  
ATOM   1246  P     C    40      10.769  53.883  49.073  1.00  0.00           P  
ATOM   1247  OP1   C    40       9.481  54.595  49.178  1.00  0.00           O  
ATOM   1248  OP2   C    40      10.881  52.714  48.178  1.00  0.00           O  
ATOM   1249  O5'   C    40      11.861  54.942  48.588  1.00  0.00           O  
ATOM   1250  C5'   C    40      11.825  56.251  49.074  1.00  0.00           C  
ATOM   1251  H5'   C    40      11.778  56.381  50.155  1.00  0.00           H  
ATOM   1252 H5''   C    40      10.915  56.690  48.667  1.00  0.00           H  
ATOM   1253  C4'   C    40      13.096  57.072  48.640  1.00  0.00           C  
ATOM   1254  H4'   C    40      12.841  58.092  48.929  1.00  0.00           H  
ATOM   1255  O4'   C    40      14.369  56.593  49.069  1.00  0.00           O  
ATOM   1256  C1'   C    40      15.283  56.723  47.959  1.00  0.00           C  
ATOM   1257  H1'   C    40      16.290  57.020  48.251  1.00  0.00           H  
ATOM   1258  N1    C    40      15.541  55.499  47.140  1.00  0.00           N  
ATOM   1259  C6    C    40      14.828  54.403  47.423  1.00  0.00           C  
ATOM   1260  H6    C    40      13.993  54.391  48.107  1.00  0.00           H  
ATOM   1261  C5    C    40      15.251  53.231  46.826  1.00  0.00           C  
ATOM   1262  H5    C    40      14.690  52.335  47.048  1.00  0.00           H  
ATOM   1263  C4    C    40      16.388  53.240  46.015  1.00  0.00           C  
ATOM   1264  N4    C    40      16.807  52.196  45.456  1.00  0.00           N  
ATOM   1265  H41   C    40      17.697  52.170  44.978  1.00  0.00           H  
ATOM   1266  H42   C    40      16.407  51.294  45.674  1.00  0.00           H  
ATOM   1267  N3    C    40      16.977  54.312  45.642  1.00  0.00           N  
ATOM   1268  C2    C    40      16.573  55.463  46.215  1.00  0.00           C  
ATOM   1269  O2    C    40      17.224  56.456  45.918  1.00  0.00           O  
ATOM   1270  C3'   C    40      13.120  57.201  47.134  1.00  0.00           C  
ATOM   1271  H3'   C    40      12.940  56.172  46.820  1.00  0.00           H  
ATOM   1272  C2'   C    40      14.607  57.711  46.927  1.00  0.00           C  
ATOM   1273  H2'   C    40      14.928  57.530  45.902  1.00  0.00           H  
ATOM   1274  O2'   C    40      15.025  58.992  47.312  1.00  0.00           O  
ATOM   1275 HO2'   C    40      15.780  59.129  46.735  1.00  0.00           H  
ATOM   1276  O3'   C    40      12.089  58.158  46.764  1.00  0.00           O  
ATOM   1277  P     A    41      11.228  58.097  45.467  1.00  0.00           P  
ATOM   1278  OP1   A    41      10.460  59.426  45.344  1.00  0.00           O  
ATOM   1279  OP2   A    41      10.512  56.776  45.444  1.00  0.00           O  
ATOM   1280  O5'   A    41      12.314  58.146  44.262  1.00  0.00           O  
ATOM   1281  C5'   A    41      13.003  59.379  44.117  1.00  0.00           C  
ATOM   1282  H5'   A    41      13.368  59.736  45.080  1.00  0.00           H  
ATOM   1283 H5''   A    41      12.220  60.003  43.685  1.00  0.00           H  
ATOM   1284  C4'   A    41      14.212  59.201  43.177  1.00  0.00           C  
ATOM   1285  H4'   A    41      14.656  60.189  43.059  1.00  0.00           H  
ATOM   1286  O4'   A    41      15.041  58.135  43.627  1.00  0.00           O  
ATOM   1287  C1'   A    41      15.612  57.614  42.443  1.00  0.00           C  
ATOM   1288  H1'   A    41      16.670  57.857  42.344  1.00  0.00           H  
ATOM   1289  N9    A    41      15.434  56.134  42.537  1.00  0.00           N  
ATOM   1290  C8    A    41      14.565  55.427  43.287  1.00  0.00           C  
ATOM   1291  H8    A    41      13.993  55.799  44.124  1.00  0.00           H  
ATOM   1292  N7    A    41      14.658  54.143  43.127  1.00  0.00           N  
ATOM   1293  C5    A    41      15.627  53.953  42.096  1.00  0.00           C  
ATOM   1294  C6    A    41      16.265  52.895  41.371  1.00  0.00           C  
ATOM   1295  N6    A    41      15.990  51.606  41.423  1.00  0.00           N  
ATOM   1296  H61   A    41      15.158  51.215  41.841  1.00  0.00           H  
ATOM   1297  H62   A    41      16.709  51.000  41.054  1.00  0.00           H  
ATOM   1298  N1    A    41      17.186  53.213  40.499  1.00  0.00           N  
ATOM   1299  C2    A    41      17.536  54.447  40.222  1.00  0.00           C  
ATOM   1300  H2    A    41      18.354  54.575  39.529  1.00  0.00           H  
ATOM   1301  N3    A    41      17.027  55.520  40.862  1.00  0.00           N  
ATOM   1302  C4    A    41      16.038  55.189  41.757  1.00  0.00           C  
ATOM   1303  C3'   A    41      13.707  58.786  41.859  1.00  0.00           C  
ATOM   1304  H3'   A    41      12.931  58.031  41.983  1.00  0.00           H  
ATOM   1305  C2'   A    41      14.914  58.190  41.218  1.00  0.00           C  
ATOM   1306  H2'   A    41      14.555  57.499  40.456  1.00  0.00           H  
ATOM   1307  O2'   A    41      15.765  59.179  40.581  1.00  0.00           O  
ATOM   1308 HO2'   A    41      15.736  59.089  39.626  1.00  0.00           H  
ATOM   1309  O3'   A    41      13.108  59.850  41.053  1.00  0.00           O  
ATOM   1310  P     G    42      12.365  59.553  39.604  1.00  0.00           P  
ATOM   1311  OP1   G    42      11.603  60.795  39.164  1.00  0.00           O  
ATOM   1312  OP2   G    42      11.735  58.258  39.702  1.00  0.00           O  
ATOM   1313  O5'   G    42      13.540  59.209  38.605  1.00  0.00           O  
ATOM   1314  C5'   G    42      14.250  60.296  38.094  1.00  0.00           C  
ATOM   1315  H5'   G    42      14.773  60.863  38.864  1.00  0.00           H  
ATOM   1316 H5''   G    42      13.577  60.959  37.548  1.00  0.00           H  
ATOM   1317  C4'   G    42      15.254  59.693  37.123  1.00  0.00           C  
ATOM   1318  H4'   G    42      15.775  60.505  36.617  1.00  0.00           H  
ATOM   1319  O4'   G    42      16.188  58.848  37.722  1.00  0.00           O  
ATOM   1320  C1'   G    42      16.612  57.822  36.768  1.00  0.00           C  
ATOM   1321  H1'   G    42      17.681  57.836  36.557  1.00  0.00           H  
ATOM   1322  N9    G    42      16.109  56.519  37.196  1.00  0.00           N  
ATOM   1323  C8    G    42      15.065  56.360  38.061  1.00  0.00           C  
ATOM   1324  H8    G    42      14.551  57.151  38.586  1.00  0.00           H  
ATOM   1325  N7    G    42      14.717  55.115  38.261  1.00  0.00           N  
ATOM   1326  C5    G    42      15.491  54.446  37.334  1.00  0.00           C  
ATOM   1327  C6    G    42      15.623  53.039  37.066  1.00  0.00           C  
ATOM   1328  O6    G    42      14.980  52.162  37.582  1.00  0.00           O  
ATOM   1329  N1    G    42      16.473  52.706  36.063  1.00  0.00           N  
ATOM   1330  H1    G    42      16.446  51.746  35.750  1.00  0.00           H  
ATOM   1331  C2    G    42      17.220  53.661  35.482  1.00  0.00           C  
ATOM   1332  N2    G    42      17.822  53.374  34.388  1.00  0.00           N  
ATOM   1333  H21   G    42      18.453  54.045  33.972  1.00  0.00           H  
ATOM   1334  H22   G    42      17.674  52.418  34.096  1.00  0.00           H  
ATOM   1335  N3    G    42      17.265  54.937  35.758  1.00  0.00           N  
ATOM   1336  C4    G    42      16.369  55.287  36.686  1.00  0.00           C  
ATOM   1337  C3'   G    42      14.659  58.972  35.890  1.00  0.00           C  
ATOM   1338  H3'   G    42      13.803  58.390  36.231  1.00  0.00           H  
ATOM   1339  C2'   G    42      15.943  58.238  35.410  1.00  0.00           C  
ATOM   1340  H2'   G    42      15.670  57.334  34.865  1.00  0.00           H  
ATOM   1341  O2'   G    42      16.810  59.130  34.726  1.00  0.00           O  
ATOM   1342 HO2'   G    42      16.341  59.923  34.458  1.00  0.00           H  
ATOM   1343  O3'   G    42      14.224  59.935  34.951  1.00  0.00           O  
ATOM   1344  P     G    43      13.050  59.606  33.918  1.00  0.00           P  
ATOM   1345  OP1   G    43      12.974  60.722  32.948  1.00  0.00           O  
ATOM   1346  OP2   G    43      11.891  59.213  34.702  1.00  0.00           O  
ATOM   1347  O5'   G    43      13.627  58.330  33.232  1.00  0.00           O  
ATOM   1348  C5'   G    43      14.622  58.415  32.211  1.00  0.00           C  
ATOM   1349  H5'   G    43      15.560  58.869  32.529  1.00  0.00           H  
ATOM   1350 H5''   G    43      14.288  59.106  31.437  1.00  0.00           H  
ATOM   1351  C4'   G    43      14.795  57.029  31.550  1.00  0.00           C  
ATOM   1352  H4'   G    43      15.511  57.130  30.734  1.00  0.00           H  
ATOM   1353  O4'   G    43      15.323  56.151  32.579  1.00  0.00           O  
ATOM   1354  C1'   G    43      14.965  54.804  32.342  1.00  0.00           C  
ATOM   1355  H1'   G    43      15.923  54.297  32.449  1.00  0.00           H  
ATOM   1356  N9    G    43      14.128  54.320  33.458  1.00  0.00           N  
ATOM   1357  C8    G    43      13.496  54.984  34.537  1.00  0.00           C  
ATOM   1358  H8    G    43      13.591  56.044  34.724  1.00  0.00           H  
ATOM   1359  N7    G    43      12.930  54.126  35.337  1.00  0.00           N  
ATOM   1360  C5    G    43      13.151  52.882  34.737  1.00  0.00           C  
ATOM   1361  C6    G    43      12.619  51.608  35.122  1.00  0.00           C  
ATOM   1362  O6    G    43      11.912  51.335  36.125  1.00  0.00           O  
ATOM   1363  N1    G    43      12.875  50.636  34.219  1.00  0.00           N  
ATOM   1364  H1    G    43      12.404  49.746  34.300  1.00  0.00           H  
ATOM   1365  C2    G    43      13.556  50.807  33.057  1.00  0.00           C  
ATOM   1366  N2    G    43      13.626  49.811  32.193  1.00  0.00           N  
ATOM   1367  H21   G    43      14.229  49.941  31.393  1.00  0.00           H  
ATOM   1368  H22   G    43      12.995  49.024  32.241  1.00  0.00           H  
ATOM   1369  N3    G    43      14.020  52.008  32.672  1.00  0.00           N  
ATOM   1370  C4    G    43      13.852  53.003  33.558  1.00  0.00           C  
ATOM   1371  C3'   G    43      13.584  56.317  31.044  1.00  0.00           C  
ATOM   1372  H3'   G    43      12.879  56.384  31.872  1.00  0.00           H  
ATOM   1373  C2'   G    43      14.128  54.878  31.015  1.00  0.00           C  
ATOM   1374  H2'   G    43      13.310  54.159  31.061  1.00  0.00           H  
ATOM   1375  O2'   G    43      14.935  54.636  29.950  1.00  0.00           O  
ATOM   1376 HO2'   G    43      15.401  53.868  30.290  1.00  0.00           H  
ATOM   1377  O3'   G    43      13.074  56.814  29.886  1.00  0.00           O  
ATOM   1378  P     C    44      11.543  56.873  29.594  1.00  0.00           P  
ATOM   1379  OP1   C    44      11.410  57.696  28.351  1.00  0.00           O  
ATOM   1380  OP2   C    44      10.827  57.318  30.815  1.00  0.00           O  
ATOM   1381  O5'   C    44      11.215  55.387  29.230  1.00  0.00           O  
ATOM   1382  C5'   C    44      11.699  54.676  28.141  1.00  0.00           C  
ATOM   1383  H5'   C    44      12.787  54.600  28.127  1.00  0.00           H  
ATOM   1384 H5''   C    44      11.335  55.093  27.202  1.00  0.00           H  
ATOM   1385  C4'   C    44      11.341  53.138  28.243  1.00  0.00           C  
ATOM   1386  H4'   C    44      11.540  52.621  27.305  1.00  0.00           H  
ATOM   1387  O4'   C    44      12.023  52.527  29.283  1.00  0.00           O  
ATOM   1388  C1'   C    44      11.134  51.590  29.982  1.00  0.00           C  
ATOM   1389  H1'   C    44      11.656  50.671  30.249  1.00  0.00           H  
ATOM   1390  N1    C    44      10.594  52.059  31.300  1.00  0.00           N  
ATOM   1391  C6    C    44      10.731  53.407  31.649  1.00  0.00           C  
ATOM   1392  H6    C    44      11.145  54.155  30.990  1.00  0.00           H  
ATOM   1393  C5    C    44      10.338  53.857  32.855  1.00  0.00           C  
ATOM   1394  H5    C    44      10.441  54.889  33.155  1.00  0.00           H  
ATOM   1395  C4    C    44       9.781  52.860  33.767  1.00  0.00           C  
ATOM   1396  N4    C    44       9.463  53.199  35.009  1.00  0.00           N  
ATOM   1397  H41   C    44       9.252  52.519  35.726  1.00  0.00           H  
ATOM   1398  H42   C    44       9.498  54.186  35.218  1.00  0.00           H  
ATOM   1399  N3    C    44       9.733  51.587  33.438  1.00  0.00           N  
ATOM   1400  C2    C    44      10.170  51.121  32.239  1.00  0.00           C  
ATOM   1401  O2    C    44       9.983  49.936  31.985  1.00  0.00           O  
ATOM   1402  C3'   C    44       9.872  52.842  28.446  1.00  0.00           C  
ATOM   1403  H3'   C    44       9.547  53.557  29.200  1.00  0.00           H  
ATOM   1404  C2'   C    44       9.970  51.372  29.007  1.00  0.00           C  
ATOM   1405  H2'   C    44       9.040  51.062  29.483  1.00  0.00           H  
ATOM   1406  O2'   C    44      10.469  50.342  28.116  1.00  0.00           O  
ATOM   1407 HO2'   C    44      10.082  50.447  27.243  1.00  0.00           H  
ATOM   1408  O3'   C    44       9.105  52.824  27.261  1.00  0.00           O  
ATOM   1409  P     A    45       7.590  53.239  27.254  1.00  0.00           P  
ATOM   1410  OP1   A    45       7.004  52.858  25.920  1.00  0.00           O  
ATOM   1411  OP2   A    45       7.559  54.634  27.743  1.00  0.00           O  
ATOM   1412  O5'   A    45       6.912  52.242  28.320  1.00  0.00           O  
ATOM   1413  C5'   A    45       6.643  50.872  27.916  1.00  0.00           C  
ATOM   1414  H5'   A    45       7.571  50.316  27.783  1.00  0.00           H  
ATOM   1415 H5''   A    45       6.127  50.907  26.956  1.00  0.00           H  
ATOM   1416  C4'   A    45       5.871  50.089  29.017  1.00  0.00           C  
ATOM   1417  H4'   A    45       5.544  49.118  28.647  1.00  0.00           H  
ATOM   1418  O4'   A    45       6.655  50.022  30.161  1.00  0.00           O  
ATOM   1419  C1'   A    45       5.810  49.955  31.264  1.00  0.00           C  
ATOM   1420  H1'   A    45       5.969  49.073  31.884  1.00  0.00           H  
ATOM   1421  N9    A    45       6.058  51.167  32.118  1.00  0.00           N  
ATOM   1422  C8    A    45       6.711  52.355  31.756  1.00  0.00           C  
ATOM   1423  H8    A    45       7.197  52.470  30.799  1.00  0.00           H  
ATOM   1424  N7    A    45       6.878  53.265  32.669  1.00  0.00           N  
ATOM   1425  C5    A    45       6.123  52.674  33.752  1.00  0.00           C  
ATOM   1426  C6    A    45       5.803  53.066  35.074  1.00  0.00           C  
ATOM   1427  N6    A    45       6.188  54.160  35.662  1.00  0.00           N  
ATOM   1428  H61   A    45       5.992  54.055  36.648  1.00  0.00           H  
ATOM   1429  H62   A    45       6.994  54.637  35.283  1.00  0.00           H  
ATOM   1430  N1    A    45       5.029  52.345  35.819  1.00  0.00           N  
ATOM   1431  C2    A    45       4.584  51.155  35.349  1.00  0.00           C  
ATOM   1432  H2    A    45       3.991  50.565  36.033  1.00  0.00           H  
ATOM   1433  N3    A    45       4.915  50.554  34.178  1.00  0.00           N  
ATOM   1434  C4    A    45       5.650  51.405  33.406  1.00  0.00           C  
ATOM   1435  C3'   A    45       4.502  50.799  29.421  1.00  0.00           C  
ATOM   1436  H3'   A    45       4.603  51.855  29.672  1.00  0.00           H  
ATOM   1437  C2'   A    45       4.357  50.070  30.749  1.00  0.00           C  
ATOM   1438  H2'   A    45       3.750  50.674  31.423  1.00  0.00           H  
ATOM   1439  O2'   A    45       3.871  48.810  30.610  1.00  0.00           O  
ATOM   1440 HO2'   A    45       3.071  48.930  30.093  1.00  0.00           H  
ATOM   1441  O3'   A    45       3.548  50.409  28.479  1.00  0.00           O  
ATOM   1442  P     C    46       2.077  50.909  28.668  1.00  0.00           P  
ATOM   1443  OP1   C    46       1.582  50.938  27.267  1.00  0.00           O  
ATOM   1444  OP2   C    46       2.017  52.134  29.509  1.00  0.00           O  
ATOM   1445  O5'   C    46       1.434  49.704  29.456  1.00  0.00           O  
ATOM   1446  C5'   C    46      -0.064  49.774  29.661  1.00  0.00           C  
ATOM   1447  H5'   C    46      -0.428  50.109  28.689  1.00  0.00           H  
ATOM   1448 H5''   C    46      -0.257  50.599  30.346  1.00  0.00           H  
ATOM   1449  C4'   C    46      -0.626  48.521  30.277  1.00  0.00           C  
ATOM   1450  H4'   C    46      -1.703  48.656  30.383  1.00  0.00           H  
ATOM   1451  O4'   C    46      -0.523  47.393  29.431  1.00  0.00           O  
ATOM   1452  C1'   C    46       0.198  46.314  30.005  1.00  0.00           C  
ATOM   1453  H1'   C    46      -0.549  45.535  30.160  1.00  0.00           H  
ATOM   1454  N1    C    46       1.341  45.797  29.261  1.00  0.00           N  
ATOM   1455  C6    C    46       1.898  46.609  28.321  1.00  0.00           C  
ATOM   1456  H6    C    46       1.435  47.561  28.107  1.00  0.00           H  
ATOM   1457  C5    C    46       2.991  46.236  27.604  1.00  0.00           C  
ATOM   1458  H5    C    46       3.408  46.868  26.834  1.00  0.00           H  
ATOM   1459  C4    C    46       3.583  44.942  27.975  1.00  0.00           C  
ATOM   1460  N4    C    46       4.643  44.535  27.397  1.00  0.00           N  
ATOM   1461  H41   C    46       5.143  43.735  27.760  1.00  0.00           H  
ATOM   1462  H42   C    46       4.908  44.750  26.446  1.00  0.00           H  
ATOM   1463  N3    C    46       2.990  44.109  28.833  1.00  0.00           N  
ATOM   1464  C2    C    46       1.846  44.506  29.420  1.00  0.00           C  
ATOM   1465  O2    C    46       1.218  43.707  30.119  1.00  0.00           O  
ATOM   1466  C3'   C    46       0.043  48.173  31.643  1.00  0.00           C  
ATOM   1467  H3'   C    46       0.768  48.880  32.048  1.00  0.00           H  
ATOM   1468  C2'   C    46       0.808  46.925  31.255  1.00  0.00           C  
ATOM   1469  H2'   C    46       1.862  47.171  31.131  1.00  0.00           H  
ATOM   1470  O2'   C    46       0.606  45.932  32.273  1.00  0.00           O  
ATOM   1471 HO2'   C    46      -0.290  46.081  32.584  1.00  0.00           H  
ATOM   1472  O3'   C    46      -0.971  47.884  32.571  1.00  0.00           O  
ATOM   1473  P     U    47      -1.493  49.154  33.479  1.00  0.00           P  
ATOM   1474  OP1   U    47      -2.391  48.498  34.506  1.00  0.00           O  
ATOM   1475  OP2   U    47      -2.120  50.139  32.588  1.00  0.00           O  
ATOM   1476  O5'   U    47      -0.217  49.744  34.139  1.00  0.00           O  
ATOM   1477  C5'   U    47       0.381  49.352  35.388  1.00  0.00           C  
ATOM   1478  H5'   U    47       1.382  48.991  35.149  1.00  0.00           H  
ATOM   1479 H5''   U    47      -0.191  48.529  35.817  1.00  0.00           H  
ATOM   1480  C4'   U    47       0.529  50.537  36.273  1.00  0.00           C  
ATOM   1481  H4'   U    47       0.897  50.336  37.279  1.00  0.00           H  
ATOM   1482  O4'   U    47       1.517  51.379  35.758  1.00  0.00           O  
ATOM   1483  C1'   U    47       1.037  52.705  35.728  1.00  0.00           C  
ATOM   1484  H1'   U    47       1.150  53.235  36.674  1.00  0.00           H  
ATOM   1485  N1    U    47       1.742  53.557  34.714  1.00  0.00           N  
ATOM   1486  C6    U    47       2.069  53.004  33.494  1.00  0.00           C  
ATOM   1487  H6    U    47       1.678  52.009  33.338  1.00  0.00           H  
ATOM   1488  C5    U    47       2.898  53.684  32.686  1.00  0.00           C  
ATOM   1489  H5    U    47       3.262  53.136  31.829  1.00  0.00           H  
ATOM   1490  C4    U    47       3.443  54.952  33.088  1.00  0.00           C  
ATOM   1491  O4    U    47       4.303  55.506  32.433  1.00  0.00           O  
ATOM   1492  N3    U    47       3.055  55.486  34.255  1.00  0.00           N  
ATOM   1493  H3    U    47       3.532  56.338  34.513  1.00  0.00           H  
ATOM   1494  C2    U    47       2.227  54.826  35.162  1.00  0.00           C  
ATOM   1495  O2    U    47       1.976  55.288  36.261  1.00  0.00           O  
ATOM   1496  C3'   U    47      -0.774  51.375  36.497  1.00  0.00           C  
ATOM   1497  H3'   U    47      -1.660  50.818  36.192  1.00  0.00           H  
ATOM   1498  C2'   U    47      -0.457  52.547  35.498  1.00  0.00           C  
ATOM   1499  H2'   U    47      -0.719  52.198  34.500  1.00  0.00           H  
ATOM   1500  O2'   U    47      -1.332  53.480  35.971  1.00  0.00           O  
ATOM   1501 HO2'   U    47      -1.584  53.221  36.860  1.00  0.00           H  
ATOM   1502  O3'   U    47      -1.061  51.888  37.799  1.00  0.00           O  
ATOM   1503  P     A    48      -1.720  51.009  38.881  1.00  0.00           P  
ATOM   1504  OP1   A    48      -2.617  50.059  38.202  1.00  0.00           O  
ATOM   1505  OP2   A    48      -2.220  51.966  39.867  1.00  0.00           O  
ATOM   1506  O5'   A    48      -0.589  50.214  39.607  1.00  0.00           O  
ATOM   1507  C5'   A    48      -0.399  48.853  39.396  1.00  0.00           C  
ATOM   1508  H5'   A    48      -0.628  48.661  38.348  1.00  0.00           H  
ATOM   1509 H5''   A    48      -1.073  48.290  40.041  1.00  0.00           H  
ATOM   1510  C4'   A    48       1.150  48.410  39.607  1.00  0.00           C  
ATOM   1511  H4'   A    48       1.279  47.396  39.230  1.00  0.00           H  
ATOM   1512  O4'   A    48       2.049  49.404  39.009  1.00  0.00           O  
ATOM   1513  C1'   A    48       2.678  50.209  39.990  1.00  0.00           C  
ATOM   1514  H1'   A    48       3.743  49.982  39.959  1.00  0.00           H  
ATOM   1515  N9    A    48       2.680  51.672  39.735  1.00  0.00           N  
ATOM   1516  C8    A    48       1.653  52.574  39.541  1.00  0.00           C  
ATOM   1517  H8    A    48       0.634  52.346  39.813  1.00  0.00           H  
ATOM   1518  N7    A    48       1.982  53.793  39.202  1.00  0.00           N  
ATOM   1519  C5    A    48       3.360  53.714  39.064  1.00  0.00           C  
ATOM   1520  C6    A    48       4.343  54.644  38.640  1.00  0.00           C  
ATOM   1521  N6    A    48       4.067  55.919  38.402  1.00  0.00           N  
ATOM   1522  H61   A    48       4.846  56.537  38.226  1.00  0.00           H  
ATOM   1523  H62   A    48       3.092  56.183  38.372  1.00  0.00           H  
ATOM   1524  N1    A    48       5.618  54.333  38.756  1.00  0.00           N  
ATOM   1525  C2    A    48       5.915  53.084  39.129  1.00  0.00           C  
ATOM   1526  H2    A    48       6.961  52.834  39.222  1.00  0.00           H  
ATOM   1527  N3    A    48       5.084  52.175  39.578  1.00  0.00           N  
ATOM   1528  C4    A    48       3.826  52.439  39.372  1.00  0.00           C  
ATOM   1529  C3'   A    48       1.430  48.511  41.165  1.00  0.00           C  
ATOM   1530  H3'   A    48       0.567  48.434  41.827  1.00  0.00           H  
ATOM   1531  C2'   A    48       2.099  49.809  41.362  1.00  0.00           C  
ATOM   1532  H2'   A    48       1.332  50.548  41.594  1.00  0.00           H  
ATOM   1533  O2'   A    48       3.062  49.624  42.297  1.00  0.00           O  
ATOM   1534 HO2'   A    48       3.199  48.674  42.326  1.00  0.00           H  
ATOM   1535  O3'   A    48       2.386  47.466  41.454  1.00  0.00           O  
ATOM   1536  P     G    49       1.787  46.026  41.705  1.00  0.00           P  
ATOM   1537  OP1   G    49       0.310  46.039  41.569  1.00  0.00           O  
ATOM   1538  OP2   G    49       2.417  45.463  42.904  1.00  0.00           O  
ATOM   1539  O5'   G    49       2.308  45.218  40.456  1.00  0.00           O  
ATOM   1540  C5'   G    49       3.631  44.968  40.103  1.00  0.00           C  
ATOM   1541  H5'   G    49       3.705  43.910  40.357  1.00  0.00           H  
ATOM   1542 H5''   G    49       4.233  45.620  40.736  1.00  0.00           H  
ATOM   1543  C4'   G    49       3.865  45.158  38.595  1.00  0.00           C  
ATOM   1544  H4'   G    49       3.085  44.609  38.066  1.00  0.00           H  
ATOM   1545  O4'   G    49       3.771  46.571  38.216  1.00  0.00           O  
ATOM   1546  C1'   G    49       4.744  46.817  37.130  1.00  0.00           C  
ATOM   1547  H1'   G    49       4.125  47.129  36.288  1.00  0.00           H  
ATOM   1548  N9    G    49       5.800  47.827  37.506  1.00  0.00           N  
ATOM   1549  C8    G    49       5.958  48.530  38.676  1.00  0.00           C  
ATOM   1550  H8    G    49       5.238  48.364  39.465  1.00  0.00           H  
ATOM   1551  N7    G    49       6.961  49.452  38.645  1.00  0.00           N  
ATOM   1552  C5    G    49       7.393  49.313  37.300  1.00  0.00           C  
ATOM   1553  C6    G    49       8.366  50.075  36.550  1.00  0.00           C  
ATOM   1554  O6    G    49       8.983  51.088  36.862  1.00  0.00           O  
ATOM   1555  N1    G    49       8.604  49.619  35.245  1.00  0.00           N  
ATOM   1556  H1    G    49       9.186  50.164  34.625  1.00  0.00           H  
ATOM   1557  C2    G    49       7.853  48.620  34.779  1.00  0.00           C  
ATOM   1558  N2    G    49       8.047  48.298  33.520  1.00  0.00           N  
ATOM   1559  H21   G    49       7.548  47.492  33.173  1.00  0.00           H  
ATOM   1560  H22   G    49       8.692  48.795  32.923  1.00  0.00           H  
ATOM   1561  N3    G    49       6.974  47.854  35.428  1.00  0.00           N  
ATOM   1562  C4    G    49       6.775  48.282  36.658  1.00  0.00           C  
ATOM   1563  C3'   G    49       5.304  44.763  38.224  1.00  0.00           C  
ATOM   1564  H3'   G    49       6.104  45.331  38.700  1.00  0.00           H  
ATOM   1565  C2'   G    49       5.415  45.353  36.835  1.00  0.00           C  
ATOM   1566  H2'   G    49       6.437  45.378  36.457  1.00  0.00           H  
ATOM   1567  O2'   G    49       4.690  44.605  35.931  1.00  0.00           O  
ATOM   1568 HO2'   G    49       4.608  43.677  36.164  1.00  0.00           H  
ATOM   1569  O3'   G    49       5.595  43.376  38.269  1.00  0.00           O  
ATOM   1570  P     U    50       7.011  42.868  38.741  1.00  0.00           P  
ATOM   1571  OP1   U    50       6.929  41.386  38.581  1.00  0.00           O  
ATOM   1572  OP2   U    50       7.341  43.379  40.049  1.00  0.00           O  
ATOM   1573  O5'   U    50       8.148  43.410  37.728  1.00  0.00           O  
ATOM   1574  C5'   U    50       8.404  42.747  36.518  1.00  0.00           C  
ATOM   1575  H5'   U    50       7.435  42.806  36.023  1.00  0.00           H  
ATOM   1576 H5''   U    50       8.604  41.706  36.772  1.00  0.00           H  
ATOM   1577  C4'   U    50       9.396  43.408  35.492  1.00  0.00           C  
ATOM   1578  H4'   U    50       9.335  42.694  34.670  1.00  0.00           H  
ATOM   1579  O4'   U    50       9.140  44.746  35.152  1.00  0.00           O  
ATOM   1580  C1'   U    50      10.371  45.486  35.172  1.00  0.00           C  
ATOM   1581  H1'   U    50      10.574  46.067  34.272  1.00  0.00           H  
ATOM   1582  N1    U    50      10.423  46.504  36.239  1.00  0.00           N  
ATOM   1583  C6    U    50       9.927  46.250  37.550  1.00  0.00           C  
ATOM   1584  H6    U    50       9.323  45.379  37.757  1.00  0.00           H  
ATOM   1585  C5    U    50      10.103  47.216  38.529  1.00  0.00           C  
ATOM   1586  H5    U    50       9.668  47.098  39.510  1.00  0.00           H  
ATOM   1587  C4    U    50      10.705  48.460  38.293  1.00  0.00           C  
ATOM   1588  O4    U    50      10.707  49.446  39.056  1.00  0.00           O  
ATOM   1589  N3    U    50      11.223  48.557  36.987  1.00  0.00           N  
ATOM   1590  H3    U    50      11.743  49.395  36.766  1.00  0.00           H  
ATOM   1591  C2    U    50      11.208  47.612  36.028  1.00  0.00           C  
ATOM   1592  O2    U    50      11.790  47.826  34.985  1.00  0.00           O  
ATOM   1593  C3'   U    50      10.803  43.373  36.036  1.00  0.00           C  
ATOM   1594  H3'   U    50      10.784  43.573  37.107  1.00  0.00           H  
ATOM   1595  C2'   U    50      11.487  44.457  35.208  1.00  0.00           C  
ATOM   1596  H2'   U    50      12.383  44.810  35.719  1.00  0.00           H  
ATOM   1597  O2'   U    50      11.731  44.007  33.837  1.00  0.00           O  
ATOM   1598 HO2'   U    50      12.407  43.331  33.930  1.00  0.00           H  
ATOM   1599  O3'   U    50      11.403  42.094  35.855  1.00  0.00           O  
ATOM   1600  P     A    51      12.926  41.880  36.227  1.00  0.00           P  
ATOM   1601  OP1   A    51      13.005  40.464  36.416  1.00  0.00           O  
ATOM   1602  OP2   A    51      13.321  42.736  37.360  1.00  0.00           O  
ATOM   1603  O5'   A    51      13.768  42.307  34.974  1.00  0.00           O  
ATOM   1604  C5'   A    51      14.190  41.369  33.987  1.00  0.00           C  
ATOM   1605  H5'   A    51      13.378  40.737  33.626  1.00  0.00           H  
ATOM   1606 H5''   A    51      15.020  40.771  34.362  1.00  0.00           H  
ATOM   1607  C4'   A    51      14.663  42.012  32.703  1.00  0.00           C  
ATOM   1608  H4'   A    51      15.097  41.258  32.047  1.00  0.00           H  
ATOM   1609  O4'   A    51      13.597  42.632  31.958  1.00  0.00           O  
ATOM   1610  C1'   A    51      14.145  43.544  31.037  1.00  0.00           C  
ATOM   1611  H1'   A    51      14.196  43.047  30.069  1.00  0.00           H  
ATOM   1612  N9    A    51      13.318  44.735  31.089  1.00  0.00           N  
ATOM   1613  C8    A    51      13.597  45.989  31.609  1.00  0.00           C  
ATOM   1614  H8    A    51      14.440  46.327  32.193  1.00  0.00           H  
ATOM   1615  N7    A    51      12.711  46.888  31.381  1.00  0.00           N  
ATOM   1616  C5    A    51      11.789  46.279  30.564  1.00  0.00           C  
ATOM   1617  C6    A    51      10.558  46.637  29.966  1.00  0.00           C  
ATOM   1618  N6    A    51       9.864  47.728  30.200  1.00  0.00           N  
ATOM   1619  H61   A    51      10.238  48.422  30.831  1.00  0.00           H  
ATOM   1620  H62   A    51       8.960  47.729  29.750  1.00  0.00           H  
ATOM   1621  N1    A    51       9.844  45.811  29.316  1.00  0.00           N  
ATOM   1622  C2    A    51      10.314  44.570  29.168  1.00  0.00           C  
ATOM   1623  H2    A    51       9.779  43.942  28.470  1.00  0.00           H  
ATOM   1624  N3    A    51      11.481  44.082  29.577  1.00  0.00           N  
ATOM   1625  C4    A    51      12.179  44.978  30.349  1.00  0.00           C  
ATOM   1626  C3'   A    51      15.686  43.195  32.820  1.00  0.00           C  
ATOM   1627  H3'   A    51      15.333  43.901  33.572  1.00  0.00           H  
ATOM   1628  C2'   A    51      15.638  43.779  31.404  1.00  0.00           C  
ATOM   1629  H2'   A    51      16.030  44.789  31.292  1.00  0.00           H  
ATOM   1630  O2'   A    51      16.287  42.887  30.475  1.00  0.00           O  
ATOM   1631 HO2'   A    51      16.811  42.280  31.003  1.00  0.00           H  
ATOM   1632  O3'   A    51      16.968  42.749  33.141  1.00  0.00           O  
ATOM   1633  P     C    52      17.898  43.519  34.122  1.00  0.00           P  
ATOM   1634  OP1   C    52      19.061  42.681  34.187  1.00  0.00           O  
ATOM   1635  OP2   C    52      17.201  43.663  35.369  1.00  0.00           O  
ATOM   1636  O5'   C    52      18.220  44.940  33.474  1.00  0.00           O  
ATOM   1637  C5'   C    52      18.735  45.075  32.175  1.00  0.00           C  
ATOM   1638  H5'   C    52      18.057  44.707  31.405  1.00  0.00           H  
ATOM   1639 H5''   C    52      19.697  44.564  32.127  1.00  0.00           H  
ATOM   1640  C4'   C    52      18.919  46.563  31.876  1.00  0.00           C  
ATOM   1641  H4'   C    52      19.511  46.591  30.961  1.00  0.00           H  
ATOM   1642  O4'   C    52      17.682  47.299  31.736  1.00  0.00           O  
ATOM   1643  C1'   C    52      17.770  48.578  32.271  1.00  0.00           C  
ATOM   1644  H1'   C    52      17.341  49.331  31.610  1.00  0.00           H  
ATOM   1645  N1    C    52      17.050  48.562  33.587  1.00  0.00           N  
ATOM   1646  C6    C    52      16.336  47.508  34.059  1.00  0.00           C  
ATOM   1647  H6    C    52      16.537  46.527  33.655  1.00  0.00           H  
ATOM   1648  C5    C    52      15.410  47.738  35.022  1.00  0.00           C  
ATOM   1649  H5    C    52      14.831  46.874  35.314  1.00  0.00           H  
ATOM   1650  C4    C    52      15.397  49.023  35.711  1.00  0.00           C  
ATOM   1651  N4    C    52      14.659  49.294  36.751  1.00  0.00           N  
ATOM   1652  H41   C    52      14.819  50.203  37.160  1.00  0.00           H  
ATOM   1653  H42   C    52      14.172  48.568  37.256  1.00  0.00           H  
ATOM   1654  N3    C    52      15.951  50.038  35.124  1.00  0.00           N  
ATOM   1655  C2    C    52      16.712  49.863  34.085  1.00  0.00           C  
ATOM   1656  O2    C    52      17.057  50.858  33.507  1.00  0.00           O  
ATOM   1657  C3'   C    52      19.706  47.418  32.924  1.00  0.00           C  
ATOM   1658  H3'   C    52      19.443  47.228  33.965  1.00  0.00           H  
ATOM   1659  C2'   C    52      19.333  48.855  32.505  1.00  0.00           C  
ATOM   1660  H2'   C    52      19.486  49.495  33.375  1.00  0.00           H  
ATOM   1661  O2'   C    52      20.034  49.434  31.399  1.00  0.00           O  
ATOM   1662 HO2'   C    52      20.857  48.941  31.380  1.00  0.00           H  
ATOM   1663  O3'   C    52      21.089  47.194  32.738  1.00  0.00           O  
ATOM   1664  P     U    53      22.100  47.214  33.945  1.00  0.00           P  
ATOM   1665  OP1   U    53      23.472  46.928  33.499  1.00  0.00           O  
ATOM   1666  OP2   U    53      21.572  46.324  35.027  1.00  0.00           O  
ATOM   1667  O5'   U    53      21.981  48.691  34.511  1.00  0.00           O  
ATOM   1668  C5'   U    53      22.541  49.791  33.831  1.00  0.00           C  
ATOM   1669  H5'   U    53      22.138  49.769  32.819  1.00  0.00           H  
ATOM   1670 H5''   U    53      23.619  49.625  33.828  1.00  0.00           H  
ATOM   1671  C4'   U    53      22.232  51.182  34.448  1.00  0.00           C  
ATOM   1672  H4'   U    53      22.743  51.909  33.816  1.00  0.00           H  
ATOM   1673  O4'   U    53      20.904  51.589  34.453  1.00  0.00           O  
ATOM   1674  C1'   U    53      20.646  52.256  35.690  1.00  0.00           C  
ATOM   1675  H1'   U    53      20.130  53.199  35.511  1.00  0.00           H  
ATOM   1676  N1    U    53      19.763  51.471  36.670  1.00  0.00           N  
ATOM   1677  C6    U    53      19.525  50.140  36.503  1.00  0.00           C  
ATOM   1678  H6    U    53      20.036  49.585  35.731  1.00  0.00           H  
ATOM   1679  C5    U    53      18.524  49.492  37.199  1.00  0.00           C  
ATOM   1680  H5    U    53      18.344  48.434  37.085  1.00  0.00           H  
ATOM   1681  C4    U    53      17.776  50.181  38.241  1.00  0.00           C  
ATOM   1682  O4    U    53      16.909  49.680  38.919  1.00  0.00           O  
ATOM   1683  N3    U    53      18.208  51.455  38.465  1.00  0.00           N  
ATOM   1684  H3    U    53      17.676  51.950  39.166  1.00  0.00           H  
ATOM   1685  C2    U    53      19.146  52.144  37.715  1.00  0.00           C  
ATOM   1686  O2    U    53      19.471  53.308  37.971  1.00  0.00           O  
ATOM   1687  C3'   U    53      22.797  51.314  35.866  1.00  0.00           C  
ATOM   1688  H3'   U    53      22.480  50.447  36.445  1.00  0.00           H  
ATOM   1689  C2'   U    53      21.985  52.468  36.437  1.00  0.00           C  
ATOM   1690  H2'   U    53      22.044  52.438  37.525  1.00  0.00           H  
ATOM   1691  O2'   U    53      22.405  53.726  35.801  1.00  0.00           O  
ATOM   1692 HO2'   U    53      22.111  54.411  36.406  1.00  0.00           H  
ATOM   1693  O3'   U    53      24.233  51.533  35.898  1.00  0.00           O  
ATOM   1694  P     G    54      25.099  51.362  37.214  1.00  0.00           P  
ATOM   1695  OP1   G    54      26.498  51.405  36.813  1.00  0.00           O  
ATOM   1696  OP2   G    54      24.599  50.212  37.962  1.00  0.00           O  
ATOM   1697  O5'   G    54      24.776  52.672  38.037  1.00  0.00           O  
ATOM   1698  C5'   G    54      25.227  53.999  37.692  1.00  0.00           C  
ATOM   1699  H5'   G    54      24.871  54.262  36.696  1.00  0.00           H  
ATOM   1700 H5''   G    54      26.312  54.005  37.791  1.00  0.00           H  
ATOM   1701  C4'   G    54      24.420  55.049  38.597  1.00  0.00           C  
ATOM   1702  H4'   G    54      24.611  56.054  38.221  1.00  0.00           H  
ATOM   1703  O4'   G    54      22.939  54.870  38.687  1.00  0.00           O  
ATOM   1704  C1'   G    54      22.524  55.438  39.931  1.00  0.00           C  
ATOM   1705  H1'   G    54      21.725  56.172  39.824  1.00  0.00           H  
ATOM   1706  N9    G    54      21.796  54.261  40.572  1.00  0.00           N  
ATOM   1707  C8    G    54      21.781  52.955  40.256  1.00  0.00           C  
ATOM   1708  H8    G    54      22.536  52.595  39.573  1.00  0.00           H  
ATOM   1709  N7    G    54      21.062  52.244  40.987  1.00  0.00           N  
ATOM   1710  C5    G    54      20.393  53.202  41.795  1.00  0.00           C  
ATOM   1711  C6    G    54      19.264  53.063  42.772  1.00  0.00           C  
ATOM   1712  O6    G    54      18.738  52.100  43.288  1.00  0.00           O  
ATOM   1713  N1    G    54      18.895  54.319  43.238  1.00  0.00           N  
ATOM   1714  H1    G    54      18.221  54.342  43.990  1.00  0.00           H  
ATOM   1715  C2    G    54      19.412  55.480  42.832  1.00  0.00           C  
ATOM   1716  N2    G    54      19.002  56.576  43.458  1.00  0.00           N  
ATOM   1717  H21   G    54      19.286  57.484  43.119  1.00  0.00           H  
ATOM   1718  H22   G    54      18.459  56.489  44.305  1.00  0.00           H  
ATOM   1719  N3    G    54      20.247  55.658  41.855  1.00  0.00           N  
ATOM   1720  C4    G    54      20.739  54.461  41.459  1.00  0.00           C  
ATOM   1721  C3'   G    54      24.908  54.974  40.006  1.00  0.00           C  
ATOM   1722  H3'   G    54      24.999  53.931  40.310  1.00  0.00           H  
ATOM   1723  C2'   G    54      23.789  55.712  40.760  1.00  0.00           C  
ATOM   1724  H2'   G    54      23.629  55.300  41.756  1.00  0.00           H  
ATOM   1725  O2'   G    54      23.931  57.075  40.721  1.00  0.00           O  
ATOM   1726 HO2'   G    54      24.750  57.278  41.179  1.00  0.00           H  
ATOM   1727  O3'   G    54      26.149  55.608  40.264  1.00  0.00           O  
ATOM   1728  P     A    55      27.179  55.206  41.404  1.00  0.00           P  
ATOM   1729  OP1   A    55      28.538  55.624  40.941  1.00  0.00           O  
ATOM   1730  OP2   A    55      26.954  53.873  41.999  1.00  0.00           O  
ATOM   1731  O5'   A    55      26.681  56.271  42.481  1.00  0.00           O  
ATOM   1732  C5'   A    55      27.257  57.545  42.400  1.00  0.00           C  
ATOM   1733  H5'   A    55      27.070  57.970  41.414  1.00  0.00           H  
ATOM   1734 H5''   A    55      28.347  57.543  42.385  1.00  0.00           H  
ATOM   1735  C4'   A    55      26.714  58.502  43.489  1.00  0.00           C  
ATOM   1736  H4'   A    55      27.229  59.463  43.482  1.00  0.00           H  
ATOM   1737  O4'   A    55      25.403  58.757  43.199  1.00  0.00           O  
ATOM   1738  C1'   A    55      24.720  58.761  44.450  1.00  0.00           C  
ATOM   1739  H1'   A    55      24.231  59.725  44.594  1.00  0.00           H  
ATOM   1740  N9    A    55      23.696  57.710  44.626  1.00  0.00           N  
ATOM   1741  C8    A    55      23.782  56.342  44.431  1.00  0.00           C  
ATOM   1742  H8    A    55      24.672  55.908  44.001  1.00  0.00           H  
ATOM   1743  N7    A    55      22.805  55.625  44.902  1.00  0.00           N  
ATOM   1744  C5    A    55      21.960  56.613  45.499  1.00  0.00           C  
ATOM   1745  C6    A    55      20.747  56.645  46.209  1.00  0.00           C  
ATOM   1746  N6    A    55      19.963  55.686  46.603  1.00  0.00           N  
ATOM   1747  H61   A    55      19.075  55.899  47.035  1.00  0.00           H  
ATOM   1748  H62   A    55      20.089  54.773  46.189  1.00  0.00           H  
ATOM   1749  N1    A    55      20.255  57.785  46.685  1.00  0.00           N  
ATOM   1750  C2    A    55      20.811  58.929  46.263  1.00  0.00           C  
ATOM   1751  H2    A    55      20.426  59.896  46.550  1.00  0.00           H  
ATOM   1752  N3    A    55      21.960  59.144  45.658  1.00  0.00           N  
ATOM   1753  C4    A    55      22.466  57.899  45.262  1.00  0.00           C  
ATOM   1754  C3'   A    55      26.859  57.970  44.927  1.00  0.00           C  
ATOM   1755  H3'   A    55      26.733  56.887  44.933  1.00  0.00           H  
ATOM   1756  C2'   A    55      25.700  58.604  45.563  1.00  0.00           C  
ATOM   1757  H2'   A    55      25.320  57.907  46.310  1.00  0.00           H  
ATOM   1758  O2'   A    55      25.852  59.946  45.929  1.00  0.00           O  
ATOM   1759 HO2'   A    55      26.722  60.053  46.323  1.00  0.00           H  
ATOM   1760  O3'   A    55      28.053  58.242  45.598  1.00  0.00           O  
ATOM   1761  P     U    56      28.479  57.547  46.987  1.00  0.00           P  
ATOM   1762  OP1   U    56      29.734  58.153  47.412  1.00  0.00           O  
ATOM   1763  OP2   U    56      28.557  56.065  46.768  1.00  0.00           O  
ATOM   1764  O5'   U    56      27.413  57.748  48.181  1.00  0.00           O  
ATOM   1765  C5'   U    56      27.467  58.884  48.980  1.00  0.00           C  
ATOM   1766  H5'   U    56      27.740  59.719  48.335  1.00  0.00           H  
ATOM   1767 H5''   U    56      28.270  58.817  49.714  1.00  0.00           H  
ATOM   1768  C4'   U    56      26.086  59.150  49.661  1.00  0.00           C  
ATOM   1769  H4'   U    56      26.079  60.139  50.118  1.00  0.00           H  
ATOM   1770  O4'   U    56      24.966  58.985  48.772  1.00  0.00           O  
ATOM   1771  C1'   U    56      23.877  58.400  49.477  1.00  0.00           C  
ATOM   1772  H1'   U    56      23.041  59.095  49.398  1.00  0.00           H  
ATOM   1773  N1    U    56      23.536  57.016  49.093  1.00  0.00           N  
ATOM   1774  C6    U    56      24.398  56.214  48.333  1.00  0.00           C  
ATOM   1775  H6    U    56      25.437  56.495  48.244  1.00  0.00           H  
ATOM   1776  C5    U    56      24.056  54.990  47.919  1.00  0.00           C  
ATOM   1777  H5    U    56      24.725  54.434  47.280  1.00  0.00           H  
ATOM   1778  C4    U    56      22.741  54.450  48.187  1.00  0.00           C  
ATOM   1779  O4    U    56      22.267  53.425  47.722  1.00  0.00           O  
ATOM   1780  N3    U    56      21.991  55.191  49.045  1.00  0.00           N  
ATOM   1781  H3    U    56      21.004  54.980  49.095  1.00  0.00           H  
ATOM   1782  C2    U    56      22.298  56.476  49.497  1.00  0.00           C  
ATOM   1783  O2    U    56      21.606  57.019  50.344  1.00  0.00           O  
ATOM   1784  C3'   U    56      25.838  58.167  50.828  1.00  0.00           C  
ATOM   1785  H3'   U    56      26.101  57.134  50.599  1.00  0.00           H  
ATOM   1786  C2'   U    56      24.293  58.376  50.938  1.00  0.00           C  
ATOM   1787  H2'   U    56      23.906  57.474  51.412  1.00  0.00           H  
ATOM   1788  O2'   U    56      23.824  59.525  51.652  1.00  0.00           O  
ATOM   1789 HO2'   U    56      24.197  59.388  52.526  1.00  0.00           H  
ATOM   1790  O3'   U    56      26.421  58.727  52.035  1.00  0.00           O  
ATOM   1791  P     G    57      26.668  57.793  53.291  1.00  0.00           P  
ATOM   1792  OP1   G    57      27.324  58.624  54.298  1.00  0.00           O  
ATOM   1793  OP2   G    57      27.279  56.522  52.818  1.00  0.00           O  
ATOM   1794  O5'   G    57      25.142  57.491  53.597  1.00  0.00           O  
ATOM   1795  C5'   G    57      24.508  58.189  54.710  1.00  0.00           C  
ATOM   1796  H5'   G    57      24.447  59.248  54.457  1.00  0.00           H  
ATOM   1797 H5''   G    57      25.111  58.054  55.609  1.00  0.00           H  
ATOM   1798  C4'   G    57      23.145  57.621  55.114  1.00  0.00           C  
ATOM   1799  H4'   G    57      22.631  58.339  55.752  1.00  0.00           H  
ATOM   1800  O4'   G    57      22.358  57.442  53.875  1.00  0.00           O  
ATOM   1801  C1'   G    57      21.551  56.235  54.063  1.00  0.00           C  
ATOM   1802  H1'   G    57      20.487  56.474  54.050  1.00  0.00           H  
ATOM   1803  N9    G    57      21.870  55.234  52.981  1.00  0.00           N  
ATOM   1804  C8    G    57      23.078  55.044  52.293  1.00  0.00           C  
ATOM   1805  H8    G    57      23.866  55.751  52.509  1.00  0.00           H  
ATOM   1806  N7    G    57      23.100  54.013  51.444  1.00  0.00           N  
ATOM   1807  C5    G    57      21.932  53.380  51.797  1.00  0.00           C  
ATOM   1808  C6    G    57      21.287  52.187  51.301  1.00  0.00           C  
ATOM   1809  O6    G    57      21.728  51.424  50.435  1.00  0.00           O  
ATOM   1810  N1    G    57      19.978  52.019  51.692  1.00  0.00           N  
ATOM   1811  H1    G    57      19.453  51.315  51.194  1.00  0.00           H  
ATOM   1812  C2    G    57      19.312  52.843  52.539  1.00  0.00           C  
ATOM   1813  N2    G    57      18.076  52.529  52.840  1.00  0.00           N  
ATOM   1814  H21   G    57      17.686  53.049  53.614  1.00  0.00           H  
ATOM   1815  H22   G    57      17.757  51.574  52.766  1.00  0.00           H  
ATOM   1816  N3    G    57      19.854  53.964  53.063  1.00  0.00           N  
ATOM   1817  C4    G    57      21.116  54.167  52.598  1.00  0.00           C  
ATOM   1818  C3'   G    57      23.332  56.282  55.735  1.00  0.00           C  
ATOM   1819  H3'   G    57      24.086  55.692  55.213  1.00  0.00           H  
ATOM   1820  C2'   G    57      21.955  55.742  55.396  1.00  0.00           C  
ATOM   1821  H2'   G    57      21.902  54.656  55.323  1.00  0.00           H  
ATOM   1822  O2'   G    57      20.891  56.320  56.260  1.00  0.00           O  
ATOM   1823 HO2'   G    57      21.384  56.616  57.029  1.00  0.00           H  
ATOM   1824  O3'   G    57      23.554  56.274  57.151  1.00  0.00           O  
ATOM   1825  P     U    58      24.650  55.266  57.698  1.00  0.00           P  
ATOM   1826  OP1   U    58      24.912  55.474  59.119  1.00  0.00           O  
ATOM   1827  OP2   U    58      25.813  55.186  56.783  1.00  0.00           O  
ATOM   1828  O5'   U    58      23.935  53.824  57.574  1.00  0.00           O  
ATOM   1829  C5'   U    58      22.770  53.496  58.341  1.00  0.00           C  
ATOM   1830  H5'   U    58      22.129  54.377  58.345  1.00  0.00           H  
ATOM   1831 H5''   U    58      22.999  53.198  59.364  1.00  0.00           H  
ATOM   1832  C4'   U    58      22.054  52.257  57.886  1.00  0.00           C  
ATOM   1833  H4'   U    58      21.139  52.346  58.473  1.00  0.00           H  
ATOM   1834  O4'   U    58      21.716  52.384  56.472  1.00  0.00           O  
ATOM   1835  C1'   U    58      21.418  51.052  55.984  1.00  0.00           C  
ATOM   1836  H1'   U    58      20.441  50.976  55.508  1.00  0.00           H  
ATOM   1837  N1    U    58      22.401  50.661  54.953  1.00  0.00           N  
ATOM   1838  C6    U    58      23.542  51.460  54.705  1.00  0.00           C  
ATOM   1839  H6    U    58      23.898  52.148  55.458  1.00  0.00           H  
ATOM   1840  C5    U    58      24.301  51.218  53.663  1.00  0.00           C  
ATOM   1841  H5    U    58      25.243  51.738  53.572  1.00  0.00           H  
ATOM   1842  C4    U    58      23.907  50.253  52.688  1.00  0.00           C  
ATOM   1843  O4    U    58      24.498  50.038  51.612  1.00  0.00           O  
ATOM   1844  N3    U    58      22.769  49.518  52.934  1.00  0.00           N  
ATOM   1845  H3    U    58      22.638  48.674  52.396  1.00  0.00           H  
ATOM   1846  C2    U    58      22.012  49.681  54.005  1.00  0.00           C  
ATOM   1847  O2    U    58      21.100  48.837  54.257  1.00  0.00           O  
ATOM   1848  C3'   U    58      22.770  50.894  57.941  1.00  0.00           C  
ATOM   1849  H3'   U    58      23.750  50.884  57.463  1.00  0.00           H  
ATOM   1850  C2'   U    58      21.748  50.082  57.154  1.00  0.00           C  
ATOM   1851  H2'   U    58      22.190  49.175  56.743  1.00  0.00           H  
ATOM   1852  O2'   U    58      20.587  49.841  57.952  1.00  0.00           O  
ATOM   1853 HO2'   U    58      20.153  49.002  57.778  1.00  0.00           H  
ATOM   1854  O3'   U    58      22.888  50.558  59.296  1.00  0.00           O  
ATOM   1855  P     C    59      23.711  49.278  59.781  1.00  0.00           P  
ATOM   1856  OP1   C    59      23.916  49.375  61.258  1.00  0.00           O  
ATOM   1857  OP2   C    59      24.860  49.090  58.926  1.00  0.00           O  
ATOM   1858  O5'   C    59      22.788  48.067  59.508  1.00  0.00           O  
ATOM   1859  C5'   C    59      21.534  47.695  60.107  1.00  0.00           C  
ATOM   1860  H5'   C    59      20.949  48.608  60.224  1.00  0.00           H  
ATOM   1861 H5''   C    59      21.625  47.282  61.112  1.00  0.00           H  
ATOM   1862  C4'   C    59      20.747  46.705  59.202  1.00  0.00           C  
ATOM   1863  H4'   C    59      19.785  46.579  59.698  1.00  0.00           H  
ATOM   1864  O4'   C    59      20.724  47.095  57.837  1.00  0.00           O  
ATOM   1865  C1'   C    59      20.920  45.884  57.027  1.00  0.00           C  
ATOM   1866  H1'   C    59      20.089  45.558  56.402  1.00  0.00           H  
ATOM   1867  N1    C    59      22.059  45.983  56.111  1.00  0.00           N  
ATOM   1868  C6    C    59      23.116  46.834  56.346  1.00  0.00           C  
ATOM   1869  H6    C    59      23.283  47.333  57.289  1.00  0.00           H  
ATOM   1870  C5    C    59      24.075  47.007  55.392  1.00  0.00           C  
ATOM   1871  H5    C    59      24.957  47.590  55.611  1.00  0.00           H  
ATOM   1872  C4    C    59      23.949  46.204  54.203  1.00  0.00           C  
ATOM   1873  N4    C    59      24.866  46.232  53.289  1.00  0.00           N  
ATOM   1874  H41   C    59      25.793  46.599  53.451  1.00  0.00           H  
ATOM   1875  H42   C    59      24.882  45.693  52.434  1.00  0.00           H  
ATOM   1876  N3    C    59      23.002  45.261  54.051  1.00  0.00           N  
ATOM   1877  C2    C    59      22.064  45.158  55.011  1.00  0.00           C  
ATOM   1878  O2    C    59      21.234  44.241  54.850  1.00  0.00           O  
ATOM   1879  C3'   C    59      21.575  45.413  59.272  1.00  0.00           C  
ATOM   1880  H3'   C    59      22.651  45.586  59.291  1.00  0.00           H  
ATOM   1881  C2'   C    59      21.191  44.755  57.961  1.00  0.00           C  
ATOM   1882  H2'   C    59      22.040  44.196  57.568  1.00  0.00           H  
ATOM   1883  O2'   C    59      20.078  43.895  58.074  1.00  0.00           O  
ATOM   1884 HO2'   C    59      19.932  43.883  59.022  1.00  0.00           H  
ATOM   1885  O3'   C    59      21.207  44.532  60.430  1.00  0.00           O  
ATOM   1886  P     G    60      22.175  43.376  60.935  1.00  0.00           P  
ATOM   1887  OP1   G    60      21.395  42.590  61.982  1.00  0.00           O  
ATOM   1888  OP2   G    60      23.493  44.048  61.167  1.00  0.00           O  
ATOM   1889  O5'   G    60      22.366  42.517  59.581  1.00  0.00           O  
ATOM   1890  C5'   G    60      21.478  41.464  59.263  1.00  0.00           C  
ATOM   1891  H5'   G    60      20.488  41.729  58.891  1.00  0.00           H  
ATOM   1892 H5''   G    60      21.408  40.775  60.104  1.00  0.00           H  
ATOM   1893  C4'   G    60      22.087  40.725  58.083  1.00  0.00           C  
ATOM   1894  H4'   G    60      21.478  39.899  57.717  1.00  0.00           H  
ATOM   1895  O4'   G    60      22.384  41.692  57.047  1.00  0.00           O  
ATOM   1896  C1'   G    60      23.317  41.028  56.123  1.00  0.00           C  
ATOM   1897  H1'   G    60      22.708  40.629  55.312  1.00  0.00           H  
ATOM   1898  N9    G    60      24.444  41.896  55.687  1.00  0.00           N  
ATOM   1899  C8    G    60      24.960  43.060  56.290  1.00  0.00           C  
ATOM   1900  H8    G    60      24.600  43.371  57.260  1.00  0.00           H  
ATOM   1901  N7    G    60      25.899  43.729  55.594  1.00  0.00           N  
ATOM   1902  C5    G    60      25.887  43.086  54.387  1.00  0.00           C  
ATOM   1903  C6    G    60      26.597  43.416  53.107  1.00  0.00           C  
ATOM   1904  O6    G    60      27.324  44.357  52.838  1.00  0.00           O  
ATOM   1905  N1    G    60      26.323  42.459  52.119  1.00  0.00           N  
ATOM   1906  H1    G    60      26.850  42.450  51.257  1.00  0.00           H  
ATOM   1907  C2    G    60      25.488  41.398  52.281  1.00  0.00           C  
ATOM   1908  N2    G    60      25.345  40.671  51.251  1.00  0.00           N  
ATOM   1909  H21   G    60      24.690  39.904  51.293  1.00  0.00           H  
ATOM   1910  H22   G    60      25.965  40.735  50.457  1.00  0.00           H  
ATOM   1911  N3    G    60      24.807  41.105  53.398  1.00  0.00           N  
ATOM   1912  C4    G    60      25.067  41.935  54.444  1.00  0.00           C  
ATOM   1913  C3'   G    60      23.573  40.257  58.318  1.00  0.00           C  
ATOM   1914  H3'   G    60      24.193  41.101  58.620  1.00  0.00           H  
ATOM   1915  C2'   G    60      23.867  39.838  56.857  1.00  0.00           C  
ATOM   1916  H2'   G    60      24.946  39.682  56.866  1.00  0.00           H  
ATOM   1917  O2'   G    60      23.155  38.678  56.642  1.00  0.00           O  
ATOM   1918 HO2'   G    60      23.596  37.853  56.856  1.00  0.00           H  
ATOM   1919  O3'   G    60      23.644  39.242  59.277  1.00  0.00           O  
ATOM   1920  P     U    61      24.693  39.181  60.436  1.00  0.00           P  
ATOM   1921  OP1   U    61      24.008  38.778  61.686  1.00  0.00           O  
ATOM   1922  OP2   U    61      25.663  40.266  60.347  1.00  0.00           O  
ATOM   1923  O5'   U    61      25.560  37.878  60.102  1.00  0.00           O  
ATOM   1924  C5'   U    61      25.288  36.573  60.642  1.00  0.00           C  
ATOM   1925  H5'   U    61      24.467  36.138  60.072  1.00  0.00           H  
ATOM   1926 H5''   U    61      25.066  36.625  61.708  1.00  0.00           H  
ATOM   1927  C4'   U    61      26.297  35.400  60.547  1.00  0.00           C  
ATOM   1928  H4'   U    61      25.775  34.538  60.965  1.00  0.00           H  
ATOM   1929  O4'   U    61      26.737  35.285  59.213  1.00  0.00           O  
ATOM   1930  C1'   U    61      28.125  34.989  59.133  1.00  0.00           C  
ATOM   1931  H1'   U    61      28.200  34.003  58.674  1.00  0.00           H  
ATOM   1932  N1    U    61      28.751  36.038  58.291  1.00  0.00           N  
ATOM   1933  C6    U    61      28.708  37.340  58.648  1.00  0.00           C  
ATOM   1934  H6    U    61      28.248  37.668  59.569  1.00  0.00           H  
ATOM   1935  C5    U    61      29.297  38.280  57.852  1.00  0.00           C  
ATOM   1936  H5    U    61      29.329  39.300  58.205  1.00  0.00           H  
ATOM   1937  C4    U    61      29.897  37.977  56.536  1.00  0.00           C  
ATOM   1938  O4    U    61      30.480  38.766  55.836  1.00  0.00           O  
ATOM   1939  N3    U    61      29.756  36.603  56.231  1.00  0.00           N  
ATOM   1940  H3    U    61      30.144  36.271  55.360  1.00  0.00           H  
ATOM   1941  C2    U    61      29.140  35.690  57.003  1.00  0.00           C  
ATOM   1942  O2    U    61      28.910  34.603  56.533  1.00  0.00           O  
ATOM   1943  C3'   U    61      27.555  35.661  61.379  1.00  0.00           C  
ATOM   1944  H3'   U    61      27.818  36.719  61.377  1.00  0.00           H  
ATOM   1945  C2'   U    61      28.653  34.923  60.599  1.00  0.00           C  
ATOM   1946  H2'   U    61      29.557  35.515  60.741  1.00  0.00           H  
ATOM   1947  O2'   U    61      28.720  33.577  60.960  1.00  0.00           O  
ATOM   1948 HO2'   U    61      28.518  33.550  61.898  1.00  0.00           H  
ATOM   1949  O3'   U    61      27.296  35.113  62.695  1.00  0.00           O  
ATOM   1950  P     A    62      28.254  35.395  63.889  1.00  0.00           P  
ATOM   1951  OP1   A    62      27.409  35.359  65.120  1.00  0.00           O  
ATOM   1952  OP2   A    62      29.011  36.655  63.613  1.00  0.00           O  
ATOM   1953  O5'   A    62      29.192  34.129  63.922  1.00  0.00           O  
ATOM   1954  C5'   A    62      28.701  32.895  64.426  1.00  0.00           C  
ATOM   1955  H5'   A    62      27.745  32.595  63.998  1.00  0.00           H  
ATOM   1956 H5''   A    62      28.526  33.071  65.487  1.00  0.00           H  
ATOM   1957  C4'   A    62      29.790  31.824  64.164  1.00  0.00           C  
ATOM   1958  H4'   A    62      29.296  30.858  64.269  1.00  0.00           H  
ATOM   1959  O4'   A    62      30.150  31.910  62.800  1.00  0.00           O  
ATOM   1960  C1'   A    62      31.557  32.279  62.581  1.00  0.00           C  
ATOM   1961  H1'   A    62      32.089  31.359  62.336  1.00  0.00           H  
ATOM   1962  N9    A    62      31.827  33.231  61.470  1.00  0.00           N  
ATOM   1963  C8    A    62      32.451  34.413  61.525  1.00  0.00           C  
ATOM   1964  H8    A    62      32.809  34.843  62.448  1.00  0.00           H  
ATOM   1965  N7    A    62      32.553  35.011  60.338  1.00  0.00           N  
ATOM   1966  C5    A    62      32.100  34.100  59.449  1.00  0.00           C  
ATOM   1967  C6    A    62      31.932  34.060  58.037  1.00  0.00           C  
ATOM   1968  N6    A    62      32.295  34.917  57.132  1.00  0.00           N  
ATOM   1969  H61   A    62      32.590  35.820  57.474  1.00  0.00           H  
ATOM   1970  H62   A    62      31.967  34.840  56.180  1.00  0.00           H  
ATOM   1971  N1    A    62      31.394  32.996  57.429  1.00  0.00           N  
ATOM   1972  C2    A    62      30.934  32.027  58.266  1.00  0.00           C  
ATOM   1973  H2    A    62      30.602  31.134  57.757  1.00  0.00           H  
ATOM   1974  N3    A    62      30.917  31.971  59.584  1.00  0.00           N  
ATOM   1975  C4    A    62      31.584  33.010  60.121  1.00  0.00           C  
ATOM   1976  C3'   A    62      31.073  31.858  65.013  1.00  0.00           C  
ATOM   1977  H3'   A    62      30.956  32.420  65.940  1.00  0.00           H  
ATOM   1978  C2'   A    62      31.940  32.660  64.080  1.00  0.00           C  
ATOM   1979  H2'   A    62      31.673  33.708  64.219  1.00  0.00           H  
ATOM   1980  O2'   A    62      33.295  32.583  64.303  1.00  0.00           O  
ATOM   1981 HO2'   A    62      33.624  31.683  64.264  1.00  0.00           H  
ATOM   1982  O3'   A    62      31.642  30.553  65.284  1.00  0.00           O  
ATOM   1983  P     U    63      31.951  30.167  66.860  1.00  0.00           P  
ATOM   1984  OP1   U    63      30.851  29.342  67.289  1.00  0.00           O  
ATOM   1985  OP2   U    63      32.268  31.413  67.614  1.00  0.00           O  
ATOM   1986  O5'   U    63      33.227  29.276  66.718  1.00  0.00           O  
ATOM   1987  C5'   U    63      33.115  27.980  66.245  1.00  0.00           C  
ATOM   1988  H5'   U    63      32.863  28.117  65.193  1.00  0.00           H  
ATOM   1989 H5''   U    63      32.393  27.366  66.783  1.00  0.00           H  
ATOM   1990  C4'   U    63      34.460  27.318  66.265  1.00  0.00           C  
ATOM   1991  H4'   U    63      34.362  26.337  65.800  1.00  0.00           H  
ATOM   1992  O4'   U    63      35.460  28.212  65.742  1.00  0.00           O  
ATOM   1993  C1'   U    63      36.569  28.482  66.610  1.00  0.00           C  
ATOM   1994  H1'   U    63      37.400  27.830  66.340  1.00  0.00           H  
ATOM   1995  N1    U    63      36.935  29.972  66.575  1.00  0.00           N  
ATOM   1996  C6    U    63      36.101  30.998  66.978  1.00  0.00           C  
ATOM   1997  H6    U    63      35.050  30.820  67.148  1.00  0.00           H  
ATOM   1998  C5    U    63      36.650  32.156  67.284  1.00  0.00           C  
ATOM   1999  H5    U    63      36.046  32.906  67.774  1.00  0.00           H  
ATOM   2000  C4    U    63      38.093  32.429  67.120  1.00  0.00           C  
ATOM   2001  O4    U    63      38.592  33.428  67.501  1.00  0.00           O  
ATOM   2002  N3    U    63      38.750  31.477  66.430  1.00  0.00           N  
ATOM   2003  H3    U    63      39.700  31.733  66.201  1.00  0.00           H  
ATOM   2004  C2    U    63      38.243  30.217  66.149  1.00  0.00           C  
ATOM   2005  O2    U    63      38.882  29.353  65.604  1.00  0.00           O  
ATOM   2006  C3'   U    63      34.908  27.032  67.754  1.00  0.00           C  
ATOM   2007  H3'   U    63      34.115  27.174  68.489  1.00  0.00           H  
ATOM   2008  C2'   U    63      36.077  28.064  68.079  1.00  0.00           C  
ATOM   2009  H2'   U    63      35.730  28.995  68.528  1.00  0.00           H  
ATOM   2010  O2'   U    63      37.049  27.518  68.971  1.00  0.00           O  
ATOM   2011 HO2'   U    63      36.820  27.639  69.896  1.00  0.00           H  
ATOM   2012  O3'   U    63      35.487  25.747  67.947  1.00  0.00           O  
ATOM   2013  P     A    64      34.659  24.471  68.041  1.00  0.00           P  
ATOM   2014  OP1   A    64      33.380  24.617  67.338  1.00  0.00           O  
ATOM   2015  OP2   A    64      34.554  24.175  69.485  1.00  0.00           O  
ATOM   2016  O5'   A    64      35.551  23.386  67.358  1.00  0.00           O  
ATOM   2017  C5'   A    64      35.007  22.139  66.871  1.00  0.00           C  
ATOM   2018  H5'   A    64      34.002  22.355  66.510  1.00  0.00           H  
ATOM   2019 H5''   A    64      35.013  21.452  67.717  1.00  0.00           H  
ATOM   2020  C4'   A    64      35.759  21.497  65.657  1.00  0.00           C  
ATOM   2021  H4'   A    64      35.312  20.596  65.236  1.00  0.00           H  
ATOM   2022  O4'   A    64      35.752  22.501  64.662  1.00  0.00           O  
ATOM   2023  C1'   A    64      36.961  22.504  63.960  1.00  0.00           C  
ATOM   2024  H1'   A    64      36.849  22.249  62.906  1.00  0.00           H  
ATOM   2025  N9    A    64      37.630  23.816  64.104  1.00  0.00           N  
ATOM   2026  C8    A    64      37.180  24.875  64.813  1.00  0.00           C  
ATOM   2027  H8    A    64      36.361  24.839  65.515  1.00  0.00           H  
ATOM   2028  N7    A    64      37.918  25.961  64.761  1.00  0.00           N  
ATOM   2029  C5    A    64      38.960  25.534  63.905  1.00  0.00           C  
ATOM   2030  C6    A    64      40.121  26.166  63.343  1.00  0.00           C  
ATOM   2031  N6    A    64      40.547  27.330  63.657  1.00  0.00           N  
ATOM   2032  H61   A    64      39.939  27.958  64.164  1.00  0.00           H  
ATOM   2033  H62   A    64      41.426  27.588  63.233  1.00  0.00           H  
ATOM   2034  N1    A    64      40.950  25.541  62.424  1.00  0.00           N  
ATOM   2035  C2    A    64      40.606  24.325  62.116  1.00  0.00           C  
ATOM   2036  H2    A    64      41.310  23.818  61.472  1.00  0.00           H  
ATOM   2037  N3    A    64      39.609  23.545  62.618  1.00  0.00           N  
ATOM   2038  C4    A    64      38.773  24.185  63.486  1.00  0.00           C  
ATOM   2039  C3'   A    64      37.238  21.277  65.975  1.00  0.00           C  
ATOM   2040  H3'   A    64      37.700  22.130  66.471  1.00  0.00           H  
ATOM   2041  C2'   A    64      37.732  21.351  64.481  1.00  0.00           C  
ATOM   2042  H2'   A    64      38.809  21.518  64.452  1.00  0.00           H  
ATOM   2043  O2'   A    64      37.414  20.140  63.718  1.00  0.00           O  
ATOM   2044 HO2'   A    64      37.862  19.405  64.144  1.00  0.00           H  
ATOM   2045  O3'   A    64      37.448  20.043  66.643  1.00  0.00           O  
ATOM   2046  P     C    65      38.378  19.995  67.892  1.00  0.00           P  
ATOM   2047  OP1   C    65      38.751  18.599  68.187  1.00  0.00           O  
ATOM   2048  OP2   C    65      37.786  20.768  69.016  1.00  0.00           O  
ATOM   2049  O5'   C    65      39.706  20.688  67.350  1.00  0.00           O  
ATOM   2050  C5'   C    65      40.534  20.101  66.312  1.00  0.00           C  
ATOM   2051  H5'   C    65      39.948  19.741  65.466  1.00  0.00           H  
ATOM   2052 H5''   C    65      40.994  19.245  66.806  1.00  0.00           H  
ATOM   2053  C4'   C    65      41.615  21.001  65.841  1.00  0.00           C  
ATOM   2054  H4'   C    65      42.316  20.433  65.229  1.00  0.00           H  
ATOM   2055  O4'   C    65      41.066  22.076  65.189  1.00  0.00           O  
ATOM   2056  C1'   C    65      41.871  23.259  65.351  1.00  0.00           C  
ATOM   2057  H1'   C    65      42.328  23.516  64.395  1.00  0.00           H  
ATOM   2058  N1    C    65      41.204  24.397  65.995  1.00  0.00           N  
ATOM   2059  C6    C    65      39.985  24.275  66.684  1.00  0.00           C  
ATOM   2060  H6    C    65      39.530  23.300  66.781  1.00  0.00           H  
ATOM   2061  C5    C    65      39.417  25.341  67.313  1.00  0.00           C  
ATOM   2062  H5    C    65      38.455  25.299  67.803  1.00  0.00           H  
ATOM   2063  C4    C    65      40.195  26.606  67.387  1.00  0.00           C  
ATOM   2064  N4    C    65      39.714  27.622  68.056  1.00  0.00           N  
ATOM   2065  H41   C    65      38.847  27.601  68.573  1.00  0.00           H  
ATOM   2066  H42   C    65      40.277  28.460  68.097  1.00  0.00           H  
ATOM   2067  N3    C    65      41.418  26.688  66.862  1.00  0.00           N  
ATOM   2068  C2    C    65      41.817  25.635  66.091  1.00  0.00           C  
ATOM   2069  O2    C    65      42.833  25.843  65.406  1.00  0.00           O  
ATOM   2070  C3'   C    65      42.466  21.553  67.017  1.00  0.00           C  
ATOM   2071  H3'   C    65      41.825  21.971  67.794  1.00  0.00           H  
ATOM   2072  C2'   C    65      43.017  22.747  66.289  1.00  0.00           C  
ATOM   2073  H2'   C    65      43.287  23.459  67.069  1.00  0.00           H  
ATOM   2074  O2'   C    65      44.058  22.378  65.392  1.00  0.00           O  
ATOM   2075 HO2'   C    65      44.590  21.712  65.833  1.00  0.00           H  
ATOM   2076  O3'   C    65      43.370  20.714  67.588  1.00  0.00           O  
ATOM   2077  P     A    66      44.193  21.044  68.841  1.00  0.00           P  
ATOM   2078  OP1   A    66      44.554  19.697  69.356  1.00  0.00           O  
ATOM   2079  OP2   A    66      43.360  21.924  69.692  1.00  0.00           O  
ATOM   2080  O5'   A    66      45.466  21.764  68.430  1.00  0.00           O  
ATOM   2081  C5'   A    66      46.714  21.056  68.149  1.00  0.00           C  
ATOM   2082  H5'   A    66      47.008  20.230  68.796  1.00  0.00           H  
ATOM   2083 H5''   A    66      47.574  21.720  68.240  1.00  0.00           H  
ATOM   2084  C4'   A    66      46.672  20.556  66.639  1.00  0.00           C  
ATOM   2085  H4'   A    66      45.852  19.855  66.490  1.00  0.00           H  
ATOM   2086  O4'   A    66      46.489  21.553  65.695  1.00  0.00           O  
ATOM   2087  C1'   A    66      47.407  21.366  64.655  1.00  0.00           C  
ATOM   2088  H1'   A    66      46.954  21.376  63.663  1.00  0.00           H  
ATOM   2089  N9    A    66      48.546  22.373  64.665  1.00  0.00           N  
ATOM   2090  C8    A    66      48.984  23.248  65.664  1.00  0.00           C  
ATOM   2091  H8    A    66      48.339  23.349  66.524  1.00  0.00           H  
ATOM   2092  N7    A    66      49.952  23.996  65.309  1.00  0.00           N  
ATOM   2093  C5    A    66      50.192  23.624  63.972  1.00  0.00           C  
ATOM   2094  C6    A    66      51.088  24.074  62.988  1.00  0.00           C  
ATOM   2095  N6    A    66      51.852  25.143  62.900  1.00  0.00           N  
ATOM   2096  H61   A    66      52.020  25.832  63.619  1.00  0.00           H  
ATOM   2097  H62   A    66      52.437  25.228  62.081  1.00  0.00           H  
ATOM   2098  N1    A    66      51.248  23.282  61.858  1.00  0.00           N  
ATOM   2099  C2    A    66      50.414  22.241  61.730  1.00  0.00           C  
ATOM   2100  H2    A    66      50.440  21.977  60.683  1.00  0.00           H  
ATOM   2101  N3    A    66      49.440  21.865  62.490  1.00  0.00           N  
ATOM   2102  C4    A    66      49.401  22.563  63.626  1.00  0.00           C  
ATOM   2103  C3'   A    66      47.898  19.805  66.284  1.00  0.00           C  
ATOM   2104  H3'   A    66      48.781  20.349  66.619  1.00  0.00           H  
ATOM   2105  C2'   A    66      47.968  19.951  64.816  1.00  0.00           C  
ATOM   2106  H2'   A    66      49.001  19.961  64.468  1.00  0.00           H  
ATOM   2107  O2'   A    66      47.052  19.051  64.197  1.00  0.00           O  
ATOM   2108 HO2'   A    66      47.249  18.154  64.474  1.00  0.00           H  
ATOM   2109  O3'   A    66      47.956  18.440  66.741  1.00  0.00           O  
ATOM   2110  P     G    67      49.347  17.830  67.047  1.00  0.00           P  
ATOM   2111  OP1   G    67      49.171  16.386  67.072  1.00  0.00           O  
ATOM   2112  OP2   G    67      49.690  18.480  68.280  1.00  0.00           O  
ATOM   2113  O5'   G    67      50.378  18.121  65.946  1.00  0.00           O  
ATOM   2114  C5'   G    67      50.384  17.455  64.712  1.00  0.00           C  
ATOM   2115  H5'   G    67      49.549  17.819  64.112  1.00  0.00           H  
ATOM   2116 H5''   G    67      50.470  16.372  64.798  1.00  0.00           H  
ATOM   2117  C4'   G    67      51.614  18.079  63.867  1.00  0.00           C  
ATOM   2118  H4'   G    67      51.711  17.384  63.033  1.00  0.00           H  
ATOM   2119  O4'   G    67      51.324  19.331  63.391  1.00  0.00           O  
ATOM   2120  C1'   G    67      52.479  20.142  63.450  1.00  0.00           C  
ATOM   2121  H1'   G    67      52.556  20.673  62.501  1.00  0.00           H  
ATOM   2122  N9    G    67      52.504  21.071  64.606  1.00  0.00           N  
ATOM   2123  C8    G    67      51.736  21.081  65.746  1.00  0.00           C  
ATOM   2124  H8    G    67      51.010  20.298  65.910  1.00  0.00           H  
ATOM   2125  N7    G    67      52.173  21.890  66.690  1.00  0.00           N  
ATOM   2126  C5    G    67      53.239  22.564  66.077  1.00  0.00           C  
ATOM   2127  C6    G    67      54.036  23.630  66.548  1.00  0.00           C  
ATOM   2128  O6    G    67      53.937  24.304  67.595  1.00  0.00           O  
ATOM   2129  N1    G    67      55.124  23.899  65.685  1.00  0.00           N  
ATOM   2130  H1    G    67      55.773  24.636  65.922  1.00  0.00           H  
ATOM   2131  C2    G    67      55.129  23.464  64.395  1.00  0.00           C  
ATOM   2132  N2    G    67      56.062  23.983  63.671  1.00  0.00           N  
ATOM   2133  H21   G    67      56.328  23.559  62.793  1.00  0.00           H  
ATOM   2134  H22   G    67      56.641  24.736  64.012  1.00  0.00           H  
ATOM   2135  N3    G    67      54.389  22.517  63.894  1.00  0.00           N  
ATOM   2136  C4    G    67      53.406  22.087  64.759  1.00  0.00           C  
ATOM   2137  C3'   G    67      52.975  18.157  64.649  1.00  0.00           C  
ATOM   2138  H3'   G    67      52.848  18.524  65.668  1.00  0.00           H  
ATOM   2139  C2'   G    67      53.625  19.133  63.670  1.00  0.00           C  
ATOM   2140  H2'   G    67      54.424  19.681  64.168  1.00  0.00           H  
ATOM   2141  O2'   G    67      54.040  18.517  62.437  1.00  0.00           O  
ATOM   2142 HO2'   G    67      54.350  17.619  62.581  1.00  0.00           H  
ATOM   2143  O3'   G    67      53.698  16.905  64.552  1.00  0.00           O  
ATOM   2144  P     G    68      54.573  16.370  65.727  1.00  0.00           P  
ATOM   2145  OP1   G    68      54.951  15.001  65.452  1.00  0.00           O  
ATOM   2146  OP2   G    68      53.834  16.605  67.047  1.00  0.00           O  
ATOM   2147  O5'   G    68      55.854  17.315  65.524  1.00  0.00           O  
ATOM   2148  C5'   G    68      56.748  17.308  64.404  1.00  0.00           C  
ATOM   2149  H5'   G    68      56.172  17.184  63.487  1.00  0.00           H  
ATOM   2150 H5''   G    68      57.345  16.400  64.482  1.00  0.00           H  
ATOM   2151  C4'   G    68      57.798  18.407  64.358  1.00  0.00           C  
ATOM   2152  H4'   G    68      58.421  18.278  63.473  1.00  0.00           H  
ATOM   2153  O4'   G    68      57.096  19.651  64.287  1.00  0.00           O  
ATOM   2154  C1'   G    68      57.816  20.663  64.947  1.00  0.00           C  
ATOM   2155  H1'   G    68      58.007  21.431  64.198  1.00  0.00           H  
ATOM   2156  N9    G    68      57.156  21.191  66.172  1.00  0.00           N  
ATOM   2157  C8    G    68      56.087  20.637  66.847  1.00  0.00           C  
ATOM   2158  H8    G    68      55.737  19.630  66.671  1.00  0.00           H  
ATOM   2159  N7    G    68      55.776  21.245  67.998  1.00  0.00           N  
ATOM   2160  C5    G    68      56.792  22.188  68.104  1.00  0.00           C  
ATOM   2161  C6    G    68      56.895  23.296  69.002  1.00  0.00           C  
ATOM   2162  O6    G    68      56.179  23.684  69.932  1.00  0.00           O  
ATOM   2163  N1    G    68      57.968  24.101  68.705  1.00  0.00           N  
ATOM   2164  H1    G    68      58.105  24.894  69.316  1.00  0.00           H  
ATOM   2165  C2    G    68      58.847  23.945  67.675  1.00  0.00           C  
ATOM   2166  N2    G    68      59.788  24.800  67.600  1.00  0.00           N  
ATOM   2167  H21   G    68      60.577  24.708  66.976  1.00  0.00           H  
ATOM   2168  H22   G    68      59.972  25.461  68.341  1.00  0.00           H  
ATOM   2169  N3    G    68      58.720  23.010  66.710  1.00  0.00           N  
ATOM   2170  C4    G    68      57.621  22.211  66.988  1.00  0.00           C  
ATOM   2171  C3'   G    68      58.716  18.570  65.579  1.00  0.00           C  
ATOM   2172  H3'   G    68      58.236  18.564  66.557  1.00  0.00           H  
ATOM   2173  C2'   G    68      59.203  20.022  65.344  1.00  0.00           C  
ATOM   2174  H2'   G    68      59.630  20.496  66.228  1.00  0.00           H  
ATOM   2175  O2'   G    68      60.054  20.244  64.187  1.00  0.00           O  
ATOM   2176 HO2'   G    68      60.423  21.126  64.275  1.00  0.00           H  
ATOM   2177  O3'   G    68      59.735  17.601  65.418  1.00  0.00           O  
ATOM   2178  P     G    69      60.436  17.019  66.758  1.00  0.00           P  
ATOM   2179  OP1   G    69      61.360  15.994  66.232  1.00  0.00           O  
ATOM   2180  OP2   G    69      59.390  16.674  67.762  1.00  0.00           O  
ATOM   2181  O5'   G    69      61.298  18.248  67.243  1.00  0.00           O  
ATOM   2182  C5'   G    69      62.394  18.787  66.598  1.00  0.00           C  
ATOM   2183  H5'   G    69      62.003  19.242  65.687  1.00  0.00           H  
ATOM   2184 H5''   G    69      63.198  18.051  66.570  1.00  0.00           H  
ATOM   2185  C4'   G    69      62.868  19.876  67.549  1.00  0.00           C  
ATOM   2186  H4'   G    69      63.787  20.203  67.062  1.00  0.00           H  
ATOM   2187  O4'   G    69      61.916  20.944  67.578  1.00  0.00           O  
ATOM   2188  C1'   G    69      62.234  21.783  68.685  1.00  0.00           C  
ATOM   2189  H1'   G    69      62.684  22.676  68.251  1.00  0.00           H  
ATOM   2190  N9    G    69      61.025  22.152  69.448  1.00  0.00           N  
ATOM   2191  C8    G    69      59.906  21.437  69.668  1.00  0.00           C  
ATOM   2192  H8    G    69      59.655  20.521  69.153  1.00  0.00           H  
ATOM   2193  N7    G    69      59.050  21.881  70.495  1.00  0.00           N  
ATOM   2194  C5    G    69      59.760  23.049  70.981  1.00  0.00           C  
ATOM   2195  C6    G    69      59.373  24.050  71.906  1.00  0.00           C  
ATOM   2196  O6    G    69      58.392  24.072  72.613  1.00  0.00           O  
ATOM   2197  N1    G    69      60.242  25.065  72.109  1.00  0.00           N  
ATOM   2198  H1    G    69      59.991  25.794  72.761  1.00  0.00           H  
ATOM   2199  C2    G    69      61.480  25.103  71.548  1.00  0.00           C  
ATOM   2200  N2    G    69      62.220  25.959  72.065  1.00  0.00           N  
ATOM   2201  H21   G    69      63.169  25.979  71.721  1.00  0.00           H  
ATOM   2202  H22   G    69      61.859  26.537  72.810  1.00  0.00           H  
ATOM   2203  N3    G    69      61.918  24.237  70.662  1.00  0.00           N  
ATOM   2204  C4    G    69      61.001  23.222  70.395  1.00  0.00           C  
ATOM   2205  C3'   G    69      63.216  19.632  69.088  1.00  0.00           C  
ATOM   2206  H3'   G    69      62.407  19.089  69.576  1.00  0.00           H  
ATOM   2207  C2'   G    69      63.223  21.079  69.568  1.00  0.00           C  
ATOM   2208  H2'   G    69      62.886  21.168  70.601  1.00  0.00           H  
ATOM   2209  O2'   G    69      64.476  21.807  69.349  1.00  0.00           O  
ATOM   2210 HO2'   G    69      65.043  21.401  70.009  1.00  0.00           H  
ATOM   2211  O3'   G    69      64.439  18.996  69.313  1.00  0.00           O  
ATOM   2212  P     C    70      64.684  18.190  70.761  1.00  0.00           P  
ATOM   2213  OP1   C    70      65.870  17.277  70.549  1.00  0.00           O  
ATOM   2214  OP2   C    70      63.401  17.577  71.173  1.00  0.00           O  
ATOM   2215  O5'   C    70      65.056  19.343  71.790  1.00  0.00           O  
ATOM   2216  C5'   C    70      66.358  19.959  71.629  1.00  0.00           C  
ATOM   2217  H5'   C    70      66.575  20.208  70.591  1.00  0.00           H  
ATOM   2218 H5''   C    70      67.101  19.234  71.964  1.00  0.00           H  
ATOM   2219  C4'   C    70      66.507  21.353  72.407  1.00  0.00           C  
ATOM   2220  H4'   C    70      67.505  21.728  72.181  1.00  0.00           H  
ATOM   2221  O4'   C    70      65.423  22.301  72.129  1.00  0.00           O  
ATOM   2222  C1'   C    70      65.110  23.048  73.340  1.00  0.00           C  
ATOM   2223  H1'   C    70      65.255  24.115  73.169  1.00  0.00           H  
ATOM   2224  N1    C    70      63.785  22.799  73.694  1.00  0.00           N  
ATOM   2225  C6    C    70      63.158  21.654  73.296  1.00  0.00           C  
ATOM   2226  H6    C    70      63.743  20.960  72.710  1.00  0.00           H  
ATOM   2227  C5    C    70      61.828  21.468  73.603  1.00  0.00           C  
ATOM   2228  H5    C    70      61.298  20.589  73.268  1.00  0.00           H  
ATOM   2229  C4    C    70      61.267  22.505  74.376  1.00  0.00           C  
ATOM   2230  N4    C    70      60.038  22.242  74.836  1.00  0.00           N  
ATOM   2231  H41   C    70      59.626  21.438  74.384  1.00  0.00           H  
ATOM   2232  H42   C    70      59.508  22.999  75.245  1.00  0.00           H  
ATOM   2233  N3    C    70      61.840  23.645  74.684  1.00  0.00           N  
ATOM   2234  C2    C    70      63.146  23.809  74.439  1.00  0.00           C  
ATOM   2235  O2    C    70      63.665  24.907  74.777  1.00  0.00           O  
ATOM   2236  C3'   C    70      66.353  21.124  73.935  1.00  0.00           C  
ATOM   2237  H3'   C    70      65.499  20.465  74.091  1.00  0.00           H  
ATOM   2238  C2'   C    70      66.062  22.564  74.409  1.00  0.00           C  
ATOM   2239  H2'   C    70      65.657  22.567  75.421  1.00  0.00           H  
ATOM   2240  O2'   C    70      67.331  23.327  74.566  1.00  0.00           O  
ATOM   2241 HO2'   C    70      67.806  22.823  75.231  1.00  0.00           H  
ATOM   2242  O3'   C    70      67.436  20.442  74.631  1.00  0.00           O  
ATOM   2243  P     U    71      67.431  20.304  76.258  1.00  0.00           P  
ATOM   2244  OP1   U    71      68.448  19.302  76.587  1.00  0.00           O  
ATOM   2245  OP2   U    71      66.151  20.337  76.943  1.00  0.00           O  
ATOM   2246  O5'   U    71      68.114  21.720  76.580  1.00  0.00           O  
ATOM   2247  C5'   U    71      69.501  22.016  76.326  1.00  0.00           C  
ATOM   2248  H5'   U    71      69.721  22.144  75.266  1.00  0.00           H  
ATOM   2249 H5''   U    71      70.159  21.217  76.667  1.00  0.00           H  
ATOM   2250  C4'   U    71      70.149  23.283  77.031  1.00  0.00           C  
ATOM   2251  H4'   U    71      71.231  23.267  76.894  1.00  0.00           H  
ATOM   2252  O4'   U    71      69.403  24.376  76.478  1.00  0.00           O  
ATOM   2253  C1'   U    71      69.391  25.402  77.491  1.00  0.00           C  
ATOM   2254  H1'   U    71      70.123  26.166  77.230  1.00  0.00           H  
ATOM   2255  N1    U    71      68.009  26.030  77.692  1.00  0.00           N  
ATOM   2256  C6    U    71      66.868  25.311  77.260  1.00  0.00           C  
ATOM   2257  H6    U    71      66.879  24.361  76.747  1.00  0.00           H  
ATOM   2258  C5    U    71      65.653  25.942  77.409  1.00  0.00           C  
ATOM   2259  H5    U    71      64.791  25.397  77.052  1.00  0.00           H  
ATOM   2260  C4    U    71      65.483  27.263  77.962  1.00  0.00           C  
ATOM   2261  O4    U    71      64.461  27.907  78.106  1.00  0.00           O  
ATOM   2262  N3    U    71      66.680  27.810  78.407  1.00  0.00           N  
ATOM   2263  H3    U    71      66.652  28.665  78.944  1.00  0.00           H  
ATOM   2264  C2    U    71      67.923  27.307  78.316  1.00  0.00           C  
ATOM   2265  O2    U    71      68.910  27.950  78.692  1.00  0.00           O  
ATOM   2266  C3'   U    71      69.824  23.362  78.521  1.00  0.00           C  
ATOM   2267  H3'   U    71      68.749  23.222  78.635  1.00  0.00           H  
ATOM   2268  C2'   U    71      69.895  24.823  78.815  1.00  0.00           C  
ATOM   2269  H2'   U    71      69.177  25.118  79.580  1.00  0.00           H  
ATOM   2270  O2'   U    71      71.226  25.146  79.193  1.00  0.00           O  
ATOM   2271 HO2'   U    71      71.706  24.385  79.527  1.00  0.00           H  
ATOM   2272  O3'   U    71      70.745  22.594  79.360  1.00  0.00           O  
ATOM   2273  P     U    72      70.164  21.866  80.620  1.00  0.00           P  
ATOM   2274  OP1   U    72      71.440  21.599  81.369  1.00  0.00           O  
ATOM   2275  OP2   U    72      69.405  20.754  80.068  1.00  0.00           O  
ATOM   2276  O5'   U    72      69.175  22.892  81.345  1.00  0.00           O  
ATOM   2277  C5'   U    72      69.688  23.847  82.282  1.00  0.00           C  
ATOM   2278  H5'   U    72      70.420  24.513  81.825  1.00  0.00           H  
ATOM   2279 H5''   U    72      70.139  23.339  83.134  1.00  0.00           H  
ATOM   2280  C4'   U    72      68.538  24.626  82.859  1.00  0.00           C  
ATOM   2281  H4'   U    72      68.897  25.376  83.563  1.00  0.00           H  
ATOM   2282  O4'   U    72      67.782  25.208  81.798  1.00  0.00           O  
ATOM   2283  C1'   U    72      66.361  25.258  82.129  1.00  0.00           C  
ATOM   2284  H1'   U    72      66.065  26.303  82.228  1.00  0.00           H  
ATOM   2285  N1    U    72      65.562  24.618  81.064  1.00  0.00           N  
ATOM   2286  C6    U    72      66.032  23.653  80.227  1.00  0.00           C  
ATOM   2287  H6    U    72      67.105  23.553  80.295  1.00  0.00           H  
ATOM   2288  C5    U    72      65.239  23.161  79.235  1.00  0.00           C  
ATOM   2289  H5    U    72      65.586  22.503  78.452  1.00  0.00           H  
ATOM   2290  C4    U    72      63.804  23.416  79.168  1.00  0.00           C  
ATOM   2291  O4    U    72      63.059  22.960  78.290  1.00  0.00           O  
ATOM   2292  N3    U    72      63.376  24.356  80.038  1.00  0.00           N  
ATOM   2293  H3    U    72      62.407  24.582  79.870  1.00  0.00           H  
ATOM   2294  C2    U    72      64.128  25.040  80.963  1.00  0.00           C  
ATOM   2295  O2    U    72      63.563  25.921  81.625  1.00  0.00           O  
ATOM   2296  C3'   U    72      67.493  23.765  83.601  1.00  0.00           C  
ATOM   2297  H3'   U    72      67.304  22.929  82.927  1.00  0.00           H  
ATOM   2298  C2'   U    72      66.255  24.593  83.498  1.00  0.00           C  
ATOM   2299  H2'   U    72      65.385  23.948  83.620  1.00  0.00           H  
ATOM   2300  O2'   U    72      66.228  25.539  84.554  1.00  0.00           O  
ATOM   2301 HO2'   U    72      66.632  25.087  85.298  1.00  0.00           H  
ATOM   2302  O3'   U    72      67.946  23.361  84.848  1.00  0.00           O  
ATOM   2303  P     U    73      67.517  21.972  85.492  1.00  0.00           P  
ATOM   2304  OP1   U    73      68.024  22.008  86.828  1.00  0.00           O  
ATOM   2305  OP2   U    73      67.904  20.869  84.511  1.00  0.00           O  
ATOM   2306  O5'   U    73      65.962  22.047  85.537  1.00  0.00           O  
ATOM   2307  C5'   U    73      65.201  22.902  86.419  1.00  0.00           C  
ATOM   2308  H5'   U    73      65.644  23.897  86.457  1.00  0.00           H  
ATOM   2309 H5''   U    73      65.319  22.613  87.463  1.00  0.00           H  
ATOM   2310  C4'   U    73      63.690  22.863  86.013  1.00  0.00           C  
ATOM   2311  H4'   U    73      63.191  23.432  86.798  1.00  0.00           H  
ATOM   2312  O4'   U    73      63.389  23.342  84.703  1.00  0.00           O  
ATOM   2313  C1'   U    73      62.296  22.583  84.212  1.00  0.00           C  
ATOM   2314  H1'   U    73      61.443  23.254  84.112  1.00  0.00           H  
ATOM   2315  N1    U    73      62.646  21.967  82.908  1.00  0.00           N  
ATOM   2316  C6    U    73      63.904  21.415  82.743  1.00  0.00           C  
ATOM   2317  H6    U    73      64.733  21.412  83.434  1.00  0.00           H  
ATOM   2318  C5    U    73      64.139  20.802  81.521  1.00  0.00           C  
ATOM   2319  H5    U    73      65.114  20.352  81.401  1.00  0.00           H  
ATOM   2320  C4    U    73      63.150  20.541  80.491  1.00  0.00           C  
ATOM   2321  O4    U    73      63.283  19.914  79.460  1.00  0.00           O  
ATOM   2322  N3    U    73      61.939  21.097  80.775  1.00  0.00           N  
ATOM   2323  H3    U    73      61.226  20.777  80.136  1.00  0.00           H  
ATOM   2324  C2    U    73      61.622  21.737  81.990  1.00  0.00           C  
ATOM   2325  O2    U    73      60.453  22.160  82.121  1.00  0.00           O  
ATOM   2326  C3'   U    73      63.056  21.460  86.125  1.00  0.00           C  
ATOM   2327  H3'   U    73      63.706  20.783  85.570  1.00  0.00           H  
ATOM   2328  C2'   U    73      61.843  21.554  85.210  1.00  0.00           C  
ATOM   2329  H2'   U    73      61.614  20.517  84.965  1.00  0.00           H  
ATOM   2330  O2'   U    73      60.683  22.022  85.926  1.00  0.00           O  
ATOM   2331 HO2'   U    73      60.309  21.243  86.344  1.00  0.00           H  
ATOM   2332  O3'   U    73      62.743  20.975  87.444  1.00  0.00           O  
ATOM   2333  P     U    74      62.249  19.508  87.801  1.00  0.00           P  
ATOM   2334  OP1   U    74      62.459  19.367  89.246  1.00  0.00           O  
ATOM   2335  OP2   U    74      62.814  18.602  86.855  1.00  0.00           O  
ATOM   2336  O5'   U    74      60.641  19.735  87.463  1.00  0.00           O  
ATOM   2337  C5'   U    74      59.626  20.233  88.453  1.00  0.00           C  
ATOM   2338  H5'   U    74      59.862  21.261  88.726  1.00  0.00           H  
ATOM   2339 H5''   U    74      59.655  19.583  89.329  1.00  0.00           H  
ATOM   2340  C4'   U    74      58.129  20.168  87.995  1.00  0.00           C  
ATOM   2341  H4'   U    74      57.424  20.684  88.648  1.00  0.00           H  
ATOM   2342  O4'   U    74      58.075  20.656  86.678  1.00  0.00           O  
ATOM   2343  C1'   U    74      56.937  20.124  86.033  1.00  0.00           C  
ATOM   2344  H1'   U    74      56.133  20.861  86.032  1.00  0.00           H  
ATOM   2345  N1    U    74      57.381  19.775  84.687  1.00  0.00           N  
ATOM   2346  C6    U    74      58.436  18.964  84.437  1.00  0.00           C  
ATOM   2347  H6    U    74      58.929  18.544  85.302  1.00  0.00           H  
ATOM   2348  C5    U    74      58.883  18.713  83.168  1.00  0.00           C  
ATOM   2349  H5    U    74      59.623  17.946  82.994  1.00  0.00           H  
ATOM   2350  C4    U    74      58.353  19.392  82.051  1.00  0.00           C  
ATOM   2351  O4    U    74      58.704  19.157  80.882  1.00  0.00           O  
ATOM   2352  N3    U    74      57.286  20.171  82.346  1.00  0.00           N  
ATOM   2353  H3    U    74      56.859  20.575  81.524  1.00  0.00           H  
ATOM   2354  C2    U    74      56.786  20.431  83.574  1.00  0.00           C  
ATOM   2355  O2    U    74      55.769  21.164  83.602  1.00  0.00           O  
ATOM   2356  C3'   U    74      57.644  18.722  87.804  1.00  0.00           C  
ATOM   2357  H3'   U    74      58.429  18.170  87.287  1.00  0.00           H  
ATOM   2358  C2'   U    74      56.445  18.900  86.861  1.00  0.00           C  
ATOM   2359  H2'   U    74      56.333  18.041  86.199  1.00  0.00           H  
ATOM   2360  O2'   U    74      55.336  19.272  87.651  1.00  0.00           O  
ATOM   2361 HO2'   U    74      55.090  18.585  88.276  1.00  0.00           H  
ATOM   2362  O3'   U    74      57.336  18.202  89.068  1.00  0.00           O  
ATOM   2363  P    G3    75      57.005  16.698  89.326  1.00  0.00           P  
ATOM   2364  OP1  G3    75      57.335  16.265  90.722  1.00  0.00           O  
ATOM   2365  OP2  G3    75      57.733  15.914  88.260  1.00  0.00           O  
ATOM   2366  O5'  G3    75      55.457  16.520  89.257  1.00  0.00           O  
ATOM   2367  C5'  G3    75      54.650  16.866  90.429  1.00  0.00           C  
ATOM   2368  H5'  G3    75      54.753  17.914  90.712  1.00  0.00           H  
ATOM   2369 H5''  G3    75      54.859  16.243  91.298  1.00  0.00           H  
ATOM   2370  C4'  G3    75      53.172  16.470  89.996  1.00  0.00           C  
ATOM   2371  H4'  G3    75      52.540  16.764  90.834  1.00  0.00           H  
ATOM   2372  O4'  G3    75      52.780  17.144  88.775  1.00  0.00           O  
ATOM   2373  C1'  G3    75      52.517  16.146  87.798  1.00  0.00           C  
ATOM   2374  H1'  G3    75      51.622  16.328  87.202  1.00  0.00           H  
ATOM   2375  N9   G3    75      53.600  16.042  86.765  1.00  0.00           N  
ATOM   2376  C8   G3    75      54.623  15.201  86.614  1.00  0.00           C  
ATOM   2377  H8   G3    75      54.886  14.407  87.298  1.00  0.00           H  
ATOM   2378  N7   G3    75      55.383  15.271  85.515  1.00  0.00           N  
ATOM   2379  C5   G3    75      54.817  16.396  84.884  1.00  0.00           C  
ATOM   2380  C6   G3    75      55.239  17.193  83.709  1.00  0.00           C  
ATOM   2381  O6   G3    75      56.154  17.032  82.894  1.00  0.00           O  
ATOM   2382  N1   G3    75      54.366  18.189  83.391  1.00  0.00           N  
ATOM   2383  H1   G3    75      54.569  18.757  82.581  1.00  0.00           H  
ATOM   2384  C2   G3    75      53.381  18.618  84.269  1.00  0.00           C  
ATOM   2385  N2   G3    75      52.920  19.813  84.085  1.00  0.00           N  
ATOM   2386  H21  G3    75      52.281  20.226  84.750  1.00  0.00           H  
ATOM   2387  H22  G3    75      53.305  20.427  83.382  1.00  0.00           H  
ATOM   2388  N3   G3    75      53.008  17.977  85.422  1.00  0.00           N  
ATOM   2389  C4   G3    75      53.736  16.906  85.644  1.00  0.00           C  
ATOM   2390  C3'  G3    75      52.965  14.964  89.827  1.00  0.00           C  
ATOM   2391  H3'  G3    75      53.935  14.507  89.632  1.00  0.00           H  
ATOM   2392  C2'  G3    75      52.183  14.833  88.527  1.00  0.00           C  
ATOM   2393  H2'  G3    75      52.537  14.016  87.898  1.00  0.00           H  
ATOM   2394  O2'  G3    75      50.776  14.747  88.635  1.00  0.00           O  
ATOM   2395 HO2'  G3    75      50.518  15.292  89.382  1.00  0.00           H  
ATOM   2396  O3'  G3    75      52.226  14.329  90.837  1.00  0.00           O  
ATOM   2397 HO3'  G3    75      51.529  13.807  90.433  1.00  0.00           H  
TER    2398       G3    75 
ATOM   2398 MG    MG    76      35.640  47.338  62.133  1.00  0.00          MG  
TER    2399       MG    76 
ATOM   2399 MG    MG    77      41.605  31.610  18.084  1.00  0.00          MG  
TER    2400       MG    77 
ATOM   2400 MG    MG    78      49.862  39.759  69.787  1.00  0.00          MG  
TER    2401       MG    78 
ATOM   2401 MG    MG    79      29.235  49.991  42.101  1.00  0.00          MG  
TER    2402       MG    79 
ATOM   2402 MG    MG    80      64.078  31.968  72.800  1.00  0.00          MG  
TER    2403       MG    80 
ATOM   2403 MG    MG    81      39.573  33.541  54.826  1.00  0.00          MG  
TER    2404       MG    81 
END
