# Supplementary material for: Modeling the structure of the frameshift-stimulatory pseudoknot in SARS-CoV-2 reveals multiple possible conformers
Source: PLoS Comput Biol. 2021 Jan 19;17(1):e1008603. doi: 10.1371/journal.pcbi.1008603 (PMC7845960; doi:10.1371/journal.pcbi.1008603)
Supplement: S1 Data — Files in.pdb format for each of the model structures presented in the manuscript are included in an archived.zip folder. The files corresponding to the structures shown in Figs 3B, 3E, 3H, 4B, 4E, 4H, 5B, 6A–6F, and 7A–7G are named FigNX_1.pdb, where N is the figure number and X is the letter for the figure panel. These structures represent the most populated of the clusters found in the corresponding MD simulations. The structures of the second- and third-most populated clusters from each of the simulations are in the files named FigNX_2.pdb and FigNX_3.pdb, respectively. (ZIP) [file pcbi.1008603.s006.zip › Fig6A_2.pdb]

ATOM      1 HO5'  U5     1      14.310  32.476  54.122  1.00  0.00           H  
ATOM      2  O5'  U5     1      14.862  33.082  53.623  1.00  0.00           O  
ATOM      3  C5'  U5     1      15.145  32.557  52.246  1.00  0.00           C  
ATOM      4  H5'  U5     1      14.232  32.397  51.673  1.00  0.00           H  
ATOM      5 H5''  U5     1      15.499  31.527  52.206  1.00  0.00           H  
ATOM      6  C4'  U5     1      16.202  33.366  51.475  1.00  0.00           C  
ATOM      7  H4'  U5     1      16.416  32.950  50.490  1.00  0.00           H  
ATOM      8  O4'  U5     1      15.647  34.654  51.349  1.00  0.00           O  
ATOM      9  C1'  U5     1      16.747  35.557  51.414  1.00  0.00           C  
ATOM     10  H1'  U5     1      16.756  35.989  50.413  1.00  0.00           H  
ATOM     11  N1   U5     1      16.540  36.691  52.407  1.00  0.00           N  
ATOM     12  C6   U5     1      16.047  36.404  53.696  1.00  0.00           C  
ATOM     13  H6   U5     1      15.965  35.357  53.949  1.00  0.00           H  
ATOM     14  C5   U5     1      15.844  37.439  54.608  1.00  0.00           C  
ATOM     15  H5   U5     1      15.566  37.211  55.626  1.00  0.00           H  
ATOM     16  C4   U5     1      16.025  38.830  54.244  1.00  0.00           C  
ATOM     17  O4   U5     1      16.009  39.858  54.863  1.00  0.00           O  
ATOM     18  N3   U5     1      16.508  39.001  52.924  1.00  0.00           N  
ATOM     19  H3   U5     1      16.608  39.979  52.694  1.00  0.00           H  
ATOM     20  C2   U5     1      16.794  37.985  52.043  1.00  0.00           C  
ATOM     21  O2   U5     1      17.437  38.343  50.990  1.00  0.00           O  
ATOM     22  C3'  U5     1      17.514  33.462  52.265  1.00  0.00           C  
ATOM     23  H3'  U5     1      17.263  33.569  53.321  1.00  0.00           H  
ATOM     24  C2'  U5     1      18.041  34.872  51.821  1.00  0.00           C  
ATOM     25  H2'  U5     1      18.779  35.355  52.462  1.00  0.00           H  
ATOM     26  O2'  U5     1      18.656  34.644  50.563  1.00  0.00           O  
ATOM     27 HO2'  U5     1      19.366  34.039  50.793  1.00  0.00           H  
ATOM     28  O3'  U5     1      18.313  32.397  52.100  1.00  0.00           O  
ATOM     29  P     U     2      19.495  32.133  53.102  1.00  0.00           P  
ATOM     30  OP1   U     2      19.716  30.704  53.291  1.00  0.00           O  
ATOM     31  OP2   U     2      19.174  32.911  54.309  1.00  0.00           O  
ATOM     32  O5'   U     2      20.825  32.751  52.413  1.00  0.00           O  
ATOM     33  C5'   U     2      21.614  31.957  51.612  1.00  0.00           C  
ATOM     34  H5'   U     2      21.018  31.399  50.890  1.00  0.00           H  
ATOM     35 H5''   U     2      22.032  31.146  52.209  1.00  0.00           H  
ATOM     36  C4'   U     2      22.641  32.770  50.879  1.00  0.00           C  
ATOM     37  H4'   U     2      23.181  32.138  50.174  1.00  0.00           H  
ATOM     38  O4'   U     2      22.077  33.845  50.200  1.00  0.00           O  
ATOM     39  C1'   U     2      23.034  34.968  50.132  1.00  0.00           C  
ATOM     40  H1'   U     2      23.395  35.076  49.109  1.00  0.00           H  
ATOM     41  N1    U     2      22.426  36.246  50.696  1.00  0.00           N  
ATOM     42  C6    U     2      21.397  36.203  51.607  1.00  0.00           C  
ATOM     43  H6    U     2      20.916  35.270  51.863  1.00  0.00           H  
ATOM     44  C5    U     2      20.863  37.329  52.171  1.00  0.00           C  
ATOM     45  H5    U     2      20.088  37.231  52.917  1.00  0.00           H  
ATOM     46  C4    U     2      21.367  38.590  51.906  1.00  0.00           C  
ATOM     47  O4    U     2      20.962  39.653  52.330  1.00  0.00           O  
ATOM     48  N3    U     2      22.365  38.605  50.936  1.00  0.00           N  
ATOM     49  H3    U     2      22.938  39.425  50.799  1.00  0.00           H  
ATOM     50  C2    U     2      22.941  37.454  50.370  1.00  0.00           C  
ATOM     51  O2    U     2      23.990  37.605  49.687  1.00  0.00           O  
ATOM     52  C3'   U     2      23.721  33.397  51.731  1.00  0.00           C  
ATOM     53  H3'   U     2      23.187  33.894  52.541  1.00  0.00           H  
ATOM     54  C2'   U     2      24.313  34.493  50.844  1.00  0.00           C  
ATOM     55  H2'   U     2      24.885  35.268  51.352  1.00  0.00           H  
ATOM     56  O2'   U     2      25.229  33.930  49.844  1.00  0.00           O  
ATOM     57 HO2'   U     2      25.863  33.450  50.383  1.00  0.00           H  
ATOM     58  O3'   U     2      24.685  32.522  52.393  1.00  0.00           O  
ATOM     59  P     U     3      25.537  32.989  53.624  1.00  0.00           P  
ATOM     60  OP1   U     3      26.531  31.968  53.970  1.00  0.00           O  
ATOM     61  OP2   U     3      24.598  33.453  54.627  1.00  0.00           O  
ATOM     62  O5'   U     3      26.371  34.287  53.194  1.00  0.00           O  
ATOM     63  C5'   U     3      27.695  34.305  53.202  1.00  0.00           C  
ATOM     64  H5'   U     3      28.076  33.423  52.688  1.00  0.00           H  
ATOM     65 H5''   U     3      27.950  34.265  54.261  1.00  0.00           H  
ATOM     66  C4'   U     3      28.274  35.405  52.339  1.00  0.00           C  
ATOM     67  H4'   U     3      28.317  35.110  51.290  1.00  0.00           H  
ATOM     68  O4'   U     3      27.675  36.661  52.514  1.00  0.00           O  
ATOM     69  C1'   U     3      28.690  37.659  52.438  1.00  0.00           C  
ATOM     70  H1'   U     3      28.431  38.288  51.586  1.00  0.00           H  
ATOM     71  N1    U     3      28.657  38.558  53.648  1.00  0.00           N  
ATOM     72  C6    U     3      27.983  38.259  54.829  1.00  0.00           C  
ATOM     73  H6    U     3      27.485  37.304  54.757  1.00  0.00           H  
ATOM     74  C5    U     3      27.977  39.150  55.834  1.00  0.00           C  
ATOM     75  H5    U     3      27.405  38.925  56.722  1.00  0.00           H  
ATOM     76  C4    U     3      28.815  40.292  55.826  1.00  0.00           C  
ATOM     77  O4    U     3      28.653  41.228  56.663  1.00  0.00           O  
ATOM     78  N3    U     3      29.463  40.481  54.628  1.00  0.00           N  
ATOM     79  H3    U     3      30.186  41.185  54.585  1.00  0.00           H  
ATOM     80  C2    U     3      29.344  39.788  53.527  1.00  0.00           C  
ATOM     81  O2    U     3      29.907  40.055  52.521  1.00  0.00           O  
ATOM     82  C3'   U     3      29.737  35.543  52.623  1.00  0.00           C  
ATOM     83  H3'   U     3      29.916  35.455  53.695  1.00  0.00           H  
ATOM     84  C2'   U     3      30.029  36.980  52.212  1.00  0.00           C  
ATOM     85  H2'   U     3      30.808  37.431  52.826  1.00  0.00           H  
ATOM     86  O2'   U     3      30.353  37.096  50.856  1.00  0.00           O  
ATOM     87 HO2'   U     3      31.262  36.807  50.744  1.00  0.00           H  
ATOM     88  O3'   U     3      30.615  34.599  51.888  1.00  0.00           O  
ATOM     89  P     G     4      32.153  34.503  52.312  1.00  0.00           P  
ATOM     90  OP1   G     4      32.711  33.196  52.075  1.00  0.00           O  
ATOM     91  OP2   G     4      32.322  35.146  53.621  1.00  0.00           O  
ATOM     92  O5'   G     4      32.839  35.520  51.347  1.00  0.00           O  
ATOM     93  C5'   G     4      33.150  35.133  49.976  1.00  0.00           C  
ATOM     94  H5'   G     4      32.247  34.890  49.416  1.00  0.00           H  
ATOM     95 H5''   G     4      33.729  34.217  50.101  1.00  0.00           H  
ATOM     96  C4'   G     4      33.974  36.163  49.239  1.00  0.00           C  
ATOM     97  H4'   G     4      34.187  36.010  48.181  1.00  0.00           H  
ATOM     98  O4'   G     4      33.320  37.455  49.306  1.00  0.00           O  
ATOM     99  C1'   G     4      34.388  38.435  49.133  1.00  0.00           C  
ATOM    100  H1'   G     4      34.449  38.735  48.087  1.00  0.00           H  
ATOM    101  N9    G     4      34.370  39.564  50.193  1.00  0.00           N  
ATOM    102  C8    G     4      33.855  39.539  51.460  1.00  0.00           C  
ATOM    103  H8    G     4      33.508  38.597  51.860  1.00  0.00           H  
ATOM    104  N7    G     4      33.993  40.693  52.087  1.00  0.00           N  
ATOM    105  C5    G     4      34.514  41.555  51.112  1.00  0.00           C  
ATOM    106  C6    G     4      34.775  42.970  51.161  1.00  0.00           C  
ATOM    107  O6    G     4      34.477  43.801  51.988  1.00  0.00           O  
ATOM    108  N1    G     4      35.642  43.382  50.210  1.00  0.00           N  
ATOM    109  H1    G     4      36.111  44.272  50.294  1.00  0.00           H  
ATOM    110  C2    G     4      35.966  42.548  49.124  1.00  0.00           C  
ATOM    111  N2    G     4      36.861  42.967  48.225  1.00  0.00           N  
ATOM    112  H21   G     4      36.975  42.398  47.399  1.00  0.00           H  
ATOM    113  H22   G     4      37.083  43.952  48.208  1.00  0.00           H  
ATOM    114  N3    G     4      35.470  41.327  48.925  1.00  0.00           N  
ATOM    115  C4    G     4      34.802  40.856  49.970  1.00  0.00           C  
ATOM    116  C3'   G     4      35.291  36.337  49.918  1.00  0.00           C  
ATOM    117  H3'   G     4      35.105  36.410  50.990  1.00  0.00           H  
ATOM    118  C2'   G     4      35.725  37.726  49.398  1.00  0.00           C  
ATOM    119  H2'   G     4      36.351  38.301  50.082  1.00  0.00           H  
ATOM    120  O2'   G     4      36.389  37.720  48.134  1.00  0.00           O  
ATOM    121 HO2'   G     4      37.312  37.980  48.171  1.00  0.00           H  
ATOM    122  O3'   G     4      36.225  35.323  49.555  1.00  0.00           O  
ATOM    123  P     C     5      37.439  35.033  50.484  1.00  0.00           P  
ATOM    124  OP1   C     5      38.098  33.752  49.986  1.00  0.00           O  
ATOM    125  OP2   C     5      37.057  35.078  51.929  1.00  0.00           O  
ATOM    126  O5'   C     5      38.395  36.227  50.199  1.00  0.00           O  
ATOM    127  C5'   C     5      39.243  36.183  49.047  1.00  0.00           C  
ATOM    128  H5'   C     5      38.572  35.866  48.249  1.00  0.00           H  
ATOM    129 H5''   C     5      39.908  35.331  49.184  1.00  0.00           H  
ATOM    130  C4'   C     5      39.961  37.522  48.812  1.00  0.00           C  
ATOM    131  H4'   C     5      40.347  37.547  47.793  1.00  0.00           H  
ATOM    132  O4'   C     5      39.012  38.604  48.853  1.00  0.00           O  
ATOM    133  C1'   C     5      39.715  39.812  48.970  1.00  0.00           C  
ATOM    134  H1'   C     5      39.666  40.340  48.018  1.00  0.00           H  
ATOM    135  N1    C     5      39.102  40.806  49.988  1.00  0.00           N  
ATOM    136  C6    C     5      38.384  40.389  51.053  1.00  0.00           C  
ATOM    137  H6    C     5      38.195  39.331  51.163  1.00  0.00           H  
ATOM    138  C5    C     5      37.983  41.298  51.980  1.00  0.00           C  
ATOM    139  H5    C     5      37.545  41.071  52.941  1.00  0.00           H  
ATOM    140  C4    C     5      38.460  42.682  51.848  1.00  0.00           C  
ATOM    141  N4    C     5      38.007  43.671  52.553  1.00  0.00           N  
ATOM    142  H41   C     5      38.212  44.605  52.230  1.00  0.00           H  
ATOM    143  H42   C     5      37.286  43.432  53.219  1.00  0.00           H  
ATOM    144  N3    C     5      39.026  43.074  50.711  1.00  0.00           N  
ATOM    145  C2    C     5      39.373  42.207  49.771  1.00  0.00           C  
ATOM    146  O2    C     5      39.887  42.639  48.721  1.00  0.00           O  
ATOM    147  C3'   C     5      41.001  37.955  49.798  1.00  0.00           C  
ATOM    148  H3'   C     5      40.536  37.733  50.758  1.00  0.00           H  
ATOM    149  C2'   C     5      41.127  39.444  49.466  1.00  0.00           C  
ATOM    150  H2'   C     5      41.340  40.074  50.330  1.00  0.00           H  
ATOM    151  O2'   C     5      41.955  39.667  48.361  1.00  0.00           O  
ATOM    152 HO2'   C     5      42.855  39.354  48.475  1.00  0.00           H  
ATOM    153  O3'   C     5      42.298  37.288  49.732  1.00  0.00           O  
ATOM    154  P     G     6      43.328  37.385  50.883  1.00  0.00           P  
ATOM    155  OP1   G     6      44.112  36.106  50.848  1.00  0.00           O  
ATOM    156  OP2   G     6      42.665  37.919  52.101  1.00  0.00           O  
ATOM    157  O5'   G     6      44.154  38.589  50.212  1.00  0.00           O  
ATOM    158  C5'   G     6      45.182  38.342  49.247  1.00  0.00           C  
ATOM    159  H5'   G     6      44.764  37.838  48.376  1.00  0.00           H  
ATOM    160 H5''   G     6      45.905  37.598  49.580  1.00  0.00           H  
ATOM    161  C4'   G     6      45.979  39.582  48.798  1.00  0.00           C  
ATOM    162  H4'   G     6      46.788  39.196  48.178  1.00  0.00           H  
ATOM    163  O4'   G     6      45.267  40.601  48.172  1.00  0.00           O  
ATOM    164  C1'   G     6      45.606  41.876  48.795  1.00  0.00           C  
ATOM    165  H1'   G     6      45.690  42.623  48.005  1.00  0.00           H  
ATOM    166  N9    G     6      44.577  42.410  49.766  1.00  0.00           N  
ATOM    167  C8    G     6      43.563  41.714  50.317  1.00  0.00           C  
ATOM    168  H8    G     6      43.241  40.744  49.969  1.00  0.00           H  
ATOM    169  N7    G     6      42.855  42.502  51.143  1.00  0.00           N  
ATOM    170  C5    G     6      43.464  43.640  51.200  1.00  0.00           C  
ATOM    171  C6    G     6      43.150  44.718  52.118  1.00  0.00           C  
ATOM    172  O6    G     6      42.279  44.853  53.006  1.00  0.00           O  
ATOM    173  N1    G     6      44.092  45.676  51.999  1.00  0.00           N  
ATOM    174  H1    G     6      44.112  46.472  52.620  1.00  0.00           H  
ATOM    175  C2    G     6      45.259  45.561  51.302  1.00  0.00           C  
ATOM    176  N2    G     6      45.994  46.653  51.240  1.00  0.00           N  
ATOM    177  H21   G     6      46.860  46.748  50.728  1.00  0.00           H  
ATOM    178  H22   G     6      45.691  47.539  51.617  1.00  0.00           H  
ATOM    179  N3    G     6      45.604  44.555  50.449  1.00  0.00           N  
ATOM    180  C4    G     6      44.612  43.641  50.457  1.00  0.00           C  
ATOM    181  C3'   G     6      46.738  40.127  50.016  1.00  0.00           C  
ATOM    182  H3'   G     6      46.163  40.026  50.936  1.00  0.00           H  
ATOM    183  C2'   G     6      46.946  41.619  49.570  1.00  0.00           C  
ATOM    184  H2'   G     6      47.046  42.333  50.387  1.00  0.00           H  
ATOM    185  O2'   G     6      48.001  41.753  48.589  1.00  0.00           O  
ATOM    186 HO2'   G     6      48.767  41.207  48.782  1.00  0.00           H  
ATOM    187  O3'   G     6      47.960  39.397  50.224  1.00  0.00           O  
ATOM    188  P     G     7      48.534  39.154  51.693  1.00  0.00           P  
ATOM    189  OP1   G     7      49.836  38.388  51.483  1.00  0.00           O  
ATOM    190  OP2   G     7      47.487  38.489  52.398  1.00  0.00           O  
ATOM    191  O5'   G     7      48.889  40.623  52.197  1.00  0.00           O  
ATOM    192  C5'   G     7      49.916  41.363  51.564  1.00  0.00           C  
ATOM    193  H5'   G     7      49.705  41.398  50.495  1.00  0.00           H  
ATOM    194 H5''   G     7      50.925  40.964  51.673  1.00  0.00           H  
ATOM    195  C4'   G     7      50.076  42.784  52.165  1.00  0.00           C  
ATOM    196  H4'   G     7      51.047  43.030  51.734  1.00  0.00           H  
ATOM    197  O4'   G     7      49.013  43.646  51.861  1.00  0.00           O  
ATOM    198  C1'   G     7      48.732  44.570  52.974  1.00  0.00           C  
ATOM    199  H1'   G     7      48.600  45.560  52.537  1.00  0.00           H  
ATOM    200  N9    G     7      47.457  44.205  53.665  1.00  0.00           N  
ATOM    201  C8    G     7      46.856  43.004  53.689  1.00  0.00           C  
ATOM    202  H8    G     7      47.259  42.208  53.080  1.00  0.00           H  
ATOM    203  N7    G     7      45.632  43.043  54.256  1.00  0.00           N  
ATOM    204  C5    G     7      45.537  44.357  54.757  1.00  0.00           C  
ATOM    205  C6    G     7      44.471  45.143  55.387  1.00  0.00           C  
ATOM    206  O6    G     7      43.340  44.770  55.711  1.00  0.00           O  
ATOM    207  N1    G     7      44.920  46.345  55.851  1.00  0.00           N  
ATOM    208  H1    G     7      44.310  46.989  56.335  1.00  0.00           H  
ATOM    209  C2    G     7      46.073  46.995  55.400  1.00  0.00           C  
ATOM    210  N2    G     7      46.353  48.207  55.725  1.00  0.00           N  
ATOM    211  H21   G     7      47.202  48.707  55.502  1.00  0.00           H  
ATOM    212  H22   G     7      45.725  48.618  56.401  1.00  0.00           H  
ATOM    213  N3    G     7      46.997  46.345  54.720  1.00  0.00           N  
ATOM    214  C4    G     7      46.689  45.041  54.456  1.00  0.00           C  
ATOM    215  C3'   G     7      50.299  42.952  53.667  1.00  0.00           C  
ATOM    216  H3'   G     7      49.648  42.257  54.199  1.00  0.00           H  
ATOM    217  C2'   G     7      49.912  44.452  53.879  1.00  0.00           C  
ATOM    218  H2'   G     7      49.615  44.518  54.926  1.00  0.00           H  
ATOM    219  O2'   G     7      50.920  45.331  53.510  1.00  0.00           O  
ATOM    220 HO2'   G     7      50.833  46.171  53.965  1.00  0.00           H  
ATOM    221  O3'   G     7      51.616  42.738  54.066  1.00  0.00           O  
ATOM    222  P     U     8      51.945  42.400  55.600  1.00  0.00           P  
ATOM    223  OP1   U     8      53.405  42.203  55.752  1.00  0.00           O  
ATOM    224  OP2   U     8      51.075  41.344  56.105  1.00  0.00           O  
ATOM    225  O5'   U     8      51.552  43.742  56.435  1.00  0.00           O  
ATOM    226  C5'   U     8      52.404  44.833  56.657  1.00  0.00           C  
ATOM    227  H5'   U     8      52.667  45.262  55.690  1.00  0.00           H  
ATOM    228 H5''   U     8      53.237  44.553  57.302  1.00  0.00           H  
ATOM    229  C4'   U     8      51.792  45.968  57.499  1.00  0.00           C  
ATOM    230  H4'   U     8      52.596  46.689  57.647  1.00  0.00           H  
ATOM    231  O4'   U     8      50.562  46.396  56.919  1.00  0.00           O  
ATOM    232  C1'   U     8      49.715  46.914  58.001  1.00  0.00           C  
ATOM    233  H1'   U     8      49.456  47.963  57.858  1.00  0.00           H  
ATOM    234  N1    U     8      48.494  46.071  57.982  1.00  0.00           N  
ATOM    235  C6    U     8      48.413  44.775  57.497  1.00  0.00           C  
ATOM    236  H6    U     8      49.316  44.339  57.096  1.00  0.00           H  
ATOM    237  C5    U     8      47.365  43.968  57.725  1.00  0.00           C  
ATOM    238  H5    U     8      47.374  42.920  57.464  1.00  0.00           H  
ATOM    239  C4    U     8      46.203  44.477  58.526  1.00  0.00           C  
ATOM    240  O4    U     8      45.146  43.868  58.758  1.00  0.00           O  
ATOM    241  N3    U     8      46.313  45.788  58.843  1.00  0.00           N  
ATOM    242  H3    U     8      45.606  46.174  59.453  1.00  0.00           H  
ATOM    243  C2    U     8      47.415  46.563  58.756  1.00  0.00           C  
ATOM    244  O2    U     8      47.400  47.704  59.227  1.00  0.00           O  
ATOM    245  C3'   U     8      51.353  45.469  58.917  1.00  0.00           C  
ATOM    246  H3'   U     8      50.734  44.580  58.800  1.00  0.00           H  
ATOM    247  C2'   U     8      50.412  46.581  59.379  1.00  0.00           C  
ATOM    248  H2'   U     8      49.686  46.219  60.108  1.00  0.00           H  
ATOM    249  O2'   U     8      51.051  47.771  59.957  1.00  0.00           O  
ATOM    250 HO2'   U     8      50.368  48.109  60.541  1.00  0.00           H  
ATOM    251  O3'   U     8      52.494  45.229  59.676  1.00  0.00           O  
ATOM    252  P     G     9      52.543  44.356  60.960  1.00  0.00           P  
ATOM    253  OP1   G     9      53.944  44.460  61.573  1.00  0.00           O  
ATOM    254  OP2   G     9      52.103  42.987  60.588  1.00  0.00           O  
ATOM    255  O5'   G     9      51.584  45.041  62.005  1.00  0.00           O  
ATOM    256  C5'   G     9      51.960  46.223  62.760  1.00  0.00           C  
ATOM    257  H5'   G     9      52.448  46.950  62.111  1.00  0.00           H  
ATOM    258 H5''   G     9      52.665  45.955  63.547  1.00  0.00           H  
ATOM    259  C4'   G     9      50.737  46.652  63.430  1.00  0.00           C  
ATOM    260  H4'   G     9      50.926  47.555  64.011  1.00  0.00           H  
ATOM    261  O4'   G     9      49.599  46.886  62.587  1.00  0.00           O  
ATOM    262  C1'   G     9      48.407  46.722  63.251  1.00  0.00           C  
ATOM    263  H1'   G     9      47.732  47.576  63.323  1.00  0.00           H  
ATOM    264  N9    G     9      47.617  45.557  62.596  1.00  0.00           N  
ATOM    265  C8    G     9      48.112  44.521  61.889  1.00  0.00           C  
ATOM    266  H8    G     9      49.148  44.450  61.591  1.00  0.00           H  
ATOM    267  N7    G     9      47.199  43.702  61.409  1.00  0.00           N  
ATOM    268  C5    G     9      46.080  44.194  61.990  1.00  0.00           C  
ATOM    269  C6    G     9      44.746  43.708  62.070  1.00  0.00           C  
ATOM    270  O6    G     9      44.235  42.803  61.453  1.00  0.00           O  
ATOM    271  N1    G     9      43.906  44.376  62.933  1.00  0.00           N  
ATOM    272  H1    G     9      42.955  44.059  62.805  1.00  0.00           H  
ATOM    273  C2    G     9      44.283  45.451  63.666  1.00  0.00           C  
ATOM    274  N2    G     9      43.362  45.782  64.484  1.00  0.00           N  
ATOM    275  H21   G     9      43.722  46.359  65.232  1.00  0.00           H  
ATOM    276  H22   G     9      42.490  45.287  64.604  1.00  0.00           H  
ATOM    277  N3    G     9      45.478  46.054  63.632  1.00  0.00           N  
ATOM    278  C4    G     9      46.319  45.293  62.778  1.00  0.00           C  
ATOM    279  C3'   G     9      50.153  45.681  64.420  1.00  0.00           C  
ATOM    280  H3'   G     9      50.254  44.723  63.910  1.00  0.00           H  
ATOM    281  C2'   G     9      48.748  46.252  64.622  1.00  0.00           C  
ATOM    282  H2'   G     9      47.952  45.570  64.921  1.00  0.00           H  
ATOM    283  O2'   G     9      48.733  47.382  65.540  1.00  0.00           O  
ATOM    284 HO2'   G     9      48.385  47.126  66.397  1.00  0.00           H  
ATOM    285  O3'   G     9      50.905  45.712  65.600  1.00  0.00           O  
ATOM    286  P     U    10      51.334  44.478  66.426  1.00  0.00           P  
ATOM    287  OP1   U    10      52.406  44.906  67.355  1.00  0.00           O  
ATOM    288  OP2   U    10      51.721  43.379  65.554  1.00  0.00           O  
ATOM    289  O5'   U    10      50.191  43.915  67.342  1.00  0.00           O  
ATOM    290  C5'   U    10      49.647  44.841  68.303  1.00  0.00           C  
ATOM    291  H5'   U    10      49.717  45.889  68.012  1.00  0.00           H  
ATOM    292 H5''   U    10      50.047  44.606  69.289  1.00  0.00           H  
ATOM    293  C4'   U    10      48.151  44.597  68.472  1.00  0.00           C  
ATOM    294  H4'   U    10      47.891  45.302  69.262  1.00  0.00           H  
ATOM    295  O4'   U    10      47.508  44.787  67.252  1.00  0.00           O  
ATOM    296  C1'   U    10      46.291  44.157  67.167  1.00  0.00           C  
ATOM    297  H1'   U    10      45.570  44.970  67.082  1.00  0.00           H  
ATOM    298  N1    U    10      46.084  43.115  66.102  1.00  0.00           N  
ATOM    299  C6    U    10      47.081  42.657  65.288  1.00  0.00           C  
ATOM    300  H6    U    10      48.094  43.014  65.400  1.00  0.00           H  
ATOM    301  C5    U    10      46.837  41.763  64.346  1.00  0.00           C  
ATOM    302  H5    U    10      47.664  41.418  63.744  1.00  0.00           H  
ATOM    303  C4    U    10      45.514  41.267  64.111  1.00  0.00           C  
ATOM    304  O4    U    10      45.216  40.331  63.337  1.00  0.00           O  
ATOM    305  N3    U    10      44.571  41.679  64.981  1.00  0.00           N  
ATOM    306  H3    U    10      43.676  41.211  65.001  1.00  0.00           H  
ATOM    307  C2    U    10      44.756  42.741  65.880  1.00  0.00           C  
ATOM    308  O2    U    10      43.830  43.204  66.542  1.00  0.00           O  
ATOM    309  C3'   U    10      47.645  43.272  68.939  1.00  0.00           C  
ATOM    310  H3'   U    10      48.103  42.510  68.308  1.00  0.00           H  
ATOM    311  C2'   U    10      46.147  43.436  68.547  1.00  0.00           C  
ATOM    312  H2'   U    10      45.626  42.483  68.459  1.00  0.00           H  
ATOM    313  O2'   U    10      45.554  44.312  69.579  1.00  0.00           O  
ATOM    314 HO2'   U    10      44.608  44.181  69.478  1.00  0.00           H  
ATOM    315  O3'   U    10      47.948  43.014  70.234  1.00  0.00           O  
ATOM    316  P     A    11      47.807  41.556  70.794  1.00  0.00           P  
ATOM    317  OP1   A    11      48.234  41.641  72.205  1.00  0.00           O  
ATOM    318  OP2   A    11      48.646  40.706  69.859  1.00  0.00           O  
ATOM    319  O5'   A    11      46.269  41.082  70.640  1.00  0.00           O  
ATOM    320  C5'   A    11      45.329  41.643  71.464  1.00  0.00           C  
ATOM    321  H5'   A    11      45.291  42.726  71.352  1.00  0.00           H  
ATOM    322 H5''   A    11      45.531  41.329  72.488  1.00  0.00           H  
ATOM    323  C4'   A    11      43.893  41.248  71.026  1.00  0.00           C  
ATOM    324  H4'   A    11      43.173  41.677  71.723  1.00  0.00           H  
ATOM    325  O4'   A    11      43.552  41.567  69.737  1.00  0.00           O  
ATOM    326  C1'   A    11      42.712  40.497  69.245  1.00  0.00           C  
ATOM    327  H1'   A    11      41.781  40.952  68.907  1.00  0.00           H  
ATOM    328  N9    A    11      43.325  39.730  68.165  1.00  0.00           N  
ATOM    329  C8    A    11      44.639  39.389  67.920  1.00  0.00           C  
ATOM    330  H8    A    11      45.491  39.846  68.401  1.00  0.00           H  
ATOM    331  N7    A    11      44.829  38.758  66.838  1.00  0.00           N  
ATOM    332  C5    A    11      43.567  38.453  66.383  1.00  0.00           C  
ATOM    333  C6    A    11      43.043  37.759  65.283  1.00  0.00           C  
ATOM    334  N6    A    11      43.749  37.181  64.297  1.00  0.00           N  
ATOM    335  H61   A    11      44.756  37.107  64.325  1.00  0.00           H  
ATOM    336  H62   A    11      43.293  36.763  63.498  1.00  0.00           H  
ATOM    337  N1    A    11      41.720  37.681  65.127  1.00  0.00           N  
ATOM    338  C2    A    11      40.931  38.275  66.018  1.00  0.00           C  
ATOM    339  H2    A    11      39.857  38.251  65.909  1.00  0.00           H  
ATOM    340  N3    A    11      41.243  39.002  67.078  1.00  0.00           N  
ATOM    341  C4    A    11      42.624  39.071  67.175  1.00  0.00           C  
ATOM    342  C3'   A    11      43.743  39.657  71.157  1.00  0.00           C  
ATOM    343  H3'   A    11      44.660  39.225  70.756  1.00  0.00           H  
ATOM    344  C2'   A    11      42.442  39.505  70.358  1.00  0.00           C  
ATOM    345  H2'   A    11      42.392  38.486  69.974  1.00  0.00           H  
ATOM    346  O2'   A    11      41.303  39.913  71.239  1.00  0.00           O  
ATOM    347 HO2'   A    11      41.529  39.554  72.100  1.00  0.00           H  
ATOM    348  O3'   A    11      43.496  39.232  72.480  1.00  0.00           O  
ATOM    349  P     A    12      43.993  37.808  72.876  1.00  0.00           P  
ATOM    350  OP1   A    12      44.002  37.709  74.362  1.00  0.00           O  
ATOM    351  OP2   A    12      45.249  37.452  72.142  1.00  0.00           O  
ATOM    352  O5'   A    12      42.816  36.773  72.420  1.00  0.00           O  
ATOM    353  C5'   A    12      41.586  36.766  73.133  1.00  0.00           C  
ATOM    354  H5'   A    12      41.291  37.782  73.395  1.00  0.00           H  
ATOM    355 H5''   A    12      41.741  36.175  74.036  1.00  0.00           H  
ATOM    356  C4'   A    12      40.456  36.229  72.254  1.00  0.00           C  
ATOM    357  H4'   A    12      39.492  36.376  72.742  1.00  0.00           H  
ATOM    358  O4'   A    12      40.413  36.915  71.027  1.00  0.00           O  
ATOM    359  C1'   A    12      40.107  35.941  69.994  1.00  0.00           C  
ATOM    360  H1'   A    12      39.291  36.268  69.349  1.00  0.00           H  
ATOM    361  N9    A    12      41.297  35.676  69.088  1.00  0.00           N  
ATOM    362  C8    A    12      42.666  35.929  69.260  1.00  0.00           C  
ATOM    363  H8    A    12      43.014  36.417  70.158  1.00  0.00           H  
ATOM    364  N7    A    12      43.394  35.578  68.242  1.00  0.00           N  
ATOM    365  C5    A    12      42.457  35.083  67.315  1.00  0.00           C  
ATOM    366  C6    A    12      42.600  34.523  66.020  1.00  0.00           C  
ATOM    367  N6    A    12      43.810  34.230  65.535  1.00  0.00           N  
ATOM    368  H61   A    12      43.893  33.938  64.572  1.00  0.00           H  
ATOM    369  H62   A    12      44.683  34.317  66.035  1.00  0.00           H  
ATOM    370  N1    A    12      41.564  34.157  65.342  1.00  0.00           N  
ATOM    371  C2    A    12      40.380  34.393  65.920  1.00  0.00           C  
ATOM    372  H2    A    12      39.501  34.139  65.348  1.00  0.00           H  
ATOM    373  N3    A    12      40.048  34.873  67.147  1.00  0.00           N  
ATOM    374  C4    A    12      41.150  35.173  67.787  1.00  0.00           C  
ATOM    375  C3'   A    12      40.510  34.712  72.002  1.00  0.00           C  
ATOM    376  H3'   A    12      41.558  34.465  71.835  1.00  0.00           H  
ATOM    377  C2'   A    12      39.714  34.634  70.733  1.00  0.00           C  
ATOM    378  H2'   A    12      39.959  33.756  70.136  1.00  0.00           H  
ATOM    379  O2'   A    12      38.337  34.781  71.020  1.00  0.00           O  
ATOM    380 HO2'   A    12      38.239  34.430  71.908  1.00  0.00           H  
ATOM    381  O3'   A    12      39.893  33.946  73.014  1.00  0.00           O  
ATOM    382  P     G    13      40.086  32.424  73.075  1.00  0.00           P  
ATOM    383  OP1   G    13      39.097  32.028  74.122  1.00  0.00           O  
ATOM    384  OP2   G    13      41.509  32.182  73.263  1.00  0.00           O  
ATOM    385  O5'   G    13      39.667  31.713  71.694  1.00  0.00           O  
ATOM    386  C5'   G    13      38.278  31.523  71.392  1.00  0.00           C  
ATOM    387  H5'   G    13      37.766  32.483  71.449  1.00  0.00           H  
ATOM    388 H5''   G    13      37.908  30.780  72.099  1.00  0.00           H  
ATOM    389  C4'   G    13      38.201  30.918  69.938  1.00  0.00           C  
ATOM    390  H4'   G    13      37.134  30.791  69.755  1.00  0.00           H  
ATOM    391  O4'   G    13      38.591  31.927  69.028  1.00  0.00           O  
ATOM    392  C1'   G    13      39.101  31.237  67.877  1.00  0.00           C  
ATOM    393  H1'   G    13      38.635  31.611  66.966  1.00  0.00           H  
ATOM    394  N9    G    13      40.571  31.456  67.782  1.00  0.00           N  
ATOM    395  C8    G    13      41.449  31.965  68.705  1.00  0.00           C  
ATOM    396  H8    G    13      41.144  32.417  69.637  1.00  0.00           H  
ATOM    397  N7    G    13      42.676  32.021  68.190  1.00  0.00           N  
ATOM    398  C5    G    13      42.623  31.363  66.995  1.00  0.00           C  
ATOM    399  C6    G    13      43.654  30.901  66.032  1.00  0.00           C  
ATOM    400  O6    G    13      44.883  31.033  66.128  1.00  0.00           O  
ATOM    401  N1    G    13      43.124  30.195  64.953  1.00  0.00           N  
ATOM    402  H1    G    13      43.718  29.865  64.206  1.00  0.00           H  
ATOM    403  C2    G    13      41.803  29.864  64.871  1.00  0.00           C  
ATOM    404  N2    G    13      41.406  29.333  63.765  1.00  0.00           N  
ATOM    405  H21   G    13      40.408  29.225  63.653  1.00  0.00           H  
ATOM    406  H22   G    13      42.042  28.681  63.327  1.00  0.00           H  
ATOM    407  N3    G    13      40.856  30.274  65.732  1.00  0.00           N  
ATOM    408  C4    G    13      41.349  30.933  66.807  1.00  0.00           C  
ATOM    409  C3'   G    13      38.802  29.523  69.591  1.00  0.00           C  
ATOM    410  H3'   G    13      39.836  29.514  69.935  1.00  0.00           H  
ATOM    411  C2'   G    13      38.871  29.693  68.056  1.00  0.00           C  
ATOM    412  H2'   G    13      39.652  29.071  67.619  1.00  0.00           H  
ATOM    413  O2'   G    13      37.582  29.406  67.544  1.00  0.00           O  
ATOM    414 HO2'   G    13      37.398  28.553  67.946  1.00  0.00           H  
ATOM    415  O3'   G    13      38.083  28.364  70.123  1.00  0.00           O  
ATOM    416  P     U    14      38.585  27.437  71.196  1.00  0.00           P  
ATOM    417  OP1   U    14      37.656  26.327  71.161  1.00  0.00           O  
ATOM    418  OP2   U    14      38.852  28.145  72.429  1.00  0.00           O  
ATOM    419  O5'   U    14      40.037  26.985  70.638  1.00  0.00           O  
ATOM    420  C5'   U    14      40.041  26.084  69.521  1.00  0.00           C  
ATOM    421  H5'   U    14      39.169  26.134  68.869  1.00  0.00           H  
ATOM    422 H5''   U    14      39.916  25.092  69.955  1.00  0.00           H  
ATOM    423  C4'   U    14      41.299  26.007  68.695  1.00  0.00           C  
ATOM    424  H4'   U    14      41.145  25.302  67.879  1.00  0.00           H  
ATOM    425  O4'   U    14      41.774  27.262  68.264  1.00  0.00           O  
ATOM    426  C1'   U    14      43.232  27.204  68.283  1.00  0.00           C  
ATOM    427  H1'   U    14      43.625  27.281  67.269  1.00  0.00           H  
ATOM    428  N1    U    14      43.791  28.307  69.123  1.00  0.00           N  
ATOM    429  C6    U    14      43.050  29.055  70.003  1.00  0.00           C  
ATOM    430  H6    U    14      42.027  28.736  70.137  1.00  0.00           H  
ATOM    431  C5    U    14      43.612  30.090  70.728  1.00  0.00           C  
ATOM    432  H5    U    14      42.983  30.702  71.358  1.00  0.00           H  
ATOM    433  C4    U    14      44.971  30.505  70.594  1.00  0.00           C  
ATOM    434  O4    U    14      45.459  31.460  71.149  1.00  0.00           O  
ATOM    435  N3    U    14      45.576  29.785  69.602  1.00  0.00           N  
ATOM    436  H3    U    14      46.547  30.002  69.430  1.00  0.00           H  
ATOM    437  C2    U    14      45.178  28.623  68.956  1.00  0.00           C  
ATOM    438  O2    U    14      46.018  27.776  68.656  1.00  0.00           O  
ATOM    439  C3'   U    14      42.354  25.432  69.609  1.00  0.00           C  
ATOM    440  H3'   U    14      42.430  26.033  70.515  1.00  0.00           H  
ATOM    441  C2'   U    14      43.557  25.795  68.768  1.00  0.00           C  
ATOM    442  H2'   U    14      44.455  25.837  69.384  1.00  0.00           H  
ATOM    443  O2'   U    14      43.713  24.934  67.624  1.00  0.00           O  
ATOM    444 HO2'   U    14      43.536  24.061  67.980  1.00  0.00           H  
ATOM    445  O3'   U    14      42.380  24.025  69.743  1.00  0.00           O  
ATOM    446  P     G    15      42.771  23.422  71.108  1.00  0.00           P  
ATOM    447  OP1   G    15      42.588  21.939  70.977  1.00  0.00           O  
ATOM    448  OP2   G    15      41.960  24.041  72.067  1.00  0.00           O  
ATOM    449  O5'   G    15      44.304  23.831  71.429  1.00  0.00           O  
ATOM    450  C5'   G    15      45.345  23.204  70.837  1.00  0.00           C  
ATOM    451  H5'   G    15      45.145  23.028  69.780  1.00  0.00           H  
ATOM    452 H5''   G    15      45.342  22.192  71.241  1.00  0.00           H  
ATOM    453  C4'   G    15      46.586  23.982  71.197  1.00  0.00           C  
ATOM    454  H4'   G    15      47.466  23.483  70.792  1.00  0.00           H  
ATOM    455  O4'   G    15      46.415  25.267  70.632  1.00  0.00           O  
ATOM    456  C1'   G    15      47.098  26.227  71.508  1.00  0.00           C  
ATOM    457  H1'   G    15      47.739  26.778  70.820  1.00  0.00           H  
ATOM    458  N9    G    15      46.174  27.075  72.322  1.00  0.00           N  
ATOM    459  C8    G    15      44.834  27.164  72.511  1.00  0.00           C  
ATOM    460  H8    G    15      44.246  26.320  72.181  1.00  0.00           H  
ATOM    461  N7    G    15      44.429  28.185  73.235  1.00  0.00           N  
ATOM    462  C5    G    15      45.575  28.918  73.488  1.00  0.00           C  
ATOM    463  C6    G    15      45.716  30.223  74.029  1.00  0.00           C  
ATOM    464  O6    G    15      44.868  31.086  74.364  1.00  0.00           O  
ATOM    465  N1    G    15      47.031  30.568  74.201  1.00  0.00           N  
ATOM    466  H1    G    15      47.250  31.461  74.620  1.00  0.00           H  
ATOM    467  C2    G    15      48.015  29.882  73.647  1.00  0.00           C  
ATOM    468  N2    G    15      49.217  30.296  73.821  1.00  0.00           N  
ATOM    469  H21   G    15      49.930  29.651  73.511  1.00  0.00           H  
ATOM    470  H22   G    15      49.505  31.044  74.436  1.00  0.00           H  
ATOM    471  N3    G    15      47.907  28.684  73.010  1.00  0.00           N  
ATOM    472  C4    G    15      46.660  28.221  72.924  1.00  0.00           C  
ATOM    473  C3'   G    15      46.854  24.229  72.658  1.00  0.00           C  
ATOM    474  H3'   G    15      45.943  24.575  73.147  1.00  0.00           H  
ATOM    475  C2'   G    15      47.919  25.345  72.518  1.00  0.00           C  
ATOM    476  H2'   G    15      48.056  25.912  73.439  1.00  0.00           H  
ATOM    477  O2'   G    15      49.160  24.918  71.917  1.00  0.00           O  
ATOM    478 HO2'   G    15      49.930  25.316  72.329  1.00  0.00           H  
ATOM    479  O3'   G    15      47.449  23.130  73.448  1.00  0.00           O  
ATOM    480  P     C    16      47.317  23.009  75.046  1.00  0.00           P  
ATOM    481  OP1   C    16      47.993  21.767  75.363  1.00  0.00           O  
ATOM    482  OP2   C    16      45.855  23.144  75.398  1.00  0.00           O  
ATOM    483  O5'   C    16      48.095  24.153  75.762  1.00  0.00           O  
ATOM    484  C5'   C    16      49.405  24.484  75.581  1.00  0.00           C  
ATOM    485  H5'   C    16      49.605  24.586  74.515  1.00  0.00           H  
ATOM    486 H5''   C    16      50.075  23.739  76.010  1.00  0.00           H  
ATOM    487  C4'   C    16      49.742  25.837  76.169  1.00  0.00           C  
ATOM    488  H4'   C    16      50.760  26.135  75.916  1.00  0.00           H  
ATOM    489  O4'   C    16      48.897  26.816  75.527  1.00  0.00           O  
ATOM    490  C1'   C    16      48.539  27.800  76.538  1.00  0.00           C  
ATOM    491  H1'   C    16      48.862  28.768  76.154  1.00  0.00           H  
ATOM    492  N1    C    16      47.055  27.988  76.756  1.00  0.00           N  
ATOM    493  C6    C    16      46.118  27.024  76.476  1.00  0.00           C  
ATOM    494  H6    C    16      46.459  26.033  76.213  1.00  0.00           H  
ATOM    495  C5    C    16      44.797  27.299  76.598  1.00  0.00           C  
ATOM    496  H5    C    16      44.100  26.511  76.352  1.00  0.00           H  
ATOM    497  C4    C    16      44.400  28.559  77.010  1.00  0.00           C  
ATOM    498  N4    C    16      43.123  28.766  77.193  1.00  0.00           N  
ATOM    499  H41   C    16      42.969  29.763  77.174  1.00  0.00           H  
ATOM    500  H42   C    16      42.440  28.158  76.763  1.00  0.00           H  
ATOM    501  N3    C    16      45.289  29.540  77.198  1.00  0.00           N  
ATOM    502  C2    C    16      46.597  29.254  77.090  1.00  0.00           C  
ATOM    503  O2    C    16      47.385  30.172  77.400  1.00  0.00           O  
ATOM    504  C3'   C    16      49.533  26.038  77.701  1.00  0.00           C  
ATOM    505  H3'   C    16      48.639  25.473  77.966  1.00  0.00           H  
ATOM    506  C2'   C    16      49.290  27.465  77.872  1.00  0.00           C  
ATOM    507  H2'   C    16      48.585  27.771  78.646  1.00  0.00           H  
ATOM    508  O2'   C    16      50.439  28.235  77.989  1.00  0.00           O  
ATOM    509 HO2'   C    16      50.209  28.949  78.589  1.00  0.00           H  
ATOM    510  O3'   C    16      50.663  25.540  78.339  1.00  0.00           O  
ATOM    511  P     A    17      50.622  24.749  79.749  1.00  0.00           P  
ATOM    512  OP1   A    17      51.852  23.935  79.873  1.00  0.00           O  
ATOM    513  OP2   A    17      49.348  23.984  79.845  1.00  0.00           O  
ATOM    514  O5'   A    17      50.675  25.787  80.979  1.00  0.00           O  
ATOM    515  C5'   A    17      49.478  26.299  81.631  1.00  0.00           C  
ATOM    516  H5'   A    17      48.948  25.402  81.951  1.00  0.00           H  
ATOM    517 H5''   A    17      48.899  26.823  80.871  1.00  0.00           H  
ATOM    518  C4'   A    17      49.832  27.172  82.823  1.00  0.00           C  
ATOM    519  H4'   A    17      48.896  27.301  83.367  1.00  0.00           H  
ATOM    520  O4'   A    17      50.718  26.669  83.817  1.00  0.00           O  
ATOM    521  C1'   A    17      51.688  27.615  84.240  1.00  0.00           C  
ATOM    522  H1'   A    17      51.759  27.556  85.327  1.00  0.00           H  
ATOM    523  N9    A    17      53.129  27.389  83.726  1.00  0.00           N  
ATOM    524  C8    A    17      53.506  26.556  82.723  1.00  0.00           C  
ATOM    525  H8    A    17      52.781  25.834  82.379  1.00  0.00           H  
ATOM    526  N7    A    17      54.723  26.722  82.299  1.00  0.00           N  
ATOM    527  C5    A    17      55.256  27.690  83.143  1.00  0.00           C  
ATOM    528  C6    A    17      56.525  28.327  83.300  1.00  0.00           C  
ATOM    529  N6    A    17      57.638  28.107  82.612  1.00  0.00           N  
ATOM    530  H61   A    17      57.653  27.258  82.064  1.00  0.00           H  
ATOM    531  H62   A    17      58.503  28.550  82.887  1.00  0.00           H  
ATOM    532  N1    A    17      56.664  29.304  84.203  1.00  0.00           N  
ATOM    533  C2    A    17      55.653  29.487  85.040  1.00  0.00           C  
ATOM    534  H2    A    17      55.870  30.254  85.769  1.00  0.00           H  
ATOM    535  N3    A    17      54.470  28.940  85.067  1.00  0.00           N  
ATOM    536  C4    A    17      54.295  28.067  84.060  1.00  0.00           C  
ATOM    537  C3'   A    17      50.344  28.516  82.378  1.00  0.00           C  
ATOM    538  H3'   A    17      51.074  28.417  81.574  1.00  0.00           H  
ATOM    539  C2'   A    17      51.095  28.922  83.657  1.00  0.00           C  
ATOM    540  H2'   A    17      51.917  29.584  83.382  1.00  0.00           H  
ATOM    541  O2'   A    17      50.262  29.453  84.710  1.00  0.00           O  
ATOM    542 HO2'   A    17      49.466  29.751  84.263  1.00  0.00           H  
ATOM    543  O3'   A    17      49.281  29.436  82.059  1.00  0.00           O  
ATOM    544  P     G    18      49.564  30.602  80.978  1.00  0.00           P  
ATOM    545  OP1   G    18      48.569  31.697  81.165  1.00  0.00           O  
ATOM    546  OP2   G    18      49.650  29.914  79.696  1.00  0.00           O  
ATOM    547  O5'   G    18      50.967  31.299  81.259  1.00  0.00           O  
ATOM    548  C5'   G    18      51.044  32.323  82.214  1.00  0.00           C  
ATOM    549  H5'   G    18      50.660  32.129  83.215  1.00  0.00           H  
ATOM    550 H5''   G    18      50.513  33.189  81.819  1.00  0.00           H  
ATOM    551  C4'   G    18      52.511  32.588  82.363  1.00  0.00           C  
ATOM    552  H4'   G    18      52.653  33.397  83.080  1.00  0.00           H  
ATOM    553  O4'   G    18      53.316  31.506  82.915  1.00  0.00           O  
ATOM    554  C1'   G    18      54.570  31.443  82.142  1.00  0.00           C  
ATOM    555  H1'   G    18      55.307  31.312  82.934  1.00  0.00           H  
ATOM    556  N9    G    18      54.648  30.394  81.119  1.00  0.00           N  
ATOM    557  C8    G    18      53.613  29.614  80.694  1.00  0.00           C  
ATOM    558  H8    G    18      52.632  29.689  81.139  1.00  0.00           H  
ATOM    559  N7    G    18      53.944  28.741  79.791  1.00  0.00           N  
ATOM    560  C5    G    18      55.338  28.929  79.625  1.00  0.00           C  
ATOM    561  C6    G    18      56.297  28.296  78.800  1.00  0.00           C  
ATOM    562  O6    G    18      56.135  27.235  78.170  1.00  0.00           O  
ATOM    563  N1    G    18      57.556  28.916  78.816  1.00  0.00           N  
ATOM    564  H1    G    18      58.245  28.577  78.160  1.00  0.00           H  
ATOM    565  C2    G    18      57.775  30.042  79.538  1.00  0.00           C  
ATOM    566  N2    G    18      58.950  30.535  79.314  1.00  0.00           N  
ATOM    567  H21   G    18      59.246  31.242  79.973  1.00  0.00           H  
ATOM    568  H22   G    18      59.553  30.069  78.651  1.00  0.00           H  
ATOM    569  N3    G    18      56.997  30.597  80.421  1.00  0.00           N  
ATOM    570  C4    G    18      55.739  29.970  80.471  1.00  0.00           C  
ATOM    571  C3'   G    18      53.218  33.015  81.078  1.00  0.00           C  
ATOM    572  H3'   G    18      53.050  32.240  80.331  1.00  0.00           H  
ATOM    573  C2'   G    18      54.648  32.867  81.502  1.00  0.00           C  
ATOM    574  H2'   G    18      55.298  32.806  80.629  1.00  0.00           H  
ATOM    575  O2'   G    18      55.115  33.846  82.451  1.00  0.00           O  
ATOM    576 HO2'   G    18      54.439  34.526  82.491  1.00  0.00           H  
ATOM    577  O3'   G    18      52.985  34.378  80.735  1.00  0.00           O  
ATOM    578  P     C    19      52.831  34.822  79.199  1.00  0.00           P  
ATOM    579  OP1   C    19      52.519  36.278  79.198  1.00  0.00           O  
ATOM    580  OP2   C    19      51.931  33.926  78.511  1.00  0.00           O  
ATOM    581  O5'   C    19      54.219  34.656  78.436  1.00  0.00           O  
ATOM    582  C5'   C    19      55.313  35.497  78.735  1.00  0.00           C  
ATOM    583  H5'   C    19      55.579  35.258  79.765  1.00  0.00           H  
ATOM    584 H5''   C    19      55.080  36.555  78.854  1.00  0.00           H  
ATOM    585  C4'   C    19      56.567  35.148  78.000  1.00  0.00           C  
ATOM    586  H4'   C    19      57.335  35.837  78.351  1.00  0.00           H  
ATOM    587  O4'   C    19      57.090  33.831  78.307  1.00  0.00           O  
ATOM    588  C1'   C    19      57.718  33.240  77.166  1.00  0.00           C  
ATOM    589  H1'   C    19      58.744  32.944  77.386  1.00  0.00           H  
ATOM    590  N1    C    19      56.910  32.020  76.719  1.00  0.00           N  
ATOM    591  C6    C    19      55.687  31.704  77.211  1.00  0.00           C  
ATOM    592  H6    C    19      55.158  32.326  77.919  1.00  0.00           H  
ATOM    593  C5    C    19      55.002  30.639  76.712  1.00  0.00           C  
ATOM    594  H5    C    19      54.011  30.448  77.096  1.00  0.00           H  
ATOM    595  C4    C    19      55.606  29.741  75.891  1.00  0.00           C  
ATOM    596  N4    C    19      55.060  28.577  75.676  1.00  0.00           N  
ATOM    597  H41   C    19      54.090  28.440  75.923  1.00  0.00           H  
ATOM    598  H42   C    19      55.640  28.022  75.063  1.00  0.00           H  
ATOM    599  N3    C    19      56.794  29.987  75.364  1.00  0.00           N  
ATOM    600  C2    C    19      57.471  31.056  75.847  1.00  0.00           C  
ATOM    601  O2    C    19      58.585  31.320  75.385  1.00  0.00           O  
ATOM    602  C3'   C    19      56.521  35.197  76.459  1.00  0.00           C  
ATOM    603  H3'   C    19      55.632  34.652  76.139  1.00  0.00           H  
ATOM    604  C2'   C    19      57.796  34.356  76.102  1.00  0.00           C  
ATOM    605  H2'   C    19      57.598  33.833  75.166  1.00  0.00           H  
ATOM    606  O2'   C    19      59.015  35.078  76.285  1.00  0.00           O  
ATOM    607 HO2'   C    19      59.044  35.305  77.218  1.00  0.00           H  
ATOM    608  O3'   C    19      56.481  36.475  75.908  1.00  0.00           O  
ATOM    609  P     C    20      56.533  36.830  74.351  1.00  0.00           P  
ATOM    610  OP1   C    20      57.940  36.543  73.956  1.00  0.00           O  
ATOM    611  OP2   C    20      56.119  38.226  74.347  1.00  0.00           O  
ATOM    612  O5'   C    20      55.446  35.985  73.546  1.00  0.00           O  
ATOM    613  C5'   C    20      55.583  35.620  72.205  1.00  0.00           C  
ATOM    614  H5'   C    20      55.600  36.448  71.496  1.00  0.00           H  
ATOM    615 H5''   C    20      54.807  34.889  71.978  1.00  0.00           H  
ATOM    616  C4'   C    20      56.851  34.837  71.867  1.00  0.00           C  
ATOM    617  H4'   C    20      57.701  35.511  71.970  1.00  0.00           H  
ATOM    618  O4'   C    20      57.180  33.703  72.819  1.00  0.00           O  
ATOM    619  C1'   C    20      57.499  32.580  72.009  1.00  0.00           C  
ATOM    620  H1'   C    20      58.318  32.013  72.450  1.00  0.00           H  
ATOM    621  N1    C    20      56.450  31.571  71.835  1.00  0.00           N  
ATOM    622  C6    C    20      55.180  31.713  72.393  1.00  0.00           C  
ATOM    623  H6    C    20      54.959  32.651  72.882  1.00  0.00           H  
ATOM    624  C5    C    20      54.429  30.609  72.545  1.00  0.00           C  
ATOM    625  H5    C    20      53.494  30.602  73.084  1.00  0.00           H  
ATOM    626  C4    C    20      54.908  29.441  71.971  1.00  0.00           C  
ATOM    627  N4    C    20      54.313  28.275  72.040  1.00  0.00           N  
ATOM    628  H41   C    20      53.417  28.190  72.499  1.00  0.00           H  
ATOM    629  H42   C    20      54.843  27.534  71.604  1.00  0.00           H  
ATOM    630  N3    C    20      56.061  29.264  71.400  1.00  0.00           N  
ATOM    631  C2    C    20      56.831  30.322  71.373  1.00  0.00           C  
ATOM    632  O2    C    20      57.884  30.184  70.713  1.00  0.00           O  
ATOM    633  C3'   C    20      56.865  34.226  70.454  1.00  0.00           C  
ATOM    634  H3'   C    20      55.958  33.655  70.256  1.00  0.00           H  
ATOM    635  C2'   C    20      57.981  33.287  70.675  1.00  0.00           C  
ATOM    636  H2'   C    20      58.066  32.650  69.795  1.00  0.00           H  
ATOM    637  O2'   C    20      59.254  33.873  71.034  1.00  0.00           O  
ATOM    638 HO2'   C    20      59.657  34.007  70.173  1.00  0.00           H  
ATOM    639  O3'   C    20      57.096  35.224  69.450  1.00  0.00           O  
ATOM    640  P     C    21      56.095  35.520  68.255  1.00  0.00           P  
ATOM    641  OP1   C    21      56.404  36.881  67.835  1.00  0.00           O  
ATOM    642  OP2   C    21      54.661  35.230  68.568  1.00  0.00           O  
ATOM    643  O5'   C    21      56.666  34.605  67.034  1.00  0.00           O  
ATOM    644  C5'   C    21      58.007  34.733  66.613  1.00  0.00           C  
ATOM    645  H5'   C    21      58.587  35.166  67.429  1.00  0.00           H  
ATOM    646 H5''   C    21      58.064  35.398  65.751  1.00  0.00           H  
ATOM    647  C4'   C    21      58.551  33.331  66.067  1.00  0.00           C  
ATOM    648  H4'   C    21      59.617  33.345  65.840  1.00  0.00           H  
ATOM    649  O4'   C    21      58.343  32.463  67.202  1.00  0.00           O  
ATOM    650  C1'   C    21      58.104  31.134  66.618  1.00  0.00           C  
ATOM    651  H1'   C    21      58.832  30.489  67.109  1.00  0.00           H  
ATOM    652  N1    C    21      56.804  30.647  66.993  1.00  0.00           N  
ATOM    653  C6    C    21      55.916  31.396  67.749  1.00  0.00           C  
ATOM    654  H6    C    21      56.134  32.426  67.989  1.00  0.00           H  
ATOM    655  C5    C    21      54.803  30.829  68.337  1.00  0.00           C  
ATOM    656  H5    C    21      54.085  31.336  68.965  1.00  0.00           H  
ATOM    657  C4    C    21      54.511  29.453  67.970  1.00  0.00           C  
ATOM    658  N4    C    21      53.560  28.839  68.578  1.00  0.00           N  
ATOM    659  H41   C    21      53.001  29.370  69.230  1.00  0.00           H  
ATOM    660  H42   C    21      53.289  27.930  68.231  1.00  0.00           H  
ATOM    661  N3    C    21      55.348  28.715  67.271  1.00  0.00           N  
ATOM    662  C2    C    21      56.453  29.306  66.775  1.00  0.00           C  
ATOM    663  O2    C    21      57.181  28.490  66.154  1.00  0.00           O  
ATOM    664  C3'   C    21      57.825  32.711  64.874  1.00  0.00           C  
ATOM    665  H3'   C    21      56.765  32.919  65.025  1.00  0.00           H  
ATOM    666  C2'   C    21      58.203  31.216  65.070  1.00  0.00           C  
ATOM    667  H2'   C    21      57.553  30.519  64.541  1.00  0.00           H  
ATOM    668  O2'   C    21      59.571  31.065  64.680  1.00  0.00           O  
ATOM    669 HO2'   C    21      59.858  31.839  64.190  1.00  0.00           H  
ATOM    670  O3'   C    21      58.317  33.223  63.673  1.00  0.00           O  
ATOM    671  P     G    22      57.363  33.450  62.499  1.00  0.00           P  
ATOM    672  OP1   G    22      58.083  33.677  61.235  1.00  0.00           O  
ATOM    673  OP2   G    22      56.365  34.523  62.900  1.00  0.00           O  
ATOM    674  O5'   G    22      56.502  32.059  62.345  1.00  0.00           O  
ATOM    675  C5'   G    22      56.919  30.864  61.596  1.00  0.00           C  
ATOM    676  H5'   G    22      57.914  30.528  61.889  1.00  0.00           H  
ATOM    677 H5''   G    22      56.965  31.214  60.564  1.00  0.00           H  
ATOM    678  C4'   G    22      55.978  29.691  61.655  1.00  0.00           C  
ATOM    679  H4'   G    22      56.388  28.896  61.032  1.00  0.00           H  
ATOM    680  O4'   G    22      55.939  29.324  63.010  1.00  0.00           O  
ATOM    681  C1'   G    22      54.644  28.887  63.358  1.00  0.00           C  
ATOM    682  H1'   G    22      54.612  27.887  63.791  1.00  0.00           H  
ATOM    683  N9    G    22      53.957  29.810  64.249  1.00  0.00           N  
ATOM    684  C8    G    22      54.216  31.140  64.562  1.00  0.00           C  
ATOM    685  H8    G    22      54.964  31.695  64.014  1.00  0.00           H  
ATOM    686  N7    G    22      53.385  31.687  65.372  1.00  0.00           N  
ATOM    687  C5    G    22      52.538  30.659  65.684  1.00  0.00           C  
ATOM    688  C6    G    22      51.500  30.666  66.623  1.00  0.00           C  
ATOM    689  O6    G    22      51.178  31.509  67.436  1.00  0.00           O  
ATOM    690  N1    G    22      51.008  29.440  66.932  1.00  0.00           N  
ATOM    691  H1    G    22      50.337  29.497  67.685  1.00  0.00           H  
ATOM    692  C2    G    22      51.468  28.296  66.300  1.00  0.00           C  
ATOM    693  N2    G    22      51.023  27.109  66.577  1.00  0.00           N  
ATOM    694  H21   G    22      51.238  26.452  65.840  1.00  0.00           H  
ATOM    695  H22   G    22      50.313  27.013  67.289  1.00  0.00           H  
ATOM    696  N3    G    22      52.335  28.261  65.323  1.00  0.00           N  
ATOM    697  C4    G    22      52.922  29.492  65.146  1.00  0.00           C  
ATOM    698  C3'   G    22      54.562  29.961  61.171  1.00  0.00           C  
ATOM    699  H3'   G    22      54.354  30.976  61.510  1.00  0.00           H  
ATOM    700  C2'   G    22      53.811  28.958  62.046  1.00  0.00           C  
ATOM    701  H2'   G    22      52.802  29.301  62.272  1.00  0.00           H  
ATOM    702  O2'   G    22      53.741  27.642  61.439  1.00  0.00           O  
ATOM    703 HO2'   G    22      53.296  27.651  60.588  1.00  0.00           H  
ATOM    704  O3'   G    22      54.313  29.874  59.757  1.00  0.00           O  
ATOM    705  P     U    23      52.854  30.242  59.229  1.00  0.00           P  
ATOM    706  OP1   U    23      52.964  30.721  57.888  1.00  0.00           O  
ATOM    707  OP2   U    23      52.088  31.064  60.217  1.00  0.00           O  
ATOM    708  O5'   U    23      52.241  28.861  59.214  1.00  0.00           O  
ATOM    709  C5'   U    23      52.654  27.810  58.352  1.00  0.00           C  
ATOM    710  H5'   U    23      53.574  27.304  58.644  1.00  0.00           H  
ATOM    711 H5''   U    23      52.700  28.172  57.325  1.00  0.00           H  
ATOM    712  C4'   U    23      51.601  26.700  58.407  1.00  0.00           C  
ATOM    713  H4'   U    23      51.738  26.029  57.559  1.00  0.00           H  
ATOM    714  O4'   U    23      51.671  25.842  59.537  1.00  0.00           O  
ATOM    715  C1'   U    23      50.349  25.414  59.920  1.00  0.00           C  
ATOM    716  H1'   U    23      50.359  24.328  60.012  1.00  0.00           H  
ATOM    717  N1    U    23      49.930  25.957  61.219  1.00  0.00           N  
ATOM    718  C6    U    23      50.449  27.160  61.688  1.00  0.00           C  
ATOM    719  H6    U    23      51.161  27.670  61.057  1.00  0.00           H  
ATOM    720  C5    U    23      49.926  27.740  62.818  1.00  0.00           C  
ATOM    721  H5    U    23      50.226  28.687  63.241  1.00  0.00           H  
ATOM    722  C4    U    23      48.874  27.047  63.574  1.00  0.00           C  
ATOM    723  O4    U    23      48.368  27.523  64.614  1.00  0.00           O  
ATOM    724  N3    U    23      48.388  25.904  63.007  1.00  0.00           N  
ATOM    725  H3    U    23      47.777  25.326  63.567  1.00  0.00           H  
ATOM    726  C2    U    23      48.983  25.291  61.930  1.00  0.00           C  
ATOM    727  O2    U    23      48.525  24.226  61.620  1.00  0.00           O  
ATOM    728  C3'   U    23      50.184  27.163  58.254  1.00  0.00           C  
ATOM    729  H3'   U    23      49.966  28.011  58.903  1.00  0.00           H  
ATOM    730  C2'   U    23      49.450  25.932  58.762  1.00  0.00           C  
ATOM    731  H2'   U    23      48.487  26.160  59.218  1.00  0.00           H  
ATOM    732  O2'   U    23      49.417  24.961  57.745  1.00  0.00           O  
ATOM    733 HO2'   U    23      48.863  24.202  57.941  1.00  0.00           H  
ATOM    734  O3'   U    23      49.787  27.496  56.942  1.00  0.00           O  
ATOM    735  P     C    24      48.659  28.563  56.676  1.00  0.00           P  
ATOM    736  OP1   C    24      48.413  28.689  55.208  1.00  0.00           O  
ATOM    737  OP2   C    24      48.963  29.805  57.451  1.00  0.00           O  
ATOM    738  O5'   C    24      47.302  27.940  57.366  1.00  0.00           O  
ATOM    739  C5'   C    24      46.516  27.023  56.676  1.00  0.00           C  
ATOM    740  H5'   C    24      47.021  26.061  56.596  1.00  0.00           H  
ATOM    741 H5''   C    24      46.180  27.387  55.705  1.00  0.00           H  
ATOM    742  C4'   C    24      45.278  26.861  57.584  1.00  0.00           C  
ATOM    743  H4'   C    24      44.710  26.135  57.003  1.00  0.00           H  
ATOM    744  O4'   C    24      45.532  26.494  58.898  1.00  0.00           O  
ATOM    745  C1'   C    24      44.468  27.010  59.758  1.00  0.00           C  
ATOM    746  H1'   C    24      43.987  26.176  60.269  1.00  0.00           H  
ATOM    747  N1    C    24      45.054  27.923  60.764  1.00  0.00           N  
ATOM    748  C6    C    24      46.303  28.489  60.694  1.00  0.00           C  
ATOM    749  H6    C    24      46.871  28.235  59.812  1.00  0.00           H  
ATOM    750  C5    C    24      46.803  29.353  61.614  1.00  0.00           C  
ATOM    751  H5    C    24      47.804  29.729  61.460  1.00  0.00           H  
ATOM    752  C4    C    24      45.952  29.644  62.683  1.00  0.00           C  
ATOM    753  N4    C    24      46.488  30.311  63.654  1.00  0.00           N  
ATOM    754  H41   C    24      45.918  30.886  64.258  1.00  0.00           H  
ATOM    755  H42   C    24      47.413  30.717  63.652  1.00  0.00           H  
ATOM    756  N3    C    24      44.663  29.261  62.792  1.00  0.00           N  
ATOM    757  C2    C    24      44.226  28.360  61.799  1.00  0.00           C  
ATOM    758  O2    C    24      43.056  28.024  61.831  1.00  0.00           O  
ATOM    759  C3'   C    24      44.395  28.102  57.634  1.00  0.00           C  
ATOM    760  H3'   C    24      44.988  28.957  57.959  1.00  0.00           H  
ATOM    761  C2'   C    24      43.475  27.714  58.764  1.00  0.00           C  
ATOM    762  H2'   C    24      43.015  28.643  59.100  1.00  0.00           H  
ATOM    763  O2'   C    24      42.476  26.665  58.463  1.00  0.00           O  
ATOM    764 HO2'   C    24      42.111  26.182  59.208  1.00  0.00           H  
ATOM    765  O3'   C    24      43.807  28.282  56.380  1.00  0.00           O  
ATOM    766  P     U    25      43.233  29.675  56.014  1.00  0.00           P  
ATOM    767  OP1   U    25      42.582  29.481  54.687  1.00  0.00           O  
ATOM    768  OP2   U    25      44.232  30.710  56.115  1.00  0.00           O  
ATOM    769  O5'   U    25      42.083  29.963  57.068  1.00  0.00           O  
ATOM    770  C5'   U    25      40.851  29.200  57.123  1.00  0.00           C  
ATOM    771  H5'   U    25      41.049  28.132  57.211  1.00  0.00           H  
ATOM    772 H5''   U    25      40.307  29.412  56.202  1.00  0.00           H  
ATOM    773  C4'   U    25      39.986  29.567  58.326  1.00  0.00           C  
ATOM    774  H4'   U    25      39.108  28.929  58.426  1.00  0.00           H  
ATOM    775  O4'   U    25      40.683  29.537  59.623  1.00  0.00           O  
ATOM    776  C1'   U    25      40.218  30.513  60.527  1.00  0.00           C  
ATOM    777  H1'   U    25      39.676  30.076  61.366  1.00  0.00           H  
ATOM    778  N1    U    25      41.256  31.372  60.990  1.00  0.00           N  
ATOM    779  C6    U    25      42.528  31.357  60.446  1.00  0.00           C  
ATOM    780  H6    U    25      42.812  30.821  59.553  1.00  0.00           H  
ATOM    781  C5    U    25      43.442  32.196  60.958  1.00  0.00           C  
ATOM    782  H5    U    25      44.416  32.370  60.526  1.00  0.00           H  
ATOM    783  C4    U    25      43.214  33.009  62.082  1.00  0.00           C  
ATOM    784  O4    U    25      44.070  33.679  62.618  1.00  0.00           O  
ATOM    785  N3    U    25      41.942  32.863  62.608  1.00  0.00           N  
ATOM    786  H3    U    25      41.739  33.405  63.436  1.00  0.00           H  
ATOM    787  C2    U    25      40.931  32.106  62.081  1.00  0.00           C  
ATOM    788  O2    U    25      39.862  32.040  62.651  1.00  0.00           O  
ATOM    789  C3'   U    25      39.686  31.007  58.184  1.00  0.00           C  
ATOM    790  H3'   U    25      40.615  31.520  57.932  1.00  0.00           H  
ATOM    791  C2'   U    25      39.156  31.284  59.609  1.00  0.00           C  
ATOM    792  H2'   U    25      39.097  32.353  59.813  1.00  0.00           H  
ATOM    793  O2'   U    25      37.923  30.702  59.811  1.00  0.00           O  
ATOM    794 HO2'   U    25      38.078  29.757  59.749  1.00  0.00           H  
ATOM    795  O3'   U    25      38.675  31.166  57.148  1.00  0.00           O  
ATOM    796  P     U    26      38.444  32.500  56.454  1.00  0.00           P  
ATOM    797  OP1   U    26      37.381  32.419  55.430  1.00  0.00           O  
ATOM    798  OP2   U    26      39.845  32.916  56.016  1.00  0.00           O  
ATOM    799  O5'   U    26      37.928  33.528  57.604  1.00  0.00           O  
ATOM    800  C5'   U    26      36.672  33.411  58.303  1.00  0.00           C  
ATOM    801  H5'   U    26      36.679  32.370  58.627  1.00  0.00           H  
ATOM    802 H5''   U    26      35.838  33.466  57.603  1.00  0.00           H  
ATOM    803  C4'   U    26      36.520  34.205  59.559  1.00  0.00           C  
ATOM    804  H4'   U    26      35.533  34.022  59.984  1.00  0.00           H  
ATOM    805  O4'   U    26      37.418  33.835  60.549  1.00  0.00           O  
ATOM    806  C1'   U    26      37.642  34.963  61.374  1.00  0.00           C  
ATOM    807  H1'   U    26      37.246  34.888  62.387  1.00  0.00           H  
ATOM    808  N1    U    26      39.081  35.259  61.507  1.00  0.00           N  
ATOM    809  C6    U    26      39.992  34.964  60.543  1.00  0.00           C  
ATOM    810  H6    U    26      39.701  34.422  59.656  1.00  0.00           H  
ATOM    811  C5    U    26      41.216  35.397  60.589  1.00  0.00           C  
ATOM    812  H5    U    26      41.918  35.179  59.797  1.00  0.00           H  
ATOM    813  C4    U    26      41.654  36.165  61.729  1.00  0.00           C  
ATOM    814  O4    U    26      42.766  36.661  61.751  1.00  0.00           O  
ATOM    815  N3    U    26      40.715  36.357  62.751  1.00  0.00           N  
ATOM    816  H3    U    26      41.038  36.901  63.539  1.00  0.00           H  
ATOM    817  C2    U    26      39.422  35.968  62.687  1.00  0.00           C  
ATOM    818  O2    U    26      38.726  36.197  63.692  1.00  0.00           O  
ATOM    819  C3'   U    26      36.802  35.709  59.304  1.00  0.00           C  
ATOM    820  H3'   U    26      37.725  35.677  58.725  1.00  0.00           H  
ATOM    821  C2'   U    26      36.985  36.206  60.756  1.00  0.00           C  
ATOM    822  H2'   U    26      37.616  37.091  60.835  1.00  0.00           H  
ATOM    823  O2'   U    26      35.679  36.248  61.304  1.00  0.00           O  
ATOM    824 HO2'   U    26      35.223  36.700  60.591  1.00  0.00           H  
ATOM    825  O3'   U    26      35.761  36.418  58.604  1.00  0.00           O  
ATOM    826  P     A    27      35.816  37.911  58.184  1.00  0.00           P  
ATOM    827  OP1   A    27      34.694  38.085  57.260  1.00  0.00           O  
ATOM    828  OP2   A    27      37.203  38.159  57.768  1.00  0.00           O  
ATOM    829  O5'   A    27      35.682  38.767  59.556  1.00  0.00           O  
ATOM    830  C5'   A    27      34.459  39.053  60.249  1.00  0.00           C  
ATOM    831  H5'   A    27      33.689  38.301  60.421  1.00  0.00           H  
ATOM    832 H5''   A    27      33.827  39.841  59.837  1.00  0.00           H  
ATOM    833  C4'   A    27      34.815  39.585  61.606  1.00  0.00           C  
ATOM    834  H4'   A    27      33.923  39.520  62.229  1.00  0.00           H  
ATOM    835  O4'   A    27      35.967  38.984  62.244  1.00  0.00           O  
ATOM    836  C1'   A    27      36.878  39.871  62.893  1.00  0.00           C  
ATOM    837  H1'   A    27      37.031  39.666  63.952  1.00  0.00           H  
ATOM    838  N9    A    27      38.202  39.923  62.306  1.00  0.00           N  
ATOM    839  C8    A    27      38.606  39.432  61.119  1.00  0.00           C  
ATOM    840  H8    A    27      37.932  39.077  60.353  1.00  0.00           H  
ATOM    841  N7    A    27      39.906  39.302  60.995  1.00  0.00           N  
ATOM    842  C5    A    27      40.408  39.911  62.240  1.00  0.00           C  
ATOM    843  C6    A    27      41.681  40.153  62.811  1.00  0.00           C  
ATOM    844  N6    A    27      42.761  39.816  62.198  1.00  0.00           N  
ATOM    845  H61   A    27      42.801  39.367  61.294  1.00  0.00           H  
ATOM    846  H62   A    27      43.615  40.046  62.686  1.00  0.00           H  
ATOM    847  N1    A    27      41.832  40.798  64.025  1.00  0.00           N  
ATOM    848  C2    A    27      40.697  41.169  64.552  1.00  0.00           C  
ATOM    849  H2    A    27      40.911  41.765  65.427  1.00  0.00           H  
ATOM    850  N3    A    27      39.437  40.972  64.180  1.00  0.00           N  
ATOM    851  C4    A    27      39.333  40.321  62.988  1.00  0.00           C  
ATOM    852  C3'   A    27      35.165  41.047  61.547  1.00  0.00           C  
ATOM    853  H3'   A    27      35.586  41.224  60.557  1.00  0.00           H  
ATOM    854  C2'   A    27      36.187  41.230  62.712  1.00  0.00           C  
ATOM    855  H2'   A    27      36.994  41.905  62.427  1.00  0.00           H  
ATOM    856  O2'   A    27      35.583  41.571  64.012  1.00  0.00           O  
ATOM    857 HO2'   A    27      35.296  42.485  63.942  1.00  0.00           H  
ATOM    858  O3'   A    27      33.984  41.803  61.740  1.00  0.00           O  
ATOM    859  P     C    28      34.015  43.240  61.062  1.00  0.00           P  
ATOM    860  OP1   C    28      32.608  43.801  61.158  1.00  0.00           O  
ATOM    861  OP2   C    28      34.691  43.161  59.802  1.00  0.00           O  
ATOM    862  O5'   C    28      34.998  44.125  62.010  1.00  0.00           O  
ATOM    863  C5'   C    28      34.532  44.656  63.222  1.00  0.00           C  
ATOM    864  H5'   C    28      34.009  43.896  63.803  1.00  0.00           H  
ATOM    865 H5''   C    28      33.799  45.417  62.954  1.00  0.00           H  
ATOM    866  C4'   C    28      35.633  45.249  64.062  1.00  0.00           C  
ATOM    867  H4'   C    28      35.201  45.493  65.033  1.00  0.00           H  
ATOM    868  O4'   C    28      36.710  44.301  64.189  1.00  0.00           O  
ATOM    869  C1'   C    28      38.009  44.869  64.342  1.00  0.00           C  
ATOM    870  H1'   C    28      38.384  44.778  65.361  1.00  0.00           H  
ATOM    871  N1    C    28      38.923  44.343  63.300  1.00  0.00           N  
ATOM    872  C6    C    28      38.434  44.023  62.109  1.00  0.00           C  
ATOM    873  H6    C    28      37.418  44.179  61.777  1.00  0.00           H  
ATOM    874  C5    C    28      39.286  43.497  61.242  1.00  0.00           C  
ATOM    875  H5    C    28      38.918  43.225  60.264  1.00  0.00           H  
ATOM    876  C4    C    28      40.652  43.259  61.614  1.00  0.00           C  
ATOM    877  N4    C    28      41.472  42.676  60.835  1.00  0.00           N  
ATOM    878  H41   C    28      41.148  42.284  59.963  1.00  0.00           H  
ATOM    879  H42   C    28      42.406  42.447  61.145  1.00  0.00           H  
ATOM    880  N3    C    28      41.088  43.735  62.652  1.00  0.00           N  
ATOM    881  C2    C    28      40.287  44.290  63.526  1.00  0.00           C  
ATOM    882  O2    C    28      40.692  44.616  64.693  1.00  0.00           O  
ATOM    883  C3'   C    28      36.419  46.460  63.406  1.00  0.00           C  
ATOM    884  H3'   C    28      36.471  46.238  62.340  1.00  0.00           H  
ATOM    885  C2'   C    28      37.808  46.341  64.081  1.00  0.00           C  
ATOM    886  H2'   C    28      38.665  46.725  63.528  1.00  0.00           H  
ATOM    887  O2'   C    28      37.903  47.024  65.339  1.00  0.00           O  
ATOM    888 HO2'   C    28      37.028  46.831  65.684  1.00  0.00           H  
ATOM    889  O3'   C    28      35.781  47.608  63.763  1.00  0.00           O  
ATOM    890  P     A    29      35.828  48.856  62.837  1.00  0.00           P  
ATOM    891  OP1   A    29      34.867  49.910  63.284  1.00  0.00           O  
ATOM    892  OP2   A    29      35.673  48.316  61.454  1.00  0.00           O  
ATOM    893  O5'   A    29      37.301  49.460  62.938  1.00  0.00           O  
ATOM    894  C5'   A    29      37.717  50.170  64.106  1.00  0.00           C  
ATOM    895  H5'   A    29      37.520  49.440  64.891  1.00  0.00           H  
ATOM    896 H5''   A    29      37.051  51.032  64.146  1.00  0.00           H  
ATOM    897  C4'   A    29      39.147  50.596  64.050  1.00  0.00           C  
ATOM    898  H4'   A    29      39.331  51.303  64.859  1.00  0.00           H  
ATOM    899  O4'   A    29      40.137  49.542  64.364  1.00  0.00           O  
ATOM    900  C1'   A    29      41.202  49.748  63.513  1.00  0.00           C  
ATOM    901  H1'   A    29      42.178  49.556  63.958  1.00  0.00           H  
ATOM    902  N9    A    29      41.212  48.737  62.400  1.00  0.00           N  
ATOM    903  C8    A    29      40.185  47.891  62.085  1.00  0.00           C  
ATOM    904  H8    A    29      39.156  48.163  62.265  1.00  0.00           H  
ATOM    905  N7    A    29      40.581  46.867  61.351  1.00  0.00           N  
ATOM    906  C5    A    29      41.984  47.065  61.244  1.00  0.00           C  
ATOM    907  C6    A    29      43.047  46.502  60.511  1.00  0.00           C  
ATOM    908  N6    A    29      42.926  45.353  59.861  1.00  0.00           N  
ATOM    909  H61   A    29      42.059  44.839  59.925  1.00  0.00           H  
ATOM    910  H62   A    29      43.797  44.926  59.580  1.00  0.00           H  
ATOM    911  N1    A    29      44.321  46.940  60.550  1.00  0.00           N  
ATOM    912  C2    A    29      44.433  48.062  61.219  1.00  0.00           C  
ATOM    913  H2    A    29      45.343  48.636  61.308  1.00  0.00           H  
ATOM    914  N3    A    29      43.545  48.764  61.929  1.00  0.00           N  
ATOM    915  C4    A    29      42.346  48.196  61.859  1.00  0.00           C  
ATOM    916  C3'   A    29      39.517  51.288  62.719  1.00  0.00           C  
ATOM    917  H3'   A    29      39.107  50.629  61.954  1.00  0.00           H  
ATOM    918  C2'   A    29      41.033  51.078  62.848  1.00  0.00           C  
ATOM    919  H2'   A    29      41.512  51.042  61.870  1.00  0.00           H  
ATOM    920  O2'   A    29      41.733  52.053  63.641  1.00  0.00           O  
ATOM    921 HO2'   A    29      42.167  52.696  63.075  1.00  0.00           H  
ATOM    922  O3'   A    29      39.301  52.733  62.713  1.00  0.00           O  
ATOM    923  P     C    30      38.980  53.404  61.301  1.00  0.00           P  
ATOM    924  OP1   C    30      38.758  54.895  61.534  1.00  0.00           O  
ATOM    925  OP2   C    30      37.850  52.743  60.625  1.00  0.00           O  
ATOM    926  O5'   C    30      40.354  53.163  60.386  1.00  0.00           O  
ATOM    927  C5'   C    30      41.412  54.084  60.507  1.00  0.00           C  
ATOM    928  H5'   C    30      41.725  54.104  61.551  1.00  0.00           H  
ATOM    929 H5''   C    30      41.033  55.071  60.239  1.00  0.00           H  
ATOM    930  C4'   C    30      42.622  53.703  59.623  1.00  0.00           C  
ATOM    931  H4'   C    30      43.459  54.380  59.791  1.00  0.00           H  
ATOM    932  O4'   C    30      43.253  52.495  60.046  1.00  0.00           O  
ATOM    933  C1'   C    30      43.899  51.878  58.936  1.00  0.00           C  
ATOM    934  H1'   C    30      44.983  51.835  59.051  1.00  0.00           H  
ATOM    935  N1    C    30      43.391  50.437  58.785  1.00  0.00           N  
ATOM    936  C6    C    30      42.126  50.144  59.145  1.00  0.00           C  
ATOM    937  H6    C    30      41.627  50.807  59.836  1.00  0.00           H  
ATOM    938  C5    C    30      41.526  49.075  58.564  1.00  0.00           C  
ATOM    939  H5    C    30      40.490  48.908  58.821  1.00  0.00           H  
ATOM    940  C4    C    30      42.230  48.166  57.758  1.00  0.00           C  
ATOM    941  N4    C    30      41.615  47.121  57.363  1.00  0.00           N  
ATOM    942  H41   C    30      42.228  46.415  56.981  1.00  0.00           H  
ATOM    943  H42   C    30      40.693  46.969  57.746  1.00  0.00           H  
ATOM    944  N3    C    30      43.513  48.400  57.420  1.00  0.00           N  
ATOM    945  C2    C    30      44.096  49.558  57.934  1.00  0.00           C  
ATOM    946  O2    C    30      45.210  49.851  57.631  1.00  0.00           O  
ATOM    947  C3'   C    30      42.311  53.578  58.087  1.00  0.00           C  
ATOM    948  H3'   C    30      41.404  52.996  57.922  1.00  0.00           H  
ATOM    949  C2'   C    30      43.577  52.736  57.666  1.00  0.00           C  
ATOM    950  H2'   C    30      43.399  52.024  56.860  1.00  0.00           H  
ATOM    951  O2'   C    30      44.618  53.689  57.435  1.00  0.00           O  
ATOM    952 HO2'   C    30      44.139  54.501  57.252  1.00  0.00           H  
ATOM    953  O3'   C    30      42.192  54.828  57.493  1.00  0.00           O  
ATOM    954  P     C    31      41.515  54.884  56.088  1.00  0.00           P  
ATOM    955  OP1   C    31      41.565  56.294  55.645  1.00  0.00           O  
ATOM    956  OP2   C    31      40.218  54.157  55.998  1.00  0.00           O  
ATOM    957  O5'   C    31      42.545  54.083  55.200  1.00  0.00           O  
ATOM    958  C5'   C    31      43.531  54.864  54.572  1.00  0.00           C  
ATOM    959  H5'   C    31      44.145  55.215  55.401  1.00  0.00           H  
ATOM    960 H5''   C    31      43.220  55.778  54.065  1.00  0.00           H  
ATOM    961  C4'   C    31      44.196  54.038  53.500  1.00  0.00           C  
ATOM    962  H4'   C    31      44.915  54.679  52.990  1.00  0.00           H  
ATOM    963  O4'   C    31      44.874  52.938  54.119  1.00  0.00           O  
ATOM    964  C1'   C    31      44.922  51.869  53.134  1.00  0.00           C  
ATOM    965  H1'   C    31      45.960  51.603  52.933  1.00  0.00           H  
ATOM    966  N1    C    31      44.043  50.734  53.653  1.00  0.00           N  
ATOM    967  C6    C    31      43.017  50.787  54.589  1.00  0.00           C  
ATOM    968  H6    C    31      42.793  51.754  55.013  1.00  0.00           H  
ATOM    969  C5    C    31      42.277  49.663  54.778  1.00  0.00           C  
ATOM    970  H5    C    31      41.444  49.782  55.455  1.00  0.00           H  
ATOM    971  C4    C    31      42.559  48.460  54.094  1.00  0.00           C  
ATOM    972  N4    C    31      42.000  47.370  54.396  1.00  0.00           N  
ATOM    973  H41   C    31      41.324  47.248  55.136  1.00  0.00           H  
ATOM    974  H42   C    31      42.245  46.514  53.918  1.00  0.00           H  
ATOM    975  N3    C    31      43.612  48.334  53.334  1.00  0.00           N  
ATOM    976  C2    C    31      44.347  49.455  53.122  1.00  0.00           C  
ATOM    977  O2    C    31      45.341  49.260  52.417  1.00  0.00           O  
ATOM    978  C3'   C    31      43.242  53.457  52.469  1.00  0.00           C  
ATOM    979  H3'   C    31      42.406  53.051  53.039  1.00  0.00           H  
ATOM    980  C2'   C    31      44.240  52.389  51.835  1.00  0.00           C  
ATOM    981  H2'   C    31      43.672  51.612  51.325  1.00  0.00           H  
ATOM    982  O2'   C    31      45.230  52.945  50.939  1.00  0.00           O  
ATOM    983 HO2'   C    31      44.972  53.868  50.884  1.00  0.00           H  
ATOM    984  O3'   C    31      42.728  54.309  51.451  1.00  0.00           O  
ATOM    985  P     G    32      41.411  53.922  50.614  1.00  0.00           P  
ATOM    986  OP1   G    32      41.105  55.175  49.842  1.00  0.00           O  
ATOM    987  OP2   G    32      40.410  53.382  51.521  1.00  0.00           O  
ATOM    988  O5'   G    32      41.823  52.808  49.583  1.00  0.00           O  
ATOM    989  C5'   G    32      42.568  53.135  48.377  1.00  0.00           C  
ATOM    990  H5'   G    32      43.486  53.621  48.705  1.00  0.00           H  
ATOM    991 H5''   G    32      41.913  53.748  47.758  1.00  0.00           H  
ATOM    992  C4'   G    32      42.898  51.774  47.738  1.00  0.00           C  
ATOM    993  H4'   G    32      43.535  52.010  46.885  1.00  0.00           H  
ATOM    994  O4'   G    32      43.703  51.054  48.671  1.00  0.00           O  
ATOM    995  C1'   G    32      43.301  49.692  48.718  1.00  0.00           C  
ATOM    996  H1'   G    32      44.154  49.030  48.570  1.00  0.00           H  
ATOM    997  N9    G    32      42.381  49.155  49.834  1.00  0.00           N  
ATOM    998  C8    G    32      41.698  49.809  50.801  1.00  0.00           C  
ATOM    999  H8    G    32      41.712  50.876  50.965  1.00  0.00           H  
ATOM   1000  N7    G    32      40.817  49.056  51.431  1.00  0.00           N  
ATOM   1001  C5    G    32      41.022  47.812  50.848  1.00  0.00           C  
ATOM   1002  C6    G    32      40.260  46.572  50.998  1.00  0.00           C  
ATOM   1003  O6    G    32      39.434  46.396  51.883  1.00  0.00           O  
ATOM   1004  N1    G    32      40.605  45.466  50.164  1.00  0.00           N  
ATOM   1005  H1    G    32      40.184  44.562  50.325  1.00  0.00           H  
ATOM   1006  C2    G    32      41.692  45.636  49.328  1.00  0.00           C  
ATOM   1007  N2    G    32      41.984  44.652  48.514  1.00  0.00           N  
ATOM   1008  H21   G    32      42.715  44.835  47.842  1.00  0.00           H  
ATOM   1009  H22   G    32      41.489  43.780  48.635  1.00  0.00           H  
ATOM   1010  N3    G    32      42.391  46.776  49.135  1.00  0.00           N  
ATOM   1011  C4    G    32      42.057  47.826  49.952  1.00  0.00           C  
ATOM   1012  C3'   G    32      41.699  50.882  47.319  1.00  0.00           C  
ATOM   1013  H3'   G    32      40.874  50.854  48.032  1.00  0.00           H  
ATOM   1014  C2'   G    32      42.436  49.547  47.414  1.00  0.00           C  
ATOM   1015  H2'   G    32      41.678  48.770  47.510  1.00  0.00           H  
ATOM   1016  O2'   G    32      43.324  49.298  46.291  1.00  0.00           O  
ATOM   1017 HO2'   G    32      42.782  49.235  45.502  1.00  0.00           H  
ATOM   1018  O3'   G    32      41.246  51.220  46.015  1.00  0.00           O  
ATOM   1019  P     U    33      39.753  51.760  45.769  1.00  0.00           P  
ATOM   1020  OP1   U    33      39.526  52.086  44.345  1.00  0.00           O  
ATOM   1021  OP2   U    33      39.347  52.715  46.817  1.00  0.00           O  
ATOM   1022  O5'   U    33      38.951  50.452  46.052  1.00  0.00           O  
ATOM   1023  C5'   U    33      39.114  49.309  45.283  1.00  0.00           C  
ATOM   1024  H5'   U    33      40.167  49.223  45.013  1.00  0.00           H  
ATOM   1025 H5''   U    33      38.549  49.352  44.352  1.00  0.00           H  
ATOM   1026  C4'   U    33      38.602  48.074  45.927  1.00  0.00           C  
ATOM   1027  H4'   U    33      38.930  47.246  45.298  1.00  0.00           H  
ATOM   1028  O4'   U    33      39.109  47.772  47.275  1.00  0.00           O  
ATOM   1029  C1'   U    33      38.169  47.032  47.982  1.00  0.00           C  
ATOM   1030  H1'   U    33      38.467  46.007  48.199  1.00  0.00           H  
ATOM   1031  N1    U    33      37.760  47.802  49.216  1.00  0.00           N  
ATOM   1032  C6    U    33      37.956  49.153  49.482  1.00  0.00           C  
ATOM   1033  H6    U    33      38.559  49.692  48.767  1.00  0.00           H  
ATOM   1034  C5    U    33      37.486  49.734  50.638  1.00  0.00           C  
ATOM   1035  H5    U    33      37.720  50.779  50.782  1.00  0.00           H  
ATOM   1036  C4    U    33      36.942  48.930  51.742  1.00  0.00           C  
ATOM   1037  O4    U    33      36.544  49.342  52.839  1.00  0.00           O  
ATOM   1038  N3    U    33      36.696  47.648  51.391  1.00  0.00           N  
ATOM   1039  H3    U    33      36.066  47.121  51.978  1.00  0.00           H  
ATOM   1040  C2    U    33      37.028  47.051  50.202  1.00  0.00           C  
ATOM   1041  O2    U    33      36.729  45.877  50.015  1.00  0.00           O  
ATOM   1042  C3'   U    33      37.129  48.068  46.081  1.00  0.00           C  
ATOM   1043  H3'   U    33      36.850  48.954  46.651  1.00  0.00           H  
ATOM   1044  C2'   U    33      37.003  46.811  47.009  1.00  0.00           C  
ATOM   1045  H2'   U    33      36.042  46.788  47.524  1.00  0.00           H  
ATOM   1046  O2'   U    33      37.246  45.615  46.301  1.00  0.00           O  
ATOM   1047 HO2'   U    33      36.470  45.421  45.770  1.00  0.00           H  
ATOM   1048  O3'   U    33      36.436  47.911  44.922  1.00  0.00           O  
ATOM   1049  P     G    34      34.864  47.888  44.848  1.00  0.00           P  
ATOM   1050  OP1   G    34      34.441  48.267  43.478  1.00  0.00           O  
ATOM   1051  OP2   G    34      34.349  48.632  46.005  1.00  0.00           O  
ATOM   1052  O5'   G    34      34.472  46.296  45.061  1.00  0.00           O  
ATOM   1053  C5'   G    34      34.495  45.327  43.999  1.00  0.00           C  
ATOM   1054  H5'   G    34      35.490  45.297  43.556  1.00  0.00           H  
ATOM   1055 H5''   G    34      33.847  45.601  43.167  1.00  0.00           H  
ATOM   1056  C4'   G    34      34.155  43.839  44.372  1.00  0.00           C  
ATOM   1057  H4'   G    34      34.608  43.139  43.670  1.00  0.00           H  
ATOM   1058  O4'   G    34      34.548  43.569  45.703  1.00  0.00           O  
ATOM   1059  C1'   G    34      33.701  42.690  46.337  1.00  0.00           C  
ATOM   1060  H1'   G    34      34.186  41.749  46.594  1.00  0.00           H  
ATOM   1061  N9    G    34      33.052  43.344  47.534  1.00  0.00           N  
ATOM   1062  C8    G    34      33.142  44.721  47.822  1.00  0.00           C  
ATOM   1063  H8    G    34      33.699  45.456  47.259  1.00  0.00           H  
ATOM   1064  N7    G    34      32.638  44.920  49.011  1.00  0.00           N  
ATOM   1065  C5    G    34      32.063  43.676  49.419  1.00  0.00           C  
ATOM   1066  C6    G    34      31.425  43.352  50.633  1.00  0.00           C  
ATOM   1067  O6    G    34      31.265  44.097  51.631  1.00  0.00           O  
ATOM   1068  N1    G    34      30.870  42.093  50.665  1.00  0.00           N  
ATOM   1069  H1    G    34      30.394  41.811  51.510  1.00  0.00           H  
ATOM   1070  C2    G    34      31.103  41.181  49.618  1.00  0.00           C  
ATOM   1071  N2    G    34      30.782  39.929  49.826  1.00  0.00           N  
ATOM   1072  H21   G    34      31.210  39.211  49.260  1.00  0.00           H  
ATOM   1073  H22   G    34      30.362  39.622  50.692  1.00  0.00           H  
ATOM   1074  N3    G    34      31.765  41.458  48.473  1.00  0.00           N  
ATOM   1075  C4    G    34      32.175  42.751  48.409  1.00  0.00           C  
ATOM   1076  C3'   G    34      32.625  43.646  44.359  1.00  0.00           C  
ATOM   1077  H3'   G    34      32.276  44.475  44.975  1.00  0.00           H  
ATOM   1078  C2'   G    34      32.677  42.377  45.231  1.00  0.00           C  
ATOM   1079  H2'   G    34      31.713  42.061  45.627  1.00  0.00           H  
ATOM   1080  O2'   G    34      33.200  41.326  44.530  1.00  0.00           O  
ATOM   1081 HO2'   G    34      32.834  40.621  45.069  1.00  0.00           H  
ATOM   1082  O3'   G    34      32.064  43.545  42.997  1.00  0.00           O  
ATOM   1083  P     C    35      30.561  43.860  42.837  1.00  0.00           P  
ATOM   1084  OP1   C    35      30.334  43.890  41.412  1.00  0.00           O  
ATOM   1085  OP2   C    35      30.194  45.035  43.657  1.00  0.00           O  
ATOM   1086  O5'   C    35      30.002  42.487  43.519  1.00  0.00           O  
ATOM   1087  C5'   C    35      29.706  41.328  42.742  1.00  0.00           C  
ATOM   1088  H5'   C    35      30.657  40.932  42.387  1.00  0.00           H  
ATOM   1089 H5''   C    35      29.069  41.445  41.865  1.00  0.00           H  
ATOM   1090  C4'   C    35      29.114  40.235  43.644  1.00  0.00           C  
ATOM   1091  H4'   C    35      29.090  39.270  43.138  1.00  0.00           H  
ATOM   1092  O4'   C    35      29.690  40.076  44.961  1.00  0.00           O  
ATOM   1093  C1'   C    35      28.695  39.977  45.982  1.00  0.00           C  
ATOM   1094  H1'   C    35      28.891  39.092  46.587  1.00  0.00           H  
ATOM   1095  N1    C    35      28.525  41.230  46.948  1.00  0.00           N  
ATOM   1096  C6    C    35      28.928  42.504  46.677  1.00  0.00           C  
ATOM   1097  H6    C    35      29.361  42.651  45.699  1.00  0.00           H  
ATOM   1098  C5    C    35      28.884  43.534  47.597  1.00  0.00           C  
ATOM   1099  H5    C    35      29.341  44.495  47.414  1.00  0.00           H  
ATOM   1100  C4    C    35      28.342  43.158  48.851  1.00  0.00           C  
ATOM   1101  N4    C    35      28.261  44.021  49.788  1.00  0.00           N  
ATOM   1102  H41   C    35      28.618  44.963  49.723  1.00  0.00           H  
ATOM   1103  H42   C    35      28.067  43.683  50.720  1.00  0.00           H  
ATOM   1104  N3    C    35      27.854  41.995  49.085  1.00  0.00           N  
ATOM   1105  C2    C    35      27.880  40.998  48.157  1.00  0.00           C  
ATOM   1106  O2    C    35      27.318  39.933  48.358  1.00  0.00           O  
ATOM   1107  C3'   C    35      27.680  40.622  43.970  1.00  0.00           C  
ATOM   1108  H3'   C    35      27.544  41.656  44.288  1.00  0.00           H  
ATOM   1109  C2'   C    35      27.443  39.764  45.155  1.00  0.00           C  
ATOM   1110  H2'   C    35      26.613  40.221  45.694  1.00  0.00           H  
ATOM   1111  O2'   C    35      27.185  38.468  44.876  1.00  0.00           O  
ATOM   1112 HO2'   C    35      26.476  38.498  44.229  1.00  0.00           H  
ATOM   1113  O3'   C    35      26.708  40.310  42.878  1.00  0.00           O  
ATOM   1114  P     G    36      25.560  41.347  42.544  1.00  0.00           P  
ATOM   1115  OP1   G    36      24.900  40.865  41.274  1.00  0.00           O  
ATOM   1116  OP2   G    36      26.171  42.646  42.531  1.00  0.00           O  
ATOM   1117  O5'   G    36      24.590  41.231  43.790  1.00  0.00           O  
ATOM   1118  C5'   G    36      23.630  40.130  43.855  1.00  0.00           C  
ATOM   1119  H5'   G    36      24.042  39.227  43.405  1.00  0.00           H  
ATOM   1120 H5''   G    36      22.721  40.480  43.367  1.00  0.00           H  
ATOM   1121  C4'   G    36      23.267  39.686  45.281  1.00  0.00           C  
ATOM   1122  H4'   G    36      23.091  38.611  45.280  1.00  0.00           H  
ATOM   1123  O4'   G    36      24.265  39.924  46.240  1.00  0.00           O  
ATOM   1124  C1'   G    36      23.733  40.260  47.484  1.00  0.00           C  
ATOM   1125  H1'   G    36      23.904  39.525  48.271  1.00  0.00           H  
ATOM   1126  N9    G    36      24.296  41.555  47.845  1.00  0.00           N  
ATOM   1127  C8    G    36      24.691  42.531  46.968  1.00  0.00           C  
ATOM   1128  H8    G    36      24.767  42.428  45.896  1.00  0.00           H  
ATOM   1129  N7    G    36      24.935  43.720  47.529  1.00  0.00           N  
ATOM   1130  C5    G    36      24.659  43.472  48.878  1.00  0.00           C  
ATOM   1131  C6    G    36      24.688  44.307  50.012  1.00  0.00           C  
ATOM   1132  O6    G    36      25.079  45.479  50.144  1.00  0.00           O  
ATOM   1133  N1    G    36      24.035  43.691  51.137  1.00  0.00           N  
ATOM   1134  H1    G    36      24.014  44.244  51.982  1.00  0.00           H  
ATOM   1135  C2    G    36      23.609  42.406  51.140  1.00  0.00           C  
ATOM   1136  N2    G    36      22.761  42.072  52.122  1.00  0.00           N  
ATOM   1137  H21   G    36      22.222  41.222  52.045  1.00  0.00           H  
ATOM   1138  H22   G    36      22.566  42.717  52.874  1.00  0.00           H  
ATOM   1139  N3    G    36      23.697  41.587  50.076  1.00  0.00           N  
ATOM   1140  C4    G    36      24.273  42.184  49.012  1.00  0.00           C  
ATOM   1141  C3'   G    36      22.125  40.555  45.744  1.00  0.00           C  
ATOM   1142  H3'   G    36      22.337  41.566  45.395  1.00  0.00           H  
ATOM   1143  C2'   G    36      22.175  40.459  47.310  1.00  0.00           C  
ATOM   1144  H2'   G    36      21.849  41.392  47.770  1.00  0.00           H  
ATOM   1145  O2'   G    36      21.595  39.251  47.796  1.00  0.00           O  
ATOM   1146 HO2'   G    36      20.660  39.259  47.579  1.00  0.00           H  
ATOM   1147  O3'   G    36      20.844  40.117  45.217  1.00  0.00           O  
ATOM   1148  P     G    37      19.524  41.017  45.121  1.00  0.00           P  
ATOM   1149  OP1   G    37      18.421  40.326  44.419  1.00  0.00           O  
ATOM   1150  OP2   G    37      19.911  42.297  44.539  1.00  0.00           O  
ATOM   1151  O5'   G    37      19.118  41.207  46.677  1.00  0.00           O  
ATOM   1152  C5'   G    37      18.286  40.109  47.312  1.00  0.00           C  
ATOM   1153  H5'   G    37      18.862  39.186  47.365  1.00  0.00           H  
ATOM   1154 H5''   G    37      17.379  39.878  46.753  1.00  0.00           H  
ATOM   1155  C4'   G    37      17.864  40.572  48.717  1.00  0.00           C  
ATOM   1156  H4'   G    37      17.265  39.766  49.141  1.00  0.00           H  
ATOM   1157  O4'   G    37      19.010  40.736  49.622  1.00  0.00           O  
ATOM   1158  C1'   G    37      18.753  41.818  50.437  1.00  0.00           C  
ATOM   1159  H1'   G    37      18.964  41.354  51.401  1.00  0.00           H  
ATOM   1160  N9    G    37      19.670  42.990  50.305  1.00  0.00           N  
ATOM   1161  C8    G    37      20.342  43.306  49.205  1.00  0.00           C  
ATOM   1162  H8    G    37      20.169  42.744  48.299  1.00  0.00           H  
ATOM   1163  N7    G    37      21.267  44.245  49.369  1.00  0.00           N  
ATOM   1164  C5    G    37      20.980  44.673  50.686  1.00  0.00           C  
ATOM   1165  C6    G    37      21.598  45.654  51.531  1.00  0.00           C  
ATOM   1166  O6    G    37      22.507  46.430  51.277  1.00  0.00           O  
ATOM   1167  N1    G    37      20.992  45.795  52.731  1.00  0.00           N  
ATOM   1168  H1    G    37      21.308  46.693  53.068  1.00  0.00           H  
ATOM   1169  C2    G    37      20.032  45.014  53.212  1.00  0.00           C  
ATOM   1170  N2    G    37      19.530  45.270  54.381  1.00  0.00           N  
ATOM   1171  H21   G    37      18.626  44.873  54.594  1.00  0.00           H  
ATOM   1172  H22   G    37      19.870  46.021  54.965  1.00  0.00           H  
ATOM   1173  N3    G    37      19.477  44.027  52.529  1.00  0.00           N  
ATOM   1174  C4    G    37      20.010  43.956  51.259  1.00  0.00           C  
ATOM   1175  C3'   G    37      17.076  41.893  48.772  1.00  0.00           C  
ATOM   1176  H3'   G    37      17.582  42.677  48.209  1.00  0.00           H  
ATOM   1177  C2'   G    37      17.320  42.185  50.316  1.00  0.00           C  
ATOM   1178  H2'   G    37      17.142  43.239  50.530  1.00  0.00           H  
ATOM   1179  O2'   G    37      16.506  41.380  51.183  1.00  0.00           O  
ATOM   1180 HO2'   G    37      15.729  41.237  50.637  1.00  0.00           H  
ATOM   1181  O3'   G    37      15.712  41.844  48.411  1.00  0.00           O  
ATOM   1182  P     C    38      15.024  42.885  47.523  1.00  0.00           P  
ATOM   1183  OP1   C    38      13.657  42.314  47.313  1.00  0.00           O  
ATOM   1184  OP2   C    38      15.873  43.081  46.335  1.00  0.00           O  
ATOM   1185  O5'   C    38      14.842  44.222  48.313  1.00  0.00           O  
ATOM   1186  C5'   C    38      14.154  44.276  49.506  1.00  0.00           C  
ATOM   1187  H5'   C    38      14.387  43.375  50.073  1.00  0.00           H  
ATOM   1188 H5''   C    38      13.068  44.216  49.432  1.00  0.00           H  
ATOM   1189  C4'   C    38      14.511  45.406  50.592  1.00  0.00           C  
ATOM   1190  H4'   C    38      13.988  45.282  51.541  1.00  0.00           H  
ATOM   1191  O4'   C    38      15.959  45.392  50.828  1.00  0.00           O  
ATOM   1192  C1'   C    38      16.406  46.652  51.217  1.00  0.00           C  
ATOM   1193  H1'   C    38      16.837  46.630  52.218  1.00  0.00           H  
ATOM   1194  N1    C    38      17.589  46.979  50.308  1.00  0.00           N  
ATOM   1195  C6    C    38      17.666  46.412  49.035  1.00  0.00           C  
ATOM   1196  H6    C    38      16.837  45.826  48.667  1.00  0.00           H  
ATOM   1197  C5    C    38      18.687  46.688  48.277  1.00  0.00           C  
ATOM   1198  H5    C    38      18.696  46.374  47.243  1.00  0.00           H  
ATOM   1199  C4    C    38      19.650  47.636  48.765  1.00  0.00           C  
ATOM   1200  N4    C    38      20.459  48.146  47.973  1.00  0.00           N  
ATOM   1201  H41   C    38      21.147  48.760  48.385  1.00  0.00           H  
ATOM   1202  H42   C    38      20.660  47.619  47.135  1.00  0.00           H  
ATOM   1203  N3    C    38      19.611  48.102  49.999  1.00  0.00           N  
ATOM   1204  C2    C    38      18.595  47.793  50.801  1.00  0.00           C  
ATOM   1205  O2    C    38      18.668  48.218  51.955  1.00  0.00           O  
ATOM   1206  C3'   C    38      14.460  46.842  50.062  1.00  0.00           C  
ATOM   1207  H3'   C    38      14.846  46.783  49.045  1.00  0.00           H  
ATOM   1208  C2'   C    38      15.277  47.612  51.021  1.00  0.00           C  
ATOM   1209  H2'   C    38      15.466  48.624  50.663  1.00  0.00           H  
ATOM   1210  O2'   C    38      14.666  47.573  52.345  1.00  0.00           O  
ATOM   1211 HO2'   C    38      13.722  47.514  52.182  1.00  0.00           H  
ATOM   1212  O3'   C    38      13.162  47.468  50.005  1.00  0.00           O  
ATOM   1213  P     A    39      12.928  48.740  49.048  1.00  0.00           P  
ATOM   1214  OP1   A    39      11.483  48.840  49.031  1.00  0.00           O  
ATOM   1215  OP2   A    39      13.628  48.515  47.778  1.00  0.00           O  
ATOM   1216  O5'   A    39      13.553  49.999  49.820  1.00  0.00           O  
ATOM   1217  C5'   A    39      13.137  50.399  51.041  1.00  0.00           C  
ATOM   1218  H5'   A    39      12.976  49.599  51.764  1.00  0.00           H  
ATOM   1219 H5''   A    39      12.192  50.936  50.953  1.00  0.00           H  
ATOM   1220  C4'   A    39      14.177  51.364  51.596  1.00  0.00           C  
ATOM   1221  H4'   A    39      14.016  51.464  52.670  1.00  0.00           H  
ATOM   1222  O4'   A    39      15.549  50.973  51.592  1.00  0.00           O  
ATOM   1223  C1'   A    39      16.386  52.050  51.291  1.00  0.00           C  
ATOM   1224  H1'   A    39      17.218  52.197  51.979  1.00  0.00           H  
ATOM   1225  N9    A    39      16.997  51.701  50.013  1.00  0.00           N  
ATOM   1226  C8    A    39      16.622  50.818  49.050  1.00  0.00           C  
ATOM   1227  H8    A    39      15.684  50.284  49.022  1.00  0.00           H  
ATOM   1228  N7    A    39      17.531  50.469  48.186  1.00  0.00           N  
ATOM   1229  C5    A    39      18.597  51.400  48.484  1.00  0.00           C  
ATOM   1230  C6    A    39      19.775  51.819  47.866  1.00  0.00           C  
ATOM   1231  N6    A    39      20.308  51.220  46.768  1.00  0.00           N  
ATOM   1232  H61   A    39      21.095  51.650  46.303  1.00  0.00           H  
ATOM   1233  H62   A    39      19.920  50.395  46.334  1.00  0.00           H  
ATOM   1234  N1    A    39      20.468  52.825  48.299  1.00  0.00           N  
ATOM   1235  C2    A    39      19.965  53.516  49.347  1.00  0.00           C  
ATOM   1236  H2    A    39      20.580  54.289  49.784  1.00  0.00           H  
ATOM   1237  N3    A    39      18.909  53.262  50.082  1.00  0.00           N  
ATOM   1238  C4    A    39      18.176  52.180  49.550  1.00  0.00           C  
ATOM   1239  C3'   A    39      14.159  52.713  50.865  1.00  0.00           C  
ATOM   1240  H3'   A    39      14.185  52.603  49.781  1.00  0.00           H  
ATOM   1241  C2'   A    39      15.538  53.315  51.263  1.00  0.00           C  
ATOM   1242  H2'   A    39      16.000  53.976  50.530  1.00  0.00           H  
ATOM   1243  O2'   A    39      15.563  53.793  52.569  1.00  0.00           O  
ATOM   1244 HO2'   A    39      14.726  54.210  52.785  1.00  0.00           H  
ATOM   1245  O3'   A    39      13.140  53.607  51.348  1.00  0.00           O  
ATOM   1246  P     C    40      12.270  54.413  50.342  1.00  0.00           P  
ATOM   1247  OP1   C    40      11.312  55.226  51.101  1.00  0.00           O  
ATOM   1248  OP2   C    40      11.730  53.436  49.395  1.00  0.00           O  
ATOM   1249  O5'   C    40      13.241  55.346  49.579  1.00  0.00           O  
ATOM   1250  C5'   C    40      13.916  56.325  50.141  1.00  0.00           C  
ATOM   1251  H5'   C    40      14.382  56.062  51.091  1.00  0.00           H  
ATOM   1252 H5''   C    40      13.231  57.108  50.466  1.00  0.00           H  
ATOM   1253  C4'   C    40      15.029  56.907  49.256  1.00  0.00           C  
ATOM   1254  H4'   C    40      15.321  57.875  49.665  1.00  0.00           H  
ATOM   1255  O4'   C    40      16.177  56.105  49.287  1.00  0.00           O  
ATOM   1256  C1'   C    40      16.854  56.221  48.068  1.00  0.00           C  
ATOM   1257  H1'   C    40      17.905  56.423  48.271  1.00  0.00           H  
ATOM   1258  N1    C    40      16.709  54.948  47.296  1.00  0.00           N  
ATOM   1259  C6    C    40      15.589  54.169  47.355  1.00  0.00           C  
ATOM   1260  H6    C    40      14.754  54.427  47.989  1.00  0.00           H  
ATOM   1261  C5    C    40      15.518  52.974  46.778  1.00  0.00           C  
ATOM   1262  H5    C    40      14.595  52.425  46.895  1.00  0.00           H  
ATOM   1263  C4    C    40      16.638  52.541  45.985  1.00  0.00           C  
ATOM   1264  N4    C    40      16.490  51.451  45.281  1.00  0.00           N  
ATOM   1265  H41   C    40      17.286  51.159  44.733  1.00  0.00           H  
ATOM   1266  H42   C    40      15.574  51.026  45.238  1.00  0.00           H  
ATOM   1267  N3    C    40      17.754  53.294  45.880  1.00  0.00           N  
ATOM   1268  C2    C    40      17.777  54.504  46.507  1.00  0.00           C  
ATOM   1269  O2    C    40      18.852  55.129  46.566  1.00  0.00           O  
ATOM   1270  C3'   C    40      14.698  57.287  47.765  1.00  0.00           C  
ATOM   1271  H3'   C    40      14.081  56.451  47.437  1.00  0.00           H  
ATOM   1272  C2'   C    40      16.112  57.251  47.219  1.00  0.00           C  
ATOM   1273  H2'   C    40      16.140  56.979  46.164  1.00  0.00           H  
ATOM   1274  O2'   C    40      16.770  58.501  47.382  1.00  0.00           O  
ATOM   1275 HO2'   C    40      16.184  59.145  46.976  1.00  0.00           H  
ATOM   1276  O3'   C    40      14.158  58.595  47.564  1.00  0.00           O  
ATOM   1277  P     A    41      13.495  59.066  46.249  1.00  0.00           P  
ATOM   1278  OP1   A    41      13.110  60.467  46.328  1.00  0.00           O  
ATOM   1279  OP2   A    41      12.505  57.986  45.957  1.00  0.00           O  
ATOM   1280  O5'   A    41      14.676  59.064  45.170  1.00  0.00           O  
ATOM   1281  C5'   A    41      15.351  60.238  44.798  1.00  0.00           C  
ATOM   1282  H5'   A    41      15.700  60.723  45.709  1.00  0.00           H  
ATOM   1283 H5''   A    41      14.615  60.920  44.372  1.00  0.00           H  
ATOM   1284  C4'   A    41      16.347  59.955  43.681  1.00  0.00           C  
ATOM   1285  H4'   A    41      16.968  60.795  43.370  1.00  0.00           H  
ATOM   1286  O4'   A    41      17.160  58.837  44.037  1.00  0.00           O  
ATOM   1287  C1'   A    41      17.601  58.308  42.737  1.00  0.00           C  
ATOM   1288  H1'   A    41      18.680  58.400  42.614  1.00  0.00           H  
ATOM   1289  N9    A    41      17.189  56.803  42.728  1.00  0.00           N  
ATOM   1290  C8    A    41      16.154  56.282  43.410  1.00  0.00           C  
ATOM   1291  H8    A    41      15.567  56.975  43.994  1.00  0.00           H  
ATOM   1292  N7    A    41      16.068  54.979  43.347  1.00  0.00           N  
ATOM   1293  C5    A    41      17.056  54.612  42.493  1.00  0.00           C  
ATOM   1294  C6    A    41      17.494  53.453  41.869  1.00  0.00           C  
ATOM   1295  N6    A    41      16.981  52.215  42.113  1.00  0.00           N  
ATOM   1296  H61   A    41      15.995  52.153  42.325  1.00  0.00           H  
ATOM   1297  H62   A    41      17.329  51.395  41.637  1.00  0.00           H  
ATOM   1298  N1    A    41      18.515  53.431  41.030  1.00  0.00           N  
ATOM   1299  C2    A    41      19.052  54.626  40.678  1.00  0.00           C  
ATOM   1300  H2    A    41      19.777  54.501  39.887  1.00  0.00           H  
ATOM   1301  N3    A    41      18.658  55.815  41.025  1.00  0.00           N  
ATOM   1302  C4    A    41      17.713  55.754  42.015  1.00  0.00           C  
ATOM   1303  C3'   A    41      15.708  59.654  42.290  1.00  0.00           C  
ATOM   1304  H3'   A    41      14.937  58.921  42.527  1.00  0.00           H  
ATOM   1305  C2'   A    41      16.915  59.048  41.591  1.00  0.00           C  
ATOM   1306  H2'   A    41      16.619  58.325  40.831  1.00  0.00           H  
ATOM   1307  O2'   A    41      17.825  60.085  41.195  1.00  0.00           O  
ATOM   1308 HO2'   A    41      18.397  59.589  40.604  1.00  0.00           H  
ATOM   1309  O3'   A    41      15.172  60.798  41.632  1.00  0.00           O  
ATOM   1310  P     G    42      14.194  60.499  40.396  1.00  0.00           P  
ATOM   1311  OP1   G    42      13.739  61.813  39.958  1.00  0.00           O  
ATOM   1312  OP2   G    42      13.225  59.593  40.889  1.00  0.00           O  
ATOM   1313  O5'   G    42      15.002  59.769  39.166  1.00  0.00           O  
ATOM   1314  C5'   G    42      16.009  60.442  38.400  1.00  0.00           C  
ATOM   1315  H5'   G    42      16.698  60.900  39.110  1.00  0.00           H  
ATOM   1316 H5''   G    42      15.547  61.206  37.775  1.00  0.00           H  
ATOM   1317  C4'   G    42      16.716  59.522  37.455  1.00  0.00           C  
ATOM   1318  H4'   G    42      17.426  60.131  36.894  1.00  0.00           H  
ATOM   1319  O4'   G    42      17.277  58.431  38.158  1.00  0.00           O  
ATOM   1320  C1'   G    42      17.273  57.258  37.396  1.00  0.00           C  
ATOM   1321  H1'   G    42      18.312  56.971  37.234  1.00  0.00           H  
ATOM   1322  N9    G    42      16.451  56.201  38.042  1.00  0.00           N  
ATOM   1323  C8    G    42      15.710  56.257  39.153  1.00  0.00           C  
ATOM   1324  H8    G    42      15.490  57.153  39.713  1.00  0.00           H  
ATOM   1325  N7    G    42      15.452  55.062  39.608  1.00  0.00           N  
ATOM   1326  C5    G    42      15.929  54.167  38.690  1.00  0.00           C  
ATOM   1327  C6    G    42      15.809  52.730  38.507  1.00  0.00           C  
ATOM   1328  O6    G    42      15.165  51.896  39.237  1.00  0.00           O  
ATOM   1329  N1    G    42      16.471  52.239  37.318  1.00  0.00           N  
ATOM   1330  H1    G    42      16.348  51.262  37.092  1.00  0.00           H  
ATOM   1331  C2    G    42      17.094  53.017  36.420  1.00  0.00           C  
ATOM   1332  N2    G    42      17.433  52.492  35.305  1.00  0.00           N  
ATOM   1333  H21   G    42      17.938  53.106  34.682  1.00  0.00           H  
ATOM   1334  H22   G    42      17.465  51.497  35.132  1.00  0.00           H  
ATOM   1335  N3    G    42      17.044  54.385  36.467  1.00  0.00           N  
ATOM   1336  C4    G    42      16.513  54.867  37.646  1.00  0.00           C  
ATOM   1337  C3'   G    42      15.761  58.935  36.420  1.00  0.00           C  
ATOM   1338  H3'   G    42      14.887  58.618  36.990  1.00  0.00           H  
ATOM   1339  C2'   G    42      16.602  57.647  36.051  1.00  0.00           C  
ATOM   1340  H2'   G    42      16.006  56.809  35.688  1.00  0.00           H  
ATOM   1341  O2'   G    42      17.576  58.046  35.067  1.00  0.00           O  
ATOM   1342 HO2'   G    42      17.294  58.817  34.570  1.00  0.00           H  
ATOM   1343  O3'   G    42      15.570  59.738  35.233  1.00  0.00           O  
ATOM   1344  P     G    43      14.184  59.694  34.449  1.00  0.00           P  
ATOM   1345  OP1   G    43      14.173  60.552  33.211  1.00  0.00           O  
ATOM   1346  OP2   G    43      13.134  59.838  35.464  1.00  0.00           O  
ATOM   1347  O5'   G    43      14.155  58.120  34.059  1.00  0.00           O  
ATOM   1348  C5'   G    43      14.823  57.551  32.941  1.00  0.00           C  
ATOM   1349  H5'   G    43      15.862  57.878  32.891  1.00  0.00           H  
ATOM   1350 H5''   G    43      14.370  57.906  32.015  1.00  0.00           H  
ATOM   1351  C4'   G    43      14.824  56.023  32.769  1.00  0.00           C  
ATOM   1352  H4'   G    43      15.461  55.801  31.913  1.00  0.00           H  
ATOM   1353  O4'   G    43      15.386  55.277  33.834  1.00  0.00           O  
ATOM   1354  C1'   G    43      14.503  54.186  34.121  1.00  0.00           C  
ATOM   1355  H1'   G    43      15.096  53.296  34.333  1.00  0.00           H  
ATOM   1356  N9    G    43      13.670  54.377  35.331  1.00  0.00           N  
ATOM   1357  C8    G    43      13.156  55.502  35.947  1.00  0.00           C  
ATOM   1358  H8    G    43      13.152  56.495  35.523  1.00  0.00           H  
ATOM   1359  N7    G    43      12.612  55.235  37.124  1.00  0.00           N  
ATOM   1360  C5    G    43      12.737  53.837  37.274  1.00  0.00           C  
ATOM   1361  C6    G    43      12.296  52.896  38.298  1.00  0.00           C  
ATOM   1362  O6    G    43      11.906  53.136  39.444  1.00  0.00           O  
ATOM   1363  N1    G    43      12.402  51.610  37.910  1.00  0.00           N  
ATOM   1364  H1    G    43      12.000  50.938  38.548  1.00  0.00           H  
ATOM   1365  C2    G    43      12.943  51.154  36.711  1.00  0.00           C  
ATOM   1366  N2    G    43      12.761  49.847  36.505  1.00  0.00           N  
ATOM   1367  H21   G    43      13.314  49.491  35.738  1.00  0.00           H  
ATOM   1368  H22   G    43      12.620  49.280  37.329  1.00  0.00           H  
ATOM   1369  N3    G    43      13.482  51.973  35.775  1.00  0.00           N  
ATOM   1370  C4    G    43      13.289  53.311  36.131  1.00  0.00           C  
ATOM   1371  C3'   G    43      13.395  55.474  32.447  1.00  0.00           C  
ATOM   1372  H3'   G    43      12.638  55.830  33.145  1.00  0.00           H  
ATOM   1373  C2'   G    43      13.745  53.948  32.890  1.00  0.00           C  
ATOM   1374  H2'   G    43      12.890  53.305  33.101  1.00  0.00           H  
ATOM   1375  O2'   G    43      14.566  53.393  31.848  1.00  0.00           O  
ATOM   1376 HO2'   G    43      14.323  53.686  30.967  1.00  0.00           H  
ATOM   1377  O3'   G    43      13.012  55.498  31.082  1.00  0.00           O  
ATOM   1378  P     C    44      11.463  55.097  30.696  1.00  0.00           P  
ATOM   1379  OP1   C    44      11.313  55.253  29.258  1.00  0.00           O  
ATOM   1380  OP2   C    44      10.560  55.935  31.557  1.00  0.00           O  
ATOM   1381  O5'   C    44      11.157  53.647  31.138  1.00  0.00           O  
ATOM   1382  C5'   C    44      11.716  52.494  30.473  1.00  0.00           C  
ATOM   1383  H5'   C    44      12.776  52.685  30.306  1.00  0.00           H  
ATOM   1384 H5''   C    44      11.248  52.266  29.516  1.00  0.00           H  
ATOM   1385  C4'   C    44      11.619  51.238  31.363  1.00  0.00           C  
ATOM   1386  H4'   C    44      12.228  50.481  30.868  1.00  0.00           H  
ATOM   1387  O4'   C    44      12.069  51.295  32.693  1.00  0.00           O  
ATOM   1388  C1'   C    44      11.126  50.552  33.543  1.00  0.00           C  
ATOM   1389  H1'   C    44      11.738  49.844  34.102  1.00  0.00           H  
ATOM   1390  N1    C    44      10.367  51.389  34.457  1.00  0.00           N  
ATOM   1391  C6    C    44      10.522  52.767  34.374  1.00  0.00           C  
ATOM   1392  H6    C    44      10.955  53.174  33.473  1.00  0.00           H  
ATOM   1393  C5    C    44      10.033  53.551  35.346  1.00  0.00           C  
ATOM   1394  H5    C    44      10.259  54.603  35.247  1.00  0.00           H  
ATOM   1395  C4    C    44       9.555  52.890  36.527  1.00  0.00           C  
ATOM   1396  N4    C    44       9.120  53.651  37.467  1.00  0.00           N  
ATOM   1397  H41   C    44       8.623  53.201  38.222  1.00  0.00           H  
ATOM   1398  H42   C    44       9.225  54.653  37.395  1.00  0.00           H  
ATOM   1399  N3    C    44       9.423  51.559  36.643  1.00  0.00           N  
ATOM   1400  C2    C    44       9.797  50.808  35.574  1.00  0.00           C  
ATOM   1401  O2    C    44       9.584  49.619  35.591  1.00  0.00           O  
ATOM   1402  C3'   C    44      10.150  50.898  31.513  1.00  0.00           C  
ATOM   1403  H3'   C    44       9.565  51.783  31.763  1.00  0.00           H  
ATOM   1404  C2'   C    44      10.166  49.823  32.660  1.00  0.00           C  
ATOM   1405  H2'   C    44       9.196  49.783  33.155  1.00  0.00           H  
ATOM   1406  O2'   C    44      10.778  48.607  32.281  1.00  0.00           O  
ATOM   1407 HO2'   C    44      10.227  48.105  31.676  1.00  0.00           H  
ATOM   1408  O3'   C    44       9.619  50.262  30.423  1.00  0.00           O  
ATOM   1409  P     A    45       8.204  50.584  29.852  1.00  0.00           P  
ATOM   1410  OP1   A    45       7.858  49.579  28.804  1.00  0.00           O  
ATOM   1411  OP2   A    45       8.172  51.989  29.309  1.00  0.00           O  
ATOM   1412  O5'   A    45       7.221  50.338  31.131  1.00  0.00           O  
ATOM   1413  C5'   A    45       6.737  49.123  31.623  1.00  0.00           C  
ATOM   1414  H5'   A    45       7.602  48.488  31.812  1.00  0.00           H  
ATOM   1415 H5''   A    45       6.063  48.577  30.963  1.00  0.00           H  
ATOM   1416  C4'   A    45       5.982  49.304  32.998  1.00  0.00           C  
ATOM   1417  H4'   A    45       5.701  48.328  33.396  1.00  0.00           H  
ATOM   1418  O4'   A    45       6.783  49.981  33.966  1.00  0.00           O  
ATOM   1419  C1'   A    45       5.867  50.649  34.754  1.00  0.00           C  
ATOM   1420  H1'   A    45       5.898  50.303  35.787  1.00  0.00           H  
ATOM   1421  N9    A    45       6.141  52.067  34.830  1.00  0.00           N  
ATOM   1422  C8    A    45       6.435  52.921  33.800  1.00  0.00           C  
ATOM   1423  H8    A    45       6.672  52.569  32.807  1.00  0.00           H  
ATOM   1424  N7    A    45       6.434  54.197  34.102  1.00  0.00           N  
ATOM   1425  C5    A    45       6.234  54.116  35.457  1.00  0.00           C  
ATOM   1426  C6    A    45       6.171  55.160  36.431  1.00  0.00           C  
ATOM   1427  N6    A    45       6.488  56.387  36.218  1.00  0.00           N  
ATOM   1428  H61   A    45       6.417  56.932  37.065  1.00  0.00           H  
ATOM   1429  H62   A    45       6.392  56.738  35.276  1.00  0.00           H  
ATOM   1430  N1    A    45       5.895  54.927  37.744  1.00  0.00           N  
ATOM   1431  C2    A    45       5.703  53.646  38.040  1.00  0.00           C  
ATOM   1432  H2    A    45       5.558  53.350  39.069  1.00  0.00           H  
ATOM   1433  N3    A    45       5.698  52.577  37.247  1.00  0.00           N  
ATOM   1434  C4    A    45       5.949  52.887  35.899  1.00  0.00           C  
ATOM   1435  C3'   A    45       4.693  50.093  32.814  1.00  0.00           C  
ATOM   1436  H3'   A    45       5.029  51.029  32.369  1.00  0.00           H  
ATOM   1437  C2'   A    45       4.398  50.434  34.258  1.00  0.00           C  
ATOM   1438  H2'   A    45       3.772  51.327  34.248  1.00  0.00           H  
ATOM   1439  O2'   A    45       3.844  49.312  34.946  1.00  0.00           O  
ATOM   1440 HO2'   A    45       3.279  48.890  34.295  1.00  0.00           H  
ATOM   1441  O3'   A    45       3.633  49.405  32.154  1.00  0.00           O  
ATOM   1442  P     C    46       2.103  49.891  32.198  1.00  0.00           P  
ATOM   1443  OP1   C    46       1.501  49.523  30.868  1.00  0.00           O  
ATOM   1444  OP2   C    46       1.949  51.302  32.657  1.00  0.00           O  
ATOM   1445  O5'   C    46       1.413  49.003  33.296  1.00  0.00           O  
ATOM   1446  C5'   C    46       0.073  49.225  33.722  1.00  0.00           C  
ATOM   1447  H5'   C    46      -0.566  49.312  32.843  1.00  0.00           H  
ATOM   1448 H5''   C    46       0.026  50.231  34.141  1.00  0.00           H  
ATOM   1449  C4'   C    46      -0.448  48.096  34.659  1.00  0.00           C  
ATOM   1450  H4'   C    46      -1.448  48.432  34.931  1.00  0.00           H  
ATOM   1451  O4'   C    46      -0.518  46.881  33.927  1.00  0.00           O  
ATOM   1452  C1'   C    46       0.197  45.856  34.529  1.00  0.00           C  
ATOM   1453  H1'   C    46      -0.448  45.190  35.103  1.00  0.00           H  
ATOM   1454  N1    C    46       0.925  44.927  33.578  1.00  0.00           N  
ATOM   1455  C6    C    46       1.880  45.414  32.726  1.00  0.00           C  
ATOM   1456  H6    C    46       2.090  46.473  32.752  1.00  0.00           H  
ATOM   1457  C5    C    46       2.442  44.572  31.843  1.00  0.00           C  
ATOM   1458  H5    C    46       2.962  45.097  31.055  1.00  0.00           H  
ATOM   1459  C4    C    46       2.150  43.211  31.886  1.00  0.00           C  
ATOM   1460  N4    C    46       2.518  42.501  30.920  1.00  0.00           N  
ATOM   1461  H41   C    46       1.807  41.786  30.848  1.00  0.00           H  
ATOM   1462  H42   C    46       2.884  43.013  30.131  1.00  0.00           H  
ATOM   1463  N3    C    46       1.235  42.718  32.733  1.00  0.00           N  
ATOM   1464  C2    C    46       0.567  43.599  33.465  1.00  0.00           C  
ATOM   1465  O2    C    46      -0.391  43.078  34.052  1.00  0.00           O  
ATOM   1466  C3'   C    46       0.479  47.859  35.917  1.00  0.00           C  
ATOM   1467  H3'   C    46       1.112  48.704  36.188  1.00  0.00           H  
ATOM   1468  C2'   C    46       1.260  46.628  35.410  1.00  0.00           C  
ATOM   1469  H2'   C    46       2.097  47.027  34.837  1.00  0.00           H  
ATOM   1470  O2'   C    46       1.710  45.817  36.463  1.00  0.00           O  
ATOM   1471 HO2'   C    46       2.078  46.343  37.176  1.00  0.00           H  
ATOM   1472  O3'   C    46      -0.300  47.432  36.971  1.00  0.00           O  
ATOM   1473  P     U    47      -1.104  48.539  37.839  1.00  0.00           P  
ATOM   1474  OP1   U    47      -2.307  47.875  38.384  1.00  0.00           O  
ATOM   1475  OP2   U    47      -1.231  49.733  37.005  1.00  0.00           O  
ATOM   1476  O5'   U    47      -0.324  49.005  39.124  1.00  0.00           O  
ATOM   1477  C5'   U    47       0.359  48.134  40.031  1.00  0.00           C  
ATOM   1478  H5'   U    47       0.850  47.295  39.538  1.00  0.00           H  
ATOM   1479 H5''   U    47      -0.396  47.624  40.630  1.00  0.00           H  
ATOM   1480  C4'   U    47       1.300  48.971  40.945  1.00  0.00           C  
ATOM   1481  H4'   U    47       1.682  48.235  41.652  1.00  0.00           H  
ATOM   1482  O4'   U    47       2.379  49.606  40.219  1.00  0.00           O  
ATOM   1483  C1'   U    47       2.187  51.049  40.318  1.00  0.00           C  
ATOM   1484  H1'   U    47       2.915  51.478  41.007  1.00  0.00           H  
ATOM   1485  N1    U    47       2.211  51.760  38.956  1.00  0.00           N  
ATOM   1486  C6    U    47       1.887  51.041  37.827  1.00  0.00           C  
ATOM   1487  H6    U    47       1.503  50.045  37.990  1.00  0.00           H  
ATOM   1488  C5    U    47       2.092  51.573  36.641  1.00  0.00           C  
ATOM   1489  H5    U    47       1.872  50.975  35.770  1.00  0.00           H  
ATOM   1490  C4    U    47       2.531  52.956  36.482  1.00  0.00           C  
ATOM   1491  O4    U    47       2.750  53.582  35.440  1.00  0.00           O  
ATOM   1492  N3    U    47       2.649  53.605  37.661  1.00  0.00           N  
ATOM   1493  H3    U    47       2.908  54.582  37.652  1.00  0.00           H  
ATOM   1494  C2    U    47       2.664  53.022  38.817  1.00  0.00           C  
ATOM   1495  O2    U    47       3.120  53.768  39.697  1.00  0.00           O  
ATOM   1496  C3'   U    47       0.638  50.075  41.783  1.00  0.00           C  
ATOM   1497  H3'   U    47      -0.446  49.963  41.808  1.00  0.00           H  
ATOM   1498  C2'   U    47       0.828  51.290  40.903  1.00  0.00           C  
ATOM   1499  H2'   U    47       0.055  51.219  40.138  1.00  0.00           H  
ATOM   1500  O2'   U    47       0.811  52.546  41.555  1.00  0.00           O  
ATOM   1501 HO2'   U    47      -0.069  52.576  41.937  1.00  0.00           H  
ATOM   1502  O3'   U    47       1.217  50.250  43.025  1.00  0.00           O  
ATOM   1503  P     A    48       0.730  49.435  44.344  1.00  0.00           P  
ATOM   1504  OP1   A    48       0.072  48.139  43.924  1.00  0.00           O  
ATOM   1505  OP2   A    48      -0.030  50.414  45.109  1.00  0.00           O  
ATOM   1506  O5'   A    48       2.080  49.211  45.181  1.00  0.00           O  
ATOM   1507  C5'   A    48       2.941  50.290  45.490  1.00  0.00           C  
ATOM   1508  H5'   A    48       2.367  51.212  45.580  1.00  0.00           H  
ATOM   1509 H5''   A    48       3.649  50.380  44.666  1.00  0.00           H  
ATOM   1510  C4'   A    48       3.827  50.113  46.761  1.00  0.00           C  
ATOM   1511  H4'   A    48       4.629  50.851  46.734  1.00  0.00           H  
ATOM   1512  O4'   A    48       3.060  50.400  47.890  1.00  0.00           O  
ATOM   1513  C1'   A    48       3.179  49.357  48.852  1.00  0.00           C  
ATOM   1514  H1'   A    48       3.294  49.981  49.738  1.00  0.00           H  
ATOM   1515  N9    A    48       2.000  48.533  49.009  1.00  0.00           N  
ATOM   1516  C8    A    48       0.880  48.534  48.223  1.00  0.00           C  
ATOM   1517  H8    A    48       0.789  49.107  47.312  1.00  0.00           H  
ATOM   1518  N7    A    48      -0.024  47.717  48.525  1.00  0.00           N  
ATOM   1519  C5    A    48       0.516  47.152  49.714  1.00  0.00           C  
ATOM   1520  C6    A    48       0.033  46.299  50.729  1.00  0.00           C  
ATOM   1521  N6    A    48      -1.145  45.594  50.627  1.00  0.00           N  
ATOM   1522  H61   A    48      -1.357  44.898  51.327  1.00  0.00           H  
ATOM   1523  H62   A    48      -1.552  45.602  49.702  1.00  0.00           H  
ATOM   1524  N1    A    48       0.762  46.027  51.839  1.00  0.00           N  
ATOM   1525  C2    A    48       1.901  46.728  51.964  1.00  0.00           C  
ATOM   1526  H2    A    48       2.318  46.422  52.912  1.00  0.00           H  
ATOM   1527  N3    A    48       2.521  47.437  51.099  1.00  0.00           N  
ATOM   1528  C4    A    48       1.668  47.709  50.047  1.00  0.00           C  
ATOM   1529  C3'   A    48       4.475  48.762  46.861  1.00  0.00           C  
ATOM   1530  H3'   A    48       3.811  47.950  46.565  1.00  0.00           H  
ATOM   1531  C2'   A    48       4.409  48.639  48.477  1.00  0.00           C  
ATOM   1532  H2'   A    48       4.288  47.571  48.654  1.00  0.00           H  
ATOM   1533  O2'   A    48       5.478  49.311  49.124  1.00  0.00           O  
ATOM   1534 HO2'   A    48       5.525  50.193  48.748  1.00  0.00           H  
ATOM   1535  O3'   A    48       5.770  48.853  46.280  1.00  0.00           O  
ATOM   1536  P     G    49       6.541  47.589  46.060  1.00  0.00           P  
ATOM   1537  OP1   G    49       6.240  46.513  47.052  1.00  0.00           O  
ATOM   1538  OP2   G    49       7.906  48.029  45.912  1.00  0.00           O  
ATOM   1539  O5'   G    49       5.994  46.999  44.670  1.00  0.00           O  
ATOM   1540  C5'   G    49       5.089  45.932  44.573  1.00  0.00           C  
ATOM   1541  H5'   G    49       4.245  46.038  45.255  1.00  0.00           H  
ATOM   1542 H5''   G    49       5.526  44.981  44.877  1.00  0.00           H  
ATOM   1543  C4'   G    49       4.681  45.719  43.161  1.00  0.00           C  
ATOM   1544  H4'   G    49       3.982  44.884  43.111  1.00  0.00           H  
ATOM   1545  O4'   G    49       4.037  46.879  42.648  1.00  0.00           O  
ATOM   1546  C1'   G    49       4.600  47.304  41.465  1.00  0.00           C  
ATOM   1547  H1'   G    49       3.857  47.570  40.714  1.00  0.00           H  
ATOM   1548  N9    G    49       5.485  48.520  41.544  1.00  0.00           N  
ATOM   1549  C8    G    49       5.774  49.384  42.568  1.00  0.00           C  
ATOM   1550  H8    G    49       5.311  49.352  43.543  1.00  0.00           H  
ATOM   1551  N7    G    49       6.566  50.416  42.207  1.00  0.00           N  
ATOM   1552  C5    G    49       6.858  50.158  40.895  1.00  0.00           C  
ATOM   1553  C6    G    49       7.626  50.891  39.888  1.00  0.00           C  
ATOM   1554  O6    G    49       8.350  51.861  40.048  1.00  0.00           O  
ATOM   1555  N1    G    49       7.642  50.315  38.676  1.00  0.00           N  
ATOM   1556  H1    G    49       8.179  50.825  37.989  1.00  0.00           H  
ATOM   1557  C2    G    49       6.933  49.267  38.383  1.00  0.00           C  
ATOM   1558  N2    G    49       7.298  48.741  37.253  1.00  0.00           N  
ATOM   1559  H21   G    49       6.859  47.912  36.880  1.00  0.00           H  
ATOM   1560  H22   G    49       8.014  49.184  36.695  1.00  0.00           H  
ATOM   1561  N3    G    49       5.997  48.648  39.114  1.00  0.00           N  
ATOM   1562  C4    G    49       6.104  49.118  40.442  1.00  0.00           C  
ATOM   1563  C3'   G    49       5.805  45.327  42.221  1.00  0.00           C  
ATOM   1564  H3'   G    49       6.700  45.850  42.558  1.00  0.00           H  
ATOM   1565  C2'   G    49       5.368  46.120  40.921  1.00  0.00           C  
ATOM   1566  H2'   G    49       6.292  46.306  40.373  1.00  0.00           H  
ATOM   1567  O2'   G    49       4.443  45.321  40.190  1.00  0.00           O  
ATOM   1568 HO2'   G    49       3.537  45.433  40.489  1.00  0.00           H  
ATOM   1569  O3'   G    49       5.989  43.949  42.172  1.00  0.00           O  
ATOM   1570  P     U    50       7.449  43.386  42.109  1.00  0.00           P  
ATOM   1571  OP1   U    50       7.351  42.014  41.578  1.00  0.00           O  
ATOM   1572  OP2   U    50       8.105  43.655  43.396  1.00  0.00           O  
ATOM   1573  O5'   U    50       8.212  44.229  41.025  1.00  0.00           O  
ATOM   1574  C5'   U    50       8.120  43.929  39.652  1.00  0.00           C  
ATOM   1575  H5'   U    50       7.110  44.125  39.292  1.00  0.00           H  
ATOM   1576 H5''   U    50       8.338  42.888  39.414  1.00  0.00           H  
ATOM   1577  C4'   U    50       9.050  44.837  38.841  1.00  0.00           C  
ATOM   1578  H4'   U    50       8.949  44.472  37.819  1.00  0.00           H  
ATOM   1579  O4'   U    50       8.490  46.179  38.782  1.00  0.00           O  
ATOM   1580  C1'   U    50       9.640  47.021  38.701  1.00  0.00           C  
ATOM   1581  H1'   U    50       9.583  47.652  37.814  1.00  0.00           H  
ATOM   1582  N1    U    50       9.793  47.909  39.935  1.00  0.00           N  
ATOM   1583  C6    U    50       9.018  47.684  41.039  1.00  0.00           C  
ATOM   1584  H6    U    50       8.358  46.840  41.180  1.00  0.00           H  
ATOM   1585  C5    U    50       9.193  48.558  42.128  1.00  0.00           C  
ATOM   1586  H5    U    50       8.622  48.539  43.045  1.00  0.00           H  
ATOM   1587  C4    U    50      10.231  49.563  42.185  1.00  0.00           C  
ATOM   1588  O4    U    50      10.348  50.316  43.090  1.00  0.00           O  
ATOM   1589  N3    U    50      11.005  49.634  41.114  1.00  0.00           N  
ATOM   1590  H3    U    50      11.728  50.336  41.185  1.00  0.00           H  
ATOM   1591  C2    U    50      10.817  48.928  39.980  1.00  0.00           C  
ATOM   1592  O2    U    50      11.653  49.045  39.097  1.00  0.00           O  
ATOM   1593  C3'   U    50      10.509  44.894  39.339  1.00  0.00           C  
ATOM   1594  H3'   U    50      10.537  44.986  40.425  1.00  0.00           H  
ATOM   1595  C2'   U    50      10.903  46.141  38.547  1.00  0.00           C  
ATOM   1596  H2'   U    50      11.775  46.586  39.028  1.00  0.00           H  
ATOM   1597  O2'   U    50      11.073  45.954  37.144  1.00  0.00           O  
ATOM   1598 HO2'   U    50      11.543  45.121  37.060  1.00  0.00           H  
ATOM   1599  O3'   U    50      11.080  43.659  39.002  1.00  0.00           O  
ATOM   1600  P     A    51      12.596  43.493  38.621  1.00  0.00           P  
ATOM   1601  OP1   A    51      12.821  42.077  39.071  1.00  0.00           O  
ATOM   1602  OP2   A    51      13.455  44.513  39.169  1.00  0.00           O  
ATOM   1603  O5'   A    51      12.750  43.666  37.062  1.00  0.00           O  
ATOM   1604  C5'   A    51      12.247  42.822  36.052  1.00  0.00           C  
ATOM   1605  H5'   A    51      11.179  42.625  36.149  1.00  0.00           H  
ATOM   1606 H5''   A    51      12.751  41.862  36.159  1.00  0.00           H  
ATOM   1607  C4'   A    51      12.609  43.182  34.667  1.00  0.00           C  
ATOM   1608  H4'   A    51      12.364  42.371  33.981  1.00  0.00           H  
ATOM   1609  O4'   A    51      12.036  44.422  34.309  1.00  0.00           O  
ATOM   1610  C1'   A    51      12.821  44.975  33.214  1.00  0.00           C  
ATOM   1611  H1'   A    51      12.376  44.781  32.239  1.00  0.00           H  
ATOM   1612  N9    A    51      13.243  46.394  33.432  1.00  0.00           N  
ATOM   1613  C8    A    51      13.242  47.206  34.624  1.00  0.00           C  
ATOM   1614  H8    A    51      12.900  46.769  35.550  1.00  0.00           H  
ATOM   1615  N7    A    51      13.880  48.336  34.509  1.00  0.00           N  
ATOM   1616  C5    A    51      14.200  48.365  33.129  1.00  0.00           C  
ATOM   1617  C6    A    51      14.623  49.406  32.317  1.00  0.00           C  
ATOM   1618  N6    A    51      14.858  50.617  32.772  1.00  0.00           N  
ATOM   1619  H61   A    51      14.446  50.819  33.672  1.00  0.00           H  
ATOM   1620  H62   A    51      15.085  51.432  32.222  1.00  0.00           H  
ATOM   1621  N1    A    51      14.679  49.249  30.976  1.00  0.00           N  
ATOM   1622  C2    A    51      14.422  48.053  30.466  1.00  0.00           C  
ATOM   1623  H2    A    51      14.504  48.037  29.389  1.00  0.00           H  
ATOM   1624  N3    A    51      13.912  46.989  31.112  1.00  0.00           N  
ATOM   1625  C4    A    51      13.806  47.197  32.460  1.00  0.00           C  
ATOM   1626  C3'   A    51      14.124  43.532  34.496  1.00  0.00           C  
ATOM   1627  H3'   A    51      14.518  44.264  35.201  1.00  0.00           H  
ATOM   1628  C2'   A    51      14.102  44.159  33.127  1.00  0.00           C  
ATOM   1629  H2'   A    51      14.945  44.803  32.875  1.00  0.00           H  
ATOM   1630  O2'   A    51      14.048  43.171  32.076  1.00  0.00           O  
ATOM   1631 HO2'   A    51      14.643  42.461  32.328  1.00  0.00           H  
ATOM   1632  O3'   A    51      15.030  42.411  34.391  1.00  0.00           O  
ATOM   1633  P     C    52      16.399  42.341  35.202  1.00  0.00           P  
ATOM   1634  OP1   C    52      17.122  41.112  34.799  1.00  0.00           O  
ATOM   1635  OP2   C    52      15.937  42.464  36.557  1.00  0.00           O  
ATOM   1636  O5'   C    52      17.269  43.612  34.932  1.00  0.00           O  
ATOM   1637  C5'   C    52      17.888  43.827  33.706  1.00  0.00           C  
ATOM   1638  H5'   C    52      17.348  43.416  32.853  1.00  0.00           H  
ATOM   1639 H5''   C    52      18.858  43.329  33.702  1.00  0.00           H  
ATOM   1640  C4'   C    52      18.265  45.256  33.484  1.00  0.00           C  
ATOM   1641  H4'   C    52      18.698  45.285  32.484  1.00  0.00           H  
ATOM   1642  O4'   C    52      17.135  46.063  33.538  1.00  0.00           O  
ATOM   1643  C1'   C    52      17.479  47.359  34.014  1.00  0.00           C  
ATOM   1644  H1'   C    52      17.335  48.237  33.384  1.00  0.00           H  
ATOM   1645  N1    C    52      16.770  47.491  35.308  1.00  0.00           N  
ATOM   1646  C6    C    52      16.268  46.493  36.103  1.00  0.00           C  
ATOM   1647  H6    C    52      16.150  45.516  35.658  1.00  0.00           H  
ATOM   1648  C5    C    52      15.906  46.793  37.383  1.00  0.00           C  
ATOM   1649  H5    C    52      15.441  46.005  37.956  1.00  0.00           H  
ATOM   1650  C4    C    52      15.971  48.187  37.797  1.00  0.00           C  
ATOM   1651  N4    C    52      15.374  48.721  38.864  1.00  0.00           N  
ATOM   1652  H41   C    52      15.639  49.678  39.047  1.00  0.00           H  
ATOM   1653  H42   C    52      15.077  48.075  39.582  1.00  0.00           H  
ATOM   1654  N3    C    52      16.424  49.159  37.058  1.00  0.00           N  
ATOM   1655  C2    C    52      16.838  48.803  35.820  1.00  0.00           C  
ATOM   1656  O2    C    52      17.383  49.744  35.185  1.00  0.00           O  
ATOM   1657  C3'   C    52      19.252  45.741  34.560  1.00  0.00           C  
ATOM   1658  H3'   C    52      18.899  45.409  35.536  1.00  0.00           H  
ATOM   1659  C2'   C    52      19.005  47.234  34.238  1.00  0.00           C  
ATOM   1660  H2'   C    52      19.301  47.820  35.109  1.00  0.00           H  
ATOM   1661  O2'   C    52      19.664  47.602  33.041  1.00  0.00           O  
ATOM   1662 HO2'   C    52      19.618  48.541  32.847  1.00  0.00           H  
ATOM   1663  O3'   C    52      20.613  45.334  34.406  1.00  0.00           O  
ATOM   1664  P     U    53      21.574  45.476  35.751  1.00  0.00           P  
ATOM   1665  OP1   U    53      22.888  44.777  35.505  1.00  0.00           O  
ATOM   1666  OP2   U    53      20.867  45.149  36.999  1.00  0.00           O  
ATOM   1667  O5'   U    53      21.898  47.047  35.753  1.00  0.00           O  
ATOM   1668  C5'   U    53      22.527  47.774  34.707  1.00  0.00           C  
ATOM   1669  H5'   U    53      21.970  47.518  33.806  1.00  0.00           H  
ATOM   1670 H5''   U    53      23.590  47.595  34.544  1.00  0.00           H  
ATOM   1671  C4'   U    53      22.372  49.313  35.044  1.00  0.00           C  
ATOM   1672  H4'   U    53      22.810  49.924  34.254  1.00  0.00           H  
ATOM   1673  O4'   U    53      21.003  49.728  35.280  1.00  0.00           O  
ATOM   1674  C1'   U    53      20.998  50.711  36.337  1.00  0.00           C  
ATOM   1675  H1'   U    53      20.586  51.547  35.772  1.00  0.00           H  
ATOM   1676  N1    U    53      20.070  50.287  37.461  1.00  0.00           N  
ATOM   1677  C6    U    53      19.882  48.939  37.779  1.00  0.00           C  
ATOM   1678  H6    U    53      20.163  48.083  37.185  1.00  0.00           H  
ATOM   1679  C5    U    53      19.250  48.742  38.988  1.00  0.00           C  
ATOM   1680  H5    U    53      19.277  47.724  39.347  1.00  0.00           H  
ATOM   1681  C4    U    53      18.672  49.801  39.788  1.00  0.00           C  
ATOM   1682  O4    U    53      18.119  49.558  40.880  1.00  0.00           O  
ATOM   1683  N3    U    53      18.899  51.088  39.377  1.00  0.00           N  
ATOM   1684  H3    U    53      18.565  51.906  39.867  1.00  0.00           H  
ATOM   1685  C2    U    53      19.541  51.368  38.224  1.00  0.00           C  
ATOM   1686  O2    U    53      19.821  52.542  38.007  1.00  0.00           O  
ATOM   1687  C3'   U    53      23.178  49.664  36.261  1.00  0.00           C  
ATOM   1688  H3'   U    53      22.924  48.869  36.962  1.00  0.00           H  
ATOM   1689  C2'   U    53      22.476  50.961  36.700  1.00  0.00           C  
ATOM   1690  H2'   U    53      22.500  51.093  37.782  1.00  0.00           H  
ATOM   1691  O2'   U    53      23.062  52.128  36.113  1.00  0.00           O  
ATOM   1692 HO2'   U    53      23.448  52.585  36.864  1.00  0.00           H  
ATOM   1693  O3'   U    53      24.550  49.661  36.162  1.00  0.00           O  
ATOM   1694  P     G    54      25.432  49.575  37.501  1.00  0.00           P  
ATOM   1695  OP1   G    54      26.841  49.613  37.015  1.00  0.00           O  
ATOM   1696  OP2   G    54      24.862  48.403  38.141  1.00  0.00           O  
ATOM   1697  O5'   G    54      25.220  50.789  38.453  1.00  0.00           O  
ATOM   1698  C5'   G    54      25.799  52.083  38.196  1.00  0.00           C  
ATOM   1699  H5'   G    54      25.688  52.381  37.153  1.00  0.00           H  
ATOM   1700 H5''   G    54      26.827  51.998  38.548  1.00  0.00           H  
ATOM   1701  C4'   G    54      25.102  53.080  39.098  1.00  0.00           C  
ATOM   1702  H4'   G    54      25.343  54.068  38.706  1.00  0.00           H  
ATOM   1703  O4'   G    54      23.724  52.921  39.062  1.00  0.00           O  
ATOM   1704  C1'   G    54      23.189  53.298  40.302  1.00  0.00           C  
ATOM   1705  H1'   G    54      22.391  54.037  40.240  1.00  0.00           H  
ATOM   1706  N9    G    54      22.491  52.221  41.080  1.00  0.00           N  
ATOM   1707  C8    G    54      22.212  50.960  40.695  1.00  0.00           C  
ATOM   1708  H8    G    54      22.611  50.549  39.780  1.00  0.00           H  
ATOM   1709  N7    G    54      21.381  50.332  41.485  1.00  0.00           N  
ATOM   1710  C5    G    54      21.116  51.267  42.440  1.00  0.00           C  
ATOM   1711  C6    G    54      20.113  51.211  43.501  1.00  0.00           C  
ATOM   1712  O6    G    54      19.541  50.195  43.925  1.00  0.00           O  
ATOM   1713  N1    G    54      19.913  52.449  44.165  1.00  0.00           N  
ATOM   1714  H1    G    54      19.336  52.471  44.993  1.00  0.00           H  
ATOM   1715  C2    G    54      20.636  53.546  43.814  1.00  0.00           C  
ATOM   1716  N2    G    54      20.398  54.627  44.545  1.00  0.00           N  
ATOM   1717  H21   G    54      21.029  55.416  44.533  1.00  0.00           H  
ATOM   1718  H22   G    54      19.628  54.631  45.199  1.00  0.00           H  
ATOM   1719  N3    G    54      21.609  53.588  42.950  1.00  0.00           N  
ATOM   1720  C4    G    54      21.685  52.464  42.168  1.00  0.00           C  
ATOM   1721  C3'   G    54      25.539  53.092  40.544  1.00  0.00           C  
ATOM   1722  H3'   G    54      25.599  52.062  40.898  1.00  0.00           H  
ATOM   1723  C2'   G    54      24.316  53.860  41.123  1.00  0.00           C  
ATOM   1724  H2'   G    54      24.127  53.672  42.180  1.00  0.00           H  
ATOM   1725  O2'   G    54      24.443  55.273  40.854  1.00  0.00           O  
ATOM   1726 HO2'   G    54      25.393  55.393  40.930  1.00  0.00           H  
ATOM   1727  O3'   G    54      26.685  53.766  40.710  1.00  0.00           O  
ATOM   1728  P     A    55      27.246  53.887  42.238  1.00  0.00           P  
ATOM   1729  OP1   A    55      28.703  53.837  42.099  1.00  0.00           O  
ATOM   1730  OP2   A    55      26.509  52.947  43.144  1.00  0.00           O  
ATOM   1731  O5'   A    55      26.873  55.388  42.426  1.00  0.00           O  
ATOM   1732  C5'   A    55      27.444  56.460  41.601  1.00  0.00           C  
ATOM   1733  H5'   A    55      27.439  56.222  40.537  1.00  0.00           H  
ATOM   1734 H5''   A    55      28.494  56.610  41.852  1.00  0.00           H  
ATOM   1735  C4'   A    55      26.876  57.750  41.942  1.00  0.00           C  
ATOM   1736  H4'   A    55      27.288  58.498  41.265  1.00  0.00           H  
ATOM   1737  O4'   A    55      25.485  57.735  41.733  1.00  0.00           O  
ATOM   1738  C1'   A    55      24.884  58.648  42.632  1.00  0.00           C  
ATOM   1739  H1'   A    55      24.476  59.447  42.013  1.00  0.00           H  
ATOM   1740  N9    A    55      23.792  58.003  43.378  1.00  0.00           N  
ATOM   1741  C8    A    55      23.589  56.722  43.662  1.00  0.00           C  
ATOM   1742  H8    A    55      24.121  55.897  43.212  1.00  0.00           H  
ATOM   1743  N7    A    55      22.524  56.509  44.352  1.00  0.00           N  
ATOM   1744  C5    A    55      22.133  57.830  44.655  1.00  0.00           C  
ATOM   1745  C6    A    55      21.029  58.352  45.440  1.00  0.00           C  
ATOM   1746  N6    A    55      20.072  57.732  46.083  1.00  0.00           N  
ATOM   1747  H61   A    55      19.248  58.262  46.328  1.00  0.00           H  
ATOM   1748  H62   A    55      19.896  56.741  45.996  1.00  0.00           H  
ATOM   1749  N1    A    55      20.875  59.684  45.470  1.00  0.00           N  
ATOM   1750  C2    A    55      21.721  60.444  44.802  1.00  0.00           C  
ATOM   1751  H2    A    55      21.548  61.510  44.842  1.00  0.00           H  
ATOM   1752  N3    A    55      22.737  60.120  43.997  1.00  0.00           N  
ATOM   1753  C4    A    55      22.861  58.757  43.997  1.00  0.00           C  
ATOM   1754  C3'   A    55      27.012  58.109  43.422  1.00  0.00           C  
ATOM   1755  H3'   A    55      26.543  57.339  44.035  1.00  0.00           H  
ATOM   1756  C2'   A    55      25.985  59.284  43.410  1.00  0.00           C  
ATOM   1757  H2'   A    55      25.629  59.627  44.381  1.00  0.00           H  
ATOM   1758  O2'   A    55      26.439  60.394  42.613  1.00  0.00           O  
ATOM   1759 HO2'   A    55      27.282  60.618  43.015  1.00  0.00           H  
ATOM   1760  O3'   A    55      28.212  58.604  44.009  1.00  0.00           O  
ATOM   1761  P     U    56      29.012  57.721  44.914  1.00  0.00           P  
ATOM   1762  OP1   U    56      30.240  58.492  45.219  1.00  0.00           O  
ATOM   1763  OP2   U    56      29.204  56.407  44.323  1.00  0.00           O  
ATOM   1764  O5'   U    56      28.043  57.635  46.184  1.00  0.00           O  
ATOM   1765  C5'   U    56      27.762  58.639  47.098  1.00  0.00           C  
ATOM   1766  H5'   U    56      27.645  59.514  46.458  1.00  0.00           H  
ATOM   1767 H5''   U    56      28.631  58.932  47.687  1.00  0.00           H  
ATOM   1768  C4'   U    56      26.467  58.531  47.919  1.00  0.00           C  
ATOM   1769  H4'   U    56      26.285  59.449  48.477  1.00  0.00           H  
ATOM   1770  O4'   U    56      25.343  58.227  47.097  1.00  0.00           O  
ATOM   1771  C1'   U    56      24.445  57.440  47.920  1.00  0.00           C  
ATOM   1772  H1'   U    56      23.548  58.034  48.099  1.00  0.00           H  
ATOM   1773  N1    U    56      24.089  56.137  47.335  1.00  0.00           N  
ATOM   1774  C6    U    56      24.871  55.407  46.463  1.00  0.00           C  
ATOM   1775  H6    U    56      25.867  55.785  46.284  1.00  0.00           H  
ATOM   1776  C5    U    56      24.584  54.216  45.939  1.00  0.00           C  
ATOM   1777  H5    U    56      25.222  53.689  45.245  1.00  0.00           H  
ATOM   1778  C4    U    56      23.274  53.638  46.221  1.00  0.00           C  
ATOM   1779  O4    U    56      22.970  52.533  45.870  1.00  0.00           O  
ATOM   1780  N3    U    56      22.477  54.398  47.126  1.00  0.00           N  
ATOM   1781  H3    U    56      21.647  53.985  47.525  1.00  0.00           H  
ATOM   1782  C2    U    56      22.819  55.615  47.635  1.00  0.00           C  
ATOM   1783  O2    U    56      22.053  56.229  48.339  1.00  0.00           O  
ATOM   1784  C3'   U    56      26.553  57.493  49.005  1.00  0.00           C  
ATOM   1785  H3'   U    56      27.001  56.637  48.502  1.00  0.00           H  
ATOM   1786  C2'   U    56      25.061  57.263  49.296  1.00  0.00           C  
ATOM   1787  H2'   U    56      24.844  56.320  49.799  1.00  0.00           H  
ATOM   1788  O2'   U    56      24.450  58.231  50.165  1.00  0.00           O  
ATOM   1789 HO2'   U    56      25.023  58.991  50.292  1.00  0.00           H  
ATOM   1790  O3'   U    56      27.318  57.922  50.154  1.00  0.00           O  
ATOM   1791  P     G    57      27.930  56.812  51.112  1.00  0.00           P  
ATOM   1792  OP1   G    57      28.731  57.503  52.150  1.00  0.00           O  
ATOM   1793  OP2   G    57      28.555  55.777  50.212  1.00  0.00           O  
ATOM   1794  O5'   G    57      26.775  56.181  51.844  1.00  0.00           O  
ATOM   1795  C5'   G    57      26.047  56.885  52.866  1.00  0.00           C  
ATOM   1796  H5'   G    57      25.867  57.886  52.473  1.00  0.00           H  
ATOM   1797 H5''   G    57      26.704  57.212  53.672  1.00  0.00           H  
ATOM   1798  C4'   G    57      24.773  56.163  53.227  1.00  0.00           C  
ATOM   1799  H4'   G    57      24.089  56.780  53.811  1.00  0.00           H  
ATOM   1800  O4'   G    57      24.133  55.651  52.068  1.00  0.00           O  
ATOM   1801  C1'   G    57      23.331  54.546  52.449  1.00  0.00           C  
ATOM   1802  H1'   G    57      22.265  54.770  52.480  1.00  0.00           H  
ATOM   1803  N9    G    57      23.612  53.403  51.589  1.00  0.00           N  
ATOM   1804  C8    G    57      24.448  53.305  50.524  1.00  0.00           C  
ATOM   1805  H8    G    57      25.201  54.041  50.282  1.00  0.00           H  
ATOM   1806  N7    G    57      24.253  52.233  49.843  1.00  0.00           N  
ATOM   1807  C5    G    57      23.208  51.544  50.506  1.00  0.00           C  
ATOM   1808  C6    G    57      22.500  50.326  50.209  1.00  0.00           C  
ATOM   1809  O6    G    57      22.646  49.535  49.244  1.00  0.00           O  
ATOM   1810  N1    G    57      21.369  50.119  51.026  1.00  0.00           N  
ATOM   1811  H1    G    57      20.739  49.361  50.805  1.00  0.00           H  
ATOM   1812  C2    G    57      21.056  50.970  52.047  1.00  0.00           C  
ATOM   1813  N2    G    57      20.088  50.625  52.776  1.00  0.00           N  
ATOM   1814  H21   G    57      19.874  51.065  53.660  1.00  0.00           H  
ATOM   1815  H22   G    57      19.627  49.766  52.513  1.00  0.00           H  
ATOM   1816  N3    G    57      21.843  51.966  52.450  1.00  0.00           N  
ATOM   1817  C4    G    57      22.851  52.316  51.580  1.00  0.00           C  
ATOM   1818  C3'   G    57      25.014  54.929  54.009  1.00  0.00           C  
ATOM   1819  H3'   G    57      25.825  54.344  53.574  1.00  0.00           H  
ATOM   1820  C2'   G    57      23.647  54.143  53.897  1.00  0.00           C  
ATOM   1821  H2'   G    57      23.788  53.065  53.977  1.00  0.00           H  
ATOM   1822  O2'   G    57      22.611  54.590  54.829  1.00  0.00           O  
ATOM   1823 HO2'   G    57      22.520  53.958  55.546  1.00  0.00           H  
ATOM   1824  O3'   G    57      25.372  55.203  55.289  1.00  0.00           O  
ATOM   1825  P     U    58      26.439  54.327  56.139  1.00  0.00           P  
ATOM   1826  OP1   U    58      26.751  55.085  57.352  1.00  0.00           O  
ATOM   1827  OP2   U    58      27.595  53.916  55.291  1.00  0.00           O  
ATOM   1828  O5'   U    58      25.631  53.016  56.486  1.00  0.00           O  
ATOM   1829  C5'   U    58      24.588  53.056  57.472  1.00  0.00           C  
ATOM   1830  H5'   U    58      24.195  54.072  57.434  1.00  0.00           H  
ATOM   1831 H5''   U    58      25.059  52.912  58.445  1.00  0.00           H  
ATOM   1832  C4'   U    58      23.500  51.943  57.246  1.00  0.00           C  
ATOM   1833  H4'   U    58      22.623  52.103  57.873  1.00  0.00           H  
ATOM   1834  O4'   U    58      23.211  51.809  55.828  1.00  0.00           O  
ATOM   1835  C1'   U    58      23.061  50.430  55.632  1.00  0.00           C  
ATOM   1836  H1'   U    58      22.015  50.277  55.369  1.00  0.00           H  
ATOM   1837  N1    U    58      23.857  49.969  54.495  1.00  0.00           N  
ATOM   1838  C6    U    58      24.959  50.671  53.978  1.00  0.00           C  
ATOM   1839  H6    U    58      25.258  51.599  54.443  1.00  0.00           H  
ATOM   1840  C5    U    58      25.612  50.184  52.886  1.00  0.00           C  
ATOM   1841  H5    U    58      26.530  50.696  52.639  1.00  0.00           H  
ATOM   1842  C4    U    58      25.030  49.197  52.015  1.00  0.00           C  
ATOM   1843  O4    U    58      25.554  48.673  51.053  1.00  0.00           O  
ATOM   1844  N3    U    58      23.936  48.606  52.545  1.00  0.00           N  
ATOM   1845  H3    U    58      23.528  47.933  51.913  1.00  0.00           H  
ATOM   1846  C2    U    58      23.332  48.927  53.706  1.00  0.00           C  
ATOM   1847  O2    U    58      22.343  48.225  53.976  1.00  0.00           O  
ATOM   1848  C3'   U    58      24.148  50.611  57.709  1.00  0.00           C  
ATOM   1849  H3'   U    58      25.175  50.556  57.345  1.00  0.00           H  
ATOM   1850  C2'   U    58      23.304  49.584  56.896  1.00  0.00           C  
ATOM   1851  H2'   U    58      23.822  48.638  56.744  1.00  0.00           H  
ATOM   1852  O2'   U    58      21.971  49.258  57.389  1.00  0.00           O  
ATOM   1853 HO2'   U    58      22.107  48.429  57.854  1.00  0.00           H  
ATOM   1854  O3'   U    58      24.098  50.290  59.080  1.00  0.00           O  
ATOM   1855  P     C    59      24.909  49.068  59.732  1.00  0.00           P  
ATOM   1856  OP1   C    59      24.722  49.123  61.201  1.00  0.00           O  
ATOM   1857  OP2   C    59      26.284  49.133  59.195  1.00  0.00           O  
ATOM   1858  O5'   C    59      24.146  47.792  59.192  1.00  0.00           O  
ATOM   1859  C5'   C    59      23.042  47.304  59.907  1.00  0.00           C  
ATOM   1860  H5'   C    59      22.235  47.947  60.258  1.00  0.00           H  
ATOM   1861 H5''   C    59      23.468  46.899  60.825  1.00  0.00           H  
ATOM   1862  C4'   C    59      22.370  46.175  59.043  1.00  0.00           C  
ATOM   1863  H4'   C    59      21.360  46.031  59.428  1.00  0.00           H  
ATOM   1864  O4'   C    59      22.423  46.524  57.660  1.00  0.00           O  
ATOM   1865  C1'   C    59      22.482  45.363  56.854  1.00  0.00           C  
ATOM   1866  H1'   C    59      21.563  45.140  56.313  1.00  0.00           H  
ATOM   1867  N1    C    59      23.527  45.312  55.871  1.00  0.00           N  
ATOM   1868  C6    C    59      24.609  46.184  56.023  1.00  0.00           C  
ATOM   1869  H6    C    59      24.716  46.757  56.933  1.00  0.00           H  
ATOM   1870  C5    C    59      25.531  46.314  55.073  1.00  0.00           C  
ATOM   1871  H5    C    59      26.313  47.039  55.246  1.00  0.00           H  
ATOM   1872  C4    C    59      25.357  45.677  53.879  1.00  0.00           C  
ATOM   1873  N4    C    59      26.197  45.862  52.892  1.00  0.00           N  
ATOM   1874  H41   C    59      27.046  46.387  53.046  1.00  0.00           H  
ATOM   1875  H42   C    59      25.943  45.606  51.949  1.00  0.00           H  
ATOM   1876  N3    C    59      24.363  44.807  53.657  1.00  0.00           N  
ATOM   1877  C2    C    59      23.477  44.525  54.648  1.00  0.00           C  
ATOM   1878  O2    C    59      22.701  43.574  54.523  1.00  0.00           O  
ATOM   1879  C3'   C    59      23.152  44.913  59.065  1.00  0.00           C  
ATOM   1880  H3'   C    59      24.224  45.106  59.028  1.00  0.00           H  
ATOM   1881  C2'   C    59      22.602  44.217  57.819  1.00  0.00           C  
ATOM   1882  H2'   C    59      23.337  43.492  57.470  1.00  0.00           H  
ATOM   1883  O2'   C    59      21.357  43.536  58.081  1.00  0.00           O  
ATOM   1884 HO2'   C    59      21.342  43.528  59.041  1.00  0.00           H  
ATOM   1885  O3'   C    59      22.953  44.137  60.226  1.00  0.00           O  
ATOM   1886  P     G    60      24.083  43.140  60.674  1.00  0.00           P  
ATOM   1887  OP1   G    60      23.763  42.471  61.931  1.00  0.00           O  
ATOM   1888  OP2   G    60      25.395  43.862  60.722  1.00  0.00           O  
ATOM   1889  O5'   G    60      24.203  41.959  59.574  1.00  0.00           O  
ATOM   1890  C5'   G    60      23.102  41.056  59.448  1.00  0.00           C  
ATOM   1891  H5'   G    60      22.141  41.568  59.494  1.00  0.00           H  
ATOM   1892 H5''   G    60      23.059  40.381  60.303  1.00  0.00           H  
ATOM   1893  C4'   G    60      23.171  40.153  58.199  1.00  0.00           C  
ATOM   1894  H4'   G    60      22.420  39.364  58.184  1.00  0.00           H  
ATOM   1895  O4'   G    60      23.042  40.900  56.942  1.00  0.00           O  
ATOM   1896  C1'   G    60      23.711  40.199  55.900  1.00  0.00           C  
ATOM   1897  H1'   G    60      23.002  39.920  55.121  1.00  0.00           H  
ATOM   1898  N9    G    60      24.843  40.919  55.270  1.00  0.00           N  
ATOM   1899  C8    G    60      25.573  41.999  55.827  1.00  0.00           C  
ATOM   1900  H8    G    60      25.247  42.354  56.794  1.00  0.00           H  
ATOM   1901  N7    G    60      26.376  42.658  55.054  1.00  0.00           N  
ATOM   1902  C5    G    60      26.375  41.826  53.917  1.00  0.00           C  
ATOM   1903  C6    G    60      27.061  42.015  52.636  1.00  0.00           C  
ATOM   1904  O6    G    60      27.863  42.897  52.305  1.00  0.00           O  
ATOM   1905  N1    G    60      26.719  41.072  51.747  1.00  0.00           N  
ATOM   1906  H1    G    60      27.196  41.141  50.860  1.00  0.00           H  
ATOM   1907  C2    G    60      25.911  39.977  51.955  1.00  0.00           C  
ATOM   1908  N2    G    60      25.972  39.055  51.045  1.00  0.00           N  
ATOM   1909  H21   G    60      25.321  38.285  51.110  1.00  0.00           H  
ATOM   1910  H22   G    60      26.598  39.131  50.256  1.00  0.00           H  
ATOM   1911  N3    G    60      25.241  39.776  53.073  1.00  0.00           N  
ATOM   1912  C4    G    60      25.514  40.756  54.035  1.00  0.00           C  
ATOM   1913  C3'   G    60      24.424  39.347  57.956  1.00  0.00           C  
ATOM   1914  H3'   G    60      25.313  39.963  58.091  1.00  0.00           H  
ATOM   1915  C2'   G    60      24.269  38.880  56.424  1.00  0.00           C  
ATOM   1916  H2'   G    60      25.191  38.544  55.950  1.00  0.00           H  
ATOM   1917  O2'   G    60      23.338  37.851  56.310  1.00  0.00           O  
ATOM   1918 HO2'   G    60      23.408  37.241  57.048  1.00  0.00           H  
ATOM   1919  O3'   G    60      24.428  38.138  58.672  1.00  0.00           O  
ATOM   1920  P     U    61      25.172  37.909  60.097  1.00  0.00           P  
ATOM   1921  OP1   U    61      24.155  37.562  61.069  1.00  0.00           O  
ATOM   1922  OP2   U    61      26.067  39.055  60.289  1.00  0.00           O  
ATOM   1923  O5'   U    61      26.074  36.633  59.891  1.00  0.00           O  
ATOM   1924  C5'   U    61      25.539  35.383  59.297  1.00  0.00           C  
ATOM   1925  H5'   U    61      24.945  35.721  58.448  1.00  0.00           H  
ATOM   1926 H5''   U    61      24.948  34.836  60.032  1.00  0.00           H  
ATOM   1927  C4'   U    61      26.722  34.456  58.866  1.00  0.00           C  
ATOM   1928  H4'   U    61      26.291  33.544  58.451  1.00  0.00           H  
ATOM   1929  O4'   U    61      27.368  35.137  57.754  1.00  0.00           O  
ATOM   1930  C1'   U    61      28.791  34.945  58.007  1.00  0.00           C  
ATOM   1931  H1'   U    61      29.156  34.223  57.277  1.00  0.00           H  
ATOM   1932  N1    U    61      29.512  36.212  57.948  1.00  0.00           N  
ATOM   1933  C6    U    61      29.195  37.274  58.642  1.00  0.00           C  
ATOM   1934  H6    U    61      28.387  37.196  59.353  1.00  0.00           H  
ATOM   1935  C5    U    61      29.861  38.449  58.467  1.00  0.00           C  
ATOM   1936  H5    U    61      29.489  39.379  58.870  1.00  0.00           H  
ATOM   1937  C4    U    61      30.980  38.455  57.601  1.00  0.00           C  
ATOM   1938  O4    U    61      31.679  39.480  57.467  1.00  0.00           O  
ATOM   1939  N3    U    61      31.347  37.293  56.980  1.00  0.00           N  
ATOM   1940  H3    U    61      32.091  37.266  56.298  1.00  0.00           H  
ATOM   1941  C2    U    61      30.593  36.201  57.068  1.00  0.00           C  
ATOM   1942  O2    U    61      30.956  35.197  56.494  1.00  0.00           O  
ATOM   1943  C3'   U    61      27.621  34.096  59.978  1.00  0.00           C  
ATOM   1944  H3'   U    61      27.474  34.878  60.724  1.00  0.00           H  
ATOM   1945  C2'   U    61      29.011  34.168  59.331  1.00  0.00           C  
ATOM   1946  H2'   U    61      29.606  34.752  60.033  1.00  0.00           H  
ATOM   1947  O2'   U    61      29.573  32.808  59.203  1.00  0.00           O  
ATOM   1948 HO2'   U    61      29.789  32.414  60.051  1.00  0.00           H  
ATOM   1949  O3'   U    61      27.329  32.867  60.565  1.00  0.00           O  
ATOM   1950  P     A    62      27.306  32.575  62.199  1.00  0.00           P  
ATOM   1951  OP1   A    62      26.306  31.507  62.524  1.00  0.00           O  
ATOM   1952  OP2   A    62      27.308  33.868  63.003  1.00  0.00           O  
ATOM   1953  O5'   A    62      28.723  31.833  62.206  1.00  0.00           O  
ATOM   1954  C5'   A    62      28.862  30.533  61.565  1.00  0.00           C  
ATOM   1955  H5'   A    62      28.748  30.511  60.481  1.00  0.00           H  
ATOM   1956 H5''   A    62      28.161  29.825  62.007  1.00  0.00           H  
ATOM   1957  C4'   A    62      30.378  30.130  61.824  1.00  0.00           C  
ATOM   1958  H4'   A    62      30.557  29.118  61.461  1.00  0.00           H  
ATOM   1959  O4'   A    62      31.278  30.994  61.125  1.00  0.00           O  
ATOM   1960  C1'   A    62      32.203  31.551  62.067  1.00  0.00           C  
ATOM   1961  H1'   A    62      33.168  31.650  61.571  1.00  0.00           H  
ATOM   1962  N9    A    62      31.779  32.976  62.243  1.00  0.00           N  
ATOM   1963  C8    A    62      31.442  33.595  63.405  1.00  0.00           C  
ATOM   1964  H8    A    62      31.381  33.119  64.372  1.00  0.00           H  
ATOM   1965  N7    A    62      31.174  34.865  63.302  1.00  0.00           N  
ATOM   1966  C5    A    62      31.719  35.179  61.985  1.00  0.00           C  
ATOM   1967  C6    A    62      31.970  36.383  61.214  1.00  0.00           C  
ATOM   1968  N6    A    62      31.529  37.580  61.509  1.00  0.00           N  
ATOM   1969  H61   A    62      30.978  37.736  62.341  1.00  0.00           H  
ATOM   1970  H62   A    62      31.343  38.174  60.713  1.00  0.00           H  
ATOM   1971  N1    A    62      32.529  36.251  59.987  1.00  0.00           N  
ATOM   1972  C2    A    62      32.835  35.055  59.567  1.00  0.00           C  
ATOM   1973  H2    A    62      33.409  35.014  58.653  1.00  0.00           H  
ATOM   1974  N3    A    62      32.620  33.888  60.082  1.00  0.00           N  
ATOM   1975  C4    A    62      32.093  33.969  61.337  1.00  0.00           C  
ATOM   1976  C3'   A    62      30.735  30.128  63.316  1.00  0.00           C  
ATOM   1977  H3'   A    62      30.197  30.917  63.840  1.00  0.00           H  
ATOM   1978  C2'   A    62      32.174  30.596  63.221  1.00  0.00           C  
ATOM   1979  H2'   A    62      32.465  30.965  64.205  1.00  0.00           H  
ATOM   1980  O2'   A    62      33.149  29.523  62.922  1.00  0.00           O  
ATOM   1981 HO2'   A    62      33.475  29.136  63.737  1.00  0.00           H  
ATOM   1982  O3'   A    62      30.497  28.826  63.926  1.00  0.00           O  
ATOM   1983  P     U    63      31.225  28.425  65.304  1.00  0.00           P  
ATOM   1984  OP1   U    63      30.492  27.340  65.870  1.00  0.00           O  
ATOM   1985  OP2   U    63      31.278  29.666  66.138  1.00  0.00           O  
ATOM   1986  O5'   U    63      32.732  27.822  65.058  1.00  0.00           O  
ATOM   1987  C5'   U    63      32.866  26.535  64.574  1.00  0.00           C  
ATOM   1988  H5'   U    63      32.336  26.416  63.629  1.00  0.00           H  
ATOM   1989 H5''   U    63      32.521  25.751  65.246  1.00  0.00           H  
ATOM   1990  C4'   U    63      34.369  26.266  64.363  1.00  0.00           C  
ATOM   1991  H4'   U    63      34.477  25.439  63.661  1.00  0.00           H  
ATOM   1992  O4'   U    63      35.073  27.291  63.877  1.00  0.00           O  
ATOM   1993  C1'   U    63      36.174  27.606  64.690  1.00  0.00           C  
ATOM   1994  H1'   U    63      37.068  27.114  64.307  1.00  0.00           H  
ATOM   1995  N1    U    63      36.417  29.107  64.618  1.00  0.00           N  
ATOM   1996  C6    U    63      35.534  29.948  65.233  1.00  0.00           C  
ATOM   1997  H6    U    63      34.598  29.565  65.612  1.00  0.00           H  
ATOM   1998  C5    U    63      35.694  31.299  65.318  1.00  0.00           C  
ATOM   1999  H5    U    63      35.005  31.973  65.806  1.00  0.00           H  
ATOM   2000  C4    U    63      36.804  31.916  64.695  1.00  0.00           C  
ATOM   2001  O4    U    63      37.049  33.069  64.663  1.00  0.00           O  
ATOM   2002  N3    U    63      37.696  31.055  64.104  1.00  0.00           N  
ATOM   2003  H3    U    63      38.392  31.594  63.608  1.00  0.00           H  
ATOM   2004  C2    U    63      37.594  29.632  64.054  1.00  0.00           C  
ATOM   2005  O2    U    63      38.424  28.970  63.376  1.00  0.00           O  
ATOM   2006  C3'   U    63      34.974  25.854  65.769  1.00  0.00           C  
ATOM   2007  H3'   U    63      34.162  25.877  66.497  1.00  0.00           H  
ATOM   2008  C2'   U    63      35.895  27.019  66.104  1.00  0.00           C  
ATOM   2009  H2'   U    63      35.459  27.765  66.768  1.00  0.00           H  
ATOM   2010  O2'   U    63      37.016  26.414  66.667  1.00  0.00           O  
ATOM   2011 HO2'   U    63      36.877  25.500  66.408  1.00  0.00           H  
ATOM   2012  O3'   U    63      35.699  24.630  65.686  1.00  0.00           O  
ATOM   2013  P     A    64      34.857  23.340  65.721  1.00  0.00           P  
ATOM   2014  OP1   A    64      33.470  23.568  65.245  1.00  0.00           O  
ATOM   2015  OP2   A    64      35.027  22.660  67.024  1.00  0.00           O  
ATOM   2016  O5'   A    64      35.608  22.460  64.596  1.00  0.00           O  
ATOM   2017  C5'   A    64      35.208  21.200  64.123  1.00  0.00           C  
ATOM   2018  H5'   A    64      34.214  21.078  63.691  1.00  0.00           H  
ATOM   2019 H5''   A    64      35.318  20.487  64.939  1.00  0.00           H  
ATOM   2020  C4'   A    64      36.262  20.756  63.034  1.00  0.00           C  
ATOM   2021  H4'   A    64      36.062  19.704  62.832  1.00  0.00           H  
ATOM   2022  O4'   A    64      36.162  21.365  61.781  1.00  0.00           O  
ATOM   2023  C1'   A    64      37.513  21.620  61.413  1.00  0.00           C  
ATOM   2024  H1'   A    64      37.644  21.420  60.350  1.00  0.00           H  
ATOM   2025  N9    A    64      37.884  23.062  61.635  1.00  0.00           N  
ATOM   2026  C8    A    64      37.092  24.056  62.227  1.00  0.00           C  
ATOM   2027  H8    A    64      36.049  23.925  62.476  1.00  0.00           H  
ATOM   2028  N7    A    64      37.771  25.154  62.512  1.00  0.00           N  
ATOM   2029  C5    A    64      39.016  24.886  61.843  1.00  0.00           C  
ATOM   2030  C6    A    64      40.173  25.624  61.403  1.00  0.00           C  
ATOM   2031  N6    A    64      40.417  26.806  61.852  1.00  0.00           N  
ATOM   2032  H61   A    64      39.923  27.146  62.664  1.00  0.00           H  
ATOM   2033  H62   A    64      41.349  27.116  61.616  1.00  0.00           H  
ATOM   2034  N1    A    64      41.189  25.070  60.728  1.00  0.00           N  
ATOM   2035  C2    A    64      40.997  23.826  60.274  1.00  0.00           C  
ATOM   2036  H2    A    64      41.795  23.310  59.760  1.00  0.00           H  
ATOM   2037  N3    A    64      39.910  23.056  60.429  1.00  0.00           N  
ATOM   2038  C4    A    64      38.971  23.661  61.195  1.00  0.00           C  
ATOM   2039  C3'   A    64      37.712  20.812  63.585  1.00  0.00           C  
ATOM   2040  H3'   A    64      37.858  21.813  63.990  1.00  0.00           H  
ATOM   2041  C2'   A    64      38.497  20.756  62.224  1.00  0.00           C  
ATOM   2042  H2'   A    64      39.493  21.178  62.354  1.00  0.00           H  
ATOM   2043  O2'   A    64      38.557  19.448  61.628  1.00  0.00           O  
ATOM   2044 HO2'   A    64      38.441  18.752  62.279  1.00  0.00           H  
ATOM   2045  O3'   A    64      38.027  19.797  64.456  1.00  0.00           O  
ATOM   2046  P     C    65      38.827  20.039  65.778  1.00  0.00           P  
ATOM   2047  OP1   C    65      39.170  18.714  66.428  1.00  0.00           O  
ATOM   2048  OP2   C    65      38.072  21.046  66.573  1.00  0.00           O  
ATOM   2049  O5'   C    65      40.210  20.735  65.220  1.00  0.00           O  
ATOM   2050  C5'   C    65      41.186  19.996  64.502  1.00  0.00           C  
ATOM   2051  H5'   C    65      40.712  19.514  63.646  1.00  0.00           H  
ATOM   2052 H5''   C    65      41.555  19.255  65.210  1.00  0.00           H  
ATOM   2053  C4'   C    65      42.370  20.839  64.060  1.00  0.00           C  
ATOM   2054  H4'   C    65      43.163  20.292  63.551  1.00  0.00           H  
ATOM   2055  O4'   C    65      41.923  21.868  63.206  1.00  0.00           O  
ATOM   2056  C1'   C    65      42.675  23.087  63.507  1.00  0.00           C  
ATOM   2057  H1'   C    65      43.135  23.449  62.588  1.00  0.00           H  
ATOM   2058  N1    C    65      41.787  24.112  64.070  1.00  0.00           N  
ATOM   2059  C6    C    65      40.609  23.770  64.733  1.00  0.00           C  
ATOM   2060  H6    C    65      40.282  22.744  64.664  1.00  0.00           H  
ATOM   2061  C5    C    65      39.888  24.737  65.354  1.00  0.00           C  
ATOM   2062  H5    C    65      38.916  24.576  65.796  1.00  0.00           H  
ATOM   2063  C4    C    65      40.398  26.067  65.319  1.00  0.00           C  
ATOM   2064  N4    C    65      39.668  27.086  65.745  1.00  0.00           N  
ATOM   2065  H41   C    65      38.695  26.918  65.955  1.00  0.00           H  
ATOM   2066  H42   C    65      40.163  27.967  65.774  1.00  0.00           H  
ATOM   2067  N3    C    65      41.545  26.409  64.784  1.00  0.00           N  
ATOM   2068  C2    C    65      42.320  25.419  64.235  1.00  0.00           C  
ATOM   2069  O2    C    65      43.504  25.669  63.998  1.00  0.00           O  
ATOM   2070  C3'   C    65      43.012  21.549  65.276  1.00  0.00           C  
ATOM   2071  H3'   C    65      42.216  21.958  65.898  1.00  0.00           H  
ATOM   2072  C2'   C    65      43.803  22.658  64.573  1.00  0.00           C  
ATOM   2073  H2'   C    65      44.069  23.483  65.233  1.00  0.00           H  
ATOM   2074  O2'   C    65      44.874  22.049  63.801  1.00  0.00           O  
ATOM   2075 HO2'   C    65      45.230  21.230  64.155  1.00  0.00           H  
ATOM   2076  O3'   C    65      43.791  20.721  66.072  1.00  0.00           O  
ATOM   2077  P     A    66      44.299  21.136  67.464  1.00  0.00           P  
ATOM   2078  OP1   A    66      44.329  19.933  68.287  1.00  0.00           O  
ATOM   2079  OP2   A    66      43.356  22.171  67.913  1.00  0.00           O  
ATOM   2080  O5'   A    66      45.683  21.781  67.360  1.00  0.00           O  
ATOM   2081  C5'   A    66      46.913  21.174  67.600  1.00  0.00           C  
ATOM   2082  H5'   A    66      46.981  20.499  68.453  1.00  0.00           H  
ATOM   2083 H5''   A    66      47.584  22.011  67.796  1.00  0.00           H  
ATOM   2084  C4'   A    66      47.445  20.554  66.225  1.00  0.00           C  
ATOM   2085  H4'   A    66      46.723  19.817  65.874  1.00  0.00           H  
ATOM   2086  O4'   A    66      47.596  21.690  65.272  1.00  0.00           O  
ATOM   2087  C1'   A    66      48.779  21.476  64.481  1.00  0.00           C  
ATOM   2088  H1'   A    66      48.419  21.303  63.467  1.00  0.00           H  
ATOM   2089  N9    A    66      49.671  22.682  64.561  1.00  0.00           N  
ATOM   2090  C8    A    66      49.730  23.704  65.434  1.00  0.00           C  
ATOM   2091  H8    A    66      49.028  23.846  66.241  1.00  0.00           H  
ATOM   2092  N7    A    66      50.579  24.629  65.086  1.00  0.00           N  
ATOM   2093  C5    A    66      51.326  24.016  64.034  1.00  0.00           C  
ATOM   2094  C6    A    66      52.350  24.485  63.151  1.00  0.00           C  
ATOM   2095  N6    A    66      52.889  25.684  63.284  1.00  0.00           N  
ATOM   2096  H61   A    66      52.497  26.391  63.889  1.00  0.00           H  
ATOM   2097  H62   A    66      53.599  25.994  62.637  1.00  0.00           H  
ATOM   2098  N1    A    66      52.706  23.733  62.154  1.00  0.00           N  
ATOM   2099  C2    A    66      52.009  22.644  61.939  1.00  0.00           C  
ATOM   2100  H2    A    66      52.200  22.117  61.016  1.00  0.00           H  
ATOM   2101  N3    A    66      51.014  22.053  62.614  1.00  0.00           N  
ATOM   2102  C4    A    66      50.765  22.804  63.718  1.00  0.00           C  
ATOM   2103  C3'   A    66      48.903  20.119  66.398  1.00  0.00           C  
ATOM   2104  H3'   A    66      49.389  20.810  67.087  1.00  0.00           H  
ATOM   2105  C2'   A    66      49.469  20.155  64.959  1.00  0.00           C  
ATOM   2106  H2'   A    66      50.554  20.250  64.911  1.00  0.00           H  
ATOM   2107  O2'   A    66      48.934  19.131  64.103  1.00  0.00           O  
ATOM   2108 HO2'   A    66      47.982  19.149  63.984  1.00  0.00           H  
ATOM   2109  O3'   A    66      49.095  18.765  66.846  1.00  0.00           O  
ATOM   2110  P     G    67      50.195  18.403  67.858  1.00  0.00           P  
ATOM   2111  OP1   G    67      50.278  16.958  68.055  1.00  0.00           O  
ATOM   2112  OP2   G    67      49.993  19.228  69.040  1.00  0.00           O  
ATOM   2113  O5'   G    67      51.557  18.840  67.132  1.00  0.00           O  
ATOM   2114  C5'   G    67      52.020  18.218  65.968  1.00  0.00           C  
ATOM   2115  H5'   G    67      51.224  18.305  65.228  1.00  0.00           H  
ATOM   2116 H5''   G    67      52.272  17.180  66.188  1.00  0.00           H  
ATOM   2117  C4'   G    67      53.242  18.947  65.453  1.00  0.00           C  
ATOM   2118  H4'   G    67      53.695  18.356  64.657  1.00  0.00           H  
ATOM   2119  O4'   G    67      52.976  20.270  64.922  1.00  0.00           O  
ATOM   2120  C1'   G    67      54.070  21.193  65.152  1.00  0.00           C  
ATOM   2121  H1'   G    67      54.339  21.587  64.172  1.00  0.00           H  
ATOM   2122  N9    G    67      53.510  22.275  65.986  1.00  0.00           N  
ATOM   2123  C8    G    67      52.637  22.130  67.011  1.00  0.00           C  
ATOM   2124  H8    G    67      52.044  21.236  67.136  1.00  0.00           H  
ATOM   2125  N7    G    67      52.557  23.185  67.790  1.00  0.00           N  
ATOM   2126  C5    G    67      53.332  24.134  67.202  1.00  0.00           C  
ATOM   2127  C6    G    67      53.595  25.487  67.511  1.00  0.00           C  
ATOM   2128  O6    G    67      53.115  26.192  68.363  1.00  0.00           O  
ATOM   2129  N1    G    67      54.542  26.094  66.782  1.00  0.00           N  
ATOM   2130  H1    G    67      54.727  27.027  67.120  1.00  0.00           H  
ATOM   2131  C2    G    67      55.205  25.456  65.814  1.00  0.00           C  
ATOM   2132  N2    G    67      56.188  25.999  65.231  1.00  0.00           N  
ATOM   2133  H21   G    67      56.772  25.417  64.648  1.00  0.00           H  
ATOM   2134  H22   G    67      56.499  26.913  65.530  1.00  0.00           H  
ATOM   2135  N3    G    67      55.022  24.210  65.474  1.00  0.00           N  
ATOM   2136  C4    G    67      54.016  23.589  66.138  1.00  0.00           C  
ATOM   2137  C3'   G    67      54.403  19.198  66.396  1.00  0.00           C  
ATOM   2138  H3'   G    67      53.887  19.524  67.299  1.00  0.00           H  
ATOM   2139  C2'   G    67      55.152  20.287  65.713  1.00  0.00           C  
ATOM   2140  H2'   G    67      55.819  20.852  66.364  1.00  0.00           H  
ATOM   2141  O2'   G    67      55.993  19.701  64.740  1.00  0.00           O  
ATOM   2142 HO2'   G    67      56.174  18.761  64.820  1.00  0.00           H  
ATOM   2143  O3'   G    67      55.108  18.036  66.586  1.00  0.00           O  
ATOM   2144  P     G    68      56.178  17.876  67.822  1.00  0.00           P  
ATOM   2145  OP1   G    68      57.027  16.655  67.570  1.00  0.00           O  
ATOM   2146  OP2   G    68      55.385  17.956  69.075  1.00  0.00           O  
ATOM   2147  O5'   G    68      57.084  19.187  67.780  1.00  0.00           O  
ATOM   2148  C5'   G    68      58.179  19.330  66.885  1.00  0.00           C  
ATOM   2149  H5'   G    68      57.970  19.039  65.856  1.00  0.00           H  
ATOM   2150 H5''   G    68      58.953  18.598  67.115  1.00  0.00           H  
ATOM   2151  C4'   G    68      58.889  20.695  66.837  1.00  0.00           C  
ATOM   2152  H4'   G    68      59.722  20.676  66.135  1.00  0.00           H  
ATOM   2153  O4'   G    68      57.965  21.769  66.427  1.00  0.00           O  
ATOM   2154  C1'   G    68      58.373  22.890  67.157  1.00  0.00           C  
ATOM   2155  H1'   G    68      58.652  23.694  66.476  1.00  0.00           H  
ATOM   2156  N9    G    68      57.302  23.249  68.144  1.00  0.00           N  
ATOM   2157  C8    G    68      56.330  22.469  68.696  1.00  0.00           C  
ATOM   2158  H8    G    68      56.147  21.470  68.327  1.00  0.00           H  
ATOM   2159  N7    G    68      55.563  23.131  69.531  1.00  0.00           N  
ATOM   2160  C5    G    68      56.075  24.473  69.480  1.00  0.00           C  
ATOM   2161  C6    G    68      55.696  25.633  70.165  1.00  0.00           C  
ATOM   2162  O6    G    68      54.871  25.821  71.059  1.00  0.00           O  
ATOM   2163  N1    G    68      56.526  26.709  69.906  1.00  0.00           N  
ATOM   2164  H1    G    68      56.373  27.557  70.432  1.00  0.00           H  
ATOM   2165  C2    G    68      57.520  26.644  69.019  1.00  0.00           C  
ATOM   2166  N2    G    68      58.372  27.615  68.873  1.00  0.00           N  
ATOM   2167  H21   G    68      59.236  27.422  68.386  1.00  0.00           H  
ATOM   2168  H22   G    68      58.206  28.474  69.378  1.00  0.00           H  
ATOM   2169  N3    G    68      57.901  25.603  68.298  1.00  0.00           N  
ATOM   2170  C4    G    68      57.131  24.519  68.610  1.00  0.00           C  
ATOM   2171  C3'   G    68      59.426  21.057  68.177  1.00  0.00           C  
ATOM   2172  H3'   G    68      58.703  20.876  68.972  1.00  0.00           H  
ATOM   2173  C2'   G    68      59.639  22.547  67.958  1.00  0.00           C  
ATOM   2174  H2'   G    68      59.805  23.025  68.923  1.00  0.00           H  
ATOM   2175  O2'   G    68      60.648  22.838  67.039  1.00  0.00           O  
ATOM   2176 HO2'   G    68      60.865  23.773  67.036  1.00  0.00           H  
ATOM   2177  O3'   G    68      60.541  20.295  68.681  1.00  0.00           O  
ATOM   2178  P     G    69      61.021  20.415  70.111  1.00  0.00           P  
ATOM   2179  OP1   G    69      62.175  19.527  70.218  1.00  0.00           O  
ATOM   2180  OP2   G    69      59.894  20.121  71.007  1.00  0.00           O  
ATOM   2181  O5'   G    69      61.469  21.891  70.402  1.00  0.00           O  
ATOM   2182  C5'   G    69      62.573  22.467  69.847  1.00  0.00           C  
ATOM   2183  H5'   G    69      62.722  22.178  68.807  1.00  0.00           H  
ATOM   2184 H5''   G    69      63.461  22.042  70.315  1.00  0.00           H  
ATOM   2185  C4'   G    69      62.583  23.983  70.177  1.00  0.00           C  
ATOM   2186  H4'   G    69      63.339  24.596  69.686  1.00  0.00           H  
ATOM   2187  O4'   G    69      61.355  24.542  69.759  1.00  0.00           O  
ATOM   2188  C1'   G    69      60.999  25.512  70.696  1.00  0.00           C  
ATOM   2189  H1'   G    69      60.980  26.455  70.149  1.00  0.00           H  
ATOM   2190  N9    G    69      59.644  25.469  71.394  1.00  0.00           N  
ATOM   2191  C8    G    69      58.905  24.313  71.653  1.00  0.00           C  
ATOM   2192  H8    G    69      59.179  23.318  71.333  1.00  0.00           H  
ATOM   2193  N7    G    69      57.909  24.519  72.480  1.00  0.00           N  
ATOM   2194  C5    G    69      57.991  25.910  72.683  1.00  0.00           C  
ATOM   2195  C6    G    69      57.147  26.848  73.477  1.00  0.00           C  
ATOM   2196  O6    G    69      56.095  26.711  73.953  1.00  0.00           O  
ATOM   2197  N1    G    69      57.710  28.054  73.565  1.00  0.00           N  
ATOM   2198  H1    G    69      57.167  28.736  74.075  1.00  0.00           H  
ATOM   2199  C2    G    69      58.918  28.369  73.136  1.00  0.00           C  
ATOM   2200  N2    G    69      59.546  29.440  73.571  1.00  0.00           N  
ATOM   2201  H21   G    69      60.370  29.659  73.029  1.00  0.00           H  
ATOM   2202  H22   G    69      59.014  30.054  74.171  1.00  0.00           H  
ATOM   2203  N3    G    69      59.698  27.673  72.334  1.00  0.00           N  
ATOM   2204  C4    G    69      59.165  26.461  72.120  1.00  0.00           C  
ATOM   2205  C3'   G    69      62.802  24.250  71.651  1.00  0.00           C  
ATOM   2206  H3'   G    69      62.234  23.509  72.213  1.00  0.00           H  
ATOM   2207  C2'   G    69      62.120  25.639  71.703  1.00  0.00           C  
ATOM   2208  H2'   G    69      61.855  25.874  72.734  1.00  0.00           H  
ATOM   2209  O2'   G    69      63.029  26.704  71.283  1.00  0.00           O  
ATOM   2210 HO2'   G    69      63.656  26.802  72.004  1.00  0.00           H  
ATOM   2211  O3'   G    69      64.212  24.345  71.893  1.00  0.00           O  
ATOM   2212  P     C    70      64.741  24.010  73.334  1.00  0.00           P  
ATOM   2213  OP1   C    70      66.200  23.782  73.272  1.00  0.00           O  
ATOM   2214  OP2   C    70      63.924  22.903  73.930  1.00  0.00           O  
ATOM   2215  O5'   C    70      64.343  25.356  74.166  1.00  0.00           O  
ATOM   2216  C5'   C    70      65.120  26.491  74.079  1.00  0.00           C  
ATOM   2217  H5'   C    70      65.326  26.752  73.041  1.00  0.00           H  
ATOM   2218 H5''   C    70      66.054  26.210  74.568  1.00  0.00           H  
ATOM   2219  C4'   C    70      64.609  27.799  74.718  1.00  0.00           C  
ATOM   2220  H4'   C    70      65.281  28.614  74.452  1.00  0.00           H  
ATOM   2221  O4'   C    70      63.347  28.083  74.295  1.00  0.00           O  
ATOM   2222  C1'   C    70      62.475  28.646  75.275  1.00  0.00           C  
ATOM   2223  H1'   C    70      62.074  29.560  74.837  1.00  0.00           H  
ATOM   2224  N1    C    70      61.320  27.840  75.725  1.00  0.00           N  
ATOM   2225  C6    C    70      61.235  26.527  75.410  1.00  0.00           C  
ATOM   2226  H6    C    70      62.089  26.054  74.948  1.00  0.00           H  
ATOM   2227  C5    C    70      60.119  25.781  75.628  1.00  0.00           C  
ATOM   2228  H5    C    70      60.121  24.743  75.331  1.00  0.00           H  
ATOM   2229  C4    C    70      59.042  26.468  76.180  1.00  0.00           C  
ATOM   2230  N4    C    70      57.811  25.993  76.393  1.00  0.00           N  
ATOM   2231  H41   C    70      57.681  24.998  76.279  1.00  0.00           H  
ATOM   2232  H42   C    70      57.196  26.520  76.997  1.00  0.00           H  
ATOM   2233  N3    C    70      59.174  27.736  76.603  1.00  0.00           N  
ATOM   2234  C2    C    70      60.291  28.477  76.398  1.00  0.00           C  
ATOM   2235  O2    C    70      60.319  29.660  76.800  1.00  0.00           O  
ATOM   2236  C3'   C    70      64.464  27.769  76.231  1.00  0.00           C  
ATOM   2237  H3'   C    70      64.054  26.846  76.641  1.00  0.00           H  
ATOM   2238  C2'   C    70      63.459  28.973  76.394  1.00  0.00           C  
ATOM   2239  H2'   C    70      62.806  28.925  77.266  1.00  0.00           H  
ATOM   2240  O2'   C    70      64.035  30.289  76.256  1.00  0.00           O  
ATOM   2241 HO2'   C    70      64.917  30.146  76.607  1.00  0.00           H  
ATOM   2242  O3'   C    70      65.605  28.160  77.011  1.00  0.00           O  
ATOM   2243  P     U    71      65.742  27.552  78.509  1.00  0.00           P  
ATOM   2244  OP1   U    71      66.777  28.332  79.197  1.00  0.00           O  
ATOM   2245  OP2   U    71      66.018  26.165  78.167  1.00  0.00           O  
ATOM   2246  O5'   U    71      64.436  27.448  79.360  1.00  0.00           O  
ATOM   2247  C5'   U    71      63.958  28.647  79.952  1.00  0.00           C  
ATOM   2248  H5'   U    71      63.702  29.339  79.149  1.00  0.00           H  
ATOM   2249 H5''   U    71      64.777  28.990  80.583  1.00  0.00           H  
ATOM   2250  C4'   U    71      62.647  28.507  80.777  1.00  0.00           C  
ATOM   2251  H4'   U    71      62.530  29.366  81.437  1.00  0.00           H  
ATOM   2252  O4'   U    71      61.487  28.408  79.940  1.00  0.00           O  
ATOM   2253  C1'   U    71      60.497  27.606  80.586  1.00  0.00           C  
ATOM   2254  H1'   U    71      59.577  28.149  80.806  1.00  0.00           H  
ATOM   2255  N1    U    71      60.243  26.310  79.858  1.00  0.00           N  
ATOM   2256  C6    U    71      61.216  25.665  79.040  1.00  0.00           C  
ATOM   2257  H6    U    71      62.078  26.290  78.857  1.00  0.00           H  
ATOM   2258  C5    U    71      61.037  24.385  78.650  1.00  0.00           C  
ATOM   2259  H5    U    71      61.847  23.992  78.053  1.00  0.00           H  
ATOM   2260  C4    U    71      59.765  23.708  78.770  1.00  0.00           C  
ATOM   2261  O4    U    71      59.379  22.672  78.235  1.00  0.00           O  
ATOM   2262  N3    U    71      58.860  24.440  79.542  1.00  0.00           N  
ATOM   2263  H3    U    71      57.929  24.051  79.500  1.00  0.00           H  
ATOM   2264  C2    U    71      58.987  25.659  80.076  1.00  0.00           C  
ATOM   2265  O2    U    71      58.020  26.092  80.706  1.00  0.00           O  
ATOM   2266  C3'   U    71      62.549  27.275  81.661  1.00  0.00           C  
ATOM   2267  H3'   U    71      62.783  26.403  81.049  1.00  0.00           H  
ATOM   2268  C2'   U    71      61.053  27.303  81.945  1.00  0.00           C  
ATOM   2269  H2'   U    71      60.811  26.318  82.344  1.00  0.00           H  
ATOM   2270  O2'   U    71      60.752  28.306  82.967  1.00  0.00           O  
ATOM   2271 HO2'   U    71      61.244  28.010  83.737  1.00  0.00           H  
ATOM   2272  O3'   U    71      63.323  27.392  82.840  1.00  0.00           O  
ATOM   2273  P     U    72      63.483  26.137  83.815  1.00  0.00           P  
ATOM   2274  OP1   U    72      64.761  26.294  84.514  1.00  0.00           O  
ATOM   2275  OP2   U    72      63.252  24.871  83.114  1.00  0.00           O  
ATOM   2276  O5'   U    72      62.295  26.366  84.847  1.00  0.00           O  
ATOM   2277  C5'   U    72      62.379  27.410  85.763  1.00  0.00           C  
ATOM   2278  H5'   U    72      62.496  28.362  85.246  1.00  0.00           H  
ATOM   2279 H5''   U    72      63.273  27.366  86.386  1.00  0.00           H  
ATOM   2280  C4'   U    72      61.157  27.510  86.647  1.00  0.00           C  
ATOM   2281  H4'   U    72      61.208  28.370  87.315  1.00  0.00           H  
ATOM   2282  O4'   U    72      60.017  27.875  85.914  1.00  0.00           O  
ATOM   2283  C1'   U    72      58.833  27.377  86.431  1.00  0.00           C  
ATOM   2284  H1'   U    72      58.095  28.139  86.683  1.00  0.00           H  
ATOM   2285  N1    U    72      58.181  26.267  85.531  1.00  0.00           N  
ATOM   2286  C6    U    72      58.829  25.638  84.498  1.00  0.00           C  
ATOM   2287  H6    U    72      59.876  25.890  84.409  1.00  0.00           H  
ATOM   2288  C5    U    72      58.159  24.708  83.781  1.00  0.00           C  
ATOM   2289  H5    U    72      58.561  24.149  82.949  1.00  0.00           H  
ATOM   2290  C4    U    72      56.803  24.337  84.104  1.00  0.00           C  
ATOM   2291  O4    U    72      56.270  23.396  83.611  1.00  0.00           O  
ATOM   2292  N3    U    72      56.209  25.053  85.102  1.00  0.00           N  
ATOM   2293  H3    U    72      55.331  24.705  85.460  1.00  0.00           H  
ATOM   2294  C2    U    72      56.829  26.050  85.853  1.00  0.00           C  
ATOM   2295  O2    U    72      56.278  26.703  86.750  1.00  0.00           O  
ATOM   2296  C3'   U    72      60.771  26.331  87.477  1.00  0.00           C  
ATOM   2297  H3'   U    72      60.745  25.332  87.042  1.00  0.00           H  
ATOM   2298  C2'   U    72      59.317  26.665  87.706  1.00  0.00           C  
ATOM   2299  H2'   U    72      58.735  25.759  87.872  1.00  0.00           H  
ATOM   2300  O2'   U    72      59.172  27.574  88.724  1.00  0.00           O  
ATOM   2301 HO2'   U    72      59.687  27.421  89.520  1.00  0.00           H  
ATOM   2302  O3'   U    72      61.530  26.107  88.614  1.00  0.00           O  
ATOM   2303  P     U    73      61.151  24.942  89.592  1.00  0.00           P  
ATOM   2304  OP1   U    73      62.327  24.523  90.345  1.00  0.00           O  
ATOM   2305  OP2   U    73      60.441  23.889  88.822  1.00  0.00           O  
ATOM   2306  O5'   U    73      60.155  25.586  90.617  1.00  0.00           O  
ATOM   2307  C5'   U    73      60.594  26.630  91.533  1.00  0.00           C  
ATOM   2308  H5'   U    73      60.996  27.429  90.911  1.00  0.00           H  
ATOM   2309 H5''   U    73      61.328  26.200  92.215  1.00  0.00           H  
ATOM   2310  C4'   U    73      59.441  27.162  92.386  1.00  0.00           C  
ATOM   2311  H4'   U    73      59.822  28.062  92.869  1.00  0.00           H  
ATOM   2312  O4'   U    73      58.393  27.689  91.551  1.00  0.00           O  
ATOM   2313  C1'   U    73      57.186  27.548  92.273  1.00  0.00           C  
ATOM   2314  H1'   U    73      56.815  28.525  92.585  1.00  0.00           H  
ATOM   2315  N1    U    73      56.145  26.828  91.441  1.00  0.00           N  
ATOM   2316  C6    U    73      56.445  26.024  90.401  1.00  0.00           C  
ATOM   2317  H6    U    73      57.479  25.909  90.109  1.00  0.00           H  
ATOM   2318  C5    U    73      55.477  25.551  89.654  1.00  0.00           C  
ATOM   2319  H5    U    73      55.674  24.912  88.806  1.00  0.00           H  
ATOM   2320  C4    U    73      54.094  25.680  90.022  1.00  0.00           C  
ATOM   2321  O4    U    73      53.072  25.223  89.553  1.00  0.00           O  
ATOM   2322  N3    U    73      53.890  26.600  90.956  1.00  0.00           N  
ATOM   2323  H3    U    73      52.906  26.826  90.970  1.00  0.00           H  
ATOM   2324  C2    U    73      54.855  27.164  91.797  1.00  0.00           C  
ATOM   2325  O2    U    73      54.547  27.835  92.814  1.00  0.00           O  
ATOM   2326  C3'   U    73      58.877  26.140  93.356  1.00  0.00           C  
ATOM   2327  H3'   U    73      58.737  25.189  92.843  1.00  0.00           H  
ATOM   2328  C2'   U    73      57.517  26.794  93.581  1.00  0.00           C  
ATOM   2329  H2'   U    73      56.760  26.046  93.815  1.00  0.00           H  
ATOM   2330  O2'   U    73      57.549  27.781  94.583  1.00  0.00           O  
ATOM   2331 HO2'   U    73      58.302  27.616  95.156  1.00  0.00           H  
ATOM   2332  O3'   U    73      59.511  26.025  94.567  1.00  0.00           O  
ATOM   2333  P     U    74      59.547  24.573  95.213  1.00  0.00           P  
ATOM   2334  OP1   U    74      60.317  24.630  96.460  1.00  0.00           O  
ATOM   2335  OP2   U    74      59.978  23.650  94.177  1.00  0.00           O  
ATOM   2336  O5'   U    74      57.943  24.356  95.549  1.00  0.00           O  
ATOM   2337  C5'   U    74      57.328  24.987  96.707  1.00  0.00           C  
ATOM   2338  H5'   U    74      57.331  26.076  96.664  1.00  0.00           H  
ATOM   2339 H5''   U    74      57.802  24.736  97.656  1.00  0.00           H  
ATOM   2340  C4'   U    74      55.874  24.554  96.703  1.00  0.00           C  
ATOM   2341  H4'   U    74      55.415  24.971  97.600  1.00  0.00           H  
ATOM   2342  O4'   U    74      55.135  24.987  95.567  1.00  0.00           O  
ATOM   2343  C1'   U    74      54.003  24.089  95.408  1.00  0.00           C  
ATOM   2344  H1'   U    74      53.062  24.540  95.723  1.00  0.00           H  
ATOM   2345  N1    U    74      53.864  23.460  94.111  1.00  0.00           N  
ATOM   2346  C6    U    74      54.884  23.256  93.181  1.00  0.00           C  
ATOM   2347  H6    U    74      55.893  23.518  93.466  1.00  0.00           H  
ATOM   2348  C5    U    74      54.601  22.948  91.902  1.00  0.00           C  
ATOM   2349  H5    U    74      55.397  22.953  91.173  1.00  0.00           H  
ATOM   2350  C4    U    74      53.230  22.741  91.510  1.00  0.00           C  
ATOM   2351  O4    U    74      52.858  22.512  90.372  1.00  0.00           O  
ATOM   2352  N3    U    74      52.314  22.858  92.481  1.00  0.00           N  
ATOM   2353  H3    U    74      51.329  22.727  92.298  1.00  0.00           H  
ATOM   2354  C2    U    74      52.590  23.270  93.736  1.00  0.00           C  
ATOM   2355  O2    U    74      51.579  23.465  94.442  1.00  0.00           O  
ATOM   2356  C3'   U    74      55.733  23.068  96.759  1.00  0.00           C  
ATOM   2357  H3'   U    74      56.370  22.587  96.017  1.00  0.00           H  
ATOM   2358  C2'   U    74      54.282  22.897  96.328  1.00  0.00           C  
ATOM   2359  H2'   U    74      54.253  21.944  95.800  1.00  0.00           H  
ATOM   2360  O2'   U    74      53.357  23.089  97.419  1.00  0.00           O  
ATOM   2361 HO2'   U    74      53.105  22.205  97.695  1.00  0.00           H  
ATOM   2362  O3'   U    74      55.988  22.492  98.019  1.00  0.00           O  
ATOM   2363  P    G3    75      55.979  20.950  98.296  1.00  0.00           P  
ATOM   2364  OP1  G3    75      56.611  20.795  99.647  1.00  0.00           O  
ATOM   2365  OP2  G3    75      56.626  20.175  97.181  1.00  0.00           O  
ATOM   2366  O5'  G3    75      54.518  20.452  98.304  1.00  0.00           O  
ATOM   2367  C5'  G3    75      53.712  20.562  99.486  1.00  0.00           C  
ATOM   2368  H5'  G3    75      53.491  21.593  99.762  1.00  0.00           H  
ATOM   2369 H5''  G3    75      54.317  20.089 100.259  1.00  0.00           H  
ATOM   2370  C4'  G3    75      52.289  19.814  99.273  1.00  0.00           C  
ATOM   2371  H4'  G3    75      51.634  19.994 100.126  1.00  0.00           H  
ATOM   2372  O4'  G3    75      51.586  20.451  98.166  1.00  0.00           O  
ATOM   2373  C1'  G3    75      50.719  19.463  97.548  1.00  0.00           C  
ATOM   2374  H1'  G3    75      49.720  19.743  97.880  1.00  0.00           H  
ATOM   2375  N9   G3    75      50.749  19.553  96.033  1.00  0.00           N  
ATOM   2376  C8   G3    75      49.605  19.601  95.291  1.00  0.00           C  
ATOM   2377  H8   G3    75      48.607  19.688  95.696  1.00  0.00           H  
ATOM   2378  N7   G3    75      49.758  19.620  93.962  1.00  0.00           N  
ATOM   2379  C5   G3    75      51.132  19.608  93.905  1.00  0.00           C  
ATOM   2380  C6   G3    75      51.990  19.628  92.749  1.00  0.00           C  
ATOM   2381  O6   G3    75      51.667  19.596  91.598  1.00  0.00           O  
ATOM   2382  N1   G3    75      53.322  19.687  93.078  1.00  0.00           N  
ATOM   2383  H1   G3    75      53.879  19.354  92.303  1.00  0.00           H  
ATOM   2384  C2   G3    75      53.782  19.648  94.291  1.00  0.00           C  
ATOM   2385  N2   G3    75      55.055  19.693  94.428  1.00  0.00           N  
ATOM   2386  H21  G3    75      55.431  19.816  95.357  1.00  0.00           H  
ATOM   2387  H22  G3    75      55.588  19.774  93.574  1.00  0.00           H  
ATOM   2388  N3   G3    75      53.116  19.683  95.436  1.00  0.00           N  
ATOM   2389  C4   G3    75      51.749  19.655  95.166  1.00  0.00           C  
ATOM   2390  C3'  G3    75      52.371  18.377  98.779  1.00  0.00           C  
ATOM   2391  H3'  G3    75      53.172  18.483  98.048  1.00  0.00           H  
ATOM   2392  C2'  G3    75      51.081  18.081  97.999  1.00  0.00           C  
ATOM   2393  H2'  G3    75      51.263  17.341  97.219  1.00  0.00           H  
ATOM   2394  O2'  G3    75      50.001  17.583  98.847  1.00  0.00           O  
ATOM   2395 HO2'  G3    75      50.282  16.697  99.088  1.00  0.00           H  
ATOM   2396  O3'  G3    75      52.672  17.489  99.808  1.00  0.00           O  
ATOM   2397 HO3'  G3    75      53.296  16.783  99.625  1.00  0.00           H  
TER    2398       G3    75 
ATOM   2398 MG    MG    76      35.157  48.114  59.609  1.00  0.00          MG  
TER    2399       MG    76 
ATOM   2399 MG    MG    77      54.912  80.445  19.884  1.00  0.00          MG  
TER    2400       MG    77 
ATOM   2400 MG    MG    78      50.098  39.696  69.176  1.00  0.00          MG  
TER    2401       MG    78 
ATOM   2401 MG    MG    79      47.318  32.163  54.475  1.00  0.00          MG  
TER    2402       MG    79 
ATOM   2402 MG    MG    80      59.697  36.363  74.694  1.00  0.00          MG  
TER    2403       MG    80 
ATOM   2403 MG    MG    81      14.616  38.792  36.971  1.00  0.00          MG  
TER    2404       MG    81 
END
