# Supplementary material for: Modeling the structure of the frameshift-stimulatory pseudoknot in SARS-CoV-2 reveals multiple possible conformers
Source: PLoS Comput Biol. 2021 Jan 19;17(1):e1008603. doi: 10.1371/journal.pcbi.1008603 (PMC7845960; doi:10.1371/journal.pcbi.1008603)
Supplement: S1 Data — Files in.pdb format for each of the model structures presented in the manuscript are included in an archived.zip folder. The files corresponding to the structures shown in Figs 3B, 3E, 3H, 4B, 4E, 4H, 5B, 6A–6F, and 7A–7G are named FigNX_1.pdb, where N is the figure number and X is the letter for the figure panel. These structures represent the most populated of the clusters found in the corresponding MD simulations. The structures of the second- and third-most populated clusters from each of the simulations are in the files named FigNX_2.pdb and FigNX_3.pdb, respectively. (ZIP) [file pcbi.1008603.s006.zip › Fig6A_3.pdb]

ATOM      1 HO5'  U5     1      15.253  31.838  56.999  1.00  0.00           H  
ATOM      2  O5'  U5     1      15.740  32.267  56.291  1.00  0.00           O  
ATOM      3  C5'  U5     1      15.873  31.388  55.219  1.00  0.00           C  
ATOM      4  H5'  U5     1      14.900  31.066  54.848  1.00  0.00           H  
ATOM      5 H5''  U5     1      16.438  30.549  55.624  1.00  0.00           H  
ATOM      6  C4'  U5     1      16.648  31.922  53.957  1.00  0.00           C  
ATOM      7  H4'  U5     1      16.707  31.011  53.362  1.00  0.00           H  
ATOM      8  O4'  U5     1      15.916  32.966  53.267  1.00  0.00           O  
ATOM      9  C1'  U5     1      16.767  33.774  52.515  1.00  0.00           C  
ATOM     10  H1'  U5     1      16.568  33.531  51.471  1.00  0.00           H  
ATOM     11  N1   U5     1      16.568  35.237  52.733  1.00  0.00           N  
ATOM     12  C6   U5     1      16.139  35.659  53.954  1.00  0.00           C  
ATOM     13  H6   U5     1      15.815  34.901  54.651  1.00  0.00           H  
ATOM     14  C5   U5     1      16.041  36.976  54.201  1.00  0.00           C  
ATOM     15  H5   U5     1      15.870  37.390  55.184  1.00  0.00           H  
ATOM     16  C4   U5     1      16.570  37.927  53.271  1.00  0.00           C  
ATOM     17  O4   U5     1      16.681  39.153  53.385  1.00  0.00           O  
ATOM     18  N3   U5     1      16.980  37.467  52.090  1.00  0.00           N  
ATOM     19  H3   U5     1      17.505  38.053  51.456  1.00  0.00           H  
ATOM     20  C2   U5     1      17.003  36.135  51.772  1.00  0.00           C  
ATOM     21  O2   U5     1      17.389  35.677  50.677  1.00  0.00           O  
ATOM     22  C3'  U5     1      18.067  32.392  54.074  1.00  0.00           C  
ATOM     23  H3'  U5     1      18.228  33.081  54.904  1.00  0.00           H  
ATOM     24  C2'  U5     1      18.178  33.285  52.819  1.00  0.00           C  
ATOM     25  H2'  U5     1      18.824  34.141  53.012  1.00  0.00           H  
ATOM     26  O2'  U5     1      18.754  32.572  51.699  1.00  0.00           O  
ATOM     27 HO2'  U5     1      19.596  32.968  51.460  1.00  0.00           H  
ATOM     28  O3'  U5     1      18.907  31.274  54.165  1.00  0.00           O  
ATOM     29  P     U     2      20.335  31.397  54.810  1.00  0.00           P  
ATOM     30  OP1   U     2      20.770  30.025  55.140  1.00  0.00           O  
ATOM     31  OP2   U     2      20.280  32.484  55.831  1.00  0.00           O  
ATOM     32  O5'   U     2      21.254  32.009  53.594  1.00  0.00           O  
ATOM     33  C5'   U     2      21.624  31.062  52.602  1.00  0.00           C  
ATOM     34  H5'   U     2      20.753  30.524  52.227  1.00  0.00           H  
ATOM     35 H5''   U     2      22.334  30.341  53.009  1.00  0.00           H  
ATOM     36  C4'   U     2      22.347  31.854  51.469  1.00  0.00           C  
ATOM     37  H4'   U     2      22.675  31.077  50.779  1.00  0.00           H  
ATOM     38  O4'   U     2      21.442  32.782  50.816  1.00  0.00           O  
ATOM     39  C1'   U     2      22.234  33.984  50.566  1.00  0.00           C  
ATOM     40  H1'   U     2      22.292  33.892  49.481  1.00  0.00           H  
ATOM     41  N1    U     2      21.546  35.204  50.902  1.00  0.00           N  
ATOM     42  C6    U     2      21.053  35.369  52.158  1.00  0.00           C  
ATOM     43  H6    U     2      21.184  34.615  52.920  1.00  0.00           H  
ATOM     44  C5    U     2      20.354  36.500  52.496  1.00  0.00           C  
ATOM     45  H5    U     2      19.786  36.574  53.411  1.00  0.00           H  
ATOM     46  C4    U     2      20.032  37.537  51.522  1.00  0.00           C  
ATOM     47  O4    U     2      19.384  38.595  51.659  1.00  0.00           O  
ATOM     48  N3    U     2      20.525  37.311  50.277  1.00  0.00           N  
ATOM     49  H3    U     2      20.126  37.894  49.555  1.00  0.00           H  
ATOM     50  C2    U     2      21.368  36.286  49.933  1.00  0.00           C  
ATOM     51  O2    U     2      21.840  36.137  48.800  1.00  0.00           O  
ATOM     52  C3'   U     2      23.559  32.587  51.994  1.00  0.00           C  
ATOM     53  H3'   U     2      23.511  32.907  53.035  1.00  0.00           H  
ATOM     54  C2'   U     2      23.583  33.877  51.197  1.00  0.00           C  
ATOM     55  H2'   U     2      23.912  34.676  51.862  1.00  0.00           H  
ATOM     56  O2'   U     2      24.427  33.801  50.103  1.00  0.00           O  
ATOM     57 HO2'   U     2      25.068  33.107  50.276  1.00  0.00           H  
ATOM     58  O3'   U     2      24.824  31.966  51.746  1.00  0.00           O  
ATOM     59  P     U     3      25.219  30.583  52.356  1.00  0.00           P  
ATOM     60  OP1   U     3      24.429  29.584  51.703  1.00  0.00           O  
ATOM     61  OP2   U     3      25.063  30.664  53.807  1.00  0.00           O  
ATOM     62  O5'   U     3      26.714  30.338  52.021  1.00  0.00           O  
ATOM     63  C5'   U     3      27.152  30.296  50.676  1.00  0.00           C  
ATOM     64  H5'   U     3      26.304  30.134  50.010  1.00  0.00           H  
ATOM     65 H5''   U     3      27.672  29.362  50.463  1.00  0.00           H  
ATOM     66  C4'   U     3      27.971  31.443  50.202  1.00  0.00           C  
ATOM     67  H4'   U     3      28.203  31.352  49.140  1.00  0.00           H  
ATOM     68  O4'   U     3      27.190  32.581  50.342  1.00  0.00           O  
ATOM     69  C1'   U     3      28.022  33.702  50.390  1.00  0.00           C  
ATOM     70  H1'   U     3      27.941  34.442  49.594  1.00  0.00           H  
ATOM     71  N1    U     3      27.646  34.503  51.587  1.00  0.00           N  
ATOM     72  C6    U     3      27.373  33.931  52.800  1.00  0.00           C  
ATOM     73  H6    U     3      27.267  32.857  52.849  1.00  0.00           H  
ATOM     74  C5    U     3      27.194  34.721  53.937  1.00  0.00           C  
ATOM     75  H5    U     3      26.878  34.281  54.871  1.00  0.00           H  
ATOM     76  C4    U     3      27.354  36.164  53.758  1.00  0.00           C  
ATOM     77  O4    U     3      27.228  36.920  54.714  1.00  0.00           O  
ATOM     78  N3    U     3      27.758  36.646  52.568  1.00  0.00           N  
ATOM     79  H3    U     3      27.978  37.631  52.525  1.00  0.00           H  
ATOM     80  C2    U     3      27.889  35.857  51.466  1.00  0.00           C  
ATOM     81  O2    U     3      28.132  36.451  50.450  1.00  0.00           O  
ATOM     82  C3'   U     3      29.200  31.720  51.070  1.00  0.00           C  
ATOM     83  H3'   U     3      28.847  31.698  52.101  1.00  0.00           H  
ATOM     84  C2'   U     3      29.455  33.180  50.500  1.00  0.00           C  
ATOM     85  H2'   U     3      30.063  33.779  51.178  1.00  0.00           H  
ATOM     86  O2'   U     3      30.147  33.219  49.223  1.00  0.00           O  
ATOM     87 HO2'   U     3      30.982  32.763  49.352  1.00  0.00           H  
ATOM     88  O3'   U     3      30.231  30.799  50.729  1.00  0.00           O  
ATOM     89  P     G     4      31.773  31.041  51.021  1.00  0.00           P  
ATOM     90  OP1   G     4      32.381  29.716  50.958  1.00  0.00           O  
ATOM     91  OP2   G     4      31.839  31.768  52.252  1.00  0.00           O  
ATOM     92  O5'   G     4      32.304  31.967  49.859  1.00  0.00           O  
ATOM     93  C5'   G     4      32.776  31.437  48.595  1.00  0.00           C  
ATOM     94  H5'   G     4      32.010  31.134  47.881  1.00  0.00           H  
ATOM     95 H5''   G     4      33.447  30.589  48.730  1.00  0.00           H  
ATOM     96  C4'   G     4      33.521  32.505  47.843  1.00  0.00           C  
ATOM     97  H4'   G     4      33.751  32.168  46.832  1.00  0.00           H  
ATOM     98  O4'   G     4      32.571  33.543  47.703  1.00  0.00           O  
ATOM     99  C1'   G     4      33.389  34.746  47.763  1.00  0.00           C  
ATOM    100  H1'   G     4      33.205  35.433  46.937  1.00  0.00           H  
ATOM    101  N9    G     4      33.116  35.603  48.966  1.00  0.00           N  
ATOM    102  C8    G     4      32.565  35.242  50.203  1.00  0.00           C  
ATOM    103  H8    G     4      32.377  34.213  50.471  1.00  0.00           H  
ATOM    104  N7    G     4      32.621  36.228  51.069  1.00  0.00           N  
ATOM    105  C5    G     4      33.242  37.374  50.377  1.00  0.00           C  
ATOM    106  C6    G     4      33.606  38.740  50.693  1.00  0.00           C  
ATOM    107  O6    G     4      33.473  39.382  51.725  1.00  0.00           O  
ATOM    108  N1    G     4      34.273  39.421  49.671  1.00  0.00           N  
ATOM    109  H1    G     4      34.532  40.390  49.792  1.00  0.00           H  
ATOM    110  C2    G     4      34.726  38.821  48.525  1.00  0.00           C  
ATOM    111  N2    G     4      35.286  39.487  47.629  1.00  0.00           N  
ATOM    112  H21   G     4      35.337  39.043  46.723  1.00  0.00           H  
ATOM    113  H22   G     4      35.337  40.496  47.632  1.00  0.00           H  
ATOM    114  N3    G     4      34.373  37.613  48.168  1.00  0.00           N  
ATOM    115  C4    G     4      33.603  36.923  49.100  1.00  0.00           C  
ATOM    116  C3'   G     4      34.770  33.000  48.455  1.00  0.00           C  
ATOM    117  H3'   G     4      34.693  33.089  49.539  1.00  0.00           H  
ATOM    118  C2'   G     4      34.940  34.409  47.784  1.00  0.00           C  
ATOM    119  H2'   G     4      35.569  35.096  48.351  1.00  0.00           H  
ATOM    120  O2'   G     4      35.272  34.290  46.409  1.00  0.00           O  
ATOM    121 HO2'   G     4      35.855  33.529  46.460  1.00  0.00           H  
ATOM    122  O3'   G     4      35.768  32.025  48.202  1.00  0.00           O  
ATOM    123  P     C     5      37.073  32.028  49.170  1.00  0.00           P  
ATOM    124  OP1   C     5      38.006  31.077  48.670  1.00  0.00           O  
ATOM    125  OP2   C     5      36.657  31.865  50.562  1.00  0.00           O  
ATOM    126  O5'   C     5      37.562  33.551  48.874  1.00  0.00           O  
ATOM    127  C5'   C     5      38.464  33.811  47.802  1.00  0.00           C  
ATOM    128  H5'   C     5      37.942  33.814  46.845  1.00  0.00           H  
ATOM    129 H5''   C     5      39.274  33.087  47.723  1.00  0.00           H  
ATOM    130  C4'   C     5      39.050  35.262  47.938  1.00  0.00           C  
ATOM    131  H4'   C     5      39.546  35.643  47.045  1.00  0.00           H  
ATOM    132  O4'   C     5      37.977  36.225  48.228  1.00  0.00           O  
ATOM    133  C1'   C     5      38.529  37.225  49.140  1.00  0.00           C  
ATOM    134  H1'   C     5      38.487  38.145  48.557  1.00  0.00           H  
ATOM    135  N1    C     5      37.714  37.256  50.385  1.00  0.00           N  
ATOM    136  C6    C     5      37.211  36.123  51.044  1.00  0.00           C  
ATOM    137  H6    C     5      37.291  35.111  50.676  1.00  0.00           H  
ATOM    138  C5    C     5      36.407  36.294  52.086  1.00  0.00           C  
ATOM    139  H5    C     5      36.086  35.443  52.669  1.00  0.00           H  
ATOM    140  C4    C     5      36.144  37.656  52.540  1.00  0.00           C  
ATOM    141  N4    C     5      35.436  37.770  53.602  1.00  0.00           N  
ATOM    142  H41   C     5      35.334  38.741  53.861  1.00  0.00           H  
ATOM    143  H42   C     5      35.238  37.006  54.231  1.00  0.00           H  
ATOM    144  N3    C     5      36.563  38.720  51.907  1.00  0.00           N  
ATOM    145  C2    C     5      37.306  38.533  50.865  1.00  0.00           C  
ATOM    146  O2    C     5      37.580  39.550  50.234  1.00  0.00           O  
ATOM    147  C3'   C     5      39.959  35.360  49.202  1.00  0.00           C  
ATOM    148  H3'   C     5      39.454  34.856  50.026  1.00  0.00           H  
ATOM    149  C2'   C     5      39.963  36.853  49.545  1.00  0.00           C  
ATOM    150  H2'   C     5      40.106  37.026  50.611  1.00  0.00           H  
ATOM    151  O2'   C     5      40.870  37.579  48.716  1.00  0.00           O  
ATOM    152 HO2'   C     5      41.762  37.227  48.763  1.00  0.00           H  
ATOM    153  O3'   C     5      41.169  34.779  49.009  1.00  0.00           O  
ATOM    154  P     G     6      42.330  34.505  50.162  1.00  0.00           P  
ATOM    155  OP1   G     6      43.245  33.347  49.790  1.00  0.00           O  
ATOM    156  OP2   G     6      41.676  34.578  51.510  1.00  0.00           O  
ATOM    157  O5'   G     6      43.206  35.876  50.180  1.00  0.00           O  
ATOM    158  C5'   G     6      44.254  35.949  49.217  1.00  0.00           C  
ATOM    159  H5'   G     6      44.025  35.602  48.209  1.00  0.00           H  
ATOM    160 H5''   G     6      45.009  35.277  49.626  1.00  0.00           H  
ATOM    161  C4'   G     6      44.766  37.395  49.126  1.00  0.00           C  
ATOM    162  H4'   G     6      45.419  37.485  48.257  1.00  0.00           H  
ATOM    163  O4'   G     6      43.677  38.298  48.952  1.00  0.00           O  
ATOM    164  C1'   G     6      43.963  39.529  49.504  1.00  0.00           C  
ATOM    165  H1'   G     6      43.998  40.230  48.670  1.00  0.00           H  
ATOM    166  N9    G     6      42.910  39.981  50.437  1.00  0.00           N  
ATOM    167  C8    G     6      41.920  39.317  51.087  1.00  0.00           C  
ATOM    168  H8    G     6      41.727  38.257  51.014  1.00  0.00           H  
ATOM    169  N7    G     6      41.205  40.117  51.840  1.00  0.00           N  
ATOM    170  C5    G     6      41.780  41.373  51.752  1.00  0.00           C  
ATOM    171  C6    G     6      41.543  42.636  52.428  1.00  0.00           C  
ATOM    172  O6    G     6      40.616  42.808  53.224  1.00  0.00           O  
ATOM    173  N1    G     6      42.424  43.651  52.065  1.00  0.00           N  
ATOM    174  H1    G     6      42.419  44.509  52.598  1.00  0.00           H  
ATOM    175  C2    G     6      43.291  43.593  51.010  1.00  0.00           C  
ATOM    176  N2    G     6      43.868  44.717  50.726  1.00  0.00           N  
ATOM    177  H21   G     6      44.517  44.754  49.953  1.00  0.00           H  
ATOM    178  H22   G     6      43.849  45.520  51.339  1.00  0.00           H  
ATOM    179  N3    G     6      43.521  42.439  50.346  1.00  0.00           N  
ATOM    180  C4    G     6      42.843  41.361  50.787  1.00  0.00           C  
ATOM    181  C3'   G     6      45.484  37.910  50.317  1.00  0.00           C  
ATOM    182  H3'   G     6      45.118  37.493  51.256  1.00  0.00           H  
ATOM    183  C2'   G     6      45.271  39.381  50.292  1.00  0.00           C  
ATOM    184  H2'   G     6      45.143  39.788  51.295  1.00  0.00           H  
ATOM    185  O2'   G     6      46.336  40.029  49.612  1.00  0.00           O  
ATOM    186 HO2'   G     6      47.114  39.894  50.158  1.00  0.00           H  
ATOM    187  O3'   G     6      46.834  37.513  50.283  1.00  0.00           O  
ATOM    188  P     G     7      47.811  37.599  51.617  1.00  0.00           P  
ATOM    189  OP1   G     7      49.096  37.026  51.338  1.00  0.00           O  
ATOM    190  OP2   G     7      47.020  36.989  52.685  1.00  0.00           O  
ATOM    191  O5'   G     7      48.017  39.154  51.957  1.00  0.00           O  
ATOM    192  C5'   G     7      48.935  40.003  51.267  1.00  0.00           C  
ATOM    193  H5'   G     7      48.740  40.056  50.196  1.00  0.00           H  
ATOM    194 H5''   G     7      49.902  39.512  51.370  1.00  0.00           H  
ATOM    195  C4'   G     7      49.034  41.307  51.917  1.00  0.00           C  
ATOM    196  H4'   G     7      49.842  41.920  51.519  1.00  0.00           H  
ATOM    197  O4'   G     7      47.823  42.079  51.795  1.00  0.00           O  
ATOM    198  C1'   G     7      47.611  42.887  52.960  1.00  0.00           C  
ATOM    199  H1'   G     7      47.752  43.902  52.589  1.00  0.00           H  
ATOM    200  N9    G     7      46.287  42.774  53.601  1.00  0.00           N  
ATOM    201  C8    G     7      45.442  41.732  53.777  1.00  0.00           C  
ATOM    202  H8    G     7      45.643  40.758  53.356  1.00  0.00           H  
ATOM    203  N7    G     7      44.354  41.967  54.482  1.00  0.00           N  
ATOM    204  C5    G     7      44.564  43.293  54.894  1.00  0.00           C  
ATOM    205  C6    G     7      43.754  44.160  55.723  1.00  0.00           C  
ATOM    206  O6    G     7      42.599  43.969  56.088  1.00  0.00           O  
ATOM    207  N1    G     7      44.312  45.409  55.836  1.00  0.00           N  
ATOM    208  H1    G     7      43.810  46.142  56.317  1.00  0.00           H  
ATOM    209  C2    G     7      45.439  45.777  55.236  1.00  0.00           C  
ATOM    210  N2    G     7      45.754  47.016  55.358  1.00  0.00           N  
ATOM    211  H21   G     7      46.665  47.255  54.992  1.00  0.00           H  
ATOM    212  H22   G     7      45.041  47.660  55.670  1.00  0.00           H  
ATOM    213  N3    G     7      46.272  45.041  54.601  1.00  0.00           N  
ATOM    214  C4    G     7      45.743  43.792  54.352  1.00  0.00           C  
ATOM    215  C3'   G     7      49.212  41.194  53.468  1.00  0.00           C  
ATOM    216  H3'   G     7      48.547  40.436  53.882  1.00  0.00           H  
ATOM    217  C2'   G     7      48.766  42.632  53.920  1.00  0.00           C  
ATOM    218  H2'   G     7      48.450  42.593  54.962  1.00  0.00           H  
ATOM    219  O2'   G     7      49.607  43.718  53.607  1.00  0.00           O  
ATOM    220 HO2'   G     7      49.309  44.545  53.993  1.00  0.00           H  
ATOM    221  O3'   G     7      50.499  40.888  53.947  1.00  0.00           O  
ATOM    222  P     U     8      50.819  40.525  55.464  1.00  0.00           P  
ATOM    223  OP1   U     8      52.242  40.113  55.546  1.00  0.00           O  
ATOM    224  OP2   U     8      49.837  39.661  56.057  1.00  0.00           O  
ATOM    225  O5'   U     8      50.584  41.815  56.311  1.00  0.00           O  
ATOM    226  C5'   U     8      51.477  42.878  56.192  1.00  0.00           C  
ATOM    227  H5'   U     8      51.504  43.136  55.134  1.00  0.00           H  
ATOM    228 H5''   U     8      52.471  42.497  56.425  1.00  0.00           H  
ATOM    229  C4'   U     8      50.994  44.089  57.112  1.00  0.00           C  
ATOM    230  H4'   U     8      51.794  44.817  57.245  1.00  0.00           H  
ATOM    231  O4'   U     8      49.720  44.645  56.681  1.00  0.00           O  
ATOM    232  C1'   U     8      48.929  45.089  57.739  1.00  0.00           C  
ATOM    233  H1'   U     8      48.715  46.150  57.614  1.00  0.00           H  
ATOM    234  N1    U     8      47.595  44.425  57.830  1.00  0.00           N  
ATOM    235  C6    U     8      47.449  43.134  57.603  1.00  0.00           C  
ATOM    236  H6    U     8      48.329  42.608  57.262  1.00  0.00           H  
ATOM    237  C5    U     8      46.222  42.618  57.688  1.00  0.00           C  
ATOM    238  H5    U     8      46.018  41.605  57.375  1.00  0.00           H  
ATOM    239  C4    U     8      45.168  43.262  58.341  1.00  0.00           C  
ATOM    240  O4    U     8      44.026  42.861  58.661  1.00  0.00           O  
ATOM    241  N3    U     8      45.464  44.608  58.605  1.00  0.00           N  
ATOM    242  H3    U     8      44.718  45.164  58.998  1.00  0.00           H  
ATOM    243  C2    U     8      46.648  45.160  58.502  1.00  0.00           C  
ATOM    244  O2    U     8      46.894  46.240  59.052  1.00  0.00           O  
ATOM    245  C3'   U     8      50.730  43.653  58.567  1.00  0.00           C  
ATOM    246  H3'   U     8      50.166  42.721  58.586  1.00  0.00           H  
ATOM    247  C2'   U     8      49.757  44.774  58.950  1.00  0.00           C  
ATOM    248  H2'   U     8      49.190  44.491  59.837  1.00  0.00           H  
ATOM    249  O2'   U     8      50.489  45.978  59.226  1.00  0.00           O  
ATOM    250 HO2'   U     8      50.625  45.951  60.176  1.00  0.00           H  
ATOM    251  O3'   U     8      51.879  43.678  59.376  1.00  0.00           O  
ATOM    252  P     G     9      51.908  42.856  60.736  1.00  0.00           P  
ATOM    253  OP1   G     9      53.318  42.581  61.054  1.00  0.00           O  
ATOM    254  OP2   G     9      51.033  41.652  60.715  1.00  0.00           O  
ATOM    255  O5'   G     9      51.259  43.876  61.796  1.00  0.00           O  
ATOM    256  C5'   G     9      51.759  45.114  62.104  1.00  0.00           C  
ATOM    257  H5'   G     9      51.970  45.825  61.305  1.00  0.00           H  
ATOM    258 H5''   G     9      52.643  44.921  62.712  1.00  0.00           H  
ATOM    259  C4'   G     9      50.669  45.777  63.016  1.00  0.00           C  
ATOM    260  H4'   G     9      51.050  46.683  63.488  1.00  0.00           H  
ATOM    261  O4'   G     9      49.543  46.125  62.275  1.00  0.00           O  
ATOM    262  C1'   G     9      48.395  45.908  63.123  1.00  0.00           C  
ATOM    263  H1'   G     9      47.864  46.859  63.101  1.00  0.00           H  
ATOM    264  N9    G     9      47.598  44.769  62.629  1.00  0.00           N  
ATOM    265  C8    G     9      47.877  43.616  61.952  1.00  0.00           C  
ATOM    266  H8    G     9      48.889  43.425  61.627  1.00  0.00           H  
ATOM    267  N7    G     9      46.864  43.014  61.462  1.00  0.00           N  
ATOM    268  C5    G     9      45.761  43.641  62.118  1.00  0.00           C  
ATOM    269  C6    G     9      44.371  43.416  62.175  1.00  0.00           C  
ATOM    270  O6    G     9      43.766  42.447  61.775  1.00  0.00           O  
ATOM    271  N1    G     9      43.655  44.300  62.861  1.00  0.00           N  
ATOM    272  H1    G     9      42.650  44.212  62.914  1.00  0.00           H  
ATOM    273  C2    G     9      44.177  45.268  63.578  1.00  0.00           C  
ATOM    274  N2    G     9      43.373  45.994  64.243  1.00  0.00           N  
ATOM    275  H21   G     9      43.810  46.681  64.842  1.00  0.00           H  
ATOM    276  H22   G     9      42.381  45.806  64.218  1.00  0.00           H  
ATOM    277  N3    G     9      45.470  45.589  63.596  1.00  0.00           N  
ATOM    278  C4    G     9      46.227  44.717  62.864  1.00  0.00           C  
ATOM    279  C3'   G     9      50.327  44.944  64.197  1.00  0.00           C  
ATOM    280  H3'   G     9      50.277  43.908  63.863  1.00  0.00           H  
ATOM    281  C2'   G     9      48.938  45.494  64.539  1.00  0.00           C  
ATOM    282  H2'   G     9      48.301  44.725  64.976  1.00  0.00           H  
ATOM    283  O2'   G     9      48.932  46.672  65.272  1.00  0.00           O  
ATOM    284 HO2'   G     9      49.738  46.731  65.791  1.00  0.00           H  
ATOM    285  O3'   G     9      51.139  45.044  65.417  1.00  0.00           O  
ATOM    286  P     U    10      50.950  44.056  66.629  1.00  0.00           P  
ATOM    287  OP1   U    10      51.870  44.408  67.705  1.00  0.00           O  
ATOM    288  OP2   U    10      50.984  42.741  66.118  1.00  0.00           O  
ATOM    289  O5'   U    10      49.508  44.260  67.174  1.00  0.00           O  
ATOM    290  C5'   U    10      49.214  45.224  68.154  1.00  0.00           C  
ATOM    291  H5'   U    10      49.657  46.161  67.819  1.00  0.00           H  
ATOM    292 H5''   U    10      49.683  44.962  69.103  1.00  0.00           H  
ATOM    293  C4'   U    10      47.756  45.267  68.558  1.00  0.00           C  
ATOM    294  H4'   U    10      47.559  46.076  69.260  1.00  0.00           H  
ATOM    295  O4'   U    10      46.878  45.508  67.426  1.00  0.00           O  
ATOM    296  C1'   U    10      45.671  44.918  67.768  1.00  0.00           C  
ATOM    297  H1'   U    10      44.827  45.608  67.751  1.00  0.00           H  
ATOM    298  N1    U    10      45.374  43.722  66.845  1.00  0.00           N  
ATOM    299  C6    U    10      46.324  42.937  66.205  1.00  0.00           C  
ATOM    300  H6    U    10      47.364  43.176  66.377  1.00  0.00           H  
ATOM    301  C5    U    10      46.006  41.940  65.366  1.00  0.00           C  
ATOM    302  H5    U    10      46.758  41.394  64.816  1.00  0.00           H  
ATOM    303  C4    U    10      44.608  41.577  65.120  1.00  0.00           C  
ATOM    304  O4    U    10      44.216  40.656  64.408  1.00  0.00           O  
ATOM    305  N3    U    10      43.746  42.474  65.701  1.00  0.00           N  
ATOM    306  H3    U    10      42.777  42.190  65.660  1.00  0.00           H  
ATOM    307  C2    U    10      44.038  43.513  66.521  1.00  0.00           C  
ATOM    308  O2    U    10      43.117  44.072  67.105  1.00  0.00           O  
ATOM    309  C3'   U    10      47.312  43.972  69.123  1.00  0.00           C  
ATOM    310  H3'   U    10      47.611  43.185  68.432  1.00  0.00           H  
ATOM    311  C2'   U    10      45.769  44.239  69.132  1.00  0.00           C  
ATOM    312  H2'   U    10      45.275  43.269  69.201  1.00  0.00           H  
ATOM    313  O2'   U    10      45.324  45.098  70.164  1.00  0.00           O  
ATOM    314 HO2'   U    10      46.077  45.377  70.689  1.00  0.00           H  
ATOM    315  O3'   U    10      47.881  43.661  70.399  1.00  0.00           O  
ATOM    316  P     A    11      47.600  42.189  70.960  1.00  0.00           P  
ATOM    317  OP1   A    11      48.330  42.136  72.277  1.00  0.00           O  
ATOM    318  OP2   A    11      47.959  41.261  69.892  1.00  0.00           O  
ATOM    319  O5'   A    11      46.085  42.017  71.283  1.00  0.00           O  
ATOM    320  C5'   A    11      45.377  42.575  72.308  1.00  0.00           C  
ATOM    321  H5'   A    11      45.364  43.654  72.157  1.00  0.00           H  
ATOM    322 H5''   A    11      45.807  42.403  73.295  1.00  0.00           H  
ATOM    323  C4'   A    11      43.977  41.952  72.305  1.00  0.00           C  
ATOM    324  H4'   A    11      43.403  42.633  72.933  1.00  0.00           H  
ATOM    325  O4'   A    11      43.370  42.155  71.050  1.00  0.00           O  
ATOM    326  C1'   A    11      42.411  41.193  70.707  1.00  0.00           C  
ATOM    327  H1'   A    11      41.441  41.650  70.506  1.00  0.00           H  
ATOM    328  N9    A    11      42.913  40.346  69.651  1.00  0.00           N  
ATOM    329  C8    A    11      44.161  40.465  69.085  1.00  0.00           C  
ATOM    330  H8    A    11      44.952  40.969  69.620  1.00  0.00           H  
ATOM    331  N7    A    11      44.368  39.881  67.930  1.00  0.00           N  
ATOM    332  C5    A    11      43.105  39.270  67.712  1.00  0.00           C  
ATOM    333  C6    A    11      42.531  38.398  66.757  1.00  0.00           C  
ATOM    334  N6    A    11      43.159  38.054  65.586  1.00  0.00           N  
ATOM    335  H61   A    11      43.943  38.665  65.405  1.00  0.00           H  
ATOM    336  H62   A    11      42.501  37.577  64.987  1.00  0.00           H  
ATOM    337  N1    A    11      41.307  37.950  66.823  1.00  0.00           N  
ATOM    338  C2    A    11      40.584  38.248  67.870  1.00  0.00           C  
ATOM    339  H2    A    11      39.648  37.711  67.880  1.00  0.00           H  
ATOM    340  N3    A    11      40.926  39.085  68.858  1.00  0.00           N  
ATOM    341  C4    A    11      42.222  39.512  68.748  1.00  0.00           C  
ATOM    342  C3'   A    11      43.700  40.513  72.671  1.00  0.00           C  
ATOM    343  H3'   A    11      44.283  39.760  72.141  1.00  0.00           H  
ATOM    344  C2'   A    11      42.255  40.376  72.018  1.00  0.00           C  
ATOM    345  H2'   A    11      42.090  39.303  71.922  1.00  0.00           H  
ATOM    346  O2'   A    11      41.184  40.835  72.811  1.00  0.00           O  
ATOM    347 HO2'   A    11      40.425  40.248  72.817  1.00  0.00           H  
ATOM    348  O3'   A    11      43.514  40.256  74.042  1.00  0.00           O  
ATOM    349  P     A    12      43.773  38.828  74.558  1.00  0.00           P  
ATOM    350  OP1   A    12      43.628  38.808  76.058  1.00  0.00           O  
ATOM    351  OP2   A    12      45.082  38.323  73.950  1.00  0.00           O  
ATOM    352  O5'   A    12      42.700  37.911  73.944  1.00  0.00           O  
ATOM    353  C5'   A    12      41.420  37.869  74.491  1.00  0.00           C  
ATOM    354  H5'   A    12      41.053  38.892  74.563  1.00  0.00           H  
ATOM    355 H5''   A    12      41.476  37.578  75.540  1.00  0.00           H  
ATOM    356  C4'   A    12      40.452  37.038  73.629  1.00  0.00           C  
ATOM    357  H4'   A    12      39.486  37.113  74.127  1.00  0.00           H  
ATOM    358  O4'   A    12      40.494  37.555  72.310  1.00  0.00           O  
ATOM    359  C1'   A    12      40.247  36.489  71.379  1.00  0.00           C  
ATOM    360  H1'   A    12      39.395  36.720  70.740  1.00  0.00           H  
ATOM    361  N9    A    12      41.343  36.298  70.402  1.00  0.00           N  
ATOM    362  C8    A    12      42.577  36.843  70.428  1.00  0.00           C  
ATOM    363  H8    A    12      42.894  37.477  71.243  1.00  0.00           H  
ATOM    364  N7    A    12      43.408  36.503  69.426  1.00  0.00           N  
ATOM    365  C5    A    12      42.562  35.596  68.676  1.00  0.00           C  
ATOM    366  C6    A    12      42.567  34.850  67.434  1.00  0.00           C  
ATOM    367  N6    A    12      43.607  34.835  66.635  1.00  0.00           N  
ATOM    368  H61   A    12      43.512  34.439  65.711  1.00  0.00           H  
ATOM    369  H62   A    12      44.477  35.289  66.875  1.00  0.00           H  
ATOM    370  N1    A    12      41.503  34.373  66.820  1.00  0.00           N  
ATOM    371  C2    A    12      40.361  34.409  67.546  1.00  0.00           C  
ATOM    372  H2    A    12      39.476  34.016  67.067  1.00  0.00           H  
ATOM    373  N3    A    12      40.134  34.945  68.753  1.00  0.00           N  
ATOM    374  C4    A    12      41.301  35.528  69.234  1.00  0.00           C  
ATOM    375  C3'   A    12      40.793  35.553  73.527  1.00  0.00           C  
ATOM    376  H3'   A    12      41.843  35.502  73.237  1.00  0.00           H  
ATOM    377  C2'   A    12      40.038  35.239  72.182  1.00  0.00           C  
ATOM    378  H2'   A    12      40.591  34.418  71.724  1.00  0.00           H  
ATOM    379  O2'   A    12      38.659  35.006  72.418  1.00  0.00           O  
ATOM    380 HO2'   A    12      38.168  34.907  71.599  1.00  0.00           H  
ATOM    381  O3'   A    12      40.501  34.794  74.660  1.00  0.00           O  
ATOM    382  P     G    13      41.338  33.441  74.808  1.00  0.00           P  
ATOM    383  OP1   G    13      41.071  32.751  76.082  1.00  0.00           O  
ATOM    384  OP2   G    13      42.696  33.740  74.343  1.00  0.00           O  
ATOM    385  O5'   G    13      40.612  32.588  73.722  1.00  0.00           O  
ATOM    386  C5'   G    13      39.257  32.136  73.796  1.00  0.00           C  
ATOM    387  H5'   G    13      38.618  33.005  73.951  1.00  0.00           H  
ATOM    388 H5''   G    13      39.057  31.404  74.577  1.00  0.00           H  
ATOM    389  C4'   G    13      38.779  31.437  72.571  1.00  0.00           C  
ATOM    390  H4'   G    13      37.693  31.390  72.490  1.00  0.00           H  
ATOM    391  O4'   G    13      39.285  32.165  71.374  1.00  0.00           O  
ATOM    392  C1'   G    13      39.578  31.239  70.396  1.00  0.00           C  
ATOM    393  H1'   G    13      38.787  31.268  69.647  1.00  0.00           H  
ATOM    394  N9    G    13      40.904  31.549  69.851  1.00  0.00           N  
ATOM    395  C8    G    13      42.013  32.140  70.459  1.00  0.00           C  
ATOM    396  H8    G    13      41.976  32.605  71.434  1.00  0.00           H  
ATOM    397  N7    G    13      43.074  32.318  69.721  1.00  0.00           N  
ATOM    398  C5    G    13      42.664  31.656  68.538  1.00  0.00           C  
ATOM    399  C6    G    13      43.408  31.307  67.375  1.00  0.00           C  
ATOM    400  O6    G    13      44.568  31.521  67.122  1.00  0.00           O  
ATOM    401  N1    G    13      42.665  30.768  66.396  1.00  0.00           N  
ATOM    402  H1    G    13      43.167  30.555  65.546  1.00  0.00           H  
ATOM    403  C2    G    13      41.367  30.483  66.471  1.00  0.00           C  
ATOM    404  N2    G    13      40.915  29.647  65.601  1.00  0.00           N  
ATOM    405  H21   G    13      39.966  29.332  65.740  1.00  0.00           H  
ATOM    406  H22   G    13      41.520  29.295  64.874  1.00  0.00           H  
ATOM    407  N3    G    13      40.654  30.623  67.602  1.00  0.00           N  
ATOM    408  C4    G    13      41.362  31.256  68.571  1.00  0.00           C  
ATOM    409  C3'   G    13      39.461  30.059  72.475  1.00  0.00           C  
ATOM    410  H3'   G    13      40.492  30.221  72.789  1.00  0.00           H  
ATOM    411  C2'   G    13      39.553  29.783  70.977  1.00  0.00           C  
ATOM    412  H2'   G    13      40.434  29.162  70.818  1.00  0.00           H  
ATOM    413  O2'   G    13      38.350  29.235  70.445  1.00  0.00           O  
ATOM    414 HO2'   G    13      38.100  28.476  70.977  1.00  0.00           H  
ATOM    415  O3'   G    13      38.986  28.958  73.271  1.00  0.00           O  
ATOM    416  P     U    14      39.918  27.818  73.686  1.00  0.00           P  
ATOM    417  OP1   U    14      39.122  26.585  73.943  1.00  0.00           O  
ATOM    418  OP2   U    14      40.743  28.273  74.837  1.00  0.00           O  
ATOM    419  O5'   U    14      41.019  27.533  72.634  1.00  0.00           O  
ATOM    420  C5'   U    14      41.032  26.463  71.683  1.00  0.00           C  
ATOM    421  H5'   U    14      40.189  26.509  70.993  1.00  0.00           H  
ATOM    422 H5''   U    14      41.044  25.481  72.156  1.00  0.00           H  
ATOM    423  C4'   U    14      42.398  26.395  70.895  1.00  0.00           C  
ATOM    424  H4'   U    14      42.199  25.499  70.308  1.00  0.00           H  
ATOM    425  O4'   U    14      42.581  27.509  70.123  1.00  0.00           O  
ATOM    426  C1'   U    14      43.988  27.906  70.237  1.00  0.00           C  
ATOM    427  H1'   U    14      44.318  27.972  69.200  1.00  0.00           H  
ATOM    428  N1    U    14      44.217  29.243  70.883  1.00  0.00           N  
ATOM    429  C6    U    14      43.438  29.742  71.922  1.00  0.00           C  
ATOM    430  H6    U    14      42.587  29.111  72.132  1.00  0.00           H  
ATOM    431  C5    U    14      43.800  30.867  72.640  1.00  0.00           C  
ATOM    432  H5    U    14      43.090  31.193  73.387  1.00  0.00           H  
ATOM    433  C4    U    14      44.934  31.590  72.315  1.00  0.00           C  
ATOM    434  O4    U    14      45.111  32.640  72.886  1.00  0.00           O  
ATOM    435  N3    U    14      45.750  31.071  71.343  1.00  0.00           N  
ATOM    436  H3    U    14      46.565  31.570  71.017  1.00  0.00           H  
ATOM    437  C2    U    14      45.398  30.004  70.544  1.00  0.00           C  
ATOM    438  O2    U    14      46.164  29.560  69.686  1.00  0.00           O  
ATOM    439  C3'   U    14      43.539  26.247  71.851  1.00  0.00           C  
ATOM    440  H3'   U    14      43.435  26.896  72.721  1.00  0.00           H  
ATOM    441  C2'   U    14      44.741  26.760  70.997  1.00  0.00           C  
ATOM    442  H2'   U    14      45.601  27.201  71.500  1.00  0.00           H  
ATOM    443  O2'   U    14      45.099  25.804  69.983  1.00  0.00           O  
ATOM    444 HO2'   U    14      45.159  24.934  70.385  1.00  0.00           H  
ATOM    445  O3'   U    14      43.834  24.884  72.200  1.00  0.00           O  
ATOM    446  P     G    15      44.511  24.591  73.556  1.00  0.00           P  
ATOM    447  OP1   G    15      44.594  23.131  73.603  1.00  0.00           O  
ATOM    448  OP2   G    15      43.785  25.337  74.563  1.00  0.00           O  
ATOM    449  O5'   G    15      46.009  25.037  73.517  1.00  0.00           O  
ATOM    450  C5'   G    15      46.994  24.305  72.919  1.00  0.00           C  
ATOM    451  H5'   G    15      46.759  23.981  71.905  1.00  0.00           H  
ATOM    452 H5''   G    15      47.344  23.482  73.541  1.00  0.00           H  
ATOM    453  C4'   G    15      48.306  25.076  72.807  1.00  0.00           C  
ATOM    454  H4'   G    15      48.992  24.562  72.134  1.00  0.00           H  
ATOM    455  O4'   G    15      48.208  26.271  72.134  1.00  0.00           O  
ATOM    456  C1'   G    15      49.042  27.280  72.817  1.00  0.00           C  
ATOM    457  H1'   G    15      49.632  27.687  71.996  1.00  0.00           H  
ATOM    458  N9    G    15      48.324  28.345  73.521  1.00  0.00           N  
ATOM    459  C8    G    15      46.925  28.282  73.655  1.00  0.00           C  
ATOM    460  H8    G    15      46.275  27.439  73.471  1.00  0.00           H  
ATOM    461  N7    G    15      46.455  29.448  74.149  1.00  0.00           N  
ATOM    462  C5    G    15      47.567  30.286  74.290  1.00  0.00           C  
ATOM    463  C6    G    15      47.759  31.600  74.789  1.00  0.00           C  
ATOM    464  O6    G    15      46.984  32.387  75.314  1.00  0.00           O  
ATOM    465  N1    G    15      49.132  32.026  74.716  1.00  0.00           N  
ATOM    466  H1    G    15      49.381  32.857  75.233  1.00  0.00           H  
ATOM    467  C2    G    15      50.130  31.312  74.306  1.00  0.00           C  
ATOM    468  N2    G    15      51.399  31.722  74.313  1.00  0.00           N  
ATOM    469  H21   G    15      52.099  31.005  74.179  1.00  0.00           H  
ATOM    470  H22   G    15      51.745  32.579  74.720  1.00  0.00           H  
ATOM    471  N3    G    15      49.958  30.020  73.843  1.00  0.00           N  
ATOM    472  C4    G    15      48.693  29.648  73.759  1.00  0.00           C  
ATOM    473  C3'   G    15      48.920  25.376  74.185  1.00  0.00           C  
ATOM    474  H3'   G    15      48.136  25.731  74.854  1.00  0.00           H  
ATOM    475  C2'   G    15      49.838  26.580  73.880  1.00  0.00           C  
ATOM    476  H2'   G    15      49.884  27.144  74.812  1.00  0.00           H  
ATOM    477  O2'   G    15      51.140  26.085  73.343  1.00  0.00           O  
ATOM    478 HO2'   G    15      51.112  25.139  73.186  1.00  0.00           H  
ATOM    479  O3'   G    15      49.584  24.227  74.627  1.00  0.00           O  
ATOM    480  P     C    16      49.695  24.108  76.211  1.00  0.00           P  
ATOM    481  OP1   C    16      50.478  22.912  76.368  1.00  0.00           O  
ATOM    482  OP2   C    16      48.281  24.052  76.731  1.00  0.00           O  
ATOM    483  O5'   C    16      50.521  25.347  76.790  1.00  0.00           O  
ATOM    484  C5'   C    16      51.929  25.555  76.576  1.00  0.00           C  
ATOM    485  H5'   C    16      52.090  25.424  75.506  1.00  0.00           H  
ATOM    486 H5''   C    16      52.583  24.933  77.187  1.00  0.00           H  
ATOM    487  C4'   C    16      52.342  26.935  77.053  1.00  0.00           C  
ATOM    488  H4'   C    16      53.399  27.133  76.871  1.00  0.00           H  
ATOM    489  O4'   C    16      51.639  28.007  76.563  1.00  0.00           O  
ATOM    490  C1'   C    16      51.513  29.126  77.486  1.00  0.00           C  
ATOM    491  H1'   C    16      51.991  30.029  77.108  1.00  0.00           H  
ATOM    492  N1    C    16      50.071  29.452  77.721  1.00  0.00           N  
ATOM    493  C6    C    16      49.117  28.568  77.298  1.00  0.00           C  
ATOM    494  H6    C    16      49.397  27.626  76.850  1.00  0.00           H  
ATOM    495  C5    C    16      47.820  28.844  77.541  1.00  0.00           C  
ATOM    496  H5    C    16      47.067  28.205  77.104  1.00  0.00           H  
ATOM    497  C4    C    16      47.578  30.129  78.190  1.00  0.00           C  
ATOM    498  N4    C    16      46.353  30.514  78.372  1.00  0.00           N  
ATOM    499  H41   C    16      46.220  31.405  78.828  1.00  0.00           H  
ATOM    500  H42   C    16      45.645  29.824  78.580  1.00  0.00           H  
ATOM    501  N3    C    16      48.443  31.078  78.485  1.00  0.00           N  
ATOM    502  C2    C    16      49.768  30.736  78.160  1.00  0.00           C  
ATOM    503  O2    C    16      50.614  31.650  78.324  1.00  0.00           O  
ATOM    504  C3'   C    16      52.215  27.109  78.599  1.00  0.00           C  
ATOM    505  H3'   C    16      51.166  26.883  78.792  1.00  0.00           H  
ATOM    506  C2'   C    16      52.171  28.626  78.753  1.00  0.00           C  
ATOM    507  H2'   C    16      51.600  28.895  79.642  1.00  0.00           H  
ATOM    508  O2'   C    16      53.439  29.191  78.930  1.00  0.00           O  
ATOM    509 HO2'   C    16      53.362  29.834  79.640  1.00  0.00           H  
ATOM    510  O3'   C    16      53.050  26.366  79.539  1.00  0.00           O  
ATOM    511  P     A    17      52.856  26.385  81.134  1.00  0.00           P  
ATOM    512  OP1   A    17      53.497  25.259  81.696  1.00  0.00           O  
ATOM    513  OP2   A    17      51.366  26.529  81.359  1.00  0.00           O  
ATOM    514  O5'   A    17      53.501  27.772  81.646  1.00  0.00           O  
ATOM    515  C5'   A    17      53.098  28.275  82.875  1.00  0.00           C  
ATOM    516  H5'   A    17      52.997  27.571  83.701  1.00  0.00           H  
ATOM    517 H5''   A    17      52.247  28.909  82.623  1.00  0.00           H  
ATOM    518  C4'   A    17      54.193  29.169  83.502  1.00  0.00           C  
ATOM    519  H4'   A    17      53.789  29.639  84.399  1.00  0.00           H  
ATOM    520  O4'   A    17      55.228  28.292  83.875  1.00  0.00           O  
ATOM    521  C1'   A    17      56.463  28.871  83.440  1.00  0.00           C  
ATOM    522  H1'   A    17      57.187  28.763  84.247  1.00  0.00           H  
ATOM    523  N9    A    17      57.101  28.119  82.280  1.00  0.00           N  
ATOM    524  C8    A    17      56.609  27.063  81.596  1.00  0.00           C  
ATOM    525  H8    A    17      55.630  26.630  81.746  1.00  0.00           H  
ATOM    526  N7    A    17      57.371  26.560  80.644  1.00  0.00           N  
ATOM    527  C5    A    17      58.469  27.509  80.684  1.00  0.00           C  
ATOM    528  C6    A    17      59.594  27.807  79.835  1.00  0.00           C  
ATOM    529  N6    A    17      59.827  27.157  78.710  1.00  0.00           N  
ATOM    530  H61   A    17      59.173  26.414  78.507  1.00  0.00           H  
ATOM    531  H62   A    17      60.411  27.659  78.057  1.00  0.00           H  
ATOM    532  N1    A    17      60.401  28.794  80.065  1.00  0.00           N  
ATOM    533  C2    A    17      60.093  29.574  81.107  1.00  0.00           C  
ATOM    534  H2    A    17      60.787  30.384  81.273  1.00  0.00           H  
ATOM    535  N3    A    17      59.114  29.499  82.001  1.00  0.00           N  
ATOM    536  C4    A    17      58.320  28.453  81.658  1.00  0.00           C  
ATOM    537  C3'   A    17      54.638  30.218  82.584  1.00  0.00           C  
ATOM    538  H3'   A    17      54.514  29.819  81.577  1.00  0.00           H  
ATOM    539  C2'   A    17      56.192  30.335  82.891  1.00  0.00           C  
ATOM    540  H2'   A    17      56.771  30.560  81.996  1.00  0.00           H  
ATOM    541  O2'   A    17      56.505  31.353  83.898  1.00  0.00           O  
ATOM    542 HO2'   A    17      55.879  32.066  83.750  1.00  0.00           H  
ATOM    543  O3'   A    17      53.836  31.347  82.965  1.00  0.00           O  
ATOM    544  P     G    18      53.187  32.109  81.808  1.00  0.00           P  
ATOM    545  OP1   G    18      52.135  32.977  82.361  1.00  0.00           O  
ATOM    546  OP2   G    18      52.918  31.181  80.761  1.00  0.00           O  
ATOM    547  O5'   G    18      54.259  33.061  81.379  1.00  0.00           O  
ATOM    548  C5'   G    18      54.500  34.281  82.034  1.00  0.00           C  
ATOM    549  H5'   G    18      54.426  34.119  83.109  1.00  0.00           H  
ATOM    550 H5''   G    18      53.749  34.979  81.662  1.00  0.00           H  
ATOM    551  C4'   G    18      55.862  34.964  81.770  1.00  0.00           C  
ATOM    552  H4'   G    18      55.789  35.802  82.463  1.00  0.00           H  
ATOM    553  O4'   G    18      56.995  34.125  82.052  1.00  0.00           O  
ATOM    554  C1'   G    18      57.898  34.270  80.927  1.00  0.00           C  
ATOM    555  H1'   G    18      58.882  34.567  81.290  1.00  0.00           H  
ATOM    556  N9    G    18      58.000  33.080  80.028  1.00  0.00           N  
ATOM    557  C8    G    18      57.064  32.111  79.845  1.00  0.00           C  
ATOM    558  H8    G    18      56.176  32.105  80.460  1.00  0.00           H  
ATOM    559  N7    G    18      57.312  31.132  78.991  1.00  0.00           N  
ATOM    560  C5    G    18      58.557  31.510  78.576  1.00  0.00           C  
ATOM    561  C6    G    18      59.326  30.952  77.451  1.00  0.00           C  
ATOM    562  O6    G    18      59.145  29.938  76.794  1.00  0.00           O  
ATOM    563  N1    G    18      60.461  31.666  77.154  1.00  0.00           N  
ATOM    564  H1    G    18      60.987  31.430  76.325  1.00  0.00           H  
ATOM    565  C2    G    18      60.790  32.878  77.713  1.00  0.00           C  
ATOM    566  N2    G    18      61.895  33.395  77.268  1.00  0.00           N  
ATOM    567  H21   G    18      62.237  34.256  77.671  1.00  0.00           H  
ATOM    568  H22   G    18      62.445  32.824  76.643  1.00  0.00           H  
ATOM    569  N3    G    18      60.052  33.464  78.642  1.00  0.00           N  
ATOM    570  C4    G    18      58.897  32.738  78.996  1.00  0.00           C  
ATOM    571  C3'   G    18      55.936  35.527  80.347  1.00  0.00           C  
ATOM    572  H3'   G    18      55.437  34.846  79.657  1.00  0.00           H  
ATOM    573  C2'   G    18      57.441  35.458  80.119  1.00  0.00           C  
ATOM    574  H2'   G    18      57.708  35.360  79.067  1.00  0.00           H  
ATOM    575  O2'   G    18      58.113  36.659  80.674  1.00  0.00           O  
ATOM    576 HO2'   G    18      57.541  37.410  80.498  1.00  0.00           H  
ATOM    577  O3'   G    18      55.466  36.853  80.187  1.00  0.00           O  
ATOM    578  P     C    19      55.104  37.536  78.820  1.00  0.00           P  
ATOM    579  OP1   C    19      54.868  38.974  79.079  1.00  0.00           O  
ATOM    580  OP2   C    19      54.012  36.757  78.236  1.00  0.00           O  
ATOM    581  O5'   C    19      56.394  37.254  77.861  1.00  0.00           O  
ATOM    582  C5'   C    19      57.457  38.216  77.765  1.00  0.00           C  
ATOM    583  H5'   C    19      58.115  38.223  78.634  1.00  0.00           H  
ATOM    584 H5''   C    19      57.016  39.160  77.443  1.00  0.00           H  
ATOM    585  C4'   C    19      58.466  37.898  76.715  1.00  0.00           C  
ATOM    586  H4'   C    19      59.283  38.617  76.780  1.00  0.00           H  
ATOM    587  O4'   C    19      59.115  36.649  76.936  1.00  0.00           O  
ATOM    588  C1'   C    19      59.549  36.111  75.669  1.00  0.00           C  
ATOM    589  H1'   C    19      60.629  35.965  75.690  1.00  0.00           H  
ATOM    590  N1    C    19      58.862  34.840  75.222  1.00  0.00           N  
ATOM    591  C6    C    19      57.668  34.397  75.748  1.00  0.00           C  
ATOM    592  H6    C    19      57.119  35.052  76.407  1.00  0.00           H  
ATOM    593  C5    C    19      57.228  33.118  75.525  1.00  0.00           C  
ATOM    594  H5    C    19      56.294  32.746  75.920  1.00  0.00           H  
ATOM    595  C4    C    19      58.009  32.310  74.696  1.00  0.00           C  
ATOM    596  N4    C    19      57.607  31.143  74.377  1.00  0.00           N  
ATOM    597  H41   C    19      56.806  30.844  74.916  1.00  0.00           H  
ATOM    598  H42   C    19      58.117  30.665  73.649  1.00  0.00           H  
ATOM    599  N3    C    19      59.077  32.723  74.094  1.00  0.00           N  
ATOM    600  C2    C    19      59.512  34.019  74.317  1.00  0.00           C  
ATOM    601  O2    C    19      60.428  34.512  73.652  1.00  0.00           O  
ATOM    602  C3'   C    19      58.086  37.912  75.219  1.00  0.00           C  
ATOM    603  H3'   C    19      57.122  37.432  75.047  1.00  0.00           H  
ATOM    604  C2'   C    19      59.229  37.089  74.593  1.00  0.00           C  
ATOM    605  H2'   C    19      59.025  36.551  73.667  1.00  0.00           H  
ATOM    606  O2'   C    19      60.479  37.802  74.386  1.00  0.00           O  
ATOM    607 HO2'   C    19      61.070  37.747  75.141  1.00  0.00           H  
ATOM    608  O3'   C    19      57.896  39.224  74.763  1.00  0.00           O  
ATOM    609  P     C    20      57.702  39.526  73.229  1.00  0.00           P  
ATOM    610  OP1   C    20      59.022  39.423  72.594  1.00  0.00           O  
ATOM    611  OP2   C    20      57.159  40.885  73.096  1.00  0.00           O  
ATOM    612  O5'   C    20      56.665  38.430  72.659  1.00  0.00           O  
ATOM    613  C5'   C    20      56.511  38.179  71.335  1.00  0.00           C  
ATOM    614  H5'   C    20      56.291  39.063  70.738  1.00  0.00           H  
ATOM    615 H5''   C    20      55.558  37.670  71.190  1.00  0.00           H  
ATOM    616  C4'   C    20      57.651  37.503  70.541  1.00  0.00           C  
ATOM    617  H4'   C    20      58.553  38.106  70.442  1.00  0.00           H  
ATOM    618  O4'   C    20      58.052  36.304  71.165  1.00  0.00           O  
ATOM    619  C1'   C    20      58.259  35.325  70.249  1.00  0.00           C  
ATOM    620  H1'   C    20      59.273  34.928  70.210  1.00  0.00           H  
ATOM    621  N1    C    20      57.359  34.159  70.586  1.00  0.00           N  
ATOM    622  C6    C    20      56.313  34.182  71.356  1.00  0.00           C  
ATOM    623  H6    C    20      55.844  35.073  71.745  1.00  0.00           H  
ATOM    624  C5    C    20      55.693  32.979  71.679  1.00  0.00           C  
ATOM    625  H5    C    20      54.840  32.968  72.342  1.00  0.00           H  
ATOM    626  C4    C    20      56.118  31.765  71.130  1.00  0.00           C  
ATOM    627  N4    C    20      55.602  30.592  71.508  1.00  0.00           N  
ATOM    628  H41   C    20      55.050  30.595  72.354  1.00  0.00           H  
ATOM    629  H42   C    20      55.861  29.723  71.063  1.00  0.00           H  
ATOM    630  N3    C    20      57.193  31.714  70.323  1.00  0.00           N  
ATOM    631  C2    C    20      57.814  32.891  70.029  1.00  0.00           C  
ATOM    632  O2    C    20      58.763  32.840  69.300  1.00  0.00           O  
ATOM    633  C3'   C    20      57.085  37.067  69.167  1.00  0.00           C  
ATOM    634  H3'   C    20      56.048  36.743  69.251  1.00  0.00           H  
ATOM    635  C2'   C    20      57.854  35.780  68.873  1.00  0.00           C  
ATOM    636  H2'   C    20      57.203  35.146  68.271  1.00  0.00           H  
ATOM    637  O2'   C    20      59.096  36.020  68.112  1.00  0.00           O  
ATOM    638 HO2'   C    20      58.943  35.643  67.242  1.00  0.00           H  
ATOM    639  O3'   C    20      57.190  38.091  68.175  1.00  0.00           O  
ATOM    640  P     C    21      56.249  38.073  66.927  1.00  0.00           P  
ATOM    641  OP1   C    21      56.425  39.194  66.035  1.00  0.00           O  
ATOM    642  OP2   C    21      54.861  37.783  67.404  1.00  0.00           O  
ATOM    643  O5'   C    21      56.623  36.808  66.135  1.00  0.00           O  
ATOM    644  C5'   C    21      57.642  36.759  65.206  1.00  0.00           C  
ATOM    645  H5'   C    21      58.508  37.190  65.709  1.00  0.00           H  
ATOM    646 H5''   C    21      57.316  37.342  64.345  1.00  0.00           H  
ATOM    647  C4'   C    21      57.940  35.346  64.655  1.00  0.00           C  
ATOM    648  H4'   C    21      58.812  35.387  64.001  1.00  0.00           H  
ATOM    649  O4'   C    21      58.339  34.485  65.736  1.00  0.00           O  
ATOM    650  C1'   C    21      57.948  33.159  65.374  1.00  0.00           C  
ATOM    651  H1'   C    21      58.899  32.664  65.570  1.00  0.00           H  
ATOM    652  N1    C    21      56.779  32.634  66.149  1.00  0.00           N  
ATOM    653  C6    C    21      55.977  33.468  66.883  1.00  0.00           C  
ATOM    654  H6    C    21      56.012  34.545  66.805  1.00  0.00           H  
ATOM    655  C5    C    21      55.168  32.937  67.822  1.00  0.00           C  
ATOM    656  H5    C    21      54.682  33.586  68.535  1.00  0.00           H  
ATOM    657  C4    C    21      54.992  31.548  67.854  1.00  0.00           C  
ATOM    658  N4    C    21      54.034  31.002  68.541  1.00  0.00           N  
ATOM    659  H41   C    21      53.415  31.608  69.061  1.00  0.00           H  
ATOM    660  H42   C    21      53.900  30.003  68.481  1.00  0.00           H  
ATOM    661  N3    C    21      55.532  30.747  67.031  1.00  0.00           N  
ATOM    662  C2    C    21      56.483  31.270  66.197  1.00  0.00           C  
ATOM    663  O2    C    21      57.090  30.482  65.422  1.00  0.00           O  
ATOM    664  C3'   C    21      56.945  34.593  63.794  1.00  0.00           C  
ATOM    665  H3'   C    21      55.993  34.653  64.322  1.00  0.00           H  
ATOM    666  C2'   C    21      57.519  33.171  63.926  1.00  0.00           C  
ATOM    667  H2'   C    21      56.716  32.441  63.826  1.00  0.00           H  
ATOM    668  O2'   C    21      58.665  32.811  63.125  1.00  0.00           O  
ATOM    669 HO2'   C    21      58.811  33.646  62.675  1.00  0.00           H  
ATOM    670  O3'   C    21      57.029  35.039  62.457  1.00  0.00           O  
ATOM    671  P     G    22      55.672  35.148  61.664  1.00  0.00           P  
ATOM    672  OP1   G    22      56.023  35.468  60.287  1.00  0.00           O  
ATOM    673  OP2   G    22      54.787  36.038  62.398  1.00  0.00           O  
ATOM    674  O5'   G    22      54.992  33.701  61.745  1.00  0.00           O  
ATOM    675  C5'   G    22      55.600  32.601  61.153  1.00  0.00           C  
ATOM    676  H5'   G    22      56.535  32.458  61.694  1.00  0.00           H  
ATOM    677 H5''   G    22      55.887  32.819  60.124  1.00  0.00           H  
ATOM    678  C4'   G    22      54.687  31.371  61.321  1.00  0.00           C  
ATOM    679  H4'   G    22      55.059  30.488  60.802  1.00  0.00           H  
ATOM    680  O4'   G    22      54.754  30.951  62.674  1.00  0.00           O  
ATOM    681  C1'   G    22      53.486  30.506  63.068  1.00  0.00           C  
ATOM    682  H1'   G    22      53.543  29.537  63.564  1.00  0.00           H  
ATOM    683  N9    G    22      52.864  31.313  64.153  1.00  0.00           N  
ATOM    684  C8    G    22      52.973  32.656  64.302  1.00  0.00           C  
ATOM    685  H8    G    22      53.604  33.248  63.655  1.00  0.00           H  
ATOM    686  N7    G    22      52.340  33.089  65.375  1.00  0.00           N  
ATOM    687  C5    G    22      51.759  31.931  65.931  1.00  0.00           C  
ATOM    688  C6    G    22      51.056  31.745  67.137  1.00  0.00           C  
ATOM    689  O6    G    22      50.575  32.590  67.882  1.00  0.00           O  
ATOM    690  N1    G    22      50.899  30.426  67.535  1.00  0.00           N  
ATOM    691  H1    G    22      50.402  30.077  68.342  1.00  0.00           H  
ATOM    692  C2    G    22      51.276  29.395  66.730  1.00  0.00           C  
ATOM    693  N2    G    22      50.958  28.293  67.308  1.00  0.00           N  
ATOM    694  H21   G    22      51.013  27.427  66.791  1.00  0.00           H  
ATOM    695  H22   G    22      50.428  28.336  68.167  1.00  0.00           H  
ATOM    696  N3    G    22      51.866  29.456  65.547  1.00  0.00           N  
ATOM    697  C4    G    22      52.106  30.803  65.195  1.00  0.00           C  
ATOM    698  C3'   G    22      53.187  31.513  60.966  1.00  0.00           C  
ATOM    699  H3'   G    22      52.843  32.508  61.252  1.00  0.00           H  
ATOM    700  C2'   G    22      52.567  30.365  61.875  1.00  0.00           C  
ATOM    701  H2'   G    22      51.522  30.461  62.172  1.00  0.00           H  
ATOM    702  O2'   G    22      52.679  29.083  61.189  1.00  0.00           O  
ATOM    703 HO2'   G    22      52.216  29.124  60.348  1.00  0.00           H  
ATOM    704  O3'   G    22      52.882  31.374  59.582  1.00  0.00           O  
ATOM    705  P     U    23      51.434  31.748  59.019  1.00  0.00           P  
ATOM    706  OP1   U    23      51.605  31.989  57.600  1.00  0.00           O  
ATOM    707  OP2   U    23      50.909  32.802  59.915  1.00  0.00           O  
ATOM    708  O5'   U    23      50.616  30.444  59.156  1.00  0.00           O  
ATOM    709  C5'   U    23      50.718  29.334  58.304  1.00  0.00           C  
ATOM    710  H5'   U    23      51.777  29.169  58.107  1.00  0.00           H  
ATOM    711 H5''   U    23      50.272  29.574  57.339  1.00  0.00           H  
ATOM    712  C4'   U    23      49.949  28.211  59.026  1.00  0.00           C  
ATOM    713  H4'   U    23      50.094  27.290  58.460  1.00  0.00           H  
ATOM    714  O4'   U    23      50.338  27.805  60.364  1.00  0.00           O  
ATOM    715  C1'   U    23      49.144  27.244  60.976  1.00  0.00           C  
ATOM    716  H1'   U    23      49.349  26.188  61.154  1.00  0.00           H  
ATOM    717  N1    U    23      48.815  27.998  62.264  1.00  0.00           N  
ATOM    718  C6    U    23      49.113  29.340  62.508  1.00  0.00           C  
ATOM    719  H6    U    23      49.401  29.983  61.690  1.00  0.00           H  
ATOM    720  C5    U    23      48.869  29.889  63.719  1.00  0.00           C  
ATOM    721  H5    U    23      49.039  30.938  63.907  1.00  0.00           H  
ATOM    722  C4    U    23      48.503  29.106  64.862  1.00  0.00           C  
ATOM    723  O4    U    23      48.405  29.566  65.940  1.00  0.00           O  
ATOM    724  N3    U    23      48.297  27.743  64.616  1.00  0.00           N  
ATOM    725  H3    U    23      47.869  27.151  65.313  1.00  0.00           H  
ATOM    726  C2    U    23      48.402  27.178  63.325  1.00  0.00           C  
ATOM    727  O2    U    23      48.052  26.051  63.122  1.00  0.00           O  
ATOM    728  C3'   U    23      48.432  28.458  59.019  1.00  0.00           C  
ATOM    729  H3'   U    23      48.096  29.387  59.478  1.00  0.00           H  
ATOM    730  C2'   U    23      48.010  27.337  59.964  1.00  0.00           C  
ATOM    731  H2'   U    23      47.034  27.691  60.295  1.00  0.00           H  
ATOM    732  O2'   U    23      47.705  26.132  59.286  1.00  0.00           O  
ATOM    733 HO2'   U    23      47.289  26.342  58.447  1.00  0.00           H  
ATOM    734  O3'   U    23      47.962  28.209  57.747  1.00  0.00           O  
ATOM    735  P     C    24      46.894  29.253  57.143  1.00  0.00           P  
ATOM    736  OP1   C    24      46.554  28.978  55.694  1.00  0.00           O  
ATOM    737  OP2   C    24      47.359  30.611  57.505  1.00  0.00           O  
ATOM    738  O5'   C    24      45.564  28.931  58.042  1.00  0.00           O  
ATOM    739  C5'   C    24      44.928  27.683  57.787  1.00  0.00           C  
ATOM    740  H5'   C    24      45.629  26.849  57.778  1.00  0.00           H  
ATOM    741 H5''   C    24      44.591  27.623  56.752  1.00  0.00           H  
ATOM    742  C4'   C    24      43.891  27.384  58.886  1.00  0.00           C  
ATOM    743  H4'   C    24      43.584  26.341  58.806  1.00  0.00           H  
ATOM    744  O4'   C    24      44.483  27.552  60.191  1.00  0.00           O  
ATOM    745  C1'   C    24      43.475  27.934  61.059  1.00  0.00           C  
ATOM    746  H1'   C    24      43.310  27.173  61.821  1.00  0.00           H  
ATOM    747  N1    C    24      44.001  29.170  61.783  1.00  0.00           N  
ATOM    748  C6    C    24      45.090  29.882  61.273  1.00  0.00           C  
ATOM    749  H6    C    24      45.385  29.737  60.244  1.00  0.00           H  
ATOM    750  C5    C    24      45.606  30.852  62.111  1.00  0.00           C  
ATOM    751  H5    C    24      46.453  31.409  61.739  1.00  0.00           H  
ATOM    752  C4    C    24      44.944  31.126  63.334  1.00  0.00           C  
ATOM    753  N4    C    24      45.497  31.912  64.220  1.00  0.00           N  
ATOM    754  H41   C    24      45.172  31.812  65.171  1.00  0.00           H  
ATOM    755  H42   C    24      46.436  32.243  64.047  1.00  0.00           H  
ATOM    756  N3    C    24      43.979  30.411  63.799  1.00  0.00           N  
ATOM    757  C2    C    24      43.415  29.435  63.025  1.00  0.00           C  
ATOM    758  O2    C    24      42.562  28.740  63.550  1.00  0.00           O  
ATOM    759  C3'   C    24      42.709  28.362  58.756  1.00  0.00           C  
ATOM    760  H3'   C    24      43.192  29.334  58.656  1.00  0.00           H  
ATOM    761  C2'   C    24      42.218  28.150  60.254  1.00  0.00           C  
ATOM    762  H2'   C    24      41.684  29.024  60.626  1.00  0.00           H  
ATOM    763  O2'   C    24      41.408  26.990  60.385  1.00  0.00           O  
ATOM    764 HO2'   C    24      41.348  26.703  61.299  1.00  0.00           H  
ATOM    765  O3'   C    24      41.780  28.292  57.703  1.00  0.00           O  
ATOM    766  P     U    25      40.929  29.551  57.435  1.00  0.00           P  
ATOM    767  OP1   U    25      39.954  29.161  56.428  1.00  0.00           O  
ATOM    768  OP2   U    25      41.950  30.590  57.163  1.00  0.00           O  
ATOM    769  O5'   U    25      40.048  30.000  58.747  1.00  0.00           O  
ATOM    770  C5'   U    25      38.906  29.175  59.071  1.00  0.00           C  
ATOM    771  H5'   U    25      39.310  28.186  59.287  1.00  0.00           H  
ATOM    772 H5''   U    25      38.122  29.165  58.314  1.00  0.00           H  
ATOM    773  C4'   U    25      38.313  29.780  60.342  1.00  0.00           C  
ATOM    774  H4'   U    25      37.388  29.217  60.471  1.00  0.00           H  
ATOM    775  O4'   U    25      39.165  29.644  61.502  1.00  0.00           O  
ATOM    776  C1'   U    25      38.940  30.756  62.397  1.00  0.00           C  
ATOM    777  H1'   U    25      38.534  30.399  63.343  1.00  0.00           H  
ATOM    778  N1    U    25      40.121  31.699  62.586  1.00  0.00           N  
ATOM    779  C6    U    25      41.102  31.879  61.674  1.00  0.00           C  
ATOM    780  H6    U    25      41.025  31.356  60.732  1.00  0.00           H  
ATOM    781  C5    U    25      42.152  32.629  61.989  1.00  0.00           C  
ATOM    782  H5    U    25      42.957  32.775  61.283  1.00  0.00           H  
ATOM    783  C4    U    25      42.374  33.214  63.304  1.00  0.00           C  
ATOM    784  O4    U    25      43.420  33.718  63.599  1.00  0.00           O  
ATOM    785  N3    U    25      41.287  33.129  64.087  1.00  0.00           N  
ATOM    786  H3    U    25      41.405  33.548  64.998  1.00  0.00           H  
ATOM    787  C2    U    25      40.192  32.336  63.821  1.00  0.00           C  
ATOM    788  O2    U    25      39.366  32.379  64.761  1.00  0.00           O  
ATOM    789  C3'   U    25      37.945  31.218  60.228  1.00  0.00           C  
ATOM    790  H3'   U    25      38.785  31.789  59.833  1.00  0.00           H  
ATOM    791  C2'   U    25      37.896  31.587  61.682  1.00  0.00           C  
ATOM    792  H2'   U    25      38.026  32.651  61.879  1.00  0.00           H  
ATOM    793  O2'   U    25      36.657  31.104  62.225  1.00  0.00           O  
ATOM    794 HO2'   U    25      36.092  30.808  61.508  1.00  0.00           H  
ATOM    795  O3'   U    25      36.673  31.432  59.498  1.00  0.00           O  
ATOM    796  P     U    26      36.272  32.985  59.033  1.00  0.00           P  
ATOM    797  OP1   U    26      35.008  32.834  58.271  1.00  0.00           O  
ATOM    798  OP2   U    26      37.447  33.519  58.310  1.00  0.00           O  
ATOM    799  O5'   U    26      35.957  33.901  60.270  1.00  0.00           O  
ATOM    800  C5'   U    26      34.793  33.844  60.989  1.00  0.00           C  
ATOM    801  H5'   U    26      34.353  32.847  60.984  1.00  0.00           H  
ATOM    802 H5''   U    26      34.038  34.538  60.620  1.00  0.00           H  
ATOM    803  C4'   U    26      34.981  34.221  62.457  1.00  0.00           C  
ATOM    804  H4'   U    26      34.170  33.747  63.010  1.00  0.00           H  
ATOM    805  O4'   U    26      36.067  33.740  63.170  1.00  0.00           O  
ATOM    806  C1'   U    26      36.472  34.726  64.094  1.00  0.00           C  
ATOM    807  H1'   U    26      36.486  34.369  65.124  1.00  0.00           H  
ATOM    808  N1    U    26      37.827  35.336  63.894  1.00  0.00           N  
ATOM    809  C6    U    26      38.431  35.421  62.601  1.00  0.00           C  
ATOM    810  H6    U    26      37.878  35.102  61.729  1.00  0.00           H  
ATOM    811  C5    U    26      39.685  35.923  62.438  1.00  0.00           C  
ATOM    812  H5    U    26      40.213  36.059  61.505  1.00  0.00           H  
ATOM    813  C4    U    26      40.378  36.443  63.576  1.00  0.00           C  
ATOM    814  O4    U    26      41.546  36.768  63.544  1.00  0.00           O  
ATOM    815  N3    U    26      39.707  36.334  64.789  1.00  0.00           N  
ATOM    816  H3    U    26      40.243  36.543  65.620  1.00  0.00           H  
ATOM    817  C2    U    26      38.431  35.942  65.021  1.00  0.00           C  
ATOM    818  O2    U    26      38.089  35.985  66.198  1.00  0.00           O  
ATOM    819  C3'   U    26      35.079  35.749  62.576  1.00  0.00           C  
ATOM    820  H3'   U    26      35.953  36.149  62.062  1.00  0.00           H  
ATOM    821  C2'   U    26      35.521  35.898  64.028  1.00  0.00           C  
ATOM    822  H2'   U    26      35.978  36.838  64.338  1.00  0.00           H  
ATOM    823  O2'   U    26      34.468  35.564  64.933  1.00  0.00           O  
ATOM    824 HO2'   U    26      33.695  36.087  64.708  1.00  0.00           H  
ATOM    825  O3'   U    26      33.845  36.443  62.393  1.00  0.00           O  
ATOM    826  P     A    27      33.664  37.980  62.012  1.00  0.00           P  
ATOM    827  OP1   A    27      32.217  38.241  61.866  1.00  0.00           O  
ATOM    828  OP2   A    27      34.532  38.220  60.856  1.00  0.00           O  
ATOM    829  O5'   A    27      34.165  38.815  63.310  1.00  0.00           O  
ATOM    830  C5'   A    27      33.411  38.915  64.487  1.00  0.00           C  
ATOM    831  H5'   A    27      33.274  37.934  64.943  1.00  0.00           H  
ATOM    832 H5''   A    27      32.458  39.407  64.293  1.00  0.00           H  
ATOM    833  C4'   A    27      34.196  39.755  65.561  1.00  0.00           C  
ATOM    834  H4'   A    27      33.622  39.773  66.487  1.00  0.00           H  
ATOM    835  O4'   A    27      35.422  39.185  65.976  1.00  0.00           O  
ATOM    836  C1'   A    27      36.298  40.275  66.244  1.00  0.00           C  
ATOM    837  H1'   A    27      36.618  40.218  67.285  1.00  0.00           H  
ATOM    838  N9    A    27      37.414  40.018  65.343  1.00  0.00           N  
ATOM    839  C8    A    27      37.348  39.385  64.135  1.00  0.00           C  
ATOM    840  H8    A    27      36.443  38.906  63.793  1.00  0.00           H  
ATOM    841  N7    A    27      38.520  39.307  63.482  1.00  0.00           N  
ATOM    842  C5    A    27      39.377  39.972  64.431  1.00  0.00           C  
ATOM    843  C6    A    27      40.754  40.348  64.381  1.00  0.00           C  
ATOM    844  N6    A    27      41.643  39.927  63.494  1.00  0.00           N  
ATOM    845  H61   A    27      41.391  39.326  62.722  1.00  0.00           H  
ATOM    846  H62   A    27      42.611  40.176  63.637  1.00  0.00           H  
ATOM    847  N1    A    27      41.265  41.006  65.462  1.00  0.00           N  
ATOM    848  C2    A    27      40.379  41.486  66.364  1.00  0.00           C  
ATOM    849  H2    A    27      40.848  42.115  67.106  1.00  0.00           H  
ATOM    850  N3    A    27      39.088  41.321  66.514  1.00  0.00           N  
ATOM    851  C4    A    27      38.680  40.519  65.472  1.00  0.00           C  
ATOM    852  C3'   A    27      34.555  41.205  65.140  1.00  0.00           C  
ATOM    853  H3'   A    27      34.781  41.255  64.075  1.00  0.00           H  
ATOM    854  C2'   A    27      35.670  41.647  65.982  1.00  0.00           C  
ATOM    855  H2'   A    27      36.294  42.379  65.470  1.00  0.00           H  
ATOM    856  O2'   A    27      35.211  42.203  67.184  1.00  0.00           O  
ATOM    857 HO2'   A    27      34.375  42.675  67.194  1.00  0.00           H  
ATOM    858  O3'   A    27      33.460  42.026  65.439  1.00  0.00           O  
ATOM    859  P     C    28      32.964  43.169  64.420  1.00  0.00           P  
ATOM    860  OP1   C    28      31.754  43.765  65.037  1.00  0.00           O  
ATOM    861  OP2   C    28      32.894  42.573  63.055  1.00  0.00           O  
ATOM    862  O5'   C    28      34.208  44.151  64.473  1.00  0.00           O  
ATOM    863  C5'   C    28      34.324  45.218  65.303  1.00  0.00           C  
ATOM    864  H5'   C    28      34.197  45.071  66.376  1.00  0.00           H  
ATOM    865 H5''   C    28      33.482  45.879  65.098  1.00  0.00           H  
ATOM    866  C4'   C    28      35.627  45.883  64.933  1.00  0.00           C  
ATOM    867  H4'   C    28      35.836  46.654  65.674  1.00  0.00           H  
ATOM    868  O4'   C    28      36.653  44.924  65.103  1.00  0.00           O  
ATOM    869  C1'   C    28      37.873  45.472  64.532  1.00  0.00           C  
ATOM    870  H1'   C    28      38.558  46.007  65.190  1.00  0.00           H  
ATOM    871  N1    C    28      38.735  44.519  63.741  1.00  0.00           N  
ATOM    872  C6    C    28      38.212  43.349  63.204  1.00  0.00           C  
ATOM    873  H6    C    28      37.194  43.067  63.428  1.00  0.00           H  
ATOM    874  C5    C    28      38.949  42.592  62.340  1.00  0.00           C  
ATOM    875  H5    C    28      38.497  41.764  61.814  1.00  0.00           H  
ATOM    876  C4    C    28      40.341  42.990  62.233  1.00  0.00           C  
ATOM    877  N4    C    28      41.028  42.385  61.331  1.00  0.00           N  
ATOM    878  H41   C    28      40.618  41.581  60.876  1.00  0.00           H  
ATOM    879  H42   C    28      41.998  42.648  61.231  1.00  0.00           H  
ATOM    880  N3    C    28      40.905  44.022  62.855  1.00  0.00           N  
ATOM    881  C2    C    28      40.090  44.806  63.577  1.00  0.00           C  
ATOM    882  O2    C    28      40.563  45.751  64.302  1.00  0.00           O  
ATOM    883  C3'   C    28      35.829  46.541  63.632  1.00  0.00           C  
ATOM    884  H3'   C    28      35.482  45.768  62.946  1.00  0.00           H  
ATOM    885  C2'   C    28      37.381  46.638  63.683  1.00  0.00           C  
ATOM    886  H2'   C    28      37.691  46.577  62.640  1.00  0.00           H  
ATOM    887  O2'   C    28      37.821  47.876  64.264  1.00  0.00           O  
ATOM    888 HO2'   C    28      37.670  48.533  63.580  1.00  0.00           H  
ATOM    889  O3'   C    28      35.258  47.869  63.502  1.00  0.00           O  
ATOM    890  P     A    29      35.429  48.820  62.223  1.00  0.00           P  
ATOM    891  OP1   A    29      34.400  49.879  62.313  1.00  0.00           O  
ATOM    892  OP2   A    29      35.421  47.905  61.077  1.00  0.00           O  
ATOM    893  O5'   A    29      36.875  49.498  62.234  1.00  0.00           O  
ATOM    894  C5'   A    29      37.071  50.851  62.751  1.00  0.00           C  
ATOM    895  H5'   A    29      36.729  50.936  63.782  1.00  0.00           H  
ATOM    896 H5''   A    29      36.429  51.471  62.126  1.00  0.00           H  
ATOM    897  C4'   A    29      38.542  51.208  62.556  1.00  0.00           C  
ATOM    898  H4'   A    29      38.795  52.035  63.219  1.00  0.00           H  
ATOM    899  O4'   A    29      39.435  50.166  62.987  1.00  0.00           O  
ATOM    900  C1'   A    29      40.471  50.054  62.087  1.00  0.00           C  
ATOM    901  H1'   A    29      41.431  50.195  62.584  1.00  0.00           H  
ATOM    902  N9    A    29      40.446  48.665  61.534  1.00  0.00           N  
ATOM    903  C8    A    29      39.423  47.876  61.058  1.00  0.00           C  
ATOM    904  H8    A    29      38.379  48.153  61.064  1.00  0.00           H  
ATOM    905  N7    A    29      39.735  46.664  60.641  1.00  0.00           N  
ATOM    906  C5    A    29      41.168  46.739  60.602  1.00  0.00           C  
ATOM    907  C6    A    29      42.216  45.922  60.145  1.00  0.00           C  
ATOM    908  N6    A    29      42.095  44.732  59.594  1.00  0.00           N  
ATOM    909  H61   A    29      41.180  44.304  59.593  1.00  0.00           H  
ATOM    910  H62   A    29      42.934  44.262  59.287  1.00  0.00           H  
ATOM    911  N1    A    29      43.441  46.392  60.155  1.00  0.00           N  
ATOM    912  C2    A    29      43.687  47.563  60.620  1.00  0.00           C  
ATOM    913  H2    A    29      44.719  47.870  60.535  1.00  0.00           H  
ATOM    914  N3    A    29      42.837  48.442  61.192  1.00  0.00           N  
ATOM    915  C4    A    29      41.580  47.962  61.088  1.00  0.00           C  
ATOM    916  C3'   A    29      38.818  51.507  61.096  1.00  0.00           C  
ATOM    917  H3'   A    29      38.348  50.707  60.524  1.00  0.00           H  
ATOM    918  C2'   A    29      40.333  51.289  61.094  1.00  0.00           C  
ATOM    919  H2'   A    29      40.636  50.957  60.101  1.00  0.00           H  
ATOM    920  O2'   A    29      40.933  52.429  61.590  1.00  0.00           O  
ATOM    921 HO2'   A    29      41.660  52.650  61.004  1.00  0.00           H  
ATOM    922  O3'   A    29      38.410  52.762  60.601  1.00  0.00           O  
ATOM    923  P     C    30      37.930  53.002  59.165  1.00  0.00           P  
ATOM    924  OP1   C    30      37.656  54.453  59.010  1.00  0.00           O  
ATOM    925  OP2   C    30      36.857  52.082  58.787  1.00  0.00           O  
ATOM    926  O5'   C    30      39.250  52.727  58.399  1.00  0.00           O  
ATOM    927  C5'   C    30      40.144  53.743  57.952  1.00  0.00           C  
ATOM    928  H5'   C    30      40.443  54.401  58.768  1.00  0.00           H  
ATOM    929 H5''   C    30      39.600  54.300  57.189  1.00  0.00           H  
ATOM    930  C4'   C    30      41.400  53.169  57.378  1.00  0.00           C  
ATOM    931  H4'   C    30      42.187  53.921  57.423  1.00  0.00           H  
ATOM    932  O4'   C    30      41.916  52.006  58.100  1.00  0.00           O  
ATOM    933  C1'   C    30      42.582  51.201  57.202  1.00  0.00           C  
ATOM    934  H1'   C    30      43.626  51.022  57.459  1.00  0.00           H  
ATOM    935  N1    C    30      42.009  49.812  57.068  1.00  0.00           N  
ATOM    936  C6    C    30      40.742  49.534  57.492  1.00  0.00           C  
ATOM    937  H6    C    30      40.061  50.309  57.812  1.00  0.00           H  
ATOM    938  C5    C    30      40.332  48.267  57.683  1.00  0.00           C  
ATOM    939  H5    C    30      39.310  48.016  57.929  1.00  0.00           H  
ATOM    940  C4    C    30      41.249  47.275  57.262  1.00  0.00           C  
ATOM    941  N4    C    30      40.777  46.088  57.114  1.00  0.00           N  
ATOM    942  H41   C    30      41.314  45.473  56.519  1.00  0.00           H  
ATOM    943  H42   C    30      39.775  45.964  57.152  1.00  0.00           H  
ATOM    944  N3    C    30      42.522  47.493  56.870  1.00  0.00           N  
ATOM    945  C2    C    30      42.916  48.774  56.809  1.00  0.00           C  
ATOM    946  O2    C    30      44.097  48.948  56.411  1.00  0.00           O  
ATOM    947  C3'   C    30      41.228  52.679  55.937  1.00  0.00           C  
ATOM    948  H3'   C    30      40.380  51.994  55.919  1.00  0.00           H  
ATOM    949  C2'   C    30      42.582  51.922  55.824  1.00  0.00           C  
ATOM    950  H2'   C    30      42.629  51.208  55.001  1.00  0.00           H  
ATOM    951  O2'   C    30      43.762  52.706  55.789  1.00  0.00           O  
ATOM    952 HO2'   C    30      44.268  52.526  54.993  1.00  0.00           H  
ATOM    953  O3'   C    30      41.026  53.706  54.979  1.00  0.00           O  
ATOM    954  P     C    31      40.378  53.435  53.611  1.00  0.00           P  
ATOM    955  OP1   C    31      40.316  54.681  52.812  1.00  0.00           O  
ATOM    956  OP2   C    31      39.136  52.685  53.836  1.00  0.00           O  
ATOM    957  O5'   C    31      41.469  52.468  52.881  1.00  0.00           O  
ATOM    958  C5'   C    31      42.656  53.034  52.346  1.00  0.00           C  
ATOM    959  H5'   C    31      43.088  53.777  53.016  1.00  0.00           H  
ATOM    960 H5''   C    31      42.465  53.757  51.552  1.00  0.00           H  
ATOM    961  C4'   C    31      43.544  51.929  51.821  1.00  0.00           C  
ATOM    962  H4'   C    31      44.377  52.383  51.284  1.00  0.00           H  
ATOM    963  O4'   C    31      43.899  50.999  52.844  1.00  0.00           O  
ATOM    964  C1'   C    31      44.097  49.688  52.337  1.00  0.00           C  
ATOM    965  H1'   C    31      45.114  49.338  52.511  1.00  0.00           H  
ATOM    966  N1    C    31      43.198  48.652  52.897  1.00  0.00           N  
ATOM    967  C6    C    31      41.940  48.975  53.339  1.00  0.00           C  
ATOM    968  H6    C    31      41.652  50.015  53.382  1.00  0.00           H  
ATOM    969  C5    C    31      41.082  48.043  53.705  1.00  0.00           C  
ATOM    970  H5    C    31      40.064  48.297  53.961  1.00  0.00           H  
ATOM    971  C4    C    31      41.500  46.659  53.646  1.00  0.00           C  
ATOM    972  N4    C    31      40.687  45.672  53.957  1.00  0.00           N  
ATOM    973  H41   C    31      39.734  45.995  53.877  1.00  0.00           H  
ATOM    974  H42   C    31      40.834  44.695  53.746  1.00  0.00           H  
ATOM    975  N3    C    31      42.697  46.353  53.210  1.00  0.00           N  
ATOM    976  C2    C    31      43.570  47.312  52.812  1.00  0.00           C  
ATOM    977  O2    C    31      44.622  46.985  52.239  1.00  0.00           O  
ATOM    978  C3'   C    31      42.979  51.021  50.738  1.00  0.00           C  
ATOM    979  H3'   C    31      41.968  50.732  51.027  1.00  0.00           H  
ATOM    980  C2'   C    31      44.025  49.873  50.836  1.00  0.00           C  
ATOM    981  H2'   C    31      43.556  49.000  50.383  1.00  0.00           H  
ATOM    982  O2'   C    31      45.264  50.171  50.239  1.00  0.00           O  
ATOM    983 HO2'   C    31      45.145  50.723  49.462  1.00  0.00           H  
ATOM    984  O3'   C    31      42.814  51.539  49.406  1.00  0.00           O  
ATOM    985  P     G    32      41.472  51.295  48.608  1.00  0.00           P  
ATOM    986  OP1   G    32      41.505  52.015  47.316  1.00  0.00           O  
ATOM    987  OP2   G    32      40.339  51.487  49.533  1.00  0.00           O  
ATOM    988  O5'   G    32      41.533  49.772  48.283  1.00  0.00           O  
ATOM    989  C5'   G    32      42.655  49.343  47.476  1.00  0.00           C  
ATOM    990  H5'   G    32      43.511  49.305  48.150  1.00  0.00           H  
ATOM    991 H5''   G    32      42.766  49.878  46.533  1.00  0.00           H  
ATOM    992  C4'   G    32      42.422  47.893  47.023  1.00  0.00           C  
ATOM    993  H4'   G    32      42.997  47.727  46.112  1.00  0.00           H  
ATOM    994  O4'   G    32      42.814  46.994  48.017  1.00  0.00           O  
ATOM    995  C1'   G    32      41.948  45.854  47.967  1.00  0.00           C  
ATOM    996  H1'   G    32      42.590  44.982  48.091  1.00  0.00           H  
ATOM    997  N9    G    32      40.890  45.846  49.030  1.00  0.00           N  
ATOM    998  C8    G    32      40.614  46.839  50.005  1.00  0.00           C  
ATOM    999  H8    G    32      41.234  47.711  50.153  1.00  0.00           H  
ATOM   1000  N7    G    32      39.672  46.577  50.844  1.00  0.00           N  
ATOM   1001  C5    G    32      39.318  45.289  50.366  1.00  0.00           C  
ATOM   1002  C6    G    32      38.370  44.343  50.975  1.00  0.00           C  
ATOM   1003  O6    G    32      37.707  44.441  51.978  1.00  0.00           O  
ATOM   1004  N1    G    32      38.308  43.078  50.388  1.00  0.00           N  
ATOM   1005  H1    G    32      37.663  42.459  50.859  1.00  0.00           H  
ATOM   1006  C2    G    32      39.185  42.721  49.452  1.00  0.00           C  
ATOM   1007  N2    G    32      39.242  41.521  49.079  1.00  0.00           N  
ATOM   1008  H21   G    32      40.094  41.259  48.603  1.00  0.00           H  
ATOM   1009  H22   G    32      38.533  40.845  49.325  1.00  0.00           H  
ATOM   1010  N3    G    32      40.115  43.491  48.885  1.00  0.00           N  
ATOM   1011  C4    G    32      40.002  44.849  49.266  1.00  0.00           C  
ATOM   1012  C3'   G    32      41.063  47.428  46.496  1.00  0.00           C  
ATOM   1013  H3'   G    32      40.329  47.846  47.184  1.00  0.00           H  
ATOM   1014  C2'   G    32      41.213  45.936  46.605  1.00  0.00           C  
ATOM   1015  H2'   G    32      40.236  45.454  46.625  1.00  0.00           H  
ATOM   1016  O2'   G    32      42.067  45.369  45.621  1.00  0.00           O  
ATOM   1017 HO2'   G    32      42.203  45.889  44.826  1.00  0.00           H  
ATOM   1018  O3'   G    32      40.857  47.809  45.190  1.00  0.00           O  
ATOM   1019  P     U    33      39.382  47.594  44.521  1.00  0.00           P  
ATOM   1020  OP1   U    33      39.519  47.776  43.062  1.00  0.00           O  
ATOM   1021  OP2   U    33      38.527  48.566  45.211  1.00  0.00           O  
ATOM   1022  O5'   U    33      38.724  46.161  44.875  1.00  0.00           O  
ATOM   1023  C5'   U    33      39.076  45.001  44.141  1.00  0.00           C  
ATOM   1024  H5'   U    33      40.149  44.816  44.173  1.00  0.00           H  
ATOM   1025 H5''   U    33      38.737  45.217  43.127  1.00  0.00           H  
ATOM   1026  C4'   U    33      38.348  43.755  44.716  1.00  0.00           C  
ATOM   1027  H4'   U    33      38.686  42.899  44.132  1.00  0.00           H  
ATOM   1028  O4'   U    33      38.583  43.474  46.140  1.00  0.00           O  
ATOM   1029  C1'   U    33      37.351  42.913  46.699  1.00  0.00           C  
ATOM   1030  H1'   U    33      37.505  41.967  47.217  1.00  0.00           H  
ATOM   1031  N1    U    33      36.689  43.927  47.610  1.00  0.00           N  
ATOM   1032  C6    U    33      37.043  45.325  47.622  1.00  0.00           C  
ATOM   1033  H6    U    33      37.831  45.705  46.989  1.00  0.00           H  
ATOM   1034  C5    U    33      36.362  46.235  48.406  1.00  0.00           C  
ATOM   1035  H5    U    33      36.524  47.301  48.471  1.00  0.00           H  
ATOM   1036  C4    U    33      35.193  45.766  49.143  1.00  0.00           C  
ATOM   1037  O4    U    33      34.394  46.554  49.654  1.00  0.00           O  
ATOM   1038  N3    U    33      35.057  44.443  49.248  1.00  0.00           N  
ATOM   1039  H3    U    33      34.387  44.029  49.881  1.00  0.00           H  
ATOM   1040  C2    U    33      35.678  43.511  48.464  1.00  0.00           C  
ATOM   1041  O2    U    33      35.362  42.302  48.540  1.00  0.00           O  
ATOM   1042  C3'   U    33      36.848  43.910  44.556  1.00  0.00           C  
ATOM   1043  H3'   U    33      36.500  44.851  44.982  1.00  0.00           H  
ATOM   1044  C2'   U    33      36.363  42.845  45.533  1.00  0.00           C  
ATOM   1045  H2'   U    33      35.363  43.106  45.879  1.00  0.00           H  
ATOM   1046  O2'   U    33      36.443  41.454  45.057  1.00  0.00           O  
ATOM   1047 HO2'   U    33      36.161  41.456  44.140  1.00  0.00           H  
ATOM   1048  O3'   U    33      36.383  43.647  43.209  1.00  0.00           O  
ATOM   1049  P     G    34      34.862  43.861  42.754  1.00  0.00           P  
ATOM   1050  OP1   G    34      34.851  44.094  41.309  1.00  0.00           O  
ATOM   1051  OP2   G    34      34.232  44.902  43.668  1.00  0.00           O  
ATOM   1052  O5'   G    34      34.149  42.477  42.966  1.00  0.00           O  
ATOM   1053  C5'   G    34      34.550  41.268  42.435  1.00  0.00           C  
ATOM   1054  H5'   G    34      35.593  41.038  42.655  1.00  0.00           H  
ATOM   1055 H5''   G    34      34.300  41.357  41.377  1.00  0.00           H  
ATOM   1056  C4'   G    34      33.708  40.144  43.032  1.00  0.00           C  
ATOM   1057  H4'   G    34      34.041  39.198  42.604  1.00  0.00           H  
ATOM   1058  O4'   G    34      33.977  39.916  44.397  1.00  0.00           O  
ATOM   1059  C1'   G    34      32.853  39.188  44.923  1.00  0.00           C  
ATOM   1060  H1'   G    34      33.020  38.174  45.286  1.00  0.00           H  
ATOM   1061  N9    G    34      32.305  39.808  46.131  1.00  0.00           N  
ATOM   1062  C8    G    34      32.657  41.029  46.689  1.00  0.00           C  
ATOM   1063  H8    G    34      33.281  41.770  46.213  1.00  0.00           H  
ATOM   1064  N7    G    34      32.066  41.197  47.907  1.00  0.00           N  
ATOM   1065  C5    G    34      31.448  39.969  48.169  1.00  0.00           C  
ATOM   1066  C6    G    34      30.687  39.536  49.318  1.00  0.00           C  
ATOM   1067  O6    G    34      30.379  40.187  50.363  1.00  0.00           O  
ATOM   1068  N1    G    34      30.175  38.308  49.143  1.00  0.00           N  
ATOM   1069  H1    G    34      29.427  38.064  49.777  1.00  0.00           H  
ATOM   1070  C2    G    34      30.360  37.471  48.067  1.00  0.00           C  
ATOM   1071  N2    G    34      29.693  36.367  47.978  1.00  0.00           N  
ATOM   1072  H21   G    34      29.832  35.757  47.185  1.00  0.00           H  
ATOM   1073  H22   G    34      29.015  36.108  48.679  1.00  0.00           H  
ATOM   1074  N3    G    34      31.021  37.853  46.990  1.00  0.00           N  
ATOM   1075  C4    G    34      31.586  39.099  47.085  1.00  0.00           C  
ATOM   1076  C3'   G    34      32.243  40.274  42.840  1.00  0.00           C  
ATOM   1077  H3'   G    34      31.731  41.098  43.336  1.00  0.00           H  
ATOM   1078  C2'   G    34      31.831  39.081  43.698  1.00  0.00           C  
ATOM   1079  H2'   G    34      30.782  39.169  43.981  1.00  0.00           H  
ATOM   1080  O2'   G    34      32.046  37.821  42.991  1.00  0.00           O  
ATOM   1081 HO2'   G    34      31.785  37.958  42.078  1.00  0.00           H  
ATOM   1082  O3'   G    34      31.784  40.201  41.487  1.00  0.00           O  
ATOM   1083  P     C    35      30.375  40.775  41.105  1.00  0.00           P  
ATOM   1084  OP1   C    35      30.054  40.479  39.727  1.00  0.00           O  
ATOM   1085  OP2   C    35      30.230  42.118  41.596  1.00  0.00           O  
ATOM   1086  O5'   C    35      29.245  39.958  41.877  1.00  0.00           O  
ATOM   1087  C5'   C    35      29.120  38.594  41.571  1.00  0.00           C  
ATOM   1088  H5'   C    35      30.069  38.158  41.885  1.00  0.00           H  
ATOM   1089 H5''   C    35      28.918  38.566  40.500  1.00  0.00           H  
ATOM   1090  C4'   C    35      28.072  37.890  42.441  1.00  0.00           C  
ATOM   1091  H4'   C    35      27.914  36.892  42.031  1.00  0.00           H  
ATOM   1092  O4'   C    35      28.647  37.765  43.767  1.00  0.00           O  
ATOM   1093  C1'   C    35      27.670  37.662  44.818  1.00  0.00           C  
ATOM   1094  H1'   C    35      27.762  36.723  45.365  1.00  0.00           H  
ATOM   1095  N1    C    35      27.744  38.814  45.737  1.00  0.00           N  
ATOM   1096  C6    C    35      28.161  40.061  45.404  1.00  0.00           C  
ATOM   1097  H6    C    35      28.528  40.245  44.406  1.00  0.00           H  
ATOM   1098  C5    C    35      28.324  41.039  46.320  1.00  0.00           C  
ATOM   1099  H5    C    35      28.759  41.978  46.012  1.00  0.00           H  
ATOM   1100  C4    C    35      28.001  40.751  47.664  1.00  0.00           C  
ATOM   1101  N4    C    35      28.306  41.615  48.586  1.00  0.00           N  
ATOM   1102  H41   C    35      28.774  42.493  48.412  1.00  0.00           H  
ATOM   1103  H42   C    35      28.323  41.279  49.539  1.00  0.00           H  
ATOM   1104  N3    C    35      27.414  39.560  47.933  1.00  0.00           N  
ATOM   1105  C2    C    35      27.217  38.616  47.009  1.00  0.00           C  
ATOM   1106  O2    C    35      26.652  37.513  47.301  1.00  0.00           O  
ATOM   1107  C3'   C    35      26.780  38.501  42.748  1.00  0.00           C  
ATOM   1108  H3'   C    35      27.027  39.528  43.020  1.00  0.00           H  
ATOM   1109  C2'   C    35      26.328  37.816  44.045  1.00  0.00           C  
ATOM   1110  H2'   C    35      25.590  38.399  44.596  1.00  0.00           H  
ATOM   1111  O2'   C    35      25.767  36.528  43.773  1.00  0.00           O  
ATOM   1112 HO2'   C    35      25.571  36.572  42.834  1.00  0.00           H  
ATOM   1113  O3'   C    35      25.743  38.447  41.749  1.00  0.00           O  
ATOM   1114  P     G    36      24.609  39.531  41.753  1.00  0.00           P  
ATOM   1115  OP1   G    36      23.825  39.418  40.501  1.00  0.00           O  
ATOM   1116  OP2   G    36      25.195  40.869  41.978  1.00  0.00           O  
ATOM   1117  O5'   G    36      23.739  39.214  43.050  1.00  0.00           O  
ATOM   1118  C5'   G    36      22.912  38.085  43.048  1.00  0.00           C  
ATOM   1119  H5'   G    36      23.416  37.147  42.815  1.00  0.00           H  
ATOM   1120 H5''   G    36      22.100  38.174  42.327  1.00  0.00           H  
ATOM   1121  C4'   G    36      22.272  37.915  44.473  1.00  0.00           C  
ATOM   1122  H4'   G    36      21.595  37.062  44.419  1.00  0.00           H  
ATOM   1123  O4'   G    36      23.148  37.694  45.535  1.00  0.00           O  
ATOM   1124  C1'   G    36      22.626  38.357  46.743  1.00  0.00           C  
ATOM   1125  H1'   G    36      22.570  37.682  47.596  1.00  0.00           H  
ATOM   1126  N9    G    36      23.541  39.392  47.203  1.00  0.00           N  
ATOM   1127  C8    G    36      24.294  40.265  46.446  1.00  0.00           C  
ATOM   1128  H8    G    36      24.386  40.157  45.376  1.00  0.00           H  
ATOM   1129  N7    G    36      24.881  41.187  47.153  1.00  0.00           N  
ATOM   1130  C5    G    36      24.374  40.988  48.426  1.00  0.00           C  
ATOM   1131  C6    G    36      24.480  41.819  49.616  1.00  0.00           C  
ATOM   1132  O6    G    36      25.237  42.780  49.809  1.00  0.00           O  
ATOM   1133  N1    G    36      23.702  41.378  50.681  1.00  0.00           N  
ATOM   1134  H1    G    36      23.737  41.909  51.539  1.00  0.00           H  
ATOM   1135  C2    G    36      22.760  40.424  50.573  1.00  0.00           C  
ATOM   1136  N2    G    36      22.040  40.119  51.642  1.00  0.00           N  
ATOM   1137  H21   G    36      21.356  39.378  51.579  1.00  0.00           H  
ATOM   1138  H22   G    36      21.979  40.728  52.446  1.00  0.00           H  
ATOM   1139  N3    G    36      22.609  39.637  49.527  1.00  0.00           N  
ATOM   1140  C4    G    36      23.430  39.941  48.453  1.00  0.00           C  
ATOM   1141  C3'   G    36      21.397  39.096  44.924  1.00  0.00           C  
ATOM   1142  H3'   G    36      22.069  39.925  44.701  1.00  0.00           H  
ATOM   1143  C2'   G    36      21.305  39.005  46.426  1.00  0.00           C  
ATOM   1144  H2'   G    36      21.267  40.044  46.754  1.00  0.00           H  
ATOM   1145  O2'   G    36      20.250  38.167  46.818  1.00  0.00           O  
ATOM   1146 HO2'   G    36      19.456  38.693  46.698  1.00  0.00           H  
ATOM   1147  O3'   G    36      20.202  39.072  44.207  1.00  0.00           O  
ATOM   1148  P     G    37      19.091  40.256  44.425  1.00  0.00           P  
ATOM   1149  OP1   G    37      18.072  40.112  43.355  1.00  0.00           O  
ATOM   1150  OP2   G    37      19.953  41.476  44.392  1.00  0.00           O  
ATOM   1151  O5'   G    37      18.575  40.077  45.816  1.00  0.00           O  
ATOM   1152  C5'   G    37      17.437  39.253  46.215  1.00  0.00           C  
ATOM   1153  H5'   G    37      17.607  38.178  46.165  1.00  0.00           H  
ATOM   1154 H5''   G    37      16.605  39.489  45.552  1.00  0.00           H  
ATOM   1155  C4'   G    37      16.890  39.550  47.609  1.00  0.00           C  
ATOM   1156  H4'   G    37      16.071  38.842  47.737  1.00  0.00           H  
ATOM   1157  O4'   G    37      17.920  39.356  48.673  1.00  0.00           O  
ATOM   1158  C1'   G    37      17.727  40.275  49.688  1.00  0.00           C  
ATOM   1159  H1'   G    37      17.820  39.836  50.682  1.00  0.00           H  
ATOM   1160  N9    G    37      18.835  41.219  49.552  1.00  0.00           N  
ATOM   1161  C8    G    37      19.514  41.577  48.442  1.00  0.00           C  
ATOM   1162  H8    G    37      19.550  40.997  47.532  1.00  0.00           H  
ATOM   1163  N7    G    37      20.265  42.643  48.653  1.00  0.00           N  
ATOM   1164  C5    G    37      20.048  43.054  50.000  1.00  0.00           C  
ATOM   1165  C6    G    37      20.576  44.060  50.887  1.00  0.00           C  
ATOM   1166  O6    G    37      21.493  44.894  50.642  1.00  0.00           O  
ATOM   1167  N1    G    37      20.114  44.037  52.149  1.00  0.00           N  
ATOM   1168  H1    G    37      20.491  44.792  52.704  1.00  0.00           H  
ATOM   1169  C2    G    37      19.073  43.245  52.513  1.00  0.00           C  
ATOM   1170  N2    G    37      18.429  43.623  53.591  1.00  0.00           N  
ATOM   1171  H21   G    37      17.729  42.944  53.855  1.00  0.00           H  
ATOM   1172  H22   G    37      18.766  44.402  54.138  1.00  0.00           H  
ATOM   1173  N3    G    37      18.527  42.304  51.818  1.00  0.00           N  
ATOM   1174  C4    G    37      19.130  42.167  50.545  1.00  0.00           C  
ATOM   1175  C3'   G    37      16.266  40.902  47.891  1.00  0.00           C  
ATOM   1176  H3'   G    37      16.953  41.592  47.401  1.00  0.00           H  
ATOM   1177  C2'   G    37      16.366  40.938  49.398  1.00  0.00           C  
ATOM   1178  H2'   G    37      16.368  41.968  49.754  1.00  0.00           H  
ATOM   1179  O2'   G    37      15.338  40.175  50.017  1.00  0.00           O  
ATOM   1180 HO2'   G    37      14.988  40.547  50.830  1.00  0.00           H  
ATOM   1181  O3'   G    37      14.946  41.193  47.418  1.00  0.00           O  
ATOM   1182  P     C    38      14.686  42.675  46.951  1.00  0.00           P  
ATOM   1183  OP1   C    38      13.305  42.829  46.567  1.00  0.00           O  
ATOM   1184  OP2   C    38      15.630  42.967  45.897  1.00  0.00           O  
ATOM   1185  O5'   C    38      14.950  43.540  48.208  1.00  0.00           O  
ATOM   1186  C5'   C    38      14.114  43.543  49.340  1.00  0.00           C  
ATOM   1187  H5'   C    38      14.080  42.518  49.708  1.00  0.00           H  
ATOM   1188 H5''   C    38      13.159  43.980  49.045  1.00  0.00           H  
ATOM   1189  C4'   C    38      14.576  44.497  50.440  1.00  0.00           C  
ATOM   1190  H4'   C    38      13.854  44.268  51.224  1.00  0.00           H  
ATOM   1191  O4'   C    38      15.880  44.169  50.892  1.00  0.00           O  
ATOM   1192  C1'   C    38      16.562  45.362  51.268  1.00  0.00           C  
ATOM   1193  H1'   C    38      16.918  45.322  52.297  1.00  0.00           H  
ATOM   1194  N1    C    38      17.735  45.732  50.428  1.00  0.00           N  
ATOM   1195  C6    C    38      17.706  45.465  49.105  1.00  0.00           C  
ATOM   1196  H6    C    38      17.064  44.760  48.599  1.00  0.00           H  
ATOM   1197  C5    C    38      18.806  45.971  48.408  1.00  0.00           C  
ATOM   1198  H5    C    38      18.848  45.684  47.368  1.00  0.00           H  
ATOM   1199  C4    C    38      19.722  46.874  48.984  1.00  0.00           C  
ATOM   1200  N4    C    38      20.661  47.410  48.256  1.00  0.00           N  
ATOM   1201  H41   C    38      21.336  47.993  48.729  1.00  0.00           H  
ATOM   1202  H42   C    38      20.928  46.885  47.435  1.00  0.00           H  
ATOM   1203  N3    C    38      19.643  47.262  50.266  1.00  0.00           N  
ATOM   1204  C2    C    38      18.633  46.745  50.977  1.00  0.00           C  
ATOM   1205  O2    C    38      18.518  47.220  52.042  1.00  0.00           O  
ATOM   1206  C3'   C    38      14.572  45.967  49.999  1.00  0.00           C  
ATOM   1207  H3'   C    38      15.049  46.022  49.020  1.00  0.00           H  
ATOM   1208  C2'   C    38      15.549  46.496  51.137  1.00  0.00           C  
ATOM   1209  H2'   C    38      16.016  47.409  50.767  1.00  0.00           H  
ATOM   1210  O2'   C    38      14.955  46.786  52.314  1.00  0.00           O  
ATOM   1211 HO2'   C    38      14.026  46.548  52.275  1.00  0.00           H  
ATOM   1212  O3'   C    38      13.273  46.461  50.063  1.00  0.00           O  
ATOM   1213  P     A    39      12.860  47.617  49.033  1.00  0.00           P  
ATOM   1214  OP1   A    39      11.418  47.850  49.188  1.00  0.00           O  
ATOM   1215  OP2   A    39      13.374  47.354  47.654  1.00  0.00           O  
ATOM   1216  O5'   A    39      13.594  48.913  49.629  1.00  0.00           O  
ATOM   1217  C5'   A    39      13.286  49.423  50.887  1.00  0.00           C  
ATOM   1218  H5'   A    39      13.070  48.606  51.575  1.00  0.00           H  
ATOM   1219 H5''   A    39      12.327  49.942  50.887  1.00  0.00           H  
ATOM   1220  C4'   A    39      14.394  50.425  51.419  1.00  0.00           C  
ATOM   1221  H4'   A    39      14.010  50.648  52.414  1.00  0.00           H  
ATOM   1222  O4'   A    39      15.665  49.832  51.436  1.00  0.00           O  
ATOM   1223  C1'   A    39      16.621  50.945  51.145  1.00  0.00           C  
ATOM   1224  H1'   A    39      17.415  50.948  51.891  1.00  0.00           H  
ATOM   1225  N9    A    39      17.254  50.693  49.909  1.00  0.00           N  
ATOM   1226  C8    A    39      17.033  49.657  48.983  1.00  0.00           C  
ATOM   1227  H8    A    39      16.186  48.987  48.948  1.00  0.00           H  
ATOM   1228  N7    A    39      18.029  49.585  48.122  1.00  0.00           N  
ATOM   1229  C5    A    39      18.862  50.643  48.528  1.00  0.00           C  
ATOM   1230  C6    A    39      20.114  51.135  48.062  1.00  0.00           C  
ATOM   1231  N6    A    39      20.690  50.744  46.916  1.00  0.00           N  
ATOM   1232  H61   A    39      21.601  51.077  46.635  1.00  0.00           H  
ATOM   1233  H62   A    39      20.230  49.990  46.425  1.00  0.00           H  
ATOM   1234  N1    A    39      20.712  52.182  48.646  1.00  0.00           N  
ATOM   1235  C2    A    39      20.193  52.731  49.698  1.00  0.00           C  
ATOM   1236  H2    A    39      20.665  53.578  50.175  1.00  0.00           H  
ATOM   1237  N3    A    39      19.091  52.305  50.297  1.00  0.00           N  
ATOM   1238  C4    A    39      18.435  51.297  49.584  1.00  0.00           C  
ATOM   1239  C3'   A    39      14.492  51.676  50.674  1.00  0.00           C  
ATOM   1240  H3'   A    39      14.651  51.458  49.618  1.00  0.00           H  
ATOM   1241  C2'   A    39      15.877  52.269  51.090  1.00  0.00           C  
ATOM   1242  H2'   A    39      16.260  53.004  50.382  1.00  0.00           H  
ATOM   1243  O2'   A    39      15.732  52.850  52.349  1.00  0.00           O  
ATOM   1244 HO2'   A    39      14.889  53.307  52.400  1.00  0.00           H  
ATOM   1245  O3'   A    39      13.344  52.467  50.963  1.00  0.00           O  
ATOM   1246  P     C    40      12.806  53.461  49.847  1.00  0.00           P  
ATOM   1247  OP1   C    40      11.638  54.152  50.336  1.00  0.00           O  
ATOM   1248  OP2   C    40      12.758  52.670  48.622  1.00  0.00           O  
ATOM   1249  O5'   C    40      13.976  54.569  49.620  1.00  0.00           O  
ATOM   1250  C5'   C    40      14.348  55.622  50.487  1.00  0.00           C  
ATOM   1251  H5'   C    40      14.556  55.188  51.465  1.00  0.00           H  
ATOM   1252 H5''   C    40      13.569  56.381  50.557  1.00  0.00           H  
ATOM   1253  C4'   C    40      15.605  56.422  49.980  1.00  0.00           C  
ATOM   1254  H4'   C    40      15.669  57.257  50.678  1.00  0.00           H  
ATOM   1255  O4'   C    40      16.726  55.484  49.964  1.00  0.00           O  
ATOM   1256  C1'   C    40      17.664  55.799  48.957  1.00  0.00           C  
ATOM   1257  H1'   C    40      18.649  56.046  49.354  1.00  0.00           H  
ATOM   1258  N1    C    40      17.688  54.694  47.884  1.00  0.00           N  
ATOM   1259  C6    C    40      16.617  53.812  47.688  1.00  0.00           C  
ATOM   1260  H6    C    40      15.765  53.920  48.343  1.00  0.00           H  
ATOM   1261  C5    C    40      16.728  52.757  46.872  1.00  0.00           C  
ATOM   1262  H5    C    40      15.897  52.067  46.860  1.00  0.00           H  
ATOM   1263  C4    C    40      17.925  52.587  46.113  1.00  0.00           C  
ATOM   1264  N4    C    40      17.936  51.591  45.195  1.00  0.00           N  
ATOM   1265  H41   C    40      18.695  51.477  44.539  1.00  0.00           H  
ATOM   1266  H42   C    40      17.347  50.774  45.260  1.00  0.00           H  
ATOM   1267  N3    C    40      18.933  53.515  46.183  1.00  0.00           N  
ATOM   1268  C2    C    40      18.782  54.535  47.017  1.00  0.00           C  
ATOM   1269  O2    C    40      19.711  55.342  47.103  1.00  0.00           O  
ATOM   1270  C3'   C    40      15.569  57.112  48.644  1.00  0.00           C  
ATOM   1271  H3'   C    40      14.999  56.412  48.033  1.00  0.00           H  
ATOM   1272  C2'   C    40      17.117  57.133  48.407  1.00  0.00           C  
ATOM   1273  H2'   C    40      17.416  57.299  47.372  1.00  0.00           H  
ATOM   1274  O2'   C    40      17.687  58.190  49.224  1.00  0.00           O  
ATOM   1275 HO2'   C    40      17.056  58.908  49.134  1.00  0.00           H  
ATOM   1276  O3'   C    40      15.051  58.451  48.641  1.00  0.00           O  
ATOM   1277  P     A    41      14.393  59.107  47.332  1.00  0.00           P  
ATOM   1278  OP1   A    41      13.960  60.468  47.711  1.00  0.00           O  
ATOM   1279  OP2   A    41      13.341  58.185  46.782  1.00  0.00           O  
ATOM   1280  O5'   A    41      15.583  59.100  46.404  1.00  0.00           O  
ATOM   1281  C5'   A    41      16.452  60.242  46.309  1.00  0.00           C  
ATOM   1282  H5'   A    41      17.012  60.326  47.241  1.00  0.00           H  
ATOM   1283 H5''   A    41      15.876  61.148  46.117  1.00  0.00           H  
ATOM   1284  C4'   A    41      17.432  60.111  45.093  1.00  0.00           C  
ATOM   1285  H4'   A    41      17.948  61.069  45.020  1.00  0.00           H  
ATOM   1286  O4'   A    41      18.314  58.995  45.184  1.00  0.00           O  
ATOM   1287  C1'   A    41      18.488  58.516  43.871  1.00  0.00           C  
ATOM   1288  H1'   A    41      19.536  58.648  43.600  1.00  0.00           H  
ATOM   1289  N9    A    41      17.974  57.149  43.559  1.00  0.00           N  
ATOM   1290  C8    A    41      17.341  56.414  44.478  1.00  0.00           C  
ATOM   1291  H8    A    41      17.032  56.724  45.465  1.00  0.00           H  
ATOM   1292  N7    A    41      17.169  55.187  44.086  1.00  0.00           N  
ATOM   1293  C5    A    41      17.866  55.089  42.836  1.00  0.00           C  
ATOM   1294  C6    A    41      17.923  54.208  41.682  1.00  0.00           C  
ATOM   1295  N6    A    41      17.348  53.008  41.548  1.00  0.00           N  
ATOM   1296  H61   A    41      16.721  52.725  42.287  1.00  0.00           H  
ATOM   1297  H62   A    41      17.616  52.462  40.742  1.00  0.00           H  
ATOM   1298  N1    A    41      18.702  54.532  40.661  1.00  0.00           N  
ATOM   1299  C2    A    41      19.196  55.723  40.570  1.00  0.00           C  
ATOM   1300  H2    A    41      19.828  55.982  39.734  1.00  0.00           H  
ATOM   1301  N3    A    41      19.066  56.718  41.426  1.00  0.00           N  
ATOM   1302  C4    A    41      18.379  56.316  42.559  1.00  0.00           C  
ATOM   1303  C3'   A    41      16.671  59.870  43.805  1.00  0.00           C  
ATOM   1304  H3'   A    41      16.014  59.017  43.976  1.00  0.00           H  
ATOM   1305  C2'   A    41      17.773  59.426  42.903  1.00  0.00           C  
ATOM   1306  H2'   A    41      17.333  58.973  42.015  1.00  0.00           H  
ATOM   1307  O2'   A    41      18.626  60.555  42.485  1.00  0.00           O  
ATOM   1308 HO2'   A    41      18.239  60.968  41.709  1.00  0.00           H  
ATOM   1309  O3'   A    41      15.932  60.986  43.310  1.00  0.00           O  
ATOM   1310  P     G    42      14.720  60.705  42.250  1.00  0.00           P  
ATOM   1311  OP1   G    42      13.854  61.886  42.145  1.00  0.00           O  
ATOM   1312  OP2   G    42      13.982  59.434  42.542  1.00  0.00           O  
ATOM   1313  O5'   G    42      15.530  60.454  40.919  1.00  0.00           O  
ATOM   1314  C5'   G    42      16.317  61.547  40.402  1.00  0.00           C  
ATOM   1315  H5'   G    42      17.156  61.821  41.041  1.00  0.00           H  
ATOM   1316 H5''   G    42      15.650  62.402  40.294  1.00  0.00           H  
ATOM   1317  C4'   G    42      17.031  61.101  39.094  1.00  0.00           C  
ATOM   1318  H4'   G    42      17.630  61.942  38.743  1.00  0.00           H  
ATOM   1319  O4'   G    42      17.871  60.003  39.352  1.00  0.00           O  
ATOM   1320  C1'   G    42      17.826  59.183  38.213  1.00  0.00           C  
ATOM   1321  H1'   G    42      18.814  58.902  37.849  1.00  0.00           H  
ATOM   1322  N9    G    42      17.058  57.899  38.484  1.00  0.00           N  
ATOM   1323  C8    G    42      16.351  57.625  39.651  1.00  0.00           C  
ATOM   1324  H8    G    42      16.139  58.346  40.426  1.00  0.00           H  
ATOM   1325  N7    G    42      15.808  56.420  39.737  1.00  0.00           N  
ATOM   1326  C5    G    42      16.403  55.783  38.596  1.00  0.00           C  
ATOM   1327  C6    G    42      16.357  54.362  38.197  1.00  0.00           C  
ATOM   1328  O6    G    42      15.907  53.325  38.778  1.00  0.00           O  
ATOM   1329  N1    G    42      16.857  54.254  36.891  1.00  0.00           N  
ATOM   1330  H1    G    42      16.645  53.343  36.511  1.00  0.00           H  
ATOM   1331  C2    G    42      17.358  55.319  36.152  1.00  0.00           C  
ATOM   1332  N2    G    42      17.655  55.176  34.875  1.00  0.00           N  
ATOM   1333  H21   G    42      18.194  55.948  34.508  1.00  0.00           H  
ATOM   1334  H22   G    42      17.853  54.273  34.469  1.00  0.00           H  
ATOM   1335  N3    G    42      17.519  56.594  36.555  1.00  0.00           N  
ATOM   1336  C4    G    42      17.008  56.752  37.757  1.00  0.00           C  
ATOM   1337  C3'   G    42      16.097  60.807  37.912  1.00  0.00           C  
ATOM   1338  H3'   G    42      15.245  60.251  38.303  1.00  0.00           H  
ATOM   1339  C2'   G    42      17.093  59.995  37.055  1.00  0.00           C  
ATOM   1340  H2'   G    42      16.441  59.344  36.472  1.00  0.00           H  
ATOM   1341  O2'   G    42      18.034  60.750  36.314  1.00  0.00           O  
ATOM   1342 HO2'   G    42      18.561  60.059  35.906  1.00  0.00           H  
ATOM   1343  O3'   G    42      15.734  62.004  37.227  1.00  0.00           O  
ATOM   1344  P     G    43      14.387  62.062  36.497  1.00  0.00           P  
ATOM   1345  OP1   G    43      14.187  63.440  35.969  1.00  0.00           O  
ATOM   1346  OP2   G    43      13.279  61.522  37.423  1.00  0.00           O  
ATOM   1347  O5'   G    43      14.521  60.984  35.379  1.00  0.00           O  
ATOM   1348  C5'   G    43      15.106  61.107  34.097  1.00  0.00           C  
ATOM   1349  H5'   G    43      16.099  61.545  34.200  1.00  0.00           H  
ATOM   1350 H5''   G    43      14.389  61.791  33.645  1.00  0.00           H  
ATOM   1351  C4'   G    43      15.250  59.802  33.274  1.00  0.00           C  
ATOM   1352  H4'   G    43      15.850  59.945  32.374  1.00  0.00           H  
ATOM   1353  O4'   G    43      15.866  58.777  34.081  1.00  0.00           O  
ATOM   1354  C1'   G    43      15.248  57.541  33.749  1.00  0.00           C  
ATOM   1355  H1'   G    43      15.957  56.732  33.571  1.00  0.00           H  
ATOM   1356  N9    G    43      14.559  57.032  34.959  1.00  0.00           N  
ATOM   1357  C8    G    43      14.277  57.696  36.120  1.00  0.00           C  
ATOM   1358  H8    G    43      14.572  58.701  36.384  1.00  0.00           H  
ATOM   1359  N7    G    43      13.771  56.921  37.083  1.00  0.00           N  
ATOM   1360  C5    G    43      13.775  55.632  36.493  1.00  0.00           C  
ATOM   1361  C6    G    43      13.383  54.294  36.945  1.00  0.00           C  
ATOM   1362  O6    G    43      13.037  54.035  38.073  1.00  0.00           O  
ATOM   1363  N1    G    43      13.353  53.291  36.004  1.00  0.00           N  
ATOM   1364  H1    G    43      13.049  52.338  36.145  1.00  0.00           H  
ATOM   1365  C2    G    43      13.935  53.518  34.831  1.00  0.00           C  
ATOM   1366  N2    G    43      13.819  52.559  33.994  1.00  0.00           N  
ATOM   1367  H21   G    43      14.208  52.682  33.070  1.00  0.00           H  
ATOM   1368  H22   G    43      13.475  51.622  34.146  1.00  0.00           H  
ATOM   1369  N3    G    43      14.266  54.680  34.345  1.00  0.00           N  
ATOM   1370  C4    G    43      14.190  55.729  35.183  1.00  0.00           C  
ATOM   1371  C3'   G    43      13.874  59.276  32.756  1.00  0.00           C  
ATOM   1372  H3'   G    43      13.106  59.388  33.522  1.00  0.00           H  
ATOM   1373  C2'   G    43      14.285  57.848  32.625  1.00  0.00           C  
ATOM   1374  H2'   G    43      13.439  57.194  32.833  1.00  0.00           H  
ATOM   1375  O2'   G    43      14.814  57.499  31.382  1.00  0.00           O  
ATOM   1376 HO2'   G    43      14.509  56.648  31.059  1.00  0.00           H  
ATOM   1377  O3'   G    43      13.410  59.867  31.561  1.00  0.00           O  
ATOM   1378  P     C    44      11.885  60.133  31.383  1.00  0.00           P  
ATOM   1379  OP1   C    44      11.661  60.841  30.091  1.00  0.00           O  
ATOM   1380  OP2   C    44      11.295  60.719  32.600  1.00  0.00           O  
ATOM   1381  O5'   C    44      11.294  58.686  31.241  1.00  0.00           O  
ATOM   1382  C5'   C    44      11.681  57.786  30.165  1.00  0.00           C  
ATOM   1383  H5'   C    44      12.768  57.860  30.162  1.00  0.00           H  
ATOM   1384 H5''   C    44      11.220  58.166  29.253  1.00  0.00           H  
ATOM   1385  C4'   C    44      11.131  56.406  30.543  1.00  0.00           C  
ATOM   1386  H4'   C    44      11.285  55.843  29.622  1.00  0.00           H  
ATOM   1387  O4'   C    44      11.859  55.702  31.602  1.00  0.00           O  
ATOM   1388  C1'   C    44      10.910  54.963  32.430  1.00  0.00           C  
ATOM   1389  H1'   C    44      11.269  53.935  32.481  1.00  0.00           H  
ATOM   1390  N1    C    44      10.807  55.491  33.874  1.00  0.00           N  
ATOM   1391  C6    C    44      10.964  56.806  34.205  1.00  0.00           C  
ATOM   1392  H6    C    44      11.234  57.539  33.459  1.00  0.00           H  
ATOM   1393  C5    C    44      10.830  57.254  35.511  1.00  0.00           C  
ATOM   1394  H5    C    44      10.946  58.308  35.717  1.00  0.00           H  
ATOM   1395  C4    C    44      10.405  56.294  36.469  1.00  0.00           C  
ATOM   1396  N4    C    44      10.020  56.655  37.694  1.00  0.00           N  
ATOM   1397  H41   C    44       9.552  55.964  38.262  1.00  0.00           H  
ATOM   1398  H42   C    44       9.691  57.610  37.709  1.00  0.00           H  
ATOM   1399  N3    C    44      10.218  55.046  36.179  1.00  0.00           N  
ATOM   1400  C2    C    44      10.428  54.580  34.892  1.00  0.00           C  
ATOM   1401  O2    C    44      10.184  53.385  34.743  1.00  0.00           O  
ATOM   1402  C3'   C    44       9.719  56.323  31.008  1.00  0.00           C  
ATOM   1403  H3'   C    44       9.541  57.110  31.742  1.00  0.00           H  
ATOM   1404  C2'   C    44       9.591  54.941  31.719  1.00  0.00           C  
ATOM   1405  H2'   C    44       8.713  54.904  32.364  1.00  0.00           H  
ATOM   1406  O2'   C    44       9.519  53.794  30.873  1.00  0.00           O  
ATOM   1407 HO2'   C    44       8.962  53.918  30.101  1.00  0.00           H  
ATOM   1408  O3'   C    44       8.781  56.392  29.996  1.00  0.00           O  
ATOM   1409  P     A    45       7.301  57.014  30.214  1.00  0.00           P  
ATOM   1410  OP1   A    45       6.436  56.611  29.077  1.00  0.00           O  
ATOM   1411  OP2   A    45       7.307  58.457  30.597  1.00  0.00           O  
ATOM   1412  O5'   A    45       6.632  56.231  31.520  1.00  0.00           O  
ATOM   1413  C5'   A    45       5.977  54.957  31.308  1.00  0.00           C  
ATOM   1414  H5'   A    45       6.737  54.273  30.931  1.00  0.00           H  
ATOM   1415 H5''   A    45       5.176  55.047  30.574  1.00  0.00           H  
ATOM   1416  C4'   A    45       5.386  54.246  32.571  1.00  0.00           C  
ATOM   1417  H4'   A    45       5.058  53.234  32.333  1.00  0.00           H  
ATOM   1418  O4'   A    45       6.462  54.137  33.570  1.00  0.00           O  
ATOM   1419  C1'   A    45       5.950  54.352  34.879  1.00  0.00           C  
ATOM   1420  H1'   A    45       6.153  53.541  35.578  1.00  0.00           H  
ATOM   1421  N9    A    45       6.571  55.623  35.389  1.00  0.00           N  
ATOM   1422  C8    A    45       7.079  56.748  34.784  1.00  0.00           C  
ATOM   1423  H8    A    45       7.229  56.835  33.718  1.00  0.00           H  
ATOM   1424  N7    A    45       7.481  57.641  35.645  1.00  0.00           N  
ATOM   1425  C5    A    45       7.198  57.096  36.924  1.00  0.00           C  
ATOM   1426  C6    A    45       7.201  57.534  38.278  1.00  0.00           C  
ATOM   1427  N6    A    45       7.697  58.666  38.738  1.00  0.00           N  
ATOM   1428  H61   A    45       7.977  58.681  39.708  1.00  0.00           H  
ATOM   1429  H62   A    45       8.009  59.281  38.001  1.00  0.00           H  
ATOM   1430  N1    A    45       6.845  56.727  39.309  1.00  0.00           N  
ATOM   1431  C2    A    45       6.191  55.657  38.903  1.00  0.00           C  
ATOM   1432  H2    A    45       5.656  55.109  39.665  1.00  0.00           H  
ATOM   1433  N3    A    45       5.950  55.185  37.680  1.00  0.00           N  
ATOM   1434  C4    A    45       6.570  55.937  36.751  1.00  0.00           C  
ATOM   1435  C3'   A    45       4.341  54.955  33.439  1.00  0.00           C  
ATOM   1436  H3'   A    45       4.550  56.025  33.426  1.00  0.00           H  
ATOM   1437  C2'   A    45       4.434  54.423  34.866  1.00  0.00           C  
ATOM   1438  H2'   A    45       3.931  55.087  35.568  1.00  0.00           H  
ATOM   1439  O2'   A    45       3.968  53.061  34.986  1.00  0.00           O  
ATOM   1440 HO2'   A    45       3.008  53.048  34.997  1.00  0.00           H  
ATOM   1441  O3'   A    45       3.036  54.870  32.894  1.00  0.00           O  
ATOM   1442  P     C    46       1.670  55.175  33.573  1.00  0.00           P  
ATOM   1443  OP1   C    46       0.653  55.413  32.482  1.00  0.00           O  
ATOM   1444  OP2   C    46       1.890  56.193  34.616  1.00  0.00           O  
ATOM   1445  O5'   C    46       1.238  53.836  34.312  1.00  0.00           O  
ATOM   1446  C5'   C    46      -0.098  53.320  34.248  1.00  0.00           C  
ATOM   1447  H5'   C    46      -0.778  54.078  33.860  1.00  0.00           H  
ATOM   1448 H5''   C    46      -0.450  53.178  35.270  1.00  0.00           H  
ATOM   1449  C4'   C    46      -0.168  51.940  33.468  1.00  0.00           C  
ATOM   1450  H4'   C    46      -1.235  51.716  33.496  1.00  0.00           H  
ATOM   1451  O4'   C    46       0.328  52.076  32.103  1.00  0.00           O  
ATOM   1452  C1'   C    46       1.237  50.991  31.890  1.00  0.00           C  
ATOM   1453  H1'   C    46       0.635  50.113  31.658  1.00  0.00           H  
ATOM   1454  N1    C    46       2.198  51.270  30.761  1.00  0.00           N  
ATOM   1455  C6    C    46       2.935  52.461  30.647  1.00  0.00           C  
ATOM   1456  H6    C    46       2.603  53.266  31.287  1.00  0.00           H  
ATOM   1457  C5    C    46       3.817  52.660  29.674  1.00  0.00           C  
ATOM   1458  H5    C    46       4.223  53.616  29.377  1.00  0.00           H  
ATOM   1459  C4    C    46       4.013  51.550  28.881  1.00  0.00           C  
ATOM   1460  N4    C    46       4.911  51.635  27.915  1.00  0.00           N  
ATOM   1461  H41   C    46       5.197  50.772  27.474  1.00  0.00           H  
ATOM   1462  H42   C    46       5.580  52.391  27.948  1.00  0.00           H  
ATOM   1463  N3    C    46       3.374  50.396  28.869  1.00  0.00           N  
ATOM   1464  C2    C    46       2.404  50.223  29.839  1.00  0.00           C  
ATOM   1465  O2    C    46       1.791  49.201  29.855  1.00  0.00           O  
ATOM   1466  C3'   C    46       0.671  50.937  34.234  1.00  0.00           C  
ATOM   1467  H3'   C    46       1.084  51.306  35.173  1.00  0.00           H  
ATOM   1468  C2'   C    46       1.903  50.774  33.284  1.00  0.00           C  
ATOM   1469  H2'   C    46       2.654  51.552  33.423  1.00  0.00           H  
ATOM   1470  O2'   C    46       2.499  49.498  33.419  1.00  0.00           O  
ATOM   1471 HO2'   C    46       3.140  49.555  34.132  1.00  0.00           H  
ATOM   1472  O3'   C    46      -0.100  49.788  34.417  1.00  0.00           O  
ATOM   1473  P     U    47      -1.065  49.691  35.659  1.00  0.00           P  
ATOM   1474  OP1   U    47      -1.807  48.388  35.635  1.00  0.00           O  
ATOM   1475  OP2   U    47      -1.847  50.937  35.740  1.00  0.00           O  
ATOM   1476  O5'   U    47      -0.009  49.682  36.836  1.00  0.00           O  
ATOM   1477  C5'   U    47       0.851  48.606  37.055  1.00  0.00           C  
ATOM   1478  H5'   U    47       1.531  48.620  36.203  1.00  0.00           H  
ATOM   1479 H5''   U    47       0.381  47.625  37.120  1.00  0.00           H  
ATOM   1480  C4'   U    47       1.755  48.859  38.269  1.00  0.00           C  
ATOM   1481  H4'   U    47       2.396  47.990  38.419  1.00  0.00           H  
ATOM   1482  O4'   U    47       2.604  50.013  38.001  1.00  0.00           O  
ATOM   1483  C1'   U    47       2.251  51.021  39.005  1.00  0.00           C  
ATOM   1484  H1'   U    47       2.870  50.721  39.851  1.00  0.00           H  
ATOM   1485  N1    U    47       2.482  52.501  38.646  1.00  0.00           N  
ATOM   1486  C6    U    47       1.639  53.136  37.734  1.00  0.00           C  
ATOM   1487  H6    U    47       1.017  52.634  37.007  1.00  0.00           H  
ATOM   1488  C5    U    47       1.584  54.464  37.599  1.00  0.00           C  
ATOM   1489  H5    U    47       0.943  55.025  36.935  1.00  0.00           H  
ATOM   1490  C4    U    47       2.471  55.322  38.332  1.00  0.00           C  
ATOM   1491  O4    U    47       2.326  56.551  38.414  1.00  0.00           O  
ATOM   1492  N3    U    47       3.222  54.616  39.261  1.00  0.00           N  
ATOM   1493  H3    U    47       3.713  55.315  39.799  1.00  0.00           H  
ATOM   1494  C2    U    47       3.352  53.284  39.391  1.00  0.00           C  
ATOM   1495  O2    U    47       3.953  52.919  40.390  1.00  0.00           O  
ATOM   1496  C3'   U    47       0.864  49.165  39.579  1.00  0.00           C  
ATOM   1497  H3'   U    47      -0.192  48.900  39.510  1.00  0.00           H  
ATOM   1498  C2'   U    47       0.875  50.733  39.520  1.00  0.00           C  
ATOM   1499  H2'   U    47       0.148  51.025  38.762  1.00  0.00           H  
ATOM   1500  O2'   U    47       0.526  51.363  40.718  1.00  0.00           O  
ATOM   1501 HO2'   U    47      -0.414  51.520  40.829  1.00  0.00           H  
ATOM   1502  O3'   U    47       1.334  48.670  40.835  1.00  0.00           O  
ATOM   1503  P     A    48       0.382  47.837  41.830  1.00  0.00           P  
ATOM   1504  OP1   A    48       0.186  46.436  41.382  1.00  0.00           O  
ATOM   1505  OP2   A    48      -0.841  48.643  41.935  1.00  0.00           O  
ATOM   1506  O5'   A    48       0.966  47.805  43.307  1.00  0.00           O  
ATOM   1507  C5'   A    48       0.977  48.970  44.116  1.00  0.00           C  
ATOM   1508  H5'   A    48      -0.023  49.393  44.210  1.00  0.00           H  
ATOM   1509 H5''   A    48       1.661  49.657  43.617  1.00  0.00           H  
ATOM   1510  C4'   A    48       1.643  48.834  45.498  1.00  0.00           C  
ATOM   1511  H4'   A    48       1.851  49.829  45.891  1.00  0.00           H  
ATOM   1512  O4'   A    48       0.811  48.129  46.452  1.00  0.00           O  
ATOM   1513  C1'   A    48       1.487  47.034  46.937  1.00  0.00           C  
ATOM   1514  H1'   A    48       1.279  46.938  48.003  1.00  0.00           H  
ATOM   1515  N9    A    48       1.130  45.760  46.329  1.00  0.00           N  
ATOM   1516  C8    A    48       0.120  45.515  45.346  1.00  0.00           C  
ATOM   1517  H8    A    48      -0.440  46.237  44.770  1.00  0.00           H  
ATOM   1518  N7    A    48       0.120  44.281  44.973  1.00  0.00           N  
ATOM   1519  C5    A    48       0.988  43.660  45.869  1.00  0.00           C  
ATOM   1520  C6    A    48       1.341  42.369  46.089  1.00  0.00           C  
ATOM   1521  N6    A    48       0.900  41.363  45.301  1.00  0.00           N  
ATOM   1522  H61   A    48       1.218  40.454  45.604  1.00  0.00           H  
ATOM   1523  H62   A    48       0.072  41.516  44.742  1.00  0.00           H  
ATOM   1524  N1    A    48       2.176  41.963  47.030  1.00  0.00           N  
ATOM   1525  C2    A    48       2.604  42.893  47.816  1.00  0.00           C  
ATOM   1526  H2    A    48       3.183  42.537  48.655  1.00  0.00           H  
ATOM   1527  N3    A    48       2.400  44.189  47.790  1.00  0.00           N  
ATOM   1528  C4    A    48       1.588  44.561  46.726  1.00  0.00           C  
ATOM   1529  C3'   A    48       3.054  48.199  45.512  1.00  0.00           C  
ATOM   1530  H3'   A    48       3.116  47.489  44.687  1.00  0.00           H  
ATOM   1531  C2'   A    48       2.990  47.446  46.810  1.00  0.00           C  
ATOM   1532  H2'   A    48       3.674  46.600  46.879  1.00  0.00           H  
ATOM   1533  O2'   A    48       3.322  48.414  47.819  1.00  0.00           O  
ATOM   1534 HO2'   A    48       3.622  49.184  47.331  1.00  0.00           H  
ATOM   1535  O3'   A    48       4.036  49.232  45.391  1.00  0.00           O  
ATOM   1536  P     G    49       5.504  48.903  44.868  1.00  0.00           P  
ATOM   1537  OP1   G    49       5.912  47.574  45.425  1.00  0.00           O  
ATOM   1538  OP2   G    49       6.374  50.030  45.304  1.00  0.00           O  
ATOM   1539  O5'   G    49       5.471  48.881  43.317  1.00  0.00           O  
ATOM   1540  C5'   G    49       4.535  47.944  42.578  1.00  0.00           C  
ATOM   1541  H5'   G    49       3.487  48.135  42.809  1.00  0.00           H  
ATOM   1542 H5''   G    49       4.726  46.902  42.834  1.00  0.00           H  
ATOM   1543  C4'   G    49       4.838  48.069  41.097  1.00  0.00           C  
ATOM   1544  H4'   G    49       4.267  47.324  40.543  1.00  0.00           H  
ATOM   1545  O4'   G    49       4.669  49.394  40.647  1.00  0.00           O  
ATOM   1546  C1'   G    49       5.557  49.615  39.567  1.00  0.00           C  
ATOM   1547  H1'   G    49       5.022  49.682  38.620  1.00  0.00           H  
ATOM   1548  N9    G    49       6.347  50.871  39.821  1.00  0.00           N  
ATOM   1549  C8    G    49       6.591  51.541  41.023  1.00  0.00           C  
ATOM   1550  H8    G    49       6.092  51.347  41.961  1.00  0.00           H  
ATOM   1551  N7    G    49       7.461  52.505  40.933  1.00  0.00           N  
ATOM   1552  C5    G    49       7.835  52.496  39.590  1.00  0.00           C  
ATOM   1553  C6    G    49       8.770  53.288  38.857  1.00  0.00           C  
ATOM   1554  O6    G    49       9.563  54.122  39.291  1.00  0.00           O  
ATOM   1555  N1    G    49       8.859  52.986  37.587  1.00  0.00           N  
ATOM   1556  H1    G    49       9.369  53.616  36.984  1.00  0.00           H  
ATOM   1557  C2    G    49       7.987  52.094  36.985  1.00  0.00           C  
ATOM   1558  N2    G    49       8.047  51.848  35.719  1.00  0.00           N  
ATOM   1559  H21   G    49       7.330  51.193  35.441  1.00  0.00           H  
ATOM   1560  H22   G    49       8.717  52.307  35.119  1.00  0.00           H  
ATOM   1561  N3    G    49       7.056  51.318  37.623  1.00  0.00           N  
ATOM   1562  C4    G    49       7.072  51.587  38.925  1.00  0.00           C  
ATOM   1563  C3'   G    49       6.336  47.792  40.771  1.00  0.00           C  
ATOM   1564  H3'   G    49       7.017  48.300  41.454  1.00  0.00           H  
ATOM   1565  C2'   G    49       6.360  48.377  39.377  1.00  0.00           C  
ATOM   1566  H2'   G    49       7.390  48.613  39.106  1.00  0.00           H  
ATOM   1567  O2'   G    49       5.650  47.570  38.383  1.00  0.00           O  
ATOM   1568 HO2'   G    49       5.861  47.940  37.523  1.00  0.00           H  
ATOM   1569  O3'   G    49       6.595  46.402  40.613  1.00  0.00           O  
ATOM   1570  P     U    50       8.036  45.862  40.941  1.00  0.00           P  
ATOM   1571  OP1   U    50       8.054  44.366  41.097  1.00  0.00           O  
ATOM   1572  OP2   U    50       8.630  46.605  42.065  1.00  0.00           O  
ATOM   1573  O5'   U    50       8.817  46.281  39.630  1.00  0.00           O  
ATOM   1574  C5'   U    50       8.493  45.784  38.364  1.00  0.00           C  
ATOM   1575  H5'   U    50       7.434  46.006  38.234  1.00  0.00           H  
ATOM   1576 H5''   U    50       8.605  44.705  38.254  1.00  0.00           H  
ATOM   1577  C4'   U    50       9.381  46.492  37.370  1.00  0.00           C  
ATOM   1578  H4'   U    50       9.166  45.914  36.471  1.00  0.00           H  
ATOM   1579  O4'   U    50       9.043  47.808  37.273  1.00  0.00           O  
ATOM   1580  C1'   U    50      10.239  48.573  37.051  1.00  0.00           C  
ATOM   1581  H1'   U    50      10.175  49.139  36.121  1.00  0.00           H  
ATOM   1582  N1    U    50      10.753  49.533  38.139  1.00  0.00           N  
ATOM   1583  C6    U    50      10.485  49.410  39.450  1.00  0.00           C  
ATOM   1584  H6    U    50       9.928  48.557  39.808  1.00  0.00           H  
ATOM   1585  C5    U    50      10.781  50.334  40.402  1.00  0.00           C  
ATOM   1586  H5    U    50      10.387  50.190  41.397  1.00  0.00           H  
ATOM   1587  C4    U    50      11.480  51.470  40.020  1.00  0.00           C  
ATOM   1588  O4    U    50      11.742  52.440  40.728  1.00  0.00           O  
ATOM   1589  N3    U    50      11.761  51.526  38.704  1.00  0.00           N  
ATOM   1590  H3    U    50      12.061  52.429  38.366  1.00  0.00           H  
ATOM   1591  C2    U    50      11.430  50.663  37.658  1.00  0.00           C  
ATOM   1592  O2    U    50      11.722  50.802  36.487  1.00  0.00           O  
ATOM   1593  C3'   U    50      10.830  46.369  37.643  1.00  0.00           C  
ATOM   1594  H3'   U    50      11.116  46.507  38.685  1.00  0.00           H  
ATOM   1595  C2'   U    50      11.218  47.498  36.719  1.00  0.00           C  
ATOM   1596  H2'   U    50      12.194  47.936  36.925  1.00  0.00           H  
ATOM   1597  O2'   U    50      11.284  47.151  35.341  1.00  0.00           O  
ATOM   1598 HO2'   U    50      11.916  46.438  35.230  1.00  0.00           H  
ATOM   1599  O3'   U    50      11.349  45.140  37.104  1.00  0.00           O  
ATOM   1600  P     A    51      12.874  44.764  37.250  1.00  0.00           P  
ATOM   1601  OP1   A    51      12.955  43.293  37.469  1.00  0.00           O  
ATOM   1602  OP2   A    51      13.571  45.609  38.299  1.00  0.00           O  
ATOM   1603  O5'   A    51      13.513  45.091  35.868  1.00  0.00           O  
ATOM   1604  C5'   A    51      13.408  44.192  34.739  1.00  0.00           C  
ATOM   1605  H5'   A    51      12.332  44.039  34.650  1.00  0.00           H  
ATOM   1606 H5''   A    51      13.987  43.315  35.030  1.00  0.00           H  
ATOM   1607  C4'   A    51      14.019  44.749  33.417  1.00  0.00           C  
ATOM   1608  H4'   A    51      14.141  43.896  32.750  1.00  0.00           H  
ATOM   1609  O4'   A    51      13.081  45.703  32.913  1.00  0.00           O  
ATOM   1610  C1'   A    51      13.762  46.594  32.062  1.00  0.00           C  
ATOM   1611  H1'   A    51      13.494  46.485  31.011  1.00  0.00           H  
ATOM   1612  N9    A    51      13.298  47.963  32.406  1.00  0.00           N  
ATOM   1613  C8    A    51      13.685  48.807  33.445  1.00  0.00           C  
ATOM   1614  H8    A    51      14.431  48.554  34.185  1.00  0.00           H  
ATOM   1615  N7    A    51      12.910  49.849  33.551  1.00  0.00           N  
ATOM   1616  C5    A    51      11.993  49.729  32.508  1.00  0.00           C  
ATOM   1617  C6    A    51      10.803  50.425  32.124  1.00  0.00           C  
ATOM   1618  N6    A    51      10.216  51.423  32.706  1.00  0.00           N  
ATOM   1619  H61   A    51      10.371  51.780  33.638  1.00  0.00           H  
ATOM   1620  H62   A    51       9.519  51.926  32.176  1.00  0.00           H  
ATOM   1621  N1    A    51      10.096  50.075  31.055  1.00  0.00           N  
ATOM   1622  C2    A    51      10.530  48.966  30.410  1.00  0.00           C  
ATOM   1623  H2    A    51       9.983  48.837  29.488  1.00  0.00           H  
ATOM   1624  N3    A    51      11.611  48.230  30.606  1.00  0.00           N  
ATOM   1625  C4    A    51      12.220  48.582  31.776  1.00  0.00           C  
ATOM   1626  C3'   A    51      15.378  45.497  33.553  1.00  0.00           C  
ATOM   1627  H3'   A    51      15.295  46.108  34.452  1.00  0.00           H  
ATOM   1628  C2'   A    51      15.261  46.464  32.335  1.00  0.00           C  
ATOM   1629  H2'   A    51      15.651  47.479  32.407  1.00  0.00           H  
ATOM   1630  O2'   A    51      15.849  45.814  31.185  1.00  0.00           O  
ATOM   1631 HO2'   A    51      16.733  45.482  31.357  1.00  0.00           H  
ATOM   1632  O3'   A    51      16.553  44.730  33.493  1.00  0.00           O  
ATOM   1633  P     C    52      17.873  44.962  34.400  1.00  0.00           P  
ATOM   1634  OP1   C    52      18.638  43.724  34.091  1.00  0.00           O  
ATOM   1635  OP2   C    52      17.391  45.225  35.755  1.00  0.00           O  
ATOM   1636  O5'   C    52      18.555  46.227  33.847  1.00  0.00           O  
ATOM   1637  C5'   C    52      19.012  46.269  32.488  1.00  0.00           C  
ATOM   1638  H5'   C    52      18.269  45.779  31.859  1.00  0.00           H  
ATOM   1639 H5''   C    52      20.011  45.836  32.437  1.00  0.00           H  
ATOM   1640  C4'   C    52      19.124  47.800  32.243  1.00  0.00           C  
ATOM   1641  H4'   C    52      19.377  47.975  31.197  1.00  0.00           H  
ATOM   1642  O4'   C    52      17.905  48.552  32.289  1.00  0.00           O  
ATOM   1643  C1'   C    52      18.152  49.841  32.868  1.00  0.00           C  
ATOM   1644  H1'   C    52      17.789  50.628  32.207  1.00  0.00           H  
ATOM   1645  N1    C    52      17.493  50.023  34.216  1.00  0.00           N  
ATOM   1646  C6    C    52      16.886  48.927  34.860  1.00  0.00           C  
ATOM   1647  H6    C    52      16.833  48.027  34.265  1.00  0.00           H  
ATOM   1648  C5    C    52      16.195  49.120  35.957  1.00  0.00           C  
ATOM   1649  H5    C    52      15.590  48.312  36.340  1.00  0.00           H  
ATOM   1650  C4    C    52      16.061  50.387  36.548  1.00  0.00           C  
ATOM   1651  N4    C    52      15.211  50.632  37.504  1.00  0.00           N  
ATOM   1652  H41   C    52      15.083  51.603  37.752  1.00  0.00           H  
ATOM   1653  H42   C    52      14.563  49.898  37.754  1.00  0.00           H  
ATOM   1654  N3    C    52      16.609  51.463  35.933  1.00  0.00           N  
ATOM   1655  C2    C    52      17.353  51.279  34.804  1.00  0.00           C  
ATOM   1656  O2    C    52      17.912  52.220  34.335  1.00  0.00           O  
ATOM   1657  C3'   C    52      20.226  48.521  33.008  1.00  0.00           C  
ATOM   1658  H3'   C    52      20.088  48.427  34.085  1.00  0.00           H  
ATOM   1659  C2'   C    52      19.703  49.950  32.839  1.00  0.00           C  
ATOM   1660  H2'   C    52      20.149  50.522  33.652  1.00  0.00           H  
ATOM   1661  O2'   C    52      19.933  50.502  31.596  1.00  0.00           O  
ATOM   1662 HO2'   C    52      19.693  51.429  31.663  1.00  0.00           H  
ATOM   1663  O3'   C    52      21.547  48.249  32.579  1.00  0.00           O  
ATOM   1664  P     U    53      22.880  48.575  33.405  1.00  0.00           P  
ATOM   1665  OP1   U    53      24.074  48.466  32.645  1.00  0.00           O  
ATOM   1666  OP2   U    53      22.740  47.662  34.592  1.00  0.00           O  
ATOM   1667  O5'   U    53      22.695  50.069  33.941  1.00  0.00           O  
ATOM   1668  C5'   U    53      23.093  51.261  33.162  1.00  0.00           C  
ATOM   1669  H5'   U    53      22.513  51.279  32.240  1.00  0.00           H  
ATOM   1670 H5''   U    53      24.144  51.209  32.876  1.00  0.00           H  
ATOM   1671  C4'   U    53      22.889  52.629  33.909  1.00  0.00           C  
ATOM   1672  H4'   U    53      23.110  53.422  33.195  1.00  0.00           H  
ATOM   1673  O4'   U    53      21.523  52.907  34.183  1.00  0.00           O  
ATOM   1674  C1'   U    53      21.332  53.559  35.472  1.00  0.00           C  
ATOM   1675  H1'   U    53      20.868  54.539  35.364  1.00  0.00           H  
ATOM   1676  N1    U    53      20.695  52.745  36.548  1.00  0.00           N  
ATOM   1677  C6    U    53      20.510  51.400  36.355  1.00  0.00           C  
ATOM   1678  H6    U    53      20.941  50.854  35.529  1.00  0.00           H  
ATOM   1679  C5    U    53      20.029  50.701  37.436  1.00  0.00           C  
ATOM   1680  H5    U    53      19.978  49.622  37.454  1.00  0.00           H  
ATOM   1681  C4    U    53      19.378  51.363  38.572  1.00  0.00           C  
ATOM   1682  O4    U    53      18.705  50.846  39.490  1.00  0.00           O  
ATOM   1683  N3    U    53      19.545  52.725  38.572  1.00  0.00           N  
ATOM   1684  H3    U    53      19.162  53.216  39.368  1.00  0.00           H  
ATOM   1685  C2    U    53      20.223  53.517  37.587  1.00  0.00           C  
ATOM   1686  O2    U    53      20.282  54.723  37.740  1.00  0.00           O  
ATOM   1687  C3'   U    53      23.686  52.910  35.203  1.00  0.00           C  
ATOM   1688  H3'   U    53      23.820  51.922  35.644  1.00  0.00           H  
ATOM   1689  C2'   U    53      22.753  53.753  36.088  1.00  0.00           C  
ATOM   1690  H2'   U    53      22.725  53.277  37.069  1.00  0.00           H  
ATOM   1691  O2'   U    53      23.009  55.169  36.084  1.00  0.00           O  
ATOM   1692 HO2'   U    53      23.477  55.407  36.888  1.00  0.00           H  
ATOM   1693  O3'   U    53      24.956  53.418  34.890  1.00  0.00           O  
ATOM   1694  P     G    54      26.158  53.151  35.981  1.00  0.00           P  
ATOM   1695  OP1   G    54      27.319  53.815  35.356  1.00  0.00           O  
ATOM   1696  OP2   G    54      26.248  51.705  36.369  1.00  0.00           O  
ATOM   1697  O5'   G    54      25.706  53.926  37.338  1.00  0.00           O  
ATOM   1698  C5'   G    54      25.977  55.314  37.514  1.00  0.00           C  
ATOM   1699  H5'   G    54      25.471  55.871  36.725  1.00  0.00           H  
ATOM   1700 H5''   G    54      27.031  55.585  37.576  1.00  0.00           H  
ATOM   1701  C4'   G    54      25.202  55.937  38.690  1.00  0.00           C  
ATOM   1702  H4'   G    54      25.236  57.026  38.636  1.00  0.00           H  
ATOM   1703  O4'   G    54      23.865  55.457  38.820  1.00  0.00           O  
ATOM   1704  C1'   G    54      23.466  55.552  40.194  1.00  0.00           C  
ATOM   1705  H1'   G    54      22.770  56.390  40.221  1.00  0.00           H  
ATOM   1706  N9    G    54      22.773  54.332  40.628  1.00  0.00           N  
ATOM   1707  C8    G    54      22.669  53.177  40.041  1.00  0.00           C  
ATOM   1708  H8    G    54      23.126  52.921  39.097  1.00  0.00           H  
ATOM   1709  N7    G    54      21.966  52.270  40.680  1.00  0.00           N  
ATOM   1710  C5    G    54      21.393  52.989  41.756  1.00  0.00           C  
ATOM   1711  C6    G    54      20.790  52.563  42.969  1.00  0.00           C  
ATOM   1712  O6    G    54      20.381  51.385  43.186  1.00  0.00           O  
ATOM   1713  N1    G    54      20.646  53.534  43.935  1.00  0.00           N  
ATOM   1714  H1    G    54      20.105  53.365  44.771  1.00  0.00           H  
ATOM   1715  C2    G    54      21.163  54.712  43.761  1.00  0.00           C  
ATOM   1716  N2    G    54      20.856  55.645  44.623  1.00  0.00           N  
ATOM   1717  H21   G    54      21.407  56.468  44.429  1.00  0.00           H  
ATOM   1718  H22   G    54      20.396  55.430  45.497  1.00  0.00           H  
ATOM   1719  N3    G    54      21.820  55.185  42.693  1.00  0.00           N  
ATOM   1720  C4    G    54      21.959  54.261  41.743  1.00  0.00           C  
ATOM   1721  C3'   G    54      25.740  55.439  40.089  1.00  0.00           C  
ATOM   1722  H3'   G    54      25.973  54.376  40.027  1.00  0.00           H  
ATOM   1723  C2'   G    54      24.649  55.766  41.085  1.00  0.00           C  
ATOM   1724  H2'   G    54      24.669  55.028  41.887  1.00  0.00           H  
ATOM   1725  O2'   G    54      24.718  57.189  41.541  1.00  0.00           O  
ATOM   1726 HO2'   G    54      25.578  57.233  41.965  1.00  0.00           H  
ATOM   1727  O3'   G    54      26.976  56.130  40.351  1.00  0.00           O  
ATOM   1728  P     A    55      27.866  55.710  41.647  1.00  0.00           P  
ATOM   1729  OP1   A    55      29.263  56.018  41.420  1.00  0.00           O  
ATOM   1730  OP2   A    55      27.459  54.332  42.088  1.00  0.00           O  
ATOM   1731  O5'   A    55      27.295  56.791  42.665  1.00  0.00           O  
ATOM   1732  C5'   A    55      27.653  58.146  42.511  1.00  0.00           C  
ATOM   1733  H5'   A    55      27.182  58.589  41.634  1.00  0.00           H  
ATOM   1734 H5''   A    55      28.742  58.180  42.497  1.00  0.00           H  
ATOM   1735  C4'   A    55      27.290  59.047  43.713  1.00  0.00           C  
ATOM   1736  H4'   A    55      27.793  60.014  43.688  1.00  0.00           H  
ATOM   1737  O4'   A    55      25.904  59.238  43.615  1.00  0.00           O  
ATOM   1738  C1'   A    55      25.566  59.763  44.926  1.00  0.00           C  
ATOM   1739  H1'   A    55      25.337  60.829  44.908  1.00  0.00           H  
ATOM   1740  N9    A    55      24.354  58.948  45.376  1.00  0.00           N  
ATOM   1741  C8    A    55      23.438  58.169  44.658  1.00  0.00           C  
ATOM   1742  H8    A    55      23.600  57.896  43.626  1.00  0.00           H  
ATOM   1743  N7    A    55      22.326  57.937  45.240  1.00  0.00           N  
ATOM   1744  C5    A    55      22.386  58.659  46.408  1.00  0.00           C  
ATOM   1745  C6    A    55      21.449  58.938  47.480  1.00  0.00           C  
ATOM   1746  N6    A    55      20.405  58.217  47.698  1.00  0.00           N  
ATOM   1747  H61   A    55      19.645  58.577  48.258  1.00  0.00           H  
ATOM   1748  H62   A    55      20.197  57.391  47.155  1.00  0.00           H  
ATOM   1749  N1    A    55      21.671  59.880  48.438  1.00  0.00           N  
ATOM   1750  C2    A    55      22.890  60.484  48.323  1.00  0.00           C  
ATOM   1751  H2    A    55      22.987  61.219  49.108  1.00  0.00           H  
ATOM   1752  N3    A    55      23.841  60.272  47.448  1.00  0.00           N  
ATOM   1753  C4    A    55      23.541  59.360  46.492  1.00  0.00           C  
ATOM   1754  C3'   A    55      27.497  58.403  45.045  1.00  0.00           C  
ATOM   1755  H3'   A    55      27.044  57.413  44.989  1.00  0.00           H  
ATOM   1756  C2'   A    55      26.686  59.459  45.883  1.00  0.00           C  
ATOM   1757  H2'   A    55      26.342  59.071  46.841  1.00  0.00           H  
ATOM   1758  O2'   A    55      27.438  60.667  46.048  1.00  0.00           O  
ATOM   1759 HO2'   A    55      28.369  60.481  46.189  1.00  0.00           H  
ATOM   1760  O3'   A    55      28.866  58.299  45.386  1.00  0.00           O  
ATOM   1761  P     U    56      29.284  57.253  46.608  1.00  0.00           P  
ATOM   1762  OP1   U    56      30.495  57.854  47.248  1.00  0.00           O  
ATOM   1763  OP2   U    56      29.414  56.005  45.856  1.00  0.00           O  
ATOM   1764  O5'   U    56      28.053  57.135  47.607  1.00  0.00           O  
ATOM   1765  C5'   U    56      27.882  58.020  48.771  1.00  0.00           C  
ATOM   1766  H5'   U    56      27.803  59.050  48.423  1.00  0.00           H  
ATOM   1767 H5''   U    56      28.803  58.017  49.354  1.00  0.00           H  
ATOM   1768  C4'   U    56      26.593  57.719  49.550  1.00  0.00           C  
ATOM   1769  H4'   U    56      26.503  58.443  50.360  1.00  0.00           H  
ATOM   1770  O4'   U    56      25.400  57.861  48.702  1.00  0.00           O  
ATOM   1771  C1'   U    56      24.473  56.848  49.068  1.00  0.00           C  
ATOM   1772  H1'   U    56      23.598  57.303  49.533  1.00  0.00           H  
ATOM   1773  N1    U    56      24.096  55.774  48.063  1.00  0.00           N  
ATOM   1774  C6    U    56      24.779  55.521  46.877  1.00  0.00           C  
ATOM   1775  H6    U    56      25.514  56.258  46.586  1.00  0.00           H  
ATOM   1776  C5    U    56      24.523  54.520  46.043  1.00  0.00           C  
ATOM   1777  H5    U    56      24.991  54.486  45.070  1.00  0.00           H  
ATOM   1778  C4    U    56      23.490  53.555  46.384  1.00  0.00           C  
ATOM   1779  O4    U    56      23.177  52.606  45.722  1.00  0.00           O  
ATOM   1780  N3    U    56      22.851  53.836  47.624  1.00  0.00           N  
ATOM   1781  H3    U    56      22.242  53.099  47.950  1.00  0.00           H  
ATOM   1782  C2    U    56      22.994  54.973  48.413  1.00  0.00           C  
ATOM   1783  O2    U    56      22.255  55.184  49.391  1.00  0.00           O  
ATOM   1784  C3'   U    56      26.603  56.287  50.062  1.00  0.00           C  
ATOM   1785  H3'   U    56      26.931  55.637  49.250  1.00  0.00           H  
ATOM   1786  C2'   U    56      25.097  56.067  50.314  1.00  0.00           C  
ATOM   1787  H2'   U    56      24.813  55.022  50.190  1.00  0.00           H  
ATOM   1788  O2'   U    56      24.619  56.646  51.466  1.00  0.00           O  
ATOM   1789 HO2'   U    56      23.825  56.220  51.797  1.00  0.00           H  
ATOM   1790  O3'   U    56      27.470  56.125  51.210  1.00  0.00           O  
ATOM   1791  P     G    57      27.753  54.759  51.952  1.00  0.00           P  
ATOM   1792  OP1   G    57      28.943  55.148  52.760  1.00  0.00           O  
ATOM   1793  OP2   G    57      27.983  53.687  50.975  1.00  0.00           O  
ATOM   1794  O5'   G    57      26.621  54.332  52.939  1.00  0.00           O  
ATOM   1795  C5'   G    57      26.216  55.099  54.066  1.00  0.00           C  
ATOM   1796  H5'   G    57      26.122  56.147  53.783  1.00  0.00           H  
ATOM   1797 H5''   G    57      26.980  54.834  54.797  1.00  0.00           H  
ATOM   1798  C4'   G    57      24.824  54.674  54.642  1.00  0.00           C  
ATOM   1799  H4'   G    57      24.556  55.378  55.430  1.00  0.00           H  
ATOM   1800  O4'   G    57      23.847  54.871  53.651  1.00  0.00           O  
ATOM   1801  C1'   G    57      23.052  53.664  53.526  1.00  0.00           C  
ATOM   1802  H1'   G    57      22.002  53.933  53.405  1.00  0.00           H  
ATOM   1803  N9    G    57      23.258  52.732  52.409  1.00  0.00           N  
ATOM   1804  C8    G    57      24.229  52.763  51.418  1.00  0.00           C  
ATOM   1805  H8    G    57      25.071  53.431  51.523  1.00  0.00           H  
ATOM   1806  N7    G    57      24.014  51.932  50.426  1.00  0.00           N  
ATOM   1807  C5    G    57      22.891  51.183  50.937  1.00  0.00           C  
ATOM   1808  C6    G    57      22.169  50.004  50.376  1.00  0.00           C  
ATOM   1809  O6    G    57      22.469  49.425  49.411  1.00  0.00           O  
ATOM   1810  N1    G    57      21.111  49.620  51.140  1.00  0.00           N  
ATOM   1811  H1    G    57      20.541  48.875  50.765  1.00  0.00           H  
ATOM   1812  C2    G    57      20.876  50.074  52.379  1.00  0.00           C  
ATOM   1813  N2    G    57      19.837  49.558  52.933  1.00  0.00           N  
ATOM   1814  H21   G    57      19.515  49.799  53.860  1.00  0.00           H  
ATOM   1815  H22   G    57      19.446  48.744  52.480  1.00  0.00           H  
ATOM   1816  N3    G    57      21.400  51.194  52.912  1.00  0.00           N  
ATOM   1817  C4    G    57      22.446  51.647  52.081  1.00  0.00           C  
ATOM   1818  C3'   G    57      24.712  53.212  55.058  1.00  0.00           C  
ATOM   1819  H3'   G    57      25.269  52.639  54.317  1.00  0.00           H  
ATOM   1820  C2'   G    57      23.302  52.895  54.807  1.00  0.00           C  
ATOM   1821  H2'   G    57      23.012  51.857  54.643  1.00  0.00           H  
ATOM   1822  O2'   G    57      22.390  53.528  55.742  1.00  0.00           O  
ATOM   1823 HO2'   G    57      21.544  53.647  55.304  1.00  0.00           H  
ATOM   1824  O3'   G    57      25.104  52.821  56.340  1.00  0.00           O  
ATOM   1825  P     U    58      25.673  51.314  56.714  1.00  0.00           P  
ATOM   1826  OP1   U    58      26.146  51.350  58.111  1.00  0.00           O  
ATOM   1827  OP2   U    58      26.653  50.973  55.682  1.00  0.00           O  
ATOM   1828  O5'   U    58      24.560  50.211  56.667  1.00  0.00           O  
ATOM   1829  C5'   U    58      23.271  50.431  57.377  1.00  0.00           C  
ATOM   1830  H5'   U    58      22.942  51.444  57.147  1.00  0.00           H  
ATOM   1831 H5''   U    58      23.533  50.442  58.435  1.00  0.00           H  
ATOM   1832  C4'   U    58      22.192  49.336  57.177  1.00  0.00           C  
ATOM   1833  H4'   U    58      21.390  49.587  57.871  1.00  0.00           H  
ATOM   1834  O4'   U    58      21.636  49.299  55.832  1.00  0.00           O  
ATOM   1835  C1'   U    58      21.631  47.974  55.303  1.00  0.00           C  
ATOM   1836  H1'   U    58      20.606  47.811  54.969  1.00  0.00           H  
ATOM   1837  N1    U    58      22.501  47.755  54.115  1.00  0.00           N  
ATOM   1838  C6    U    58      23.503  48.659  53.778  1.00  0.00           C  
ATOM   1839  H6    U    58      23.727  49.537  54.365  1.00  0.00           H  
ATOM   1840  C5    U    58      24.322  48.412  52.702  1.00  0.00           C  
ATOM   1841  H5    U    58      25.158  49.067  52.508  1.00  0.00           H  
ATOM   1842  C4    U    58      24.121  47.263  51.852  1.00  0.00           C  
ATOM   1843  O4    U    58      24.865  47.074  50.907  1.00  0.00           O  
ATOM   1844  N3    U    58      23.136  46.459  52.290  1.00  0.00           N  
ATOM   1845  H3    U    58      22.950  45.652  51.712  1.00  0.00           H  
ATOM   1846  C2    U    58      22.271  46.633  53.350  1.00  0.00           C  
ATOM   1847  O2    U    58      21.487  45.801  53.687  1.00  0.00           O  
ATOM   1848  C3'   U    58      22.793  47.951  57.407  1.00  0.00           C  
ATOM   1849  H3'   U    58      23.832  47.973  57.077  1.00  0.00           H  
ATOM   1850  C2'   U    58      21.991  46.992  56.455  1.00  0.00           C  
ATOM   1851  H2'   U    58      22.550  46.156  56.033  1.00  0.00           H  
ATOM   1852  O2'   U    58      20.787  46.568  57.040  1.00  0.00           O  
ATOM   1853 HO2'   U    58      20.808  45.620  57.189  1.00  0.00           H  
ATOM   1854  O3'   U    58      22.639  47.655  58.788  1.00  0.00           O  
ATOM   1855  P     C    59      23.564  46.618  59.596  1.00  0.00           P  
ATOM   1856  OP1   C    59      23.084  46.610  61.016  1.00  0.00           O  
ATOM   1857  OP2   C    59      24.992  47.005  59.412  1.00  0.00           O  
ATOM   1858  O5'   C    59      23.347  45.159  58.966  1.00  0.00           O  
ATOM   1859  C5'   C    59      22.251  44.361  59.331  1.00  0.00           C  
ATOM   1860  H5'   C    59      21.371  44.965  59.553  1.00  0.00           H  
ATOM   1861 H5''   C    59      22.484  43.892  60.286  1.00  0.00           H  
ATOM   1862  C4'   C    59      21.847  43.250  58.289  1.00  0.00           C  
ATOM   1863  H4'   C    59      21.040  42.719  58.793  1.00  0.00           H  
ATOM   1864  O4'   C    59      21.314  43.745  57.146  1.00  0.00           O  
ATOM   1865  C1'   C    59      21.794  42.880  56.099  1.00  0.00           C  
ATOM   1866  H1'   C    59      20.981  42.604  55.428  1.00  0.00           H  
ATOM   1867  N1    C    59      22.899  43.330  55.178  1.00  0.00           N  
ATOM   1868  C6    C    59      23.926  44.139  55.555  1.00  0.00           C  
ATOM   1869  H6    C    59      24.021  44.585  56.534  1.00  0.00           H  
ATOM   1870  C5    C    59      24.797  44.449  54.558  1.00  0.00           C  
ATOM   1871  H5    C    59      25.570  45.195  54.667  1.00  0.00           H  
ATOM   1872  C4    C    59      24.778  43.703  53.325  1.00  0.00           C  
ATOM   1873  N4    C    59      25.664  44.008  52.424  1.00  0.00           N  
ATOM   1874  H41   C    59      26.258  44.768  52.726  1.00  0.00           H  
ATOM   1875  H42   C    59      25.567  43.577  51.515  1.00  0.00           H  
ATOM   1876  N3    C    59      23.763  42.989  53.012  1.00  0.00           N  
ATOM   1877  C2    C    59      22.824  42.736  53.899  1.00  0.00           C  
ATOM   1878  O2    C    59      21.889  42.015  53.606  1.00  0.00           O  
ATOM   1879  C3'   C    59      22.818  42.133  58.051  1.00  0.00           C  
ATOM   1880  H3'   C    59      23.744  42.624  57.751  1.00  0.00           H  
ATOM   1881  C2'   C    59      22.250  41.573  56.755  1.00  0.00           C  
ATOM   1882  H2'   C    59      23.075  41.043  56.280  1.00  0.00           H  
ATOM   1883  O2'   C    59      21.037  40.794  56.852  1.00  0.00           O  
ATOM   1884 HO2'   C    59      21.017  40.246  57.640  1.00  0.00           H  
ATOM   1885  O3'   C    59      23.000  41.257  59.116  1.00  0.00           O  
ATOM   1886  P     G    60      24.390  40.366  59.214  1.00  0.00           P  
ATOM   1887  OP1   G    60      24.407  39.813  60.527  1.00  0.00           O  
ATOM   1888  OP2   G    60      25.543  41.207  58.805  1.00  0.00           O  
ATOM   1889  O5'   G    60      24.288  39.191  58.244  1.00  0.00           O  
ATOM   1890  C5'   G    60      23.367  38.154  58.421  1.00  0.00           C  
ATOM   1891  H5'   G    60      22.421  38.650  58.639  1.00  0.00           H  
ATOM   1892 H5''   G    60      23.631  37.604  59.324  1.00  0.00           H  
ATOM   1893  C4'   G    60      23.189  37.272  57.238  1.00  0.00           C  
ATOM   1894  H4'   G    60      22.505  36.453  57.460  1.00  0.00           H  
ATOM   1895  O4'   G    60      22.692  37.928  56.082  1.00  0.00           O  
ATOM   1896  C1'   G    60      23.154  37.325  54.885  1.00  0.00           C  
ATOM   1897  H1'   G    60      22.404  37.110  54.124  1.00  0.00           H  
ATOM   1898  N9    G    60      24.143  38.270  54.209  1.00  0.00           N  
ATOM   1899  C8    G    60      24.726  39.414  54.738  1.00  0.00           C  
ATOM   1900  H8    G    60      24.376  39.788  55.689  1.00  0.00           H  
ATOM   1901  N7    G    60      25.498  40.105  53.929  1.00  0.00           N  
ATOM   1902  C5    G    60      25.422  39.337  52.764  1.00  0.00           C  
ATOM   1903  C6    G    60      26.152  39.500  51.521  1.00  0.00           C  
ATOM   1904  O6    G    60      27.011  40.275  51.183  1.00  0.00           O  
ATOM   1905  N1    G    60      25.866  38.525  50.608  1.00  0.00           N  
ATOM   1906  H1    G    60      26.411  38.702  49.777  1.00  0.00           H  
ATOM   1907  C2    G    60      25.115  37.442  50.840  1.00  0.00           C  
ATOM   1908  N2    G    60      24.957  36.630  49.789  1.00  0.00           N  
ATOM   1909  H21   G    60      24.674  35.661  49.809  1.00  0.00           H  
ATOM   1910  H22   G    60      25.443  36.887  48.943  1.00  0.00           H  
ATOM   1911  N3    G    60      24.552  37.196  52.010  1.00  0.00           N  
ATOM   1912  C4    G    60      24.649  38.217  52.924  1.00  0.00           C  
ATOM   1913  C3'   G    60      24.469  36.493  56.743  1.00  0.00           C  
ATOM   1914  H3'   G    60      25.332  37.158  56.731  1.00  0.00           H  
ATOM   1915  C2'   G    60      24.016  36.174  55.315  1.00  0.00           C  
ATOM   1916  H2'   G    60      24.871  36.047  54.651  1.00  0.00           H  
ATOM   1917  O2'   G    60      23.258  34.981  55.243  1.00  0.00           O  
ATOM   1918 HO2'   G    60      23.725  34.337  55.780  1.00  0.00           H  
ATOM   1919  O3'   G    60      24.841  35.285  57.383  1.00  0.00           O  
ATOM   1920  P     U    61      25.518  35.321  58.828  1.00  0.00           P  
ATOM   1921  OP1   U    61      24.443  35.232  59.842  1.00  0.00           O  
ATOM   1922  OP2   U    61      26.515  36.377  58.996  1.00  0.00           O  
ATOM   1923  O5'   U    61      26.299  33.924  58.812  1.00  0.00           O  
ATOM   1924  C5'   U    61      25.652  32.778  59.086  1.00  0.00           C  
ATOM   1925  H5'   U    61      24.763  32.732  58.456  1.00  0.00           H  
ATOM   1926 H5''   U    61      25.382  32.883  60.137  1.00  0.00           H  
ATOM   1927  C4'   U    61      26.403  31.469  58.809  1.00  0.00           C  
ATOM   1928  H4'   U    61      25.686  30.648  58.784  1.00  0.00           H  
ATOM   1929  O4'   U    61      26.989  31.529  57.564  1.00  0.00           O  
ATOM   1930  C1'   U    61      28.376  31.608  57.731  1.00  0.00           C  
ATOM   1931  H1'   U    61      28.703  30.653  57.319  1.00  0.00           H  
ATOM   1932  N1    U    61      29.032  32.510  56.674  1.00  0.00           N  
ATOM   1933  C6    U    61      29.324  33.859  56.890  1.00  0.00           C  
ATOM   1934  H6    U    61      28.887  34.328  57.759  1.00  0.00           H  
ATOM   1935  C5    U    61      29.924  34.627  55.877  1.00  0.00           C  
ATOM   1936  H5    U    61      30.081  35.681  56.054  1.00  0.00           H  
ATOM   1937  C4    U    61      30.239  34.010  54.599  1.00  0.00           C  
ATOM   1938  O4    U    61      30.632  34.608  53.631  1.00  0.00           O  
ATOM   1939  N3    U    61      30.119  32.652  54.461  1.00  0.00           N  
ATOM   1940  H3    U    61      30.477  32.284  53.591  1.00  0.00           H  
ATOM   1941  C2    U    61      29.312  31.945  55.347  1.00  0.00           C  
ATOM   1942  O2    U    61      28.982  30.749  55.035  1.00  0.00           O  
ATOM   1943  C3'   U    61      27.595  31.256  59.875  1.00  0.00           C  
ATOM   1944  H3'   U    61      27.396  31.804  60.796  1.00  0.00           H  
ATOM   1945  C2'   U    61      28.835  31.784  59.198  1.00  0.00           C  
ATOM   1946  H2'   U    61      28.960  32.823  59.504  1.00  0.00           H  
ATOM   1947  O2'   U    61      29.948  31.020  59.461  1.00  0.00           O  
ATOM   1948 HO2'   U    61      30.194  31.088  60.386  1.00  0.00           H  
ATOM   1949  O3'   U    61      27.558  29.897  60.008  1.00  0.00           O  
ATOM   1950  P     A    62      27.416  29.301  61.374  1.00  0.00           P  
ATOM   1951  OP1   A    62      27.265  27.873  61.141  1.00  0.00           O  
ATOM   1952  OP2   A    62      26.430  30.004  62.152  1.00  0.00           O  
ATOM   1953  O5'   A    62      28.883  29.494  61.995  1.00  0.00           O  
ATOM   1954  C5'   A    62      29.970  28.615  61.578  1.00  0.00           C  
ATOM   1955  H5'   A    62      30.214  28.715  60.520  1.00  0.00           H  
ATOM   1956 H5''   A    62      29.663  27.592  61.794  1.00  0.00           H  
ATOM   1957  C4'   A    62      31.235  28.814  62.380  1.00  0.00           C  
ATOM   1958  H4'   A    62      32.045  28.187  62.008  1.00  0.00           H  
ATOM   1959  O4'   A    62      31.748  30.181  62.059  1.00  0.00           O  
ATOM   1960  C1'   A    62      31.859  30.924  63.255  1.00  0.00           C  
ATOM   1961  H1'   A    62      32.827  31.425  63.257  1.00  0.00           H  
ATOM   1962  N9    A    62      30.740  31.865  63.153  1.00  0.00           N  
ATOM   1963  C8    A    62      29.610  31.933  63.916  1.00  0.00           C  
ATOM   1964  H8    A    62      29.287  31.182  64.621  1.00  0.00           H  
ATOM   1965  N7    A    62      28.766  32.841  63.520  1.00  0.00           N  
ATOM   1966  C5    A    62      29.463  33.555  62.534  1.00  0.00           C  
ATOM   1967  C6    A    62      29.250  34.713  61.724  1.00  0.00           C  
ATOM   1968  N6    A    62      28.104  35.389  61.718  1.00  0.00           N  
ATOM   1969  H61   A    62      27.384  35.208  62.403  1.00  0.00           H  
ATOM   1970  H62   A    62      27.885  36.035  60.973  1.00  0.00           H  
ATOM   1971  N1    A    62      30.158  35.078  60.774  1.00  0.00           N  
ATOM   1972  C2    A    62      31.286  34.375  60.652  1.00  0.00           C  
ATOM   1973  H2    A    62      32.009  34.696  59.916  1.00  0.00           H  
ATOM   1974  N3    A    62      31.691  33.338  61.425  1.00  0.00           N  
ATOM   1975  C4    A    62      30.671  32.932  62.289  1.00  0.00           C  
ATOM   1976  C3'   A    62      30.979  28.726  63.818  1.00  0.00           C  
ATOM   1977  H3'   A    62      29.955  29.068  63.964  1.00  0.00           H  
ATOM   1978  C2'   A    62      31.828  29.843  64.390  1.00  0.00           C  
ATOM   1979  H2'   A    62      31.353  30.250  65.283  1.00  0.00           H  
ATOM   1980  O2'   A    62      33.105  29.462  64.763  1.00  0.00           O  
ATOM   1981 HO2'   A    62      33.093  28.784  65.443  1.00  0.00           H  
ATOM   1982  O3'   A    62      31.281  27.454  64.249  1.00  0.00           O  
ATOM   1983  P     U    63      31.106  27.072  65.806  1.00  0.00           P  
ATOM   1984  OP1   U    63      30.449  25.729  65.863  1.00  0.00           O  
ATOM   1985  OP2   U    63      30.497  28.182  66.546  1.00  0.00           O  
ATOM   1986  O5'   U    63      32.636  27.101  66.234  1.00  0.00           O  
ATOM   1987  C5'   U    63      33.492  26.083  65.846  1.00  0.00           C  
ATOM   1988  H5'   U    63      33.450  26.017  64.759  1.00  0.00           H  
ATOM   1989 H5''   U    63      33.184  25.177  66.368  1.00  0.00           H  
ATOM   1990  C4'   U    63      34.995  26.339  66.215  1.00  0.00           C  
ATOM   1991  H4'   U    63      35.565  25.697  65.543  1.00  0.00           H  
ATOM   1992  O4'   U    63      35.265  27.757  66.189  1.00  0.00           O  
ATOM   1993  C1'   U    63      36.274  27.924  67.141  1.00  0.00           C  
ATOM   1994  H1'   U    63      37.162  27.528  66.648  1.00  0.00           H  
ATOM   1995  N1    U    63      36.465  29.401  67.341  1.00  0.00           N  
ATOM   1996  C6    U    63      35.596  30.066  68.212  1.00  0.00           C  
ATOM   1997  H6    U    63      34.745  29.533  68.609  1.00  0.00           H  
ATOM   1998  C5    U    63      35.740  31.413  68.335  1.00  0.00           C  
ATOM   1999  H5    U    63      35.084  31.982  68.977  1.00  0.00           H  
ATOM   2000  C4    U    63      36.763  32.154  67.593  1.00  0.00           C  
ATOM   2001  O4    U    63      36.926  33.338  67.649  1.00  0.00           O  
ATOM   2002  N3    U    63      37.552  31.390  66.775  1.00  0.00           N  
ATOM   2003  H3    U    63      38.249  31.867  66.221  1.00  0.00           H  
ATOM   2004  C2    U    63      37.426  30.080  66.610  1.00  0.00           C  
ATOM   2005  O2    U    63      38.077  29.564  65.735  1.00  0.00           O  
ATOM   2006  C3'   U    63      35.293  25.866  67.708  1.00  0.00           C  
ATOM   2007  H3'   U    63      34.349  25.721  68.232  1.00  0.00           H  
ATOM   2008  C2'   U    63      36.004  27.075  68.427  1.00  0.00           C  
ATOM   2009  H2'   U    63      35.400  27.678  69.105  1.00  0.00           H  
ATOM   2010  O2'   U    63      37.308  26.854  69.009  1.00  0.00           O  
ATOM   2011 HO2'   U    63      37.182  25.991  69.410  1.00  0.00           H  
ATOM   2012  O3'   U    63      36.002  24.571  67.761  1.00  0.00           O  
ATOM   2013  P     A    64      36.041  23.688  69.042  1.00  0.00           P  
ATOM   2014  OP1   A    64      34.725  23.139  69.410  1.00  0.00           O  
ATOM   2015  OP2   A    64      36.774  24.380  70.103  1.00  0.00           O  
ATOM   2016  O5'   A    64      36.977  22.489  68.589  1.00  0.00           O  
ATOM   2017  C5'   A    64      36.465  21.386  67.913  1.00  0.00           C  
ATOM   2018  H5'   A    64      35.699  21.741  67.223  1.00  0.00           H  
ATOM   2019 H5''   A    64      36.053  20.576  68.515  1.00  0.00           H  
ATOM   2020  C4'   A    64      37.375  20.631  66.919  1.00  0.00           C  
ATOM   2021  H4'   A    64      37.150  19.572  66.786  1.00  0.00           H  
ATOM   2022  O4'   A    64      37.098  21.088  65.617  1.00  0.00           O  
ATOM   2023  C1'   A    64      38.309  21.485  65.010  1.00  0.00           C  
ATOM   2024  H1'   A    64      38.322  21.201  63.958  1.00  0.00           H  
ATOM   2025  N9    A    64      38.542  22.983  65.033  1.00  0.00           N  
ATOM   2026  C8    A    64      37.641  24.027  65.262  1.00  0.00           C  
ATOM   2027  H8    A    64      36.657  23.772  65.627  1.00  0.00           H  
ATOM   2028  N7    A    64      37.965  25.224  64.857  1.00  0.00           N  
ATOM   2029  C5    A    64      39.289  25.018  64.426  1.00  0.00           C  
ATOM   2030  C6    A    64      40.252  25.834  63.843  1.00  0.00           C  
ATOM   2031  N6    A    64      40.154  27.144  63.732  1.00  0.00           N  
ATOM   2032  H61   A    64      39.241  27.559  63.851  1.00  0.00           H  
ATOM   2033  H62   A    64      41.022  27.655  63.652  1.00  0.00           H  
ATOM   2034  N1    A    64      41.402  25.416  63.377  1.00  0.00           N  
ATOM   2035  C2    A    64      41.524  24.065  63.363  1.00  0.00           C  
ATOM   2036  H2    A    64      42.407  23.688  62.868  1.00  0.00           H  
ATOM   2037  N3    A    64      40.722  23.166  63.854  1.00  0.00           N  
ATOM   2038  C4    A    64      39.641  23.676  64.470  1.00  0.00           C  
ATOM   2039  C3'   A    64      38.925  20.666  67.172  1.00  0.00           C  
ATOM   2040  H3'   A    64      39.155  21.589  67.704  1.00  0.00           H  
ATOM   2041  C2'   A    64      39.409  20.694  65.692  1.00  0.00           C  
ATOM   2042  H2'   A    64      40.400  21.135  65.583  1.00  0.00           H  
ATOM   2043  O2'   A    64      39.459  19.391  65.066  1.00  0.00           O  
ATOM   2044 HO2'   A    64      38.570  19.133  64.810  1.00  0.00           H  
ATOM   2045  O3'   A    64      39.494  19.551  67.894  1.00  0.00           O  
ATOM   2046  P     C    65      40.749  19.648  68.839  1.00  0.00           P  
ATOM   2047  OP1   C    65      41.259  18.262  69.086  1.00  0.00           O  
ATOM   2048  OP2   C    65      40.294  20.419  70.042  1.00  0.00           O  
ATOM   2049  O5'   C    65      41.873  20.586  68.163  1.00  0.00           O  
ATOM   2050  C5'   C    65      42.708  20.150  67.183  1.00  0.00           C  
ATOM   2051  H5'   C    65      42.051  19.851  66.367  1.00  0.00           H  
ATOM   2052 H5''   C    65      43.270  19.350  67.666  1.00  0.00           H  
ATOM   2053  C4'   C    65      43.647  21.226  66.669  1.00  0.00           C  
ATOM   2054  H4'   C    65      44.413  20.684  66.114  1.00  0.00           H  
ATOM   2055  O4'   C    65      42.960  22.187  65.848  1.00  0.00           O  
ATOM   2056  C1'   C    65      43.470  23.477  65.999  1.00  0.00           C  
ATOM   2057  H1'   C    65      43.823  23.722  64.997  1.00  0.00           H  
ATOM   2058  N1    C    65      42.538  24.489  66.541  1.00  0.00           N  
ATOM   2059  C6    C    65      41.432  24.139  67.174  1.00  0.00           C  
ATOM   2060  H6    C    65      41.170  23.091  67.162  1.00  0.00           H  
ATOM   2061  C5    C    65      40.564  25.078  67.644  1.00  0.00           C  
ATOM   2062  H5    C    65      39.667  24.780  68.167  1.00  0.00           H  
ATOM   2063  C4    C    65      40.960  26.447  67.676  1.00  0.00           C  
ATOM   2064  N4    C    65      40.079  27.253  68.142  1.00  0.00           N  
ATOM   2065  H41   C    65      39.164  26.943  68.437  1.00  0.00           H  
ATOM   2066  H42   C    65      40.463  28.187  68.153  1.00  0.00           H  
ATOM   2067  N3    C    65      42.067  26.872  67.096  1.00  0.00           N  
ATOM   2068  C2    C    65      42.811  25.899  66.408  1.00  0.00           C  
ATOM   2069  O2    C    65      43.798  26.283  65.774  1.00  0.00           O  
ATOM   2070  C3'   C    65      44.420  22.043  67.686  1.00  0.00           C  
ATOM   2071  H3'   C    65      43.705  22.208  68.492  1.00  0.00           H  
ATOM   2072  C2'   C    65      44.642  23.393  66.904  1.00  0.00           C  
ATOM   2073  H2'   C    65      44.537  24.153  67.679  1.00  0.00           H  
ATOM   2074  O2'   C    65      45.797  23.524  66.156  1.00  0.00           O  
ATOM   2075 HO2'   C    65      46.490  23.309  66.784  1.00  0.00           H  
ATOM   2076  O3'   C    65      45.612  21.443  68.257  1.00  0.00           O  
ATOM   2077  P     A    66      46.251  22.003  69.627  1.00  0.00           P  
ATOM   2078  OP1   A    66      46.809  20.818  70.309  1.00  0.00           O  
ATOM   2079  OP2   A    66      45.294  22.878  70.365  1.00  0.00           O  
ATOM   2080  O5'   A    66      47.523  23.033  69.280  1.00  0.00           O  
ATOM   2081  C5'   A    66      48.828  22.476  68.971  1.00  0.00           C  
ATOM   2082  H5'   A    66      49.213  21.783  69.720  1.00  0.00           H  
ATOM   2083 H5''   A    66      49.504  23.326  68.887  1.00  0.00           H  
ATOM   2084  C4'   A    66      48.892  21.698  67.605  1.00  0.00           C  
ATOM   2085  H4'   A    66      48.338  20.771  67.750  1.00  0.00           H  
ATOM   2086  O4'   A    66      48.296  22.351  66.570  1.00  0.00           O  
ATOM   2087  C1'   A    66      49.154  22.386  65.387  1.00  0.00           C  
ATOM   2088  H1'   A    66      48.635  22.054  64.488  1.00  0.00           H  
ATOM   2089  N9    A    66      49.764  23.750  65.264  1.00  0.00           N  
ATOM   2090  C8    A    66      49.762  24.750  66.147  1.00  0.00           C  
ATOM   2091  H8    A    66      49.190  24.748  67.063  1.00  0.00           H  
ATOM   2092  N7    A    66      50.364  25.868  65.733  1.00  0.00           N  
ATOM   2093  C5    A    66      50.898  25.487  64.494  1.00  0.00           C  
ATOM   2094  C6    A    66      51.458  26.166  63.433  1.00  0.00           C  
ATOM   2095  N6    A    66      51.816  27.445  63.416  1.00  0.00           N  
ATOM   2096  H61   A    66      51.662  28.052  64.209  1.00  0.00           H  
ATOM   2097  H62   A    66      52.236  27.846  62.590  1.00  0.00           H  
ATOM   2098  N1    A    66      51.711  25.598  62.254  1.00  0.00           N  
ATOM   2099  C2    A    66      51.336  24.350  62.102  1.00  0.00           C  
ATOM   2100  H2    A    66      51.482  23.881  61.140  1.00  0.00           H  
ATOM   2101  N3    A    66      50.692  23.593  63.004  1.00  0.00           N  
ATOM   2102  C4    A    66      50.487  24.193  64.208  1.00  0.00           C  
ATOM   2103  C3'   A    66      50.378  21.408  67.140  1.00  0.00           C  
ATOM   2104  H3'   A    66      50.962  22.270  67.461  1.00  0.00           H  
ATOM   2105  C2'   A    66      50.265  21.375  65.639  1.00  0.00           C  
ATOM   2106  H2'   A    66      51.256  21.586  65.237  1.00  0.00           H  
ATOM   2107  O2'   A    66      49.868  20.078  65.152  1.00  0.00           O  
ATOM   2108 HO2'   A    66      49.947  19.428  65.854  1.00  0.00           H  
ATOM   2109  O3'   A    66      50.797  20.279  67.736  1.00  0.00           O  
ATOM   2110  P     G    67      52.314  20.256  68.333  1.00  0.00           P  
ATOM   2111  OP1   G    67      52.769  18.837  68.540  1.00  0.00           O  
ATOM   2112  OP2   G    67      52.365  21.182  69.492  1.00  0.00           O  
ATOM   2113  O5'   G    67      53.289  20.931  67.197  1.00  0.00           O  
ATOM   2114  C5'   G    67      53.837  20.101  66.191  1.00  0.00           C  
ATOM   2115  H5'   G    67      53.026  19.502  65.775  1.00  0.00           H  
ATOM   2116 H5''   G    67      54.615  19.491  66.648  1.00  0.00           H  
ATOM   2117  C4'   G    67      54.454  20.954  65.062  1.00  0.00           C  
ATOM   2118  H4'   G    67      54.583  20.378  64.145  1.00  0.00           H  
ATOM   2119  O4'   G    67      53.568  21.984  64.677  1.00  0.00           O  
ATOM   2120  C1'   G    67      54.302  23.175  64.361  1.00  0.00           C  
ATOM   2121  H1'   G    67      54.031  23.605  63.396  1.00  0.00           H  
ATOM   2122  N9    G    67      53.969  24.114  65.425  1.00  0.00           N  
ATOM   2123  C8    G    67      53.116  23.927  66.473  1.00  0.00           C  
ATOM   2124  H8    G    67      52.541  23.029  66.645  1.00  0.00           H  
ATOM   2125  N7    G    67      52.974  24.971  67.273  1.00  0.00           N  
ATOM   2126  C5    G    67      53.909  25.910  66.766  1.00  0.00           C  
ATOM   2127  C6    G    67      54.348  27.186  67.205  1.00  0.00           C  
ATOM   2128  O6    G    67      53.961  27.790  68.226  1.00  0.00           O  
ATOM   2129  N1    G    67      55.078  27.882  66.270  1.00  0.00           N  
ATOM   2130  H1    G    67      55.297  28.857  66.412  1.00  0.00           H  
ATOM   2131  C2    G    67      55.528  27.399  65.118  1.00  0.00           C  
ATOM   2132  N2    G    67      55.952  28.199  64.243  1.00  0.00           N  
ATOM   2133  H21   G    67      56.039  27.865  63.294  1.00  0.00           H  
ATOM   2134  H22   G    67      56.210  29.134  64.524  1.00  0.00           H  
ATOM   2135  N3    G    67      55.389  26.077  64.776  1.00  0.00           N  
ATOM   2136  C4    G    67      54.484  25.452  65.625  1.00  0.00           C  
ATOM   2137  C3'   G    67      55.691  21.639  65.579  1.00  0.00           C  
ATOM   2138  H3'   G    67      55.346  22.081  66.513  1.00  0.00           H  
ATOM   2139  C2'   G    67      55.823  22.730  64.494  1.00  0.00           C  
ATOM   2140  H2'   G    67      56.433  23.606  64.715  1.00  0.00           H  
ATOM   2141  O2'   G    67      56.237  22.192  63.193  1.00  0.00           O  
ATOM   2142 HO2'   G    67      56.801  22.847  62.776  1.00  0.00           H  
ATOM   2143  O3'   G    67      56.746  20.717  65.623  1.00  0.00           O  
ATOM   2144  P     G    68      57.728  20.818  66.875  1.00  0.00           P  
ATOM   2145  OP1   G    68      58.568  19.596  66.790  1.00  0.00           O  
ATOM   2146  OP2   G    68      56.952  21.157  68.051  1.00  0.00           O  
ATOM   2147  O5'   G    68      58.598  22.037  66.482  1.00  0.00           O  
ATOM   2148  C5'   G    68      59.590  21.977  65.497  1.00  0.00           C  
ATOM   2149  H5'   G    68      59.061  21.623  64.612  1.00  0.00           H  
ATOM   2150 H5''   G    68      60.369  21.262  65.761  1.00  0.00           H  
ATOM   2151  C4'   G    68      60.110  23.465  65.381  1.00  0.00           C  
ATOM   2152  H4'   G    68      60.819  23.446  64.553  1.00  0.00           H  
ATOM   2153  O4'   G    68      58.952  24.241  65.015  1.00  0.00           O  
ATOM   2154  C1'   G    68      59.034  25.569  65.579  1.00  0.00           C  
ATOM   2155  H1'   G    68      58.823  26.393  64.897  1.00  0.00           H  
ATOM   2156  N9    G    68      58.173  25.732  66.720  1.00  0.00           N  
ATOM   2157  C8    G    68      57.374  24.821  67.423  1.00  0.00           C  
ATOM   2158  H8    G    68      57.313  23.767  67.192  1.00  0.00           H  
ATOM   2159  N7    G    68      56.653  25.348  68.430  1.00  0.00           N  
ATOM   2160  C5    G    68      57.178  26.673  68.489  1.00  0.00           C  
ATOM   2161  C6    G    68      56.853  27.799  69.320  1.00  0.00           C  
ATOM   2162  O6    G    68      56.180  27.856  70.318  1.00  0.00           O  
ATOM   2163  N1    G    68      57.469  29.000  69.014  1.00  0.00           N  
ATOM   2164  H1    G    68      57.254  29.744  69.661  1.00  0.00           H  
ATOM   2165  C2    G    68      58.373  29.072  68.002  1.00  0.00           C  
ATOM   2166  N2    G    68      58.982  30.216  67.808  1.00  0.00           N  
ATOM   2167  H21   G    68      59.603  30.306  67.017  1.00  0.00           H  
ATOM   2168  H22   G    68      58.960  31.031  68.405  1.00  0.00           H  
ATOM   2169  N3    G    68      58.630  28.104  67.110  1.00  0.00           N  
ATOM   2170  C4    G    68      58.000  26.907  67.386  1.00  0.00           C  
ATOM   2171  C3'   G    68      60.705  24.213  66.587  1.00  0.00           C  
ATOM   2172  H3'   G    68      60.214  23.978  67.531  1.00  0.00           H  
ATOM   2173  C2'   G    68      60.511  25.667  66.058  1.00  0.00           C  
ATOM   2174  H2'   G    68      60.735  26.347  66.880  1.00  0.00           H  
ATOM   2175  O2'   G    68      61.521  26.012  65.039  1.00  0.00           O  
ATOM   2176 HO2'   G    68      62.197  25.342  65.165  1.00  0.00           H  
ATOM   2177  O3'   G    68      62.086  23.943  66.654  1.00  0.00           O  
ATOM   2178  P     G    69      63.028  24.333  67.854  1.00  0.00           P  
ATOM   2179  OP1   G    69      64.320  23.630  67.517  1.00  0.00           O  
ATOM   2180  OP2   G    69      62.316  24.112  69.133  1.00  0.00           O  
ATOM   2181  O5'   G    69      63.324  25.894  67.767  1.00  0.00           O  
ATOM   2182  C5'   G    69      64.276  26.485  66.885  1.00  0.00           C  
ATOM   2183  H5'   G    69      63.951  26.356  65.852  1.00  0.00           H  
ATOM   2184 H5''   G    69      65.237  26.027  67.118  1.00  0.00           H  
ATOM   2185  C4'   G    69      64.308  27.969  67.267  1.00  0.00           C  
ATOM   2186  H4'   G    69      64.954  28.389  66.496  1.00  0.00           H  
ATOM   2187  O4'   G    69      63.010  28.640  67.217  1.00  0.00           O  
ATOM   2188  C1'   G    69      62.926  29.587  68.204  1.00  0.00           C  
ATOM   2189  H1'   G    69      62.539  30.541  67.844  1.00  0.00           H  
ATOM   2190  N9    G    69      61.932  29.130  69.158  1.00  0.00           N  
ATOM   2191  C8    G    69      61.300  27.916  69.351  1.00  0.00           C  
ATOM   2192  H8    G    69      61.531  27.059  68.735  1.00  0.00           H  
ATOM   2193  N7    G    69      60.380  27.922  70.347  1.00  0.00           N  
ATOM   2194  C5    G    69      60.398  29.271  70.732  1.00  0.00           C  
ATOM   2195  C6    G    69      59.637  30.006  71.710  1.00  0.00           C  
ATOM   2196  O6    G    69      58.727  29.636  72.498  1.00  0.00           O  
ATOM   2197  N1    G    69      60.041  31.349  71.871  1.00  0.00           N  
ATOM   2198  H1    G    69      59.611  31.865  72.625  1.00  0.00           H  
ATOM   2199  C2    G    69      61.042  31.920  71.156  1.00  0.00           C  
ATOM   2200  N2    G    69      61.370  33.147  71.338  1.00  0.00           N  
ATOM   2201  H21   G    69      62.086  33.579  70.772  1.00  0.00           H  
ATOM   2202  H22   G    69      60.855  33.648  72.048  1.00  0.00           H  
ATOM   2203  N3    G    69      61.690  31.273  70.147  1.00  0.00           N  
ATOM   2204  C4    G    69      61.346  29.989  69.990  1.00  0.00           C  
ATOM   2205  C3'   G    69      64.835  28.304  68.617  1.00  0.00           C  
ATOM   2206  H3'   G    69      64.349  27.669  69.358  1.00  0.00           H  
ATOM   2207  C2'   G    69      64.305  29.684  68.868  1.00  0.00           C  
ATOM   2208  H2'   G    69      64.198  29.959  69.918  1.00  0.00           H  
ATOM   2209  O2'   G    69      65.093  30.633  68.228  1.00  0.00           O  
ATOM   2210 HO2'   G    69      65.652  30.258  67.544  1.00  0.00           H  
ATOM   2211  O3'   G    69      66.240  28.171  68.721  1.00  0.00           O  
ATOM   2212  P     C    70      66.870  27.807  70.140  1.00  0.00           P  
ATOM   2213  OP1   C    70      68.298  27.553  70.084  1.00  0.00           O  
ATOM   2214  OP2   C    70      66.034  26.792  70.809  1.00  0.00           O  
ATOM   2215  O5'   C    70      66.640  29.131  71.045  1.00  0.00           O  
ATOM   2216  C5'   C    70      67.377  30.331  70.906  1.00  0.00           C  
ATOM   2217  H5'   C    70      67.254  30.779  69.919  1.00  0.00           H  
ATOM   2218 H5''   C    70      68.427  30.039  70.931  1.00  0.00           H  
ATOM   2219  C4'   C    70      66.868  31.337  71.866  1.00  0.00           C  
ATOM   2220  H4'   C    70      67.442  32.221  71.588  1.00  0.00           H  
ATOM   2221  O4'   C    70      65.533  31.652  71.666  1.00  0.00           O  
ATOM   2222  C1'   C    70      64.915  32.047  72.917  1.00  0.00           C  
ATOM   2223  H1'   C    70      64.425  33.021  72.930  1.00  0.00           H  
ATOM   2224  N1    C    70      63.932  31.050  73.203  1.00  0.00           N  
ATOM   2225  C6    C    70      63.742  29.810  72.600  1.00  0.00           C  
ATOM   2226  H6    C    70      64.376  29.443  71.807  1.00  0.00           H  
ATOM   2227  C5    C    70      62.852  28.933  73.174  1.00  0.00           C  
ATOM   2228  H5    C    70      62.629  27.964  72.753  1.00  0.00           H  
ATOM   2229  C4    C    70      62.001  29.395  74.212  1.00  0.00           C  
ATOM   2230  N4    C    70      60.983  28.636  74.590  1.00  0.00           N  
ATOM   2231  H41   C    70      60.723  27.767  74.145  1.00  0.00           H  
ATOM   2232  H42   C    70      60.446  28.938  75.390  1.00  0.00           H  
ATOM   2233  N3    C    70      62.211  30.518  74.857  1.00  0.00           N  
ATOM   2234  C2    C    70      63.113  31.435  74.340  1.00  0.00           C  
ATOM   2235  O2    C    70      63.189  32.501  74.913  1.00  0.00           O  
ATOM   2236  C3'   C    70      67.010  30.954  73.249  1.00  0.00           C  
ATOM   2237  H3'   C    70      66.511  30.032  73.546  1.00  0.00           H  
ATOM   2238  C2'   C    70      66.106  32.017  73.934  1.00  0.00           C  
ATOM   2239  H2'   C    70      65.763  31.696  74.917  1.00  0.00           H  
ATOM   2240  O2'   C    70      66.576  33.315  73.897  1.00  0.00           O  
ATOM   2241 HO2'   C    70      67.534  33.336  73.949  1.00  0.00           H  
ATOM   2242  O3'   C    70      68.403  31.012  73.637  1.00  0.00           O  
ATOM   2243  P     U    71      68.901  30.243  74.887  1.00  0.00           P  
ATOM   2244  OP1   U    71      70.350  30.515  75.068  1.00  0.00           O  
ATOM   2245  OP2   U    71      68.376  28.878  74.758  1.00  0.00           O  
ATOM   2246  O5'   U    71      68.076  30.964  76.056  1.00  0.00           O  
ATOM   2247  C5'   U    71      68.333  32.313  76.516  1.00  0.00           C  
ATOM   2248  H5'   U    71      68.178  33.040  75.718  1.00  0.00           H  
ATOM   2249 H5''   U    71      69.383  32.393  76.799  1.00  0.00           H  
ATOM   2250  C4'   U    71      67.406  32.691  77.616  1.00  0.00           C  
ATOM   2251  H4'   U    71      67.686  33.730  77.789  1.00  0.00           H  
ATOM   2252  O4'   U    71      66.013  32.577  77.274  1.00  0.00           O  
ATOM   2253  C1'   U    71      65.342  32.062  78.337  1.00  0.00           C  
ATOM   2254  H1'   U    71      64.591  32.816  78.573  1.00  0.00           H  
ATOM   2255  N1    U    71      64.539  30.819  78.092  1.00  0.00           N  
ATOM   2256  C6    U    71      64.905  30.005  77.060  1.00  0.00           C  
ATOM   2257  H6    U    71      65.822  30.228  76.535  1.00  0.00           H  
ATOM   2258  C5    U    71      64.149  29.011  76.676  1.00  0.00           C  
ATOM   2259  H5    U    71      64.488  28.431  75.830  1.00  0.00           H  
ATOM   2260  C4    U    71      62.927  28.612  77.391  1.00  0.00           C  
ATOM   2261  O4    U    71      62.267  27.596  77.287  1.00  0.00           O  
ATOM   2262  N3    U    71      62.590  29.483  78.387  1.00  0.00           N  
ATOM   2263  H3    U    71      61.852  29.177  79.006  1.00  0.00           H  
ATOM   2264  C2    U    71      63.349  30.596  78.763  1.00  0.00           C  
ATOM   2265  O2    U    71      62.997  31.307  79.724  1.00  0.00           O  
ATOM   2266  C3'   U    71      67.657  31.850  78.866  1.00  0.00           C  
ATOM   2267  H3'   U    71      67.944  30.844  78.562  1.00  0.00           H  
ATOM   2268  C2'   U    71      66.230  31.928  79.554  1.00  0.00           C  
ATOM   2269  H2'   U    71      66.088  30.965  80.045  1.00  0.00           H  
ATOM   2270  O2'   U    71      66.026  33.062  80.441  1.00  0.00           O  
ATOM   2271 HO2'   U    71      66.272  32.859  81.346  1.00  0.00           H  
ATOM   2272  O3'   U    71      68.841  32.331  79.565  1.00  0.00           O  
ATOM   2273  P     U    72      69.702  31.286  80.477  1.00  0.00           P  
ATOM   2274  OP1   U    72      70.955  31.808  80.993  1.00  0.00           O  
ATOM   2275  OP2   U    72      69.882  30.036  79.728  1.00  0.00           O  
ATOM   2276  O5'   U    72      68.761  30.922  81.725  1.00  0.00           O  
ATOM   2277  C5'   U    72      68.616  31.861  82.779  1.00  0.00           C  
ATOM   2278  H5'   U    72      68.499  32.883  82.417  1.00  0.00           H  
ATOM   2279 H5''   U    72      69.420  31.762  83.509  1.00  0.00           H  
ATOM   2280  C4'   U    72      67.338  31.474  83.541  1.00  0.00           C  
ATOM   2281  H4'   U    72      66.985  32.295  84.164  1.00  0.00           H  
ATOM   2282  O4'   U    72      66.350  31.179  82.527  1.00  0.00           O  
ATOM   2283  C1'   U    72      65.373  30.285  82.960  1.00  0.00           C  
ATOM   2284  H1'   U    72      64.492  30.835  83.292  1.00  0.00           H  
ATOM   2285  N1    U    72      64.974  29.236  81.936  1.00  0.00           N  
ATOM   2286  C6    U    72      65.934  28.471  81.308  1.00  0.00           C  
ATOM   2287  H6    U    72      66.980  28.576  81.559  1.00  0.00           H  
ATOM   2288  C5    U    72      65.564  27.295  80.627  1.00  0.00           C  
ATOM   2289  H5    U    72      66.335  26.596  80.341  1.00  0.00           H  
ATOM   2290  C4    U    72      64.217  26.850  80.471  1.00  0.00           C  
ATOM   2291  O4    U    72      63.728  25.929  79.901  1.00  0.00           O  
ATOM   2292  N3    U    72      63.366  27.767  81.026  1.00  0.00           N  
ATOM   2293  H3    U    72      62.396  27.487  81.079  1.00  0.00           H  
ATOM   2294  C2    U    72      63.618  28.858  81.800  1.00  0.00           C  
ATOM   2295  O2    U    72      62.680  29.405  82.431  1.00  0.00           O  
ATOM   2296  C3'   U    72      67.371  30.131  84.400  1.00  0.00           C  
ATOM   2297  H3'   U    72      68.072  29.475  83.883  1.00  0.00           H  
ATOM   2298  C2'   U    72      65.899  29.640  84.261  1.00  0.00           C  
ATOM   2299  H2'   U    72      65.699  28.572  84.179  1.00  0.00           H  
ATOM   2300  O2'   U    72      65.086  30.265  85.265  1.00  0.00           O  
ATOM   2301 HO2'   U    72      65.388  30.034  86.146  1.00  0.00           H  
ATOM   2302  O3'   U    72      67.859  30.406  85.726  1.00  0.00           O  
ATOM   2303  P     U    73      67.877  29.350  86.883  1.00  0.00           P  
ATOM   2304  OP1   U    73      68.928  29.769  87.919  1.00  0.00           O  
ATOM   2305  OP2   U    73      67.956  28.006  86.302  1.00  0.00           O  
ATOM   2306  O5'   U    73      66.450  29.611  87.538  1.00  0.00           O  
ATOM   2307  C5'   U    73      66.126  30.724  88.283  1.00  0.00           C  
ATOM   2308  H5'   U    73      66.204  31.618  87.665  1.00  0.00           H  
ATOM   2309 H5''   U    73      66.858  30.732  89.091  1.00  0.00           H  
ATOM   2310  C4'   U    73      64.739  30.615  88.846  1.00  0.00           C  
ATOM   2311  H4'   U    73      64.584  31.437  89.545  1.00  0.00           H  
ATOM   2312  O4'   U    73      63.674  30.641  87.887  1.00  0.00           O  
ATOM   2313  C1'   U    73      62.409  30.244  88.465  1.00  0.00           C  
ATOM   2314  H1'   U    73      61.905  31.117  88.879  1.00  0.00           H  
ATOM   2315  N1    U    73      61.692  29.547  87.375  1.00  0.00           N  
ATOM   2316  C6    U    73      62.352  28.840  86.470  1.00  0.00           C  
ATOM   2317  H6    U    73      63.427  28.923  86.401  1.00  0.00           H  
ATOM   2318  C5    U    73      61.602  28.204  85.492  1.00  0.00           C  
ATOM   2319  H5    U    73      62.118  27.673  84.706  1.00  0.00           H  
ATOM   2320  C4    U    73      60.128  28.108  85.505  1.00  0.00           C  
ATOM   2321  O4    U    73      59.448  27.508  84.679  1.00  0.00           O  
ATOM   2322  N3    U    73      59.538  28.752  86.541  1.00  0.00           N  
ATOM   2323  H3    U    73      58.529  28.795  86.562  1.00  0.00           H  
ATOM   2324  C2    U    73      60.283  29.517  87.405  1.00  0.00           C  
ATOM   2325  O2    U    73      59.610  30.225  88.121  1.00  0.00           O  
ATOM   2326  C3'   U    73      64.382  29.328  89.611  1.00  0.00           C  
ATOM   2327  H3'   U    73      64.832  28.510  89.049  1.00  0.00           H  
ATOM   2328  C2'   U    73      62.845  29.271  89.556  1.00  0.00           C  
ATOM   2329  H2'   U    73      62.672  28.211  89.366  1.00  0.00           H  
ATOM   2330  O2'   U    73      62.201  29.678  90.709  1.00  0.00           O  
ATOM   2331 HO2'   U    73      62.539  29.148  91.435  1.00  0.00           H  
ATOM   2332  O3'   U    73      64.848  29.454  90.947  1.00  0.00           O  
ATOM   2333  P     U    74      64.851  28.310  92.037  1.00  0.00           P  
ATOM   2334  OP1   U    74      65.954  28.595  92.998  1.00  0.00           O  
ATOM   2335  OP2   U    74      64.856  27.003  91.343  1.00  0.00           O  
ATOM   2336  O5'   U    74      63.454  28.410  92.700  1.00  0.00           O  
ATOM   2337  C5'   U    74      63.274  29.153  93.947  1.00  0.00           C  
ATOM   2338  H5'   U    74      63.584  30.186  93.791  1.00  0.00           H  
ATOM   2339 H5''   U    74      63.953  28.706  94.673  1.00  0.00           H  
ATOM   2340  C4'   U    74      61.769  29.167  94.409  1.00  0.00           C  
ATOM   2341  H4'   U    74      61.641  29.904  95.202  1.00  0.00           H  
ATOM   2342  O4'   U    74      60.917  29.414  93.297  1.00  0.00           O  
ATOM   2343  C1'   U    74      59.884  28.393  93.230  1.00  0.00           C  
ATOM   2344  H1'   U    74      58.894  28.843  93.304  1.00  0.00           H  
ATOM   2345  N1    U    74      60.027  27.675  91.866  1.00  0.00           N  
ATOM   2346  C6    U    74      60.993  26.673  91.648  1.00  0.00           C  
ATOM   2347  H6    U    74      61.774  26.517  92.378  1.00  0.00           H  
ATOM   2348  C5    U    74      60.983  26.018  90.443  1.00  0.00           C  
ATOM   2349  H5    U    74      61.676  25.229  90.192  1.00  0.00           H  
ATOM   2350  C4    U    74      59.932  26.232  89.482  1.00  0.00           C  
ATOM   2351  O4    U    74      59.940  25.662  88.369  1.00  0.00           O  
ATOM   2352  N3    U    74      59.032  27.219  89.761  1.00  0.00           N  
ATOM   2353  H3    U    74      58.188  27.225  89.206  1.00  0.00           H  
ATOM   2354  C2    U    74      59.025  27.952  90.915  1.00  0.00           C  
ATOM   2355  O2    U    74      58.187  28.825  91.097  1.00  0.00           O  
ATOM   2356  C3'   U    74      61.411  27.749  94.941  1.00  0.00           C  
ATOM   2357  H3'   U    74      62.031  27.000  94.448  1.00  0.00           H  
ATOM   2358  C2'   U    74      59.995  27.452  94.425  1.00  0.00           C  
ATOM   2359  H2'   U    74      59.814  26.395  94.227  1.00  0.00           H  
ATOM   2360  O2'   U    74      59.015  27.894  95.304  1.00  0.00           O  
ATOM   2361 HO2'   U    74      59.166  27.475  96.155  1.00  0.00           H  
ATOM   2362  O3'   U    74      61.581  27.696  96.333  1.00  0.00           O  
ATOM   2363  P    G3    75      61.199  26.405  97.202  1.00  0.00           P  
ATOM   2364  OP1  G3    75      62.097  26.573  98.351  1.00  0.00           O  
ATOM   2365  OP2  G3    75      61.335  25.194  96.402  1.00  0.00           O  
ATOM   2366  O5'  G3    75      59.647  26.581  97.590  1.00  0.00           O  
ATOM   2367  C5'  G3    75      59.372  27.097  98.824  1.00  0.00           C  
ATOM   2368  H5'  G3    75      59.435  28.177  98.697  1.00  0.00           H  
ATOM   2369 H5''  G3    75      60.154  26.769  99.509  1.00  0.00           H  
ATOM   2370  C4'  G3    75      58.022  26.740  99.434  1.00  0.00           C  
ATOM   2371  H4'  G3    75      58.049  27.185 100.429  1.00  0.00           H  
ATOM   2372  O4'  G3    75      57.012  27.255  98.554  1.00  0.00           O  
ATOM   2373  C1'  G3    75      56.311  26.189  97.914  1.00  0.00           C  
ATOM   2374  H1'  G3    75      55.313  26.110  98.344  1.00  0.00           H  
ATOM   2375  N9   G3    75      56.183  26.364  96.440  1.00  0.00           N  
ATOM   2376  C8   G3    75      56.653  25.517  95.455  1.00  0.00           C  
ATOM   2377  H8   G3    75      57.247  24.643  95.677  1.00  0.00           H  
ATOM   2378  N7   G3    75      56.440  25.924  94.219  1.00  0.00           N  
ATOM   2379  C5   G3    75      55.800  27.151  94.351  1.00  0.00           C  
ATOM   2380  C6   G3    75      55.240  28.040  93.378  1.00  0.00           C  
ATOM   2381  O6   G3    75      55.073  27.978  92.156  1.00  0.00           O  
ATOM   2382  N1   G3    75      54.750  29.180  93.983  1.00  0.00           N  
ATOM   2383  H1   G3    75      54.402  29.919  93.390  1.00  0.00           H  
ATOM   2384  C2   G3    75      54.477  29.270  95.333  1.00  0.00           C  
ATOM   2385  N2   G3    75      53.902  30.407  95.752  1.00  0.00           N  
ATOM   2386  H21  G3    75      53.849  30.713  96.713  1.00  0.00           H  
ATOM   2387  H22  G3    75      53.469  31.003  95.061  1.00  0.00           H  
ATOM   2388  N3   G3    75      54.913  28.425  96.270  1.00  0.00           N  
ATOM   2389  C4   G3    75      55.589  27.370  95.733  1.00  0.00           C  
ATOM   2390  C3'  G3    75      57.765  25.254  99.574  1.00  0.00           C  
ATOM   2391  H3'  G3    75      58.699  24.703  99.687  1.00  0.00           H  
ATOM   2392  C2'  G3    75      56.944  24.836  98.297  1.00  0.00           C  
ATOM   2393  H2'  G3    75      57.654  24.528  97.530  1.00  0.00           H  
ATOM   2394  O2'  G3    75      56.105  23.685  98.512  1.00  0.00           O  
ATOM   2395 HO2'  G3    75      56.645  22.927  98.278  1.00  0.00           H  
ATOM   2396  O3'  G3    75      56.922  24.971 100.708  1.00  0.00           O  
ATOM   2397 HO3'  G3    75      56.618  24.070 100.578  1.00  0.00           H  
TER    2398       G3    75 
ATOM   2398 MG    MG    76      35.092  46.645  59.733  1.00  0.00          MG  
TER    2399       MG    76 
ATOM   2399 MG    MG    77      49.502  35.640  55.641  1.00  0.00          MG  
TER    2400       MG    77 
ATOM   2400 MG    MG    78      48.931  39.852  68.768  1.00  0.00          MG  
TER    2401       MG    78 
ATOM   2401 MG    MG    79      36.556  31.282  54.865  1.00  0.00          MG  
TER    2402       MG    79 
ATOM   2402 MG    MG    80      60.923  39.595  72.866  1.00  0.00          MG  
TER    2403       MG    80 
ATOM   2403 MG    MG    81       8.707  51.657  48.984  1.00  0.00          MG  
TER    2404       MG    81 
END
