# Supplementary material for: Modeling the structure of the frameshift-stimulatory pseudoknot in SARS-CoV-2 reveals multiple possible conformers
Source: PLoS Comput Biol. 2021 Jan 19;17(1):e1008603. doi: 10.1371/journal.pcbi.1008603 (PMC7845960; doi:10.1371/journal.pcbi.1008603)
Supplement: S1 Data — Files in.pdb format for each of the model structures presented in the manuscript are included in an archived.zip folder. The files corresponding to the structures shown in Figs 3B, 3E, 3H, 4B, 4E, 4H, 5B, 6A–6F, and 7A–7G are named FigNX_1.pdb, where N is the figure number and X is the letter for the figure panel. These structures represent the most populated of the clusters found in the corresponding MD simulations. The structures of the second- and third-most populated clusters from each of the simulations are in the files named FigNX_2.pdb and FigNX_3.pdb, respectively. (ZIP) [file pcbi.1008603.s006.zip › Fig6B_1.pdb]

ATOM      1 HO5'  U5     1      43.781  51.516  46.719  1.00  0.00           H  
ATOM      2  O5'  U5     1      44.367  50.822  46.409  1.00  0.00           O  
ATOM      3  C5'  U5     1      43.725  49.615  46.831  1.00  0.00           C  
ATOM      4  H5'  U5     1      43.079  49.804  47.689  1.00  0.00           H  
ATOM      5 H5''  U5     1      44.496  48.965  47.244  1.00  0.00           H  
ATOM      6  C4'  U5     1      42.903  48.871  45.788  1.00  0.00           C  
ATOM      7  H4'  U5     1      42.570  47.940  46.247  1.00  0.00           H  
ATOM      8  O4'  U5     1      41.777  49.569  45.418  1.00  0.00           O  
ATOM      9  C1'  U5     1      41.849  49.878  44.032  1.00  0.00           C  
ATOM     10  H1'  U5     1      41.098  49.263  43.538  1.00  0.00           H  
ATOM     11  N1   U5     1      41.413  51.333  43.756  1.00  0.00           N  
ATOM     12  C6   U5     1      42.234  52.426  43.595  1.00  0.00           C  
ATOM     13  H6   U5     1      43.275  52.233  43.810  1.00  0.00           H  
ATOM     14  C5   U5     1      41.850  53.656  43.179  1.00  0.00           C  
ATOM     15  H5   U5     1      42.449  54.555  43.167  1.00  0.00           H  
ATOM     16  C4   U5     1      40.418  53.835  42.908  1.00  0.00           C  
ATOM     17  O4   U5     1      39.968  54.925  42.569  1.00  0.00           O  
ATOM     18  N3   U5     1      39.650  52.745  43.102  1.00  0.00           N  
ATOM     19  H3   U5     1      38.648  52.807  42.990  1.00  0.00           H  
ATOM     20  C2   U5     1      40.032  51.475  43.436  1.00  0.00           C  
ATOM     21  O2   U5     1      39.189  50.587  43.513  1.00  0.00           O  
ATOM     22  C3'  U5     1      43.596  48.365  44.440  1.00  0.00           C  
ATOM     23  H3'  U5     1      44.669  48.353  44.631  1.00  0.00           H  
ATOM     24  C2'  U5     1      43.268  49.576  43.590  1.00  0.00           C  
ATOM     25  H2'  U5     1      43.962  50.360  43.895  1.00  0.00           H  
ATOM     26  O2'  U5     1      43.330  49.387  42.220  1.00  0.00           O  
ATOM     27 HO2'  U5     1      42.717  48.665  42.065  1.00  0.00           H  
ATOM     28  O3'  U5     1      43.150  47.100  43.974  1.00  0.00           O  
ATOM     29  P     U     2      43.762  45.686  44.343  1.00  0.00           P  
ATOM     30  OP1   U     2      45.232  45.646  44.163  1.00  0.00           O  
ATOM     31  OP2   U     2      42.936  44.725  43.673  1.00  0.00           O  
ATOM     32  O5'   U     2      43.374  45.484  45.922  1.00  0.00           O  
ATOM     33  C5'   U     2      44.298  45.683  46.998  1.00  0.00           C  
ATOM     34  H5'   U     2      44.794  46.653  46.972  1.00  0.00           H  
ATOM     35 H5''   U     2      45.056  44.903  46.927  1.00  0.00           H  
ATOM     36  C4'   U     2      43.765  45.522  48.428  1.00  0.00           C  
ATOM     37  H4'   U     2      44.671  45.499  49.033  1.00  0.00           H  
ATOM     38  O4'   U     2      42.992  46.680  48.643  1.00  0.00           O  
ATOM     39  C1'   U     2      41.676  46.348  49.032  1.00  0.00           C  
ATOM     40  H1'   U     2      41.278  46.941  49.856  1.00  0.00           H  
ATOM     41  N1    U     2      40.690  46.695  47.898  1.00  0.00           N  
ATOM     42  C6    U     2      40.365  45.870  46.882  1.00  0.00           C  
ATOM     43  H6    U     2      40.785  44.877  46.816  1.00  0.00           H  
ATOM     44  C5    U     2      39.581  46.271  45.897  1.00  0.00           C  
ATOM     45  H5    U     2      39.280  45.622  45.088  1.00  0.00           H  
ATOM     46  C4    U     2      38.950  47.629  45.824  1.00  0.00           C  
ATOM     47  O4    U     2      38.440  48.199  44.890  1.00  0.00           O  
ATOM     48  N3    U     2      39.443  48.490  46.814  1.00  0.00           N  
ATOM     49  H3    U     2      39.185  49.456  46.669  1.00  0.00           H  
ATOM     50  C2    U     2      40.332  48.029  47.811  1.00  0.00           C  
ATOM     51  O2    U     2      40.812  48.853  48.586  1.00  0.00           O  
ATOM     52  C3'   U     2      42.936  44.298  48.805  1.00  0.00           C  
ATOM     53  H3'   U     2      42.749  43.680  47.926  1.00  0.00           H  
ATOM     54  C2'   U     2      41.727  44.942  49.526  1.00  0.00           C  
ATOM     55  H2'   U     2      40.838  44.358  49.286  1.00  0.00           H  
ATOM     56  O2'   U     2      41.889  45.068  50.944  1.00  0.00           O  
ATOM     57 HO2'   U     2      42.227  44.240  51.294  1.00  0.00           H  
ATOM     58  O3'   U     2      43.679  43.580  49.797  1.00  0.00           O  
ATOM     59  P     U     3      43.182  42.203  50.555  1.00  0.00           P  
ATOM     60  OP1   U     3      44.317  41.309  50.720  1.00  0.00           O  
ATOM     61  OP2   U     3      41.987  41.793  49.801  1.00  0.00           O  
ATOM     62  O5'   U     3      42.608  42.618  51.987  1.00  0.00           O  
ATOM     63  C5'   U     3      43.552  42.896  53.006  1.00  0.00           C  
ATOM     64  H5'   U     3      44.220  43.672  52.632  1.00  0.00           H  
ATOM     65 H5''   U     3      44.051  41.965  53.272  1.00  0.00           H  
ATOM     66  C4'   U     3      42.859  43.385  54.285  1.00  0.00           C  
ATOM     67  H4'   U     3      43.536  43.948  54.928  1.00  0.00           H  
ATOM     68  O4'   U     3      41.871  44.353  53.964  1.00  0.00           O  
ATOM     69  C1'   U     3      40.918  44.410  54.992  1.00  0.00           C  
ATOM     70  H1'   U     3      41.215  45.277  55.581  1.00  0.00           H  
ATOM     71  N1    U     3      39.564  44.520  54.560  1.00  0.00           N  
ATOM     72  C6    U     3      39.197  43.861  53.420  1.00  0.00           C  
ATOM     73  H6    U     3      39.891  43.260  52.852  1.00  0.00           H  
ATOM     74  C5    U     3      37.948  44.000  52.961  1.00  0.00           C  
ATOM     75  H5    U     3      37.532  43.458  52.124  1.00  0.00           H  
ATOM     76  C4    U     3      36.979  44.897  53.591  1.00  0.00           C  
ATOM     77  O4    U     3      35.836  45.112  53.192  1.00  0.00           O  
ATOM     78  N3    U     3      37.407  45.395  54.780  1.00  0.00           N  
ATOM     79  H3    U     3      36.849  46.079  55.271  1.00  0.00           H  
ATOM     80  C2    U     3      38.645  45.233  55.364  1.00  0.00           C  
ATOM     81  O2    U     3      38.923  45.729  56.408  1.00  0.00           O  
ATOM     82  C3'   U     3      42.047  42.314  55.038  1.00  0.00           C  
ATOM     83  H3'   U     3      41.600  41.689  54.265  1.00  0.00           H  
ATOM     84  C2'   U     3      41.054  43.196  55.837  1.00  0.00           C  
ATOM     85  H2'   U     3      40.093  42.707  55.993  1.00  0.00           H  
ATOM     86  O2'   U     3      41.562  43.491  57.179  1.00  0.00           O  
ATOM     87 HO2'   U     3      41.713  42.611  57.533  1.00  0.00           H  
ATOM     88  O3'   U     3      42.872  41.489  55.853  1.00  0.00           O  
ATOM     89  P     G     4      42.171  40.302  56.641  1.00  0.00           P  
ATOM     90  OP1   G     4      43.150  39.335  57.072  1.00  0.00           O  
ATOM     91  OP2   G     4      40.837  39.939  56.141  1.00  0.00           O  
ATOM     92  O5'   G     4      41.787  40.940  58.070  1.00  0.00           O  
ATOM     93  C5'   G     4      42.751  41.377  59.042  1.00  0.00           C  
ATOM     94  H5'   G     4      43.388  42.081  58.507  1.00  0.00           H  
ATOM     95 H5''   G     4      43.322  40.463  59.208  1.00  0.00           H  
ATOM     96  C4'   G     4      42.253  41.995  60.300  1.00  0.00           C  
ATOM     97  H4'   G     4      43.054  42.187  61.014  1.00  0.00           H  
ATOM     98  O4'   G     4      41.486  43.146  60.234  1.00  0.00           O  
ATOM     99  C1'   G     4      40.396  43.173  61.159  1.00  0.00           C  
ATOM    100  H1'   G     4      40.641  43.956  61.876  1.00  0.00           H  
ATOM    101  N9    G     4      39.027  43.449  60.597  1.00  0.00           N  
ATOM    102  C8    G     4      38.590  43.216  59.260  1.00  0.00           C  
ATOM    103  H8    G     4      39.151  42.648  58.533  1.00  0.00           H  
ATOM    104  N7    G     4      37.411  43.714  59.092  1.00  0.00           N  
ATOM    105  C5    G     4      37.026  44.233  60.280  1.00  0.00           C  
ATOM    106  C6    G     4      35.850  44.979  60.627  1.00  0.00           C  
ATOM    107  O6    G     4      34.794  45.209  60.008  1.00  0.00           O  
ATOM    108  N1    G     4      35.737  45.368  61.945  1.00  0.00           N  
ATOM    109  H1    G     4      34.974  45.963  62.237  1.00  0.00           H  
ATOM    110  C2    G     4      36.728  45.066  62.846  1.00  0.00           C  
ATOM    111  N2    G     4      36.532  45.605  63.993  1.00  0.00           N  
ATOM    112  H21   G     4      37.196  45.455  64.739  1.00  0.00           H  
ATOM    113  H22   G     4      35.795  46.267  64.190  1.00  0.00           H  
ATOM    114  N3    G     4      37.877  44.458  62.576  1.00  0.00           N  
ATOM    115  C4    G     4      37.986  44.055  61.228  1.00  0.00           C  
ATOM    116  C3'   G     4      41.319  40.928  61.041  1.00  0.00           C  
ATOM    117  H3'   G     4      40.558  40.466  60.412  1.00  0.00           H  
ATOM    118  C2'   G     4      40.421  41.873  61.873  1.00  0.00           C  
ATOM    119  H2'   G     4      39.468  41.367  62.028  1.00  0.00           H  
ATOM    120  O2'   G     4      41.006  42.155  63.139  1.00  0.00           O  
ATOM    121 HO2'   G     4      41.529  41.383  63.369  1.00  0.00           H  
ATOM    122  O3'   G     4      41.971  40.094  61.958  1.00  0.00           O  
ATOM    123  P     C     5      41.333  38.674  62.288  1.00  0.00           P  
ATOM    124  OP1   C     5      42.350  37.985  63.007  1.00  0.00           O  
ATOM    125  OP2   C     5      40.862  38.026  61.005  1.00  0.00           O  
ATOM    126  O5'   C     5      40.061  38.912  63.182  1.00  0.00           O  
ATOM    127  C5'   C     5      40.252  39.224  64.605  1.00  0.00           C  
ATOM    128  H5'   C     5      41.103  39.887  64.757  1.00  0.00           H  
ATOM    129 H5''   C     5      40.332  38.229  65.043  1.00  0.00           H  
ATOM    130  C4'   C     5      39.084  39.959  65.223  1.00  0.00           C  
ATOM    131  H4'   C     5      39.452  40.377  66.160  1.00  0.00           H  
ATOM    132  O4'   C     5      38.571  41.016  64.457  1.00  0.00           O  
ATOM    133  C1'   C     5      37.248  41.284  64.917  1.00  0.00           C  
ATOM    134  H1'   C     5      37.243  42.241  65.439  1.00  0.00           H  
ATOM    135  N1    C     5      36.299  41.359  63.714  1.00  0.00           N  
ATOM    136  C6    C     5      36.649  40.755  62.496  1.00  0.00           C  
ATOM    137  H6    C     5      37.520  40.124  62.398  1.00  0.00           H  
ATOM    138  C5    C     5      35.910  41.021  61.394  1.00  0.00           C  
ATOM    139  H5    C     5      36.237  40.675  60.424  1.00  0.00           H  
ATOM    140  C4    C     5      34.790  41.831  61.597  1.00  0.00           C  
ATOM    141  N4    C     5      34.049  42.091  60.585  1.00  0.00           N  
ATOM    142  H41   C     5      33.171  42.586  60.655  1.00  0.00           H  
ATOM    143  H42   C     5      34.371  41.703  59.710  1.00  0.00           H  
ATOM    144  N3    C     5      34.405  42.285  62.733  1.00  0.00           N  
ATOM    145  C2    C     5      35.202  42.130  63.777  1.00  0.00           C  
ATOM    146  O2    C     5      34.917  42.809  64.763  1.00  0.00           O  
ATOM    147  C3'   C     5      37.868  39.070  65.589  1.00  0.00           C  
ATOM    148  H3'   C     5      37.569  38.534  64.688  1.00  0.00           H  
ATOM    149  C2'   C     5      36.852  40.161  65.832  1.00  0.00           C  
ATOM    150  H2'   C     5      35.834  39.872  65.569  1.00  0.00           H  
ATOM    151  O2'   C     5      36.859  40.734  67.124  1.00  0.00           O  
ATOM    152 HO2'   C     5      36.657  40.114  67.829  1.00  0.00           H  
ATOM    153  O3'   C     5      38.020  38.075  66.593  1.00  0.00           O  
ATOM    154  P     G     6      36.765  37.200  67.101  1.00  0.00           P  
ATOM    155  OP1   G     6      37.241  35.964  67.674  1.00  0.00           O  
ATOM    156  OP2   G     6      35.853  37.151  65.931  1.00  0.00           O  
ATOM    157  O5'   G     6      35.987  38.043  68.293  1.00  0.00           O  
ATOM    158  C5'   G     6      36.235  38.041  69.705  1.00  0.00           C  
ATOM    159  H5'   G     6      37.305  38.244  69.673  1.00  0.00           H  
ATOM    160 H5''   G     6      36.050  37.045  70.108  1.00  0.00           H  
ATOM    161  C4'   G     6      35.593  39.082  70.602  1.00  0.00           C  
ATOM    162  H4'   G     6      36.142  39.176  71.539  1.00  0.00           H  
ATOM    163  O4'   G     6      35.689  40.365  69.941  1.00  0.00           O  
ATOM    164  C1'   G     6      34.448  41.020  70.219  1.00  0.00           C  
ATOM    165  H1'   G     6      34.664  41.990  70.666  1.00  0.00           H  
ATOM    166  N9    G     6      33.586  41.174  68.977  1.00  0.00           N  
ATOM    167  C8    G     6      33.746  40.599  67.736  1.00  0.00           C  
ATOM    168  H8    G     6      34.563  39.906  67.599  1.00  0.00           H  
ATOM    169  N7    G     6      32.952  40.952  66.796  1.00  0.00           N  
ATOM    170  C5    G     6      32.176  41.934  67.448  1.00  0.00           C  
ATOM    171  C6    G     6      31.023  42.696  67.008  1.00  0.00           C  
ATOM    172  O6    G     6      30.515  42.793  65.883  1.00  0.00           O  
ATOM    173  N1    G     6      30.401  43.392  67.996  1.00  0.00           N  
ATOM    174  H1    G     6      29.681  44.043  67.715  1.00  0.00           H  
ATOM    175  C2    G     6      30.881  43.521  69.239  1.00  0.00           C  
ATOM    176  N2    G     6      30.229  44.239  70.067  1.00  0.00           N  
ATOM    177  H21   G     6      30.425  44.208  71.057  1.00  0.00           H  
ATOM    178  H22   G     6      29.356  44.643  69.758  1.00  0.00           H  
ATOM    179  N3    G     6      31.877  42.823  69.697  1.00  0.00           N  
ATOM    180  C4    G     6      32.539  42.092  68.761  1.00  0.00           C  
ATOM    181  C3'   G     6      34.114  38.751  70.791  1.00  0.00           C  
ATOM    182  H3'   G     6      33.672  38.614  69.804  1.00  0.00           H  
ATOM    183  C2'   G     6      33.783  40.113  71.267  1.00  0.00           C  
ATOM    184  H2'   G     6      32.733  40.401  71.312  1.00  0.00           H  
ATOM    185  O2'   G     6      34.427  40.481  72.534  1.00  0.00           O  
ATOM    186 HO2'   G     6      33.763  40.530  73.226  1.00  0.00           H  
ATOM    187  O3'   G     6      33.921  37.595  71.636  1.00  0.00           O  
ATOM    188  P     G     7      32.676  36.664  71.436  1.00  0.00           P  
ATOM    189  OP1   G     7      32.715  35.614  72.435  1.00  0.00           O  
ATOM    190  OP2   G     7      32.569  36.311  70.004  1.00  0.00           O  
ATOM    191  O5'   G     7      31.368  37.440  71.804  1.00  0.00           O  
ATOM    192  C5'   G     7      31.199  37.951  73.149  1.00  0.00           C  
ATOM    193  H5'   G     7      32.119  38.457  73.441  1.00  0.00           H  
ATOM    194 H5''   G     7      31.052  37.084  73.793  1.00  0.00           H  
ATOM    195  C4'   G     7      29.969  38.890  73.337  1.00  0.00           C  
ATOM    196  H4'   G     7      30.009  39.126  74.400  1.00  0.00           H  
ATOM    197  O4'   G     7      30.288  40.014  72.517  1.00  0.00           O  
ATOM    198  C1'   G     7      29.078  40.546  71.987  1.00  0.00           C  
ATOM    199  H1'   G     7      29.018  41.576  72.337  1.00  0.00           H  
ATOM    200  N9    G     7      29.106  40.440  70.517  1.00  0.00           N  
ATOM    201  C8    G     7      29.779  39.587  69.677  1.00  0.00           C  
ATOM    202  H8    G     7      30.418  38.786  70.019  1.00  0.00           H  
ATOM    203  N7    G     7      29.491  39.780  68.398  1.00  0.00           N  
ATOM    204  C5    G     7      28.509  40.755  68.410  1.00  0.00           C  
ATOM    205  C6    G     7      27.623  41.226  67.404  1.00  0.00           C  
ATOM    206  O6    G     7      27.719  40.989  66.169  1.00  0.00           O  
ATOM    207  N1    G     7      26.602  42.020  67.836  1.00  0.00           N  
ATOM    208  H1    G     7      25.988  42.504  67.197  1.00  0.00           H  
ATOM    209  C2    G     7      26.381  42.380  69.099  1.00  0.00           C  
ATOM    210  N2    G     7      25.205  42.899  69.425  1.00  0.00           N  
ATOM    211  H21   G     7      25.018  42.879  70.417  1.00  0.00           H  
ATOM    212  H22   G     7      24.470  43.040  68.747  1.00  0.00           H  
ATOM    213  N3    G     7      27.152  41.960  70.055  1.00  0.00           N  
ATOM    214  C4    G     7      28.200  41.108  69.684  1.00  0.00           C  
ATOM    215  C3'   G     7      28.667  38.263  72.835  1.00  0.00           C  
ATOM    216  H3'   G     7      28.723  37.764  71.868  1.00  0.00           H  
ATOM    217  C2'   G     7      27.952  39.622  72.607  1.00  0.00           C  
ATOM    218  H2'   G     7      27.048  39.476  72.016  1.00  0.00           H  
ATOM    219  O2'   G     7      27.545  40.037  73.909  1.00  0.00           O  
ATOM    220 HO2'   G     7      26.834  40.681  73.958  1.00  0.00           H  
ATOM    221  O3'   G     7      28.107  37.360  73.761  1.00  0.00           O  
ATOM    222  P     U     8      27.249  36.188  73.311  1.00  0.00           P  
ATOM    223  OP1   U     8      26.709  35.593  74.584  1.00  0.00           O  
ATOM    224  OP2   U     8      28.066  35.309  72.460  1.00  0.00           O  
ATOM    225  O5'   U     8      26.036  36.842  72.605  1.00  0.00           O  
ATOM    226  C5'   U     8      24.920  37.400  73.304  1.00  0.00           C  
ATOM    227  H5'   U     8      25.379  38.099  74.003  1.00  0.00           H  
ATOM    228 H5''   U     8      24.383  36.692  73.936  1.00  0.00           H  
ATOM    229  C4'   U     8      23.919  38.123  72.330  1.00  0.00           C  
ATOM    230  H4'   U     8      23.120  38.499  72.969  1.00  0.00           H  
ATOM    231  O4'   U     8      24.576  39.227  71.584  1.00  0.00           O  
ATOM    232  C1'   U     8      23.926  39.349  70.347  1.00  0.00           C  
ATOM    233  H1'   U     8      23.446  40.325  70.274  1.00  0.00           H  
ATOM    234  N1    U     8      24.784  39.104  69.152  1.00  0.00           N  
ATOM    235  C6    U     8      25.843  38.238  69.157  1.00  0.00           C  
ATOM    236  H6    U     8      26.261  37.796  70.049  1.00  0.00           H  
ATOM    237  C5    U     8      26.546  37.980  68.001  1.00  0.00           C  
ATOM    238  H5    U     8      27.456  37.406  68.098  1.00  0.00           H  
ATOM    239  C4    U     8      26.086  38.461  66.680  1.00  0.00           C  
ATOM    240  O4    U     8      26.662  38.280  65.637  1.00  0.00           O  
ATOM    241  N3    U     8      24.934  39.257  66.719  1.00  0.00           N  
ATOM    242  H3    U     8      24.659  39.653  65.831  1.00  0.00           H  
ATOM    243  C2    U     8      24.309  39.638  67.903  1.00  0.00           C  
ATOM    244  O2    U     8      23.443  40.482  67.735  1.00  0.00           O  
ATOM    245  C3'   U     8      23.393  37.285  71.232  1.00  0.00           C  
ATOM    246  H3'   U     8      24.231  36.753  70.781  1.00  0.00           H  
ATOM    247  C2'   U     8      22.773  38.314  70.255  1.00  0.00           C  
ATOM    248  H2'   U     8      22.640  37.991  69.223  1.00  0.00           H  
ATOM    249  O2'   U     8      21.548  38.903  70.764  1.00  0.00           O  
ATOM    250 HO2'   U     8      21.790  39.222  71.636  1.00  0.00           H  
ATOM    251  O3'   U     8      22.438  36.289  71.698  1.00  0.00           O  
ATOM    252  P     G     9      22.161  34.939  71.035  1.00  0.00           P  
ATOM    253  OP1   G     9      21.505  34.110  72.088  1.00  0.00           O  
ATOM    254  OP2   G     9      23.448  34.502  70.542  1.00  0.00           O  
ATOM    255  O5'   G     9      21.254  35.288  69.857  1.00  0.00           O  
ATOM    256  C5'   G     9      19.924  35.751  70.174  1.00  0.00           C  
ATOM    257  H5'   G     9      19.923  36.598  70.860  1.00  0.00           H  
ATOM    258 H5''   G     9      19.385  34.934  70.655  1.00  0.00           H  
ATOM    259  C4'   G     9      19.170  36.214  68.867  1.00  0.00           C  
ATOM    260  H4'   G     9      18.194  36.582  69.184  1.00  0.00           H  
ATOM    261  O4'   G     9      20.004  37.239  68.280  1.00  0.00           O  
ATOM    262  C1'   G     9      19.922  37.119  66.903  1.00  0.00           C  
ATOM    263  H1'   G     9      19.655  38.084  66.472  1.00  0.00           H  
ATOM    264  N9    G     9      21.250  36.623  66.233  1.00  0.00           N  
ATOM    265  C8    G     9      22.372  36.255  66.830  1.00  0.00           C  
ATOM    266  H8    G     9      22.405  36.224  67.909  1.00  0.00           H  
ATOM    267  N7    G     9      23.345  36.076  65.966  1.00  0.00           N  
ATOM    268  C5    G     9      22.786  36.285  64.730  1.00  0.00           C  
ATOM    269  C6    G     9      23.347  36.458  63.398  1.00  0.00           C  
ATOM    270  O6    G     9      24.513  36.191  63.021  1.00  0.00           O  
ATOM    271  N1    G     9      22.381  36.768  62.467  1.00  0.00           N  
ATOM    272  H1    G     9      22.665  36.781  61.498  1.00  0.00           H  
ATOM    273  C2    G     9      21.101  37.133  62.794  1.00  0.00           C  
ATOM    274  N2    G     9      20.375  37.449  61.686  1.00  0.00           N  
ATOM    275  H21   G     9      20.778  37.326  60.768  1.00  0.00           H  
ATOM    276  H22   G     9      19.435  37.761  61.887  1.00  0.00           H  
ATOM    277  N3    G     9      20.508  36.995  64.015  1.00  0.00           N  
ATOM    278  C4    G     9      21.472  36.627  64.930  1.00  0.00           C  
ATOM    279  C3'   G     9      19.082  35.096  67.876  1.00  0.00           C  
ATOM    280  H3'   G     9      20.063  34.624  67.807  1.00  0.00           H  
ATOM    281  C2'   G     9      18.884  36.009  66.692  1.00  0.00           C  
ATOM    282  H2'   G     9      19.149  35.457  65.790  1.00  0.00           H  
ATOM    283  O2'   G     9      17.564  36.671  66.475  1.00  0.00           O  
ATOM    284 HO2'   G     9      17.280  36.608  65.560  1.00  0.00           H  
ATOM    285  O3'   G     9      18.006  34.288  68.171  1.00  0.00           O  
ATOM    286  P     U    10      18.221  32.678  68.104  1.00  0.00           P  
ATOM    287  OP1   U    10      17.115  32.092  68.909  1.00  0.00           O  
ATOM    288  OP2   U    10      19.599  32.360  68.415  1.00  0.00           O  
ATOM    289  O5'   U    10      17.982  32.245  66.595  1.00  0.00           O  
ATOM    290  C5'   U    10      16.707  32.656  65.987  1.00  0.00           C  
ATOM    291  H5'   U    10      16.196  33.388  66.613  1.00  0.00           H  
ATOM    292 H5''   U    10      16.033  31.799  65.968  1.00  0.00           H  
ATOM    293  C4'   U    10      16.801  33.195  64.578  1.00  0.00           C  
ATOM    294  H4'   U    10      15.926  33.734  64.216  1.00  0.00           H  
ATOM    295  O4'   U    10      17.942  34.016  64.448  1.00  0.00           O  
ATOM    296  C1'   U    10      18.640  33.813  63.160  1.00  0.00           C  
ATOM    297  H1'   U    10      18.652  34.757  62.616  1.00  0.00           H  
ATOM    298  N1    U    10      20.065  33.353  63.397  1.00  0.00           N  
ATOM    299  C6    U    10      20.596  33.008  64.597  1.00  0.00           C  
ATOM    300  H6    U    10      19.969  32.813  65.455  1.00  0.00           H  
ATOM    301  C5    U    10      21.931  32.751  64.696  1.00  0.00           C  
ATOM    302  H5    U    10      22.348  32.482  65.655  1.00  0.00           H  
ATOM    303  C4    U    10      22.877  32.939  63.607  1.00  0.00           C  
ATOM    304  O4    U    10      24.092  32.563  63.577  1.00  0.00           O  
ATOM    305  N3    U    10      22.326  33.466  62.505  1.00  0.00           N  
ATOM    306  H3    U    10      22.902  33.670  61.701  1.00  0.00           H  
ATOM    307  C2    U    10      20.922  33.569  62.295  1.00  0.00           C  
ATOM    308  O2    U    10      20.506  33.948  61.190  1.00  0.00           O  
ATOM    309  C3'   U    10      17.083  32.025  63.613  1.00  0.00           C  
ATOM    310  H3'   U    10      17.733  31.323  64.137  1.00  0.00           H  
ATOM    311  C2'   U    10      17.893  32.784  62.407  1.00  0.00           C  
ATOM    312  H2'   U    10      18.545  32.051  61.933  1.00  0.00           H  
ATOM    313  O2'   U    10      16.988  33.467  61.480  1.00  0.00           O  
ATOM    314 HO2'   U    10      16.984  33.080  60.602  1.00  0.00           H  
ATOM    315  O3'   U    10      15.889  31.337  63.210  1.00  0.00           O  
ATOM    316  P     A    11      15.997  29.806  62.655  1.00  0.00           P  
ATOM    317  OP1   A    11      14.609  29.335  62.368  1.00  0.00           O  
ATOM    318  OP2   A    11      16.734  29.078  63.736  1.00  0.00           O  
ATOM    319  O5'   A    11      16.833  29.650  61.349  1.00  0.00           O  
ATOM    320  C5'   A    11      16.407  30.257  60.134  1.00  0.00           C  
ATOM    321  H5'   A    11      15.853  31.169  60.356  1.00  0.00           H  
ATOM    322 H5''   A    11      15.694  29.628  59.599  1.00  0.00           H  
ATOM    323  C4'   A    11      17.484  30.574  59.117  1.00  0.00           C  
ATOM    324  H4'   A    11      16.879  31.042  58.340  1.00  0.00           H  
ATOM    325  O4'   A    11      18.390  31.606  59.578  1.00  0.00           O  
ATOM    326  C1'   A    11      19.618  31.384  58.864  1.00  0.00           C  
ATOM    327  H1'   A    11      19.957  32.284  58.351  1.00  0.00           H  
ATOM    328  N9    A    11      20.689  30.965  59.775  1.00  0.00           N  
ATOM    329  C8    A    11      20.611  30.674  61.068  1.00  0.00           C  
ATOM    330  H8    A    11      19.696  30.627  61.639  1.00  0.00           H  
ATOM    331  N7    A    11      21.780  30.424  61.600  1.00  0.00           N  
ATOM    332  C5    A    11      22.719  30.670  60.557  1.00  0.00           C  
ATOM    333  C6    A    11      24.123  30.778  60.386  1.00  0.00           C  
ATOM    334  N6    A    11      24.946  30.830  61.459  1.00  0.00           N  
ATOM    335  H61   A    11      24.568  30.626  62.373  1.00  0.00           H  
ATOM    336  H62   A    11      25.921  31.020  61.280  1.00  0.00           H  
ATOM    337  N1    A    11      24.749  30.978  59.257  1.00  0.00           N  
ATOM    338  C2    A    11      23.928  31.241  58.257  1.00  0.00           C  
ATOM    339  H2    A    11      24.420  31.263  57.295  1.00  0.00           H  
ATOM    340  N3    A    11      22.605  31.335  58.209  1.00  0.00           N  
ATOM    341  C4    A    11      22.053  31.014  59.428  1.00  0.00           C  
ATOM    342  C3'   A    11      18.290  29.438  58.462  1.00  0.00           C  
ATOM    343  H3'   A    11      18.720  28.812  59.243  1.00  0.00           H  
ATOM    344  C2'   A    11      19.434  30.283  57.766  1.00  0.00           C  
ATOM    345  H2'   A    11      20.298  29.625  57.677  1.00  0.00           H  
ATOM    346  O2'   A    11      19.042  30.844  56.540  1.00  0.00           O  
ATOM    347 HO2'   A    11      19.829  31.328  56.278  1.00  0.00           H  
ATOM    348  O3'   A    11      17.460  28.754  57.619  1.00  0.00           O  
ATOM    349  P     A    12      17.767  27.285  57.215  1.00  0.00           P  
ATOM    350  OP1   A    12      16.729  26.821  56.349  1.00  0.00           O  
ATOM    351  OP2   A    12      18.182  26.519  58.413  1.00  0.00           O  
ATOM    352  O5'   A    12      19.073  27.332  56.345  1.00  0.00           O  
ATOM    353  C5'   A    12      19.096  27.905  55.002  1.00  0.00           C  
ATOM    354  H5'   A    12      18.610  28.878  54.934  1.00  0.00           H  
ATOM    355 H5''   A    12      18.615  27.265  54.262  1.00  0.00           H  
ATOM    356  C4'   A    12      20.538  28.158  54.464  1.00  0.00           C  
ATOM    357  H4'   A    12      20.473  28.709  53.526  1.00  0.00           H  
ATOM    358  O4'   A    12      21.280  28.935  55.462  1.00  0.00           O  
ATOM    359  C1'   A    12      22.639  28.556  55.313  1.00  0.00           C  
ATOM    360  H1'   A    12      23.177  29.448  54.992  1.00  0.00           H  
ATOM    361  N9    A    12      23.141  28.094  56.585  1.00  0.00           N  
ATOM    362  C8    A    12      22.474  27.532  57.641  1.00  0.00           C  
ATOM    363  H8    A    12      21.420  27.297  57.643  1.00  0.00           H  
ATOM    364  N7    A    12      23.159  27.343  58.718  1.00  0.00           N  
ATOM    365  C5    A    12      24.462  27.774  58.289  1.00  0.00           C  
ATOM    366  C6    A    12      25.633  27.965  58.940  1.00  0.00           C  
ATOM    367  N6    A    12      25.836  27.775  60.191  1.00  0.00           N  
ATOM    368  H61   A    12      26.646  28.207  60.612  1.00  0.00           H  
ATOM    369  H62   A    12      24.982  27.683  60.722  1.00  0.00           H  
ATOM    370  N1    A    12      26.671  28.354  58.280  1.00  0.00           N  
ATOM    371  C2    A    12      26.604  28.690  57.021  1.00  0.00           C  
ATOM    372  H2    A    12      27.462  29.160  56.563  1.00  0.00           H  
ATOM    373  N3    A    12      25.536  28.605  56.243  1.00  0.00           N  
ATOM    374  C4    A    12      24.465  28.175  56.982  1.00  0.00           C  
ATOM    375  C3'   A    12      21.351  26.880  54.223  1.00  0.00           C  
ATOM    376  H3'   A    12      21.325  26.165  55.045  1.00  0.00           H  
ATOM    377  C2'   A    12      22.795  27.463  54.290  1.00  0.00           C  
ATOM    378  H2'   A    12      23.516  26.709  54.605  1.00  0.00           H  
ATOM    379  O2'   A    12      23.152  28.115  52.997  1.00  0.00           O  
ATOM    380 HO2'   A    12      22.491  27.952  52.320  1.00  0.00           H  
ATOM    381  O3'   A    12      21.053  26.260  52.919  1.00  0.00           O  
ATOM    382  P     G    13      21.599  24.827  52.483  1.00  0.00           P  
ATOM    383  OP1   G    13      21.002  24.609  51.163  1.00  0.00           O  
ATOM    384  OP2   G    13      21.233  23.865  53.584  1.00  0.00           O  
ATOM    385  O5'   G    13      23.187  24.877  52.477  1.00  0.00           O  
ATOM    386  C5'   G    13      23.860  25.357  51.264  1.00  0.00           C  
ATOM    387  H5'   G    13      23.662  26.405  51.038  1.00  0.00           H  
ATOM    388 H5''   G    13      23.448  24.759  50.451  1.00  0.00           H  
ATOM    389  C4'   G    13      25.351  25.092  51.283  1.00  0.00           C  
ATOM    390  H4'   G    13      25.775  25.187  50.283  1.00  0.00           H  
ATOM    391  O4'   G    13      25.968  25.931  52.248  1.00  0.00           O  
ATOM    392  C1'   G    13      26.965  25.167  52.958  1.00  0.00           C  
ATOM    393  H1'   G    13      27.920  25.684  52.863  1.00  0.00           H  
ATOM    394  N9    G    13      26.490  25.093  54.341  1.00  0.00           N  
ATOM    395  C8    G    13      25.233  24.848  54.950  1.00  0.00           C  
ATOM    396  H8    G    13      24.311  24.670  54.417  1.00  0.00           H  
ATOM    397  N7    G    13      25.241  24.710  56.210  1.00  0.00           N  
ATOM    398  C5    G    13      26.553  24.965  56.583  1.00  0.00           C  
ATOM    399  C6    G    13      27.207  24.981  57.853  1.00  0.00           C  
ATOM    400  O6    G    13      26.649  24.795  58.904  1.00  0.00           O  
ATOM    401  N1    G    13      28.590  25.126  57.818  1.00  0.00           N  
ATOM    402  H1    G    13      29.133  25.331  58.645  1.00  0.00           H  
ATOM    403  C2    G    13      29.224  25.321  56.627  1.00  0.00           C  
ATOM    404  N2    G    13      30.455  25.264  56.753  1.00  0.00           N  
ATOM    405  H21   G    13      30.897  25.051  57.635  1.00  0.00           H  
ATOM    406  H22   G    13      31.034  25.195  55.928  1.00  0.00           H  
ATOM    407  N3    G    13      28.702  25.310  55.433  1.00  0.00           N  
ATOM    408  C4    G    13      27.347  25.133  55.425  1.00  0.00           C  
ATOM    409  C3'   G    13      25.710  23.596  51.625  1.00  0.00           C  
ATOM    410  H3'   G    13      24.947  23.206  52.299  1.00  0.00           H  
ATOM    411  C2'   G    13      27.061  23.748  52.329  1.00  0.00           C  
ATOM    412  H2'   G    13      27.065  22.982  53.104  1.00  0.00           H  
ATOM    413  O2'   G    13      28.130  23.622  51.553  1.00  0.00           O  
ATOM    414 HO2'   G    13      28.943  23.688  52.059  1.00  0.00           H  
ATOM    415  O3'   G    13      25.669  22.780  50.446  1.00  0.00           O  
ATOM    416  P     U    14      25.151  21.313  50.620  1.00  0.00           P  
ATOM    417  OP1   U    14      25.336  20.683  49.289  1.00  0.00           O  
ATOM    418  OP2   U    14      23.819  21.286  51.264  1.00  0.00           O  
ATOM    419  O5'   U    14      26.244  20.614  51.530  1.00  0.00           O  
ATOM    420  C5'   U    14      27.593  20.303  51.086  1.00  0.00           C  
ATOM    421  H5'   U    14      27.958  21.170  50.534  1.00  0.00           H  
ATOM    422 H5''   U    14      27.504  19.445  50.420  1.00  0.00           H  
ATOM    423  C4'   U    14      28.583  20.037  52.249  1.00  0.00           C  
ATOM    424  H4'   U    14      29.601  19.967  51.865  1.00  0.00           H  
ATOM    425  O4'   U    14      28.450  21.033  53.247  1.00  0.00           O  
ATOM    426  C1'   U    14      28.511  20.482  54.519  1.00  0.00           C  
ATOM    427  H1'   U    14      29.386  20.915  55.003  1.00  0.00           H  
ATOM    428  N1    U    14      27.322  20.775  55.289  1.00  0.00           N  
ATOM    429  C6    U    14      26.055  20.180  55.071  1.00  0.00           C  
ATOM    430  H6    U    14      25.996  19.629  54.144  1.00  0.00           H  
ATOM    431  C5    U    14      25.088  20.163  55.956  1.00  0.00           C  
ATOM    432  H5    U    14      24.149  19.700  55.691  1.00  0.00           H  
ATOM    433  C4    U    14      25.211  20.727  57.253  1.00  0.00           C  
ATOM    434  O4    U    14      24.404  20.719  58.148  1.00  0.00           O  
ATOM    435  N3    U    14      26.459  21.420  57.440  1.00  0.00           N  
ATOM    436  H3    U    14      26.654  21.856  58.330  1.00  0.00           H  
ATOM    437  C2    U    14      27.485  21.465  56.493  1.00  0.00           C  
ATOM    438  O2    U    14      28.405  22.269  56.699  1.00  0.00           O  
ATOM    439  C3'   U    14      28.280  18.699  52.964  1.00  0.00           C  
ATOM    440  H3'   U    14      27.232  18.399  52.966  1.00  0.00           H  
ATOM    441  C2'   U    14      28.671  18.954  54.377  1.00  0.00           C  
ATOM    442  H2'   U    14      28.062  18.395  55.087  1.00  0.00           H  
ATOM    443  O2'   U    14      29.963  18.659  54.675  1.00  0.00           O  
ATOM    444 HO2'   U    14      30.224  17.775  54.404  1.00  0.00           H  
ATOM    445  O3'   U    14      28.946  17.743  52.193  1.00  0.00           O  
ATOM    446  P     G    15      28.839  16.209  52.530  1.00  0.00           P  
ATOM    447  OP1   G    15      29.177  15.465  51.259  1.00  0.00           O  
ATOM    448  OP2   G    15      27.568  15.966  53.203  1.00  0.00           O  
ATOM    449  O5'   G    15      29.994  15.928  53.533  1.00  0.00           O  
ATOM    450  C5'   G    15      31.388  15.967  53.206  1.00  0.00           C  
ATOM    451  H5'   G    15      31.675  16.991  52.968  1.00  0.00           H  
ATOM    452 H5''   G    15      31.560  15.213  52.438  1.00  0.00           H  
ATOM    453  C4'   G    15      32.340  15.558  54.333  1.00  0.00           C  
ATOM    454  H4'   G    15      33.355  15.914  54.154  1.00  0.00           H  
ATOM    455  O4'   G    15      31.950  16.083  55.554  1.00  0.00           O  
ATOM    456  C1'   G    15      31.806  15.061  56.587  1.00  0.00           C  
ATOM    457  H1'   G    15      32.685  15.059  57.231  1.00  0.00           H  
ATOM    458  N9    G    15      30.656  15.416  57.382  1.00  0.00           N  
ATOM    459  C8    G    15      29.350  15.589  57.071  1.00  0.00           C  
ATOM    460  H8    G    15      29.099  15.594  56.021  1.00  0.00           H  
ATOM    461  N7    G    15      28.539  15.724  58.053  1.00  0.00           N  
ATOM    462  C5    G    15      29.380  15.589  59.173  1.00  0.00           C  
ATOM    463  C6    G    15      29.040  15.599  60.537  1.00  0.00           C  
ATOM    464  O6    G    15      27.974  15.691  60.999  1.00  0.00           O  
ATOM    465  N1    G    15      30.125  15.486  61.397  1.00  0.00           N  
ATOM    466  H1    G    15      29.990  15.755  62.362  1.00  0.00           H  
ATOM    467  C2    G    15      31.387  15.381  60.876  1.00  0.00           C  
ATOM    468  N2    G    15      32.407  15.306  61.637  1.00  0.00           N  
ATOM    469  H21   G    15      33.299  15.100  61.209  1.00  0.00           H  
ATOM    470  H22   G    15      32.124  15.142  62.593  1.00  0.00           H  
ATOM    471  N3    G    15      31.769  15.352  59.630  1.00  0.00           N  
ATOM    472  C4    G    15      30.679  15.542  58.772  1.00  0.00           C  
ATOM    473  C3'   G    15      32.512  13.999  54.476  1.00  0.00           C  
ATOM    474  H3'   G    15      32.189  13.537  53.543  1.00  0.00           H  
ATOM    475  C2'   G    15      31.645  13.712  55.738  1.00  0.00           C  
ATOM    476  H2'   G    15      30.594  13.574  55.486  1.00  0.00           H  
ATOM    477  O2'   G    15      32.113  12.541  56.438  1.00  0.00           O  
ATOM    478 HO2'   G    15      32.250  11.846  55.789  1.00  0.00           H  
ATOM    479  O3'   G    15      33.895  13.613  54.824  1.00  0.00           O  
ATOM    480  P     C    16      34.819  13.117  53.585  1.00  0.00           P  
ATOM    481  OP1   C    16      36.165  12.613  54.128  1.00  0.00           O  
ATOM    482  OP2   C    16      34.816  14.171  52.565  1.00  0.00           O  
ATOM    483  O5'   C    16      34.038  11.795  52.996  1.00  0.00           O  
ATOM    484  C5'   C    16      34.308  10.632  53.601  1.00  0.00           C  
ATOM    485  H5'   C    16      34.705  10.714  54.613  1.00  0.00           H  
ATOM    486 H5''   C    16      35.013  10.181  52.903  1.00  0.00           H  
ATOM    487  C4'   C    16      32.935   9.806  53.732  1.00  0.00           C  
ATOM    488  H4'   C    16      33.084   8.938  54.374  1.00  0.00           H  
ATOM    489  O4'   C    16      32.072  10.573  54.594  1.00  0.00           O  
ATOM    490  C1'   C    16      30.776   9.954  54.528  1.00  0.00           C  
ATOM    491  H1'   C    16      30.631   9.187  55.288  1.00  0.00           H  
ATOM    492  N1    C    16      29.759  11.080  54.602  1.00  0.00           N  
ATOM    493  C6    C    16      29.424  11.879  53.581  1.00  0.00           C  
ATOM    494  H6    C    16      30.070  11.877  52.716  1.00  0.00           H  
ATOM    495  C5    C    16      28.351  12.735  53.592  1.00  0.00           C  
ATOM    496  H5    C    16      28.109  13.275  52.688  1.00  0.00           H  
ATOM    497  C4    C    16      27.555  12.724  54.770  1.00  0.00           C  
ATOM    498  N4    C    16      26.537  13.510  54.973  1.00  0.00           N  
ATOM    499  H41   C    16      26.111  13.347  55.874  1.00  0.00           H  
ATOM    500  H42   C    16      26.398  14.352  54.432  1.00  0.00           H  
ATOM    501  N3    C    16      27.880  11.932  55.781  1.00  0.00           N  
ATOM    502  C2    C    16      28.977  11.157  55.757  1.00  0.00           C  
ATOM    503  O2    C    16      29.266  10.533  56.777  1.00  0.00           O  
ATOM    504  C3'   C    16      32.147   9.488  52.518  1.00  0.00           C  
ATOM    505  H3'   C    16      32.175  10.384  51.897  1.00  0.00           H  
ATOM    506  C2'   C    16      30.753   9.233  53.136  1.00  0.00           C  
ATOM    507  H2'   C    16      30.002   9.591  52.431  1.00  0.00           H  
ATOM    508  O2'   C    16      30.549   7.865  53.486  1.00  0.00           O  
ATOM    509 HO2'   C    16      29.985   7.461  52.823  1.00  0.00           H  
ATOM    510  O3'   C    16      32.642   8.414  51.667  1.00  0.00           O  
ATOM    511  P     A    17      31.965   8.139  50.252  1.00  0.00           P  
ATOM    512  OP1   A    17      32.781   7.111  49.586  1.00  0.00           O  
ATOM    513  OP2   A    17      31.890   9.435  49.559  1.00  0.00           O  
ATOM    514  O5'   A    17      30.446   7.676  50.375  1.00  0.00           O  
ATOM    515  C5'   A    17      29.642   7.306  49.199  1.00  0.00           C  
ATOM    516  H5'   A    17      30.248   6.849  48.416  1.00  0.00           H  
ATOM    517 H5''   A    17      29.285   8.199  48.685  1.00  0.00           H  
ATOM    518  C4'   A    17      28.444   6.373  49.431  1.00  0.00           C  
ATOM    519  H4'   A    17      27.835   6.201  48.544  1.00  0.00           H  
ATOM    520  O4'   A    17      28.958   5.131  49.855  1.00  0.00           O  
ATOM    521  C1'   A    17      28.076   4.492  50.715  1.00  0.00           C  
ATOM    522  H1'   A    17      27.693   3.514  50.425  1.00  0.00           H  
ATOM    523  N9    A    17      28.651   4.386  52.080  1.00  0.00           N  
ATOM    524  C8    A    17      29.969   4.471  52.438  1.00  0.00           C  
ATOM    525  H8    A    17      30.785   4.732  51.780  1.00  0.00           H  
ATOM    526  N7    A    17      30.159   4.340  53.727  1.00  0.00           N  
ATOM    527  C5    A    17      28.924   4.068  54.217  1.00  0.00           C  
ATOM    528  C6    A    17      28.442   3.733  55.425  1.00  0.00           C  
ATOM    529  N6    A    17      29.137   3.762  56.497  1.00  0.00           N  
ATOM    530  H61   A    17      30.047   4.197  56.442  1.00  0.00           H  
ATOM    531  H62   A    17      28.662   3.607  57.374  1.00  0.00           H  
ATOM    532  N1    A    17      27.144   3.568  55.674  1.00  0.00           N  
ATOM    533  C2    A    17      26.308   3.542  54.668  1.00  0.00           C  
ATOM    534  H2    A    17      25.266   3.463  54.942  1.00  0.00           H  
ATOM    535  N3    A    17      26.611   3.773  53.385  1.00  0.00           N  
ATOM    536  C4    A    17      27.960   4.065  53.209  1.00  0.00           C  
ATOM    537  C3'   A    17      27.459   6.811  50.487  1.00  0.00           C  
ATOM    538  H3'   A    17      27.953   7.248  51.355  1.00  0.00           H  
ATOM    539  C2'   A    17      26.856   5.401  50.715  1.00  0.00           C  
ATOM    540  H2'   A    17      26.215   5.221  51.578  1.00  0.00           H  
ATOM    541  O2'   A    17      26.048   5.077  49.644  1.00  0.00           O  
ATOM    542 HO2'   A    17      25.708   5.892  49.267  1.00  0.00           H  
ATOM    543  O3'   A    17      26.461   7.577  49.954  1.00  0.00           O  
ATOM    544  P     G    18      26.467   9.220  49.967  1.00  0.00           P  
ATOM    545  OP1   G    18      25.076   9.591  49.643  1.00  0.00           O  
ATOM    546  OP2   G    18      27.546   9.747  49.162  1.00  0.00           O  
ATOM    547  O5'   G    18      26.781   9.704  51.472  1.00  0.00           O  
ATOM    548  C5'   G    18      25.774  10.222  52.332  1.00  0.00           C  
ATOM    549  H5'   G    18      25.267  10.987  51.744  1.00  0.00           H  
ATOM    550 H5''   G    18      26.185  10.842  53.129  1.00  0.00           H  
ATOM    551  C4'   G    18      24.856   9.050  52.786  1.00  0.00           C  
ATOM    552  H4'   G    18      24.167   8.832  51.970  1.00  0.00           H  
ATOM    553  O4'   G    18      25.555   7.848  52.982  1.00  0.00           O  
ATOM    554  C1'   G    18      25.072   7.258  54.193  1.00  0.00           C  
ATOM    555  H1'   G    18      24.880   6.205  53.988  1.00  0.00           H  
ATOM    556  N9    G    18      26.083   7.275  55.240  1.00  0.00           N  
ATOM    557  C8    G    18      27.349   7.694  55.055  1.00  0.00           C  
ATOM    558  H8    G    18      27.647   8.256  54.182  1.00  0.00           H  
ATOM    559  N7    G    18      28.193   7.324  56.006  1.00  0.00           N  
ATOM    560  C5    G    18      27.295   6.839  56.963  1.00  0.00           C  
ATOM    561  C6    G    18      27.597   6.423  58.326  1.00  0.00           C  
ATOM    562  O6    G    18      28.670   6.405  58.937  1.00  0.00           O  
ATOM    563  N1    G    18      26.488   5.929  58.951  1.00  0.00           N  
ATOM    564  H1    G    18      26.482   5.740  59.943  1.00  0.00           H  
ATOM    565  C2    G    18      25.329   5.789  58.358  1.00  0.00           C  
ATOM    566  N2    G    18      24.333   5.359  59.051  1.00  0.00           N  
ATOM    567  H21   G    18      24.499   5.301  60.045  1.00  0.00           H  
ATOM    568  H22   G    18      23.384   5.455  58.719  1.00  0.00           H  
ATOM    569  N3    G    18      25.014   6.226  57.168  1.00  0.00           N  
ATOM    570  C4    G    18      26.068   6.776  56.477  1.00  0.00           C  
ATOM    571  C3'   G    18      24.046   9.342  54.076  1.00  0.00           C  
ATOM    572  H3'   G    18      24.643   9.892  54.803  1.00  0.00           H  
ATOM    573  C2'   G    18      23.702   7.915  54.527  1.00  0.00           C  
ATOM    574  H2'   G    18      23.427   7.946  55.581  1.00  0.00           H  
ATOM    575  O2'   G    18      22.646   7.382  53.745  1.00  0.00           O  
ATOM    576 HO2'   G    18      21.817   7.723  54.088  1.00  0.00           H  
ATOM    577  O3'   G    18      22.816  10.082  53.767  1.00  0.00           O  
ATOM    578  P     C    19      22.490  11.452  54.342  1.00  0.00           P  
ATOM    579  OP1   C    19      21.237  11.864  53.827  1.00  0.00           O  
ATOM    580  OP2   C    19      23.652  12.366  54.174  1.00  0.00           O  
ATOM    581  O5'   C    19      22.387  11.026  55.906  1.00  0.00           O  
ATOM    582  C5'   C    19      21.197  10.363  56.340  1.00  0.00           C  
ATOM    583  H5'   C    19      21.024   9.443  55.781  1.00  0.00           H  
ATOM    584 H5''   C    19      20.248  10.878  56.189  1.00  0.00           H  
ATOM    585  C4'   C    19      21.238   9.984  57.791  1.00  0.00           C  
ATOM    586  H4'   C    19      20.226   9.630  57.985  1.00  0.00           H  
ATOM    587  O4'   C    19      22.238   9.005  57.982  1.00  0.00           O  
ATOM    588  C1'   C    19      22.666   9.101  59.340  1.00  0.00           C  
ATOM    589  H1'   C    19      22.392   8.197  59.885  1.00  0.00           H  
ATOM    590  N1    C    19      24.153   9.282  59.433  1.00  0.00           N  
ATOM    591  C6    C    19      25.069   9.425  58.350  1.00  0.00           C  
ATOM    592  H6    C    19      24.660   9.536  57.357  1.00  0.00           H  
ATOM    593  C5    C    19      26.409   9.523  58.574  1.00  0.00           C  
ATOM    594  H5    C    19      27.124   9.807  57.816  1.00  0.00           H  
ATOM    595  C4    C    19      26.811   9.530  59.922  1.00  0.00           C  
ATOM    596  N4    C    19      28.062   9.507  60.193  1.00  0.00           N  
ATOM    597  H41   C    19      28.632   9.499  59.359  1.00  0.00           H  
ATOM    598  H42   C    19      28.410   9.399  61.135  1.00  0.00           H  
ATOM    599  N3    C    19      26.088   9.241  60.950  1.00  0.00           N  
ATOM    600  C2    C    19      24.714   9.199  60.774  1.00  0.00           C  
ATOM    601  O2    C    19      24.058   8.978  61.827  1.00  0.00           O  
ATOM    602  C3'   C    19      21.452  11.095  58.783  1.00  0.00           C  
ATOM    603  H3'   C    19      22.323  11.677  58.482  1.00  0.00           H  
ATOM    604  C2'   C    19      21.803  10.257  59.984  1.00  0.00           C  
ATOM    605  H2'   C    19      22.409  10.714  60.766  1.00  0.00           H  
ATOM    606  O2'   C    19      20.716   9.718  60.677  1.00  0.00           O  
ATOM    607 HO2'   C    19      20.931   9.162  61.430  1.00  0.00           H  
ATOM    608  O3'   C    19      20.279  11.865  58.994  1.00  0.00           O  
ATOM    609  P     C    20      20.412  13.297  59.619  1.00  0.00           P  
ATOM    610  OP1   C    20      19.028  13.863  59.605  1.00  0.00           O  
ATOM    611  OP2   C    20      21.512  14.054  58.995  1.00  0.00           O  
ATOM    612  O5'   C    20      20.849  13.196  61.085  1.00  0.00           O  
ATOM    613  C5'   C    20      20.006  12.668  62.103  1.00  0.00           C  
ATOM    614  H5'   C    20      19.418  11.816  61.761  1.00  0.00           H  
ATOM    615 H5''   C    20      19.220  13.413  62.226  1.00  0.00           H  
ATOM    616  C4'   C    20      20.816  12.489  63.409  1.00  0.00           C  
ATOM    617  H4'   C    20      20.088  12.128  64.136  1.00  0.00           H  
ATOM    618  O4'   C    20      21.908  11.522  63.318  1.00  0.00           O  
ATOM    619  C1'   C    20      22.967  11.705  64.214  1.00  0.00           C  
ATOM    620  H1'   C    20      22.956  11.040  65.077  1.00  0.00           H  
ATOM    621  N1    C    20      24.356  11.878  63.593  1.00  0.00           N  
ATOM    622  C6    C    20      24.537  12.145  62.246  1.00  0.00           C  
ATOM    623  H6    C    20      23.660  12.314  61.640  1.00  0.00           H  
ATOM    624  C5    C    20      25.796  12.253  61.767  1.00  0.00           C  
ATOM    625  H5    C    20      25.819  12.433  60.703  1.00  0.00           H  
ATOM    626  C4    C    20      26.851  12.045  62.668  1.00  0.00           C  
ATOM    627  N4    C    20      28.099  12.040  62.164  1.00  0.00           N  
ATOM    628  H41   C    20      28.194  12.025  61.159  1.00  0.00           H  
ATOM    629  H42   C    20      28.887  11.926  62.787  1.00  0.00           H  
ATOM    630  N3    C    20      26.686  11.740  63.968  1.00  0.00           N  
ATOM    631  C2    C    20      25.441  11.674  64.473  1.00  0.00           C  
ATOM    632  O2    C    20      25.378  11.477  65.680  1.00  0.00           O  
ATOM    633  C3'   C    20      21.518  13.718  63.839  1.00  0.00           C  
ATOM    634  H3'   C    20      22.103  14.210  63.061  1.00  0.00           H  
ATOM    635  C2'   C    20      22.511  13.076  64.792  1.00  0.00           C  
ATOM    636  H2'   C    20      23.341  13.782  64.824  1.00  0.00           H  
ATOM    637  O2'   C    20      21.855  12.905  66.038  1.00  0.00           O  
ATOM    638 HO2'   C    20      22.014  13.706  66.543  1.00  0.00           H  
ATOM    639  O3'   C    20      20.560  14.652  64.382  1.00  0.00           O  
ATOM    640  P     C    21      21.062  16.110  64.699  1.00  0.00           P  
ATOM    641  OP1   C    21      19.943  16.962  65.154  1.00  0.00           O  
ATOM    642  OP2   C    21      21.782  16.589  63.543  1.00  0.00           O  
ATOM    643  O5'   C    21      22.114  16.023  65.877  1.00  0.00           O  
ATOM    644  C5'   C    21      21.686  15.924  67.201  1.00  0.00           C  
ATOM    645  H5'   C    21      20.929  15.144  67.285  1.00  0.00           H  
ATOM    646 H5''   C    21      21.266  16.899  67.447  1.00  0.00           H  
ATOM    647  C4'   C    21      22.757  15.713  68.170  1.00  0.00           C  
ATOM    648  H4'   C    21      22.306  15.470  69.132  1.00  0.00           H  
ATOM    649  O4'   C    21      23.524  14.631  67.748  1.00  0.00           O  
ATOM    650  C1'   C    21      24.896  14.705  68.193  1.00  0.00           C  
ATOM    651  H1'   C    21      25.212  13.860  68.804  1.00  0.00           H  
ATOM    652  N1    C    21      25.821  14.833  67.028  1.00  0.00           N  
ATOM    653  C6    C    21      25.391  15.242  65.801  1.00  0.00           C  
ATOM    654  H6    C    21      24.397  15.606  65.591  1.00  0.00           H  
ATOM    655  C5    C    21      26.274  15.312  64.764  1.00  0.00           C  
ATOM    656  H5    C    21      25.853  15.373  63.772  1.00  0.00           H  
ATOM    657  C4    C    21      27.615  15.013  65.039  1.00  0.00           C  
ATOM    658  N4    C    21      28.453  15.059  64.055  1.00  0.00           N  
ATOM    659  H41   C    21      28.059  15.096  63.126  1.00  0.00           H  
ATOM    660  H42   C    21      29.400  14.750  64.221  1.00  0.00           H  
ATOM    661  N3    C    21      28.115  14.801  66.279  1.00  0.00           N  
ATOM    662  C2    C    21      27.208  14.626  67.285  1.00  0.00           C  
ATOM    663  O2    C    21      27.584  14.199  68.366  1.00  0.00           O  
ATOM    664  C3'   C    21      23.809  16.827  68.465  1.00  0.00           C  
ATOM    665  H3'   C    21      24.163  17.208  67.507  1.00  0.00           H  
ATOM    666  C2'   C    21      24.858  15.973  69.012  1.00  0.00           C  
ATOM    667  H2'   C    21      25.831  16.455  68.916  1.00  0.00           H  
ATOM    668  O2'   C    21      24.696  15.581  70.386  1.00  0.00           O  
ATOM    669 HO2'   C    21      24.462  16.317  70.956  1.00  0.00           H  
ATOM    670  O3'   C    21      23.360  17.756  69.425  1.00  0.00           O  
ATOM    671  P     G    22      24.005  19.209  69.622  1.00  0.00           P  
ATOM    672  OP1   G    22      23.618  19.615  71.001  1.00  0.00           O  
ATOM    673  OP2   G    22      23.581  20.018  68.425  1.00  0.00           O  
ATOM    674  O5'   G    22      25.586  19.034  69.541  1.00  0.00           O  
ATOM    675  C5'   G    22      26.376  18.663  70.654  1.00  0.00           C  
ATOM    676  H5'   G    22      25.922  17.748  71.034  1.00  0.00           H  
ATOM    677 H5''   G    22      26.415  19.506  71.344  1.00  0.00           H  
ATOM    678  C4'   G    22      27.811  18.430  70.104  1.00  0.00           C  
ATOM    679  H4'   G    22      28.453  18.312  70.977  1.00  0.00           H  
ATOM    680  O4'   G    22      27.939  17.507  69.023  1.00  0.00           O  
ATOM    681  C1'   G    22      28.952  18.028  68.161  1.00  0.00           C  
ATOM    682  H1'   G    22      29.696  17.238  68.048  1.00  0.00           H  
ATOM    683  N9    G    22      28.299  18.271  66.849  1.00  0.00           N  
ATOM    684  C8    G    22      26.978  18.446  66.555  1.00  0.00           C  
ATOM    685  H8    G    22      26.223  18.435  67.327  1.00  0.00           H  
ATOM    686  N7    G    22      26.658  18.570  65.339  1.00  0.00           N  
ATOM    687  C5    G    22      27.877  18.445  64.743  1.00  0.00           C  
ATOM    688  C6    G    22      28.095  18.480  63.318  1.00  0.00           C  
ATOM    689  O6    G    22      27.292  18.615  62.359  1.00  0.00           O  
ATOM    690  N1    G    22      29.488  18.400  63.019  1.00  0.00           N  
ATOM    691  H1    G    22      29.713  18.529  62.043  1.00  0.00           H  
ATOM    692  C2    G    22      30.373  18.084  63.984  1.00  0.00           C  
ATOM    693  N2    G    22      31.563  17.890  63.433  1.00  0.00           N  
ATOM    694  H21   G    22      31.876  18.187  62.520  1.00  0.00           H  
ATOM    695  H22   G    22      32.339  17.830  64.078  1.00  0.00           H  
ATOM    696  N3    G    22      30.235  18.014  65.254  1.00  0.00           N  
ATOM    697  C4    G    22      28.930  18.244  65.599  1.00  0.00           C  
ATOM    698  C3'   G    22      28.262  19.786  69.472  1.00  0.00           C  
ATOM    699  H3'   G    22      27.547  20.077  68.701  1.00  0.00           H  
ATOM    700  C2'   G    22      29.493  19.280  68.738  1.00  0.00           C  
ATOM    701  H2'   G    22      29.872  19.918  67.940  1.00  0.00           H  
ATOM    702  O2'   G    22      30.514  18.856  69.660  1.00  0.00           O  
ATOM    703 HO2'   G    22      30.772  19.650  70.135  1.00  0.00           H  
ATOM    704  O3'   G    22      28.794  20.719  70.292  1.00  0.00           O  
ATOM    705  P     U    23      28.874  22.244  69.721  1.00  0.00           P  
ATOM    706  OP1   U    23      29.135  23.179  70.899  1.00  0.00           O  
ATOM    707  OP2   U    23      27.730  22.535  68.787  1.00  0.00           O  
ATOM    708  O5'   U    23      30.204  22.260  68.817  1.00  0.00           O  
ATOM    709  C5'   U    23      31.467  21.983  69.322  1.00  0.00           C  
ATOM    710  H5'   U    23      31.515  21.012  69.815  1.00  0.00           H  
ATOM    711 H5''   U    23      31.739  22.817  69.969  1.00  0.00           H  
ATOM    712  C4'   U    23      32.542  21.992  68.222  1.00  0.00           C  
ATOM    713  H4'   U    23      33.479  21.630  68.644  1.00  0.00           H  
ATOM    714  O4'   U    23      31.964  21.013  67.305  1.00  0.00           O  
ATOM    715  C1'   U    23      32.663  21.245  66.011  1.00  0.00           C  
ATOM    716  H1'   U    23      33.332  20.422  65.760  1.00  0.00           H  
ATOM    717  N1    U    23      31.713  21.273  64.860  1.00  0.00           N  
ATOM    718  C6    U    23      30.453  21.801  65.069  1.00  0.00           C  
ATOM    719  H6    U    23      30.259  22.053  66.101  1.00  0.00           H  
ATOM    720  C5    U    23      29.576  21.847  64.058  1.00  0.00           C  
ATOM    721  H5    U    23      28.598  22.249  64.279  1.00  0.00           H  
ATOM    722  C4    U    23      30.047  21.654  62.651  1.00  0.00           C  
ATOM    723  O4    U    23      29.377  21.717  61.663  1.00  0.00           O  
ATOM    724  N3    U    23      31.375  21.448  62.584  1.00  0.00           N  
ATOM    725  H3    U    23      31.736  21.395  61.642  1.00  0.00           H  
ATOM    726  C2    U    23      32.241  21.121  63.567  1.00  0.00           C  
ATOM    727  O2    U    23      33.427  20.801  63.360  1.00  0.00           O  
ATOM    728  C3'   U    23      32.887  23.184  67.305  1.00  0.00           C  
ATOM    729  H3'   U    23      31.943  23.651  67.024  1.00  0.00           H  
ATOM    730  C2'   U    23      33.513  22.549  66.109  1.00  0.00           C  
ATOM    731  H2'   U    23      33.467  23.214  65.247  1.00  0.00           H  
ATOM    732  O2'   U    23      34.804  22.163  66.368  1.00  0.00           O  
ATOM    733 HO2'   U    23      35.297  21.839  65.610  1.00  0.00           H  
ATOM    734  O3'   U    23      33.759  24.222  67.785  1.00  0.00           O  
ATOM    735  P     C    24      33.777  25.688  67.127  1.00  0.00           P  
ATOM    736  OP1   C    24      34.898  26.488  67.629  1.00  0.00           O  
ATOM    737  OP2   C    24      32.448  26.266  67.429  1.00  0.00           O  
ATOM    738  O5'   C    24      33.898  25.584  65.513  1.00  0.00           O  
ATOM    739  C5'   C    24      35.148  25.263  64.852  1.00  0.00           C  
ATOM    740  H5'   C    24      35.535  24.303  65.194  1.00  0.00           H  
ATOM    741 H5''   C    24      35.855  25.994  65.243  1.00  0.00           H  
ATOM    742  C4'   C    24      35.061  25.237  63.326  1.00  0.00           C  
ATOM    743  H4'   C    24      36.005  24.859  62.934  1.00  0.00           H  
ATOM    744  O4'   C    24      34.087  24.387  62.855  1.00  0.00           O  
ATOM    745  C1'   C    24      33.507  24.941  61.661  1.00  0.00           C  
ATOM    746  H1'   C    24      33.618  24.314  60.777  1.00  0.00           H  
ATOM    747  N1    C    24      32.081  25.261  61.718  1.00  0.00           N  
ATOM    748  C6    C    24      31.399  25.199  62.918  1.00  0.00           C  
ATOM    749  H6    C    24      31.866  25.240  63.891  1.00  0.00           H  
ATOM    750  C5    C    24      30.045  25.196  62.933  1.00  0.00           C  
ATOM    751  H5    C    24      29.583  25.121  63.906  1.00  0.00           H  
ATOM    752  C4    C    24      29.346  25.361  61.678  1.00  0.00           C  
ATOM    753  N4    C    24      28.030  25.354  61.588  1.00  0.00           N  
ATOM    754  H41   C    24      27.516  25.699  60.790  1.00  0.00           H  
ATOM    755  H42   C    24      27.541  25.192  62.457  1.00  0.00           H  
ATOM    756  N3    C    24      29.990  25.567  60.557  1.00  0.00           N  
ATOM    757  C2    C    24      31.322  25.474  60.533  1.00  0.00           C  
ATOM    758  O2    C    24      31.845  25.420  59.407  1.00  0.00           O  
ATOM    759  C3'   C    24      34.805  26.578  62.710  1.00  0.00           C  
ATOM    760  H3'   C    24      34.038  27.136  63.247  1.00  0.00           H  
ATOM    761  C2'   C    24      34.304  26.179  61.284  1.00  0.00           C  
ATOM    762  H2'   C    24      33.718  26.974  60.823  1.00  0.00           H  
ATOM    763  O2'   C    24      35.411  25.777  60.454  1.00  0.00           O  
ATOM    764 HO2'   C    24      35.139  25.964  59.553  1.00  0.00           H  
ATOM    765  O3'   C    24      35.986  27.377  62.566  1.00  0.00           O  
ATOM    766  P     U    25      35.894  28.956  62.687  1.00  0.00           P  
ATOM    767  OP1   U    25      37.187  29.609  62.625  1.00  0.00           O  
ATOM    768  OP2   U    25      34.986  29.291  63.785  1.00  0.00           O  
ATOM    769  O5'   U    25      35.157  29.368  61.261  1.00  0.00           O  
ATOM    770  C5'   U    25      35.899  29.162  60.005  1.00  0.00           C  
ATOM    771  H5'   U    25      36.408  28.212  60.166  1.00  0.00           H  
ATOM    772 H5''   U    25      36.698  29.899  59.912  1.00  0.00           H  
ATOM    773  C4'   U    25      35.071  28.979  58.638  1.00  0.00           C  
ATOM    774  H4'   U    25      35.752  28.769  57.813  1.00  0.00           H  
ATOM    775  O4'   U    25      34.133  27.970  58.761  1.00  0.00           O  
ATOM    776  C1'   U    25      32.957  28.430  58.028  1.00  0.00           C  
ATOM    777  H1'   U    25      32.650  27.726  57.255  1.00  0.00           H  
ATOM    778  N1    U    25      31.772  28.740  58.905  1.00  0.00           N  
ATOM    779  C6    U    25      31.974  29.001  60.261  1.00  0.00           C  
ATOM    780  H6    U    25      32.934  29.233  60.698  1.00  0.00           H  
ATOM    781  C5    U    25      30.945  29.091  61.113  1.00  0.00           C  
ATOM    782  H5    U    25      31.171  29.249  62.157  1.00  0.00           H  
ATOM    783  C4    U    25      29.601  28.677  60.662  1.00  0.00           C  
ATOM    784  O4    U    25      28.614  28.526  61.409  1.00  0.00           O  
ATOM    785  N3    U    25      29.460  28.384  59.359  1.00  0.00           N  
ATOM    786  H3    U    25      28.566  28.208  58.924  1.00  0.00           H  
ATOM    787  C2    U    25      30.458  28.573  58.426  1.00  0.00           C  
ATOM    788  O2    U    25      30.105  28.590  57.199  1.00  0.00           O  
ATOM    789  C3'   U    25      34.344  30.316  58.263  1.00  0.00           C  
ATOM    790  H3'   U    25      33.850  30.734  59.140  1.00  0.00           H  
ATOM    791  C2'   U    25      33.376  29.655  57.283  1.00  0.00           C  
ATOM    792  H2'   U    25      32.462  30.235  57.154  1.00  0.00           H  
ATOM    793  O2'   U    25      33.983  29.402  55.963  1.00  0.00           O  
ATOM    794 HO2'   U    25      34.458  30.187  55.679  1.00  0.00           H  
ATOM    795  O3'   U    25      35.146  31.393  57.802  1.00  0.00           O  
ATOM    796  P     U    26      34.549  32.951  57.898  1.00  0.00           P  
ATOM    797  OP1   U    26      35.466  33.819  57.140  1.00  0.00           O  
ATOM    798  OP2   U    26      34.316  33.170  59.334  1.00  0.00           O  
ATOM    799  O5'   U    26      33.242  32.992  57.072  1.00  0.00           O  
ATOM    800  C5'   U    26      33.266  33.061  55.712  1.00  0.00           C  
ATOM    801  H5'   U    26      33.979  32.266  55.491  1.00  0.00           H  
ATOM    802 H5''   U    26      33.729  34.001  55.412  1.00  0.00           H  
ATOM    803  C4'   U    26      31.929  32.936  54.989  1.00  0.00           C  
ATOM    804  H4'   U    26      31.951  32.739  53.917  1.00  0.00           H  
ATOM    805  O4'   U    26      31.331  31.865  55.612  1.00  0.00           O  
ATOM    806  C1'   U    26      29.960  32.107  55.726  1.00  0.00           C  
ATOM    807  H1'   U    26      29.417  31.401  55.097  1.00  0.00           H  
ATOM    808  N1    U    26      29.411  32.014  57.196  1.00  0.00           N  
ATOM    809  C6    U    26      30.275  31.979  58.286  1.00  0.00           C  
ATOM    810  H6    U    26      31.349  32.049  58.196  1.00  0.00           H  
ATOM    811  C5    U    26      29.667  31.769  59.541  1.00  0.00           C  
ATOM    812  H5    U    26      30.337  31.611  60.373  1.00  0.00           H  
ATOM    813  C4    U    26      28.255  31.666  59.773  1.00  0.00           C  
ATOM    814  O4    U    26      27.685  31.651  60.855  1.00  0.00           O  
ATOM    815  N3    U    26      27.553  31.542  58.611  1.00  0.00           N  
ATOM    816  H3    U    26      26.550  31.449  58.689  1.00  0.00           H  
ATOM    817  C2    U    26      28.057  31.755  57.335  1.00  0.00           C  
ATOM    818  O2    U    26      27.314  31.624  56.361  1.00  0.00           O  
ATOM    819  C3'   U    26      31.065  34.150  55.246  1.00  0.00           C  
ATOM    820  H3'   U    26      31.287  34.488  56.259  1.00  0.00           H  
ATOM    821  C2'   U    26      29.766  33.470  55.174  1.00  0.00           C  
ATOM    822  H2'   U    26      29.094  34.107  55.749  1.00  0.00           H  
ATOM    823  O2'   U    26      29.381  33.352  53.813  1.00  0.00           O  
ATOM    824 HO2'   U    26      29.968  34.018  53.446  1.00  0.00           H  
ATOM    825  O3'   U    26      31.156  35.119  54.287  1.00  0.00           O  
ATOM    826  P     A    27      30.846  36.658  54.552  1.00  0.00           P  
ATOM    827  OP1   A    27      31.184  37.390  53.332  1.00  0.00           O  
ATOM    828  OP2   A    27      31.498  37.066  55.817  1.00  0.00           O  
ATOM    829  O5'   A    27      29.241  36.477  54.671  1.00  0.00           O  
ATOM    830  C5'   A    27      28.451  36.402  53.515  1.00  0.00           C  
ATOM    831  H5'   A    27      28.932  35.624  52.922  1.00  0.00           H  
ATOM    832 H5''   A    27      28.462  37.320  52.928  1.00  0.00           H  
ATOM    833  C4'   A    27      27.010  35.968  53.793  1.00  0.00           C  
ATOM    834  H4'   A    27      26.543  35.737  52.835  1.00  0.00           H  
ATOM    835  O4'   A    27      26.871  34.875  54.636  1.00  0.00           O  
ATOM    836  C1'   A    27      25.722  35.128  55.422  1.00  0.00           C  
ATOM    837  H1'   A    27      24.998  34.360  55.150  1.00  0.00           H  
ATOM    838  N9    A    27      26.105  35.105  56.780  1.00  0.00           N  
ATOM    839  C8    A    27      27.365  35.357  57.270  1.00  0.00           C  
ATOM    840  H8    A    27      28.239  35.710  56.742  1.00  0.00           H  
ATOM    841  N7    A    27      27.431  35.122  58.549  1.00  0.00           N  
ATOM    842  C5    A    27      26.151  34.771  58.906  1.00  0.00           C  
ATOM    843  C6    A    27      25.548  34.428  60.141  1.00  0.00           C  
ATOM    844  N6    A    27      26.039  34.202  61.322  1.00  0.00           N  
ATOM    845  H61   A    27      27.031  34.084  61.466  1.00  0.00           H  
ATOM    846  H62   A    27      25.367  33.920  62.022  1.00  0.00           H  
ATOM    847  N1    A    27      24.247  34.159  60.196  1.00  0.00           N  
ATOM    848  C2    A    27      23.562  34.256  59.073  1.00  0.00           C  
ATOM    849  H2    A    27      22.500  34.081  59.157  1.00  0.00           H  
ATOM    850  N3    A    27      23.983  34.541  57.854  1.00  0.00           N  
ATOM    851  C4    A    27      25.312  34.826  57.845  1.00  0.00           C  
ATOM    852  C3'   A    27      26.197  37.163  54.302  1.00  0.00           C  
ATOM    853  H3'   A    27      26.718  37.725  55.077  1.00  0.00           H  
ATOM    854  C2'   A    27      25.078  36.505  55.050  1.00  0.00           C  
ATOM    855  H2'   A    27      24.734  37.009  55.953  1.00  0.00           H  
ATOM    856  O2'   A    27      24.004  36.242  54.234  1.00  0.00           O  
ATOM    857 HO2'   A    27      24.186  35.773  53.416  1.00  0.00           H  
ATOM    858  O3'   A    27      25.711  38.070  53.276  1.00  0.00           O  
ATOM    859  P     C    28      25.657  39.622  53.557  1.00  0.00           P  
ATOM    860  OP1   C    28      25.628  40.288  52.258  1.00  0.00           O  
ATOM    861  OP2   C    28      26.679  40.013  54.541  1.00  0.00           O  
ATOM    862  O5'   C    28      24.244  39.855  54.202  1.00  0.00           O  
ATOM    863  C5'   C    28      23.040  39.739  53.526  1.00  0.00           C  
ATOM    864  H5'   C    28      23.035  38.887  52.846  1.00  0.00           H  
ATOM    865 H5''   C    28      22.793  40.627  52.944  1.00  0.00           H  
ATOM    866  C4'   C    28      21.952  39.435  54.538  1.00  0.00           C  
ATOM    867  H4'   C    28      20.941  39.486  54.133  1.00  0.00           H  
ATOM    868  O4'   C    28      22.177  38.209  55.331  1.00  0.00           O  
ATOM    869  C1'   C    28      21.588  38.385  56.612  1.00  0.00           C  
ATOM    870  H1'   C    28      20.656  37.832  56.725  1.00  0.00           H  
ATOM    871  N1    C    28      22.635  38.112  57.582  1.00  0.00           N  
ATOM    872  C6    C    28      23.885  38.667  57.440  1.00  0.00           C  
ATOM    873  H6    C    28      24.218  39.212  56.569  1.00  0.00           H  
ATOM    874  C5    C    28      24.836  38.478  58.415  1.00  0.00           C  
ATOM    875  H5    C    28      25.846  38.813  58.232  1.00  0.00           H  
ATOM    876  C4    C    28      24.386  37.767  59.581  1.00  0.00           C  
ATOM    877  N4    C    28      25.205  37.549  60.501  1.00  0.00           N  
ATOM    878  H41   C    28      26.083  38.022  60.343  1.00  0.00           H  
ATOM    879  H42   C    28      24.941  37.210  61.416  1.00  0.00           H  
ATOM    880  N3    C    28      23.172  37.321  59.702  1.00  0.00           N  
ATOM    881  C2    C    28      22.325  37.327  58.675  1.00  0.00           C  
ATOM    882  O2    C    28      21.220  36.763  58.854  1.00  0.00           O  
ATOM    883  C3'   C    28      21.945  40.499  55.615  1.00  0.00           C  
ATOM    884  H3'   C    28      22.892  40.818  56.049  1.00  0.00           H  
ATOM    885  C2'   C    28      21.058  39.849  56.648  1.00  0.00           C  
ATOM    886  H2'   C    28      21.306  40.355  57.581  1.00  0.00           H  
ATOM    887  O2'   C    28      19.662  39.955  56.299  1.00  0.00           O  
ATOM    888 HO2'   C    28      19.688  40.778  55.805  1.00  0.00           H  
ATOM    889  O3'   C    28      21.174  41.603  55.208  1.00  0.00           O  
ATOM    890  P     A    29      21.515  43.124  55.784  1.00  0.00           P  
ATOM    891  OP1   A    29      20.692  44.081  55.062  1.00  0.00           O  
ATOM    892  OP2   A    29      23.026  43.280  55.838  1.00  0.00           O  
ATOM    893  O5'   A    29      21.086  43.016  57.336  1.00  0.00           O  
ATOM    894  C5'   A    29      19.709  43.340  57.680  1.00  0.00           C  
ATOM    895  H5'   A    29      19.027  42.717  57.102  1.00  0.00           H  
ATOM    896 H5''   A    29      19.540  44.388  57.432  1.00  0.00           H  
ATOM    897  C4'   A    29      19.294  43.079  59.105  1.00  0.00           C  
ATOM    898  H4'   A    29      18.212  43.213  59.113  1.00  0.00           H  
ATOM    899  O4'   A    29      19.539  41.785  59.608  1.00  0.00           O  
ATOM    900  C1'   A    29      20.142  41.796  60.945  1.00  0.00           C  
ATOM    901  H1'   A    29      19.497  41.199  61.590  1.00  0.00           H  
ATOM    902  N9    A    29      21.510  41.261  61.010  1.00  0.00           N  
ATOM    903  C8    A    29      22.553  41.207  60.065  1.00  0.00           C  
ATOM    904  H8    A    29      22.417  41.632  59.082  1.00  0.00           H  
ATOM    905  N7    A    29      23.677  40.772  60.522  1.00  0.00           N  
ATOM    906  C5    A    29      23.339  40.400  61.833  1.00  0.00           C  
ATOM    907  C6    A    29      24.067  39.947  62.962  1.00  0.00           C  
ATOM    908  N6    A    29      25.384  39.792  62.998  1.00  0.00           N  
ATOM    909  H61   A    29      25.842  40.112  62.156  1.00  0.00           H  
ATOM    910  H62   A    29      25.859  39.340  63.767  1.00  0.00           H  
ATOM    911  N1    A    29      23.518  39.637  64.138  1.00  0.00           N  
ATOM    912  C2    A    29      22.229  39.804  64.271  1.00  0.00           C  
ATOM    913  H2    A    29      21.810  39.572  65.239  1.00  0.00           H  
ATOM    914  N3    A    29      21.403  40.410  63.441  1.00  0.00           N  
ATOM    915  C4    A    29      22.001  40.614  62.157  1.00  0.00           C  
ATOM    916  C3'   A    29      20.040  44.079  59.996  1.00  0.00           C  
ATOM    917  H3'   A    29      21.005  44.267  59.524  1.00  0.00           H  
ATOM    918  C2'   A    29      20.296  43.283  61.365  1.00  0.00           C  
ATOM    919  H2'   A    29      21.256  43.562  61.801  1.00  0.00           H  
ATOM    920  O2'   A    29      19.305  43.594  62.280  1.00  0.00           O  
ATOM    921 HO2'   A    29      18.857  44.375  61.947  1.00  0.00           H  
ATOM    922  O3'   A    29      19.195  45.275  60.286  1.00  0.00           O  
ATOM    923  P     C    30      19.897  46.615  60.904  1.00  0.00           P  
ATOM    924  OP1   C    30      18.888  47.680  61.045  1.00  0.00           O  
ATOM    925  OP2   C    30      21.117  46.781  60.146  1.00  0.00           O  
ATOM    926  O5'   C    30      20.376  46.465  62.400  1.00  0.00           O  
ATOM    927  C5'   C    30      19.394  46.475  63.444  1.00  0.00           C  
ATOM    928  H5'   C    30      18.594  45.789  63.164  1.00  0.00           H  
ATOM    929 H5''   C    30      18.952  47.471  63.462  1.00  0.00           H  
ATOM    930  C4'   C    30      19.912  46.208  64.907  1.00  0.00           C  
ATOM    931  H4'   C    30      19.076  46.492  65.546  1.00  0.00           H  
ATOM    932  O4'   C    30      20.308  44.879  65.145  1.00  0.00           O  
ATOM    933  C1'   C    30      21.419  44.784  66.073  1.00  0.00           C  
ATOM    934  H1'   C    30      21.038  44.262  66.951  1.00  0.00           H  
ATOM    935  N1    C    30      22.566  43.959  65.493  1.00  0.00           N  
ATOM    936  C6    C    30      22.831  43.925  64.152  1.00  0.00           C  
ATOM    937  H6    C    30      22.180  44.303  63.378  1.00  0.00           H  
ATOM    938  C5    C    30      24.024  43.421  63.725  1.00  0.00           C  
ATOM    939  H5    C    30      24.157  43.337  62.657  1.00  0.00           H  
ATOM    940  C4    C    30      24.957  43.004  64.681  1.00  0.00           C  
ATOM    941  N4    C    30      26.096  42.521  64.249  1.00  0.00           N  
ATOM    942  H41   C    30      26.639  42.042  64.954  1.00  0.00           H  
ATOM    943  H42   C    30      26.262  42.272  63.284  1.00  0.00           H  
ATOM    944  N3    C    30      24.713  43.044  65.965  1.00  0.00           N  
ATOM    945  C2    C    30      23.490  43.516  66.402  1.00  0.00           C  
ATOM    946  O2    C    30      23.245  43.518  67.616  1.00  0.00           O  
ATOM    947  C3'   C    30      21.132  47.059  65.243  1.00  0.00           C  
ATOM    948  H3'   C    30      21.812  47.194  64.401  1.00  0.00           H  
ATOM    949  C2'   C    30      21.768  46.228  66.456  1.00  0.00           C  
ATOM    950  H2'   C    30      22.839  46.431  66.462  1.00  0.00           H  
ATOM    951  O2'   C    30      21.071  46.441  67.714  1.00  0.00           O  
ATOM    952 HO2'   C    30      21.613  46.127  68.442  1.00  0.00           H  
ATOM    953  O3'   C    30      20.806  48.370  65.718  1.00  0.00           O  
ATOM    954  P     C    31      21.874  49.539  65.667  1.00  0.00           P  
ATOM    955  OP1   C    31      21.237  50.783  66.130  1.00  0.00           O  
ATOM    956  OP2   C    31      22.278  49.595  64.307  1.00  0.00           O  
ATOM    957  O5'   C    31      22.974  49.110  66.749  1.00  0.00           O  
ATOM    958  C5'   C    31      22.804  49.188  68.167  1.00  0.00           C  
ATOM    959  H5'   C    31      21.784  48.851  68.355  1.00  0.00           H  
ATOM    960 H5''   C    31      22.920  50.220  68.498  1.00  0.00           H  
ATOM    961  C4'   C    31      23.895  48.374  68.917  1.00  0.00           C  
ATOM    962  H4'   C    31      23.678  48.474  69.980  1.00  0.00           H  
ATOM    963  O4'   C    31      24.024  47.002  68.544  1.00  0.00           O  
ATOM    964  C1'   C    31      25.392  46.555  68.988  1.00  0.00           C  
ATOM    965  H1'   C    31      25.428  45.825  69.797  1.00  0.00           H  
ATOM    966  N1    C    31      26.205  46.112  67.841  1.00  0.00           N  
ATOM    967  C6    C    31      25.856  46.378  66.634  1.00  0.00           C  
ATOM    968  H6    C    31      24.928  46.878  66.399  1.00  0.00           H  
ATOM    969  C5    C    31      26.562  45.801  65.571  1.00  0.00           C  
ATOM    970  H5    C    31      26.203  45.842  64.553  1.00  0.00           H  
ATOM    971  C4    C    31      27.670  45.080  65.921  1.00  0.00           C  
ATOM    972  N4    C    31      28.369  44.379  65.019  1.00  0.00           N  
ATOM    973  H41   C    31      27.880  44.413  64.136  1.00  0.00           H  
ATOM    974  H42   C    31      29.191  43.847  65.269  1.00  0.00           H  
ATOM    975  N3    C    31      28.006  44.906  67.171  1.00  0.00           N  
ATOM    976  C2    C    31      27.296  45.390  68.159  1.00  0.00           C  
ATOM    977  O2    C    31      27.670  45.285  69.297  1.00  0.00           O  
ATOM    978  C3'   C    31      25.301  48.959  68.708  1.00  0.00           C  
ATOM    979  H3'   C    31      25.574  49.151  67.670  1.00  0.00           H  
ATOM    980  C2'   C    31      26.003  47.890  69.461  1.00  0.00           C  
ATOM    981  H2'   C    31      27.059  47.953  69.198  1.00  0.00           H  
ATOM    982  O2'   C    31      25.776  48.020  70.914  1.00  0.00           O  
ATOM    983 HO2'   C    31      25.687  48.968  71.031  1.00  0.00           H  
ATOM    984  O3'   C    31      25.405  50.206  69.330  1.00  0.00           O  
ATOM    985  P     G    32      26.627  51.252  69.054  1.00  0.00           P  
ATOM    986  OP1   G    32      26.439  52.327  70.031  1.00  0.00           O  
ATOM    987  OP2   G    32      26.680  51.566  67.653  1.00  0.00           O  
ATOM    988  O5'   G    32      27.988  50.374  69.373  1.00  0.00           O  
ATOM    989  C5'   G    32      28.437  50.269  70.720  1.00  0.00           C  
ATOM    990  H5'   G    32      27.660  49.881  71.379  1.00  0.00           H  
ATOM    991 H5''   G    32      28.700  51.222  71.180  1.00  0.00           H  
ATOM    992  C4'   G    32      29.617  49.377  70.701  1.00  0.00           C  
ATOM    993  H4'   G    32      29.864  49.258  71.756  1.00  0.00           H  
ATOM    994  O4'   G    32      29.254  48.183  70.170  1.00  0.00           O  
ATOM    995  C1'   G    32      30.140  47.809  69.253  1.00  0.00           C  
ATOM    996  H1'   G    32      30.519  46.791  69.347  1.00  0.00           H  
ATOM    997  N9    G    32      29.730  47.879  67.839  1.00  0.00           N  
ATOM    998  C8    G    32      28.613  48.420  67.204  1.00  0.00           C  
ATOM    999  H8    G    32      27.924  49.085  67.704  1.00  0.00           H  
ATOM   1000  N7    G    32      28.531  48.143  65.938  1.00  0.00           N  
ATOM   1001  C5    G    32      29.671  47.407  65.652  1.00  0.00           C  
ATOM   1002  C6    G    32      30.219  46.812  64.429  1.00  0.00           C  
ATOM   1003  O6    G    32      29.772  46.885  63.280  1.00  0.00           O  
ATOM   1004  N1    G    32      31.413  46.058  64.674  1.00  0.00           N  
ATOM   1005  H1    G    32      31.793  45.545  63.891  1.00  0.00           H  
ATOM   1006  C2    G    32      31.967  45.962  65.899  1.00  0.00           C  
ATOM   1007  N2    G    32      33.065  45.260  66.050  1.00  0.00           N  
ATOM   1008  H21   G    32      33.602  44.992  65.237  1.00  0.00           H  
ATOM   1009  H22   G    32      33.505  45.173  66.955  1.00  0.00           H  
ATOM   1010  N3    G    32      31.526  46.573  66.974  1.00  0.00           N  
ATOM   1011  C4    G    32      30.381  47.245  66.801  1.00  0.00           C  
ATOM   1012  C3'   G    32      30.744  49.926  69.709  1.00  0.00           C  
ATOM   1013  H3'   G    32      30.243  50.381  68.854  1.00  0.00           H  
ATOM   1014  C2'   G    32      31.406  48.655  69.353  1.00  0.00           C  
ATOM   1015  H2'   G    32      31.922  48.737  68.397  1.00  0.00           H  
ATOM   1016  O2'   G    32      32.242  48.202  70.366  1.00  0.00           O  
ATOM   1017 HO2'   G    32      32.804  48.913  70.682  1.00  0.00           H  
ATOM   1018  O3'   G    32      31.543  50.811  70.360  1.00  0.00           O  
ATOM   1019  P     U    33      32.306  51.880  69.515  1.00  0.00           P  
ATOM   1020  OP1   U    33      33.219  52.605  70.526  1.00  0.00           O  
ATOM   1021  OP2   U    33      31.200  52.543  68.777  1.00  0.00           O  
ATOM   1022  O5'   U    33      33.263  51.212  68.507  1.00  0.00           O  
ATOM   1023  C5'   U    33      34.479  50.558  68.961  1.00  0.00           C  
ATOM   1024  H5'   U    33      34.345  49.867  69.793  1.00  0.00           H  
ATOM   1025 H5''   U    33      35.244  51.292  69.212  1.00  0.00           H  
ATOM   1026  C4'   U    33      34.901  49.624  67.817  1.00  0.00           C  
ATOM   1027  H4'   U    33      35.656  49.078  68.383  1.00  0.00           H  
ATOM   1028  O4'   U    33      33.951  48.749  67.208  1.00  0.00           O  
ATOM   1029  C1'   U    33      34.357  48.590  65.854  1.00  0.00           C  
ATOM   1030  H1'   U    33      34.609  47.531  65.803  1.00  0.00           H  
ATOM   1031  N1    U    33      33.390  48.857  64.833  1.00  0.00           N  
ATOM   1032  C6    U    33      32.412  49.745  65.038  1.00  0.00           C  
ATOM   1033  H6    U    33      32.303  50.125  66.043  1.00  0.00           H  
ATOM   1034  C5    U    33      31.531  50.088  64.040  1.00  0.00           C  
ATOM   1035  H5    U    33      30.647  50.665  64.267  1.00  0.00           H  
ATOM   1036  C4    U    33      31.718  49.591  62.686  1.00  0.00           C  
ATOM   1037  O4    U    33      30.978  49.803  61.774  1.00  0.00           O  
ATOM   1038  N3    U    33      32.866  48.875  62.531  1.00  0.00           N  
ATOM   1039  H3    U    33      33.036  48.512  61.604  1.00  0.00           H  
ATOM   1040  C2    U    33      33.575  48.257  63.555  1.00  0.00           C  
ATOM   1041  O2    U    33      34.312  47.236  63.423  1.00  0.00           O  
ATOM   1042  C3'   U    33      35.517  50.438  66.652  1.00  0.00           C  
ATOM   1043  H3'   U    33      34.749  51.159  66.371  1.00  0.00           H  
ATOM   1044  C2'   U    33      35.660  49.369  65.585  1.00  0.00           C  
ATOM   1045  H2'   U    33      35.518  49.812  64.599  1.00  0.00           H  
ATOM   1046  O2'   U    33      36.712  48.498  65.880  1.00  0.00           O  
ATOM   1047 HO2'   U    33      37.513  49.027  65.873  1.00  0.00           H  
ATOM   1048  O3'   U    33      36.740  51.065  67.003  1.00  0.00           O  
ATOM   1049  P     G    34      37.549  51.977  65.961  1.00  0.00           P  
ATOM   1050  OP1   G    34      38.348  52.947  66.633  1.00  0.00           O  
ATOM   1051  OP2   G    34      36.597  52.454  65.001  1.00  0.00           O  
ATOM   1052  O5'   G    34      38.527  50.893  65.406  1.00  0.00           O  
ATOM   1053  C5'   G    34      39.742  50.526  66.034  1.00  0.00           C  
ATOM   1054  H5'   G    34      39.508  50.118  67.017  1.00  0.00           H  
ATOM   1055 H5''   G    34      40.301  51.444  66.217  1.00  0.00           H  
ATOM   1056  C4'   G    34      40.676  49.596  65.177  1.00  0.00           C  
ATOM   1057  H4'   G    34      41.501  49.511  65.885  1.00  0.00           H  
ATOM   1058  O4'   G    34      40.117  48.336  65.065  1.00  0.00           O  
ATOM   1059  C1'   G    34      40.350  47.940  63.690  1.00  0.00           C  
ATOM   1060  H1'   G    34      40.766  46.939  63.579  1.00  0.00           H  
ATOM   1061  N9    G    34      39.214  48.079  62.727  1.00  0.00           N  
ATOM   1062  C8    G    34      37.991  48.726  62.835  1.00  0.00           C  
ATOM   1063  H8    G    34      37.764  49.229  63.763  1.00  0.00           H  
ATOM   1064  N7    G    34      37.258  48.487  61.814  1.00  0.00           N  
ATOM   1065  C5    G    34      37.998  47.759  60.922  1.00  0.00           C  
ATOM   1066  C6    G    34      37.753  47.383  59.513  1.00  0.00           C  
ATOM   1067  O6    G    34      36.686  47.221  58.852  1.00  0.00           O  
ATOM   1068  N1    G    34      38.841  46.920  58.909  1.00  0.00           N  
ATOM   1069  H1    G    34      38.669  46.638  57.954  1.00  0.00           H  
ATOM   1070  C2    G    34      40.001  46.613  59.561  1.00  0.00           C  
ATOM   1071  N2    G    34      40.862  45.967  58.889  1.00  0.00           N  
ATOM   1072  H21   G    34      41.592  45.755  59.555  1.00  0.00           H  
ATOM   1073  H22   G    34      40.643  45.287  58.175  1.00  0.00           H  
ATOM   1074  N3    G    34      40.284  46.949  60.797  1.00  0.00           N  
ATOM   1075  C4    G    34      39.247  47.519  61.454  1.00  0.00           C  
ATOM   1076  C3'   G    34      41.017  50.170  63.762  1.00  0.00           C  
ATOM   1077  H3'   G    34      40.117  50.615  63.339  1.00  0.00           H  
ATOM   1078  C2'   G    34      41.404  48.868  63.084  1.00  0.00           C  
ATOM   1079  H2'   G    34      41.339  48.914  61.997  1.00  0.00           H  
ATOM   1080  O2'   G    34      42.669  48.325  63.497  1.00  0.00           O  
ATOM   1081 HO2'   G    34      42.872  48.576  64.401  1.00  0.00           H  
ATOM   1082  O3'   G    34      42.116  51.167  63.736  1.00  0.00           O  
ATOM   1083  P     C    35      42.381  51.939  62.484  1.00  0.00           P  
ATOM   1084  OP1   C    35      43.481  52.862  62.655  1.00  0.00           O  
ATOM   1085  OP2   C    35      41.047  52.572  62.080  1.00  0.00           O  
ATOM   1086  O5'   C    35      42.725  50.938  61.245  1.00  0.00           O  
ATOM   1087  C5'   C    35      44.030  50.329  61.268  1.00  0.00           C  
ATOM   1088  H5'   C    35      44.171  49.747  62.179  1.00  0.00           H  
ATOM   1089 H5''   C    35      44.868  51.024  61.305  1.00  0.00           H  
ATOM   1090  C4'   C    35      44.227  49.407  60.041  1.00  0.00           C  
ATOM   1091  H4'   C    35      45.114  48.829  60.303  1.00  0.00           H  
ATOM   1092  O4'   C    35      43.279  48.423  59.732  1.00  0.00           O  
ATOM   1093  C1'   C    35      43.077  48.325  58.352  1.00  0.00           C  
ATOM   1094  H1'   C    35      43.120  47.261  58.123  1.00  0.00           H  
ATOM   1095  N1    C    35      41.744  48.834  57.845  1.00  0.00           N  
ATOM   1096  C6    C    35      40.879  49.368  58.819  1.00  0.00           C  
ATOM   1097  H6    C    35      41.130  49.510  59.860  1.00  0.00           H  
ATOM   1098  C5    C    35      39.656  49.828  58.479  1.00  0.00           C  
ATOM   1099  H5    C    35      38.884  50.221  59.123  1.00  0.00           H  
ATOM   1100  C4    C    35      39.235  49.543  57.094  1.00  0.00           C  
ATOM   1101  N4    C    35      38.073  50.011  56.717  1.00  0.00           N  
ATOM   1102  H41   C    35      37.452  50.475  57.364  1.00  0.00           H  
ATOM   1103  H42   C    35      37.764  49.846  55.770  1.00  0.00           H  
ATOM   1104  N3    C    35      40.024  49.012  56.178  1.00  0.00           N  
ATOM   1105  C2    C    35      41.276  48.652  56.478  1.00  0.00           C  
ATOM   1106  O2    C    35      41.873  47.980  55.630  1.00  0.00           O  
ATOM   1107  C3'   C    35      44.345  50.158  58.718  1.00  0.00           C  
ATOM   1108  H3'   C    35      43.529  50.869  58.586  1.00  0.00           H  
ATOM   1109  C2'   C    35      44.191  49.108  57.664  1.00  0.00           C  
ATOM   1110  H2'   C    35      43.850  49.552  56.729  1.00  0.00           H  
ATOM   1111  O2'   C    35      45.245  48.219  57.521  1.00  0.00           O  
ATOM   1112 HO2'   C    35      45.712  48.554  56.752  1.00  0.00           H  
ATOM   1113  O3'   C    35      45.583  50.868  58.648  1.00  0.00           O  
ATOM   1114  P     G    36      45.771  52.291  58.069  1.00  0.00           P  
ATOM   1115  OP1   G    36      47.161  52.696  58.379  1.00  0.00           O  
ATOM   1116  OP2   G    36      44.615  53.145  58.444  1.00  0.00           O  
ATOM   1117  O5'   G    36      45.669  51.974  56.515  1.00  0.00           O  
ATOM   1118  C5'   G    36      46.547  51.035  55.910  1.00  0.00           C  
ATOM   1119  H5'   G    36      46.581  50.131  56.519  1.00  0.00           H  
ATOM   1120 H5''   G    36      47.519  51.518  55.805  1.00  0.00           H  
ATOM   1121  C4'   G    36      45.984  50.610  54.536  1.00  0.00           C  
ATOM   1122  H4'   G    36      46.837  50.102  54.086  1.00  0.00           H  
ATOM   1123  O4'   G    36      44.799  49.788  54.699  1.00  0.00           O  
ATOM   1124  C1'   G    36      43.868  50.102  53.699  1.00  0.00           C  
ATOM   1125  H1'   G    36      43.538  49.175  53.231  1.00  0.00           H  
ATOM   1126  N9    G    36      42.693  50.711  54.318  1.00  0.00           N  
ATOM   1127  C8    G    36      42.628  51.639  55.386  1.00  0.00           C  
ATOM   1128  H8    G    36      43.404  51.757  56.127  1.00  0.00           H  
ATOM   1129  N7    G    36      41.481  52.218  55.508  1.00  0.00           N  
ATOM   1130  C5    G    36      40.749  51.729  54.368  1.00  0.00           C  
ATOM   1131  C6    G    36      39.422  52.029  53.946  1.00  0.00           C  
ATOM   1132  O6    G    36      38.630  52.740  54.517  1.00  0.00           O  
ATOM   1133  N1    G    36      39.125  51.580  52.674  1.00  0.00           N  
ATOM   1134  H1    G    36      38.205  51.800  52.322  1.00  0.00           H  
ATOM   1135  C2    G    36      39.977  50.694  51.951  1.00  0.00           C  
ATOM   1136  N2    G    36      39.619  50.428  50.765  1.00  0.00           N  
ATOM   1137  H21   G    36      38.798  50.774  50.289  1.00  0.00           H  
ATOM   1138  H22   G    36      40.252  49.913  50.170  1.00  0.00           H  
ATOM   1139  N3    G    36      41.200  50.440  52.432  1.00  0.00           N  
ATOM   1140  C4    G    36      41.498  50.869  53.667  1.00  0.00           C  
ATOM   1141  C3'   G    36      45.554  51.717  53.549  1.00  0.00           C  
ATOM   1142  H3'   G    36      45.147  52.494  54.196  1.00  0.00           H  
ATOM   1143  C2'   G    36      44.472  51.090  52.747  1.00  0.00           C  
ATOM   1144  H2'   G    36      43.797  51.831  52.321  1.00  0.00           H  
ATOM   1145  O2'   G    36      45.027  50.234  51.809  1.00  0.00           O  
ATOM   1146 HO2'   G    36      44.311  49.826  51.316  1.00  0.00           H  
ATOM   1147  O3'   G    36      46.689  52.286  52.848  1.00  0.00           O  
ATOM   1148  P     G    37      46.616  53.877  52.534  1.00  0.00           P  
ATOM   1149  OP1   G    37      47.873  54.369  51.909  1.00  0.00           O  
ATOM   1150  OP2   G    37      46.095  54.640  53.678  1.00  0.00           O  
ATOM   1151  O5'   G    37      45.525  53.893  51.356  1.00  0.00           O  
ATOM   1152  C5'   G    37      45.821  53.107  50.115  1.00  0.00           C  
ATOM   1153  H5'   G    37      46.329  52.186  50.399  1.00  0.00           H  
ATOM   1154 H5''   G    37      46.562  53.656  49.534  1.00  0.00           H  
ATOM   1155  C4'   G    37      44.654  52.936  49.193  1.00  0.00           C  
ATOM   1156  H4'   G    37      45.068  52.347  48.375  1.00  0.00           H  
ATOM   1157  O4'   G    37      43.668  52.235  49.912  1.00  0.00           O  
ATOM   1158  C1'   G    37      42.401  52.701  49.357  1.00  0.00           C  
ATOM   1159  H1'   G    37      41.771  51.882  49.010  1.00  0.00           H  
ATOM   1160  N9    G    37      41.550  53.364  50.366  1.00  0.00           N  
ATOM   1161  C8    G    37      41.932  53.868  51.585  1.00  0.00           C  
ATOM   1162  H8    G    37      42.972  53.906  51.877  1.00  0.00           H  
ATOM   1163  N7    G    37      40.917  54.491  52.258  1.00  0.00           N  
ATOM   1164  C5    G    37      39.777  54.438  51.380  1.00  0.00           C  
ATOM   1165  C6    G    37      38.443  54.989  51.459  1.00  0.00           C  
ATOM   1166  O6    G    37      37.922  55.532  52.446  1.00  0.00           O  
ATOM   1167  N1    G    37      37.757  54.857  50.304  1.00  0.00           N  
ATOM   1168  H1    G    37      36.907  55.403  50.296  1.00  0.00           H  
ATOM   1169  C2    G    37      38.266  54.274  49.187  1.00  0.00           C  
ATOM   1170  N2    G    37      37.600  54.362  48.045  1.00  0.00           N  
ATOM   1171  H21   G    37      38.018  53.809  47.311  1.00  0.00           H  
ATOM   1172  H22   G    37      36.776  54.937  47.945  1.00  0.00           H  
ATOM   1173  N3    G    37      39.419  53.582  49.148  1.00  0.00           N  
ATOM   1174  C4    G    37      40.255  53.820  50.192  1.00  0.00           C  
ATOM   1175  C3'   G    37      44.058  54.224  48.812  1.00  0.00           C  
ATOM   1176  H3'   G    37      44.068  54.938  49.635  1.00  0.00           H  
ATOM   1177  C2'   G    37      42.754  53.731  48.296  1.00  0.00           C  
ATOM   1178  H2'   G    37      41.976  54.493  48.244  1.00  0.00           H  
ATOM   1179  O2'   G    37      42.796  52.952  47.023  1.00  0.00           O  
ATOM   1180 HO2'   G    37      41.910  52.839  46.671  1.00  0.00           H  
ATOM   1181  O3'   G    37      44.876  54.742  47.744  1.00  0.00           O  
ATOM   1182  P     C    38      44.826  56.341  47.422  1.00  0.00           P  
ATOM   1183  OP1   C    38      45.654  56.569  46.240  1.00  0.00           O  
ATOM   1184  OP2   C    38      45.127  57.050  48.671  1.00  0.00           O  
ATOM   1185  O5'   C    38      43.309  56.772  46.999  1.00  0.00           O  
ATOM   1186  C5'   C    38      42.678  56.321  45.823  1.00  0.00           C  
ATOM   1187  H5'   C    38      42.735  55.232  45.815  1.00  0.00           H  
ATOM   1188 H5''   C    38      43.153  56.682  44.910  1.00  0.00           H  
ATOM   1189  C4'   C    38      41.250  56.688  45.763  1.00  0.00           C  
ATOM   1190  H4'   C    38      40.851  56.200  44.874  1.00  0.00           H  
ATOM   1191  O4'   C    38      40.539  56.133  46.796  1.00  0.00           O  
ATOM   1192  C1'   C    38      39.390  57.030  47.005  1.00  0.00           C  
ATOM   1193  H1'   C    38      38.522  56.408  46.784  1.00  0.00           H  
ATOM   1194  N1    C    38      39.451  57.613  48.340  1.00  0.00           N  
ATOM   1195  C6    C    38      40.608  57.677  49.088  1.00  0.00           C  
ATOM   1196  H6    C    38      41.526  57.306  48.655  1.00  0.00           H  
ATOM   1197  C5    C    38      40.536  58.024  50.407  1.00  0.00           C  
ATOM   1198  H5    C    38      41.486  57.970  50.917  1.00  0.00           H  
ATOM   1199  C4    C    38      39.251  58.415  50.934  1.00  0.00           C  
ATOM   1200  N4    C    38      39.100  58.776  52.166  1.00  0.00           N  
ATOM   1201  H41   C    38      38.164  58.991  52.476  1.00  0.00           H  
ATOM   1202  H42   C    38      39.778  58.448  52.840  1.00  0.00           H  
ATOM   1203  N3    C    38      38.216  58.533  50.173  1.00  0.00           N  
ATOM   1204  C2    C    38      38.284  58.161  48.860  1.00  0.00           C  
ATOM   1205  O2    C    38      37.216  58.297  48.218  1.00  0.00           O  
ATOM   1206  C3'   C    38      40.944  58.204  45.678  1.00  0.00           C  
ATOM   1207  H3'   C    38      41.527  58.644  46.487  1.00  0.00           H  
ATOM   1208  C2'   C    38      39.433  58.184  46.035  1.00  0.00           C  
ATOM   1209  H2'   C    38      39.137  59.168  46.399  1.00  0.00           H  
ATOM   1210  O2'   C    38      38.570  57.739  44.998  1.00  0.00           O  
ATOM   1211 HO2'   C    38      38.766  58.133  44.145  1.00  0.00           H  
ATOM   1212  O3'   C    38      41.226  58.794  44.429  1.00  0.00           O  
ATOM   1213  P     A    39      41.608  60.274  44.313  1.00  0.00           P  
ATOM   1214  OP1   A    39      41.691  60.551  42.891  1.00  0.00           O  
ATOM   1215  OP2   A    39      42.808  60.560  45.150  1.00  0.00           O  
ATOM   1216  O5'   A    39      40.452  61.083  44.947  1.00  0.00           O  
ATOM   1217  C5'   A    39      39.277  61.489  44.158  1.00  0.00           C  
ATOM   1218  H5'   A    39      38.804  60.664  43.624  1.00  0.00           H  
ATOM   1219 H5''   A    39      39.546  62.149  43.333  1.00  0.00           H  
ATOM   1220  C4'   A    39      38.225  62.057  45.047  1.00  0.00           C  
ATOM   1221  H4'   A    39      37.276  62.182  44.525  1.00  0.00           H  
ATOM   1222  O4'   A    39      37.960  61.259  46.180  1.00  0.00           O  
ATOM   1223  C1'   A    39      37.277  62.036  47.214  1.00  0.00           C  
ATOM   1224  H1'   A    39      36.216  61.834  47.362  1.00  0.00           H  
ATOM   1225  N9    A    39      37.960  61.999  48.515  1.00  0.00           N  
ATOM   1226  C8    A    39      39.159  61.541  48.797  1.00  0.00           C  
ATOM   1227  H8    A    39      39.889  61.335  48.028  1.00  0.00           H  
ATOM   1228  N7    A    39      39.505  61.612  50.082  1.00  0.00           N  
ATOM   1229  C5    A    39      38.393  62.160  50.633  1.00  0.00           C  
ATOM   1230  C6    A    39      38.028  62.508  51.968  1.00  0.00           C  
ATOM   1231  N6    A    39      38.568  62.121  53.141  1.00  0.00           N  
ATOM   1232  H61   A    39      38.050  62.461  53.938  1.00  0.00           H  
ATOM   1233  H62   A    39      39.431  61.598  53.181  1.00  0.00           H  
ATOM   1234  N1    A    39      36.854  62.998  52.227  1.00  0.00           N  
ATOM   1235  C2    A    39      36.065  63.295  51.182  1.00  0.00           C  
ATOM   1236  H2    A    39      35.059  63.589  51.440  1.00  0.00           H  
ATOM   1237  N3    A    39      36.280  63.151  49.884  1.00  0.00           N  
ATOM   1238  C4    A    39      37.490  62.557  49.690  1.00  0.00           C  
ATOM   1239  C3'   A    39      38.534  63.496  45.682  1.00  0.00           C  
ATOM   1240  H3'   A    39      39.567  63.534  46.029  1.00  0.00           H  
ATOM   1241  C2'   A    39      37.468  63.484  46.765  1.00  0.00           C  
ATOM   1242  H2'   A    39      37.636  64.188  47.579  1.00  0.00           H  
ATOM   1243  O2'   A    39      36.217  63.928  46.127  1.00  0.00           O  
ATOM   1244 HO2'   A    39      36.442  64.492  45.383  1.00  0.00           H  
ATOM   1245  O3'   A    39      38.348  64.543  44.683  1.00  0.00           O  
ATOM   1246  P     C    40      39.006  65.913  44.770  1.00  0.00           P  
ATOM   1247  OP1   C    40      38.531  66.639  43.584  1.00  0.00           O  
ATOM   1248  OP2   C    40      40.451  65.737  44.938  1.00  0.00           O  
ATOM   1249  O5'   C    40      38.408  66.638  46.014  1.00  0.00           O  
ATOM   1250  C5'   C    40      37.073  67.180  45.991  1.00  0.00           C  
ATOM   1251  H5'   C    40      36.249  66.515  45.734  1.00  0.00           H  
ATOM   1252 H5''   C    40      37.191  67.992  45.273  1.00  0.00           H  
ATOM   1253  C4'   C    40      36.692  67.672  47.417  1.00  0.00           C  
ATOM   1254  H4'   C    40      35.676  68.051  47.313  1.00  0.00           H  
ATOM   1255  O4'   C    40      36.733  66.481  48.283  1.00  0.00           O  
ATOM   1256  C1'   C    40      37.143  66.843  49.602  1.00  0.00           C  
ATOM   1257  H1'   C    40      36.369  66.608  50.332  1.00  0.00           H  
ATOM   1258  N1    C    40      38.448  66.140  49.976  1.00  0.00           N  
ATOM   1259  C6    C    40      39.294  65.532  49.034  1.00  0.00           C  
ATOM   1260  H6    C    40      39.201  65.570  47.958  1.00  0.00           H  
ATOM   1261  C5    C    40      40.386  64.858  49.434  1.00  0.00           C  
ATOM   1262  H5    C    40      41.067  64.471  48.690  1.00  0.00           H  
ATOM   1263  C4    C    40      40.662  64.759  50.804  1.00  0.00           C  
ATOM   1264  N4    C    40      41.640  63.966  51.182  1.00  0.00           N  
ATOM   1265  H41   C    40      41.957  63.955  52.141  1.00  0.00           H  
ATOM   1266  H42   C    40      42.333  63.698  50.498  1.00  0.00           H  
ATOM   1267  N3    C    40      39.882  65.220  51.711  1.00  0.00           N  
ATOM   1268  C2    C    40      38.825  65.967  51.303  1.00  0.00           C  
ATOM   1269  O2    C    40      38.136  66.429  52.210  1.00  0.00           O  
ATOM   1270  C3'   C    40      37.617  68.628  48.058  1.00  0.00           C  
ATOM   1271  H3'   C    40      38.613  68.215  47.897  1.00  0.00           H  
ATOM   1272  C2'   C    40      37.268  68.370  49.525  1.00  0.00           C  
ATOM   1273  H2'   C    40      38.033  68.734  50.211  1.00  0.00           H  
ATOM   1274  O2'   C    40      36.008  68.955  49.798  1.00  0.00           O  
ATOM   1275 HO2'   C    40      35.306  68.579  49.262  1.00  0.00           H  
ATOM   1276  O3'   C    40      37.580  69.955  47.589  1.00  0.00           O  
ATOM   1277  P     A    41      38.813  70.868  47.760  1.00  0.00           P  
ATOM   1278  OP1   A    41      38.555  72.176  47.064  1.00  0.00           O  
ATOM   1279  OP2   A    41      39.945  70.036  47.286  1.00  0.00           O  
ATOM   1280  O5'   A    41      39.044  71.082  49.301  1.00  0.00           O  
ATOM   1281  C5'   A    41      38.254  71.972  50.038  1.00  0.00           C  
ATOM   1282  H5'   A    41      37.243  71.573  49.952  1.00  0.00           H  
ATOM   1283 H5''   A    41      38.206  72.985  49.638  1.00  0.00           H  
ATOM   1284  C4'   A    41      38.651  71.932  51.485  1.00  0.00           C  
ATOM   1285  H4'   A    41      38.008  72.488  52.166  1.00  0.00           H  
ATOM   1286  O4'   A    41      38.805  70.479  51.837  1.00  0.00           O  
ATOM   1287  C1'   A    41      39.756  70.389  52.915  1.00  0.00           C  
ATOM   1288  H1'   A    41      39.242  70.075  53.823  1.00  0.00           H  
ATOM   1289  N9    A    41      40.749  69.394  52.433  1.00  0.00           N  
ATOM   1290  C8    A    41      41.197  69.049  51.179  1.00  0.00           C  
ATOM   1291  H8    A    41      40.959  69.543  50.249  1.00  0.00           H  
ATOM   1292  N7    A    41      41.991  68.008  51.182  1.00  0.00           N  
ATOM   1293  C5    A    41      42.195  67.746  52.544  1.00  0.00           C  
ATOM   1294  C6    A    41      42.997  66.867  53.280  1.00  0.00           C  
ATOM   1295  N6    A    41      43.812  65.955  52.806  1.00  0.00           N  
ATOM   1296  H61   A    41      43.701  65.687  51.839  1.00  0.00           H  
ATOM   1297  H62   A    41      44.380  65.489  53.499  1.00  0.00           H  
ATOM   1298  N1    A    41      43.039  66.978  54.632  1.00  0.00           N  
ATOM   1299  C2    A    41      42.276  67.822  55.244  1.00  0.00           C  
ATOM   1300  H2    A    41      42.407  67.925  56.311  1.00  0.00           H  
ATOM   1301  N3    A    41      41.364  68.679  54.687  1.00  0.00           N  
ATOM   1302  C4    A    41      41.463  68.628  53.324  1.00  0.00           C  
ATOM   1303  C3'   A    41      40.090  72.315  51.661  1.00  0.00           C  
ATOM   1304  H3'   A    41      40.648  71.702  50.954  1.00  0.00           H  
ATOM   1305  C2'   A    41      40.462  71.725  53.114  1.00  0.00           C  
ATOM   1306  H2'   A    41      41.526  71.588  53.307  1.00  0.00           H  
ATOM   1307  O2'   A    41      39.867  72.380  54.136  1.00  0.00           O  
ATOM   1308 HO2'   A    41      40.245  72.044  54.951  1.00  0.00           H  
ATOM   1309  O3'   A    41      40.390  73.712  51.548  1.00  0.00           O  
ATOM   1310  P     G    42      41.758  74.410  51.784  1.00  0.00           P  
ATOM   1311  OP1   G    42      41.489  75.836  51.898  1.00  0.00           O  
ATOM   1312  OP2   G    42      42.435  73.964  50.514  1.00  0.00           O  
ATOM   1313  O5'   G    42      42.593  73.907  53.014  1.00  0.00           O  
ATOM   1314  C5'   G    42      42.297  74.459  54.225  1.00  0.00           C  
ATOM   1315  H5'   G    42      41.226  74.380  54.413  1.00  0.00           H  
ATOM   1316 H5''   G    42      42.562  75.515  54.275  1.00  0.00           H  
ATOM   1317  C4'   G    42      43.035  73.818  55.342  1.00  0.00           C  
ATOM   1318  H4'   G    42      42.709  74.316  56.255  1.00  0.00           H  
ATOM   1319  O4'   G    42      42.782  72.435  55.234  1.00  0.00           O  
ATOM   1320  C1'   G    42      43.986  71.670  55.670  1.00  0.00           C  
ATOM   1321  H1'   G    42      43.773  71.037  56.531  1.00  0.00           H  
ATOM   1322  N9    G    42      44.619  70.882  54.563  1.00  0.00           N  
ATOM   1323  C8    G    42      44.172  70.782  53.266  1.00  0.00           C  
ATOM   1324  H8    G    42      43.432  71.431  52.822  1.00  0.00           H  
ATOM   1325  N7    G    42      44.743  69.812  52.601  1.00  0.00           N  
ATOM   1326  C5    G    42      45.655  69.176  53.485  1.00  0.00           C  
ATOM   1327  C6    G    42      46.546  68.130  53.404  1.00  0.00           C  
ATOM   1328  O6    G    42      46.811  67.255  52.537  1.00  0.00           O  
ATOM   1329  N1    G    42      47.302  67.879  54.480  1.00  0.00           N  
ATOM   1330  H1    G    42      47.900  67.065  54.497  1.00  0.00           H  
ATOM   1331  C2    G    42      47.193  68.665  55.580  1.00  0.00           C  
ATOM   1332  N2    G    42      48.048  68.474  56.518  1.00  0.00           N  
ATOM   1333  H21   G    42      48.753  67.751  56.506  1.00  0.00           H  
ATOM   1334  H22   G    42      47.935  69.084  57.316  1.00  0.00           H  
ATOM   1335  N3    G    42      46.316  69.667  55.773  1.00  0.00           N  
ATOM   1336  C4    G    42      45.622  69.954  54.655  1.00  0.00           C  
ATOM   1337  C3'   G    42      44.545  74.048  55.362  1.00  0.00           C  
ATOM   1338  H3'   G    42      44.887  74.185  54.336  1.00  0.00           H  
ATOM   1339  C2'   G    42      44.989  72.762  56.048  1.00  0.00           C  
ATOM   1340  H2'   G    42      46.039  72.640  55.783  1.00  0.00           H  
ATOM   1341  O2'   G    42      44.882  72.983  57.436  1.00  0.00           O  
ATOM   1342 HO2'   G    42      44.888  73.922  57.632  1.00  0.00           H  
ATOM   1343  O3'   G    42      45.068  75.114  56.140  1.00  0.00           O  
ATOM   1344  P     G    43      46.505  75.814  55.840  1.00  0.00           P  
ATOM   1345  OP1   G    43      46.870  76.525  57.067  1.00  0.00           O  
ATOM   1346  OP2   G    43      46.380  76.504  54.563  1.00  0.00           O  
ATOM   1347  O5'   G    43      47.421  74.460  55.701  1.00  0.00           O  
ATOM   1348  C5'   G    43      48.206  73.942  56.784  1.00  0.00           C  
ATOM   1349  H5'   G    43      47.538  73.560  57.556  1.00  0.00           H  
ATOM   1350 H5''   G    43      48.760  74.704  57.333  1.00  0.00           H  
ATOM   1351  C4'   G    43      49.227  72.853  56.328  1.00  0.00           C  
ATOM   1352  H4'   G    43      49.808  72.637  57.224  1.00  0.00           H  
ATOM   1353  O4'   G    43      48.623  71.628  55.794  1.00  0.00           O  
ATOM   1354  C1'   G    43      49.534  71.134  54.778  1.00  0.00           C  
ATOM   1355  H1'   G    43      49.752  70.096  55.029  1.00  0.00           H  
ATOM   1356  N9    G    43      48.789  71.142  53.503  1.00  0.00           N  
ATOM   1357  C8    G    43      47.894  72.039  53.016  1.00  0.00           C  
ATOM   1358  H8    G    43      47.648  72.856  53.678  1.00  0.00           H  
ATOM   1359  N7    G    43      47.465  71.673  51.838  1.00  0.00           N  
ATOM   1360  C5    G    43      48.107  70.446  51.504  1.00  0.00           C  
ATOM   1361  C6    G    43      48.067  69.659  50.344  1.00  0.00           C  
ATOM   1362  O6    G    43      47.609  69.935  49.254  1.00  0.00           O  
ATOM   1363  N1    G    43      48.767  68.532  50.389  1.00  0.00           N  
ATOM   1364  H1    G    43      48.698  67.919  49.589  1.00  0.00           H  
ATOM   1365  C2    G    43      49.525  68.131  51.455  1.00  0.00           C  
ATOM   1366  N2    G    43      50.245  67.079  51.213  1.00  0.00           N  
ATOM   1367  H21   G    43      50.854  66.782  51.961  1.00  0.00           H  
ATOM   1368  H22   G    43      50.348  66.555  50.356  1.00  0.00           H  
ATOM   1369  N3    G    43      49.664  68.844  52.579  1.00  0.00           N  
ATOM   1370  C4    G    43      48.963  70.069  52.565  1.00  0.00           C  
ATOM   1371  C3'   G    43      50.342  73.443  55.319  1.00  0.00           C  
ATOM   1372  H3'   G    43      49.796  74.017  54.570  1.00  0.00           H  
ATOM   1373  C2'   G    43      50.745  72.045  54.843  1.00  0.00           C  
ATOM   1374  H2'   G    43      51.193  72.128  53.852  1.00  0.00           H  
ATOM   1375  O2'   G    43      51.681  71.431  55.715  1.00  0.00           O  
ATOM   1376 HO2'   G    43      52.318  72.138  55.842  1.00  0.00           H  
ATOM   1377  O3'   G    43      51.327  74.308  55.924  1.00  0.00           O  
ATOM   1378  P     C    44      52.647  74.694  55.040  1.00  0.00           P  
ATOM   1379  OP1   C    44      53.313  75.846  55.612  1.00  0.00           O  
ATOM   1380  OP2   C    44      52.274  74.750  53.659  1.00  0.00           O  
ATOM   1381  O5'   C    44      53.562  73.442  55.148  1.00  0.00           O  
ATOM   1382  C5'   C    44      54.420  73.177  56.202  1.00  0.00           C  
ATOM   1383  H5'   C    44      53.773  72.832  57.009  1.00  0.00           H  
ATOM   1384 H5''   C    44      54.894  74.116  56.486  1.00  0.00           H  
ATOM   1385  C4'   C    44      55.463  72.134  55.838  1.00  0.00           C  
ATOM   1386  H4'   C    44      55.991  72.081  56.790  1.00  0.00           H  
ATOM   1387  O4'   C    44      54.903  70.895  55.634  1.00  0.00           O  
ATOM   1388  C1'   C    44      55.763  70.205  54.698  1.00  0.00           C  
ATOM   1389  H1'   C    44      56.236  69.404  55.266  1.00  0.00           H  
ATOM   1390  N1    C    44      55.016  69.745  53.446  1.00  0.00           N  
ATOM   1391  C6    C    44      53.983  70.454  52.929  1.00  0.00           C  
ATOM   1392  H6    C    44      53.696  71.370  53.424  1.00  0.00           H  
ATOM   1393  C5    C    44      53.282  69.939  51.815  1.00  0.00           C  
ATOM   1394  H5    C    44      52.452  70.461  51.364  1.00  0.00           H  
ATOM   1395  C4    C    44      53.636  68.647  51.349  1.00  0.00           C  
ATOM   1396  N4    C    44      53.277  68.112  50.242  1.00  0.00           N  
ATOM   1397  H41   C    44      53.720  67.216  50.095  1.00  0.00           H  
ATOM   1398  H42   C    44      52.586  68.454  49.590  1.00  0.00           H  
ATOM   1399  N3    C    44      54.642  68.024  51.819  1.00  0.00           N  
ATOM   1400  C2    C    44      55.310  68.508  52.863  1.00  0.00           C  
ATOM   1401  O2    C    44      56.272  67.909  53.324  1.00  0.00           O  
ATOM   1402  C3'   C    44      56.278  72.557  54.638  1.00  0.00           C  
ATOM   1403  H3'   C    44      55.707  73.054  53.854  1.00  0.00           H  
ATOM   1404  C2'   C    44      56.817  71.180  54.268  1.00  0.00           C  
ATOM   1405  H2'   C    44      57.066  71.123  53.208  1.00  0.00           H  
ATOM   1406  O2'   C    44      57.997  70.757  54.955  1.00  0.00           O  
ATOM   1407 HO2'   C    44      58.482  71.527  55.260  1.00  0.00           H  
ATOM   1408  O3'   C    44      57.324  73.395  55.174  1.00  0.00           O  
ATOM   1409  P     A    45      58.238  74.265  54.288  1.00  0.00           P  
ATOM   1410  OP1   A    45      58.979  75.248  55.075  1.00  0.00           O  
ATOM   1411  OP2   A    45      57.474  74.895  53.213  1.00  0.00           O  
ATOM   1412  O5'   A    45      59.293  73.343  53.567  1.00  0.00           O  
ATOM   1413  C5'   A    45      60.515  73.013  54.201  1.00  0.00           C  
ATOM   1414  H5'   A    45      60.547  72.018  54.645  1.00  0.00           H  
ATOM   1415 H5''   A    45      60.784  73.850  54.846  1.00  0.00           H  
ATOM   1416  C4'   A    45      61.687  72.996  53.167  1.00  0.00           C  
ATOM   1417  H4'   A    45      62.672  72.816  53.598  1.00  0.00           H  
ATOM   1418  O4'   A    45      61.503  71.962  52.264  1.00  0.00           O  
ATOM   1419  C1'   A    45      62.267  72.148  51.130  1.00  0.00           C  
ATOM   1420  H1'   A    45      63.145  71.504  51.183  1.00  0.00           H  
ATOM   1421  N9    A    45      61.581  71.790  49.837  1.00  0.00           N  
ATOM   1422  C8    A    45      60.605  72.473  49.066  1.00  0.00           C  
ATOM   1423  H8    A    45      60.233  73.471  49.245  1.00  0.00           H  
ATOM   1424  N7    A    45      60.169  71.761  48.067  1.00  0.00           N  
ATOM   1425  C5    A    45      60.928  70.627  48.184  1.00  0.00           C  
ATOM   1426  C6    A    45      61.030  69.432  47.438  1.00  0.00           C  
ATOM   1427  N6    A    45      60.321  69.123  46.350  1.00  0.00           N  
ATOM   1428  H61   A    45      60.401  68.183  45.990  1.00  0.00           H  
ATOM   1429  H62   A    45      59.507  69.693  46.169  1.00  0.00           H  
ATOM   1430  N1    A    45      61.833  68.466  47.721  1.00  0.00           N  
ATOM   1431  C2    A    45      62.489  68.552  48.889  1.00  0.00           C  
ATOM   1432  H2    A    45      62.947  67.594  49.084  1.00  0.00           H  
ATOM   1433  N3    A    45      62.552  69.608  49.731  1.00  0.00           N  
ATOM   1434  C4    A    45      61.736  70.597  49.274  1.00  0.00           C  
ATOM   1435  C3'   A    45      61.732  74.217  52.241  1.00  0.00           C  
ATOM   1436  H3'   A    45      60.695  74.484  52.040  1.00  0.00           H  
ATOM   1437  C2'   A    45      62.617  73.676  51.174  1.00  0.00           C  
ATOM   1438  H2'   A    45      62.467  74.090  50.177  1.00  0.00           H  
ATOM   1439  O2'   A    45      64.080  73.810  51.263  1.00  0.00           O  
ATOM   1440 HO2'   A    45      64.281  74.585  51.793  1.00  0.00           H  
ATOM   1441  O3'   A    45      62.363  75.386  52.806  1.00  0.00           O  
ATOM   1442  P     C    46      62.054  76.785  52.332  1.00  0.00           P  
ATOM   1443  OP1   C    46      62.868  77.713  53.231  1.00  0.00           O  
ATOM   1444  OP2   C    46      60.565  76.975  52.277  1.00  0.00           O  
ATOM   1445  O5'   C    46      62.628  76.769  50.823  1.00  0.00           O  
ATOM   1446  C5'   C    46      62.782  77.974  50.105  1.00  0.00           C  
ATOM   1447  H5'   C    46      63.373  78.575  50.797  1.00  0.00           H  
ATOM   1448 H5''   C    46      61.780  78.366  49.931  1.00  0.00           H  
ATOM   1449  C4'   C    46      63.640  77.863  48.839  1.00  0.00           C  
ATOM   1450  H4'   C    46      63.945  78.847  48.484  1.00  0.00           H  
ATOM   1451  O4'   C    46      64.908  77.144  49.025  1.00  0.00           O  
ATOM   1452  C1'   C    46      65.222  76.602  47.782  1.00  0.00           C  
ATOM   1453  H1'   C    46      65.837  77.308  47.225  1.00  0.00           H  
ATOM   1454  N1    C    46      66.110  75.336  47.758  1.00  0.00           N  
ATOM   1455  C6    C    46      66.332  74.647  48.902  1.00  0.00           C  
ATOM   1456  H6    C    46      65.920  75.018  49.829  1.00  0.00           H  
ATOM   1457  C5    C    46      67.079  73.516  48.909  1.00  0.00           C  
ATOM   1458  H5    C    46      67.330  72.911  49.768  1.00  0.00           H  
ATOM   1459  C4    C    46      67.614  73.089  47.686  1.00  0.00           C  
ATOM   1460  N4    C    46      68.425  72.073  47.489  1.00  0.00           N  
ATOM   1461  H41   C    46      68.648  71.831  46.534  1.00  0.00           H  
ATOM   1462  H42   C    46      68.711  71.586  48.326  1.00  0.00           H  
ATOM   1463  N3    C    46      67.293  73.706  46.579  1.00  0.00           N  
ATOM   1464  C2    C    46      66.561  74.850  46.563  1.00  0.00           C  
ATOM   1465  O2    C    46      66.255  75.314  45.474  1.00  0.00           O  
ATOM   1466  C3'   C    46      62.883  76.867  47.893  1.00  0.00           C  
ATOM   1467  H3'   C    46      62.600  75.994  48.481  1.00  0.00           H  
ATOM   1468  C2'   C    46      63.976  76.520  46.901  1.00  0.00           C  
ATOM   1469  H2'   C    46      63.847  75.571  46.381  1.00  0.00           H  
ATOM   1470  O2'   C    46      64.215  77.512  45.898  1.00  0.00           O  
ATOM   1471 HO2'   C    46      64.608  77.158  45.097  1.00  0.00           H  
ATOM   1472  O3'   C    46      61.672  77.373  47.285  1.00  0.00           O  
ATOM   1473  P     U    47      60.512  76.412  46.817  1.00  0.00           P  
ATOM   1474  OP1   U    47      59.373  77.160  46.225  1.00  0.00           O  
ATOM   1475  OP2   U    47      60.299  75.448  47.929  1.00  0.00           O  
ATOM   1476  O5'   U    47      61.140  75.551  45.647  1.00  0.00           O  
ATOM   1477  C5'   U    47      61.474  76.002  44.350  1.00  0.00           C  
ATOM   1478  H5'   U    47      62.302  76.706  44.267  1.00  0.00           H  
ATOM   1479 H5''   U    47      60.625  76.398  43.794  1.00  0.00           H  
ATOM   1480  C4'   U    47      61.963  74.721  43.663  1.00  0.00           C  
ATOM   1481  H4'   U    47      62.333  75.026  42.684  1.00  0.00           H  
ATOM   1482  O4'   U    47      63.071  74.089  44.258  1.00  0.00           O  
ATOM   1483  C1'   U    47      62.762  72.699  44.299  1.00  0.00           C  
ATOM   1484  H1'   U    47      63.059  72.237  43.357  1.00  0.00           H  
ATOM   1485  N1    U    47      63.461  72.037  45.521  1.00  0.00           N  
ATOM   1486  C6    U    47      63.371  72.663  46.757  1.00  0.00           C  
ATOM   1487  H6    U    47      62.641  73.454  46.840  1.00  0.00           H  
ATOM   1488  C5    U    47      64.053  72.214  47.808  1.00  0.00           C  
ATOM   1489  H5    U    47      63.854  72.529  48.822  1.00  0.00           H  
ATOM   1490  C4    U    47      65.012  71.176  47.614  1.00  0.00           C  
ATOM   1491  O4    U    47      65.713  70.670  48.470  1.00  0.00           O  
ATOM   1492  N3    U    47      65.112  70.698  46.316  1.00  0.00           N  
ATOM   1493  H3    U    47      65.967  70.169  46.223  1.00  0.00           H  
ATOM   1494  C2    U    47      64.529  71.170  45.220  1.00  0.00           C  
ATOM   1495  O2    U    47      64.850  70.895  44.064  1.00  0.00           O  
ATOM   1496  C3'   U    47      60.753  73.748  43.450  1.00  0.00           C  
ATOM   1497  H3'   U    47      59.856  74.129  43.937  1.00  0.00           H  
ATOM   1498  C2'   U    47      61.208  72.559  44.255  1.00  0.00           C  
ATOM   1499  H2'   U    47      60.893  72.601  45.298  1.00  0.00           H  
ATOM   1500  O2'   U    47      60.869  71.407  43.574  1.00  0.00           O  
ATOM   1501 HO2'   U    47      60.851  71.677  42.653  1.00  0.00           H  
ATOM   1502  O3'   U    47      60.492  73.411  42.057  1.00  0.00           O  
ATOM   1503  P     A    48      59.367  74.215  41.187  1.00  0.00           P  
ATOM   1504  OP1   A    48      58.943  73.456  39.975  1.00  0.00           O  
ATOM   1505  OP2   A    48      59.920  75.552  40.981  1.00  0.00           O  
ATOM   1506  O5'   A    48      58.082  74.319  42.155  1.00  0.00           O  
ATOM   1507  C5'   A    48      57.216  73.262  42.439  1.00  0.00           C  
ATOM   1508  H5'   A    48      57.069  72.563  41.616  1.00  0.00           H  
ATOM   1509 H5''   A    48      56.223  73.697  42.560  1.00  0.00           H  
ATOM   1510  C4'   A    48      57.551  72.485  43.729  1.00  0.00           C  
ATOM   1511  H4'   A    48      58.424  71.858  43.551  1.00  0.00           H  
ATOM   1512  O4'   A    48      57.903  73.381  44.768  1.00  0.00           O  
ATOM   1513  C1'   A    48      57.677  72.822  46.032  1.00  0.00           C  
ATOM   1514  H1'   A    48      58.616  72.595  46.536  1.00  0.00           H  
ATOM   1515  N9    A    48      56.884  73.715  46.947  1.00  0.00           N  
ATOM   1516  C8    A    48      57.193  74.217  48.197  1.00  0.00           C  
ATOM   1517  H8    A    48      58.207  74.125  48.558  1.00  0.00           H  
ATOM   1518  N7    A    48      56.327  74.898  48.911  1.00  0.00           N  
ATOM   1519  C5    A    48      55.257  74.920  47.921  1.00  0.00           C  
ATOM   1520  C6    A    48      53.892  75.434  47.895  1.00  0.00           C  
ATOM   1521  N6    A    48      53.254  76.080  48.847  1.00  0.00           N  
ATOM   1522  H61   A    48      52.247  76.150  48.863  1.00  0.00           H  
ATOM   1523  H62   A    48      53.543  76.093  49.814  1.00  0.00           H  
ATOM   1524  N1    A    48      53.152  75.236  46.800  1.00  0.00           N  
ATOM   1525  C2    A    48      53.692  74.506  45.777  1.00  0.00           C  
ATOM   1526  H2    A    48      52.969  74.283  45.007  1.00  0.00           H  
ATOM   1527  N3    A    48      54.877  73.957  45.740  1.00  0.00           N  
ATOM   1528  C4    A    48      55.655  74.218  46.785  1.00  0.00           C  
ATOM   1529  C3'   A    48      56.449  71.676  44.333  1.00  0.00           C  
ATOM   1530  H3'   A    48      55.480  72.175  44.357  1.00  0.00           H  
ATOM   1531  C2'   A    48      56.983  71.469  45.788  1.00  0.00           C  
ATOM   1532  H2'   A    48      56.161  71.418  46.502  1.00  0.00           H  
ATOM   1533  O2'   A    48      57.850  70.341  45.964  1.00  0.00           O  
ATOM   1534 HO2'   A    48      57.237  69.605  45.906  1.00  0.00           H  
ATOM   1535  O3'   A    48      56.268  70.411  43.744  1.00  0.00           O  
ATOM   1536  P     G    49      55.163  69.325  44.289  1.00  0.00           P  
ATOM   1537  OP1   G    49      54.735  68.459  43.176  1.00  0.00           O  
ATOM   1538  OP2   G    49      54.116  70.118  44.944  1.00  0.00           O  
ATOM   1539  O5'   G    49      55.853  68.389  45.333  1.00  0.00           O  
ATOM   1540  C5'   G    49      56.723  67.359  44.914  1.00  0.00           C  
ATOM   1541  H5'   G    49      57.651  67.784  44.531  1.00  0.00           H  
ATOM   1542 H5''   G    49      56.206  66.783  44.147  1.00  0.00           H  
ATOM   1543  C4'   G    49      57.155  66.445  46.141  1.00  0.00           C  
ATOM   1544  H4'   G    49      57.972  65.818  45.786  1.00  0.00           H  
ATOM   1545  O4'   G    49      57.692  67.290  47.138  1.00  0.00           O  
ATOM   1546  C1'   G    49      56.720  67.309  48.211  1.00  0.00           C  
ATOM   1547  H1'   G    49      57.122  66.590  48.923  1.00  0.00           H  
ATOM   1548  N9    G    49      56.579  68.738  48.702  1.00  0.00           N  
ATOM   1549  C8    G    49      55.609  69.667  48.368  1.00  0.00           C  
ATOM   1550  H8    G    49      54.753  69.476  47.736  1.00  0.00           H  
ATOM   1551  N7    G    49      55.753  70.768  49.026  1.00  0.00           N  
ATOM   1552  C5    G    49      56.884  70.682  49.795  1.00  0.00           C  
ATOM   1553  C6    G    49      57.538  71.527  50.743  1.00  0.00           C  
ATOM   1554  O6    G    49      57.184  72.616  51.089  1.00  0.00           O  
ATOM   1555  N1    G    49      58.636  70.985  51.319  1.00  0.00           N  
ATOM   1556  H1    G    49      59.105  71.588  51.980  1.00  0.00           H  
ATOM   1557  C2    G    49      59.063  69.751  51.077  1.00  0.00           C  
ATOM   1558  N2    G    49      60.119  69.360  51.755  1.00  0.00           N  
ATOM   1559  H21   G    49      60.690  70.057  52.213  1.00  0.00           H  
ATOM   1560  H22   G    49      60.429  68.400  51.710  1.00  0.00           H  
ATOM   1561  N3    G    49      58.529  68.890  50.288  1.00  0.00           N  
ATOM   1562  C4    G    49      57.394  69.362  49.610  1.00  0.00           C  
ATOM   1563  C3'   G    49      55.978  65.633  46.708  1.00  0.00           C  
ATOM   1564  H3'   G    49      55.284  65.340  45.920  1.00  0.00           H  
ATOM   1565  C2'   G    49      55.453  66.596  47.796  1.00  0.00           C  
ATOM   1566  H2'   G    49      54.778  67.330  47.355  1.00  0.00           H  
ATOM   1567  O2'   G    49      54.838  65.910  48.938  1.00  0.00           O  
ATOM   1568 HO2'   G    49      55.254  65.050  49.029  1.00  0.00           H  
ATOM   1569  O3'   G    49      56.655  64.532  47.328  1.00  0.00           O  
ATOM   1570  P     U    50      56.291  63.081  47.037  1.00  0.00           P  
ATOM   1571  OP1   U    50      57.167  62.244  47.861  1.00  0.00           O  
ATOM   1572  OP2   U    50      56.266  62.842  45.569  1.00  0.00           O  
ATOM   1573  O5'   U    50      54.733  63.017  47.571  1.00  0.00           O  
ATOM   1574  C5'   U    50      54.452  62.470  48.867  1.00  0.00           C  
ATOM   1575  H5'   U    50      55.096  62.893  49.638  1.00  0.00           H  
ATOM   1576 H5''   U    50      54.640  61.398  48.802  1.00  0.00           H  
ATOM   1577  C4'   U    50      53.034  62.675  49.440  1.00  0.00           C  
ATOM   1578  H4'   U    50      53.101  62.540  50.519  1.00  0.00           H  
ATOM   1579  O4'   U    50      52.669  64.099  49.324  1.00  0.00           O  
ATOM   1580  C1'   U    50      51.493  64.203  48.598  1.00  0.00           C  
ATOM   1581  H1'   U    50      50.592  64.267  49.209  1.00  0.00           H  
ATOM   1582  N1    U    50      51.518  65.342  47.625  1.00  0.00           N  
ATOM   1583  C6    U    50      52.456  65.400  46.591  1.00  0.00           C  
ATOM   1584  H6    U    50      53.232  64.649  46.607  1.00  0.00           H  
ATOM   1585  C5    U    50      52.538  66.469  45.789  1.00  0.00           C  
ATOM   1586  H5    U    50      53.339  66.628  45.083  1.00  0.00           H  
ATOM   1587  C4    U    50      51.470  67.479  45.865  1.00  0.00           C  
ATOM   1588  O4    U    50      51.473  68.535  45.243  1.00  0.00           O  
ATOM   1589  N3    U    50      50.489  67.263  46.730  1.00  0.00           N  
ATOM   1590  H3    U    50      49.715  67.908  46.666  1.00  0.00           H  
ATOM   1591  C2    U    50      50.462  66.289  47.694  1.00  0.00           C  
ATOM   1592  O2    U    50      49.540  66.266  48.541  1.00  0.00           O  
ATOM   1593  C3'   U    50      51.835  61.881  48.921  1.00  0.00           C  
ATOM   1594  H3'   U    50      52.200  61.009  48.377  1.00  0.00           H  
ATOM   1595  C2'   U    50      51.367  62.871  47.827  1.00  0.00           C  
ATOM   1596  H2'   U    50      52.124  62.700  47.062  1.00  0.00           H  
ATOM   1597  O2'   U    50      50.045  62.811  47.314  1.00  0.00           O  
ATOM   1598 HO2'   U    50      49.490  62.956  48.084  1.00  0.00           H  
ATOM   1599  O3'   U    50      50.816  61.673  49.896  1.00  0.00           O  
ATOM   1600  P     A    51      51.004  60.566  51.001  1.00  0.00           P  
ATOM   1601  OP1   A    51      51.474  59.327  50.362  1.00  0.00           O  
ATOM   1602  OP2   A    51      49.776  60.487  51.789  1.00  0.00           O  
ATOM   1603  O5'   A    51      52.183  60.959  52.071  1.00  0.00           O  
ATOM   1604  C5'   A    51      53.421  60.342  51.993  1.00  0.00           C  
ATOM   1605  H5'   A    51      53.841  60.338  50.987  1.00  0.00           H  
ATOM   1606 H5''   A    51      53.267  59.311  52.311  1.00  0.00           H  
ATOM   1607  C4'   A    51      54.402  60.987  53.080  1.00  0.00           C  
ATOM   1608  H4'   A    51      55.322  60.402  53.092  1.00  0.00           H  
ATOM   1609  O4'   A    51      54.668  62.309  52.691  1.00  0.00           O  
ATOM   1610  C1'   A    51      54.790  63.156  53.802  1.00  0.00           C  
ATOM   1611  H1'   A    51      55.741  63.687  53.752  1.00  0.00           H  
ATOM   1612  N9    A    51      53.760  64.255  53.850  1.00  0.00           N  
ATOM   1613  C8    A    51      52.914  64.625  52.888  1.00  0.00           C  
ATOM   1614  H8    A    51      52.650  64.171  51.943  1.00  0.00           H  
ATOM   1615  N7    A    51      52.329  65.758  53.171  1.00  0.00           N  
ATOM   1616  C5    A    51      52.956  66.269  54.267  1.00  0.00           C  
ATOM   1617  C6    A    51      52.919  67.446  55.048  1.00  0.00           C  
ATOM   1618  N6    A    51      52.110  68.490  54.814  1.00  0.00           N  
ATOM   1619  H61   A    51      51.554  68.567  53.975  1.00  0.00           H  
ATOM   1620  H62   A    51      52.116  69.292  55.428  1.00  0.00           H  
ATOM   1621  N1    A    51      53.667  67.679  56.084  1.00  0.00           N  
ATOM   1622  C2    A    51      54.534  66.686  56.456  1.00  0.00           C  
ATOM   1623  H2    A    51      55.103  66.897  57.350  1.00  0.00           H  
ATOM   1624  N3    A    51      54.651  65.530  55.832  1.00  0.00           N  
ATOM   1625  C4    A    51      53.798  65.306  54.762  1.00  0.00           C  
ATOM   1626  C3'   A    51      53.756  61.088  54.415  1.00  0.00           C  
ATOM   1627  H3'   A    51      52.702  61.346  54.315  1.00  0.00           H  
ATOM   1628  C2'   A    51      54.551  62.201  55.010  1.00  0.00           C  
ATOM   1629  H2'   A    51      53.945  62.660  55.791  1.00  0.00           H  
ATOM   1630  O2'   A    51      55.853  61.892  55.569  1.00  0.00           O  
ATOM   1631 HO2'   A    51      55.821  61.018  55.965  1.00  0.00           H  
ATOM   1632  O3'   A    51      53.959  59.961  55.215  1.00  0.00           O  
ATOM   1633  P     C    52      52.812  59.333  56.105  1.00  0.00           P  
ATOM   1634  OP1   C    52      53.553  58.333  56.867  1.00  0.00           O  
ATOM   1635  OP2   C    52      51.636  58.975  55.299  1.00  0.00           O  
ATOM   1636  O5'   C    52      52.424  60.608  56.958  1.00  0.00           O  
ATOM   1637  C5'   C    52      53.206  61.117  58.057  1.00  0.00           C  
ATOM   1638  H5'   C    52      54.251  61.352  57.854  1.00  0.00           H  
ATOM   1639 H5''   C    52      53.180  60.384  58.863  1.00  0.00           H  
ATOM   1640  C4'   C    52      52.616  62.450  58.538  1.00  0.00           C  
ATOM   1641  H4'   C    52      53.147  62.702  59.456  1.00  0.00           H  
ATOM   1642  O4'   C    52      52.749  63.657  57.692  1.00  0.00           O  
ATOM   1643  C1'   C    52      51.555  64.448  57.761  1.00  0.00           C  
ATOM   1644  H1'   C    52      51.812  65.465  58.058  1.00  0.00           H  
ATOM   1645  N1    C    52      50.842  64.558  56.484  1.00  0.00           N  
ATOM   1646  C6    C    52      50.755  63.497  55.571  1.00  0.00           C  
ATOM   1647  H6    C    52      51.174  62.560  55.904  1.00  0.00           H  
ATOM   1648  C5    C    52      49.929  63.550  54.503  1.00  0.00           C  
ATOM   1649  H5    C    52      49.858  62.688  53.856  1.00  0.00           H  
ATOM   1650  C4    C    52      49.142  64.677  54.325  1.00  0.00           C  
ATOM   1651  N4    C    52      48.311  64.745  53.295  1.00  0.00           N  
ATOM   1652  H41   C    52      47.644  65.503  53.310  1.00  0.00           H  
ATOM   1653  H42   C    52      48.321  63.978  52.638  1.00  0.00           H  
ATOM   1654  N3    C    52      49.194  65.742  55.092  1.00  0.00           N  
ATOM   1655  C2    C    52      50.162  65.721  56.132  1.00  0.00           C  
ATOM   1656  O2    C    52      50.293  66.763  56.794  1.00  0.00           O  
ATOM   1657  C3'   C    52      51.141  62.379  58.891  1.00  0.00           C  
ATOM   1658  H3'   C    52      50.588  61.815  58.139  1.00  0.00           H  
ATOM   1659  C2'   C    52      50.742  63.854  58.908  1.00  0.00           C  
ATOM   1660  H2'   C    52      49.678  64.028  58.753  1.00  0.00           H  
ATOM   1661  O2'   C    52      51.097  64.529  60.093  1.00  0.00           O  
ATOM   1662 HO2'   C    52      50.484  65.265  60.147  1.00  0.00           H  
ATOM   1663  O3'   C    52      50.877  61.625  60.055  1.00  0.00           O  
ATOM   1664  P     U    53      49.343  61.147  60.249  1.00  0.00           P  
ATOM   1665  OP1   U    53      49.362  60.466  61.570  1.00  0.00           O  
ATOM   1666  OP2   U    53      48.924  60.417  59.060  1.00  0.00           O  
ATOM   1667  O5'   U    53      48.426  62.400  60.297  1.00  0.00           O  
ATOM   1668  C5'   U    53      48.259  63.292  61.434  1.00  0.00           C  
ATOM   1669  H5'   U    53      49.270  63.683  61.539  1.00  0.00           H  
ATOM   1670 H5''   U    53      47.953  62.634  62.248  1.00  0.00           H  
ATOM   1671  C4'   U    53      47.337  64.479  61.214  1.00  0.00           C  
ATOM   1672  H4'   U    53      47.420  65.145  62.072  1.00  0.00           H  
ATOM   1673  O4'   U    53      47.606  65.264  60.065  1.00  0.00           O  
ATOM   1674  C1'   U    53      46.366  65.776  59.563  1.00  0.00           C  
ATOM   1675  H1'   U    53      46.305  66.864  59.532  1.00  0.00           H  
ATOM   1676  N1    U    53      46.203  65.387  58.141  1.00  0.00           N  
ATOM   1677  C6    U    53      46.933  64.318  57.606  1.00  0.00           C  
ATOM   1678  H6    U    53      47.671  63.795  58.195  1.00  0.00           H  
ATOM   1679  C5    U    53      46.674  63.860  56.313  1.00  0.00           C  
ATOM   1680  H5    U    53      47.198  62.993  55.937  1.00  0.00           H  
ATOM   1681  C4    U    53      45.596  64.466  55.520  1.00  0.00           C  
ATOM   1682  O4    U    53      45.275  64.190  54.402  1.00  0.00           O  
ATOM   1683  N3    U    53      45.066  65.581  56.124  1.00  0.00           N  
ATOM   1684  H3    U    53      44.292  65.963  55.600  1.00  0.00           H  
ATOM   1685  C2    U    53      45.311  66.160  57.356  1.00  0.00           C  
ATOM   1686  O2    U    53      44.697  67.154  57.763  1.00  0.00           O  
ATOM   1687  C3'   U    53      45.933  63.916  60.951  1.00  0.00           C  
ATOM   1688  H3'   U    53      45.965  63.173  60.155  1.00  0.00           H  
ATOM   1689  C2'   U    53      45.260  65.210  60.400  1.00  0.00           C  
ATOM   1690  H2'   U    53      44.397  64.986  59.772  1.00  0.00           H  
ATOM   1691  O2'   U    53      44.875  66.234  61.285  1.00  0.00           O  
ATOM   1692 HO2'   U    53      43.917  66.254  61.346  1.00  0.00           H  
ATOM   1693  O3'   U    53      45.295  63.495  62.125  1.00  0.00           O  
ATOM   1694  P     G    54      44.090  62.457  62.056  1.00  0.00           P  
ATOM   1695  OP1   G    54      43.895  61.927  63.389  1.00  0.00           O  
ATOM   1696  OP2   G    54      44.108  61.496  60.998  1.00  0.00           O  
ATOM   1697  O5'   G    54      42.878  63.385  61.690  1.00  0.00           O  
ATOM   1698  C5'   G    54      42.209  64.322  62.612  1.00  0.00           C  
ATOM   1699  H5'   G    54      43.053  64.892  62.999  1.00  0.00           H  
ATOM   1700 H5''   G    54      41.750  63.810  63.458  1.00  0.00           H  
ATOM   1701  C4'   G    54      41.223  65.181  61.797  1.00  0.00           C  
ATOM   1702  H4'   G    54      40.804  66.010  62.366  1.00  0.00           H  
ATOM   1703  O4'   G    54      41.912  65.712  60.584  1.00  0.00           O  
ATOM   1704  C1'   G    54      41.031  65.676  59.427  1.00  0.00           C  
ATOM   1705  H1'   G    54      40.867  66.643  58.952  1.00  0.00           H  
ATOM   1706  N9    G    54      41.517  64.795  58.318  1.00  0.00           N  
ATOM   1707  C8    G    54      42.489  63.829  58.260  1.00  0.00           C  
ATOM   1708  H8    G    54      43.101  63.516  59.093  1.00  0.00           H  
ATOM   1709  N7    G    54      42.715  63.387  57.009  1.00  0.00           N  
ATOM   1710  C5    G    54      41.778  64.089  56.287  1.00  0.00           C  
ATOM   1711  C6    G    54      41.552  64.065  54.893  1.00  0.00           C  
ATOM   1712  O6    G    54      42.149  63.446  53.985  1.00  0.00           O  
ATOM   1713  N1    G    54      40.495  64.775  54.508  1.00  0.00           N  
ATOM   1714  H1    G    54      40.271  64.843  53.525  1.00  0.00           H  
ATOM   1715  C2    G    54      39.834  65.613  55.362  1.00  0.00           C  
ATOM   1716  N2    G    54      38.904  66.362  54.839  1.00  0.00           N  
ATOM   1717  H21   G    54      38.252  66.587  55.576  1.00  0.00           H  
ATOM   1718  H22   G    54      38.697  66.269  53.854  1.00  0.00           H  
ATOM   1719  N3    G    54      39.994  65.774  56.659  1.00  0.00           N  
ATOM   1720  C4    G    54      41.009  64.909  57.041  1.00  0.00           C  
ATOM   1721  C3'   G    54      40.091  64.252  61.242  1.00  0.00           C  
ATOM   1722  H3'   G    54      40.475  63.282  60.926  1.00  0.00           H  
ATOM   1723  C2'   G    54      39.695  65.169  60.050  1.00  0.00           C  
ATOM   1724  H2'   G    54      39.125  64.666  59.269  1.00  0.00           H  
ATOM   1725  O2'   G    54      38.939  66.334  60.428  1.00  0.00           O  
ATOM   1726 HO2'   G    54      38.205  66.146  61.019  1.00  0.00           H  
ATOM   1727  O3'   G    54      39.053  64.210  62.194  1.00  0.00           O  
ATOM   1728  P     A    55      37.656  63.537  61.872  1.00  0.00           P  
ATOM   1729  OP1   A    55      37.050  63.014  63.137  1.00  0.00           O  
ATOM   1730  OP2   A    55      37.808  62.543  60.833  1.00  0.00           O  
ATOM   1731  O5'   A    55      36.805  64.870  61.388  1.00  0.00           O  
ATOM   1732  C5'   A    55      36.118  65.822  62.277  1.00  0.00           C  
ATOM   1733  H5'   A    55      36.814  66.493  62.781  1.00  0.00           H  
ATOM   1734 H5''   A    55      35.434  65.331  62.970  1.00  0.00           H  
ATOM   1735  C4'   A    55      35.186  66.811  61.524  1.00  0.00           C  
ATOM   1736  H4'   A    55      34.767  67.489  62.269  1.00  0.00           H  
ATOM   1737  O4'   A    55      35.872  67.575  60.535  1.00  0.00           O  
ATOM   1738  C1'   A    55      34.922  67.867  59.453  1.00  0.00           C  
ATOM   1739  H1'   A    55      34.754  68.944  59.432  1.00  0.00           H  
ATOM   1740  N9    A    55      35.301  67.438  58.106  1.00  0.00           N  
ATOM   1741  C8    A    55      36.366  66.633  57.670  1.00  0.00           C  
ATOM   1742  H8    A    55      36.929  66.004  58.343  1.00  0.00           H  
ATOM   1743  N7    A    55      36.492  66.651  56.367  1.00  0.00           N  
ATOM   1744  C5    A    55      35.483  67.573  55.927  1.00  0.00           C  
ATOM   1745  C6    A    55      35.146  68.202  54.712  1.00  0.00           C  
ATOM   1746  N6    A    55      35.773  68.021  53.612  1.00  0.00           N  
ATOM   1747  H61   A    55      35.514  68.557  52.796  1.00  0.00           H  
ATOM   1748  H62   A    55      36.557  67.388  53.552  1.00  0.00           H  
ATOM   1749  N1    A    55      34.189  69.150  54.594  1.00  0.00           N  
ATOM   1750  C2    A    55      33.588  69.483  55.715  1.00  0.00           C  
ATOM   1751  H2    A    55      32.941  70.340  55.602  1.00  0.00           H  
ATOM   1752  N3    A    55      33.834  69.050  56.938  1.00  0.00           N  
ATOM   1753  C4    A    55      34.809  68.100  57.000  1.00  0.00           C  
ATOM   1754  C3'   A    55      34.022  66.154  60.773  1.00  0.00           C  
ATOM   1755  H3'   A    55      34.386  65.318  60.176  1.00  0.00           H  
ATOM   1756  C2'   A    55      33.555  67.252  59.772  1.00  0.00           C  
ATOM   1757  H2'   A    55      33.075  66.843  58.883  1.00  0.00           H  
ATOM   1758  O2'   A    55      32.706  68.064  60.508  1.00  0.00           O  
ATOM   1759 HO2'   A    55      33.092  68.196  61.377  1.00  0.00           H  
ATOM   1760  O3'   A    55      33.064  65.725  61.651  1.00  0.00           O  
ATOM   1761  P     U    56      32.288  64.351  61.431  1.00  0.00           P  
ATOM   1762  OP1   U    56      30.966  64.368  62.065  1.00  0.00           O  
ATOM   1763  OP2   U    56      33.262  63.302  61.776  1.00  0.00           O  
ATOM   1764  O5'   U    56      32.041  64.379  59.783  1.00  0.00           O  
ATOM   1765  C5'   U    56      30.846  64.980  59.214  1.00  0.00           C  
ATOM   1766  H5'   U    56      30.807  66.024  59.527  1.00  0.00           H  
ATOM   1767 H5''   U    56      29.986  64.458  59.634  1.00  0.00           H  
ATOM   1768  C4'   U    56      30.989  65.042  57.689  1.00  0.00           C  
ATOM   1769  H4'   U    56      30.161  65.631  57.298  1.00  0.00           H  
ATOM   1770  O4'   U    56      32.132  65.635  57.163  1.00  0.00           O  
ATOM   1771  C1'   U    56      32.404  65.036  55.961  1.00  0.00           C  
ATOM   1772  H1'   U    56      32.458  65.819  55.204  1.00  0.00           H  
ATOM   1773  N1    U    56      33.817  64.481  56.036  1.00  0.00           N  
ATOM   1774  C6    U    56      34.415  64.121  57.203  1.00  0.00           C  
ATOM   1775  H6    U    56      33.863  64.243  58.123  1.00  0.00           H  
ATOM   1776  C5    U    56      35.655  63.618  57.149  1.00  0.00           C  
ATOM   1777  H5    U    56      36.087  63.348  58.102  1.00  0.00           H  
ATOM   1778  C4    U    56      36.398  63.514  55.948  1.00  0.00           C  
ATOM   1779  O4    U    56      37.618  63.193  55.819  1.00  0.00           O  
ATOM   1780  N3    U    56      35.665  63.739  54.822  1.00  0.00           N  
ATOM   1781  H3    U    56      36.146  63.704  53.935  1.00  0.00           H  
ATOM   1782  C2    U    56      34.358  64.119  54.778  1.00  0.00           C  
ATOM   1783  O2    U    56      33.769  64.208  53.655  1.00  0.00           O  
ATOM   1784  C3'   U    56      30.834  63.622  57.069  1.00  0.00           C  
ATOM   1785  H3'   U    56      31.565  62.946  57.510  1.00  0.00           H  
ATOM   1786  C2'   U    56      31.311  63.980  55.644  1.00  0.00           C  
ATOM   1787  H2'   U    56      31.848  63.189  55.120  1.00  0.00           H  
ATOM   1788  O2'   U    56      30.433  64.618  54.757  1.00  0.00           O  
ATOM   1789 HO2'   U    56      30.697  64.301  53.890  1.00  0.00           H  
ATOM   1790  O3'   U    56      29.469  63.135  57.058  1.00  0.00           O  
ATOM   1791  P     G    57      29.235  61.677  56.665  1.00  0.00           P  
ATOM   1792  OP1   G    57      27.832  61.392  57.007  1.00  0.00           O  
ATOM   1793  OP2   G    57      30.305  60.789  57.193  1.00  0.00           O  
ATOM   1794  O5'   G    57      29.425  61.569  55.124  1.00  0.00           O  
ATOM   1795  C5'   G    57      28.442  61.852  54.110  1.00  0.00           C  
ATOM   1796  H5'   G    57      28.272  62.928  54.137  1.00  0.00           H  
ATOM   1797 H5''   G    57      27.471  61.357  54.067  1.00  0.00           H  
ATOM   1798  C4'   G    57      29.023  61.750  52.690  1.00  0.00           C  
ATOM   1799  H4'   G    57      28.300  62.163  51.987  1.00  0.00           H  
ATOM   1800  O4'   G    57      30.312  62.427  52.672  1.00  0.00           O  
ATOM   1801  C1'   G    57      31.131  61.924  51.659  1.00  0.00           C  
ATOM   1802  H1'   G    57      31.404  62.701  50.945  1.00  0.00           H  
ATOM   1803  N9    G    57      32.247  61.198  52.312  1.00  0.00           N  
ATOM   1804  C8    G    57      32.420  60.879  53.654  1.00  0.00           C  
ATOM   1805  H8    G    57      31.671  60.992  54.424  1.00  0.00           H  
ATOM   1806  N7    G    57      33.625  60.412  53.944  1.00  0.00           N  
ATOM   1807  C5    G    57      34.259  60.318  52.702  1.00  0.00           C  
ATOM   1808  C6    G    57      35.622  59.853  52.286  1.00  0.00           C  
ATOM   1809  O6    G    57      36.480  59.410  53.036  1.00  0.00           O  
ATOM   1810  N1    G    57      35.852  59.927  50.888  1.00  0.00           N  
ATOM   1811  H1    G    57      36.712  59.502  50.572  1.00  0.00           H  
ATOM   1812  C2    G    57      34.880  60.213  50.034  1.00  0.00           C  
ATOM   1813  N2    G    57      35.185  60.021  48.759  1.00  0.00           N  
ATOM   1814  H21   G    57      34.419  60.202  48.126  1.00  0.00           H  
ATOM   1815  H22   G    57      35.882  59.314  48.574  1.00  0.00           H  
ATOM   1816  N3    G    57      33.656  60.713  50.357  1.00  0.00           N  
ATOM   1817  C4    G    57      33.382  60.704  51.688  1.00  0.00           C  
ATOM   1818  C3'   G    57      29.293  60.420  52.043  1.00  0.00           C  
ATOM   1819  H3'   G    57      29.776  59.805  52.803  1.00  0.00           H  
ATOM   1820  C2'   G    57      30.295  60.874  51.002  1.00  0.00           C  
ATOM   1821  H2'   G    57      30.864  59.982  50.741  1.00  0.00           H  
ATOM   1822  O2'   G    57      29.651  61.299  49.855  1.00  0.00           O  
ATOM   1823 HO2'   G    57      28.711  61.375  50.035  1.00  0.00           H  
ATOM   1824  O3'   G    57      28.126  59.826  51.415  1.00  0.00           O  
ATOM   1825  P     U    58      27.775  58.399  51.625  1.00  0.00           P  
ATOM   1826  OP1   U    58      26.568  58.107  50.818  1.00  0.00           O  
ATOM   1827  OP2   U    58      27.720  58.175  53.061  1.00  0.00           O  
ATOM   1828  O5'   U    58      29.036  57.608  50.937  1.00  0.00           O  
ATOM   1829  C5'   U    58      29.153  57.631  49.542  1.00  0.00           C  
ATOM   1830  H5'   U    58      29.018  58.665  49.223  1.00  0.00           H  
ATOM   1831 H5''   U    58      28.359  57.099  49.018  1.00  0.00           H  
ATOM   1832  C4'   U    58      30.488  57.120  48.950  1.00  0.00           C  
ATOM   1833  H4'   U    58      30.523  57.112  47.860  1.00  0.00           H  
ATOM   1834  O4'   U    58      31.648  57.815  49.459  1.00  0.00           O  
ATOM   1835  C1'   U    58      32.697  56.896  49.603  1.00  0.00           C  
ATOM   1836  H1'   U    58      33.484  56.996  48.856  1.00  0.00           H  
ATOM   1837  N1    U    58      33.297  57.013  50.935  1.00  0.00           N  
ATOM   1838  C6    U    58      32.577  56.990  52.081  1.00  0.00           C  
ATOM   1839  H6    U    58      31.515  57.170  52.008  1.00  0.00           H  
ATOM   1840  C5    U    58      33.125  56.914  53.258  1.00  0.00           C  
ATOM   1841  H5    U    58      32.587  57.060  54.183  1.00  0.00           H  
ATOM   1842  C4    U    58      34.512  56.799  53.425  1.00  0.00           C  
ATOM   1843  O4    U    58      35.112  56.757  54.502  1.00  0.00           O  
ATOM   1844  N3    U    58      35.217  56.478  52.282  1.00  0.00           N  
ATOM   1845  H3    U    58      36.209  56.313  52.374  1.00  0.00           H  
ATOM   1846  C2    U    58      34.710  56.688  51.018  1.00  0.00           C  
ATOM   1847  O2    U    58      35.352  56.513  50.002  1.00  0.00           O  
ATOM   1848  C3'   U    58      30.529  55.696  49.441  1.00  0.00           C  
ATOM   1849  H3'   U    58      30.182  55.587  50.468  1.00  0.00           H  
ATOM   1850  C2'   U    58      32.102  55.516  49.451  1.00  0.00           C  
ATOM   1851  H2'   U    58      32.382  54.902  50.307  1.00  0.00           H  
ATOM   1852  O2'   U    58      32.642  54.947  48.227  1.00  0.00           O  
ATOM   1853 HO2'   U    58      32.318  54.052  48.103  1.00  0.00           H  
ATOM   1854  O3'   U    58      29.854  54.792  48.524  1.00  0.00           O  
ATOM   1855  P     C    59      29.659  53.246  48.718  1.00  0.00           P  
ATOM   1856  OP1   C    59      28.575  52.877  47.826  1.00  0.00           O  
ATOM   1857  OP2   C    59      29.586  53.059  50.231  1.00  0.00           O  
ATOM   1858  O5'   C    59      31.034  52.573  48.344  1.00  0.00           O  
ATOM   1859  C5'   C    59      31.450  52.256  47.046  1.00  0.00           C  
ATOM   1860  H5'   C    59      31.377  53.174  46.463  1.00  0.00           H  
ATOM   1861 H5''   C    59      30.715  51.565  46.632  1.00  0.00           H  
ATOM   1862  C4'   C    59      32.861  51.557  47.099  1.00  0.00           C  
ATOM   1863  H4'   C    59      33.139  51.340  46.068  1.00  0.00           H  
ATOM   1864  O4'   C    59      33.804  52.468  47.611  1.00  0.00           O  
ATOM   1865  C1'   C    59      34.841  51.726  48.331  1.00  0.00           C  
ATOM   1866  H1'   C    59      35.817  51.944  47.896  1.00  0.00           H  
ATOM   1867  N1    C    59      34.987  52.055  49.780  1.00  0.00           N  
ATOM   1868  C6    C    59      33.918  52.382  50.602  1.00  0.00           C  
ATOM   1869  H6    C    59      32.966  52.439  50.095  1.00  0.00           H  
ATOM   1870  C5    C    59      34.143  52.740  51.907  1.00  0.00           C  
ATOM   1871  H5    C    59      33.326  53.111  52.508  1.00  0.00           H  
ATOM   1872  C4    C    59      35.449  52.640  52.495  1.00  0.00           C  
ATOM   1873  N4    C    59      35.732  53.067  53.707  1.00  0.00           N  
ATOM   1874  H41   C    59      34.974  53.489  54.224  1.00  0.00           H  
ATOM   1875  H42   C    59      36.708  53.136  53.956  1.00  0.00           H  
ATOM   1876  N3    C    59      36.481  52.256  51.714  1.00  0.00           N  
ATOM   1877  C2    C    59      36.281  51.895  50.396  1.00  0.00           C  
ATOM   1878  O2    C    59      37.233  51.351  49.778  1.00  0.00           O  
ATOM   1879  C3'   C    59      33.075  50.236  47.890  1.00  0.00           C  
ATOM   1880  H3'   C    59      32.549  50.187  48.844  1.00  0.00           H  
ATOM   1881  C2'   C    59      34.514  50.207  48.146  1.00  0.00           C  
ATOM   1882  H2'   C    59      34.806  49.619  49.016  1.00  0.00           H  
ATOM   1883  O2'   C    59      35.262  49.879  47.002  1.00  0.00           O  
ATOM   1884 HO2'   C    59      35.661  49.019  47.152  1.00  0.00           H  
ATOM   1885  O3'   C    59      32.765  49.118  47.087  1.00  0.00           O  
ATOM   1886  P     G    60      32.304  47.701  47.676  1.00  0.00           P  
ATOM   1887  OP1   G    60      31.626  46.982  46.637  1.00  0.00           O  
ATOM   1888  OP2   G    60      31.739  47.977  49.029  1.00  0.00           O  
ATOM   1889  O5'   G    60      33.782  47.077  47.865  1.00  0.00           O  
ATOM   1890  C5'   G    60      34.524  46.390  46.801  1.00  0.00           C  
ATOM   1891  H5'   G    60      34.761  47.100  46.008  1.00  0.00           H  
ATOM   1892 H5''   G    60      34.042  45.498  46.400  1.00  0.00           H  
ATOM   1893  C4'   G    60      35.917  45.998  47.395  1.00  0.00           C  
ATOM   1894  H4'   G    60      36.331  45.541  46.496  1.00  0.00           H  
ATOM   1895  O4'   G    60      36.798  47.039  47.765  1.00  0.00           O  
ATOM   1896  C1'   G    60      37.548  46.497  48.883  1.00  0.00           C  
ATOM   1897  H1'   G    60      38.635  46.572  48.919  1.00  0.00           H  
ATOM   1898  N9    G    60      37.078  47.204  50.143  1.00  0.00           N  
ATOM   1899  C8    G    60      35.776  47.546  50.387  1.00  0.00           C  
ATOM   1900  H8    G    60      34.923  47.183  49.834  1.00  0.00           H  
ATOM   1901  N7    G    60      35.649  48.281  51.433  1.00  0.00           N  
ATOM   1902  C5    G    60      36.971  48.381  51.906  1.00  0.00           C  
ATOM   1903  C6    G    60      37.568  48.838  53.142  1.00  0.00           C  
ATOM   1904  O6    G    60      37.027  49.486  54.068  1.00  0.00           O  
ATOM   1905  N1    G    60      38.742  48.300  53.500  1.00  0.00           N  
ATOM   1906  H1    G    60      39.075  48.564  54.416  1.00  0.00           H  
ATOM   1907  C2    G    60      39.471  47.546  52.655  1.00  0.00           C  
ATOM   1908  N2    G    60      40.584  47.228  53.196  1.00  0.00           N  
ATOM   1909  H21   G    60      40.977  47.609  54.045  1.00  0.00           H  
ATOM   1910  H22   G    60      41.116  46.613  52.598  1.00  0.00           H  
ATOM   1911  N3    G    60      39.045  47.148  51.461  1.00  0.00           N  
ATOM   1912  C4    G    60      37.767  47.555  51.231  1.00  0.00           C  
ATOM   1913  C3'   G    60      35.796  44.959  48.417  1.00  0.00           C  
ATOM   1914  H3'   G    60      35.085  45.339  49.150  1.00  0.00           H  
ATOM   1915  C2'   G    60      37.209  45.063  48.982  1.00  0.00           C  
ATOM   1916  H2'   G    60      37.130  44.911  50.058  1.00  0.00           H  
ATOM   1917  O2'   G    60      38.147  44.242  48.401  1.00  0.00           O  
ATOM   1918 HO2'   G    60      38.575  43.707  49.073  1.00  0.00           H  
ATOM   1919  O3'   G    60      35.358  43.716  47.960  1.00  0.00           O  
ATOM   1920  P     U    61      34.880  42.582  48.944  1.00  0.00           P  
ATOM   1921  OP1   U    61      34.115  41.652  48.106  1.00  0.00           O  
ATOM   1922  OP2   U    61      34.196  43.165  50.119  1.00  0.00           O  
ATOM   1923  O5'   U    61      36.052  41.718  49.376  1.00  0.00           O  
ATOM   1924  C5'   U    61      36.893  41.066  48.440  1.00  0.00           C  
ATOM   1925  H5'   U    61      37.764  41.696  48.260  1.00  0.00           H  
ATOM   1926 H5''   U    61      36.419  40.884  47.475  1.00  0.00           H  
ATOM   1927  C4'   U    61      37.369  39.760  49.069  1.00  0.00           C  
ATOM   1928  H4'   U    61      37.958  39.255  48.304  1.00  0.00           H  
ATOM   1929  O4'   U    61      38.195  40.113  50.174  1.00  0.00           O  
ATOM   1930  C1'   U    61      38.039  39.178  51.206  1.00  0.00           C  
ATOM   1931  H1'   U    61      38.940  38.566  51.249  1.00  0.00           H  
ATOM   1932  N1    U    61      37.846  39.875  52.544  1.00  0.00           N  
ATOM   1933  C6    U    61      36.693  40.572  52.804  1.00  0.00           C  
ATOM   1934  H6    U    61      35.873  40.623  52.103  1.00  0.00           H  
ATOM   1935  C5    U    61      36.521  41.221  53.905  1.00  0.00           C  
ATOM   1936  H5    U    61      35.584  41.733  54.071  1.00  0.00           H  
ATOM   1937  C4    U    61      37.473  41.163  54.961  1.00  0.00           C  
ATOM   1938  O4    U    61      37.314  41.597  56.079  1.00  0.00           O  
ATOM   1939  N3    U    61      38.669  40.583  54.605  1.00  0.00           N  
ATOM   1940  H3    U    61      39.389  40.421  55.295  1.00  0.00           H  
ATOM   1941  C2    U    61      38.821  39.792  53.541  1.00  0.00           C  
ATOM   1942  O2    U    61      39.857  39.116  53.377  1.00  0.00           O  
ATOM   1943  C3'   U    61      36.255  38.818  49.665  1.00  0.00           C  
ATOM   1944  H3'   U    61      35.335  39.301  49.995  1.00  0.00           H  
ATOM   1945  C2'   U    61      36.883  38.204  50.949  1.00  0.00           C  
ATOM   1946  H2'   U    61      36.162  38.173  51.766  1.00  0.00           H  
ATOM   1947  O2'   U    61      37.577  36.921  50.729  1.00  0.00           O  
ATOM   1948 HO2'   U    61      37.035  36.360  50.169  1.00  0.00           H  
ATOM   1949  O3'   U    61      35.869  37.795  48.750  1.00  0.00           O  
ATOM   1950  P     A    62      34.469  37.038  48.699  1.00  0.00           P  
ATOM   1951  OP1   A    62      34.162  36.644  47.301  1.00  0.00           O  
ATOM   1952  OP2   A    62      33.494  37.856  49.462  1.00  0.00           O  
ATOM   1953  O5'   A    62      34.738  35.755  49.550  1.00  0.00           O  
ATOM   1954  C5'   A    62      35.486  34.731  48.941  1.00  0.00           C  
ATOM   1955  H5'   A    62      36.362  35.141  48.438  1.00  0.00           H  
ATOM   1956 H5''   A    62      34.899  34.274  48.145  1.00  0.00           H  
ATOM   1957  C4'   A    62      35.940  33.577  49.795  1.00  0.00           C  
ATOM   1958  H4'   A    62      36.596  32.991  49.152  1.00  0.00           H  
ATOM   1959  O4'   A    62      36.516  33.969  51.015  1.00  0.00           O  
ATOM   1960  C1'   A    62      35.675  33.640  52.145  1.00  0.00           C  
ATOM   1961  H1'   A    62      35.942  32.777  52.755  1.00  0.00           H  
ATOM   1962  N9    A    62      35.489  34.896  52.968  1.00  0.00           N  
ATOM   1963  C8    A    62      34.424  35.765  53.055  1.00  0.00           C  
ATOM   1964  H8    A    62      33.520  35.642  52.476  1.00  0.00           H  
ATOM   1965  N7    A    62      34.599  36.771  53.849  1.00  0.00           N  
ATOM   1966  C5    A    62      35.870  36.526  54.315  1.00  0.00           C  
ATOM   1967  C6    A    62      36.723  37.176  55.227  1.00  0.00           C  
ATOM   1968  N6    A    62      36.417  38.326  55.774  1.00  0.00           N  
ATOM   1969  H61   A    62      35.459  38.629  55.675  1.00  0.00           H  
ATOM   1970  H62   A    62      37.106  38.731  56.391  1.00  0.00           H  
ATOM   1971  N1    A    62      37.995  36.839  55.495  1.00  0.00           N  
ATOM   1972  C2    A    62      38.412  35.729  54.877  1.00  0.00           C  
ATOM   1973  H2    A    62      39.374  35.392  55.234  1.00  0.00           H  
ATOM   1974  N3    A    62      37.732  35.021  53.979  1.00  0.00           N  
ATOM   1975  C4    A    62      36.482  35.449  53.750  1.00  0.00           C  
ATOM   1976  C3'   A    62      34.761  32.661  50.240  1.00  0.00           C  
ATOM   1977  H3'   A    62      33.907  32.710  49.565  1.00  0.00           H  
ATOM   1978  C2'   A    62      34.349  33.339  51.509  1.00  0.00           C  
ATOM   1979  H2'   A    62      33.801  34.229  51.197  1.00  0.00           H  
ATOM   1980  O2'   A    62      33.504  32.453  52.325  1.00  0.00           O  
ATOM   1981 HO2'   A    62      33.949  31.615  52.467  1.00  0.00           H  
ATOM   1982  O3'   A    62      35.002  31.271  50.415  1.00  0.00           O  
ATOM   1983  P     U    63      34.999  30.184  49.248  1.00  0.00           P  
ATOM   1984  OP1   U    63      36.315  30.120  48.595  1.00  0.00           O  
ATOM   1985  OP2   U    63      33.700  30.241  48.531  1.00  0.00           O  
ATOM   1986  O5'   U    63      34.899  28.855  50.144  1.00  0.00           O  
ATOM   1987  C5'   U    63      36.092  28.203  50.511  1.00  0.00           C  
ATOM   1988  H5'   U    63      36.877  28.932  50.712  1.00  0.00           H  
ATOM   1989 H5''   U    63      36.460  27.662  49.640  1.00  0.00           H  
ATOM   1990  C4'   U    63      35.947  27.227  51.753  1.00  0.00           C  
ATOM   1991  H4'   U    63      36.929  26.785  51.918  1.00  0.00           H  
ATOM   1992  O4'   U    63      35.533  27.979  52.879  1.00  0.00           O  
ATOM   1993  C1'   U    63      34.670  27.122  53.628  1.00  0.00           C  
ATOM   1994  H1'   U    63      34.963  27.188  54.676  1.00  0.00           H  
ATOM   1995  N1    U    63      33.257  27.512  53.579  1.00  0.00           N  
ATOM   1996  C6    U    63      32.869  28.450  52.671  1.00  0.00           C  
ATOM   1997  H6    U    63      33.619  28.673  51.926  1.00  0.00           H  
ATOM   1998  C5    U    63      31.643  29.066  52.760  1.00  0.00           C  
ATOM   1999  H5    U    63      31.353  29.750  51.976  1.00  0.00           H  
ATOM   2000  C4    U    63      30.731  28.723  53.751  1.00  0.00           C  
ATOM   2001  O4    U    63      29.566  29.102  53.710  1.00  0.00           O  
ATOM   2002  N3    U    63      31.147  27.786  54.645  1.00  0.00           N  
ATOM   2003  H3    U    63      30.539  27.682  55.445  1.00  0.00           H  
ATOM   2004  C2    U    63      32.387  27.216  54.594  1.00  0.00           C  
ATOM   2005  O2    U    63      32.668  26.406  55.417  1.00  0.00           O  
ATOM   2006  C3'   U    63      35.091  26.020  51.581  1.00  0.00           C  
ATOM   2007  H3'   U    63      34.228  26.302  50.978  1.00  0.00           H  
ATOM   2008  C2'   U    63      34.775  25.682  53.086  1.00  0.00           C  
ATOM   2009  H2'   U    63      33.858  25.104  53.201  1.00  0.00           H  
ATOM   2010  O2'   U    63      35.817  25.247  53.913  1.00  0.00           O  
ATOM   2011 HO2'   U    63      35.992  24.373  53.557  1.00  0.00           H  
ATOM   2012  O3'   U    63      35.745  24.958  50.913  1.00  0.00           O  
ATOM   2013  P     A    64      35.172  23.459  50.722  1.00  0.00           P  
ATOM   2014  OP1   A    64      35.863  22.726  49.642  1.00  0.00           O  
ATOM   2015  OP2   A    64      33.680  23.551  50.759  1.00  0.00           O  
ATOM   2016  O5'   A    64      35.642  22.835  52.113  1.00  0.00           O  
ATOM   2017  C5'   A    64      35.226  21.530  52.647  1.00  0.00           C  
ATOM   2018  H5'   A    64      35.351  20.753  51.893  1.00  0.00           H  
ATOM   2019 H5''   A    64      34.195  21.505  52.998  1.00  0.00           H  
ATOM   2020  C4'   A    64      36.135  21.405  53.872  1.00  0.00           C  
ATOM   2021  H4'   A    64      37.156  21.463  53.495  1.00  0.00           H  
ATOM   2022  O4'   A    64      35.927  22.472  54.803  1.00  0.00           O  
ATOM   2023  C1'   A    64      35.810  22.018  56.112  1.00  0.00           C  
ATOM   2024  H1'   A    64      36.299  22.659  56.846  1.00  0.00           H  
ATOM   2025  N9    A    64      34.318  22.057  56.398  1.00  0.00           N  
ATOM   2026  C8    A    64      33.237  22.252  55.594  1.00  0.00           C  
ATOM   2027  H8    A    64      33.204  22.471  54.537  1.00  0.00           H  
ATOM   2028  N7    A    64      32.066  22.293  56.161  1.00  0.00           N  
ATOM   2029  C5    A    64      32.466  22.216  57.536  1.00  0.00           C  
ATOM   2030  C6    A    64      31.715  22.315  58.733  1.00  0.00           C  
ATOM   2031  N6    A    64      30.338  22.549  58.833  1.00  0.00           N  
ATOM   2032  H61   A    64      29.839  22.675  57.964  1.00  0.00           H  
ATOM   2033  H62   A    64      30.010  22.516  59.787  1.00  0.00           H  
ATOM   2034  N1    A    64      32.353  22.157  59.846  1.00  0.00           N  
ATOM   2035  C2    A    64      33.697  22.018  59.891  1.00  0.00           C  
ATOM   2036  H2    A    64      34.162  22.041  60.866  1.00  0.00           H  
ATOM   2037  N3    A    64      34.511  21.931  58.831  1.00  0.00           N  
ATOM   2038  C4    A    64      33.823  22.023  57.657  1.00  0.00           C  
ATOM   2039  C3'   A    64      35.986  20.097  54.617  1.00  0.00           C  
ATOM   2040  H3'   A    64      34.928  19.842  54.669  1.00  0.00           H  
ATOM   2041  C2'   A    64      36.423  20.628  56.013  1.00  0.00           C  
ATOM   2042  H2'   A    64      36.048  20.039  56.850  1.00  0.00           H  
ATOM   2043  O2'   A    64      37.860  20.655  56.045  1.00  0.00           O  
ATOM   2044 HO2'   A    64      38.100  19.734  55.916  1.00  0.00           H  
ATOM   2045  O3'   A    64      36.729  19.064  54.047  1.00  0.00           O  
ATOM   2046  P     C    65      37.227  17.745  54.774  1.00  0.00           P  
ATOM   2047  OP1   C    65      38.050  18.057  55.953  1.00  0.00           O  
ATOM   2048  OP2   C    65      37.724  16.726  53.826  1.00  0.00           O  
ATOM   2049  O5'   C    65      35.760  17.179  55.136  1.00  0.00           O  
ATOM   2050  C5'   C    65      35.576  16.281  56.203  1.00  0.00           C  
ATOM   2051  H5'   C    65      36.223  15.404  56.241  1.00  0.00           H  
ATOM   2052 H5''   C    65      34.558  15.910  56.084  1.00  0.00           H  
ATOM   2053  C4'   C    65      35.628  17.033  57.528  1.00  0.00           C  
ATOM   2054  H4'   C    65      36.686  17.254  57.666  1.00  0.00           H  
ATOM   2055  O4'   C    65      34.739  18.227  57.624  1.00  0.00           O  
ATOM   2056  C1'   C    65      34.427  18.424  58.999  1.00  0.00           C  
ATOM   2057  H1'   C    65      34.962  19.273  59.425  1.00  0.00           H  
ATOM   2058  N1    C    65      32.933  18.659  59.071  1.00  0.00           N  
ATOM   2059  C6    C    65      32.187  18.769  57.945  1.00  0.00           C  
ATOM   2060  H6    C    65      32.598  18.780  56.946  1.00  0.00           H  
ATOM   2061  C5    C    65      30.796  18.840  58.009  1.00  0.00           C  
ATOM   2062  H5    C    65      30.189  19.000  57.131  1.00  0.00           H  
ATOM   2063  C4    C    65      30.223  18.719  59.360  1.00  0.00           C  
ATOM   2064  N4    C    65      28.910  18.841  59.585  1.00  0.00           N  
ATOM   2065  H41   C    65      28.269  18.986  58.818  1.00  0.00           H  
ATOM   2066  H42   C    65      28.561  18.877  60.532  1.00  0.00           H  
ATOM   2067  N3    C    65      30.976  18.779  60.494  1.00  0.00           N  
ATOM   2068  C2    C    65      32.301  18.858  60.328  1.00  0.00           C  
ATOM   2069  O2    C    65      32.963  19.153  61.309  1.00  0.00           O  
ATOM   2070  C3'   C    65      35.320  16.162  58.734  1.00  0.00           C  
ATOM   2071  H3'   C    65      34.450  15.635  58.343  1.00  0.00           H  
ATOM   2072  C2'   C    65      34.909  17.192  59.789  1.00  0.00           C  
ATOM   2073  H2'   C    65      34.109  16.758  60.389  1.00  0.00           H  
ATOM   2074  O2'   C    65      36.023  17.581  60.596  1.00  0.00           O  
ATOM   2075 HO2'   C    65      36.399  16.829  61.060  1.00  0.00           H  
ATOM   2076  O3'   C    65      36.335  15.217  59.031  1.00  0.00           O  
ATOM   2077  P     A    66      36.197  14.330  60.294  1.00  0.00           P  
ATOM   2078  OP1   A    66      37.119  13.175  60.263  1.00  0.00           O  
ATOM   2079  OP2   A    66      34.756  14.091  60.518  1.00  0.00           O  
ATOM   2080  O5'   A    66      36.748  15.214  61.537  1.00  0.00           O  
ATOM   2081  C5'   A    66      38.148  15.492  61.636  1.00  0.00           C  
ATOM   2082  H5'   A    66      38.312  16.064  60.722  1.00  0.00           H  
ATOM   2083 H5''   A    66      38.718  14.564  61.599  1.00  0.00           H  
ATOM   2084  C4'   A    66      38.524  16.378  62.911  1.00  0.00           C  
ATOM   2085  H4'   A    66      39.505  16.838  62.797  1.00  0.00           H  
ATOM   2086  O4'   A    66      37.655  17.548  63.098  1.00  0.00           O  
ATOM   2087  C1'   A    66      37.641  17.757  64.486  1.00  0.00           C  
ATOM   2088  H1'   A    66      38.078  18.733  64.695  1.00  0.00           H  
ATOM   2089  N9    A    66      36.220  17.862  64.995  1.00  0.00           N  
ATOM   2090  C8    A    66      35.064  17.670  64.324  1.00  0.00           C  
ATOM   2091  H8    A    66      35.038  17.549  63.251  1.00  0.00           H  
ATOM   2092  N7    A    66      33.950  17.755  65.069  1.00  0.00           N  
ATOM   2093  C5    A    66      34.466  17.930  66.335  1.00  0.00           C  
ATOM   2094  C6    A    66      33.847  18.067  67.600  1.00  0.00           C  
ATOM   2095  N6    A    66      32.562  18.013  67.707  1.00  0.00           N  
ATOM   2096  H61   A    66      31.957  17.981  66.899  1.00  0.00           H  
ATOM   2097  H62   A    66      32.172  18.089  68.636  1.00  0.00           H  
ATOM   2098  N1    A    66      34.557  18.186  68.751  1.00  0.00           N  
ATOM   2099  C2    A    66      35.860  18.198  68.535  1.00  0.00           C  
ATOM   2100  H2    A    66      36.442  18.192  69.445  1.00  0.00           H  
ATOM   2101  N3    A    66      36.557  18.192  67.383  1.00  0.00           N  
ATOM   2102  C4    A    66      35.822  17.960  66.291  1.00  0.00           C  
ATOM   2103  C3'   A    66      38.447  15.475  64.138  1.00  0.00           C  
ATOM   2104  H3'   A    66      37.521  14.904  64.056  1.00  0.00           H  
ATOM   2105  C2'   A    66      38.372  16.617  65.210  1.00  0.00           C  
ATOM   2106  H2'   A    66      37.723  16.282  66.019  1.00  0.00           H  
ATOM   2107  O2'   A    66      39.649  17.168  65.616  1.00  0.00           O  
ATOM   2108 HO2'   A    66      40.214  16.428  65.849  1.00  0.00           H  
ATOM   2109  O3'   A    66      39.651  14.811  64.330  1.00  0.00           O  
ATOM   2110  P     G    67      39.768  13.520  65.185  1.00  0.00           P  
ATOM   2111  OP1   G    67      41.113  13.557  65.757  1.00  0.00           O  
ATOM   2112  OP2   G    67      39.364  12.303  64.460  1.00  0.00           O  
ATOM   2113  O5'   G    67      38.688  13.753  66.301  1.00  0.00           O  
ATOM   2114  C5'   G    67      39.092  14.017  67.687  1.00  0.00           C  
ATOM   2115  H5'   G    67      39.707  14.916  67.688  1.00  0.00           H  
ATOM   2116 H5''   G    67      39.732  13.193  68.003  1.00  0.00           H  
ATOM   2117  C4'   G    67      37.930  14.210  68.649  1.00  0.00           C  
ATOM   2118  H4'   G    67      38.320  14.365  69.655  1.00  0.00           H  
ATOM   2119  O4'   G    67      37.077  15.228  68.385  1.00  0.00           O  
ATOM   2120  C1'   G    67      35.703  14.806  68.601  1.00  0.00           C  
ATOM   2121  H1'   G    67      35.316  15.574  69.272  1.00  0.00           H  
ATOM   2122  N9    G    67      34.917  14.781  67.271  1.00  0.00           N  
ATOM   2123  C8    G    67      35.368  14.682  65.945  1.00  0.00           C  
ATOM   2124  H8    G    67      36.438  14.683  65.799  1.00  0.00           H  
ATOM   2125  N7    G    67      34.400  14.575  65.003  1.00  0.00           N  
ATOM   2126  C5    G    67      33.231  14.690  65.759  1.00  0.00           C  
ATOM   2127  C6    G    67      31.861  14.640  65.377  1.00  0.00           C  
ATOM   2128  O6    G    67      31.277  14.562  64.238  1.00  0.00           O  
ATOM   2129  N1    G    67      30.968  14.685  66.459  1.00  0.00           N  
ATOM   2130  H1    G    67      29.972  14.724  66.294  1.00  0.00           H  
ATOM   2131  C2    G    67      31.364  14.852  67.722  1.00  0.00           C  
ATOM   2132  N2    G    67      30.368  14.965  68.537  1.00  0.00           N  
ATOM   2133  H21   G    67      30.583  15.225  69.488  1.00  0.00           H  
ATOM   2134  H22   G    67      29.423  14.665  68.341  1.00  0.00           H  
ATOM   2135  N3    G    67      32.653  14.903  68.058  1.00  0.00           N  
ATOM   2136  C4    G    67      33.552  14.843  67.087  1.00  0.00           C  
ATOM   2137  C3'   G    67      37.021  12.938  68.665  1.00  0.00           C  
ATOM   2138  H3'   G    67      36.752  12.728  67.630  1.00  0.00           H  
ATOM   2139  C2'   G    67      35.747  13.403  69.326  1.00  0.00           C  
ATOM   2140  H2'   G    67      34.897  12.803  69.002  1.00  0.00           H  
ATOM   2141  O2'   G    67      35.640  13.518  70.728  1.00  0.00           O  
ATOM   2142 HO2'   G    67      35.093  12.757  70.937  1.00  0.00           H  
ATOM   2143  O3'   G    67      37.587  11.734  69.296  1.00  0.00           O  
ATOM   2144  P     G    68      37.284  10.363  68.760  1.00  0.00           P  
ATOM   2145  OP1   G    68      38.099   9.341  69.482  1.00  0.00           O  
ATOM   2146  OP2   G    68      37.329  10.397  67.283  1.00  0.00           O  
ATOM   2147  O5'   G    68      35.790  10.065  69.102  1.00  0.00           O  
ATOM   2148  C5'   G    68      35.451   9.986  70.472  1.00  0.00           C  
ATOM   2149  H5'   G    68      35.872  10.823  71.029  1.00  0.00           H  
ATOM   2150 H5''   G    68      35.862   9.065  70.885  1.00  0.00           H  
ATOM   2151  C4'   G    68      33.999   9.996  70.682  1.00  0.00           C  
ATOM   2152  H4'   G    68      33.766   9.607  71.674  1.00  0.00           H  
ATOM   2153  O4'   G    68      33.470  11.262  70.351  1.00  0.00           O  
ATOM   2154  C1'   G    68      32.036  11.015  70.004  1.00  0.00           C  
ATOM   2155  H1'   G    68      31.364  11.684  70.542  1.00  0.00           H  
ATOM   2156  N9    G    68      31.791  11.188  68.506  1.00  0.00           N  
ATOM   2157  C8    G    68      32.756  11.484  67.602  1.00  0.00           C  
ATOM   2158  H8    G    68      33.782  11.574  67.925  1.00  0.00           H  
ATOM   2159  N7    G    68      32.376  11.588  66.410  1.00  0.00           N  
ATOM   2160  C5    G    68      31.025  11.507  66.507  1.00  0.00           C  
ATOM   2161  C6    G    68      29.987  11.610  65.535  1.00  0.00           C  
ATOM   2162  O6    G    68      30.083  11.828  64.289  1.00  0.00           O  
ATOM   2163  N1    G    68      28.713  11.480  66.085  1.00  0.00           N  
ATOM   2164  H1    G    68      27.935  11.403  65.446  1.00  0.00           H  
ATOM   2165  C2    G    68      28.453  11.229  67.406  1.00  0.00           C  
ATOM   2166  N2    G    68      27.202  10.901  67.618  1.00  0.00           N  
ATOM   2167  H21   G    68      26.825  10.864  68.554  1.00  0.00           H  
ATOM   2168  H22   G    68      26.584  10.786  66.827  1.00  0.00           H  
ATOM   2169  N3    G    68      29.414  11.009  68.324  1.00  0.00           N  
ATOM   2170  C4    G    68      30.663  11.193  67.775  1.00  0.00           C  
ATOM   2171  C3'   G    68      33.132   8.929  69.989  1.00  0.00           C  
ATOM   2172  H3'   G    68      33.381   8.899  68.928  1.00  0.00           H  
ATOM   2173  C2'   G    68      31.785   9.502  70.289  1.00  0.00           C  
ATOM   2174  H2'   G    68      31.020   9.038  69.667  1.00  0.00           H  
ATOM   2175  O2'   G    68      31.388   9.337  71.662  1.00  0.00           O  
ATOM   2176 HO2'   G    68      31.644   8.437  71.874  1.00  0.00           H  
ATOM   2177  O3'   G    68      33.154   7.683  70.641  1.00  0.00           O  
ATOM   2178  P     G    69      33.021   6.358  69.755  1.00  0.00           P  
ATOM   2179  OP1   G    69      33.397   5.129  70.532  1.00  0.00           O  
ATOM   2180  OP2   G    69      33.779   6.587  68.539  1.00  0.00           O  
ATOM   2181  O5'   G    69      31.539   6.214  69.369  1.00  0.00           O  
ATOM   2182  C5'   G    69      30.625   5.990  70.494  1.00  0.00           C  
ATOM   2183  H5'   G    69      30.820   6.636  71.350  1.00  0.00           H  
ATOM   2184 H5''   G    69      30.826   4.974  70.833  1.00  0.00           H  
ATOM   2185  C4'   G    69      29.147   6.228  70.128  1.00  0.00           C  
ATOM   2186  H4'   G    69      28.519   6.128  71.013  1.00  0.00           H  
ATOM   2187  O4'   G    69      29.071   7.608  69.725  1.00  0.00           O  
ATOM   2188  C1'   G    69      28.216   7.600  68.572  1.00  0.00           C  
ATOM   2189  H1'   G    69      27.551   8.455  68.691  1.00  0.00           H  
ATOM   2190  N9    G    69      28.835   7.881  67.264  1.00  0.00           N  
ATOM   2191  C8    G    69      30.146   7.766  66.865  1.00  0.00           C  
ATOM   2192  H8    G    69      30.939   7.483  67.541  1.00  0.00           H  
ATOM   2193  N7    G    69      30.332   8.067  65.585  1.00  0.00           N  
ATOM   2194  C5    G    69      29.037   8.201  65.128  1.00  0.00           C  
ATOM   2195  C6    G    69      28.529   8.400  63.731  1.00  0.00           C  
ATOM   2196  O6    G    69      29.177   8.458  62.656  1.00  0.00           O  
ATOM   2197  N1    G    69      27.201   8.528  63.645  1.00  0.00           N  
ATOM   2198  H1    G    69      26.721   8.709  62.775  1.00  0.00           H  
ATOM   2199  C2    G    69      26.401   8.365  64.697  1.00  0.00           C  
ATOM   2200  N2    G    69      25.140   8.309  64.405  1.00  0.00           N  
ATOM   2201  H21   G    69      24.432   8.140  65.105  1.00  0.00           H  
ATOM   2202  H22   G    69      24.758   8.545  63.500  1.00  0.00           H  
ATOM   2203  N3    G    69      26.803   8.274  65.991  1.00  0.00           N  
ATOM   2204  C4    G    69      28.115   8.173  66.139  1.00  0.00           C  
ATOM   2205  C3'   G    69      28.580   5.359  69.005  1.00  0.00           C  
ATOM   2206  H3'   G    69      29.332   5.198  68.233  1.00  0.00           H  
ATOM   2207  C2'   G    69      27.475   6.303  68.471  1.00  0.00           C  
ATOM   2208  H2'   G    69      27.166   6.028  67.463  1.00  0.00           H  
ATOM   2209  O2'   G    69      26.354   6.198  69.318  1.00  0.00           O  
ATOM   2210 HO2'   G    69      26.476   5.415  69.860  1.00  0.00           H  
ATOM   2211  O3'   G    69      28.011   4.215  69.520  1.00  0.00           O  
ATOM   2212  P     C    70      27.948   3.058  68.493  1.00  0.00           P  
ATOM   2213  OP1   C    70      27.526   1.953  69.406  1.00  0.00           O  
ATOM   2214  OP2   C    70      29.199   2.953  67.790  1.00  0.00           O  
ATOM   2215  O5'   C    70      26.751   3.443  67.440  1.00  0.00           O  
ATOM   2216  C5'   C    70      25.355   3.136  67.789  1.00  0.00           C  
ATOM   2217  H5'   C    70      25.182   3.656  68.731  1.00  0.00           H  
ATOM   2218 H5''   C    70      25.138   2.068  67.795  1.00  0.00           H  
ATOM   2219  C4'   C    70      24.384   3.588  66.711  1.00  0.00           C  
ATOM   2220  H4'   C    70      23.434   3.669  67.238  1.00  0.00           H  
ATOM   2221  O4'   C    70      24.598   4.859  66.245  1.00  0.00           O  
ATOM   2222  C1'   C    70      24.281   4.967  64.811  1.00  0.00           C  
ATOM   2223  H1'   C    70      23.640   5.849  64.798  1.00  0.00           H  
ATOM   2224  N1    C    70      25.438   5.122  63.939  1.00  0.00           N  
ATOM   2225  C6    C    70      26.670   5.119  64.459  1.00  0.00           C  
ATOM   2226  H6    C    70      26.764   4.914  65.515  1.00  0.00           H  
ATOM   2227  C5    C    70      27.784   5.266  63.715  1.00  0.00           C  
ATOM   2228  H5    C    70      28.718   5.032  64.204  1.00  0.00           H  
ATOM   2229  C4    C    70      27.539   5.578  62.361  1.00  0.00           C  
ATOM   2230  N4    C    70      28.556   5.973  61.631  1.00  0.00           N  
ATOM   2231  H41   C    70      29.431   6.091  62.122  1.00  0.00           H  
ATOM   2232  H42   C    70      28.360   6.443  60.759  1.00  0.00           H  
ATOM   2233  N3    C    70      26.386   5.518  61.780  1.00  0.00           N  
ATOM   2234  C2    C    70      25.299   5.322  62.592  1.00  0.00           C  
ATOM   2235  O2    C    70      24.207   5.372  62.018  1.00  0.00           O  
ATOM   2236  C3'   C    70      24.259   2.747  65.411  1.00  0.00           C  
ATOM   2237  H3'   C    70      25.271   2.543  65.063  1.00  0.00           H  
ATOM   2238  C2'   C    70      23.534   3.744  64.493  1.00  0.00           C  
ATOM   2239  H2'   C    70      23.550   3.554  63.420  1.00  0.00           H  
ATOM   2240  O2'   C    70      22.173   3.922  64.889  1.00  0.00           O  
ATOM   2241 HO2'   C    70      21.680   3.184  64.523  1.00  0.00           H  
ATOM   2242  O3'   C    70      23.541   1.540  65.631  1.00  0.00           O  
ATOM   2243  P     U    71      24.110   0.267  64.905  1.00  0.00           P  
ATOM   2244  OP1   U    71      23.201  -0.887  64.909  1.00  0.00           O  
ATOM   2245  OP2   U    71      25.375  -0.082  65.597  1.00  0.00           O  
ATOM   2246  O5'   U    71      24.449   0.563  63.358  1.00  0.00           O  
ATOM   2247  C5'   U    71      23.417   0.644  62.404  1.00  0.00           C  
ATOM   2248  H5'   U    71      22.529   1.166  62.761  1.00  0.00           H  
ATOM   2249 H5''   U    71      22.955  -0.343  62.411  1.00  0.00           H  
ATOM   2250  C4'   U    71      23.887   1.108  61.056  1.00  0.00           C  
ATOM   2251  H4'   U    71      23.008   1.216  60.422  1.00  0.00           H  
ATOM   2252  O4'   U    71      24.533   2.350  61.130  1.00  0.00           O  
ATOM   2253  C1'   U    71      25.713   2.222  60.416  1.00  0.00           C  
ATOM   2254  H1'   U    71      25.697   2.902  59.565  1.00  0.00           H  
ATOM   2255  N1    U    71      26.920   2.421  61.258  1.00  0.00           N  
ATOM   2256  C6    U    71      27.048   2.145  62.613  1.00  0.00           C  
ATOM   2257  H6    U    71      26.238   1.661  63.138  1.00  0.00           H  
ATOM   2258  C5    U    71      28.285   2.117  63.182  1.00  0.00           C  
ATOM   2259  H5    U    71      28.334   1.850  64.227  1.00  0.00           H  
ATOM   2260  C4    U    71      29.454   2.559  62.531  1.00  0.00           C  
ATOM   2261  O4    U    71      30.515   2.728  63.058  1.00  0.00           O  
ATOM   2262  N3    U    71      29.243   2.931  61.253  1.00  0.00           N  
ATOM   2263  H3    U    71      30.019   3.373  60.783  1.00  0.00           H  
ATOM   2264  C2    U    71      28.100   2.789  60.556  1.00  0.00           C  
ATOM   2265  O2    U    71      28.143   2.996  59.292  1.00  0.00           O  
ATOM   2266  C3'   U    71      24.867  -0.049  60.583  1.00  0.00           C  
ATOM   2267  H3'   U    71      25.438  -0.376  61.451  1.00  0.00           H  
ATOM   2268  C2'   U    71      25.776   0.829  59.719  1.00  0.00           C  
ATOM   2269  H2'   U    71      26.766   0.385  59.824  1.00  0.00           H  
ATOM   2270  O2'   U    71      25.321   0.959  58.450  1.00  0.00           O  
ATOM   2271 HO2'   U    71      25.480   0.195  57.891  1.00  0.00           H  
ATOM   2272  O3'   U    71      24.184  -1.212  59.957  1.00  0.00           O  
ATOM   2273  P     U    72      24.959  -2.619  59.612  1.00  0.00           P  
ATOM   2274  OP1   U    72      23.869  -3.547  59.477  1.00  0.00           O  
ATOM   2275  OP2   U    72      25.993  -2.885  60.577  1.00  0.00           O  
ATOM   2276  O5'   U    72      25.644  -2.381  58.218  1.00  0.00           O  
ATOM   2277  C5'   U    72      24.784  -2.258  57.043  1.00  0.00           C  
ATOM   2278  H5'   U    72      24.018  -1.484  57.099  1.00  0.00           H  
ATOM   2279 H5''   U    72      24.240  -3.200  56.982  1.00  0.00           H  
ATOM   2280  C4'   U    72      25.641  -2.014  55.853  1.00  0.00           C  
ATOM   2281  H4'   U    72      25.054  -1.946  54.937  1.00  0.00           H  
ATOM   2282  O4'   U    72      26.227  -0.725  56.103  1.00  0.00           O  
ATOM   2283  C1'   U    72      27.353  -0.648  55.234  1.00  0.00           C  
ATOM   2284  H1'   U    72      27.011  -0.098  54.357  1.00  0.00           H  
ATOM   2285  N1    U    72      28.543  -0.091  55.875  1.00  0.00           N  
ATOM   2286  C6    U    72      28.727  -0.045  57.262  1.00  0.00           C  
ATOM   2287  H6    U    72      27.914  -0.287  57.930  1.00  0.00           H  
ATOM   2288  C5    U    72      29.798   0.545  57.808  1.00  0.00           C  
ATOM   2289  H5    U    72      29.870   0.703  58.874  1.00  0.00           H  
ATOM   2290  C4    U    72      30.832   1.065  56.992  1.00  0.00           C  
ATOM   2291  O4    U    72      31.884   1.710  57.300  1.00  0.00           O  
ATOM   2292  N3    U    72      30.737   0.773  55.606  1.00  0.00           N  
ATOM   2293  H3    U    72      31.493   0.961  54.963  1.00  0.00           H  
ATOM   2294  C2    U    72      29.677   0.266  55.031  1.00  0.00           C  
ATOM   2295  O2    U    72      29.580   0.197  53.792  1.00  0.00           O  
ATOM   2296  C3'   U    72      26.839  -2.923  55.663  1.00  0.00           C  
ATOM   2297  H3'   U    72      27.336  -3.092  56.619  1.00  0.00           H  
ATOM   2298  C2'   U    72      27.731  -2.054  54.747  1.00  0.00           C  
ATOM   2299  H2'   U    72      28.766  -2.376  54.863  1.00  0.00           H  
ATOM   2300  O2'   U    72      27.316  -2.186  53.353  1.00  0.00           O  
ATOM   2301 HO2'   U    72      28.131  -2.211  52.846  1.00  0.00           H  
ATOM   2302  O3'   U    72      26.508  -4.137  55.015  1.00  0.00           O  
ATOM   2303  P     U    73      27.322  -5.428  55.350  1.00  0.00           P  
ATOM   2304  OP1   U    73      26.872  -6.401  54.279  1.00  0.00           O  
ATOM   2305  OP2   U    73      27.133  -5.771  56.749  1.00  0.00           O  
ATOM   2306  O5'   U    73      28.882  -5.039  55.083  1.00  0.00           O  
ATOM   2307  C5'   U    73      29.529  -5.176  53.842  1.00  0.00           C  
ATOM   2308  H5'   U    73      28.961  -4.502  53.201  1.00  0.00           H  
ATOM   2309 H5''   U    73      29.637  -6.161  53.390  1.00  0.00           H  
ATOM   2310  C4'   U    73      30.930  -4.575  53.907  1.00  0.00           C  
ATOM   2311  H4'   U    73      31.199  -4.438  52.860  1.00  0.00           H  
ATOM   2312  O4'   U    73      31.058  -3.320  54.604  1.00  0.00           O  
ATOM   2313  C1'   U    73      32.415  -3.152  54.870  1.00  0.00           C  
ATOM   2314  H1'   U    73      32.889  -2.443  54.190  1.00  0.00           H  
ATOM   2315  N1    U    73      32.449  -2.469  56.192  1.00  0.00           N  
ATOM   2316  C6    U    73      31.495  -2.631  57.164  1.00  0.00           C  
ATOM   2317  H6    U    73      30.575  -3.149  56.937  1.00  0.00           H  
ATOM   2318  C5    U    73      31.765  -2.110  58.414  1.00  0.00           C  
ATOM   2319  H5    U    73      31.143  -2.267  59.283  1.00  0.00           H  
ATOM   2320  C4    U    73      32.853  -1.176  58.682  1.00  0.00           C  
ATOM   2321  O4    U    73      32.985  -0.511  59.712  1.00  0.00           O  
ATOM   2322  N3    U    73      33.612  -0.999  57.621  1.00  0.00           N  
ATOM   2323  H3    U    73      34.326  -0.300  57.770  1.00  0.00           H  
ATOM   2324  C2    U    73      33.586  -1.630  56.411  1.00  0.00           C  
ATOM   2325  O2    U    73      34.485  -1.510  55.582  1.00  0.00           O  
ATOM   2326  C3'   U    73      31.867  -5.605  54.601  1.00  0.00           C  
ATOM   2327  H3'   U    73      31.412  -5.736  55.583  1.00  0.00           H  
ATOM   2328  C2'   U    73      33.096  -4.581  54.770  1.00  0.00           C  
ATOM   2329  H2'   U    73      33.698  -4.856  55.636  1.00  0.00           H  
ATOM   2330  O2'   U    73      33.871  -4.717  53.600  1.00  0.00           O  
ATOM   2331 HO2'   U    73      33.897  -5.670  53.485  1.00  0.00           H  
ATOM   2332  O3'   U    73      32.254  -6.823  53.948  1.00  0.00           O  
ATOM   2333  P     U    74      32.677  -8.175  54.628  1.00  0.00           P  
ATOM   2334  OP1   U    74      32.384  -9.245  53.671  1.00  0.00           O  
ATOM   2335  OP2   U    74      31.991  -8.265  55.982  1.00  0.00           O  
ATOM   2336  O5'   U    74      34.253  -7.984  54.923  1.00  0.00           O  
ATOM   2337  C5'   U    74      35.153  -8.048  53.830  1.00  0.00           C  
ATOM   2338  H5'   U    74      34.819  -7.515  52.939  1.00  0.00           H  
ATOM   2339 H5''   U    74      35.135  -9.084  53.491  1.00  0.00           H  
ATOM   2340  C4'   U    74      36.548  -7.710  54.301  1.00  0.00           C  
ATOM   2341  H4'   U    74      37.192  -7.781  53.424  1.00  0.00           H  
ATOM   2342  O4'   U    74      36.626  -6.285  54.552  1.00  0.00           O  
ATOM   2343  C1'   U    74      37.739  -6.210  55.508  1.00  0.00           C  
ATOM   2344  H1'   U    74      38.555  -5.635  55.070  1.00  0.00           H  
ATOM   2345  N1    U    74      37.270  -5.399  56.681  1.00  0.00           N  
ATOM   2346  C6    U    74      36.222  -5.899  57.378  1.00  0.00           C  
ATOM   2347  H6    U    74      35.811  -6.860  57.108  1.00  0.00           H  
ATOM   2348  C5    U    74      35.669  -5.282  58.397  1.00  0.00           C  
ATOM   2349  H5    U    74      34.827  -5.707  58.923  1.00  0.00           H  
ATOM   2350  C4    U    74      36.101  -3.893  58.704  1.00  0.00           C  
ATOM   2351  O4    U    74      35.699  -3.248  59.711  1.00  0.00           O  
ATOM   2352  N3    U    74      37.147  -3.348  57.907  1.00  0.00           N  
ATOM   2353  H3    U    74      37.597  -2.462  58.091  1.00  0.00           H  
ATOM   2354  C2    U    74      37.762  -4.093  56.939  1.00  0.00           C  
ATOM   2355  O2    U    74      38.686  -3.633  56.306  1.00  0.00           O  
ATOM   2356  C3'   U    74      37.158  -8.564  55.422  1.00  0.00           C  
ATOM   2357  H3'   U    74      36.419  -8.695  56.213  1.00  0.00           H  
ATOM   2358  C2'   U    74      38.212  -7.620  55.892  1.00  0.00           C  
ATOM   2359  H2'   U    74      38.348  -7.799  56.959  1.00  0.00           H  
ATOM   2360  O2'   U    74      39.436  -7.640  55.183  1.00  0.00           O  
ATOM   2361 HO2'   U    74      39.864  -8.454  55.458  1.00  0.00           H  
ATOM   2362  O3'   U    74      37.563  -9.836  54.987  1.00  0.00           O  
ATOM   2363  P    G3    75      38.204 -10.800  56.013  1.00  0.00           P  
ATOM   2364  OP1  G3    75      38.037 -12.203  55.463  1.00  0.00           O  
ATOM   2365  OP2  G3    75      37.723 -10.449  57.400  1.00  0.00           O  
ATOM   2366  O5'  G3    75      39.769 -10.369  55.940  1.00  0.00           O  
ATOM   2367  C5'  G3    75      40.436 -10.711  54.803  1.00  0.00           C  
ATOM   2368  H5'  G3    75      39.965 -10.338  53.894  1.00  0.00           H  
ATOM   2369 H5''  G3    75      40.386 -11.786  54.634  1.00  0.00           H  
ATOM   2370  C4'  G3    75      41.879 -10.168  54.719  1.00  0.00           C  
ATOM   2371  H4'  G3    75      42.317 -10.711  53.881  1.00  0.00           H  
ATOM   2372  O4'  G3    75      41.971  -8.733  54.415  1.00  0.00           O  
ATOM   2373  C1'  G3    75      43.083  -8.130  55.108  1.00  0.00           C  
ATOM   2374  H1'  G3    75      43.744  -7.653  54.385  1.00  0.00           H  
ATOM   2375  N9   G3    75      42.683  -7.100  56.086  1.00  0.00           N  
ATOM   2376  C8   G3    75      42.954  -5.730  56.105  1.00  0.00           C  
ATOM   2377  H8   G3    75      43.525  -5.344  55.273  1.00  0.00           H  
ATOM   2378  N7   G3    75      42.397  -5.063  57.091  1.00  0.00           N  
ATOM   2379  C5   G3    75      41.648  -6.070  57.821  1.00  0.00           C  
ATOM   2380  C6   G3    75      40.840  -6.008  59.020  1.00  0.00           C  
ATOM   2381  O6   G3    75      40.554  -5.067  59.754  1.00  0.00           O  
ATOM   2382  N1   G3    75      40.355  -7.192  59.419  1.00  0.00           N  
ATOM   2383  H1   G3    75      39.692  -7.147  60.179  1.00  0.00           H  
ATOM   2384  C2   G3    75      40.473  -8.362  58.757  1.00  0.00           C  
ATOM   2385  N2   G3    75      39.918  -9.385  59.276  1.00  0.00           N  
ATOM   2386  H21  G3    75      40.131 -10.285  58.869  1.00  0.00           H  
ATOM   2387  H22  G3    75      39.349  -9.386  60.110  1.00  0.00           H  
ATOM   2388  N3   G3    75      41.259  -8.429  57.683  1.00  0.00           N  
ATOM   2389  C4   G3    75      41.833  -7.268  57.197  1.00  0.00           C  
ATOM   2390  C3'  G3    75      42.768 -10.429  55.918  1.00  0.00           C  
ATOM   2391  H3'  G3    75      42.222 -10.341  56.858  1.00  0.00           H  
ATOM   2392  C2'  G3    75      43.785  -9.332  55.701  1.00  0.00           C  
ATOM   2393  H2'  G3    75      44.220  -8.937  56.619  1.00  0.00           H  
ATOM   2394  O2'  G3    75      44.850  -9.788  54.835  1.00  0.00           O  
ATOM   2395 HO2'  G3    75      44.660 -10.668  54.502  1.00  0.00           H  
ATOM   2396  O3'  G3    75      43.333 -11.745  55.680  1.00  0.00           O  
ATOM   2397 HO3'  G3    75      43.819 -12.000  56.467  1.00  0.00           H  
TER    2398       G3    75 
END
