# Supplementary material for: Modeling the structure of the frameshift-stimulatory pseudoknot in SARS-CoV-2 reveals multiple possible conformers
Source: PLoS Comput Biol. 2021 Jan 19;17(1):e1008603. doi: 10.1371/journal.pcbi.1008603 (PMC7845960; doi:10.1371/journal.pcbi.1008603)
Supplement: S1 Data — Files in.pdb format for each of the model structures presented in the manuscript are included in an archived.zip folder. The files corresponding to the structures shown in Figs 3B, 3E, 3H, 4B, 4E, 4H, 5B, 6A–6F, and 7A–7G are named FigNX_1.pdb, where N is the figure number and X is the letter for the figure panel. These structures represent the most populated of the clusters found in the corresponding MD simulations. The structures of the second- and third-most populated clusters from each of the simulations are in the files named FigNX_2.pdb and FigNX_3.pdb, respectively. (ZIP) [file pcbi.1008603.s006.zip › Fig6B_2.pdb]

ATOM      1 HO5'  U5     1      40.254  37.450  44.943  1.00  0.00           H  
ATOM      2  O5'  U5     1      40.795  38.230  44.796  1.00  0.00           O  
ATOM      3  C5'  U5     1      42.138  37.775  44.618  1.00  0.00           C  
ATOM      4  H5'  U5     1      42.188  36.756  45.002  1.00  0.00           H  
ATOM      5 H5''  U5     1      42.800  38.513  45.071  1.00  0.00           H  
ATOM      6  C4'  U5     1      42.562  37.785  43.178  1.00  0.00           C  
ATOM      7  H4'  U5     1      43.503  37.237  43.128  1.00  0.00           H  
ATOM      8  O4'  U5     1      41.508  37.240  42.428  1.00  0.00           O  
ATOM      9  C1'  U5     1      41.665  37.751  41.059  1.00  0.00           C  
ATOM     10  H1'  U5     1      41.931  36.940  40.380  1.00  0.00           H  
ATOM     11  N1   U5     1      40.386  38.344  40.579  1.00  0.00           N  
ATOM     12  C6   U5     1      39.574  39.098  41.428  1.00  0.00           C  
ATOM     13  H6   U5     1      39.854  39.105  42.471  1.00  0.00           H  
ATOM     14  C5   U5     1      38.419  39.611  40.959  1.00  0.00           C  
ATOM     15  H5   U5     1      37.746  40.144  41.615  1.00  0.00           H  
ATOM     16  C4   U5     1      37.973  39.387  39.623  1.00  0.00           C  
ATOM     17  O4   U5     1      36.830  39.651  39.182  1.00  0.00           O  
ATOM     18  N3   U5     1      38.865  38.673  38.879  1.00  0.00           N  
ATOM     19  H3   U5     1      38.470  38.472  37.971  1.00  0.00           H  
ATOM     20  C2   U5     1      40.061  38.057  39.280  1.00  0.00           C  
ATOM     21  O2   U5     1      40.783  37.435  38.458  1.00  0.00           O  
ATOM     22  C3'  U5     1      42.723  39.179  42.551  1.00  0.00           C  
ATOM     23  H3'  U5     1      41.865  39.816  42.765  1.00  0.00           H  
ATOM     24  C2'  U5     1      42.721  38.847  41.071  1.00  0.00           C  
ATOM     25  H2'  U5     1      42.459  39.720  40.473  1.00  0.00           H  
ATOM     26  O2'  U5     1      43.956  38.377  40.602  1.00  0.00           O  
ATOM     27 HO2'  U5     1      44.522  38.258  41.368  1.00  0.00           H  
ATOM     28  O3'  U5     1      43.963  39.804  42.952  1.00  0.00           O  
ATOM     29  P     U     2      44.243  41.318  42.695  1.00  0.00           P  
ATOM     30  OP1   U     2      43.269  41.776  41.671  1.00  0.00           O  
ATOM     31  OP2   U     2      45.672  41.526  42.384  1.00  0.00           O  
ATOM     32  O5'   U     2      43.822  41.876  44.082  1.00  0.00           O  
ATOM     33  C5'   U     2      44.813  42.083  45.018  1.00  0.00           C  
ATOM     34  H5'   U     2      45.654  42.603  44.560  1.00  0.00           H  
ATOM     35 H5''   U     2      45.166  41.090  45.294  1.00  0.00           H  
ATOM     36  C4'   U     2      44.246  42.831  46.265  1.00  0.00           C  
ATOM     37  H4'   U     2      45.056  43.161  46.916  1.00  0.00           H  
ATOM     38  O4'   U     2      43.606  44.017  45.870  1.00  0.00           O  
ATOM     39  C1'   U     2      42.666  44.449  46.785  1.00  0.00           C  
ATOM     40  H1'   U     2      43.120  45.207  47.424  1.00  0.00           H  
ATOM     41  N1    U     2      41.539  45.019  45.986  1.00  0.00           N  
ATOM     42  C6    U     2      40.590  44.230  45.258  1.00  0.00           C  
ATOM     43  H6    U     2      40.602  43.151  45.288  1.00  0.00           H  
ATOM     44  C5    U     2      39.589  44.895  44.542  1.00  0.00           C  
ATOM     45  H5    U     2      38.909  44.306  43.945  1.00  0.00           H  
ATOM     46  C4    U     2      39.511  46.321  44.487  1.00  0.00           C  
ATOM     47  O4    U     2      38.574  46.954  43.999  1.00  0.00           O  
ATOM     48  N3    U     2      40.564  46.939  45.052  1.00  0.00           N  
ATOM     49  H3    U     2      40.539  47.947  44.985  1.00  0.00           H  
ATOM     50  C2    U     2      41.574  46.413  45.801  1.00  0.00           C  
ATOM     51  O2    U     2      42.329  47.151  46.456  1.00  0.00           O  
ATOM     52  C3'   U     2      43.170  42.059  47.052  1.00  0.00           C  
ATOM     53  H3'   U     2      42.534  41.560  46.321  1.00  0.00           H  
ATOM     54  C2'   U     2      42.257  43.267  47.595  1.00  0.00           C  
ATOM     55  H2'   U     2      41.216  43.094  47.323  1.00  0.00           H  
ATOM     56  O2'   U     2      42.575  43.701  48.969  1.00  0.00           O  
ATOM     57 HO2'   U     2      42.142  43.100  49.579  1.00  0.00           H  
ATOM     58  O3'   U     2      43.621  41.197  48.055  1.00  0.00           O  
ATOM     59  P     U     3      42.681  40.279  48.925  1.00  0.00           P  
ATOM     60  OP1   U     3      43.487  39.059  49.184  1.00  0.00           O  
ATOM     61  OP2   U     3      41.308  40.139  48.432  1.00  0.00           O  
ATOM     62  O5'   U     3      42.549  41.204  50.193  1.00  0.00           O  
ATOM     63  C5'   U     3      43.589  41.313  51.075  1.00  0.00           C  
ATOM     64  H5'   U     3      44.374  41.873  50.568  1.00  0.00           H  
ATOM     65 H5''   U     3      44.031  40.336  51.271  1.00  0.00           H  
ATOM     66  C4'   U     3      43.129  41.996  52.319  1.00  0.00           C  
ATOM     67  H4'   U     3      43.891  42.454  52.949  1.00  0.00           H  
ATOM     68  O4'   U     3      42.238  43.023  51.987  1.00  0.00           O  
ATOM     69  C1'   U     3      41.451  43.374  53.169  1.00  0.00           C  
ATOM     70  H1'   U     3      41.735  44.278  53.707  1.00  0.00           H  
ATOM     71  N1    U     3      39.982  43.510  52.896  1.00  0.00           N  
ATOM     72  C6    U     3      39.325  43.010  51.827  1.00  0.00           C  
ATOM     73  H6    U     3      39.802  42.323  51.143  1.00  0.00           H  
ATOM     74  C5    U     3      38.016  43.337  51.608  1.00  0.00           C  
ATOM     75  H5    U     3      37.422  42.889  50.825  1.00  0.00           H  
ATOM     76  C4    U     3      37.315  44.162  52.500  1.00  0.00           C  
ATOM     77  O4    U     3      36.133  44.521  52.486  1.00  0.00           O  
ATOM     78  N3    U     3      38.008  44.723  53.525  1.00  0.00           N  
ATOM     79  H3    U     3      37.528  45.248  54.241  1.00  0.00           H  
ATOM     80  C2    U     3      39.299  44.299  53.844  1.00  0.00           C  
ATOM     81  O2    U     3      39.777  44.631  54.935  1.00  0.00           O  
ATOM     82  C3'   U     3      42.322  41.111  53.215  1.00  0.00           C  
ATOM     83  H3'   U     3      41.589  40.534  52.651  1.00  0.00           H  
ATOM     84  C2'   U     3      41.741  42.268  54.124  1.00  0.00           C  
ATOM     85  H2'   U     3      40.875  42.016  54.735  1.00  0.00           H  
ATOM     86  O2'   U     3      42.743  42.708  55.066  1.00  0.00           O  
ATOM     87 HO2'   U     3      42.802  41.982  55.692  1.00  0.00           H  
ATOM     88  O3'   U     3      43.195  40.269  54.033  1.00  0.00           O  
ATOM     89  P     G     4      42.432  39.331  55.068  1.00  0.00           P  
ATOM     90  OP1   G     4      43.185  38.049  55.270  1.00  0.00           O  
ATOM     91  OP2   G     4      41.013  39.336  54.786  1.00  0.00           O  
ATOM     92  O5'   G     4      42.652  40.242  56.355  1.00  0.00           O  
ATOM     93  C5'   G     4      43.832  40.185  57.105  1.00  0.00           C  
ATOM     94  H5'   G     4      44.675  40.625  56.571  1.00  0.00           H  
ATOM     95 H5''   G     4      44.172  39.157  57.235  1.00  0.00           H  
ATOM     96  C4'   G     4      43.677  41.026  58.381  1.00  0.00           C  
ATOM     97  H4'   G     4      44.638  41.106  58.888  1.00  0.00           H  
ATOM     98  O4'   G     4      42.964  42.230  58.190  1.00  0.00           O  
ATOM     99  C1'   G     4      42.276  42.613  59.370  1.00  0.00           C  
ATOM    100  H1'   G     4      42.585  43.623  59.641  1.00  0.00           H  
ATOM    101  N9    G     4      40.820  42.645  59.067  1.00  0.00           N  
ATOM    102  C8    G     4      40.110  42.096  58.001  1.00  0.00           C  
ATOM    103  H8    G     4      40.671  41.708  57.163  1.00  0.00           H  
ATOM    104  N7    G     4      38.849  42.372  58.018  1.00  0.00           N  
ATOM    105  C5    G     4      38.710  43.123  59.236  1.00  0.00           C  
ATOM    106  C6    G     4      37.588  43.884  59.875  1.00  0.00           C  
ATOM    107  O6    G     4      36.457  43.913  59.505  1.00  0.00           O  
ATOM    108  N1    G     4      37.973  44.588  60.956  1.00  0.00           N  
ATOM    109  H1    G     4      37.397  45.324  61.337  1.00  0.00           H  
ATOM    110  C2    G     4      39.190  44.632  61.445  1.00  0.00           C  
ATOM    111  N2    G     4      39.451  45.395  62.503  1.00  0.00           N  
ATOM    112  H21   G     4      40.353  45.432  62.956  1.00  0.00           H  
ATOM    113  H22   G     4      38.817  46.142  62.746  1.00  0.00           H  
ATOM    114  N3    G     4      40.199  43.868  60.998  1.00  0.00           N  
ATOM    115  C4    G     4      39.901  43.260  59.828  1.00  0.00           C  
ATOM    116  C3'   G     4      42.770  40.349  59.411  1.00  0.00           C  
ATOM    117  H3'   G     4      41.830  40.104  58.916  1.00  0.00           H  
ATOM    118  C2'   G     4      42.564  41.511  60.436  1.00  0.00           C  
ATOM    119  H2'   G     4      41.754  41.454  61.164  1.00  0.00           H  
ATOM    120  O2'   G     4      43.784  41.959  61.057  1.00  0.00           O  
ATOM    121 HO2'   G     4      43.446  42.563  61.722  1.00  0.00           H  
ATOM    122  O3'   G     4      43.158  39.100  59.987  1.00  0.00           O  
ATOM    123  P     C     5      42.157  37.984  60.546  1.00  0.00           P  
ATOM    124  OP1   C     5      42.961  36.786  60.865  1.00  0.00           O  
ATOM    125  OP2   C     5      41.064  37.743  59.587  1.00  0.00           O  
ATOM    126  O5'   C     5      41.579  38.576  61.875  1.00  0.00           O  
ATOM    127  C5'   C     5      42.481  38.809  62.894  1.00  0.00           C  
ATOM    128  H5'   C     5      43.353  39.297  62.459  1.00  0.00           H  
ATOM    129 H5''   C     5      42.725  37.870  63.390  1.00  0.00           H  
ATOM    130  C4'   C     5      41.828  39.655  63.964  1.00  0.00           C  
ATOM    131  H4'   C     5      42.644  39.872  64.653  1.00  0.00           H  
ATOM    132  O4'   C     5      41.193  40.814  63.559  1.00  0.00           O  
ATOM    133  C1'   C     5      40.140  41.126  64.446  1.00  0.00           C  
ATOM    134  H1'   C     5      40.409  41.938  65.123  1.00  0.00           H  
ATOM    135  N1    C     5      38.865  41.562  63.738  1.00  0.00           N  
ATOM    136  C6    C     5      38.343  40.971  62.613  1.00  0.00           C  
ATOM    137  H6    C     5      38.907  40.171  62.155  1.00  0.00           H  
ATOM    138  C5    C     5      37.059  41.295  62.194  1.00  0.00           C  
ATOM    139  H5    C     5      36.654  40.905  61.272  1.00  0.00           H  
ATOM    140  C4    C     5      36.356  42.315  62.924  1.00  0.00           C  
ATOM    141  N4    C     5      35.260  42.679  62.353  1.00  0.00           N  
ATOM    142  H41   C     5      34.870  43.591  62.545  1.00  0.00           H  
ATOM    143  H42   C     5      35.030  42.205  61.491  1.00  0.00           H  
ATOM    144  N3    C     5      36.950  43.018  63.838  1.00  0.00           N  
ATOM    145  C2    C     5      38.222  42.726  64.242  1.00  0.00           C  
ATOM    146  O2    C     5      38.716  43.322  65.226  1.00  0.00           O  
ATOM    147  C3'   C     5      40.731  38.934  64.632  1.00  0.00           C  
ATOM    148  H3'   C     5      40.212  38.487  63.784  1.00  0.00           H  
ATOM    149  C2'   C     5      39.924  39.958  65.344  1.00  0.00           C  
ATOM    150  H2'   C     5      38.877  39.659  65.326  1.00  0.00           H  
ATOM    151  O2'   C     5      40.404  40.240  66.602  1.00  0.00           O  
ATOM    152 HO2'   C     5      40.310  39.430  67.109  1.00  0.00           H  
ATOM    153  O3'   C     5      41.202  37.813  65.474  1.00  0.00           O  
ATOM    154  P     G     6      40.065  36.692  65.806  1.00  0.00           P  
ATOM    155  OP1   G     6      40.842  35.555  66.376  1.00  0.00           O  
ATOM    156  OP2   G     6      39.350  36.415  64.573  1.00  0.00           O  
ATOM    157  O5'   G     6      39.146  37.429  66.866  1.00  0.00           O  
ATOM    158  C5'   G     6      39.574  37.540  68.220  1.00  0.00           C  
ATOM    159  H5'   G     6      40.622  37.822  68.322  1.00  0.00           H  
ATOM    160 H5''   G     6      39.466  36.564  68.693  1.00  0.00           H  
ATOM    161  C4'   G     6      38.642  38.422  69.044  1.00  0.00           C  
ATOM    162  H4'   G     6      39.028  38.619  70.045  1.00  0.00           H  
ATOM    163  O4'   G     6      38.339  39.753  68.394  1.00  0.00           O  
ATOM    164  C1'   G     6      37.027  40.108  68.884  1.00  0.00           C  
ATOM    165  H1'   G     6      36.989  41.001  69.508  1.00  0.00           H  
ATOM    166  N9    G     6      36.072  40.399  67.789  1.00  0.00           N  
ATOM    167  C8    G     6      36.231  39.953  66.471  1.00  0.00           C  
ATOM    168  H8    G     6      36.913  39.184  66.137  1.00  0.00           H  
ATOM    169  N7    G     6      35.272  40.427  65.713  1.00  0.00           N  
ATOM    170  C5    G     6      34.548  41.339  66.513  1.00  0.00           C  
ATOM    171  C6    G     6      33.492  42.250  66.194  1.00  0.00           C  
ATOM    172  O6    G     6      33.055  42.508  65.096  1.00  0.00           O  
ATOM    173  N1    G     6      33.096  42.929  67.320  1.00  0.00           N  
ATOM    174  H1    G     6      32.252  43.482  67.294  1.00  0.00           H  
ATOM    175  C2    G     6      33.526  42.748  68.553  1.00  0.00           C  
ATOM    176  N2    G     6      32.881  43.478  69.427  1.00  0.00           N  
ATOM    177  H21   G     6      33.130  43.490  70.406  1.00  0.00           H  
ATOM    178  H22   G     6      32.109  44.102  69.236  1.00  0.00           H  
ATOM    179  N3    G     6      34.507  41.887  68.909  1.00  0.00           N  
ATOM    180  C4    G     6      35.030  41.267  67.806  1.00  0.00           C  
ATOM    181  C3'   G     6      37.226  37.727  69.193  1.00  0.00           C  
ATOM    182  H3'   G     6      36.857  37.567  68.180  1.00  0.00           H  
ATOM    183  C2'   G     6      36.478  38.969  69.796  1.00  0.00           C  
ATOM    184  H2'   G     6      35.398  38.988  69.649  1.00  0.00           H  
ATOM    185  O2'   G     6      36.681  39.268  71.124  1.00  0.00           O  
ATOM    186 HO2'   G     6      36.172  40.018  71.441  1.00  0.00           H  
ATOM    187  O3'   G     6      37.102  36.569  69.991  1.00  0.00           O  
ATOM    188  P     G     7      35.695  35.791  69.959  1.00  0.00           P  
ATOM    189  OP1   G     7      35.779  34.633  70.844  1.00  0.00           O  
ATOM    190  OP2   G     7      35.282  35.530  68.582  1.00  0.00           O  
ATOM    191  O5'   G     7      34.546  36.710  70.668  1.00  0.00           O  
ATOM    192  C5'   G     7      34.557  37.036  72.026  1.00  0.00           C  
ATOM    193  H5'   G     7      35.518  37.521  72.201  1.00  0.00           H  
ATOM    194 H5''   G     7      34.621  36.106  72.590  1.00  0.00           H  
ATOM    195  C4'   G     7      33.450  38.018  72.470  1.00  0.00           C  
ATOM    196  H4'   G     7      33.491  38.092  73.556  1.00  0.00           H  
ATOM    197  O4'   G     7      33.523  39.316  71.935  1.00  0.00           O  
ATOM    198  C1'   G     7      32.258  39.787  71.515  1.00  0.00           C  
ATOM    199  H1'   G     7      32.117  40.785  71.931  1.00  0.00           H  
ATOM    200  N9    G     7      32.086  39.959  70.053  1.00  0.00           N  
ATOM    201  C8    G     7      32.662  39.266  69.031  1.00  0.00           C  
ATOM    202  H8    G     7      33.312  38.421  69.200  1.00  0.00           H  
ATOM    203  N7    G     7      32.205  39.548  67.887  1.00  0.00           N  
ATOM    204  C5    G     7      31.093  40.331  68.098  1.00  0.00           C  
ATOM    205  C6    G     7      30.181  40.973  67.211  1.00  0.00           C  
ATOM    206  O6    G     7      30.080  40.891  65.968  1.00  0.00           O  
ATOM    207  N1    G     7      29.239  41.773  67.941  1.00  0.00           N  
ATOM    208  H1    G     7      28.461  42.226  67.483  1.00  0.00           H  
ATOM    209  C2    G     7      29.295  41.933  69.277  1.00  0.00           C  
ATOM    210  N2    G     7      28.270  42.609  69.801  1.00  0.00           N  
ATOM    211  H21   G     7      28.135  42.468  70.792  1.00  0.00           H  
ATOM    212  H22   G     7      27.556  43.086  69.268  1.00  0.00           H  
ATOM    213  N3    G     7      30.188  41.466  70.112  1.00  0.00           N  
ATOM    214  C4    G     7      31.058  40.656  69.441  1.00  0.00           C  
ATOM    215  C3'   G     7      32.034  37.518  72.152  1.00  0.00           C  
ATOM    216  H3'   G     7      32.046  37.154  71.125  1.00  0.00           H  
ATOM    217  C2'   G     7      31.335  38.838  72.204  1.00  0.00           C  
ATOM    218  H2'   G     7      30.378  38.911  71.687  1.00  0.00           H  
ATOM    219  O2'   G     7      31.113  39.339  73.537  1.00  0.00           O  
ATOM    220 HO2'   G     7      31.179  38.601  74.148  1.00  0.00           H  
ATOM    221  O3'   G     7      31.585  36.442  72.973  1.00  0.00           O  
ATOM    222  P     U     8      30.572  35.426  72.360  1.00  0.00           P  
ATOM    223  OP1   U     8      30.411  34.444  73.438  1.00  0.00           O  
ATOM    224  OP2   U     8      31.066  34.966  71.078  1.00  0.00           O  
ATOM    225  O5'   U     8      29.243  36.257  72.161  1.00  0.00           O  
ATOM    226  C5'   U     8      28.528  36.891  73.247  1.00  0.00           C  
ATOM    227  H5'   U     8      29.017  37.632  73.880  1.00  0.00           H  
ATOM    228 H5''   U     8      27.985  36.091  73.750  1.00  0.00           H  
ATOM    229  C4'   U     8      27.417  37.834  72.692  1.00  0.00           C  
ATOM    230  H4'   U     8      26.935  38.460  73.443  1.00  0.00           H  
ATOM    231  O4'   U     8      27.948  38.896  71.853  1.00  0.00           O  
ATOM    232  C1'   U     8      27.055  39.169  70.808  1.00  0.00           C  
ATOM    233  H1'   U     8      26.887  40.245  70.869  1.00  0.00           H  
ATOM    234  N1    U     8      27.596  38.916  69.444  1.00  0.00           N  
ATOM    235  C6    U     8      28.741  38.152  69.267  1.00  0.00           C  
ATOM    236  H6    U     8      29.373  38.026  70.134  1.00  0.00           H  
ATOM    237  C5    U     8      29.098  37.837  67.990  1.00  0.00           C  
ATOM    238  H5    U     8      29.982  37.252  67.786  1.00  0.00           H  
ATOM    239  C4    U     8      28.267  38.120  66.855  1.00  0.00           C  
ATOM    240  O4    U     8      28.446  37.631  65.706  1.00  0.00           O  
ATOM    241  N3    U     8      27.285  39.088  67.068  1.00  0.00           N  
ATOM    242  H3    U     8      26.722  39.379  66.281  1.00  0.00           H  
ATOM    243  C2    U     8      26.849  39.424  68.379  1.00  0.00           C  
ATOM    244  O2    U     8      25.774  40.015  68.524  1.00  0.00           O  
ATOM    245  C3'   U     8      26.312  37.118  71.864  1.00  0.00           C  
ATOM    246  H3'   U     8      26.836  36.379  71.257  1.00  0.00           H  
ATOM    247  C2'   U     8      25.854  38.243  70.900  1.00  0.00           C  
ATOM    248  H2'   U     8      25.610  37.803  69.933  1.00  0.00           H  
ATOM    249  O2'   U     8      24.686  38.783  71.480  1.00  0.00           O  
ATOM    250 HO2'   U     8      23.918  38.239  71.292  1.00  0.00           H  
ATOM    251  O3'   U     8      25.243  36.562  72.670  1.00  0.00           O  
ATOM    252  P     G     9      24.427  35.379  72.085  1.00  0.00           P  
ATOM    253  OP1   G     9      23.680  34.623  73.156  1.00  0.00           O  
ATOM    254  OP2   G     9      25.371  34.612  71.278  1.00  0.00           O  
ATOM    255  O5'   G     9      23.399  36.196  71.166  1.00  0.00           O  
ATOM    256  C5'   G     9      22.236  36.790  71.645  1.00  0.00           C  
ATOM    257  H5'   G     9      22.501  37.633  72.283  1.00  0.00           H  
ATOM    258 H5''   G     9      21.605  36.069  72.165  1.00  0.00           H  
ATOM    259  C4'   G     9      21.341  37.225  70.426  1.00  0.00           C  
ATOM    260  H4'   G     9      20.364  37.547  70.787  1.00  0.00           H  
ATOM    261  O4'   G     9      22.053  38.153  69.587  1.00  0.00           O  
ATOM    262  C1'   G     9      21.702  37.864  68.278  1.00  0.00           C  
ATOM    263  H1'   G     9      21.247  38.761  67.858  1.00  0.00           H  
ATOM    264  N9    G     9      22.811  37.465  67.398  1.00  0.00           N  
ATOM    265  C8    G     9      23.909  36.798  67.743  1.00  0.00           C  
ATOM    266  H8    G     9      23.999  36.464  68.765  1.00  0.00           H  
ATOM    267  N7    G     9      24.772  36.539  66.825  1.00  0.00           N  
ATOM    268  C5    G     9      24.066  37.005  65.670  1.00  0.00           C  
ATOM    269  C6    G     9      24.471  37.020  64.302  1.00  0.00           C  
ATOM    270  O6    G     9      25.416  36.418  63.727  1.00  0.00           O  
ATOM    271  N1    G     9      23.640  37.719  63.405  1.00  0.00           N  
ATOM    272  H1    G     9      23.907  37.741  62.431  1.00  0.00           H  
ATOM    273  C2    G     9      22.489  38.253  63.858  1.00  0.00           C  
ATOM    274  N2    G     9      21.723  38.811  62.946  1.00  0.00           N  
ATOM    275  H21   G     9      22.040  38.839  61.987  1.00  0.00           H  
ATOM    276  H22   G     9      20.803  39.185  63.129  1.00  0.00           H  
ATOM    277  N3    G     9      22.121  38.378  65.146  1.00  0.00           N  
ATOM    278  C4    G     9      22.896  37.655  66.023  1.00  0.00           C  
ATOM    279  C3'   G     9      21.055  35.978  69.585  1.00  0.00           C  
ATOM    280  H3'   G     9      21.944  35.360  69.459  1.00  0.00           H  
ATOM    281  C2'   G     9      20.774  36.681  68.278  1.00  0.00           C  
ATOM    282  H2'   G     9      21.000  35.981  67.473  1.00  0.00           H  
ATOM    283  O2'   G     9      19.460  37.179  68.181  1.00  0.00           O  
ATOM    284 HO2'   G     9      18.766  36.527  68.058  1.00  0.00           H  
ATOM    285  O3'   G     9      20.082  35.079  70.107  1.00  0.00           O  
ATOM    286  P     U    10      19.930  33.567  69.567  1.00  0.00           P  
ATOM    287  OP1   U    10      18.817  32.900  70.210  1.00  0.00           O  
ATOM    288  OP2   U    10      21.306  33.041  69.653  1.00  0.00           O  
ATOM    289  O5'   U    10      19.521  33.705  68.018  1.00  0.00           O  
ATOM    290  C5'   U    10      18.119  34.043  67.716  1.00  0.00           C  
ATOM    291  H5'   U    10      17.818  34.952  68.238  1.00  0.00           H  
ATOM    292 H5''   U    10      17.499  33.196  68.009  1.00  0.00           H  
ATOM    293  C4'   U    10      17.943  34.306  66.212  1.00  0.00           C  
ATOM    294  H4'   U    10      16.940  34.647  65.955  1.00  0.00           H  
ATOM    295  O4'   U    10      18.868  35.339  65.825  1.00  0.00           O  
ATOM    296  C1'   U    10      19.400  35.185  64.446  1.00  0.00           C  
ATOM    297  H1'   U    10      19.201  36.105  63.897  1.00  0.00           H  
ATOM    298  N1    U    10      20.856  34.716  64.333  1.00  0.00           N  
ATOM    299  C6    U    10      21.537  34.150  65.375  1.00  0.00           C  
ATOM    300  H6    U    10      21.166  34.033  66.383  1.00  0.00           H  
ATOM    301  C5    U    10      22.837  33.713  65.183  1.00  0.00           C  
ATOM    302  H5    U    10      23.472  33.345  65.975  1.00  0.00           H  
ATOM    303  C4    U    10      23.505  33.814  63.875  1.00  0.00           C  
ATOM    304  O4    U    10      24.663  33.489  63.583  1.00  0.00           O  
ATOM    305  N3    U    10      22.676  34.415  62.953  1.00  0.00           N  
ATOM    306  H3    U    10      23.006  34.383  61.999  1.00  0.00           H  
ATOM    307  C2    U    10      21.426  34.953  63.140  1.00  0.00           C  
ATOM    308  O2    U    10      20.927  35.645  62.282  1.00  0.00           O  
ATOM    309  C3'   U    10      18.248  33.223  65.127  1.00  0.00           C  
ATOM    310  H3'   U    10      19.111  32.699  65.538  1.00  0.00           H  
ATOM    311  C2'   U    10      18.461  34.121  63.882  1.00  0.00           C  
ATOM    312  H2'   U    10      18.869  33.554  63.046  1.00  0.00           H  
ATOM    313  O2'   U    10      17.260  34.836  63.521  1.00  0.00           O  
ATOM    314 HO2'   U    10      17.056  34.657  62.600  1.00  0.00           H  
ATOM    315  O3'   U    10      17.073  32.431  64.927  1.00  0.00           O  
ATOM    316  P     A    11      17.236  30.868  64.472  1.00  0.00           P  
ATOM    317  OP1   A    11      15.911  30.261  64.368  1.00  0.00           O  
ATOM    318  OP2   A    11      18.304  30.296  65.275  1.00  0.00           O  
ATOM    319  O5'   A    11      17.782  30.929  62.968  1.00  0.00           O  
ATOM    320  C5'   A    11      16.834  31.063  61.862  1.00  0.00           C  
ATOM    321  H5'   A    11      16.173  31.848  62.229  1.00  0.00           H  
ATOM    322 H5''   A    11      16.274  30.129  61.806  1.00  0.00           H  
ATOM    323  C4'   A    11      17.526  31.442  60.575  1.00  0.00           C  
ATOM    324  H4'   A    11      16.791  31.776  59.843  1.00  0.00           H  
ATOM    325  O4'   A    11      18.531  32.444  60.709  1.00  0.00           O  
ATOM    326  C1'   A    11      19.592  32.262  59.801  1.00  0.00           C  
ATOM    327  H1'   A    11      19.827  33.080  59.120  1.00  0.00           H  
ATOM    328  N9    A    11      20.826  31.909  60.557  1.00  0.00           N  
ATOM    329  C8    A    11      20.994  31.529  61.892  1.00  0.00           C  
ATOM    330  H8    A    11      20.202  31.452  62.622  1.00  0.00           H  
ATOM    331  N7    A    11      22.208  31.224  62.273  1.00  0.00           N  
ATOM    332  C5    A    11      22.964  31.391  61.118  1.00  0.00           C  
ATOM    333  C6    A    11      24.352  31.248  60.781  1.00  0.00           C  
ATOM    334  N6    A    11      25.275  30.838  61.658  1.00  0.00           N  
ATOM    335  H61   A    11      24.865  30.665  62.565  1.00  0.00           H  
ATOM    336  H62   A    11      26.242  30.709  61.398  1.00  0.00           H  
ATOM    337  N1    A    11      24.810  31.572  59.559  1.00  0.00           N  
ATOM    338  C2    A    11      23.931  31.976  58.652  1.00  0.00           C  
ATOM    339  H2    A    11      24.425  32.224  57.724  1.00  0.00           H  
ATOM    340  N3    A    11      22.626  32.219  58.819  1.00  0.00           N  
ATOM    341  C4    A    11      22.173  31.883  60.063  1.00  0.00           C  
ATOM    342  C3'   A    11      18.218  30.317  59.861  1.00  0.00           C  
ATOM    343  H3'   A    11      18.772  29.826  60.661  1.00  0.00           H  
ATOM    344  C2'   A    11      19.190  31.024  58.978  1.00  0.00           C  
ATOM    345  H2'   A    11      20.025  30.371  58.726  1.00  0.00           H  
ATOM    346  O2'   A    11      18.592  31.466  57.757  1.00  0.00           O  
ATOM    347 HO2'   A    11      17.781  30.955  57.803  1.00  0.00           H  
ATOM    348  O3'   A    11      17.432  29.413  59.159  1.00  0.00           O  
ATOM    349  P     A    12      17.956  28.008  58.711  1.00  0.00           P  
ATOM    350  OP1   A    12      16.867  27.395  57.907  1.00  0.00           O  
ATOM    351  OP2   A    12      18.363  27.456  60.089  1.00  0.00           O  
ATOM    352  O5'   A    12      19.191  28.331  57.803  1.00  0.00           O  
ATOM    353  C5'   A    12      19.067  28.632  56.408  1.00  0.00           C  
ATOM    354  H5'   A    12      18.473  29.541  56.310  1.00  0.00           H  
ATOM    355 H5''   A    12      18.503  27.776  56.037  1.00  0.00           H  
ATOM    356  C4'   A    12      20.457  28.853  55.647  1.00  0.00           C  
ATOM    357  H4'   A    12      20.207  29.392  54.733  1.00  0.00           H  
ATOM    358  O4'   A    12      21.329  29.566  56.457  1.00  0.00           O  
ATOM    359  C1'   A    12      22.702  29.250  56.304  1.00  0.00           C  
ATOM    360  H1'   A    12      23.233  30.128  55.935  1.00  0.00           H  
ATOM    361  N9    A    12      23.291  28.730  57.552  1.00  0.00           N  
ATOM    362  C8    A    12      22.664  28.393  58.711  1.00  0.00           C  
ATOM    363  H8    A    12      21.594  28.290  58.814  1.00  0.00           H  
ATOM    364  N7    A    12      23.481  28.209  59.739  1.00  0.00           N  
ATOM    365  C5    A    12      24.714  28.399  59.171  1.00  0.00           C  
ATOM    366  C6    A    12      25.987  28.445  59.703  1.00  0.00           C  
ATOM    367  N6    A    12      26.326  28.198  60.953  1.00  0.00           N  
ATOM    368  H61   A    12      27.271  28.250  61.307  1.00  0.00           H  
ATOM    369  H62   A    12      25.589  28.056  61.628  1.00  0.00           H  
ATOM    370  N1    A    12      26.994  28.670  58.911  1.00  0.00           N  
ATOM    371  C2    A    12      26.762  28.765  57.610  1.00  0.00           C  
ATOM    372  H2    A    12      27.639  29.162  57.120  1.00  0.00           H  
ATOM    373  N3    A    12      25.642  28.857  56.966  1.00  0.00           N  
ATOM    374  C4    A    12      24.613  28.658  57.829  1.00  0.00           C  
ATOM    375  C3'   A    12      21.297  27.582  55.411  1.00  0.00           C  
ATOM    376  H3'   A    12      21.043  27.066  56.337  1.00  0.00           H  
ATOM    377  C2'   A    12      22.724  28.076  55.329  1.00  0.00           C  
ATOM    378  H2'   A    12      23.395  27.303  55.703  1.00  0.00           H  
ATOM    379  O2'   A    12      23.119  28.556  54.014  1.00  0.00           O  
ATOM    380 HO2'   A    12      24.016  28.897  53.976  1.00  0.00           H  
ATOM    381  O3'   A    12      20.893  26.855  54.221  1.00  0.00           O  
ATOM    382  P     G    13      21.277  25.342  53.850  1.00  0.00           P  
ATOM    383  OP1   G    13      20.654  24.985  52.539  1.00  0.00           O  
ATOM    384  OP2   G    13      20.866  24.523  55.030  1.00  0.00           O  
ATOM    385  O5'   G    13      22.857  25.328  53.680  1.00  0.00           O  
ATOM    386  C5'   G    13      23.478  26.026  52.547  1.00  0.00           C  
ATOM    387  H5'   G    13      23.137  27.048  52.382  1.00  0.00           H  
ATOM    388 H5''   G    13      23.289  25.348  51.714  1.00  0.00           H  
ATOM    389  C4'   G    13      25.020  26.256  52.792  1.00  0.00           C  
ATOM    390  H4'   G    13      25.431  26.876  51.996  1.00  0.00           H  
ATOM    391  O4'   G    13      25.260  26.869  54.023  1.00  0.00           O  
ATOM    392  C1'   G    13      26.521  26.462  54.558  1.00  0.00           C  
ATOM    393  H1'   G    13      27.108  27.379  54.511  1.00  0.00           H  
ATOM    394  N9    G    13      26.377  25.890  55.925  1.00  0.00           N  
ATOM    395  C8    G    13      25.252  25.590  56.569  1.00  0.00           C  
ATOM    396  H8    G    13      24.276  25.566  56.106  1.00  0.00           H  
ATOM    397  N7    G    13      25.362  25.419  57.833  1.00  0.00           N  
ATOM    398  C5    G    13      26.751  25.495  58.117  1.00  0.00           C  
ATOM    399  C6    G    13      27.564  25.240  59.288  1.00  0.00           C  
ATOM    400  O6    G    13      27.247  25.037  60.428  1.00  0.00           O  
ATOM    401  N1    G    13      28.938  25.356  59.047  1.00  0.00           N  
ATOM    402  H1    G    13      29.627  25.136  59.752  1.00  0.00           H  
ATOM    403  C2    G    13      29.440  25.598  57.826  1.00  0.00           C  
ATOM    404  N2    G    13      30.715  25.509  57.689  1.00  0.00           N  
ATOM    405  H21   G    13      31.310  25.305  58.480  1.00  0.00           H  
ATOM    406  H22   G    13      31.086  25.772  56.787  1.00  0.00           H  
ATOM    407  N3    G    13      28.750  25.831  56.723  1.00  0.00           N  
ATOM    408  C4    G    13      27.386  25.826  56.908  1.00  0.00           C  
ATOM    409  C3'   G    13      25.780  24.934  52.835  1.00  0.00           C  
ATOM    410  H3'   G    13      25.249  24.173  53.406  1.00  0.00           H  
ATOM    411  C2'   G    13      27.054  25.509  53.442  1.00  0.00           C  
ATOM    412  H2'   G    13      27.684  24.705  53.823  1.00  0.00           H  
ATOM    413  O2'   G    13      27.792  26.226  52.485  1.00  0.00           O  
ATOM    414 HO2'   G    13      27.631  25.795  51.642  1.00  0.00           H  
ATOM    415  O3'   G    13      25.923  24.491  51.507  1.00  0.00           O  
ATOM    416  P     U    14      25.537  22.966  51.225  1.00  0.00           P  
ATOM    417  OP1   U    14      25.844  22.702  49.805  1.00  0.00           O  
ATOM    418  OP2   U    14      24.185  22.684  51.711  1.00  0.00           O  
ATOM    419  O5'   U    14      26.558  22.139  52.248  1.00  0.00           O  
ATOM    420  C5'   U    14      27.929  22.300  52.088  1.00  0.00           C  
ATOM    421  H5'   U    14      28.194  23.337  52.294  1.00  0.00           H  
ATOM    422 H5''   U    14      28.109  22.047  51.043  1.00  0.00           H  
ATOM    423  C4'   U    14      28.705  21.510  53.159  1.00  0.00           C  
ATOM    424  H4'   U    14      29.777  21.480  52.963  1.00  0.00           H  
ATOM    425  O4'   U    14      28.427  22.188  54.346  1.00  0.00           O  
ATOM    426  C1'   U    14      28.551  21.303  55.435  1.00  0.00           C  
ATOM    427  H1'   U    14      29.483  21.596  55.919  1.00  0.00           H  
ATOM    428  N1    U    14      27.382  21.587  56.301  1.00  0.00           N  
ATOM    429  C6    U    14      26.068  21.405  55.942  1.00  0.00           C  
ATOM    430  H6    U    14      25.862  21.283  54.888  1.00  0.00           H  
ATOM    431  C5    U    14      25.070  21.631  56.906  1.00  0.00           C  
ATOM    432  H5    U    14      24.058  21.636  56.528  1.00  0.00           H  
ATOM    433  C4    U    14      25.324  21.947  58.261  1.00  0.00           C  
ATOM    434  O4    U    14      24.610  22.229  59.199  1.00  0.00           O  
ATOM    435  N3    U    14      26.675  22.120  58.518  1.00  0.00           N  
ATOM    436  H3    U    14      26.886  22.536  59.415  1.00  0.00           H  
ATOM    437  C2    U    14      27.678  22.031  57.603  1.00  0.00           C  
ATOM    438  O2    U    14      28.780  22.219  58.026  1.00  0.00           O  
ATOM    439  C3'   U    14      28.213  20.110  53.384  1.00  0.00           C  
ATOM    440  H3'   U    14      27.137  19.976  53.278  1.00  0.00           H  
ATOM    441  C2'   U    14      28.544  19.858  54.860  1.00  0.00           C  
ATOM    442  H2'   U    14      27.786  19.181  55.254  1.00  0.00           H  
ATOM    443  O2'   U    14      29.871  19.391  54.996  1.00  0.00           O  
ATOM    444 HO2'   U    14      30.069  18.946  54.168  1.00  0.00           H  
ATOM    445  O3'   U    14      28.885  19.203  52.565  1.00  0.00           O  
ATOM    446  P     G    15      28.547  17.698  52.376  1.00  0.00           P  
ATOM    447  OP1   G    15      28.743  17.253  50.973  1.00  0.00           O  
ATOM    448  OP2   G    15      27.185  17.443  52.990  1.00  0.00           O  
ATOM    449  O5'   G    15      29.589  16.984  53.250  1.00  0.00           O  
ATOM    450  C5'   G    15      30.949  16.972  53.048  1.00  0.00           C  
ATOM    451  H5'   G    15      31.375  17.965  53.196  1.00  0.00           H  
ATOM    452 H5''   G    15      31.122  16.514  52.074  1.00  0.00           H  
ATOM    453  C4'   G    15      31.722  16.126  54.084  1.00  0.00           C  
ATOM    454  H4'   G    15      32.797  16.089  53.907  1.00  0.00           H  
ATOM    455  O4'   G    15      31.558  16.551  55.425  1.00  0.00           O  
ATOM    456  C1'   G    15      31.124  15.474  56.263  1.00  0.00           C  
ATOM    457  H1'   G    15      31.936  14.987  56.802  1.00  0.00           H  
ATOM    458  N9    G    15      30.268  16.070  57.282  1.00  0.00           N  
ATOM    459  C8    G    15      29.008  16.645  57.116  1.00  0.00           C  
ATOM    460  H8    G    15      28.553  16.863  56.161  1.00  0.00           H  
ATOM    461  N7    G    15      28.315  16.611  58.231  1.00  0.00           N  
ATOM    462  C5    G    15      29.333  16.250  59.195  1.00  0.00           C  
ATOM    463  C6    G    15      29.156  16.016  60.593  1.00  0.00           C  
ATOM    464  O6    G    15      28.110  15.895  61.279  1.00  0.00           O  
ATOM    465  N1    G    15      30.357  15.735  61.243  1.00  0.00           N  
ATOM    466  H1    G    15      30.463  15.443  62.204  1.00  0.00           H  
ATOM    467  C2    G    15      31.498  15.385  60.509  1.00  0.00           C  
ATOM    468  N2    G    15      32.593  15.058  61.124  1.00  0.00           N  
ATOM    469  H21   G    15      33.387  14.772  60.569  1.00  0.00           H  
ATOM    470  H22   G    15      32.516  15.071  62.131  1.00  0.00           H  
ATOM    471  N3    G    15      31.550  15.265  59.184  1.00  0.00           N  
ATOM    472  C4    G    15      30.455  15.825  58.588  1.00  0.00           C  
ATOM    473  C3'   G    15      31.162  14.704  54.006  1.00  0.00           C  
ATOM    474  H3'   G    15      30.511  14.522  53.151  1.00  0.00           H  
ATOM    475  C2'   G    15      30.462  14.470  55.332  1.00  0.00           C  
ATOM    476  H2'   G    15      29.405  14.732  55.275  1.00  0.00           H  
ATOM    477  O2'   G    15      30.668  13.125  55.833  1.00  0.00           O  
ATOM    478 HO2'   G    15      30.880  12.615  55.048  1.00  0.00           H  
ATOM    479  O3'   G    15      32.205  13.851  53.852  1.00  0.00           O  
ATOM    480  P     C    16      32.544  13.022  52.548  1.00  0.00           P  
ATOM    481  OP1   C    16      33.887  12.352  52.575  1.00  0.00           O  
ATOM    482  OP2   C    16      32.338  13.851  51.383  1.00  0.00           O  
ATOM    483  O5'   C    16      31.473  11.871  52.721  1.00  0.00           O  
ATOM    484  C5'   C    16      31.820  10.591  53.347  1.00  0.00           C  
ATOM    485  H5'   C    16      32.485  10.846  54.171  1.00  0.00           H  
ATOM    486 H5''   C    16      32.431  10.005  52.660  1.00  0.00           H  
ATOM    487  C4'   C    16      30.629   9.731  53.754  1.00  0.00           C  
ATOM    488  H4'   C    16      31.020   8.777  54.106  1.00  0.00           H  
ATOM    489  O4'   C    16      29.888  10.385  54.783  1.00  0.00           O  
ATOM    490  C1'   C    16      28.471  10.251  54.601  1.00  0.00           C  
ATOM    491  H1'   C    16      28.067   9.768  55.491  1.00  0.00           H  
ATOM    492  N1    C    16      27.921  11.645  54.465  1.00  0.00           N  
ATOM    493  C6    C    16      28.228  12.481  53.457  1.00  0.00           C  
ATOM    494  H6    C    16      28.741  12.111  52.582  1.00  0.00           H  
ATOM    495  C5    C    16      27.858  13.801  53.476  1.00  0.00           C  
ATOM    496  H5    C    16      28.134  14.517  52.717  1.00  0.00           H  
ATOM    497  C4    C    16      27.020  14.189  54.578  1.00  0.00           C  
ATOM    498  N4    C    16      26.756  15.444  54.841  1.00  0.00           N  
ATOM    499  H41   C    16      26.420  15.669  55.766  1.00  0.00           H  
ATOM    500  H42   C    16      26.982  16.164  54.170  1.00  0.00           H  
ATOM    501  N3    C    16      26.847  13.426  55.632  1.00  0.00           N  
ATOM    502  C2    C    16      27.399  12.186  55.636  1.00  0.00           C  
ATOM    503  O2    C    16      27.142  11.557  56.631  1.00  0.00           O  
ATOM    504  C3'   C    16      29.678   9.466  52.623  1.00  0.00           C  
ATOM    505  H3'   C    16      29.586  10.344  51.982  1.00  0.00           H  
ATOM    506  C2'   C    16      28.329   9.415  53.332  1.00  0.00           C  
ATOM    507  H2'   C    16      27.644   9.901  52.637  1.00  0.00           H  
ATOM    508  O2'   C    16      27.795   8.155  53.615  1.00  0.00           O  
ATOM    509 HO2'   C    16      27.871   7.627  52.817  1.00  0.00           H  
ATOM    510  O3'   C    16      29.889   8.175  51.968  1.00  0.00           O  
ATOM    511  P     A    17      29.444   7.977  50.500  1.00  0.00           P  
ATOM    512  OP1   A    17      30.057   6.735  49.988  1.00  0.00           O  
ATOM    513  OP2   A    17      29.654   9.215  49.722  1.00  0.00           O  
ATOM    514  O5'   A    17      27.911   7.860  50.770  1.00  0.00           O  
ATOM    515  C5'   A    17      27.054   7.984  49.654  1.00  0.00           C  
ATOM    516  H5'   A    17      27.344   7.402  48.778  1.00  0.00           H  
ATOM    517 H5''   A    17      27.269   8.979  49.263  1.00  0.00           H  
ATOM    518  C4'   A    17      25.545   7.724  50.024  1.00  0.00           C  
ATOM    519  H4'   A    17      24.990   8.203  49.217  1.00  0.00           H  
ATOM    520  O4'   A    17      25.187   6.325  50.148  1.00  0.00           O  
ATOM    521  C1'   A    17      24.676   5.952  51.433  1.00  0.00           C  
ATOM    522  H1'   A    17      23.876   5.212  51.454  1.00  0.00           H  
ATOM    523  N9    A    17      25.650   5.477  52.392  1.00  0.00           N  
ATOM    524  C8    A    17      26.950   5.024  52.164  1.00  0.00           C  
ATOM    525  H8    A    17      27.342   4.973  51.159  1.00  0.00           H  
ATOM    526  N7    A    17      27.653   4.868  53.276  1.00  0.00           N  
ATOM    527  C5    A    17      26.661   4.959  54.232  1.00  0.00           C  
ATOM    528  C6    A    17      26.609   4.860  55.675  1.00  0.00           C  
ATOM    529  N6    A    17      27.657   4.500  56.427  1.00  0.00           N  
ATOM    530  H61   A    17      28.602   4.365  56.097  1.00  0.00           H  
ATOM    531  H62   A    17      27.394   4.421  57.398  1.00  0.00           H  
ATOM    532  N1    A    17      25.543   4.931  56.365  1.00  0.00           N  
ATOM    533  C2    A    17      24.371   5.093  55.695  1.00  0.00           C  
ATOM    534  H2    A    17      23.399   5.092  56.165  1.00  0.00           H  
ATOM    535  N3    A    17      24.223   5.320  54.419  1.00  0.00           N  
ATOM    536  C4    A    17      25.427   5.254  53.708  1.00  0.00           C  
ATOM    537  C3'   A    17      24.991   8.337  51.348  1.00  0.00           C  
ATOM    538  H3'   A    17      25.890   8.316  51.964  1.00  0.00           H  
ATOM    539  C2'   A    17      24.032   7.274  51.908  1.00  0.00           C  
ATOM    540  H2'   A    17      23.830   7.330  52.977  1.00  0.00           H  
ATOM    541  O2'   A    17      22.707   7.333  51.299  1.00  0.00           O  
ATOM    542 HO2'   A    17      22.712   7.606  50.378  1.00  0.00           H  
ATOM    543  O3'   A    17      24.340   9.568  51.242  1.00  0.00           O  
ATOM    544  P     G    18      25.045  10.929  51.477  1.00  0.00           P  
ATOM    545  OP1   G    18      23.937  11.873  51.320  1.00  0.00           O  
ATOM    546  OP2   G    18      26.278  10.936  50.679  1.00  0.00           O  
ATOM    547  O5'   G    18      25.354  10.924  53.071  1.00  0.00           O  
ATOM    548  C5'   G    18      24.427  11.358  54.108  1.00  0.00           C  
ATOM    549  H5'   G    18      24.436  12.446  54.048  1.00  0.00           H  
ATOM    550 H5''   G    18      24.853  11.154  55.090  1.00  0.00           H  
ATOM    551  C4'   G    18      23.011  10.762  54.010  1.00  0.00           C  
ATOM    552  H4'   G    18      22.425  11.141  53.172  1.00  0.00           H  
ATOM    553  O4'   G    18      23.046   9.331  53.880  1.00  0.00           O  
ATOM    554  C1'   G    18      22.787   8.676  55.128  1.00  0.00           C  
ATOM    555  H1'   G    18      22.340   7.708  54.901  1.00  0.00           H  
ATOM    556  N9    G    18      24.018   8.603  55.909  1.00  0.00           N  
ATOM    557  C8    G    18      25.316   8.681  55.511  1.00  0.00           C  
ATOM    558  H8    G    18      25.546   9.089  54.538  1.00  0.00           H  
ATOM    559  N7    G    18      26.203   8.367  56.451  1.00  0.00           N  
ATOM    560  C5    G    18      25.408   7.974  57.491  1.00  0.00           C  
ATOM    561  C6    G    18      25.768   7.437  58.786  1.00  0.00           C  
ATOM    562  O6    G    18      26.902   7.185  59.229  1.00  0.00           O  
ATOM    563  N1    G    18      24.699   7.229  59.633  1.00  0.00           N  
ATOM    564  H1    G    18      24.910   6.927  60.573  1.00  0.00           H  
ATOM    565  C2    G    18      23.417   7.446  59.301  1.00  0.00           C  
ATOM    566  N2    G    18      22.521   7.327  60.204  1.00  0.00           N  
ATOM    567  H21   G    18      22.799   7.013  61.123  1.00  0.00           H  
ATOM    568  H22   G    18      21.613   7.552  59.822  1.00  0.00           H  
ATOM    569  N3    G    18      22.958   7.824  58.110  1.00  0.00           N  
ATOM    570  C4    G    18      24.008   8.049  57.210  1.00  0.00           C  
ATOM    571  C3'   G    18      22.164  10.970  55.286  1.00  0.00           C  
ATOM    572  H3'   G    18      22.904  11.302  56.014  1.00  0.00           H  
ATOM    573  C2'   G    18      21.769   9.537  55.720  1.00  0.00           C  
ATOM    574  H2'   G    18      21.692   9.487  56.806  1.00  0.00           H  
ATOM    575  O2'   G    18      20.518   9.103  55.218  1.00  0.00           O  
ATOM    576 HO2'   G    18      19.931   9.317  55.947  1.00  0.00           H  
ATOM    577  O3'   G    18      21.043  11.836  55.151  1.00  0.00           O  
ATOM    578  P     C    19      21.119  13.314  55.579  1.00  0.00           P  
ATOM    579  OP1   C    19      19.905  14.012  55.056  1.00  0.00           O  
ATOM    580  OP2   C    19      22.510  13.739  55.175  1.00  0.00           O  
ATOM    581  O5'   C    19      20.991  13.328  57.195  1.00  0.00           O  
ATOM    582  C5'   C    19      19.728  12.840  57.662  1.00  0.00           C  
ATOM    583  H5'   C    19      19.262  12.171  56.938  1.00  0.00           H  
ATOM    584 H5''   C    19      19.077  13.696  57.841  1.00  0.00           H  
ATOM    585  C4'   C    19      19.848  12.102  58.982  1.00  0.00           C  
ATOM    586  H4'   C    19      18.875  11.752  59.328  1.00  0.00           H  
ATOM    587  O4'   C    19      20.745  11.004  58.926  1.00  0.00           O  
ATOM    588  C1'   C    19      21.198  10.644  60.223  1.00  0.00           C  
ATOM    589  H1'   C    19      20.865   9.677  60.600  1.00  0.00           H  
ATOM    590  N1    C    19      22.702  10.649  60.232  1.00  0.00           N  
ATOM    591  C6    C    19      23.440  10.962  59.121  1.00  0.00           C  
ATOM    592  H6    C    19      22.900  11.349  58.270  1.00  0.00           H  
ATOM    593  C5    C    19      24.763  10.865  59.121  1.00  0.00           C  
ATOM    594  H5    C    19      25.341  11.188  58.268  1.00  0.00           H  
ATOM    595  C4    C    19      25.322  10.300  60.363  1.00  0.00           C  
ATOM    596  N4    C    19      26.608  10.033  60.343  1.00  0.00           N  
ATOM    597  H41   C    19      27.004  10.332  59.463  1.00  0.00           H  
ATOM    598  H42   C    19      27.078   9.855  61.219  1.00  0.00           H  
ATOM    599  N3    C    19      24.638  10.007  61.442  1.00  0.00           N  
ATOM    600  C2    C    19      23.318  10.250  61.427  1.00  0.00           C  
ATOM    601  O2    C    19      22.720  10.185  62.527  1.00  0.00           O  
ATOM    602  C3'   C    19      20.350  12.907  60.180  1.00  0.00           C  
ATOM    603  H3'   C    19      21.242  13.497  59.969  1.00  0.00           H  
ATOM    604  C2'   C    19      20.684  11.756  61.151  1.00  0.00           C  
ATOM    605  H2'   C    19      21.406  12.112  61.886  1.00  0.00           H  
ATOM    606  O2'   C    19      19.432  11.408  61.716  1.00  0.00           O  
ATOM    607 HO2'   C    19      18.810  12.114  61.527  1.00  0.00           H  
ATOM    608  O3'   C    19      19.381  13.829  60.630  1.00  0.00           O  
ATOM    609  P     C    20      19.708  15.211  61.506  1.00  0.00           P  
ATOM    610  OP1   C    20      18.471  15.986  61.743  1.00  0.00           O  
ATOM    611  OP2   C    20      20.835  15.831  60.818  1.00  0.00           O  
ATOM    612  O5'   C    20      20.294  14.547  62.803  1.00  0.00           O  
ATOM    613  C5'   C    20      19.405  14.144  63.850  1.00  0.00           C  
ATOM    614  H5'   C    20      18.672  13.404  63.530  1.00  0.00           H  
ATOM    615 H5''   C    20      18.866  15.049  64.130  1.00  0.00           H  
ATOM    616  C4'   C    20      20.187  13.693  65.080  1.00  0.00           C  
ATOM    617  H4'   C    20      19.432  13.484  65.837  1.00  0.00           H  
ATOM    618  O4'   C    20      21.009  12.617  64.794  1.00  0.00           O  
ATOM    619  C1'   C    20      22.271  12.727  65.483  1.00  0.00           C  
ATOM    620  H1'   C    20      22.399  11.876  66.152  1.00  0.00           H  
ATOM    621  N1    C    20      23.449  12.779  64.582  1.00  0.00           N  
ATOM    622  C6    C    20      23.338  13.302  63.329  1.00  0.00           C  
ATOM    623  H6    C    20      22.379  13.608  62.938  1.00  0.00           H  
ATOM    624  C5    C    20      24.523  13.450  62.620  1.00  0.00           C  
ATOM    625  H5    C    20      24.403  13.881  61.638  1.00  0.00           H  
ATOM    626  C4    C    20      25.666  12.850  63.081  1.00  0.00           C  
ATOM    627  N4    C    20      26.719  12.679  62.387  1.00  0.00           N  
ATOM    628  H41   C    20      26.627  12.930  61.413  1.00  0.00           H  
ATOM    629  H42   C    20      27.566  12.364  62.839  1.00  0.00           H  
ATOM    630  N3    C    20      25.784  12.384  64.328  1.00  0.00           N  
ATOM    631  C2    C    20      24.654  12.378  65.105  1.00  0.00           C  
ATOM    632  O2    C    20      24.806  12.121  66.288  1.00  0.00           O  
ATOM    633  C3'   C    20      21.155  14.818  65.598  1.00  0.00           C  
ATOM    634  H3'   C    20      21.663  15.213  64.718  1.00  0.00           H  
ATOM    635  C2'   C    20      22.126  13.949  66.381  1.00  0.00           C  
ATOM    636  H2'   C    20      23.121  14.395  66.394  1.00  0.00           H  
ATOM    637  O2'   C    20      21.619  13.636  67.685  1.00  0.00           O  
ATOM    638 HO2'   C    20      21.373  14.465  68.102  1.00  0.00           H  
ATOM    639  O3'   C    20      20.474  15.762  66.390  1.00  0.00           O  
ATOM    640  P     C    21      20.917  17.290  66.490  1.00  0.00           P  
ATOM    641  OP1   C    21      19.898  18.015  67.265  1.00  0.00           O  
ATOM    642  OP2   C    21      21.213  17.770  65.116  1.00  0.00           O  
ATOM    643  O5'   C    21      22.268  17.116  67.396  1.00  0.00           O  
ATOM    644  C5'   C    21      22.171  17.065  68.765  1.00  0.00           C  
ATOM    645  H5'   C    21      21.481  16.238  68.927  1.00  0.00           H  
ATOM    646 H5''   C    21      21.529  17.881  69.097  1.00  0.00           H  
ATOM    647  C4'   C    21      23.395  16.776  69.567  1.00  0.00           C  
ATOM    648  H4'   C    21      23.170  16.578  70.615  1.00  0.00           H  
ATOM    649  O4'   C    21      24.158  15.607  69.089  1.00  0.00           O  
ATOM    650  C1'   C    21      25.554  15.746  69.032  1.00  0.00           C  
ATOM    651  H1'   C    21      26.070  15.102  69.744  1.00  0.00           H  
ATOM    652  N1    C    21      26.116  15.596  67.656  1.00  0.00           N  
ATOM    653  C6    C    21      25.370  15.828  66.446  1.00  0.00           C  
ATOM    654  H6    C    21      24.321  16.077  66.503  1.00  0.00           H  
ATOM    655  C5    C    21      25.977  15.625  65.235  1.00  0.00           C  
ATOM    656  H5    C    21      25.466  15.723  64.288  1.00  0.00           H  
ATOM    657  C4    C    21      27.377  15.275  65.269  1.00  0.00           C  
ATOM    658  N4    C    21      28.084  15.084  64.187  1.00  0.00           N  
ATOM    659  H41   C    21      27.753  15.101  63.233  1.00  0.00           H  
ATOM    660  H42   C    21      28.953  14.604  64.373  1.00  0.00           H  
ATOM    661  N3    C    21      28.100  15.154  66.346  1.00  0.00           N  
ATOM    662  C2    C    21      27.500  15.220  67.536  1.00  0.00           C  
ATOM    663  O2    C    21      28.254  14.985  68.457  1.00  0.00           O  
ATOM    664  C3'   C    21      24.413  17.903  69.371  1.00  0.00           C  
ATOM    665  H3'   C    21      24.253  18.239  68.347  1.00  0.00           H  
ATOM    666  C2'   C    21      25.715  17.156  69.548  1.00  0.00           C  
ATOM    667  H2'   C    21      26.413  17.740  68.948  1.00  0.00           H  
ATOM    668  O2'   C    21      26.097  17.000  70.910  1.00  0.00           O  
ATOM    669 HO2'   C    21      26.980  17.333  71.082  1.00  0.00           H  
ATOM    670  O3'   C    21      24.267  18.878  70.317  1.00  0.00           O  
ATOM    671  P     G    22      24.856  20.342  70.078  1.00  0.00           P  
ATOM    672  OP1   G    22      24.703  21.154  71.298  1.00  0.00           O  
ATOM    673  OP2   G    22      24.290  20.871  68.781  1.00  0.00           O  
ATOM    674  O5'   G    22      26.420  20.295  69.722  1.00  0.00           O  
ATOM    675  C5'   G    22      27.407  20.177  70.790  1.00  0.00           C  
ATOM    676  H5'   G    22      27.117  19.387  71.483  1.00  0.00           H  
ATOM    677 H5''   G    22      27.687  21.104  71.291  1.00  0.00           H  
ATOM    678  C4'   G    22      28.766  19.758  70.207  1.00  0.00           C  
ATOM    679  H4'   G    22      29.337  19.679  71.132  1.00  0.00           H  
ATOM    680  O4'   G    22      28.774  18.446  69.497  1.00  0.00           O  
ATOM    681  C1'   G    22      29.688  18.683  68.364  1.00  0.00           C  
ATOM    682  H1'   G    22      30.394  17.870  68.193  1.00  0.00           H  
ATOM    683  N9    G    22      28.919  18.638  67.117  1.00  0.00           N  
ATOM    684  C8    G    22      27.550  18.808  66.894  1.00  0.00           C  
ATOM    685  H8    G    22      26.845  19.247  67.584  1.00  0.00           H  
ATOM    686  N7    G    22      27.200  18.813  65.632  1.00  0.00           N  
ATOM    687  C5    G    22      28.417  18.573  64.968  1.00  0.00           C  
ATOM    688  C6    G    22      28.609  18.802  63.545  1.00  0.00           C  
ATOM    689  O6    G    22      27.814  19.186  62.715  1.00  0.00           O  
ATOM    690  N1    G    22      29.904  18.579  63.217  1.00  0.00           N  
ATOM    691  H1    G    22      30.216  18.752  62.271  1.00  0.00           H  
ATOM    692  C2    G    22      30.876  18.283  64.143  1.00  0.00           C  
ATOM    693  N2    G    22      32.062  18.489  63.736  1.00  0.00           N  
ATOM    694  H21   G    22      32.267  18.774  62.789  1.00  0.00           H  
ATOM    695  H22   G    22      32.951  18.201  64.119  1.00  0.00           H  
ATOM    696  N3    G    22      30.738  18.162  65.433  1.00  0.00           N  
ATOM    697  C4    G    22      29.433  18.415  65.839  1.00  0.00           C  
ATOM    698  C3'   G    22      29.351  20.781  69.262  1.00  0.00           C  
ATOM    699  H3'   G    22      28.562  21.132  68.597  1.00  0.00           H  
ATOM    700  C2'   G    22      30.422  19.964  68.607  1.00  0.00           C  
ATOM    701  H2'   G    22      30.723  20.410  67.659  1.00  0.00           H  
ATOM    702  O2'   G    22      31.572  19.632  69.489  1.00  0.00           O  
ATOM    703 HO2'   G    22      31.808  20.350  70.081  1.00  0.00           H  
ATOM    704  O3'   G    22      29.821  21.895  70.068  1.00  0.00           O  
ATOM    705  P     U    23      30.279  23.234  69.320  1.00  0.00           P  
ATOM    706  OP1   U    23      30.864  24.142  70.370  1.00  0.00           O  
ATOM    707  OP2   U    23      29.174  23.705  68.542  1.00  0.00           O  
ATOM    708  O5'   U    23      31.472  22.802  68.416  1.00  0.00           O  
ATOM    709  C5'   U    23      32.801  22.792  68.940  1.00  0.00           C  
ATOM    710  H5'   U    23      32.955  22.329  69.915  1.00  0.00           H  
ATOM    711 H5''   U    23      33.062  23.850  68.960  1.00  0.00           H  
ATOM    712  C4'   U    23      33.790  22.157  68.012  1.00  0.00           C  
ATOM    713  H4'   U    23      34.654  21.817  68.583  1.00  0.00           H  
ATOM    714  O4'   U    23      33.220  21.084  67.241  1.00  0.00           O  
ATOM    715  C1'   U    23      33.828  21.101  65.905  1.00  0.00           C  
ATOM    716  H1'   U    23      34.373  20.179  65.705  1.00  0.00           H  
ATOM    717  N1    U    23      32.847  21.364  64.800  1.00  0.00           N  
ATOM    718  C6    U    23      31.614  21.801  65.186  1.00  0.00           C  
ATOM    719  H6    U    23      31.320  21.816  66.225  1.00  0.00           H  
ATOM    720  C5    U    23      30.713  22.125  64.188  1.00  0.00           C  
ATOM    721  H5    U    23      29.707  22.473  64.371  1.00  0.00           H  
ATOM    722  C4    U    23      31.001  21.986  62.749  1.00  0.00           C  
ATOM    723  O4    U    23      30.247  22.235  61.829  1.00  0.00           O  
ATOM    724  N3    U    23      32.197  21.412  62.552  1.00  0.00           N  
ATOM    725  H3    U    23      32.493  21.303  61.593  1.00  0.00           H  
ATOM    726  C2    U    23      33.142  21.115  63.462  1.00  0.00           C  
ATOM    727  O2    U    23      34.221  20.630  63.104  1.00  0.00           O  
ATOM    728  C3'   U    23      34.288  23.262  66.948  1.00  0.00           C  
ATOM    729  H3'   U    23      33.405  23.832  66.659  1.00  0.00           H  
ATOM    730  C2'   U    23      34.818  22.279  65.864  1.00  0.00           C  
ATOM    731  H2'   U    23      34.775  22.895  64.966  1.00  0.00           H  
ATOM    732  O2'   U    23      36.141  21.680  65.979  1.00  0.00           O  
ATOM    733 HO2'   U    23      36.405  21.745  66.900  1.00  0.00           H  
ATOM    734  O3'   U    23      35.365  24.092  67.558  1.00  0.00           O  
ATOM    735  P     C    24      35.476  25.584  67.151  1.00  0.00           P  
ATOM    736  OP1   C    24      36.799  26.072  67.702  1.00  0.00           O  
ATOM    737  OP2   C    24      34.246  26.221  67.689  1.00  0.00           O  
ATOM    738  O5'   C    24      35.405  25.795  65.585  1.00  0.00           O  
ATOM    739  C5'   C    24      36.549  25.567  64.779  1.00  0.00           C  
ATOM    740  H5'   C    24      36.974  24.647  65.180  1.00  0.00           H  
ATOM    741 H5''   C    24      37.233  26.389  64.993  1.00  0.00           H  
ATOM    742  C4'   C    24      36.288  25.466  63.234  1.00  0.00           C  
ATOM    743  H4'   C    24      37.240  25.253  62.747  1.00  0.00           H  
ATOM    744  O4'   C    24      35.196  24.621  63.081  1.00  0.00           O  
ATOM    745  C1'   C    24      34.442  25.019  61.975  1.00  0.00           C  
ATOM    746  H1'   C    24      34.523  24.270  61.187  1.00  0.00           H  
ATOM    747  N1    C    24      32.948  25.292  62.283  1.00  0.00           N  
ATOM    748  C6    C    24      32.439  25.257  63.611  1.00  0.00           C  
ATOM    749  H6    C    24      33.176  25.100  64.384  1.00  0.00           H  
ATOM    750  C5    C    24      31.119  25.277  63.795  1.00  0.00           C  
ATOM    751  H5    C    24      30.756  25.106  64.798  1.00  0.00           H  
ATOM    752  C4    C    24      30.281  25.375  62.647  1.00  0.00           C  
ATOM    753  N4    C    24      28.983  25.324  62.770  1.00  0.00           N  
ATOM    754  H41   C    24      28.453  25.357  61.911  1.00  0.00           H  
ATOM    755  H42   C    24      28.501  25.154  63.641  1.00  0.00           H  
ATOM    756  N3    C    24      30.772  25.507  61.408  1.00  0.00           N  
ATOM    757  C2    C    24      32.101  25.489  61.168  1.00  0.00           C  
ATOM    758  O2    C    24      32.462  25.616  60.014  1.00  0.00           O  
ATOM    759  C3'   C    24      35.784  26.779  62.797  1.00  0.00           C  
ATOM    760  H3'   C    24      34.917  27.189  63.315  1.00  0.00           H  
ATOM    761  C2'   C    24      35.134  26.282  61.512  1.00  0.00           C  
ATOM    762  H2'   C    24      34.360  26.946  61.129  1.00  0.00           H  
ATOM    763  O2'   C    24      36.053  26.037  60.496  1.00  0.00           O  
ATOM    764 HO2'   C    24      35.628  26.326  59.685  1.00  0.00           H  
ATOM    765  O3'   C    24      36.869  27.627  62.600  1.00  0.00           O  
ATOM    766  P     U    25      36.636  29.133  62.342  1.00  0.00           P  
ATOM    767  OP1   U    25      37.936  29.834  62.088  1.00  0.00           O  
ATOM    768  OP2   U    25      35.654  29.662  63.365  1.00  0.00           O  
ATOM    769  O5'   U    25      35.876  29.276  60.937  1.00  0.00           O  
ATOM    770  C5'   U    25      36.521  29.022  59.699  1.00  0.00           C  
ATOM    771  H5'   U    25      37.146  28.143  59.859  1.00  0.00           H  
ATOM    772 H5''   U    25      37.189  29.844  59.443  1.00  0.00           H  
ATOM    773  C4'   U    25      35.534  28.907  58.501  1.00  0.00           C  
ATOM    774  H4'   U    25      36.138  28.666  57.626  1.00  0.00           H  
ATOM    775  O4'   U    25      34.486  27.991  58.751  1.00  0.00           O  
ATOM    776  C1'   U    25      33.243  28.411  58.124  1.00  0.00           C  
ATOM    777  H1'   U    25      32.735  27.752  57.421  1.00  0.00           H  
ATOM    778  N1    U    25      32.115  28.645  59.129  1.00  0.00           N  
ATOM    779  C6    U    25      32.396  28.652  60.492  1.00  0.00           C  
ATOM    780  H6    U    25      33.442  28.661  60.759  1.00  0.00           H  
ATOM    781  C5    U    25      31.423  28.507  61.440  1.00  0.00           C  
ATOM    782  H5    U    25      31.734  28.554  62.474  1.00  0.00           H  
ATOM    783  C4    U    25      30.017  28.357  61.064  1.00  0.00           C  
ATOM    784  O4    U    25      29.058  28.355  61.860  1.00  0.00           O  
ATOM    785  N3    U    25      29.793  28.422  59.680  1.00  0.00           N  
ATOM    786  H3    U    25      28.830  28.542  59.400  1.00  0.00           H  
ATOM    787  C2    U    25      30.732  28.572  58.755  1.00  0.00           C  
ATOM    788  O2    U    25      30.368  28.799  57.597  1.00  0.00           O  
ATOM    789  C3'   U    25      34.791  30.234  58.297  1.00  0.00           C  
ATOM    790  H3'   U    25      34.552  30.552  59.312  1.00  0.00           H  
ATOM    791  C2'   U    25      33.590  29.743  57.458  1.00  0.00           C  
ATOM    792  H2'   U    25      32.691  30.359  57.498  1.00  0.00           H  
ATOM    793  O2'   U    25      33.974  29.584  56.122  1.00  0.00           O  
ATOM    794 HO2'   U    25      33.872  30.425  55.670  1.00  0.00           H  
ATOM    795  O3'   U    25      35.502  31.254  57.627  1.00  0.00           O  
ATOM    796  P     U    26      35.141  32.714  57.647  1.00  0.00           P  
ATOM    797  OP1   U    26      36.257  33.355  56.888  1.00  0.00           O  
ATOM    798  OP2   U    26      35.062  32.946  59.111  1.00  0.00           O  
ATOM    799  O5'   U    26      33.720  33.045  56.909  1.00  0.00           O  
ATOM    800  C5'   U    26      33.552  32.829  55.508  1.00  0.00           C  
ATOM    801  H5'   U    26      34.146  31.977  55.177  1.00  0.00           H  
ATOM    802 H5''   U    26      33.892  33.765  55.065  1.00  0.00           H  
ATOM    803  C4'   U    26      32.158  32.600  55.097  1.00  0.00           C  
ATOM    804  H4'   U    26      32.113  32.323  54.044  1.00  0.00           H  
ATOM    805  O4'   U    26      31.431  31.552  55.823  1.00  0.00           O  
ATOM    806  C1'   U    26      30.113  31.975  56.062  1.00  0.00           C  
ATOM    807  H1'   U    26      29.496  31.278  55.494  1.00  0.00           H  
ATOM    808  N1    U    26      29.691  31.956  57.484  1.00  0.00           N  
ATOM    809  C6    U    26      30.602  31.993  58.562  1.00  0.00           C  
ATOM    810  H6    U    26      31.644  32.245  58.430  1.00  0.00           H  
ATOM    811  C5    U    26      30.092  31.712  59.768  1.00  0.00           C  
ATOM    812  H5    U    26      30.780  31.717  60.601  1.00  0.00           H  
ATOM    813  C4    U    26      28.645  31.490  59.981  1.00  0.00           C  
ATOM    814  O4    U    26      28.180  31.137  61.061  1.00  0.00           O  
ATOM    815  N3    U    26      27.848  31.665  58.899  1.00  0.00           N  
ATOM    816  H3    U    26      26.867  31.459  59.021  1.00  0.00           H  
ATOM    817  C2    U    26      28.299  31.918  57.631  1.00  0.00           C  
ATOM    818  O2    U    26      27.473  32.068  56.677  1.00  0.00           O  
ATOM    819  C3'   U    26      31.338  33.886  55.295  1.00  0.00           C  
ATOM    820  H3'   U    26      31.570  34.284  56.283  1.00  0.00           H  
ATOM    821  C2'   U    26      29.891  33.370  55.372  1.00  0.00           C  
ATOM    822  H2'   U    26      29.306  34.071  55.967  1.00  0.00           H  
ATOM    823  O2'   U    26      29.301  33.218  54.102  1.00  0.00           O  
ATOM    824 HO2'   U    26      29.458  34.067  53.683  1.00  0.00           H  
ATOM    825  O3'   U    26      31.531  34.785  54.262  1.00  0.00           O  
ATOM    826  P     A    27      31.290  36.385  54.606  1.00  0.00           P  
ATOM    827  OP1   A    27      31.530  37.117  53.341  1.00  0.00           O  
ATOM    828  OP2   A    27      31.983  36.728  55.907  1.00  0.00           O  
ATOM    829  O5'   A    27      29.670  36.374  54.788  1.00  0.00           O  
ATOM    830  C5'   A    27      28.768  36.569  53.672  1.00  0.00           C  
ATOM    831  H5'   A    27      29.021  35.765  52.982  1.00  0.00           H  
ATOM    832 H5''   A    27      28.955  37.471  53.089  1.00  0.00           H  
ATOM    833  C4'   A    27      27.272  36.630  54.078  1.00  0.00           C  
ATOM    834  H4'   A    27      26.678  36.801  53.180  1.00  0.00           H  
ATOM    835  O4'   A    27      26.869  35.471  54.795  1.00  0.00           O  
ATOM    836  C1'   A    27      25.948  35.969  55.758  1.00  0.00           C  
ATOM    837  H1'   A    27      25.000  35.477  55.540  1.00  0.00           H  
ATOM    838  N9    A    27      26.527  35.536  57.040  1.00  0.00           N  
ATOM    839  C8    A    27      27.826  35.538  57.550  1.00  0.00           C  
ATOM    840  H8    A    27      28.687  35.777  56.944  1.00  0.00           H  
ATOM    841  N7    A    27      27.932  35.043  58.769  1.00  0.00           N  
ATOM    842  C5    A    27      26.627  34.931  59.165  1.00  0.00           C  
ATOM    843  C6    A    27      25.999  34.570  60.358  1.00  0.00           C  
ATOM    844  N6    A    27      26.588  34.115  61.379  1.00  0.00           N  
ATOM    845  H61   A    27      27.586  34.246  61.462  1.00  0.00           H  
ATOM    846  H62   A    27      26.077  33.916  62.227  1.00  0.00           H  
ATOM    847  N1    A    27      24.667  34.684  60.537  1.00  0.00           N  
ATOM    848  C2    A    27      23.946  34.959  59.454  1.00  0.00           C  
ATOM    849  H2    A    27      22.873  34.843  59.490  1.00  0.00           H  
ATOM    850  N3    A    27      24.388  35.230  58.206  1.00  0.00           N  
ATOM    851  C4    A    27      25.788  35.206  58.108  1.00  0.00           C  
ATOM    852  C3'   A    27      27.036  37.904  54.950  1.00  0.00           C  
ATOM    853  H3'   A    27      27.835  37.985  55.687  1.00  0.00           H  
ATOM    854  C2'   A    27      25.727  37.497  55.620  1.00  0.00           C  
ATOM    855  H2'   A    27      25.625  37.969  56.597  1.00  0.00           H  
ATOM    856  O2'   A    27      24.554  37.531  54.801  1.00  0.00           O  
ATOM    857 HO2'   A    27      24.095  38.359  54.960  1.00  0.00           H  
ATOM    858  O3'   A    27      27.063  39.054  54.098  1.00  0.00           O  
ATOM    859  P     C    28      27.388  40.469  54.678  1.00  0.00           P  
ATOM    860  OP1   C    28      27.511  41.377  53.533  1.00  0.00           O  
ATOM    861  OP2   C    28      28.562  40.269  55.569  1.00  0.00           O  
ATOM    862  O5'   C    28      26.130  40.930  55.561  1.00  0.00           O  
ATOM    863  C5'   C    28      24.955  41.441  54.998  1.00  0.00           C  
ATOM    864  H5'   C    28      24.784  40.917  54.057  1.00  0.00           H  
ATOM    865 H5''   C    28      25.200  42.478  54.767  1.00  0.00           H  
ATOM    866  C4'   C    28      23.761  41.146  55.883  1.00  0.00           C  
ATOM    867  H4'   C    28      22.898  41.242  55.223  1.00  0.00           H  
ATOM    868  O4'   C    28      23.829  39.896  56.436  1.00  0.00           O  
ATOM    869  C1'   C    28      23.159  39.815  57.693  1.00  0.00           C  
ATOM    870  H1'   C    28      22.395  39.038  57.711  1.00  0.00           H  
ATOM    871  N1    C    28      24.245  39.519  58.707  1.00  0.00           N  
ATOM    872  C6    C    28      25.591  39.595  58.473  1.00  0.00           C  
ATOM    873  H6    C    28      26.014  40.162  57.657  1.00  0.00           H  
ATOM    874  C5    C    28      26.458  39.009  59.266  1.00  0.00           C  
ATOM    875  H5    C    28      27.508  39.202  59.099  1.00  0.00           H  
ATOM    876  C4    C    28      25.918  38.257  60.310  1.00  0.00           C  
ATOM    877  N4    C    28      26.714  37.710  61.277  1.00  0.00           N  
ATOM    878  H41   C    28      27.716  37.611  61.191  1.00  0.00           H  
ATOM    879  H42   C    28      26.246  37.251  62.045  1.00  0.00           H  
ATOM    880  N3    C    28      24.642  38.244  60.602  1.00  0.00           N  
ATOM    881  C2    C    28      23.757  38.920  59.867  1.00  0.00           C  
ATOM    882  O2    C    28      22.640  38.951  60.188  1.00  0.00           O  
ATOM    883  C3'   C    28      23.512  42.069  57.128  1.00  0.00           C  
ATOM    884  H3'   C    28      24.489  42.118  57.608  1.00  0.00           H  
ATOM    885  C2'   C    28      22.585  41.242  58.007  1.00  0.00           C  
ATOM    886  H2'   C    28      22.695  41.410  59.079  1.00  0.00           H  
ATOM    887  O2'   C    28      21.302  41.140  57.451  1.00  0.00           O  
ATOM    888 HO2'   C    28      20.832  40.369  57.779  1.00  0.00           H  
ATOM    889  O3'   C    28      22.962  43.350  56.917  1.00  0.00           O  
ATOM    890  P     A    29      23.412  44.538  57.959  1.00  0.00           P  
ATOM    891  OP1   A    29      22.917  45.894  57.455  1.00  0.00           O  
ATOM    892  OP2   A    29      24.835  44.471  58.060  1.00  0.00           O  
ATOM    893  O5'   A    29      22.694  44.142  59.371  1.00  0.00           O  
ATOM    894  C5'   A    29      21.294  44.181  59.559  1.00  0.00           C  
ATOM    895  H5'   A    29      20.807  43.483  58.878  1.00  0.00           H  
ATOM    896 H5''   A    29      20.952  45.209  59.440  1.00  0.00           H  
ATOM    897  C4'   A    29      20.894  43.580  60.927  1.00  0.00           C  
ATOM    898  H4'   A    29      19.822  43.468  61.085  1.00  0.00           H  
ATOM    899  O4'   A    29      21.370  42.268  61.087  1.00  0.00           O  
ATOM    900  C1'   A    29      21.896  42.186  62.434  1.00  0.00           C  
ATOM    901  H1'   A    29      21.430  41.397  63.024  1.00  0.00           H  
ATOM    902  N9    A    29      23.351  42.013  62.452  1.00  0.00           N  
ATOM    903  C8    A    29      24.187  41.882  61.388  1.00  0.00           C  
ATOM    904  H8    A    29      23.972  42.224  60.387  1.00  0.00           H  
ATOM    905  N7    A    29      25.279  41.219  61.623  1.00  0.00           N  
ATOM    906  C5    A    29      25.162  40.986  63.036  1.00  0.00           C  
ATOM    907  C6    A    29      25.991  40.301  63.968  1.00  0.00           C  
ATOM    908  N6    A    29      27.090  39.585  63.698  1.00  0.00           N  
ATOM    909  H61   A    29      27.497  39.534  62.775  1.00  0.00           H  
ATOM    910  H62   A    29      27.614  39.057  64.381  1.00  0.00           H  
ATOM    911  N1    A    29      25.527  40.204  65.224  1.00  0.00           N  
ATOM    912  C2    A    29      24.392  40.738  65.578  1.00  0.00           C  
ATOM    913  H2    A    29      24.167  40.747  66.635  1.00  0.00           H  
ATOM    914  N3    A    29      23.577  41.484  64.854  1.00  0.00           N  
ATOM    915  C4    A    29      24.020  41.502  63.540  1.00  0.00           C  
ATOM    916  C3'   A    29      21.507  44.461  62.000  1.00  0.00           C  
ATOM    917  H3'   A    29      22.555  44.653  61.772  1.00  0.00           H  
ATOM    918  C2'   A    29      21.414  43.425  63.128  1.00  0.00           C  
ATOM    919  H2'   A    29      22.050  43.747  63.952  1.00  0.00           H  
ATOM    920  O2'   A    29      20.177  43.044  63.650  1.00  0.00           O  
ATOM    921 HO2'   A    29      19.633  43.803  63.875  1.00  0.00           H  
ATOM    922  O3'   A    29      20.815  45.696  62.215  1.00  0.00           O  
ATOM    923  P     C    30      21.654  47.001  62.624  1.00  0.00           P  
ATOM    924  OP1   C    30      20.677  48.079  62.714  1.00  0.00           O  
ATOM    925  OP2   C    30      22.799  47.100  61.767  1.00  0.00           O  
ATOM    926  O5'   C    30      22.274  46.671  64.057  1.00  0.00           O  
ATOM    927  C5'   C    30      21.426  46.658  65.197  1.00  0.00           C  
ATOM    928  H5'   C    30      20.617  45.941  65.057  1.00  0.00           H  
ATOM    929 H5''   C    30      20.943  47.606  65.437  1.00  0.00           H  
ATOM    930  C4'   C    30      22.227  46.196  66.417  1.00  0.00           C  
ATOM    931  H4'   C    30      21.681  46.113  67.357  1.00  0.00           H  
ATOM    932  O4'   C    30      22.704  44.872  66.271  1.00  0.00           O  
ATOM    933  C1'   C    30      23.952  44.776  66.961  1.00  0.00           C  
ATOM    934  H1'   C    30      23.793  44.126  67.822  1.00  0.00           H  
ATOM    935  N1    C    30      25.171  44.400  66.209  1.00  0.00           N  
ATOM    936  C6    C    30      25.250  44.481  64.836  1.00  0.00           C  
ATOM    937  H6    C    30      24.482  44.961  64.249  1.00  0.00           H  
ATOM    938  C5    C    30      26.408  44.022  64.239  1.00  0.00           C  
ATOM    939  H5    C    30      26.673  44.141  63.198  1.00  0.00           H  
ATOM    940  C4    C    30      27.340  43.367  65.076  1.00  0.00           C  
ATOM    941  N4    C    30      28.321  42.653  64.577  1.00  0.00           N  
ATOM    942  H41   C    30      28.825  42.046  65.208  1.00  0.00           H  
ATOM    943  H42   C    30      28.434  42.562  63.578  1.00  0.00           H  
ATOM    944  N3    C    30      27.216  43.262  66.387  1.00  0.00           N  
ATOM    945  C2    C    30      26.153  43.806  66.980  1.00  0.00           C  
ATOM    946  O2    C    30      26.097  43.825  68.201  1.00  0.00           O  
ATOM    947  C3'   C    30      23.477  47.099  66.555  1.00  0.00           C  
ATOM    948  H3'   C    30      24.116  47.108  65.671  1.00  0.00           H  
ATOM    949  C2'   C    30      24.199  46.181  67.544  1.00  0.00           C  
ATOM    950  H2'   C    30      25.199  46.603  67.641  1.00  0.00           H  
ATOM    951  O2'   C    30      23.661  46.401  68.874  1.00  0.00           O  
ATOM    952 HO2'   C    30      22.876  46.931  68.716  1.00  0.00           H  
ATOM    953  O3'   C    30      23.259  48.387  67.145  1.00  0.00           O  
ATOM    954  P     C    31      24.257  49.520  66.733  1.00  0.00           P  
ATOM    955  OP1   C    31      23.710  50.795  67.278  1.00  0.00           O  
ATOM    956  OP2   C    31      24.570  49.403  65.310  1.00  0.00           O  
ATOM    957  O5'   C    31      25.554  49.083  67.512  1.00  0.00           O  
ATOM    958  C5'   C    31      25.650  49.110  68.889  1.00  0.00           C  
ATOM    959  H5'   C    31      24.859  48.520  69.352  1.00  0.00           H  
ATOM    960 H5''   C    31      25.501  50.139  69.217  1.00  0.00           H  
ATOM    961  C4'   C    31      27.048  48.660  69.205  1.00  0.00           C  
ATOM    962  H4'   C    31      27.187  48.828  70.273  1.00  0.00           H  
ATOM    963  O4'   C    31      27.202  47.250  68.984  1.00  0.00           O  
ATOM    964  C1'   C    31      28.547  46.913  69.020  1.00  0.00           C  
ATOM    965  H1'   C    31      28.718  46.338  69.930  1.00  0.00           H  
ATOM    966  N1    C    31      29.048  46.135  67.890  1.00  0.00           N  
ATOM    967  C6    C    31      28.620  46.480  66.635  1.00  0.00           C  
ATOM    968  H6    C    31      28.007  47.358  66.498  1.00  0.00           H  
ATOM    969  C5    C    31      29.138  45.832  65.558  1.00  0.00           C  
ATOM    970  H5    C    31      28.836  46.174  64.579  1.00  0.00           H  
ATOM    971  C4    C    31      30.142  44.829  65.828  1.00  0.00           C  
ATOM    972  N4    C    31      30.811  44.433  64.789  1.00  0.00           N  
ATOM    973  H41   C    31      30.407  44.579  63.875  1.00  0.00           H  
ATOM    974  H42   C    31      31.742  44.073  64.939  1.00  0.00           H  
ATOM    975  N3    C    31      30.730  44.595  67.026  1.00  0.00           N  
ATOM    976  C2    C    31      30.195  45.290  68.028  1.00  0.00           C  
ATOM    977  O2    C    31      30.670  45.079  69.121  1.00  0.00           O  
ATOM    978  C3'   C    31      28.234  49.293  68.561  1.00  0.00           C  
ATOM    979  H3'   C    31      28.204  49.315  67.472  1.00  0.00           H  
ATOM    980  C2'   C    31      29.309  48.279  69.017  1.00  0.00           C  
ATOM    981  H2'   C    31      30.196  48.322  68.385  1.00  0.00           H  
ATOM    982  O2'   C    31      29.776  48.571  70.385  1.00  0.00           O  
ATOM    983 HO2'   C    31      30.734  48.516  70.372  1.00  0.00           H  
ATOM    984  O3'   C    31      28.471  50.623  68.972  1.00  0.00           O  
ATOM    985  P     G    32      29.457  51.539  68.259  1.00  0.00           P  
ATOM    986  OP1   G    32      29.549  52.821  68.974  1.00  0.00           O  
ATOM    987  OP2   G    32      28.923  51.578  66.880  1.00  0.00           O  
ATOM    988  O5'   G    32      30.865  50.914  68.372  1.00  0.00           O  
ATOM    989  C5'   G    32      31.615  50.981  69.537  1.00  0.00           C  
ATOM    990  H5'   G    32      30.963  50.703  70.365  1.00  0.00           H  
ATOM    991 H5''   G    32      32.012  51.996  69.535  1.00  0.00           H  
ATOM    992  C4'   G    32      32.872  50.093  69.494  1.00  0.00           C  
ATOM    993  H4'   G    32      33.373  50.032  70.460  1.00  0.00           H  
ATOM    994  O4'   G    32      32.478  48.769  69.182  1.00  0.00           O  
ATOM    995  C1'   G    32      33.592  48.134  68.630  1.00  0.00           C  
ATOM    996  H1'   G    32      34.020  47.306  69.196  1.00  0.00           H  
ATOM    997  N9    G    32      33.345  47.683  67.265  1.00  0.00           N  
ATOM    998  C8    G    32      32.357  47.926  66.311  1.00  0.00           C  
ATOM    999  H8    G    32      31.628  48.715  66.425  1.00  0.00           H  
ATOM   1000  N7    G    32      32.450  47.236  65.251  1.00  0.00           N  
ATOM   1001  C5    G    32      33.627  46.422  65.430  1.00  0.00           C  
ATOM   1002  C6    G    32      34.194  45.446  64.601  1.00  0.00           C  
ATOM   1003  O6    G    32      33.877  45.060  63.462  1.00  0.00           O  
ATOM   1004  N1    G    32      35.323  44.956  65.166  1.00  0.00           N  
ATOM   1005  H1    G    32      35.896  44.285  64.673  1.00  0.00           H  
ATOM   1006  C2    G    32      35.747  45.318  66.370  1.00  0.00           C  
ATOM   1007  N2    G    32      36.842  44.695  66.622  1.00  0.00           N  
ATOM   1008  H21   G    32      37.256  43.981  66.039  1.00  0.00           H  
ATOM   1009  H22   G    32      37.244  44.684  67.549  1.00  0.00           H  
ATOM   1010  N3    G    32      35.203  46.159  67.215  1.00  0.00           N  
ATOM   1011  C4    G    32      34.087  46.706  66.675  1.00  0.00           C  
ATOM   1012  C3'   G    32      33.975  50.427  68.469  1.00  0.00           C  
ATOM   1013  H3'   G    32      33.526  50.466  67.477  1.00  0.00           H  
ATOM   1014  C2'   G    32      34.761  49.178  68.556  1.00  0.00           C  
ATOM   1015  H2'   G    32      35.393  49.045  67.678  1.00  0.00           H  
ATOM   1016  O2'   G    32      35.541  49.274  69.762  1.00  0.00           O  
ATOM   1017 HO2'   G    32      36.384  48.888  69.515  1.00  0.00           H  
ATOM   1018  O3'   G    32      34.672  51.671  68.650  1.00  0.00           O  
ATOM   1019  P     U    33      35.173  52.512  67.461  1.00  0.00           P  
ATOM   1020  OP1   U    33      36.013  53.671  67.888  1.00  0.00           O  
ATOM   1021  OP2   U    33      33.971  52.725  66.652  1.00  0.00           O  
ATOM   1022  O5'   U    33      36.047  51.391  66.622  1.00  0.00           O  
ATOM   1023  C5'   U    33      37.269  51.009  67.092  1.00  0.00           C  
ATOM   1024  H5'   U    33      37.152  50.621  68.104  1.00  0.00           H  
ATOM   1025 H5''   U    33      37.915  51.879  67.211  1.00  0.00           H  
ATOM   1026  C4'   U    33      38.022  49.930  66.340  1.00  0.00           C  
ATOM   1027  H4'   U    33      38.985  49.788  66.831  1.00  0.00           H  
ATOM   1028  O4'   U    33      37.328  48.649  66.202  1.00  0.00           O  
ATOM   1029  C1'   U    33      37.453  48.262  64.814  1.00  0.00           C  
ATOM   1030  H1'   U    33      37.849  47.246  64.830  1.00  0.00           H  
ATOM   1031  N1    U    33      36.263  48.338  63.896  1.00  0.00           N  
ATOM   1032  C6    U    33      35.247  49.271  64.167  1.00  0.00           C  
ATOM   1033  H6    U    33      35.260  49.861  65.071  1.00  0.00           H  
ATOM   1034  C5    U    33      34.154  49.377  63.400  1.00  0.00           C  
ATOM   1035  H5    U    33      33.380  50.099  63.612  1.00  0.00           H  
ATOM   1036  C4    U    33      33.918  48.469  62.296  1.00  0.00           C  
ATOM   1037  O4    U    33      32.978  48.554  61.486  1.00  0.00           O  
ATOM   1038  N3    U    33      34.954  47.561  62.029  1.00  0.00           N  
ATOM   1039  H3    U    33      34.832  46.978  61.214  1.00  0.00           H  
ATOM   1040  C2    U    33      36.088  47.385  62.873  1.00  0.00           C  
ATOM   1041  O2    U    33      36.911  46.500  62.625  1.00  0.00           O  
ATOM   1042  C3'   U    33      38.357  50.449  64.941  1.00  0.00           C  
ATOM   1043  H3'   U    33      37.527  51.040  64.555  1.00  0.00           H  
ATOM   1044  C2'   U    33      38.532  49.083  64.211  1.00  0.00           C  
ATOM   1045  H2'   U    33      38.433  49.165  63.129  1.00  0.00           H  
ATOM   1046  O2'   U    33      39.764  48.478  64.564  1.00  0.00           O  
ATOM   1047 HO2'   U    33      40.485  49.080  64.367  1.00  0.00           H  
ATOM   1048  O3'   U    33      39.555  51.203  64.971  1.00  0.00           O  
ATOM   1049  P     G    34      40.063  51.856  63.612  1.00  0.00           P  
ATOM   1050  OP1   G    34      40.914  52.982  63.991  1.00  0.00           O  
ATOM   1051  OP2   G    34      38.865  52.103  62.782  1.00  0.00           O  
ATOM   1052  O5'   G    34      41.055  50.706  63.025  1.00  0.00           O  
ATOM   1053  C5'   G    34      42.361  50.516  63.618  1.00  0.00           C  
ATOM   1054  H5'   G    34      42.326  50.454  64.705  1.00  0.00           H  
ATOM   1055 H5''   G    34      43.024  51.319  63.296  1.00  0.00           H  
ATOM   1056  C4'   G    34      43.110  49.388  62.943  1.00  0.00           C  
ATOM   1057  H4'   G    34      44.112  49.258  63.353  1.00  0.00           H  
ATOM   1058  O4'   G    34      42.405  48.166  62.813  1.00  0.00           O  
ATOM   1059  C1'   G    34      42.596  47.583  61.473  1.00  0.00           C  
ATOM   1060  H1'   G    34      42.989  46.567  61.451  1.00  0.00           H  
ATOM   1061  N9    G    34      41.399  47.649  60.736  1.00  0.00           N  
ATOM   1062  C8    G    34      40.173  48.253  61.072  1.00  0.00           C  
ATOM   1063  H8    G    34      39.994  48.867  61.941  1.00  0.00           H  
ATOM   1064  N7    G    34      39.171  48.042  60.278  1.00  0.00           N  
ATOM   1065  C5    G    34      39.720  47.201  59.323  1.00  0.00           C  
ATOM   1066  C6    G    34      39.214  46.696  58.073  1.00  0.00           C  
ATOM   1067  O6    G    34      38.062  46.905  57.694  1.00  0.00           O  
ATOM   1068  N1    G    34      40.156  45.975  57.306  1.00  0.00           N  
ATOM   1069  H1    G    34      39.808  45.610  56.431  1.00  0.00           H  
ATOM   1070  C2    G    34      41.371  45.706  57.809  1.00  0.00           C  
ATOM   1071  N2    G    34      42.215  45.139  56.942  1.00  0.00           N  
ATOM   1072  H21   G    34      43.114  44.838  57.291  1.00  0.00           H  
ATOM   1073  H22   G    34      41.729  44.843  56.108  1.00  0.00           H  
ATOM   1074  N3    G    34      41.949  46.192  58.913  1.00  0.00           N  
ATOM   1075  C4    G    34      41.070  46.946  59.642  1.00  0.00           C  
ATOM   1076  C3'   G    34      43.578  49.751  61.530  1.00  0.00           C  
ATOM   1077  H3'   G    34      42.752  50.289  61.065  1.00  0.00           H  
ATOM   1078  C2'   G    34      43.723  48.414  60.819  1.00  0.00           C  
ATOM   1079  H2'   G    34      43.539  48.555  59.754  1.00  0.00           H  
ATOM   1080  O2'   G    34      44.860  47.687  61.086  1.00  0.00           O  
ATOM   1081 HO2'   G    34      45.125  47.732  62.008  1.00  0.00           H  
ATOM   1082  O3'   G    34      44.726  50.608  61.596  1.00  0.00           O  
ATOM   1083  P     C    35      45.088  51.667  60.400  1.00  0.00           P  
ATOM   1084  OP1   C    35      46.446  52.247  60.657  1.00  0.00           O  
ATOM   1085  OP2   C    35      43.907  52.526  60.155  1.00  0.00           O  
ATOM   1086  O5'   C    35      45.257  50.670  59.129  1.00  0.00           O  
ATOM   1087  C5'   C    35      46.360  49.782  59.015  1.00  0.00           C  
ATOM   1088  H5'   C    35      46.360  49.122  59.883  1.00  0.00           H  
ATOM   1089 H5''   C    35      47.314  50.305  58.950  1.00  0.00           H  
ATOM   1090  C4'   C    35      46.170  48.811  57.852  1.00  0.00           C  
ATOM   1091  H4'   C    35      46.979  48.082  57.799  1.00  0.00           H  
ATOM   1092  O4'   C    35      45.012  48.016  57.883  1.00  0.00           O  
ATOM   1093  C1'   C    35      44.536  47.796  56.589  1.00  0.00           C  
ATOM   1094  H1'   C    35      44.507  46.718  56.434  1.00  0.00           H  
ATOM   1095  N1    C    35      43.125  48.362  56.435  1.00  0.00           N  
ATOM   1096  C6    C    35      42.557  49.256  57.282  1.00  0.00           C  
ATOM   1097  H6    C    35      43.084  49.692  58.118  1.00  0.00           H  
ATOM   1098  C5    C    35      41.333  49.678  57.043  1.00  0.00           C  
ATOM   1099  H5    C    35      40.862  50.442  57.643  1.00  0.00           H  
ATOM   1100  C4    C    35      40.630  49.125  55.985  1.00  0.00           C  
ATOM   1101  N4    C    35      39.437  49.522  55.639  1.00  0.00           N  
ATOM   1102  H41   C    35      39.004  50.166  56.285  1.00  0.00           H  
ATOM   1103  H42   C    35      38.985  49.016  54.890  1.00  0.00           H  
ATOM   1104  N3    C    35      41.159  48.261  55.122  1.00  0.00           N  
ATOM   1105  C2    C    35      42.455  47.958  55.263  1.00  0.00           C  
ATOM   1106  O2    C    35      42.993  47.371  54.358  1.00  0.00           O  
ATOM   1107  C3'   C    35      46.195  49.483  56.543  1.00  0.00           C  
ATOM   1108  H3'   C    35      45.503  50.323  56.599  1.00  0.00           H  
ATOM   1109  C2'   C    35      45.560  48.445  55.655  1.00  0.00           C  
ATOM   1110  H2'   C    35      44.958  48.843  54.838  1.00  0.00           H  
ATOM   1111  O2'   C    35      46.525  47.559  55.329  1.00  0.00           O  
ATOM   1112 HO2'   C    35      47.186  48.086  54.874  1.00  0.00           H  
ATOM   1113  O3'   C    35      47.473  49.941  56.080  1.00  0.00           O  
ATOM   1114  P     G    36      47.566  51.256  55.186  1.00  0.00           P  
ATOM   1115  OP1   G    36      49.008  51.686  54.942  1.00  0.00           O  
ATOM   1116  OP2   G    36      46.518  52.242  55.539  1.00  0.00           O  
ATOM   1117  O5'   G    36      47.142  50.673  53.731  1.00  0.00           O  
ATOM   1118  C5'   G    36      48.058  49.972  52.925  1.00  0.00           C  
ATOM   1119  H5'   G    36      48.354  49.129  53.550  1.00  0.00           H  
ATOM   1120 H5''   G    36      48.882  50.658  52.727  1.00  0.00           H  
ATOM   1121  C4'   G    36      47.433  49.431  51.595  1.00  0.00           C  
ATOM   1122  H4'   G    36      48.252  48.951  51.060  1.00  0.00           H  
ATOM   1123  O4'   G    36      46.408  48.481  51.855  1.00  0.00           O  
ATOM   1124  C1'   G    36      45.392  48.661  50.851  1.00  0.00           C  
ATOM   1125  H1'   G    36      45.199  47.750  50.285  1.00  0.00           H  
ATOM   1126  N9    G    36      44.129  49.223  51.459  1.00  0.00           N  
ATOM   1127  C8    G    36      44.007  49.960  52.641  1.00  0.00           C  
ATOM   1128  H8    G    36      44.835  50.231  53.279  1.00  0.00           H  
ATOM   1129  N7    G    36      42.815  50.366  52.940  1.00  0.00           N  
ATOM   1130  C5    G    36      42.040  49.852  51.880  1.00  0.00           C  
ATOM   1131  C6    G    36      40.646  50.042  51.496  1.00  0.00           C  
ATOM   1132  O6    G    36      39.733  50.549  52.124  1.00  0.00           O  
ATOM   1133  N1    G    36      40.380  49.690  50.224  1.00  0.00           N  
ATOM   1134  H1    G    36      39.461  49.822  49.827  1.00  0.00           H  
ATOM   1135  C2    G    36      41.216  49.027  49.469  1.00  0.00           C  
ATOM   1136  N2    G    36      40.823  48.707  48.284  1.00  0.00           N  
ATOM   1137  H21   G    36      40.042  49.199  47.873  1.00  0.00           H  
ATOM   1138  H22   G    36      41.571  48.217  47.816  1.00  0.00           H  
ATOM   1139  N3    G    36      42.525  48.682  49.755  1.00  0.00           N  
ATOM   1140  C4    G    36      42.896  49.122  50.991  1.00  0.00           C  
ATOM   1141  C3'   G    36      46.899  50.555  50.714  1.00  0.00           C  
ATOM   1142  H3'   G    36      46.387  51.218  51.412  1.00  0.00           H  
ATOM   1143  C2'   G    36      45.945  49.719  49.808  1.00  0.00           C  
ATOM   1144  H2'   G    36      45.136  50.383  49.504  1.00  0.00           H  
ATOM   1145  O2'   G    36      46.575  48.911  48.766  1.00  0.00           O  
ATOM   1146 HO2'   G    36      45.852  48.683  48.176  1.00  0.00           H  
ATOM   1147  O3'   G    36      47.900  51.298  50.056  1.00  0.00           O  
ATOM   1148  P     G    37      47.559  52.681  49.262  1.00  0.00           P  
ATOM   1149  OP1   G    37      48.670  52.806  48.246  1.00  0.00           O  
ATOM   1150  OP2   G    37      47.531  53.673  50.306  1.00  0.00           O  
ATOM   1151  O5'   G    37      46.142  52.604  48.442  1.00  0.00           O  
ATOM   1152  C5'   G    37      46.012  51.995  47.195  1.00  0.00           C  
ATOM   1153  H5'   G    37      46.248  50.945  47.369  1.00  0.00           H  
ATOM   1154 H5''   G    37      46.576  52.409  46.360  1.00  0.00           H  
ATOM   1155  C4'   G    37      44.586  51.808  46.731  1.00  0.00           C  
ATOM   1156  H4'   G    37      44.497  51.144  45.871  1.00  0.00           H  
ATOM   1157  O4'   G    37      43.698  51.241  47.713  1.00  0.00           O  
ATOM   1158  C1'   G    37      42.415  51.744  47.726  1.00  0.00           C  
ATOM   1159  H1'   G    37      41.748  50.885  47.658  1.00  0.00           H  
ATOM   1160  N9    G    37      42.073  52.518  48.939  1.00  0.00           N  
ATOM   1161  C8    G    37      42.832  52.623  50.039  1.00  0.00           C  
ATOM   1162  H8    G    37      43.816  52.191  50.148  1.00  0.00           H  
ATOM   1163  N7    G    37      42.217  53.045  51.105  1.00  0.00           N  
ATOM   1164  C5    G    37      40.944  53.410  50.557  1.00  0.00           C  
ATOM   1165  C6    G    37      39.788  54.030  51.197  1.00  0.00           C  
ATOM   1166  O6    G    37      39.551  54.341  52.360  1.00  0.00           O  
ATOM   1167  N1    G    37      38.704  54.283  50.321  1.00  0.00           N  
ATOM   1168  H1    G    37      37.883  54.801  50.599  1.00  0.00           H  
ATOM   1169  C2    G    37      38.832  53.991  48.957  1.00  0.00           C  
ATOM   1170  N2    G    37      37.871  54.359  48.193  1.00  0.00           N  
ATOM   1171  H21   G    37      37.808  53.862  47.316  1.00  0.00           H  
ATOM   1172  H22   G    37      37.071  54.807  48.617  1.00  0.00           H  
ATOM   1173  N3    G    37      39.868  53.474  48.305  1.00  0.00           N  
ATOM   1174  C4    G    37      40.890  53.124  49.193  1.00  0.00           C  
ATOM   1175  C3'   G    37      43.860  53.071  46.390  1.00  0.00           C  
ATOM   1176  H3'   G    37      43.890  53.825  47.176  1.00  0.00           H  
ATOM   1177  C2'   G    37      42.416  52.619  46.389  1.00  0.00           C  
ATOM   1178  H2'   G    37      41.699  53.436  46.472  1.00  0.00           H  
ATOM   1179  O2'   G    37      42.102  51.741  45.341  1.00  0.00           O  
ATOM   1180 HO2'   G    37      42.548  52.097  44.569  1.00  0.00           H  
ATOM   1181  O3'   G    37      44.143  53.585  45.081  1.00  0.00           O  
ATOM   1182  P     C    38      44.404  55.110  44.823  1.00  0.00           P  
ATOM   1183  OP1   C    38      44.973  55.175  43.455  1.00  0.00           O  
ATOM   1184  OP2   C    38      45.125  55.786  45.919  1.00  0.00           O  
ATOM   1185  O5'   C    38      43.147  55.989  44.845  1.00  0.00           O  
ATOM   1186  C5'   C    38      42.124  55.823  43.937  1.00  0.00           C  
ATOM   1187  H5'   C    38      41.795  54.788  43.837  1.00  0.00           H  
ATOM   1188 H5''   C    38      42.371  56.188  42.940  1.00  0.00           H  
ATOM   1189  C4'   C    38      40.835  56.545  44.508  1.00  0.00           C  
ATOM   1190  H4'   C    38      40.057  56.699  43.761  1.00  0.00           H  
ATOM   1191  O4'   C    38      40.288  55.823  45.553  1.00  0.00           O  
ATOM   1192  C1'   C    38      39.883  56.764  46.562  1.00  0.00           C  
ATOM   1193  H1'   C    38      38.836  56.581  46.803  1.00  0.00           H  
ATOM   1194  N1    C    38      40.662  56.629  47.748  1.00  0.00           N  
ATOM   1195  C6    C    38      41.909  55.995  47.776  1.00  0.00           C  
ATOM   1196  H6    C    38      42.174  55.533  46.837  1.00  0.00           H  
ATOM   1197  C5    C    38      42.610  55.888  48.931  1.00  0.00           C  
ATOM   1198  H5    C    38      43.451  55.211  48.953  1.00  0.00           H  
ATOM   1199  C4    C    38      42.176  56.745  50.016  1.00  0.00           C  
ATOM   1200  N4    C    38      42.951  56.722  51.106  1.00  0.00           N  
ATOM   1201  H41   C    38      42.809  57.443  51.798  1.00  0.00           H  
ATOM   1202  H42   C    38      43.767  56.135  51.211  1.00  0.00           H  
ATOM   1203  N3    C    38      41.024  57.392  50.020  1.00  0.00           N  
ATOM   1204  C2    C    38      40.283  57.363  48.915  1.00  0.00           C  
ATOM   1205  O2    C    38      39.178  57.907  49.007  1.00  0.00           O  
ATOM   1206  C3'   C    38      41.127  57.992  44.977  1.00  0.00           C  
ATOM   1207  H3'   C    38      42.031  58.194  45.552  1.00  0.00           H  
ATOM   1208  C2'   C    38      39.926  58.250  45.902  1.00  0.00           C  
ATOM   1209  H2'   C    38      40.267  58.920  46.691  1.00  0.00           H  
ATOM   1210  O2'   C    38      38.791  58.615  45.204  1.00  0.00           O  
ATOM   1211 HO2'   C    38      38.952  59.428  44.719  1.00  0.00           H  
ATOM   1212  O3'   C    38      41.219  58.851  43.839  1.00  0.00           O  
ATOM   1213  P     A    39      41.405  60.411  43.995  1.00  0.00           P  
ATOM   1214  OP1   A    39      41.743  60.938  42.726  1.00  0.00           O  
ATOM   1215  OP2   A    39      42.343  60.557  45.128  1.00  0.00           O  
ATOM   1216  O5'   A    39      39.948  61.021  44.331  1.00  0.00           O  
ATOM   1217  C5'   A    39      39.049  61.314  43.251  1.00  0.00           C  
ATOM   1218  H5'   A    39      38.790  60.396  42.724  1.00  0.00           H  
ATOM   1219 H5''   A    39      39.434  62.112  42.617  1.00  0.00           H  
ATOM   1220  C4'   A    39      37.807  61.960  43.768  1.00  0.00           C  
ATOM   1221  H4'   A    39      37.098  61.910  42.941  1.00  0.00           H  
ATOM   1222  O4'   A    39      37.330  61.228  44.872  1.00  0.00           O  
ATOM   1223  C1'   A    39      36.699  62.165  45.802  1.00  0.00           C  
ATOM   1224  H1'   A    39      35.652  61.907  45.963  1.00  0.00           H  
ATOM   1225  N9    A    39      37.460  62.162  47.077  1.00  0.00           N  
ATOM   1226  C8    A    39      38.663  61.500  47.418  1.00  0.00           C  
ATOM   1227  H8    A    39      39.227  61.030  46.627  1.00  0.00           H  
ATOM   1228  N7    A    39      38.923  61.504  48.714  1.00  0.00           N  
ATOM   1229  C5    A    39      37.875  62.235  49.230  1.00  0.00           C  
ATOM   1230  C6    A    39      37.471  62.613  50.559  1.00  0.00           C  
ATOM   1231  N6    A    39      38.246  62.343  51.609  1.00  0.00           N  
ATOM   1232  H61   A    39      38.100  62.875  52.455  1.00  0.00           H  
ATOM   1233  H62   A    39      39.027  61.703  51.571  1.00  0.00           H  
ATOM   1234  N1    A    39      36.358  63.306  50.711  1.00  0.00           N  
ATOM   1235  C2    A    39      35.594  63.542  49.663  1.00  0.00           C  
ATOM   1236  H2    A    39      34.674  64.062  49.885  1.00  0.00           H  
ATOM   1237  N3    A    39      35.757  63.275  48.385  1.00  0.00           N  
ATOM   1238  C4    A    39      36.930  62.641  48.246  1.00  0.00           C  
ATOM   1239  C3'   A    39      38.036  63.361  44.248  1.00  0.00           C  
ATOM   1240  H3'   A    39      38.906  63.348  44.905  1.00  0.00           H  
ATOM   1241  C2'   A    39      36.731  63.550  45.079  1.00  0.00           C  
ATOM   1242  H2'   A    39      36.774  64.347  45.820  1.00  0.00           H  
ATOM   1243  O2'   A    39      35.560  63.760  44.358  1.00  0.00           O  
ATOM   1244 HO2'   A    39      35.761  64.074  43.474  1.00  0.00           H  
ATOM   1245  O3'   A    39      38.055  64.424  43.284  1.00  0.00           O  
ATOM   1246  P     C    40      39.020  65.636  43.546  1.00  0.00           P  
ATOM   1247  OP1   C    40      38.940  66.454  42.328  1.00  0.00           O  
ATOM   1248  OP2   C    40      40.347  65.064  43.928  1.00  0.00           O  
ATOM   1249  O5'   C    40      38.318  66.382  44.804  1.00  0.00           O  
ATOM   1250  C5'   C    40      36.977  66.942  44.710  1.00  0.00           C  
ATOM   1251  H5'   C    40      36.226  66.180  44.500  1.00  0.00           H  
ATOM   1252 H5''   C    40      36.991  67.699  43.926  1.00  0.00           H  
ATOM   1253  C4'   C    40      36.569  67.622  46.002  1.00  0.00           C  
ATOM   1254  H4'   C    40      35.692  68.236  45.795  1.00  0.00           H  
ATOM   1255  O4'   C    40      36.183  66.713  46.991  1.00  0.00           O  
ATOM   1256  C1'   C    40      36.522  67.256  48.330  1.00  0.00           C  
ATOM   1257  H1'   C    40      35.557  67.398  48.816  1.00  0.00           H  
ATOM   1258  N1    C    40      37.498  66.401  49.050  1.00  0.00           N  
ATOM   1259  C6    C    40      38.380  65.637  48.345  1.00  0.00           C  
ATOM   1260  H6    C    40      38.315  65.503  47.275  1.00  0.00           H  
ATOM   1261  C5    C    40      39.428  65.090  49.001  1.00  0.00           C  
ATOM   1262  H5    C    40      40.199  64.626  48.405  1.00  0.00           H  
ATOM   1263  C4    C    40      39.436  65.249  50.390  1.00  0.00           C  
ATOM   1264  N4    C    40      40.479  64.771  51.051  1.00  0.00           N  
ATOM   1265  H41   C    40      40.417  64.729  52.058  1.00  0.00           H  
ATOM   1266  H42   C    40      41.325  64.522  50.560  1.00  0.00           H  
ATOM   1267  N3    C    40      38.468  65.793  51.123  1.00  0.00           N  
ATOM   1268  C2    C    40      37.468  66.366  50.404  1.00  0.00           C  
ATOM   1269  O2    C    40      36.670  66.930  51.105  1.00  0.00           O  
ATOM   1270  C3'   C    40      37.641  68.542  46.679  1.00  0.00           C  
ATOM   1271  H3'   C    40      38.565  67.968  46.748  1.00  0.00           H  
ATOM   1272  C2'   C    40      37.196  68.623  48.106  1.00  0.00           C  
ATOM   1273  H2'   C    40      37.990  68.928  48.789  1.00  0.00           H  
ATOM   1274  O2'   C    40      36.097  69.538  48.265  1.00  0.00           O  
ATOM   1275 HO2'   C    40      36.409  70.301  48.757  1.00  0.00           H  
ATOM   1276  O3'   C    40      37.807  69.720  45.972  1.00  0.00           O  
ATOM   1277  P     A    41      39.034  70.610  46.224  1.00  0.00           P  
ATOM   1278  OP1   A    41      38.927  71.765  45.351  1.00  0.00           O  
ATOM   1279  OP2   A    41      40.162  69.720  45.935  1.00  0.00           O  
ATOM   1280  O5'   A    41      39.177  71.132  47.725  1.00  0.00           O  
ATOM   1281  C5'   A    41      38.499  72.276  48.249  1.00  0.00           C  
ATOM   1282  H5'   A    41      37.487  72.278  47.844  1.00  0.00           H  
ATOM   1283 H5''   A    41      38.956  73.214  47.936  1.00  0.00           H  
ATOM   1284  C4'   A    41      38.284  72.264  49.735  1.00  0.00           C  
ATOM   1285  H4'   A    41      37.668  73.117  50.020  1.00  0.00           H  
ATOM   1286  O4'   A    41      37.696  70.973  50.225  1.00  0.00           O  
ATOM   1287  C1'   A    41      38.370  70.681  51.445  1.00  0.00           C  
ATOM   1288  H1'   A    41      37.639  70.573  52.247  1.00  0.00           H  
ATOM   1289  N9    A    41      39.310  69.546  51.391  1.00  0.00           N  
ATOM   1290  C8    A    41      40.077  69.015  50.325  1.00  0.00           C  
ATOM   1291  H8    A    41      40.200  69.501  49.368  1.00  0.00           H  
ATOM   1292  N7    A    41      41.020  68.156  50.686  1.00  0.00           N  
ATOM   1293  C5    A    41      40.719  68.024  52.076  1.00  0.00           C  
ATOM   1294  C6    A    41      41.415  67.298  53.077  1.00  0.00           C  
ATOM   1295  N6    A    41      42.411  66.484  52.894  1.00  0.00           N  
ATOM   1296  H61   A    41      43.068  66.655  52.146  1.00  0.00           H  
ATOM   1297  H62   A    41      42.791  66.217  53.790  1.00  0.00           H  
ATOM   1298  N1    A    41      41.097  67.456  54.328  1.00  0.00           N  
ATOM   1299  C2    A    41      40.110  68.308  54.605  1.00  0.00           C  
ATOM   1300  H2    A    41      39.761  68.382  55.625  1.00  0.00           H  
ATOM   1301  N3    A    41      39.370  69.060  53.783  1.00  0.00           N  
ATOM   1302  C4    A    41      39.774  68.871  52.498  1.00  0.00           C  
ATOM   1303  C3'   A    41      39.557  72.550  50.459  1.00  0.00           C  
ATOM   1304  H3'   A    41      40.379  72.048  49.949  1.00  0.00           H  
ATOM   1305  C2'   A    41      39.179  71.917  51.847  1.00  0.00           C  
ATOM   1306  H2'   A    41      40.102  71.636  52.355  1.00  0.00           H  
ATOM   1307  O2'   A    41      38.356  72.797  52.652  1.00  0.00           O  
ATOM   1308 HO2'   A    41      38.485  72.518  53.561  1.00  0.00           H  
ATOM   1309  O3'   A    41      40.014  73.933  50.666  1.00  0.00           O  
ATOM   1310  P     G    42      41.448  74.266  51.299  1.00  0.00           P  
ATOM   1311  OP1   G    42      41.717  75.725  51.225  1.00  0.00           O  
ATOM   1312  OP2   G    42      42.446  73.440  50.588  1.00  0.00           O  
ATOM   1313  O5'   G    42      41.498  73.843  52.802  1.00  0.00           O  
ATOM   1314  C5'   G    42      40.908  74.530  53.808  1.00  0.00           C  
ATOM   1315  H5'   G    42      39.835  74.508  53.612  1.00  0.00           H  
ATOM   1316 H5''   G    42      41.129  75.597  53.849  1.00  0.00           H  
ATOM   1317  C4'   G    42      41.282  73.940  55.183  1.00  0.00           C  
ATOM   1318  H4'   G    42      40.708  74.472  55.942  1.00  0.00           H  
ATOM   1319  O4'   G    42      40.881  72.602  55.310  1.00  0.00           O  
ATOM   1320  C1'   G    42      41.814  71.908  56.034  1.00  0.00           C  
ATOM   1321  H1'   G    42      41.419  71.205  56.767  1.00  0.00           H  
ATOM   1322  N9    G    42      42.648  71.040  55.122  1.00  0.00           N  
ATOM   1323  C8    G    42      42.471  70.768  53.825  1.00  0.00           C  
ATOM   1324  H8    G    42      41.826  71.275  53.123  1.00  0.00           H  
ATOM   1325  N7    G    42      43.309  69.867  53.363  1.00  0.00           N  
ATOM   1326  C5    G    42      43.971  69.449  54.485  1.00  0.00           C  
ATOM   1327  C6    G    42      44.858  68.320  54.677  1.00  0.00           C  
ATOM   1328  O6    G    42      45.395  67.561  53.961  1.00  0.00           O  
ATOM   1329  N1    G    42      45.165  68.085  55.964  1.00  0.00           N  
ATOM   1330  H1    G    42      45.910  67.418  56.106  1.00  0.00           H  
ATOM   1331  C2    G    42      44.551  68.676  57.025  1.00  0.00           C  
ATOM   1332  N2    G    42      44.757  68.061  58.185  1.00  0.00           N  
ATOM   1333  H21   G    42      45.470  67.355  58.299  1.00  0.00           H  
ATOM   1334  H22   G    42      44.205  68.285  59.001  1.00  0.00           H  
ATOM   1335  N3    G    42      43.726  69.740  56.927  1.00  0.00           N  
ATOM   1336  C4    G    42      43.510  70.080  55.625  1.00  0.00           C  
ATOM   1337  C3'   G    42      42.712  74.048  55.568  1.00  0.00           C  
ATOM   1338  H3'   G    42      43.346  73.840  54.706  1.00  0.00           H  
ATOM   1339  C2'   G    42      42.767  72.965  56.646  1.00  0.00           C  
ATOM   1340  H2'   G    42      43.730  72.504  56.865  1.00  0.00           H  
ATOM   1341  O2'   G    42      42.148  73.358  57.815  1.00  0.00           O  
ATOM   1342 HO2'   G    42      42.359  72.621  58.394  1.00  0.00           H  
ATOM   1343  O3'   G    42      42.982  75.277  56.152  1.00  0.00           O  
ATOM   1344  P     G    43      44.507  75.868  56.078  1.00  0.00           P  
ATOM   1345  OP1   G    43      44.679  76.895  57.148  1.00  0.00           O  
ATOM   1346  OP2   G    43      44.822  76.266  54.717  1.00  0.00           O  
ATOM   1347  O5'   G    43      45.462  74.731  56.455  1.00  0.00           O  
ATOM   1348  C5'   G    43      45.916  74.406  57.701  1.00  0.00           C  
ATOM   1349  H5'   G    43      45.040  74.289  58.339  1.00  0.00           H  
ATOM   1350 H5''   G    43      46.452  75.294  58.037  1.00  0.00           H  
ATOM   1351  C4'   G    43      46.904  73.156  57.680  1.00  0.00           C  
ATOM   1352  H4'   G    43      47.245  72.925  58.689  1.00  0.00           H  
ATOM   1353  O4'   G    43      46.238  71.955  57.222  1.00  0.00           O  
ATOM   1354  C1'   G    43      47.145  71.156  56.498  1.00  0.00           C  
ATOM   1355  H1'   G    43      47.081  70.102  56.766  1.00  0.00           H  
ATOM   1356  N9    G    43      46.756  71.320  55.109  1.00  0.00           N  
ATOM   1357  C8    G    43      45.853  72.137  54.459  1.00  0.00           C  
ATOM   1358  H8    G    43      45.431  72.998  54.955  1.00  0.00           H  
ATOM   1359  N7    G    43      45.860  71.946  53.181  1.00  0.00           N  
ATOM   1360  C5    G    43      46.646  70.842  52.926  1.00  0.00           C  
ATOM   1361  C6    G    43      46.979  70.212  51.681  1.00  0.00           C  
ATOM   1362  O6    G    43      46.659  70.625  50.519  1.00  0.00           O  
ATOM   1363  N1    G    43      47.664  69.056  51.926  1.00  0.00           N  
ATOM   1364  H1    G    43      47.812  68.423  51.154  1.00  0.00           H  
ATOM   1365  C2    G    43      48.179  68.700  53.141  1.00  0.00           C  
ATOM   1366  N2    G    43      48.879  67.563  53.078  1.00  0.00           N  
ATOM   1367  H21   G    43      49.257  67.152  53.920  1.00  0.00           H  
ATOM   1368  H22   G    43      48.937  66.897  52.321  1.00  0.00           H  
ATOM   1369  N3    G    43      48.064  69.383  54.261  1.00  0.00           N  
ATOM   1370  C4    G    43      47.250  70.480  54.132  1.00  0.00           C  
ATOM   1371  C3'   G    43      48.199  73.269  56.818  1.00  0.00           C  
ATOM   1372  H3'   G    43      48.032  73.696  55.829  1.00  0.00           H  
ATOM   1373  C2'   G    43      48.559  71.758  56.639  1.00  0.00           C  
ATOM   1374  H2'   G    43      49.147  71.420  55.786  1.00  0.00           H  
ATOM   1375  O2'   G    43      49.109  71.340  57.861  1.00  0.00           O  
ATOM   1376 HO2'   G    43      49.918  71.844  57.973  1.00  0.00           H  
ATOM   1377  O3'   G    43      49.035  74.083  57.619  1.00  0.00           O  
ATOM   1378  P     C    44      50.457  74.566  57.208  1.00  0.00           P  
ATOM   1379  OP1   C    44      50.780  75.717  58.091  1.00  0.00           O  
ATOM   1380  OP2   C    44      50.397  74.907  55.745  1.00  0.00           O  
ATOM   1381  O5'   C    44      51.424  73.346  57.546  1.00  0.00           O  
ATOM   1382  C5'   C    44      51.911  73.217  58.907  1.00  0.00           C  
ATOM   1383  H5'   C    44      51.127  73.017  59.638  1.00  0.00           H  
ATOM   1384 H5''   C    44      52.490  74.127  59.064  1.00  0.00           H  
ATOM   1385  C4'   C    44      52.914  71.970  58.998  1.00  0.00           C  
ATOM   1386  H4'   C    44      53.183  71.657  60.007  1.00  0.00           H  
ATOM   1387  O4'   C    44      52.239  70.866  58.391  1.00  0.00           O  
ATOM   1388  C1'   C    44      53.239  70.069  57.741  1.00  0.00           C  
ATOM   1389  H1'   C    44      53.518  69.153  58.263  1.00  0.00           H  
ATOM   1390  N1    C    44      52.709  69.719  56.337  1.00  0.00           N  
ATOM   1391  C6    C    44      51.914  70.478  55.559  1.00  0.00           C  
ATOM   1392  H6    C    44      51.544  71.403  55.978  1.00  0.00           H  
ATOM   1393  C5    C    44      51.531  70.081  54.369  1.00  0.00           C  
ATOM   1394  H5    C    44      50.909  70.707  53.747  1.00  0.00           H  
ATOM   1395  C4    C    44      52.008  68.728  53.966  1.00  0.00           C  
ATOM   1396  N4    C    44      51.642  68.292  52.826  1.00  0.00           N  
ATOM   1397  H41   C    44      52.089  67.411  52.614  1.00  0.00           H  
ATOM   1398  H42   C    44      51.163  68.958  52.237  1.00  0.00           H  
ATOM   1399  N3    C    44      52.790  67.999  54.706  1.00  0.00           N  
ATOM   1400  C2    C    44      53.176  68.457  55.884  1.00  0.00           C  
ATOM   1401  O2    C    44      53.887  67.735  56.541  1.00  0.00           O  
ATOM   1402  C3'   C    44      54.021  72.351  58.030  1.00  0.00           C  
ATOM   1403  H3'   C    44      53.662  72.836  57.123  1.00  0.00           H  
ATOM   1404  C2'   C    44      54.522  70.916  57.678  1.00  0.00           C  
ATOM   1405  H2'   C    44      54.827  70.885  56.631  1.00  0.00           H  
ATOM   1406  O2'   C    44      55.489  70.472  58.623  1.00  0.00           O  
ATOM   1407 HO2'   C    44      56.296  70.992  58.595  1.00  0.00           H  
ATOM   1408  O3'   C    44      54.987  73.158  58.710  1.00  0.00           O  
ATOM   1409  P     A    45      55.897  74.166  57.867  1.00  0.00           P  
ATOM   1410  OP1   A    45      56.356  75.238  58.786  1.00  0.00           O  
ATOM   1411  OP2   A    45      55.076  74.642  56.751  1.00  0.00           O  
ATOM   1412  O5'   A    45      57.095  73.213  57.297  1.00  0.00           O  
ATOM   1413  C5'   A    45      58.250  72.879  57.986  1.00  0.00           C  
ATOM   1414  H5'   A    45      58.122  71.894  58.433  1.00  0.00           H  
ATOM   1415 H5''   A    45      58.456  73.756  58.599  1.00  0.00           H  
ATOM   1416  C4'   A    45      59.538  72.740  57.166  1.00  0.00           C  
ATOM   1417  H4'   A    45      60.336  72.688  57.907  1.00  0.00           H  
ATOM   1418  O4'   A    45      59.463  71.731  56.200  1.00  0.00           O  
ATOM   1419  C1'   A    45      60.051  72.139  54.987  1.00  0.00           C  
ATOM   1420  H1'   A    45      61.133  72.115  55.113  1.00  0.00           H  
ATOM   1421  N9    A    45      59.584  71.354  53.831  1.00  0.00           N  
ATOM   1422  C8    A    45      58.704  71.755  52.874  1.00  0.00           C  
ATOM   1423  H8    A    45      58.199  72.708  52.930  1.00  0.00           H  
ATOM   1424  N7    A    45      58.621  70.971  51.859  1.00  0.00           N  
ATOM   1425  C5    A    45      59.375  69.879  52.345  1.00  0.00           C  
ATOM   1426  C6    A    45      59.633  68.578  51.830  1.00  0.00           C  
ATOM   1427  N6    A    45      59.002  68.115  50.699  1.00  0.00           N  
ATOM   1428  H61   A    45      59.185  67.174  50.382  1.00  0.00           H  
ATOM   1429  H62   A    45      58.383  68.675  50.130  1.00  0.00           H  
ATOM   1430  N1    A    45      60.429  67.729  52.414  1.00  0.00           N  
ATOM   1431  C2    A    45      60.992  68.049  53.585  1.00  0.00           C  
ATOM   1432  H2    A    45      61.610  67.309  54.072  1.00  0.00           H  
ATOM   1433  N3    A    45      60.779  69.191  54.211  1.00  0.00           N  
ATOM   1434  C4    A    45      60.055  70.131  53.508  1.00  0.00           C  
ATOM   1435  C3'   A    45      59.876  73.919  56.292  1.00  0.00           C  
ATOM   1436  H3'   A    45      59.206  74.745  56.533  1.00  0.00           H  
ATOM   1437  C2'   A    45      59.605  73.534  54.861  1.00  0.00           C  
ATOM   1438  H2'   A    45      58.524  73.482  54.727  1.00  0.00           H  
ATOM   1439  O2'   A    45      60.418  74.255  53.924  1.00  0.00           O  
ATOM   1440 HO2'   A    45      59.845  74.686  53.285  1.00  0.00           H  
ATOM   1441  O3'   A    45      61.206  74.299  56.507  1.00  0.00           O  
ATOM   1442  P     C    46      61.711  75.771  56.704  1.00  0.00           P  
ATOM   1443  OP1   C    46      63.133  75.596  56.995  1.00  0.00           O  
ATOM   1444  OP2   C    46      60.795  76.397  57.684  1.00  0.00           O  
ATOM   1445  O5'   C    46      61.658  76.643  55.347  1.00  0.00           O  
ATOM   1446  C5'   C    46      60.402  77.235  54.848  1.00  0.00           C  
ATOM   1447  H5'   C    46      59.900  77.886  55.564  1.00  0.00           H  
ATOM   1448 H5''   C    46      59.642  76.467  54.706  1.00  0.00           H  
ATOM   1449  C4'   C    46      60.576  77.836  53.426  1.00  0.00           C  
ATOM   1450  H4'   C    46      59.564  78.027  53.071  1.00  0.00           H  
ATOM   1451  O4'   C    46      61.295  79.027  53.534  1.00  0.00           O  
ATOM   1452  C1'   C    46      62.131  79.197  52.366  1.00  0.00           C  
ATOM   1453  H1'   C    46      61.560  79.701  51.587  1.00  0.00           H  
ATOM   1454  N1    C    46      63.281  80.111  52.778  1.00  0.00           N  
ATOM   1455  C6    C    46      63.772  80.209  54.030  1.00  0.00           C  
ATOM   1456  H6    C    46      63.448  79.578  54.844  1.00  0.00           H  
ATOM   1457  C5    C    46      64.751  81.130  54.338  1.00  0.00           C  
ATOM   1458  H5    C    46      65.117  81.254  55.347  1.00  0.00           H  
ATOM   1459  C4    C    46      65.195  81.971  53.247  1.00  0.00           C  
ATOM   1460  N4    C    46      66.187  82.714  53.543  1.00  0.00           N  
ATOM   1461  H41   C    46      66.419  83.420  52.858  1.00  0.00           H  
ATOM   1462  H42   C    46      66.642  82.688  54.444  1.00  0.00           H  
ATOM   1463  N3    C    46      64.771  81.884  51.983  1.00  0.00           N  
ATOM   1464  C2    C    46      63.837  80.973  51.750  1.00  0.00           C  
ATOM   1465  O2    C    46      63.506  80.966  50.552  1.00  0.00           O  
ATOM   1466  C3'   C    46      61.284  77.007  52.276  1.00  0.00           C  
ATOM   1467  H3'   C    46      61.464  75.984  52.609  1.00  0.00           H  
ATOM   1468  C2'   C    46      62.596  77.786  52.037  1.00  0.00           C  
ATOM   1469  H2'   C    46      63.407  77.529  52.718  1.00  0.00           H  
ATOM   1470  O2'   C    46      63.169  77.588  50.815  1.00  0.00           O  
ATOM   1471 HO2'   C    46      62.658  78.125  50.205  1.00  0.00           H  
ATOM   1472  O3'   C    46      60.416  77.034  51.155  1.00  0.00           O  
ATOM   1473  P     U    47      59.279  75.869  50.859  1.00  0.00           P  
ATOM   1474  OP1   U    47      58.305  76.283  49.795  1.00  0.00           O  
ATOM   1475  OP2   U    47      58.706  75.270  52.064  1.00  0.00           O  
ATOM   1476  O5'   U    47      60.239  74.863  50.204  1.00  0.00           O  
ATOM   1477  C5'   U    47      60.827  75.115  48.911  1.00  0.00           C  
ATOM   1478  H5'   U    47      61.601  75.882  48.890  1.00  0.00           H  
ATOM   1479 H5''   U    47      60.043  75.496  48.257  1.00  0.00           H  
ATOM   1480  C4'   U    47      61.297  73.819  48.130  1.00  0.00           C  
ATOM   1481  H4'   U    47      61.587  74.232  47.163  1.00  0.00           H  
ATOM   1482  O4'   U    47      62.297  73.108  48.804  1.00  0.00           O  
ATOM   1483  C1'   U    47      61.842  71.833  49.327  1.00  0.00           C  
ATOM   1484  H1'   U    47      62.106  71.034  48.634  1.00  0.00           H  
ATOM   1485  N1    U    47      62.221  71.439  50.742  1.00  0.00           N  
ATOM   1486  C6    U    47      62.194  72.350  51.793  1.00  0.00           C  
ATOM   1487  H6    U    47      61.644  73.278  51.742  1.00  0.00           H  
ATOM   1488  C5    U    47      62.771  71.986  52.969  1.00  0.00           C  
ATOM   1489  H5    U    47      62.656  72.694  53.776  1.00  0.00           H  
ATOM   1490  C4    U    47      63.439  70.743  53.218  1.00  0.00           C  
ATOM   1491  O4    U    47      63.880  70.302  54.298  1.00  0.00           O  
ATOM   1492  N3    U    47      63.450  69.936  52.139  1.00  0.00           N  
ATOM   1493  H3    U    47      63.906  69.037  52.193  1.00  0.00           H  
ATOM   1494  C2    U    47      62.925  70.224  50.850  1.00  0.00           C  
ATOM   1495  O2    U    47      63.124  69.374  50.056  1.00  0.00           O  
ATOM   1496  C3'   U    47      60.122  72.940  47.929  1.00  0.00           C  
ATOM   1497  H3'   U    47      59.181  73.475  48.058  1.00  0.00           H  
ATOM   1498  C2'   U    47      60.311  71.988  49.118  1.00  0.00           C  
ATOM   1499  H2'   U    47      59.829  72.463  49.972  1.00  0.00           H  
ATOM   1500  O2'   U    47      59.735  70.682  48.945  1.00  0.00           O  
ATOM   1501 HO2'   U    47      59.211  70.531  49.735  1.00  0.00           H  
ATOM   1502  O3'   U    47      60.208  72.314  46.636  1.00  0.00           O  
ATOM   1503  P     A    48      59.528  73.153  45.430  1.00  0.00           P  
ATOM   1504  OP1   A    48      59.408  72.227  44.263  1.00  0.00           O  
ATOM   1505  OP2   A    48      60.171  74.451  45.271  1.00  0.00           O  
ATOM   1506  O5'   A    48      57.998  73.534  45.772  1.00  0.00           O  
ATOM   1507  C5'   A    48      56.915  72.679  45.958  1.00  0.00           C  
ATOM   1508  H5'   A    48      56.957  71.961  45.138  1.00  0.00           H  
ATOM   1509 H5''   A    48      55.951  73.184  45.901  1.00  0.00           H  
ATOM   1510  C4'   A    48      56.926  71.871  47.282  1.00  0.00           C  
ATOM   1511  H4'   A    48      57.822  71.259  47.381  1.00  0.00           H  
ATOM   1512  O4'   A    48      56.991  72.826  48.311  1.00  0.00           O  
ATOM   1513  C1'   A    48      56.439  72.124  49.452  1.00  0.00           C  
ATOM   1514  H1'   A    48      57.300  71.849  50.061  1.00  0.00           H  
ATOM   1515  N9    A    48      55.514  73.038  50.163  1.00  0.00           N  
ATOM   1516  C8    A    48      55.644  73.319  51.535  1.00  0.00           C  
ATOM   1517  H8    A    48      56.260  72.822  52.270  1.00  0.00           H  
ATOM   1518  N7    A    48      54.761  74.184  51.912  1.00  0.00           N  
ATOM   1519  C5    A    48      54.091  74.560  50.746  1.00  0.00           C  
ATOM   1520  C6    A    48      52.987  75.364  50.507  1.00  0.00           C  
ATOM   1521  N6    A    48      52.182  75.784  51.395  1.00  0.00           N  
ATOM   1522  H61   A    48      51.296  76.173  51.105  1.00  0.00           H  
ATOM   1523  H62   A    48      52.360  75.622  52.376  1.00  0.00           H  
ATOM   1524  N1    A    48      52.401  75.388  49.275  1.00  0.00           N  
ATOM   1525  C2    A    48      52.986  74.667  48.310  1.00  0.00           C  
ATOM   1526  H2    A    48      52.595  74.807  47.313  1.00  0.00           H  
ATOM   1527  N3    A    48      54.101  73.943  48.377  1.00  0.00           N  
ATOM   1528  C4    A    48      54.553  73.862  49.682  1.00  0.00           C  
ATOM   1529  C3'   A    48      55.765  70.957  47.480  1.00  0.00           C  
ATOM   1530  H3'   A    48      54.868  71.497  47.179  1.00  0.00           H  
ATOM   1531  C2'   A    48      55.742  70.857  48.988  1.00  0.00           C  
ATOM   1532  H2'   A    48      54.690  70.922  49.263  1.00  0.00           H  
ATOM   1533  O2'   A    48      56.589  69.741  49.360  1.00  0.00           O  
ATOM   1534 HO2'   A    48      56.113  68.944  49.116  1.00  0.00           H  
ATOM   1535  O3'   A    48      55.745  69.687  46.745  1.00  0.00           O  
ATOM   1536  P     G    49      54.522  68.721  46.831  1.00  0.00           P  
ATOM   1537  OP1   G    49      54.614  67.856  45.604  1.00  0.00           O  
ATOM   1538  OP2   G    49      53.381  69.533  47.030  1.00  0.00           O  
ATOM   1539  O5'   G    49      54.981  67.918  48.063  1.00  0.00           O  
ATOM   1540  C5'   G    49      55.742  66.695  48.049  1.00  0.00           C  
ATOM   1541  H5'   G    49      56.779  66.959  47.843  1.00  0.00           H  
ATOM   1542 H5''   G    49      55.458  65.949  47.308  1.00  0.00           H  
ATOM   1543  C4'   G    49      55.686  65.965  49.420  1.00  0.00           C  
ATOM   1544  H4'   G    49      56.434  65.172  49.439  1.00  0.00           H  
ATOM   1545  O4'   G    49      56.093  66.854  50.397  1.00  0.00           O  
ATOM   1546  C1'   G    49      55.082  66.938  51.376  1.00  0.00           C  
ATOM   1547  H1'   G    49      55.395  66.259  52.170  1.00  0.00           H  
ATOM   1548  N9    G    49      54.935  68.336  51.916  1.00  0.00           N  
ATOM   1549  C8    G    49      54.258  69.372  51.421  1.00  0.00           C  
ATOM   1550  H8    G    49      53.708  69.304  50.494  1.00  0.00           H  
ATOM   1551  N7    G    49      54.340  70.449  52.166  1.00  0.00           N  
ATOM   1552  C5    G    49      55.223  70.109  53.202  1.00  0.00           C  
ATOM   1553  C6    G    49      55.684  70.844  54.348  1.00  0.00           C  
ATOM   1554  O6    G    49      55.515  72.026  54.557  1.00  0.00           O  
ATOM   1555  N1    G    49      56.657  70.184  55.084  1.00  0.00           N  
ATOM   1556  H1    G    49      57.289  70.712  55.669  1.00  0.00           H  
ATOM   1557  C2    G    49      56.867  68.890  54.847  1.00  0.00           C  
ATOM   1558  N2    G    49      57.764  68.241  55.630  1.00  0.00           N  
ATOM   1559  H21   G    49      58.213  68.611  56.456  1.00  0.00           H  
ATOM   1560  H22   G    49      57.870  67.266  55.390  1.00  0.00           H  
ATOM   1561  N3    G    49      56.400  68.122  53.923  1.00  0.00           N  
ATOM   1562  C4    G    49      55.578  68.795  53.054  1.00  0.00           C  
ATOM   1563  C3'   G    49      54.385  65.299  49.877  1.00  0.00           C  
ATOM   1564  H3'   G    49      53.680  65.232  49.048  1.00  0.00           H  
ATOM   1565  C2'   G    49      53.831  66.438  50.782  1.00  0.00           C  
ATOM   1566  H2'   G    49      53.305  67.163  50.161  1.00  0.00           H  
ATOM   1567  O2'   G    49      52.939  65.914  51.761  1.00  0.00           O  
ATOM   1568 HO2'   G    49      52.452  65.118  51.536  1.00  0.00           H  
ATOM   1569  O3'   G    49      54.530  64.080  50.664  1.00  0.00           O  
ATOM   1570  P     U    50      54.006  62.675  50.192  1.00  0.00           P  
ATOM   1571  OP1   U    50      54.720  61.606  50.942  1.00  0.00           O  
ATOM   1572  OP2   U    50      53.822  62.532  48.748  1.00  0.00           O  
ATOM   1573  O5'   U    50      52.533  62.764  50.751  1.00  0.00           O  
ATOM   1574  C5'   U    50      52.223  62.751  52.105  1.00  0.00           C  
ATOM   1575  H5'   U    50      52.822  63.466  52.668  1.00  0.00           H  
ATOM   1576 H5''   U    50      52.439  61.743  52.462  1.00  0.00           H  
ATOM   1577  C4'   U    50      50.718  62.908  52.204  1.00  0.00           C  
ATOM   1578  H4'   U    50      50.487  62.784  53.262  1.00  0.00           H  
ATOM   1579  O4'   U    50      50.334  64.238  51.788  1.00  0.00           O  
ATOM   1580  C1'   U    50      49.508  64.222  50.658  1.00  0.00           C  
ATOM   1581  H1'   U    50      48.473  64.365  50.969  1.00  0.00           H  
ATOM   1582  N1    U    50      49.919  65.221  49.619  1.00  0.00           N  
ATOM   1583  C6    U    50      50.940  64.935  48.701  1.00  0.00           C  
ATOM   1584  H6    U    50      51.428  63.972  48.680  1.00  0.00           H  
ATOM   1585  C5    U    50      51.292  65.868  47.811  1.00  0.00           C  
ATOM   1586  H5    U    50      52.067  65.780  47.064  1.00  0.00           H  
ATOM   1587  C4    U    50      50.682  67.237  47.787  1.00  0.00           C  
ATOM   1588  O4    U    50      50.812  68.112  46.924  1.00  0.00           O  
ATOM   1589  N3    U    50      49.775  67.436  48.775  1.00  0.00           N  
ATOM   1590  H3    U    50      49.342  68.346  48.699  1.00  0.00           H  
ATOM   1591  C2    U    50      49.313  66.506  49.608  1.00  0.00           C  
ATOM   1592  O2    U    50      48.355  66.747  50.309  1.00  0.00           O  
ATOM   1593  C3'   U    50      49.812  61.939  51.375  1.00  0.00           C  
ATOM   1594  H3'   U    50      50.420  61.080  51.090  1.00  0.00           H  
ATOM   1595  C2'   U    50      49.409  62.765  50.144  1.00  0.00           C  
ATOM   1596  H2'   U    50      49.999  62.501  49.266  1.00  0.00           H  
ATOM   1597  O2'   U    50      48.097  62.474  49.911  1.00  0.00           O  
ATOM   1598 HO2'   U    50      48.006  61.546  50.139  1.00  0.00           H  
ATOM   1599  O3'   U    50      48.696  61.604  52.179  1.00  0.00           O  
ATOM   1600  P     A    51      48.690  60.462  53.355  1.00  0.00           P  
ATOM   1601  OP1   A    51      49.220  59.266  52.788  1.00  0.00           O  
ATOM   1602  OP2   A    51      47.317  60.395  53.937  1.00  0.00           O  
ATOM   1603  O5'   A    51      49.641  61.011  54.543  1.00  0.00           O  
ATOM   1604  C5'   A    51      50.863  60.362  54.805  1.00  0.00           C  
ATOM   1605  H5'   A    51      51.388  60.334  53.851  1.00  0.00           H  
ATOM   1606 H5''   A    51      50.784  59.304  55.057  1.00  0.00           H  
ATOM   1607  C4'   A    51      51.791  61.151  55.758  1.00  0.00           C  
ATOM   1608  H4'   A    51      52.764  60.659  55.733  1.00  0.00           H  
ATOM   1609  O4'   A    51      51.996  62.478  55.298  1.00  0.00           O  
ATOM   1610  C1'   A    51      52.383  63.328  56.334  1.00  0.00           C  
ATOM   1611  H1'   A    51      53.402  63.711  56.285  1.00  0.00           H  
ATOM   1612  N9    A    51      51.580  64.570  56.156  1.00  0.00           N  
ATOM   1613  C8    A    51      50.933  65.050  55.058  1.00  0.00           C  
ATOM   1614  H8    A    51      51.090  64.528  54.126  1.00  0.00           H  
ATOM   1615  N7    A    51      50.295  66.202  55.131  1.00  0.00           N  
ATOM   1616  C5    A    51      50.518  66.538  56.424  1.00  0.00           C  
ATOM   1617  C6    A    51      50.160  67.632  57.283  1.00  0.00           C  
ATOM   1618  N6    A    51      49.387  68.636  56.927  1.00  0.00           N  
ATOM   1619  H61   A    51      49.024  68.576  55.986  1.00  0.00           H  
ATOM   1620  H62   A    51      49.073  69.339  57.580  1.00  0.00           H  
ATOM   1621  N1    A    51      50.603  67.689  58.535  1.00  0.00           N  
ATOM   1622  C2    A    51      51.294  66.685  59.006  1.00  0.00           C  
ATOM   1623  H2    A    51      51.698  66.735  60.006  1.00  0.00           H  
ATOM   1624  N3    A    51      51.784  65.657  58.337  1.00  0.00           N  
ATOM   1625  C4    A    51      51.340  65.622  57.053  1.00  0.00           C  
ATOM   1626  C3'   A    51      51.359  61.386  57.215  1.00  0.00           C  
ATOM   1627  H3'   A    51      50.310  61.675  57.144  1.00  0.00           H  
ATOM   1628  C2'   A    51      52.359  62.488  57.624  1.00  0.00           C  
ATOM   1629  H2'   A    51      52.080  63.110  58.474  1.00  0.00           H  
ATOM   1630  O2'   A    51      53.611  61.899  57.894  1.00  0.00           O  
ATOM   1631 HO2'   A    51      53.468  61.101  58.408  1.00  0.00           H  
ATOM   1632  O3'   A    51      51.659  60.228  57.913  1.00  0.00           O  
ATOM   1633  P     C    52      50.520  59.322  58.383  1.00  0.00           P  
ATOM   1634  OP1   C    52      51.124  58.460  59.446  1.00  0.00           O  
ATOM   1635  OP2   C    52      49.950  58.630  57.172  1.00  0.00           O  
ATOM   1636  O5'   C    52      49.342  60.250  59.054  1.00  0.00           O  
ATOM   1637  C5'   C    52      49.588  60.830  60.311  1.00  0.00           C  
ATOM   1638  H5'   C    52      50.654  61.056  60.364  1.00  0.00           H  
ATOM   1639 H5''   C    52      49.359  60.060  61.048  1.00  0.00           H  
ATOM   1640  C4'   C    52      48.802  62.139  60.584  1.00  0.00           C  
ATOM   1641  H4'   C    52      48.968  62.503  61.598  1.00  0.00           H  
ATOM   1642  O4'   C    52      49.319  63.125  59.655  1.00  0.00           O  
ATOM   1643  C1'   C    52      48.335  64.093  59.391  1.00  0.00           C  
ATOM   1644  H1'   C    52      48.748  65.019  59.792  1.00  0.00           H  
ATOM   1645  N1    C    52      47.997  64.389  57.965  1.00  0.00           N  
ATOM   1646  C6    C    52      48.174  63.381  57.021  1.00  0.00           C  
ATOM   1647  H6    C    52      48.427  62.398  57.387  1.00  0.00           H  
ATOM   1648  C5    C    52      47.776  63.713  55.780  1.00  0.00           C  
ATOM   1649  H5    C    52      47.773  63.031  54.943  1.00  0.00           H  
ATOM   1650  C4    C    52      47.306  65.031  55.405  1.00  0.00           C  
ATOM   1651  N4    C    52      46.950  65.328  54.221  1.00  0.00           N  
ATOM   1652  H41   C    52      46.545  66.245  54.098  1.00  0.00           H  
ATOM   1653  H42   C    52      46.820  64.612  53.521  1.00  0.00           H  
ATOM   1654  N3    C    52      47.103  65.939  56.341  1.00  0.00           N  
ATOM   1655  C2    C    52      47.431  65.636  57.639  1.00  0.00           C  
ATOM   1656  O2    C    52      47.201  66.492  58.496  1.00  0.00           O  
ATOM   1657  C3'   C    52      47.298  62.125  60.384  1.00  0.00           C  
ATOM   1658  H3'   C    52      47.114  61.588  59.454  1.00  0.00           H  
ATOM   1659  C2'   C    52      47.145  63.687  60.154  1.00  0.00           C  
ATOM   1660  H2'   C    52      46.275  63.884  59.526  1.00  0.00           H  
ATOM   1661  O2'   C    52      47.121  64.501  61.353  1.00  0.00           O  
ATOM   1662 HO2'   C    52      47.239  64.040  62.187  1.00  0.00           H  
ATOM   1663  O3'   C    52      46.637  61.700  61.568  1.00  0.00           O  
ATOM   1664  P     U    53      45.097  61.222  61.471  1.00  0.00           P  
ATOM   1665  OP1   U    53      44.796  60.514  62.751  1.00  0.00           O  
ATOM   1666  OP2   U    53      44.907  60.517  60.215  1.00  0.00           O  
ATOM   1667  O5'   U    53      44.352  62.563  61.343  1.00  0.00           O  
ATOM   1668  C5'   U    53      44.300  63.450  62.446  1.00  0.00           C  
ATOM   1669  H5'   U    53      45.235  63.992  62.587  1.00  0.00           H  
ATOM   1670 H5''   U    53      44.089  62.795  63.292  1.00  0.00           H  
ATOM   1671  C4'   U    53      43.134  64.473  62.229  1.00  0.00           C  
ATOM   1672  H4'   U    53      42.849  64.956  63.163  1.00  0.00           H  
ATOM   1673  O4'   U    53      43.440  65.540  61.360  1.00  0.00           O  
ATOM   1674  C1'   U    53      42.318  65.939  60.591  1.00  0.00           C  
ATOM   1675  H1'   U    53      42.110  67.005  60.687  1.00  0.00           H  
ATOM   1676  N1    U    53      42.556  65.597  59.148  1.00  0.00           N  
ATOM   1677  C6    U    53      43.326  64.464  58.842  1.00  0.00           C  
ATOM   1678  H6    U    53      43.739  63.762  59.550  1.00  0.00           H  
ATOM   1679  C5    U    53      43.743  64.308  57.514  1.00  0.00           C  
ATOM   1680  H5    U    53      44.294  63.398  57.330  1.00  0.00           H  
ATOM   1681  C4    U    53      43.172  65.122  56.454  1.00  0.00           C  
ATOM   1682  O4    U    53      43.271  64.996  55.226  1.00  0.00           O  
ATOM   1683  N3    U    53      42.251  65.988  56.901  1.00  0.00           N  
ATOM   1684  H3    U    53      41.711  66.455  56.186  1.00  0.00           H  
ATOM   1685  C2    U    53      42.054  66.420  58.176  1.00  0.00           C  
ATOM   1686  O2    U    53      41.362  67.392  58.356  1.00  0.00           O  
ATOM   1687  C3'   U    53      41.864  63.853  61.613  1.00  0.00           C  
ATOM   1688  H3'   U    53      41.995  63.161  60.781  1.00  0.00           H  
ATOM   1689  C2'   U    53      41.198  65.175  61.157  1.00  0.00           C  
ATOM   1690  H2'   U    53      40.395  65.050  60.431  1.00  0.00           H  
ATOM   1691  O2'   U    53      40.748  65.998  62.249  1.00  0.00           O  
ATOM   1692 HO2'   U    53      39.987  66.509  61.963  1.00  0.00           H  
ATOM   1693  O3'   U    53      41.034  63.131  62.624  1.00  0.00           O  
ATOM   1694  P     G    54      39.882  62.221  62.174  1.00  0.00           P  
ATOM   1695  OP1   G    54      39.209  61.661  63.378  1.00  0.00           O  
ATOM   1696  OP2   G    54      40.515  61.313  61.227  1.00  0.00           O  
ATOM   1697  O5'   G    54      38.874  63.161  61.395  1.00  0.00           O  
ATOM   1698  C5'   G    54      37.934  63.961  62.051  1.00  0.00           C  
ATOM   1699  H5'   G    54      38.372  64.620  62.801  1.00  0.00           H  
ATOM   1700 H5''   G    54      37.249  63.284  62.561  1.00  0.00           H  
ATOM   1701  C4'   G    54      37.188  64.966  61.079  1.00  0.00           C  
ATOM   1702  H4'   G    54      36.600  65.626  61.717  1.00  0.00           H  
ATOM   1703  O4'   G    54      38.028  65.828  60.265  1.00  0.00           O  
ATOM   1704  C1'   G    54      37.415  65.921  58.991  1.00  0.00           C  
ATOM   1705  H1'   G    54      37.290  66.968  58.713  1.00  0.00           H  
ATOM   1706  N9    G    54      38.132  65.230  57.947  1.00  0.00           N  
ATOM   1707  C8    G    54      39.085  64.193  58.063  1.00  0.00           C  
ATOM   1708  H8    G    54      39.310  63.771  59.031  1.00  0.00           H  
ATOM   1709  N7    G    54      39.636  63.832  56.992  1.00  0.00           N  
ATOM   1710  C5    G    54      38.995  64.665  56.032  1.00  0.00           C  
ATOM   1711  C6    G    54      39.107  64.703  54.589  1.00  0.00           C  
ATOM   1712  O6    G    54      39.808  64.072  53.805  1.00  0.00           O  
ATOM   1713  N1    G    54      38.269  65.637  54.008  1.00  0.00           N  
ATOM   1714  H1    G    54      38.217  65.536  53.004  1.00  0.00           H  
ATOM   1715  C2    G    54      37.278  66.235  54.684  1.00  0.00           C  
ATOM   1716  N2    G    54      36.397  66.968  54.025  1.00  0.00           N  
ATOM   1717  H21   G    54      35.643  67.454  54.489  1.00  0.00           H  
ATOM   1718  H22   G    54      36.378  67.079  53.021  1.00  0.00           H  
ATOM   1719  N3    G    54      37.193  66.330  55.979  1.00  0.00           N  
ATOM   1720  C4    G    54      38.053  65.465  56.613  1.00  0.00           C  
ATOM   1721  C3'   G    54      36.284  64.187  60.112  1.00  0.00           C  
ATOM   1722  H3'   G    54      36.893  63.360  59.746  1.00  0.00           H  
ATOM   1723  C2'   G    54      35.995  65.349  59.123  1.00  0.00           C  
ATOM   1724  H2'   G    54      35.548  65.034  58.180  1.00  0.00           H  
ATOM   1725  O2'   G    54      35.176  66.355  59.750  1.00  0.00           O  
ATOM   1726 HO2'   G    54      34.291  66.194  59.416  1.00  0.00           H  
ATOM   1727  O3'   G    54      35.171  63.761  60.887  1.00  0.00           O  
ATOM   1728  P     A    55      34.001  62.990  60.196  1.00  0.00           P  
ATOM   1729  OP1   A    55      33.200  62.289  61.259  1.00  0.00           O  
ATOM   1730  OP2   A    55      34.490  62.230  59.017  1.00  0.00           O  
ATOM   1731  O5'   A    55      33.199  64.245  59.680  1.00  0.00           O  
ATOM   1732  C5'   A    55      32.228  64.883  60.526  1.00  0.00           C  
ATOM   1733  H5'   A    55      32.629  65.250  61.470  1.00  0.00           H  
ATOM   1734 H5''   A    55      31.482  64.160  60.854  1.00  0.00           H  
ATOM   1735  C4'   A    55      31.501  66.105  59.969  1.00  0.00           C  
ATOM   1736  H4'   A    55      30.676  66.374  60.629  1.00  0.00           H  
ATOM   1737  O4'   A    55      32.375  67.198  59.787  1.00  0.00           O  
ATOM   1738  C1'   A    55      31.928  67.949  58.643  1.00  0.00           C  
ATOM   1739  H1'   A    55      31.753  68.986  58.932  1.00  0.00           H  
ATOM   1740  N9    A    55      33.008  67.863  57.645  1.00  0.00           N  
ATOM   1741  C8    A    55      33.047  67.289  56.413  1.00  0.00           C  
ATOM   1742  H8    A    55      32.250  66.643  56.076  1.00  0.00           H  
ATOM   1743  N7    A    55      34.041  67.623  55.580  1.00  0.00           N  
ATOM   1744  C5    A    55      34.780  68.498  56.436  1.00  0.00           C  
ATOM   1745  C6    A    55      35.944  69.280  56.225  1.00  0.00           C  
ATOM   1746  N6    A    55      36.550  69.569  55.101  1.00  0.00           N  
ATOM   1747  H61   A    55      37.280  70.267  55.109  1.00  0.00           H  
ATOM   1748  H62   A    55      36.361  69.148  54.202  1.00  0.00           H  
ATOM   1749  N1    A    55      36.450  69.966  57.186  1.00  0.00           N  
ATOM   1750  C2    A    55      35.870  69.832  58.384  1.00  0.00           C  
ATOM   1751  H2    A    55      36.384  70.459  59.098  1.00  0.00           H  
ATOM   1752  N3    A    55      34.677  69.355  58.738  1.00  0.00           N  
ATOM   1753  C4    A    55      34.170  68.646  57.655  1.00  0.00           C  
ATOM   1754  C3'   A    55      30.820  65.835  58.651  1.00  0.00           C  
ATOM   1755  H3'   A    55      31.488  65.364  57.929  1.00  0.00           H  
ATOM   1756  C2'   A    55      30.664  67.275  58.130  1.00  0.00           C  
ATOM   1757  H2'   A    55      30.592  67.400  57.050  1.00  0.00           H  
ATOM   1758  O2'   A    55      29.556  68.090  58.613  1.00  0.00           O  
ATOM   1759 HO2'   A    55      29.179  67.603  59.350  1.00  0.00           H  
ATOM   1760  O3'   A    55      29.524  65.157  58.732  1.00  0.00           O  
ATOM   1761  P     U    56      29.256  63.642  58.231  1.00  0.00           P  
ATOM   1762  OP1   U    56      27.826  63.371  58.502  1.00  0.00           O  
ATOM   1763  OP2   U    56      30.301  62.687  58.720  1.00  0.00           O  
ATOM   1764  O5'   U    56      29.504  63.781  56.759  1.00  0.00           O  
ATOM   1765  C5'   U    56      28.770  64.620  55.924  1.00  0.00           C  
ATOM   1766  H5'   U    56      28.583  65.579  56.407  1.00  0.00           H  
ATOM   1767 H5''   U    56      27.895  63.998  55.731  1.00  0.00           H  
ATOM   1768  C4'   U    56      29.516  64.807  54.555  1.00  0.00           C  
ATOM   1769  H4'   U    56      28.955  65.564  54.008  1.00  0.00           H  
ATOM   1770  O4'   U    56      30.747  65.497  54.729  1.00  0.00           O  
ATOM   1771  C1'   U    56      31.528  65.246  53.543  1.00  0.00           C  
ATOM   1772  H1'   U    56      31.631  66.237  53.102  1.00  0.00           H  
ATOM   1773  N1    U    56      32.911  64.695  53.699  1.00  0.00           N  
ATOM   1774  C6    U    56      33.170  64.062  54.933  1.00  0.00           C  
ATOM   1775  H6    U    56      32.406  64.072  55.697  1.00  0.00           H  
ATOM   1776  C5    U    56      34.393  63.469  55.107  1.00  0.00           C  
ATOM   1777  H5    U    56      34.497  62.854  55.988  1.00  0.00           H  
ATOM   1778  C4    U    56      35.450  63.559  54.104  1.00  0.00           C  
ATOM   1779  O4    U    56      36.530  62.961  54.268  1.00  0.00           O  
ATOM   1780  N3    U    56      35.189  64.306  52.955  1.00  0.00           N  
ATOM   1781  H3    U    56      35.744  64.213  52.116  1.00  0.00           H  
ATOM   1782  C2    U    56      33.921  64.872  52.717  1.00  0.00           C  
ATOM   1783  O2    U    56      33.633  65.467  51.672  1.00  0.00           O  
ATOM   1784  C3'   U    56      29.768  63.597  53.640  1.00  0.00           C  
ATOM   1785  H3'   U    56      30.205  62.802  54.245  1.00  0.00           H  
ATOM   1786  C2'   U    56      30.666  64.295  52.657  1.00  0.00           C  
ATOM   1787  H2'   U    56      31.321  63.545  52.215  1.00  0.00           H  
ATOM   1788  O2'   U    56      30.041  64.951  51.579  1.00  0.00           O  
ATOM   1789 HO2'   U    56      29.099  65.113  51.668  1.00  0.00           H  
ATOM   1790  O3'   U    56      28.630  63.144  52.858  1.00  0.00           O  
ATOM   1791  P     G    57      28.571  61.678  52.283  1.00  0.00           P  
ATOM   1792  OP1   G    57      27.211  61.348  51.851  1.00  0.00           O  
ATOM   1793  OP2   G    57      29.252  60.754  53.183  1.00  0.00           O  
ATOM   1794  O5'   G    57      29.398  61.726  50.967  1.00  0.00           O  
ATOM   1795  C5'   G    57      28.926  62.212  49.710  1.00  0.00           C  
ATOM   1796  H5'   G    57      28.925  63.301  49.760  1.00  0.00           H  
ATOM   1797 H5''   G    57      27.943  61.772  49.544  1.00  0.00           H  
ATOM   1798  C4'   G    57      29.807  61.816  48.555  1.00  0.00           C  
ATOM   1799  H4'   G    57      29.340  62.082  47.606  1.00  0.00           H  
ATOM   1800  O4'   G    57      31.066  62.372  48.839  1.00  0.00           O  
ATOM   1801  C1'   G    57      32.124  61.469  48.289  1.00  0.00           C  
ATOM   1802  H1'   G    57      32.696  61.993  47.523  1.00  0.00           H  
ATOM   1803  N9    G    57      32.961  61.015  49.470  1.00  0.00           N  
ATOM   1804  C8    G    57      32.643  61.162  50.813  1.00  0.00           C  
ATOM   1805  H8    G    57      31.748  61.706  51.074  1.00  0.00           H  
ATOM   1806  N7    G    57      33.595  60.747  51.611  1.00  0.00           N  
ATOM   1807  C5    G    57      34.595  60.197  50.784  1.00  0.00           C  
ATOM   1808  C6    G    57      35.900  59.611  51.080  1.00  0.00           C  
ATOM   1809  O6    G    57      36.362  59.485  52.261  1.00  0.00           O  
ATOM   1810  N1    G    57      36.632  59.277  49.916  1.00  0.00           N  
ATOM   1811  H1    G    57      37.587  58.987  50.074  1.00  0.00           H  
ATOM   1812  C2    G    57      36.061  59.432  48.611  1.00  0.00           C  
ATOM   1813  N2    G    57      36.781  58.797  47.680  1.00  0.00           N  
ATOM   1814  H21   G    57      36.373  58.699  46.761  1.00  0.00           H  
ATOM   1815  H22   G    57      37.674  58.398  47.932  1.00  0.00           H  
ATOM   1816  N3    G    57      34.866  60.021  48.357  1.00  0.00           N  
ATOM   1817  C4    G    57      34.225  60.373  49.465  1.00  0.00           C  
ATOM   1818  C3'   G    57      30.025  60.318  48.489  1.00  0.00           C  
ATOM   1819  H3'   G    57      30.149  59.946  49.506  1.00  0.00           H  
ATOM   1820  C2'   G    57      31.316  60.350  47.608  1.00  0.00           C  
ATOM   1821  H2'   G    57      31.828  59.389  47.645  1.00  0.00           H  
ATOM   1822  O2'   G    57      31.190  60.857  46.302  1.00  0.00           O  
ATOM   1823 HO2'   G    57      30.461  60.491  45.797  1.00  0.00           H  
ATOM   1824  O3'   G    57      28.895  59.647  47.828  1.00  0.00           O  
ATOM   1825  P     U    58      28.721  58.108  47.924  1.00  0.00           P  
ATOM   1826  OP1   U    58      27.642  57.727  47.022  1.00  0.00           O  
ATOM   1827  OP2   U    58      28.530  57.824  49.329  1.00  0.00           O  
ATOM   1828  O5'   U    58      30.073  57.504  47.440  1.00  0.00           O  
ATOM   1829  C5'   U    58      30.474  57.343  46.129  1.00  0.00           C  
ATOM   1830  H5'   U    58      30.553  58.376  45.791  1.00  0.00           H  
ATOM   1831 H5''   U    58      29.832  56.770  45.460  1.00  0.00           H  
ATOM   1832  C4'   U    58      31.839  56.556  46.192  1.00  0.00           C  
ATOM   1833  H4'   U    58      32.114  56.342  45.159  1.00  0.00           H  
ATOM   1834  O4'   U    58      32.797  57.222  46.910  1.00  0.00           O  
ATOM   1835  C1'   U    58      33.649  56.352  47.665  1.00  0.00           C  
ATOM   1836  H1'   U    58      34.674  56.394  47.296  1.00  0.00           H  
ATOM   1837  N1    U    58      33.712  56.733  49.132  1.00  0.00           N  
ATOM   1838  C6    U    58      32.478  57.069  49.684  1.00  0.00           C  
ATOM   1839  H6    U    58      31.642  57.296  49.039  1.00  0.00           H  
ATOM   1840  C5    U    58      32.414  57.309  51.020  1.00  0.00           C  
ATOM   1841  H5    U    58      31.459  57.526  51.477  1.00  0.00           H  
ATOM   1842  C4    U    58      33.581  57.172  51.884  1.00  0.00           C  
ATOM   1843  O4    U    58      33.584  57.532  53.058  1.00  0.00           O  
ATOM   1844  N3    U    58      34.710  56.632  51.308  1.00  0.00           N  
ATOM   1845  H3    U    58      35.543  56.540  51.871  1.00  0.00           H  
ATOM   1846  C2    U    58      34.822  56.421  49.952  1.00  0.00           C  
ATOM   1847  O2    U    58      35.874  55.976  49.531  1.00  0.00           O  
ATOM   1848  C3'   U    58      31.675  55.225  46.907  1.00  0.00           C  
ATOM   1849  H3'   U    58      30.940  55.308  47.706  1.00  0.00           H  
ATOM   1850  C2'   U    58      33.079  54.982  47.523  1.00  0.00           C  
ATOM   1851  H2'   U    58      32.977  54.467  48.478  1.00  0.00           H  
ATOM   1852  O2'   U    58      34.039  54.385  46.626  1.00  0.00           O  
ATOM   1853 HO2'   U    58      33.634  53.564  46.337  1.00  0.00           H  
ATOM   1854  O3'   U    58      31.397  54.201  45.991  1.00  0.00           O  
ATOM   1855  P     C    59      31.094  52.670  46.320  1.00  0.00           P  
ATOM   1856  OP1   C    59      30.222  52.234  45.242  1.00  0.00           O  
ATOM   1857  OP2   C    59      30.602  52.534  47.722  1.00  0.00           O  
ATOM   1858  O5'   C    59      32.402  51.790  46.193  1.00  0.00           O  
ATOM   1859  C5'   C    59      32.838  51.326  44.937  1.00  0.00           C  
ATOM   1860  H5'   C    59      32.756  52.113  44.188  1.00  0.00           H  
ATOM   1861 H5''   C    59      32.113  50.555  44.675  1.00  0.00           H  
ATOM   1862  C4'   C    59      34.196  50.654  44.829  1.00  0.00           C  
ATOM   1863  H4'   C    59      34.238  50.358  43.781  1.00  0.00           H  
ATOM   1864  O4'   C    59      35.279  51.602  45.273  1.00  0.00           O  
ATOM   1865  C1'   C    59      36.315  50.862  45.925  1.00  0.00           C  
ATOM   1866  H1'   C    59      37.269  51.007  45.417  1.00  0.00           H  
ATOM   1867  N1    C    59      36.472  51.084  47.419  1.00  0.00           N  
ATOM   1868  C6    C    59      35.415  51.491  48.239  1.00  0.00           C  
ATOM   1869  H6    C    59      34.463  51.590  47.739  1.00  0.00           H  
ATOM   1870  C5    C    59      35.611  51.618  49.571  1.00  0.00           C  
ATOM   1871  H5    C    59      34.820  51.982  50.211  1.00  0.00           H  
ATOM   1872  C4    C    59      36.883  51.322  50.104  1.00  0.00           C  
ATOM   1873  N4    C    59      37.178  51.540  51.318  1.00  0.00           N  
ATOM   1874  H41   C    59      36.633  52.058  51.993  1.00  0.00           H  
ATOM   1875  H42   C    59      38.133  51.349  51.587  1.00  0.00           H  
ATOM   1876  N3    C    59      37.848  50.854  49.346  1.00  0.00           N  
ATOM   1877  C2    C    59      37.622  50.656  48.028  1.00  0.00           C  
ATOM   1878  O2    C    59      38.491  50.179  47.299  1.00  0.00           O  
ATOM   1879  C3'   C    59      34.382  49.416  45.656  1.00  0.00           C  
ATOM   1880  H3'   C    59      33.867  49.652  46.587  1.00  0.00           H  
ATOM   1881  C2'   C    59      35.934  49.361  45.778  1.00  0.00           C  
ATOM   1882  H2'   C    59      36.170  48.671  46.588  1.00  0.00           H  
ATOM   1883  O2'   C    59      36.506  48.910  44.539  1.00  0.00           O  
ATOM   1884 HO2'   C    59      37.067  48.147  44.698  1.00  0.00           H  
ATOM   1885  O3'   C    59      33.797  48.260  45.183  1.00  0.00           O  
ATOM   1886  P     G    60      33.280  47.072  46.128  1.00  0.00           P  
ATOM   1887  OP1   G    60      32.691  46.008  45.247  1.00  0.00           O  
ATOM   1888  OP2   G    60      32.418  47.613  47.230  1.00  0.00           O  
ATOM   1889  O5'   G    60      34.550  46.380  46.723  1.00  0.00           O  
ATOM   1890  C5'   G    60      35.387  45.773  45.749  1.00  0.00           C  
ATOM   1891  H5'   G    60      35.571  46.390  44.869  1.00  0.00           H  
ATOM   1892 H5''   G    60      35.005  44.855  45.303  1.00  0.00           H  
ATOM   1893  C4'   G    60      36.667  45.328  46.419  1.00  0.00           C  
ATOM   1894  H4'   G    60      37.204  44.722  45.689  1.00  0.00           H  
ATOM   1895  O4'   G    60      37.428  46.437  46.842  1.00  0.00           O  
ATOM   1896  C1'   G    60      38.202  46.156  48.009  1.00  0.00           C  
ATOM   1897  H1'   G    60      39.253  46.285  47.752  1.00  0.00           H  
ATOM   1898  N9    G    60      37.822  46.913  49.288  1.00  0.00           N  
ATOM   1899  C8    G    60      36.577  47.460  49.616  1.00  0.00           C  
ATOM   1900  H8    G    60      35.692  47.474  48.998  1.00  0.00           H  
ATOM   1901  N7    G    60      36.500  47.842  50.857  1.00  0.00           N  
ATOM   1902  C5    G    60      37.785  47.561  51.385  1.00  0.00           C  
ATOM   1903  C6    G    60      38.370  47.803  52.684  1.00  0.00           C  
ATOM   1904  O6    G    60      37.840  48.351  53.718  1.00  0.00           O  
ATOM   1905  N1    G    60      39.687  47.373  52.840  1.00  0.00           N  
ATOM   1906  H1    G    60      40.164  47.607  53.699  1.00  0.00           H  
ATOM   1907  C2    G    60      40.354  46.701  51.887  1.00  0.00           C  
ATOM   1908  N2    G    60      41.588  46.384  52.094  1.00  0.00           N  
ATOM   1909  H21   G    60      42.084  46.795  52.872  1.00  0.00           H  
ATOM   1910  H22   G    60      41.920  45.763  51.370  1.00  0.00           H  
ATOM   1911  N3    G    60      39.821  46.548  50.684  1.00  0.00           N  
ATOM   1912  C4    G    60      38.534  46.911  50.486  1.00  0.00           C  
ATOM   1913  C3'   G    60      36.551  44.503  47.644  1.00  0.00           C  
ATOM   1914  H3'   G    60      35.760  44.926  48.264  1.00  0.00           H  
ATOM   1915  C2'   G    60      37.908  44.708  48.288  1.00  0.00           C  
ATOM   1916  H2'   G    60      37.857  44.503  49.357  1.00  0.00           H  
ATOM   1917  O2'   G    60      38.808  43.779  47.651  1.00  0.00           O  
ATOM   1918 HO2'   G    60      38.657  42.867  47.910  1.00  0.00           H  
ATOM   1919  O3'   G    60      36.355  43.101  47.485  1.00  0.00           O  
ATOM   1920  P     U    61      35.005  42.365  47.946  1.00  0.00           P  
ATOM   1921  OP1   U    61      34.160  42.195  46.719  1.00  0.00           O  
ATOM   1922  OP2   U    61      34.406  43.061  49.087  1.00  0.00           O  
ATOM   1923  O5'   U    61      35.580  40.954  48.426  1.00  0.00           O  
ATOM   1924  C5'   U    61      35.879  39.986  47.356  1.00  0.00           C  
ATOM   1925  H5'   U    61      36.667  40.456  46.768  1.00  0.00           H  
ATOM   1926 H5''   U    61      34.935  39.947  46.812  1.00  0.00           H  
ATOM   1927  C4'   U    61      36.347  38.585  47.743  1.00  0.00           C  
ATOM   1928  H4'   U    61      36.693  37.970  46.912  1.00  0.00           H  
ATOM   1929  O4'   U    61      37.588  38.806  48.531  1.00  0.00           O  
ATOM   1930  C1'   U    61      37.416  38.067  49.734  1.00  0.00           C  
ATOM   1931  H1'   U    61      38.319  37.458  49.725  1.00  0.00           H  
ATOM   1932  N1    U    61      37.448  38.855  50.969  1.00  0.00           N  
ATOM   1933  C6    U    61      36.392  39.809  51.174  1.00  0.00           C  
ATOM   1934  H6    U    61      35.504  39.859  50.562  1.00  0.00           H  
ATOM   1935  C5    U    61      36.460  40.490  52.295  1.00  0.00           C  
ATOM   1936  H5    U    61      35.618  41.094  52.599  1.00  0.00           H  
ATOM   1937  C4    U    61      37.548  40.434  53.275  1.00  0.00           C  
ATOM   1938  O4    U    61      37.624  41.065  54.309  1.00  0.00           O  
ATOM   1939  N3    U    61      38.634  39.660  52.873  1.00  0.00           N  
ATOM   1940  H3    U    61      39.525  39.617  53.347  1.00  0.00           H  
ATOM   1941  C2    U    61      38.618  38.843  51.742  1.00  0.00           C  
ATOM   1942  O2    U    61      39.616  38.257  51.442  1.00  0.00           O  
ATOM   1943  C3'   U    61      35.314  37.814  48.550  1.00  0.00           C  
ATOM   1944  H3'   U    61      34.696  38.531  49.090  1.00  0.00           H  
ATOM   1945  C2'   U    61      36.259  37.063  49.587  1.00  0.00           C  
ATOM   1946  H2'   U    61      35.744  36.866  50.527  1.00  0.00           H  
ATOM   1947  O2'   U    61      36.789  35.872  48.967  1.00  0.00           O  
ATOM   1948 HO2'   U    61      36.052  35.261  48.897  1.00  0.00           H  
ATOM   1949  O3'   U    61      34.546  36.977  47.739  1.00  0.00           O  
ATOM   1950  P     A    62      33.210  36.226  48.264  1.00  0.00           P  
ATOM   1951  OP1   A    62      32.265  36.135  47.129  1.00  0.00           O  
ATOM   1952  OP2   A    62      32.812  36.741  49.572  1.00  0.00           O  
ATOM   1953  O5'   A    62      33.924  34.797  48.512  1.00  0.00           O  
ATOM   1954  C5'   A    62      34.399  34.037  47.471  1.00  0.00           C  
ATOM   1955  H5'   A    62      35.143  34.619  46.927  1.00  0.00           H  
ATOM   1956 H5''   A    62      33.644  33.851  46.707  1.00  0.00           H  
ATOM   1957  C4'   A    62      34.955  32.668  47.881  1.00  0.00           C  
ATOM   1958  H4'   A    62      35.495  32.230  47.042  1.00  0.00           H  
ATOM   1959  O4'   A    62      35.942  32.730  48.936  1.00  0.00           O  
ATOM   1960  C1'   A    62      35.313  32.322  50.181  1.00  0.00           C  
ATOM   1961  H1'   A    62      35.813  31.392  50.453  1.00  0.00           H  
ATOM   1962  N9    A    62      35.567  33.411  51.121  1.00  0.00           N  
ATOM   1963  C8    A    62      34.723  34.428  51.572  1.00  0.00           C  
ATOM   1964  H8    A    62      33.660  34.388  51.385  1.00  0.00           H  
ATOM   1965  N7    A    62      35.328  35.304  52.341  1.00  0.00           N  
ATOM   1966  C5    A    62      36.701  34.876  52.367  1.00  0.00           C  
ATOM   1967  C6    A    62      37.931  35.337  52.962  1.00  0.00           C  
ATOM   1968  N6    A    62      38.099  36.397  53.763  1.00  0.00           N  
ATOM   1969  H61   A    62      37.297  36.962  54.001  1.00  0.00           H  
ATOM   1970  H62   A    62      38.983  36.403  54.250  1.00  0.00           H  
ATOM   1971  N1    A    62      38.977  34.542  52.927  1.00  0.00           N  
ATOM   1972  C2    A    62      38.941  33.420  52.260  1.00  0.00           C  
ATOM   1973  H2    A    62      39.838  32.818  52.249  1.00  0.00           H  
ATOM   1974  N3    A    62      37.889  32.958  51.586  1.00  0.00           N  
ATOM   1975  C4    A    62      36.779  33.730  51.656  1.00  0.00           C  
ATOM   1976  C3'   A    62      33.918  31.665  48.431  1.00  0.00           C  
ATOM   1977  H3'   A    62      32.938  31.778  47.966  1.00  0.00           H  
ATOM   1978  C2'   A    62      33.872  32.112  49.870  1.00  0.00           C  
ATOM   1979  H2'   A    62      33.237  32.997  49.860  1.00  0.00           H  
ATOM   1980  O2'   A    62      33.183  31.261  50.713  1.00  0.00           O  
ATOM   1981 HO2'   A    62      32.681  30.718  50.101  1.00  0.00           H  
ATOM   1982  O3'   A    62      34.358  30.327  48.169  1.00  0.00           O  
ATOM   1983  P     U    63      33.474  29.021  48.303  1.00  0.00           P  
ATOM   1984  OP1   U    63      33.879  28.137  47.188  1.00  0.00           O  
ATOM   1985  OP2   U    63      32.069  29.361  48.560  1.00  0.00           O  
ATOM   1986  O5'   U    63      33.894  28.413  49.667  1.00  0.00           O  
ATOM   1987  C5'   U    63      35.214  28.037  50.013  1.00  0.00           C  
ATOM   1988  H5'   U    63      35.837  28.930  50.064  1.00  0.00           H  
ATOM   1989 H5''   U    63      35.654  27.321  49.319  1.00  0.00           H  
ATOM   1990  C4'   U    63      35.183  27.245  51.355  1.00  0.00           C  
ATOM   1991  H4'   U    63      36.198  26.870  51.486  1.00  0.00           H  
ATOM   1992  O4'   U    63      34.848  28.106  52.465  1.00  0.00           O  
ATOM   1993  C1'   U    63      34.058  27.417  53.393  1.00  0.00           C  
ATOM   1994  H1'   U    63      34.461  27.497  54.403  1.00  0.00           H  
ATOM   1995  N1    U    63      32.611  27.761  53.482  1.00  0.00           N  
ATOM   1996  C6    U    63      32.034  28.687  52.606  1.00  0.00           C  
ATOM   1997  H6    U    63      32.531  28.905  51.672  1.00  0.00           H  
ATOM   1998  C5    U    63      30.785  29.198  52.736  1.00  0.00           C  
ATOM   1999  H5    U    63      30.387  29.793  51.928  1.00  0.00           H  
ATOM   2000  C4    U    63      29.983  28.833  53.857  1.00  0.00           C  
ATOM   2001  O4    U    63      28.839  29.161  54.003  1.00  0.00           O  
ATOM   2002  N3    U    63      30.577  27.906  54.694  1.00  0.00           N  
ATOM   2003  H3    U    63      30.073  27.669  55.537  1.00  0.00           H  
ATOM   2004  C2    U    63      31.899  27.365  54.630  1.00  0.00           C  
ATOM   2005  O2    U    63      32.376  26.558  55.393  1.00  0.00           O  
ATOM   2006  C3'   U    63      34.277  26.051  51.452  1.00  0.00           C  
ATOM   2007  H3'   U    63      33.346  26.298  50.942  1.00  0.00           H  
ATOM   2008  C2'   U    63      34.103  26.004  52.949  1.00  0.00           C  
ATOM   2009  H2'   U    63      33.252  25.399  53.263  1.00  0.00           H  
ATOM   2010  O2'   U    63      35.219  25.331  53.544  1.00  0.00           O  
ATOM   2011 HO2'   U    63      35.525  24.614  52.983  1.00  0.00           H  
ATOM   2012  O3'   U    63      34.800  24.870  50.807  1.00  0.00           O  
ATOM   2013  P     A    64      33.982  23.423  50.702  1.00  0.00           P  
ATOM   2014  OP1   A    64      34.367  22.582  49.522  1.00  0.00           O  
ATOM   2015  OP2   A    64      32.543  23.678  50.853  1.00  0.00           O  
ATOM   2016  O5'   A    64      34.598  22.851  52.123  1.00  0.00           O  
ATOM   2017  C5'   A    64      35.984  22.632  52.212  1.00  0.00           C  
ATOM   2018  H5'   A    64      36.563  23.499  51.897  1.00  0.00           H  
ATOM   2019 H5''   A    64      36.198  21.788  51.556  1.00  0.00           H  
ATOM   2020  C4'   A    64      36.490  22.121  53.600  1.00  0.00           C  
ATOM   2021  H4'   A    64      37.543  21.846  53.547  1.00  0.00           H  
ATOM   2022  O4'   A    64      36.242  23.143  54.524  1.00  0.00           O  
ATOM   2023  C1'   A    64      35.969  22.530  55.799  1.00  0.00           C  
ATOM   2024  H1'   A    64      36.712  22.853  56.527  1.00  0.00           H  
ATOM   2025  N9    A    64      34.589  22.777  56.298  1.00  0.00           N  
ATOM   2026  C8    A    64      33.455  23.288  55.637  1.00  0.00           C  
ATOM   2027  H8    A    64      33.565  23.601  54.609  1.00  0.00           H  
ATOM   2028  N7    A    64      32.452  23.476  56.464  1.00  0.00           N  
ATOM   2029  C5    A    64      32.841  22.883  57.641  1.00  0.00           C  
ATOM   2030  C6    A    64      32.308  22.761  58.929  1.00  0.00           C  
ATOM   2031  N6    A    64      31.057  22.950  59.270  1.00  0.00           N  
ATOM   2032  H61   A    64      30.436  23.074  58.483  1.00  0.00           H  
ATOM   2033  H62   A    64      30.753  22.565  60.153  1.00  0.00           H  
ATOM   2034  N1    A    64      33.055  22.209  59.940  1.00  0.00           N  
ATOM   2035  C2    A    64      34.278  21.884  59.678  1.00  0.00           C  
ATOM   2036  H2    A    64      34.826  21.383  60.462  1.00  0.00           H  
ATOM   2037  N3    A    64      34.894  21.942  58.522  1.00  0.00           N  
ATOM   2038  C4    A    64      34.151  22.490  57.543  1.00  0.00           C  
ATOM   2039  C3'   A    64      35.763  20.889  54.057  1.00  0.00           C  
ATOM   2040  H3'   A    64      34.684  20.987  53.942  1.00  0.00           H  
ATOM   2041  C2'   A    64      36.137  21.048  55.590  1.00  0.00           C  
ATOM   2042  H2'   A    64      35.392  20.452  56.116  1.00  0.00           H  
ATOM   2043  O2'   A    64      37.435  20.676  55.920  1.00  0.00           O  
ATOM   2044 HO2'   A    64      37.649  19.960  55.318  1.00  0.00           H  
ATOM   2045  O3'   A    64      36.372  19.746  53.521  1.00  0.00           O  
ATOM   2046  P     C    65      35.576  18.510  53.134  1.00  0.00           P  
ATOM   2047  OP1   C    65      36.539  17.465  52.862  1.00  0.00           O  
ATOM   2048  OP2   C    65      34.635  18.944  52.081  1.00  0.00           O  
ATOM   2049  O5'   C    65      34.763  18.163  54.432  1.00  0.00           O  
ATOM   2050  C5'   C    65      35.117  17.182  55.482  1.00  0.00           C  
ATOM   2051  H5'   C    65      36.097  16.805  55.189  1.00  0.00           H  
ATOM   2052 H5''   C    65      34.345  16.413  55.487  1.00  0.00           H  
ATOM   2053  C4'   C    65      35.141  17.656  56.913  1.00  0.00           C  
ATOM   2054  H4'   C    65      36.138  18.026  57.153  1.00  0.00           H  
ATOM   2055  O4'   C    65      34.117  18.566  57.094  1.00  0.00           O  
ATOM   2056  C1'   C    65      33.911  18.570  58.502  1.00  0.00           C  
ATOM   2057  H1'   C    65      34.429  19.421  58.946  1.00  0.00           H  
ATOM   2058  N1    C    65      32.409  18.796  58.827  1.00  0.00           N  
ATOM   2059  C6    C    65      31.480  19.029  57.870  1.00  0.00           C  
ATOM   2060  H6    C    65      31.669  18.833  56.825  1.00  0.00           H  
ATOM   2061  C5    C    65      30.212  19.321  58.202  1.00  0.00           C  
ATOM   2062  H5    C    65      29.439  19.522  57.475  1.00  0.00           H  
ATOM   2063  C4    C    65      29.925  19.383  59.611  1.00  0.00           C  
ATOM   2064  N4    C    65      28.723  19.596  60.048  1.00  0.00           N  
ATOM   2065  H41   C    65      28.013  19.727  59.342  1.00  0.00           H  
ATOM   2066  H42   C    65      28.444  19.449  61.007  1.00  0.00           H  
ATOM   2067  N3    C    65      30.811  19.193  60.507  1.00  0.00           N  
ATOM   2068  C2    C    65      32.090  19.013  60.146  1.00  0.00           C  
ATOM   2069  O2    C    65      32.895  19.079  61.007  1.00  0.00           O  
ATOM   2070  C3'   C    65      34.889  16.473  57.911  1.00  0.00           C  
ATOM   2071  H3'   C    65      34.066  15.854  57.555  1.00  0.00           H  
ATOM   2072  C2'   C    65      34.520  17.320  59.118  1.00  0.00           C  
ATOM   2073  H2'   C    65      33.786  16.767  59.704  1.00  0.00           H  
ATOM   2074  O2'   C    65      35.644  17.715  59.867  1.00  0.00           O  
ATOM   2075 HO2'   C    65      36.085  16.948  60.240  1.00  0.00           H  
ATOM   2076  O3'   C    65      36.027  15.612  58.157  1.00  0.00           O  
ATOM   2077  P     A    66      36.011  14.405  59.161  1.00  0.00           P  
ATOM   2078  OP1   A    66      36.870  13.372  58.617  1.00  0.00           O  
ATOM   2079  OP2   A    66      34.613  14.073  59.492  1.00  0.00           O  
ATOM   2080  O5'   A    66      36.638  15.101  60.473  1.00  0.00           O  
ATOM   2081  C5'   A    66      37.959  15.636  60.324  1.00  0.00           C  
ATOM   2082  H5'   A    66      37.899  16.399  59.548  1.00  0.00           H  
ATOM   2083 H5''   A    66      38.641  14.855  59.988  1.00  0.00           H  
ATOM   2084  C4'   A    66      38.571  16.317  61.531  1.00  0.00           C  
ATOM   2085  H4'   A    66      39.598  16.605  61.307  1.00  0.00           H  
ATOM   2086  O4'   A    66      37.731  17.377  62.054  1.00  0.00           O  
ATOM   2087  C1'   A    66      37.916  17.577  63.484  1.00  0.00           C  
ATOM   2088  H1'   A    66      38.438  18.486  63.780  1.00  0.00           H  
ATOM   2089  N9    A    66      36.671  17.434  64.291  1.00  0.00           N  
ATOM   2090  C8    A    66      35.444  17.307  63.775  1.00  0.00           C  
ATOM   2091  H8    A    66      35.293  17.208  62.710  1.00  0.00           H  
ATOM   2092  N7    A    66      34.432  17.318  64.617  1.00  0.00           N  
ATOM   2093  C5    A    66      35.060  17.505  65.864  1.00  0.00           C  
ATOM   2094  C6    A    66      34.609  17.766  67.158  1.00  0.00           C  
ATOM   2095  N6    A    66      33.340  17.970  67.495  1.00  0.00           N  
ATOM   2096  H61   A    66      32.583  17.978  66.826  1.00  0.00           H  
ATOM   2097  H62   A    66      33.156  18.570  68.286  1.00  0.00           H  
ATOM   2098  N1    A    66      35.493  18.133  68.076  1.00  0.00           N  
ATOM   2099  C2    A    66      36.790  18.044  67.793  1.00  0.00           C  
ATOM   2100  H2    A    66      37.473  18.219  68.611  1.00  0.00           H  
ATOM   2101  N3    A    66      37.392  17.766  66.628  1.00  0.00           N  
ATOM   2102  C4    A    66      36.456  17.586  65.673  1.00  0.00           C  
ATOM   2103  C3'   A    66      38.601  15.381  62.753  1.00  0.00           C  
ATOM   2104  H3'   A    66      37.639  14.885  62.885  1.00  0.00           H  
ATOM   2105  C2'   A    66      38.795  16.351  63.926  1.00  0.00           C  
ATOM   2106  H2'   A    66      38.479  15.884  64.859  1.00  0.00           H  
ATOM   2107  O2'   A    66      40.132  16.839  64.063  1.00  0.00           O  
ATOM   2108 HO2'   A    66      40.797  16.147  64.040  1.00  0.00           H  
ATOM   2109  O3'   A    66      39.675  14.361  62.651  1.00  0.00           O  
ATOM   2110  P     G    67      39.556  12.942  63.246  1.00  0.00           P  
ATOM   2111  OP1   G    67      40.921  12.500  63.548  1.00  0.00           O  
ATOM   2112  OP2   G    67      38.754  12.149  62.262  1.00  0.00           O  
ATOM   2113  O5'   G    67      38.732  12.916  64.525  1.00  0.00           O  
ATOM   2114  C5'   G    67      39.220  13.460  65.728  1.00  0.00           C  
ATOM   2115  H5'   G    67      39.674  14.434  65.545  1.00  0.00           H  
ATOM   2116 H5''   G    67      40.019  12.794  66.052  1.00  0.00           H  
ATOM   2117  C4'   G    67      38.196  13.451  66.838  1.00  0.00           C  
ATOM   2118  H4'   G    67      38.674  13.656  67.796  1.00  0.00           H  
ATOM   2119  O4'   G    67      37.274  14.564  66.704  1.00  0.00           O  
ATOM   2120  C1'   G    67      35.995  14.218  67.174  1.00  0.00           C  
ATOM   2121  H1'   G    67      35.624  14.765  68.041  1.00  0.00           H  
ATOM   2122  N9    G    67      34.995  14.290  66.096  1.00  0.00           N  
ATOM   2123  C8    G    67      35.223  14.168  64.709  1.00  0.00           C  
ATOM   2124  H8    G    67      36.247  13.943  64.451  1.00  0.00           H  
ATOM   2125  N7    G    67      34.104  14.322  64.008  1.00  0.00           N  
ATOM   2126  C5    G    67      33.130  14.576  65.012  1.00  0.00           C  
ATOM   2127  C6    G    67      31.739  14.899  64.899  1.00  0.00           C  
ATOM   2128  O6    G    67      31.000  14.956  63.895  1.00  0.00           O  
ATOM   2129  N1    G    67      31.150  15.102  66.126  1.00  0.00           N  
ATOM   2130  H1    G    67      30.272  15.602  66.099  1.00  0.00           H  
ATOM   2131  C2    G    67      31.773  14.933  67.340  1.00  0.00           C  
ATOM   2132  N2    G    67      31.043  15.394  68.300  1.00  0.00           N  
ATOM   2133  H21   G    67      31.378  15.446  69.252  1.00  0.00           H  
ATOM   2134  H22   G    67      30.060  15.169  68.240  1.00  0.00           H  
ATOM   2135  N3    G    67      33.035  14.772  67.548  1.00  0.00           N  
ATOM   2136  C4    G    67      33.650  14.501  66.306  1.00  0.00           C  
ATOM   2137  C3'   G    67      37.179  12.222  66.903  1.00  0.00           C  
ATOM   2138  H3'   G    67      36.681  11.967  65.967  1.00  0.00           H  
ATOM   2139  C2'   G    67      36.143  12.832  67.840  1.00  0.00           C  
ATOM   2140  H2'   G    67      35.268  12.183  67.784  1.00  0.00           H  
ATOM   2141  O2'   G    67      36.576  12.899  69.254  1.00  0.00           O  
ATOM   2142 HO2'   G    67      37.241  12.229  69.426  1.00  0.00           H  
ATOM   2143  O3'   G    67      37.619  11.050  67.584  1.00  0.00           O  
ATOM   2144  P     G    68      36.935   9.634  67.241  1.00  0.00           P  
ATOM   2145  OP1   G    68      37.625   8.568  68.021  1.00  0.00           O  
ATOM   2146  OP2   G    68      36.772   9.458  65.786  1.00  0.00           O  
ATOM   2147  O5'   G    68      35.449   9.813  67.891  1.00  0.00           O  
ATOM   2148  C5'   G    68      35.368   9.613  69.261  1.00  0.00           C  
ATOM   2149  H5'   G    68      36.242  10.146  69.635  1.00  0.00           H  
ATOM   2150 H5''   G    68      35.345   8.561  69.547  1.00  0.00           H  
ATOM   2151  C4'   G    68      34.071  10.148  69.899  1.00  0.00           C  
ATOM   2152  H4'   G    68      34.224  10.162  70.979  1.00  0.00           H  
ATOM   2153  O4'   G    68      33.646  11.432  69.411  1.00  0.00           O  
ATOM   2154  C1'   G    68      32.192  11.413  69.266  1.00  0.00           C  
ATOM   2155  H1'   G    68      31.731  12.229  69.822  1.00  0.00           H  
ATOM   2156  N9    G    68      31.771  11.563  67.837  1.00  0.00           N  
ATOM   2157  C8    G    68      32.522  11.456  66.725  1.00  0.00           C  
ATOM   2158  H8    G    68      33.601  11.471  66.681  1.00  0.00           H  
ATOM   2159  N7    G    68      31.885  11.551  65.625  1.00  0.00           N  
ATOM   2160  C5    G    68      30.597  11.813  66.000  1.00  0.00           C  
ATOM   2161  C6    G    68      29.365  12.079  65.261  1.00  0.00           C  
ATOM   2162  O6    G    68      29.176  12.161  64.088  1.00  0.00           O  
ATOM   2163  N1    G    68      28.257  12.012  66.053  1.00  0.00           N  
ATOM   2164  H1    G    68      27.417  12.254  65.547  1.00  0.00           H  
ATOM   2165  C2    G    68      28.293  11.999  67.388  1.00  0.00           C  
ATOM   2166  N2    G    68      27.143  11.862  67.935  1.00  0.00           N  
ATOM   2167  H21   G    68      27.058  11.835  68.941  1.00  0.00           H  
ATOM   2168  H22   G    68      26.394  11.808  67.259  1.00  0.00           H  
ATOM   2169  N3    G    68      29.383  11.954  68.183  1.00  0.00           N  
ATOM   2170  C4    G    68      30.481  11.769  67.349  1.00  0.00           C  
ATOM   2171  C3'   G    68      32.892   9.212  69.610  1.00  0.00           C  
ATOM   2172  H3'   G    68      32.856   8.992  68.543  1.00  0.00           H  
ATOM   2173  C2'   G    68      31.693  10.107  69.877  1.00  0.00           C  
ATOM   2174  H2'   G    68      30.804   9.710  69.387  1.00  0.00           H  
ATOM   2175  O2'   G    68      31.473  10.226  71.324  1.00  0.00           O  
ATOM   2176 HO2'   G    68      32.258  10.533  71.783  1.00  0.00           H  
ATOM   2177  O3'   G    68      32.893   7.918  70.258  1.00  0.00           O  
ATOM   2178  P     G    69      32.145   6.672  69.576  1.00  0.00           P  
ATOM   2179  OP1   G    69      32.384   5.535  70.568  1.00  0.00           O  
ATOM   2180  OP2   G    69      32.583   6.423  68.181  1.00  0.00           O  
ATOM   2181  O5'   G    69      30.490   6.896  69.488  1.00  0.00           O  
ATOM   2182  C5'   G    69      29.657   6.782  70.635  1.00  0.00           C  
ATOM   2183  H5'   G    69      30.009   7.452  71.418  1.00  0.00           H  
ATOM   2184 H5''   G    69      29.783   5.817  71.126  1.00  0.00           H  
ATOM   2185  C4'   G    69      28.163   7.102  70.450  1.00  0.00           C  
ATOM   2186  H4'   G    69      27.630   6.994  71.395  1.00  0.00           H  
ATOM   2187  O4'   G    69      27.948   8.505  70.017  1.00  0.00           O  
ATOM   2188  C1'   G    69      26.999   8.443  69.003  1.00  0.00           C  
ATOM   2189  H1'   G    69      26.307   9.281  69.080  1.00  0.00           H  
ATOM   2190  N9    G    69      27.535   8.714  67.678  1.00  0.00           N  
ATOM   2191  C8    G    69      28.847   8.824  67.280  1.00  0.00           C  
ATOM   2192  H8    G    69      29.657   8.642  67.970  1.00  0.00           H  
ATOM   2193  N7    G    69      29.027   8.947  66.025  1.00  0.00           N  
ATOM   2194  C5    G    69      27.732   9.094  65.473  1.00  0.00           C  
ATOM   2195  C6    G    69      27.233   9.221  64.134  1.00  0.00           C  
ATOM   2196  O6    G    69      27.851   9.247  63.083  1.00  0.00           O  
ATOM   2197  N1    G    69      25.858   9.296  63.997  1.00  0.00           N  
ATOM   2198  H1    G    69      25.541   9.556  63.074  1.00  0.00           H  
ATOM   2199  C2    G    69      25.059   9.099  65.076  1.00  0.00           C  
ATOM   2200  N2    G    69      23.822   8.909  64.828  1.00  0.00           N  
ATOM   2201  H21   G    69      23.249   8.514  65.560  1.00  0.00           H  
ATOM   2202  H22   G    69      23.547   9.183  63.896  1.00  0.00           H  
ATOM   2203  N3    G    69      25.480   8.886  66.328  1.00  0.00           N  
ATOM   2204  C4    G    69      26.820   8.958  66.513  1.00  0.00           C  
ATOM   2205  C3'   G    69      27.538   6.123  69.436  1.00  0.00           C  
ATOM   2206  H3'   G    69      28.145   6.065  68.532  1.00  0.00           H  
ATOM   2207  C2'   G    69      26.325   7.033  69.103  1.00  0.00           C  
ATOM   2208  H2'   G    69      25.807   6.789  68.175  1.00  0.00           H  
ATOM   2209  O2'   G    69      25.326   7.004  70.126  1.00  0.00           O  
ATOM   2210 HO2'   G    69      25.438   7.666  70.812  1.00  0.00           H  
ATOM   2211  O3'   G    69      27.279   4.748  69.883  1.00  0.00           O  
ATOM   2212  P     C    70      27.400   3.539  68.946  1.00  0.00           P  
ATOM   2213  OP1   C    70      26.982   2.298  69.663  1.00  0.00           O  
ATOM   2214  OP2   C    70      28.665   3.435  68.221  1.00  0.00           O  
ATOM   2215  O5'   C    70      26.340   3.729  67.899  1.00  0.00           O  
ATOM   2216  C5'   C    70      24.939   3.634  68.308  1.00  0.00           C  
ATOM   2217  H5'   C    70      24.946   4.307  69.165  1.00  0.00           H  
ATOM   2218 H5''   C    70      24.734   2.646  68.720  1.00  0.00           H  
ATOM   2219  C4'   C    70      23.904   3.983  67.248  1.00  0.00           C  
ATOM   2220  H4'   C    70      22.886   3.854  67.617  1.00  0.00           H  
ATOM   2221  O4'   C    70      24.074   5.328  66.685  1.00  0.00           O  
ATOM   2222  C1'   C    70      23.774   5.358  65.297  1.00  0.00           C  
ATOM   2223  H1'   C    70      23.029   6.135  65.122  1.00  0.00           H  
ATOM   2224  N1    C    70      24.974   5.592  64.417  1.00  0.00           N  
ATOM   2225  C6    C    70      26.247   5.687  64.869  1.00  0.00           C  
ATOM   2226  H6    C    70      26.447   5.566  65.924  1.00  0.00           H  
ATOM   2227  C5    C    70      27.277   5.973  64.056  1.00  0.00           C  
ATOM   2228  H5    C    70      28.269   5.967  64.482  1.00  0.00           H  
ATOM   2229  C4    C    70      26.963   6.229  62.699  1.00  0.00           C  
ATOM   2230  N4    C    70      27.919   6.303  61.813  1.00  0.00           N  
ATOM   2231  H41   C    70      28.880   6.111  62.060  1.00  0.00           H  
ATOM   2232  H42   C    70      27.616   6.221  60.853  1.00  0.00           H  
ATOM   2233  N3    C    70      25.759   6.223  62.236  1.00  0.00           N  
ATOM   2234  C2    C    70      24.676   6.010  63.082  1.00  0.00           C  
ATOM   2235  O2    C    70      23.511   6.217  62.656  1.00  0.00           O  
ATOM   2236  C3'   C    70      23.879   3.080  66.056  1.00  0.00           C  
ATOM   2237  H3'   C    70      24.905   3.050  65.691  1.00  0.00           H  
ATOM   2238  C2'   C    70      23.154   4.012  65.027  1.00  0.00           C  
ATOM   2239  H2'   C    70      23.434   3.608  64.055  1.00  0.00           H  
ATOM   2240  O2'   C    70      21.756   4.122  65.219  1.00  0.00           O  
ATOM   2241 HO2'   C    70      21.198   3.645  64.601  1.00  0.00           H  
ATOM   2242  O3'   C    70      23.430   1.760  66.330  1.00  0.00           O  
ATOM   2243  P     U    71      23.742   0.586  65.248  1.00  0.00           P  
ATOM   2244  OP1   U    71      23.299  -0.753  65.635  1.00  0.00           O  
ATOM   2245  OP2   U    71      25.143   0.686  64.735  1.00  0.00           O  
ATOM   2246  O5'   U    71      22.820   1.127  64.006  1.00  0.00           O  
ATOM   2247  C5'   U    71      21.388   1.127  63.955  1.00  0.00           C  
ATOM   2248  H5'   U    71      20.911   1.698  64.752  1.00  0.00           H  
ATOM   2249 H5''   U    71      21.101   0.083  64.080  1.00  0.00           H  
ATOM   2250  C4'   U    71      20.928   1.802  62.613  1.00  0.00           C  
ATOM   2251  H4'   U    71      19.847   1.926  62.561  1.00  0.00           H  
ATOM   2252  O4'   U    71      21.475   3.110  62.391  1.00  0.00           O  
ATOM   2253  C1'   U    71      21.873   3.211  60.983  1.00  0.00           C  
ATOM   2254  H1'   U    71      21.361   4.077  60.564  1.00  0.00           H  
ATOM   2255  N1    U    71      23.332   3.286  60.637  1.00  0.00           N  
ATOM   2256  C6    U    71      24.333   2.790  61.425  1.00  0.00           C  
ATOM   2257  H6    U    71      24.083   2.296  62.352  1.00  0.00           H  
ATOM   2258  C5    U    71      25.613   3.066  61.102  1.00  0.00           C  
ATOM   2259  H5    U    71      26.342   2.673  61.795  1.00  0.00           H  
ATOM   2260  C4    U    71      26.039   3.790  59.974  1.00  0.00           C  
ATOM   2261  O4    U    71      27.236   4.023  59.663  1.00  0.00           O  
ATOM   2262  N3    U    71      25.000   4.213  59.259  1.00  0.00           N  
ATOM   2263  H3    U    71      25.167   4.637  58.358  1.00  0.00           H  
ATOM   2264  C2    U    71      23.627   3.855  59.432  1.00  0.00           C  
ATOM   2265  O2    U    71      22.806   4.263  58.619  1.00  0.00           O  
ATOM   2266  C3'   U    71      21.373   0.910  61.420  1.00  0.00           C  
ATOM   2267  H3'   U    71      22.406   0.600  61.575  1.00  0.00           H  
ATOM   2268  C2'   U    71      21.340   1.987  60.314  1.00  0.00           C  
ATOM   2269  H2'   U    71      21.894   1.655  59.437  1.00  0.00           H  
ATOM   2270  O2'   U    71      20.069   2.306  59.745  1.00  0.00           O  
ATOM   2271 HO2'   U    71      19.577   1.485  59.674  1.00  0.00           H  
ATOM   2272  O3'   U    71      20.440  -0.168  61.240  1.00  0.00           O  
ATOM   2273  P     U    72      20.922  -1.607  60.820  1.00  0.00           P  
ATOM   2274  OP1   U    72      19.819  -2.556  60.963  1.00  0.00           O  
ATOM   2275  OP2   U    72      22.155  -1.888  61.575  1.00  0.00           O  
ATOM   2276  O5'   U    72      21.299  -1.422  59.303  1.00  0.00           O  
ATOM   2277  C5'   U    72      20.271  -1.260  58.303  1.00  0.00           C  
ATOM   2278  H5'   U    72      19.380  -0.742  58.658  1.00  0.00           H  
ATOM   2279 H5''   U    72      19.873  -2.229  58.002  1.00  0.00           H  
ATOM   2280  C4'   U    72      20.711  -0.478  57.113  1.00  0.00           C  
ATOM   2281  H4'   U    72      19.874  -0.018  56.588  1.00  0.00           H  
ATOM   2282  O4'   U    72      21.458   0.713  57.424  1.00  0.00           O  
ATOM   2283  C1'   U    72      22.335   1.068  56.352  1.00  0.00           C  
ATOM   2284  H1'   U    72      22.131   2.025  55.873  1.00  0.00           H  
ATOM   2285  N1    U    72      23.788   1.124  56.877  1.00  0.00           N  
ATOM   2286  C6    U    72      24.106   0.537  58.086  1.00  0.00           C  
ATOM   2287  H6    U    72      23.308   0.100  58.667  1.00  0.00           H  
ATOM   2288  C5    U    72      25.409   0.535  58.522  1.00  0.00           C  
ATOM   2289  H5    U    72      25.604   0.138  59.507  1.00  0.00           H  
ATOM   2290  C4    U    72      26.487   1.097  57.774  1.00  0.00           C  
ATOM   2291  O4    U    72      27.683   1.244  58.096  1.00  0.00           O  
ATOM   2292  N3    U    72      26.087   1.562  56.510  1.00  0.00           N  
ATOM   2293  H3    U    72      26.835   1.888  55.915  1.00  0.00           H  
ATOM   2294  C2    U    72      24.806   1.541  56.012  1.00  0.00           C  
ATOM   2295  O2    U    72      24.668   1.982  54.926  1.00  0.00           O  
ATOM   2296  C3'   U    72      21.678  -1.114  56.137  1.00  0.00           C  
ATOM   2297  H3'   U    72      22.528  -1.528  56.679  1.00  0.00           H  
ATOM   2298  C2'   U    72      22.155   0.079  55.232  1.00  0.00           C  
ATOM   2299  H2'   U    72      23.101  -0.115  54.728  1.00  0.00           H  
ATOM   2300  O2'   U    72      21.116   0.619  54.423  1.00  0.00           O  
ATOM   2301 HO2'   U    72      21.008   0.109  53.617  1.00  0.00           H  
ATOM   2302  O3'   U    72      20.961  -2.121  55.409  1.00  0.00           O  
ATOM   2303  P     U    73      21.672  -3.469  55.040  1.00  0.00           P  
ATOM   2304  OP1   U    73      20.720  -4.343  54.271  1.00  0.00           O  
ATOM   2305  OP2   U    73      22.186  -3.983  56.291  1.00  0.00           O  
ATOM   2306  O5'   U    73      22.882  -3.128  54.129  1.00  0.00           O  
ATOM   2307  C5'   U    73      22.741  -2.781  52.708  1.00  0.00           C  
ATOM   2308  H5'   U    73      21.933  -2.054  52.625  1.00  0.00           H  
ATOM   2309 H5''   U    73      22.463  -3.713  52.217  1.00  0.00           H  
ATOM   2310  C4'   U    73      23.981  -2.121  52.065  1.00  0.00           C  
ATOM   2311  H4'   U    73      23.659  -1.708  51.109  1.00  0.00           H  
ATOM   2312  O4'   U    73      24.437  -0.964  52.774  1.00  0.00           O  
ATOM   2313  C1'   U    73      25.855  -0.926  52.919  1.00  0.00           C  
ATOM   2314  H1'   U    73      26.235   0.008  52.505  1.00  0.00           H  
ATOM   2315  N1    U    73      26.496  -1.321  54.236  1.00  0.00           N  
ATOM   2316  C6    U    73      25.824  -1.841  55.236  1.00  0.00           C  
ATOM   2317  H6    U    73      24.765  -1.952  55.054  1.00  0.00           H  
ATOM   2318  C5    U    73      26.415  -2.199  56.377  1.00  0.00           C  
ATOM   2319  H5    U    73      25.805  -2.544  57.199  1.00  0.00           H  
ATOM   2320  C4    U    73      27.802  -1.850  56.602  1.00  0.00           C  
ATOM   2321  O4    U    73      28.413  -2.026  57.619  1.00  0.00           O  
ATOM   2322  N3    U    73      28.417  -1.265  55.576  1.00  0.00           N  
ATOM   2323  H3    U    73      29.384  -0.993  55.679  1.00  0.00           H  
ATOM   2324  C2    U    73      27.920  -1.111  54.292  1.00  0.00           C  
ATOM   2325  O2    U    73      28.651  -0.587  53.432  1.00  0.00           O  
ATOM   2326  C3'   U    73      25.179  -3.065  52.037  1.00  0.00           C  
ATOM   2327  H3'   U    73      25.251  -3.627  52.968  1.00  0.00           H  
ATOM   2328  C2'   U    73      26.376  -2.124  51.975  1.00  0.00           C  
ATOM   2329  H2'   U    73      27.301  -2.590  52.315  1.00  0.00           H  
ATOM   2330  O2'   U    73      26.637  -1.572  50.715  1.00  0.00           O  
ATOM   2331 HO2'   U    73      25.776  -1.460  50.304  1.00  0.00           H  
ATOM   2332  O3'   U    73      25.029  -3.991  50.973  1.00  0.00           O  
ATOM   2333  P     U    74      25.518  -5.492  51.234  1.00  0.00           P  
ATOM   2334  OP1   U    74      25.573  -6.226  49.909  1.00  0.00           O  
ATOM   2335  OP2   U    74      24.770  -6.073  52.385  1.00  0.00           O  
ATOM   2336  O5'   U    74      26.955  -5.250  51.669  1.00  0.00           O  
ATOM   2337  C5'   U    74      27.983  -4.804  50.861  1.00  0.00           C  
ATOM   2338  H5'   U    74      27.851  -3.830  50.389  1.00  0.00           H  
ATOM   2339 H5''   U    74      28.092  -5.506  50.034  1.00  0.00           H  
ATOM   2340  C4'   U    74      29.314  -4.758  51.633  1.00  0.00           C  
ATOM   2341  H4'   U    74      30.063  -4.383  50.935  1.00  0.00           H  
ATOM   2342  O4'   U    74      29.170  -3.995  52.840  1.00  0.00           O  
ATOM   2343  C1'   U    74      29.990  -4.563  53.809  1.00  0.00           C  
ATOM   2344  H1'   U    74      30.743  -3.799  54.002  1.00  0.00           H  
ATOM   2345  N1    U    74      29.299  -4.819  55.128  1.00  0.00           N  
ATOM   2346  C6    U    74      27.887  -4.966  55.067  1.00  0.00           C  
ATOM   2347  H6    U    74      27.373  -5.030  54.119  1.00  0.00           H  
ATOM   2348  C5    U    74      27.234  -5.437  56.154  1.00  0.00           C  
ATOM   2349  H5    U    74      26.183  -5.681  56.118  1.00  0.00           H  
ATOM   2350  C4    U    74      27.888  -5.633  57.416  1.00  0.00           C  
ATOM   2351  O4    U    74      27.367  -6.054  58.435  1.00  0.00           O  
ATOM   2352  N3    U    74      29.227  -5.224  57.452  1.00  0.00           N  
ATOM   2353  H3    U    74      29.748  -5.208  58.318  1.00  0.00           H  
ATOM   2354  C2    U    74      29.947  -4.797  56.379  1.00  0.00           C  
ATOM   2355  O2    U    74      31.137  -4.573  56.550  1.00  0.00           O  
ATOM   2356  C3'   U    74      29.663  -6.192  52.140  1.00  0.00           C  
ATOM   2357  H3'   U    74      28.723  -6.609  52.502  1.00  0.00           H  
ATOM   2358  C2'   U    74      30.629  -5.817  53.269  1.00  0.00           C  
ATOM   2359  H2'   U    74      30.570  -6.636  53.986  1.00  0.00           H  
ATOM   2360  O2'   U    74      31.921  -5.496  52.857  1.00  0.00           O  
ATOM   2361 HO2'   U    74      32.385  -6.309  52.644  1.00  0.00           H  
ATOM   2362  O3'   U    74      30.200  -6.954  51.091  1.00  0.00           O  
ATOM   2363  P    G3    75      30.656  -8.481  51.297  1.00  0.00           P  
ATOM   2364  OP1  G3    75      30.259  -9.216  50.112  1.00  0.00           O  
ATOM   2365  OP2  G3    75      30.142  -8.907  52.541  1.00  0.00           O  
ATOM   2366  O5'  G3    75      32.157  -8.269  51.524  1.00  0.00           O  
ATOM   2367  C5'  G3    75      32.979  -7.833  50.487  1.00  0.00           C  
ATOM   2368  H5'  G3    75      32.594  -6.875  50.137  1.00  0.00           H  
ATOM   2369 H5''  G3    75      32.946  -8.632  49.746  1.00  0.00           H  
ATOM   2370  C4'  G3    75      34.405  -7.737  50.989  1.00  0.00           C  
ATOM   2371  H4'  G3    75      34.992  -7.308  50.177  1.00  0.00           H  
ATOM   2372  O4'  G3    75      34.483  -6.859  52.061  1.00  0.00           O  
ATOM   2373  C1'  G3    75      35.621  -7.053  52.904  1.00  0.00           C  
ATOM   2374  H1'  G3    75      36.456  -6.402  52.643  1.00  0.00           H  
ATOM   2375  N9   G3    75      35.311  -6.818  54.355  1.00  0.00           N  
ATOM   2376  C8   G3    75      35.911  -5.902  55.219  1.00  0.00           C  
ATOM   2377  H8   G3    75      36.772  -5.313  54.940  1.00  0.00           H  
ATOM   2378  N7   G3    75      35.254  -5.594  56.308  1.00  0.00           N  
ATOM   2379  C5   G3    75      34.163  -6.507  56.177  1.00  0.00           C  
ATOM   2380  C6   G3    75      33.163  -6.901  57.152  1.00  0.00           C  
ATOM   2381  O6   G3    75      33.089  -6.555  58.309  1.00  0.00           O  
ATOM   2382  N1   G3    75      32.237  -7.777  56.749  1.00  0.00           N  
ATOM   2383  H1   G3    75      31.410  -7.908  57.314  1.00  0.00           H  
ATOM   2384  C2   G3    75      32.360  -8.482  55.549  1.00  0.00           C  
ATOM   2385  N2   G3    75      31.293  -9.156  55.217  1.00  0.00           N  
ATOM   2386  H21  G3    75      31.284  -9.283  54.215  1.00  0.00           H  
ATOM   2387  H22  G3    75      30.455  -9.118  55.780  1.00  0.00           H  
ATOM   2388  N3   G3    75      33.228  -8.190  54.613  1.00  0.00           N  
ATOM   2389  C4   G3    75      34.186  -7.199  54.966  1.00  0.00           C  
ATOM   2390  C3'  G3    75      34.933  -9.066  51.602  1.00  0.00           C  
ATOM   2391  H3'  G3    75      34.148  -9.674  52.052  1.00  0.00           H  
ATOM   2392  C2'  G3    75      35.947  -8.540  52.683  1.00  0.00           C  
ATOM   2393  H2'  G3    75      35.957  -9.206  53.546  1.00  0.00           H  
ATOM   2394  O2'  G3    75      37.257  -8.433  52.128  1.00  0.00           O  
ATOM   2395 HO2'  G3    75      37.561  -9.243  51.714  1.00  0.00           H  
ATOM   2396  O3'  G3    75      35.591  -9.806  50.604  1.00  0.00           O  
ATOM   2397 HO3'  G3    75      35.629 -10.691  50.975  1.00  0.00           H  
TER    2398       G3    75 
END
