# Supplementary material for: Modeling the structure of the frameshift-stimulatory pseudoknot in SARS-CoV-2 reveals multiple possible conformers
Source: PLoS Comput Biol. 2021 Jan 19;17(1):e1008603. doi: 10.1371/journal.pcbi.1008603 (PMC7845960; doi:10.1371/journal.pcbi.1008603)
Supplement: S1 Data — Files in.pdb format for each of the model structures presented in the manuscript are included in an archived.zip folder. The files corresponding to the structures shown in Figs 3B, 3E, 3H, 4B, 4E, 4H, 5B, 6A–6F, and 7A–7G are named FigNX_1.pdb, where N is the figure number and X is the letter for the figure panel. These structures represent the most populated of the clusters found in the corresponding MD simulations. The structures of the second- and third-most populated clusters from each of the simulations are in the files named FigNX_2.pdb and FigNX_3.pdb, respectively. (ZIP) [file pcbi.1008603.s006.zip › Fig6B_3.pdb]

ATOM      1 HO5'  U5     1      44.095  44.340  40.456  1.00  0.00           H  
ATOM      2  O5'  U5     1      43.938  45.085  41.042  1.00  0.00           O  
ATOM      3  C5'  U5     1      45.083  45.275  41.904  1.00  0.00           C  
ATOM      4  H5'  U5     1      45.808  45.875  41.353  1.00  0.00           H  
ATOM      5 H5''  U5     1      45.595  44.333  42.102  1.00  0.00           H  
ATOM      6  C4'  U5     1      44.676  45.973  43.181  1.00  0.00           C  
ATOM      7  H4'  U5     1      45.458  46.366  43.832  1.00  0.00           H  
ATOM      8  O4'  U5     1      43.917  47.163  42.825  1.00  0.00           O  
ATOM      9  C1'  U5     1      43.112  47.506  43.980  1.00  0.00           C  
ATOM     10  H1'  U5     1      43.668  48.229  44.577  1.00  0.00           H  
ATOM     11  N1   U5     1      41.827  48.153  43.547  1.00  0.00           N  
ATOM     12  C6   U5     1      41.085  47.783  42.400  1.00  0.00           C  
ATOM     13  H6   U5     1      41.205  46.884  41.814  1.00  0.00           H  
ATOM     14  C5   U5     1      40.029  48.545  41.975  1.00  0.00           C  
ATOM     15  H5   U5     1      39.455  48.137  41.156  1.00  0.00           H  
ATOM     16  C4   U5     1      39.538  49.654  42.718  1.00  0.00           C  
ATOM     17  O4   U5     1      38.435  50.155  42.617  1.00  0.00           O  
ATOM     18  N3   U5     1      40.286  49.881  43.845  1.00  0.00           N  
ATOM     19  H3   U5     1      39.819  50.373  44.592  1.00  0.00           H  
ATOM     20  C2   U5     1      41.426  49.250  44.285  1.00  0.00           C  
ATOM     21  O2   U5     1      42.027  49.695  45.275  1.00  0.00           O  
ATOM     22  C3'  U5     1      43.658  45.169  43.915  1.00  0.00           C  
ATOM     23  H3'  U5     1      42.996  44.684  43.197  1.00  0.00           H  
ATOM     24  C2'  U5     1      42.846  46.160  44.667  1.00  0.00           C  
ATOM     25  H2'  U5     1      41.803  45.843  44.653  1.00  0.00           H  
ATOM     26  O2'  U5     1      43.262  46.346  46.013  1.00  0.00           O  
ATOM     27 HO2'  U5     1      43.016  45.652  46.630  1.00  0.00           H  
ATOM     28  O3'  U5     1      44.270  44.189  44.807  1.00  0.00           O  
ATOM     29  P     U     2      43.489  43.136  45.605  1.00  0.00           P  
ATOM     30  OP1   U     2      44.445  42.142  45.987  1.00  0.00           O  
ATOM     31  OP2   U     2      42.251  42.737  44.892  1.00  0.00           O  
ATOM     32  O5'   U     2      43.041  43.942  46.927  1.00  0.00           O  
ATOM     33  C5'   U     2      43.951  44.054  48.036  1.00  0.00           C  
ATOM     34  H5'   U     2      44.783  44.693  47.742  1.00  0.00           H  
ATOM     35 H5''   U     2      44.371  43.089  48.321  1.00  0.00           H  
ATOM     36  C4'   U     2      43.204  44.700  49.163  1.00  0.00           C  
ATOM     37  H4'   U     2      43.834  44.765  50.050  1.00  0.00           H  
ATOM     38  O4'   U     2      42.691  46.002  48.892  1.00  0.00           O  
ATOM     39  C1'   U     2      41.529  46.173  49.635  1.00  0.00           C  
ATOM     40  H1'   U     2      41.467  47.054  50.274  1.00  0.00           H  
ATOM     41  N1    U     2      40.616  46.513  48.492  1.00  0.00           N  
ATOM     42  C6    U     2      40.112  45.655  47.596  1.00  0.00           C  
ATOM     43  H6    U     2      40.252  44.602  47.791  1.00  0.00           H  
ATOM     44  C5    U     2      39.331  46.081  46.542  1.00  0.00           C  
ATOM     45  H5    U     2      38.838  45.371  45.895  1.00  0.00           H  
ATOM     46  C4    U     2      39.248  47.517  46.198  1.00  0.00           C  
ATOM     47  O4    U     2      38.638  47.925  45.189  1.00  0.00           O  
ATOM     48  N3    U     2      39.936  48.326  47.079  1.00  0.00           N  
ATOM     49  H3    U     2      39.961  49.323  46.922  1.00  0.00           H  
ATOM     50  C2    U     2      40.531  47.914  48.244  1.00  0.00           C  
ATOM     51  O2    U     2      40.871  48.801  49.048  1.00  0.00           O  
ATOM     52  C3'   U     2      42.187  43.829  49.823  1.00  0.00           C  
ATOM     53  H3'   U     2      41.691  43.188  49.095  1.00  0.00           H  
ATOM     54  C2'   U     2      41.299  44.875  50.458  1.00  0.00           C  
ATOM     55  H2'   U     2      40.263  44.543  50.530  1.00  0.00           H  
ATOM     56  O2'   U     2      41.731  45.110  51.788  1.00  0.00           O  
ATOM     57 HO2'   U     2      41.958  44.318  52.280  1.00  0.00           H  
ATOM     58  O3'   U     2      42.823  42.951  50.782  1.00  0.00           O  
ATOM     59  P     U     3      42.012  41.826  51.564  1.00  0.00           P  
ATOM     60  OP1   U     3      42.991  40.713  51.791  1.00  0.00           O  
ATOM     61  OP2   U     3      40.826  41.592  50.660  1.00  0.00           O  
ATOM     62  O5'   U     3      41.616  42.645  52.954  1.00  0.00           O  
ATOM     63  C5'   U     3      42.580  42.791  54.008  1.00  0.00           C  
ATOM     64  H5'   U     3      43.342  43.502  53.690  1.00  0.00           H  
ATOM     65 H5''   U     3      43.070  41.873  54.334  1.00  0.00           H  
ATOM     66  C4'   U     3      41.858  43.360  55.225  1.00  0.00           C  
ATOM     67  H4'   U     3      42.626  43.637  55.948  1.00  0.00           H  
ATOM     68  O4'   U     3      41.021  44.461  54.880  1.00  0.00           O  
ATOM     69  C1'   U     3      39.997  44.533  55.827  1.00  0.00           C  
ATOM     70  H1'   U     3      40.081  45.423  56.451  1.00  0.00           H  
ATOM     71  N1    U     3      38.614  44.529  55.254  1.00  0.00           N  
ATOM     72  C6    U     3      38.365  44.004  54.008  1.00  0.00           C  
ATOM     73  H6    U     3      39.230  43.546  53.549  1.00  0.00           H  
ATOM     74  C5    U     3      37.122  44.232  53.414  1.00  0.00           C  
ATOM     75  H5    U     3      36.966  43.911  52.395  1.00  0.00           H  
ATOM     76  C4    U     3      36.083  44.902  54.160  1.00  0.00           C  
ATOM     77  O4    U     3      34.950  45.173  53.763  1.00  0.00           O  
ATOM     78  N3    U     3      36.438  45.290  55.450  1.00  0.00           N  
ATOM     79  H3    U     3      35.665  45.680  55.970  1.00  0.00           H  
ATOM     80  C2    U     3      37.607  44.979  56.032  1.00  0.00           C  
ATOM     81  O2    U     3      37.798  45.289  57.218  1.00  0.00           O  
ATOM     82  C3'   U     3      40.944  42.395  55.905  1.00  0.00           C  
ATOM     83  H3'   U     3      40.347  41.903  55.137  1.00  0.00           H  
ATOM     84  C2'   U     3      40.096  43.374  56.774  1.00  0.00           C  
ATOM     85  H2'   U     3      39.109  42.954  56.968  1.00  0.00           H  
ATOM     86  O2'   U     3      40.639  43.803  58.013  1.00  0.00           O  
ATOM     87 HO2'   U     3      40.636  43.006  58.549  1.00  0.00           H  
ATOM     88  O3'   U     3      41.748  41.478  56.621  1.00  0.00           O  
ATOM     89  P     G     4      41.066  40.419  57.522  1.00  0.00           P  
ATOM     90  OP1   G     4      41.965  39.241  57.766  1.00  0.00           O  
ATOM     91  OP2   G     4      39.767  40.022  57.035  1.00  0.00           O  
ATOM     92  O5'   G     4      40.898  41.230  58.927  1.00  0.00           O  
ATOM     93  C5'   G     4      41.964  41.572  59.779  1.00  0.00           C  
ATOM     94  H5'   G     4      42.552  42.376  59.337  1.00  0.00           H  
ATOM     95 H5''   G     4      42.551  40.670  59.955  1.00  0.00           H  
ATOM     96  C4'   G     4      41.561  42.167  61.043  1.00  0.00           C  
ATOM     97  H4'   G     4      42.467  42.321  61.628  1.00  0.00           H  
ATOM     98  O4'   G     4      40.774  43.431  60.909  1.00  0.00           O  
ATOM     99  C1'   G     4      39.786  43.489  61.953  1.00  0.00           C  
ATOM    100  H1'   G     4      39.923  44.388  62.555  1.00  0.00           H  
ATOM    101  N9    G     4      38.453  43.527  61.323  1.00  0.00           N  
ATOM    102  C8    G     4      37.996  43.051  60.129  1.00  0.00           C  
ATOM    103  H8    G     4      38.654  42.532  59.448  1.00  0.00           H  
ATOM    104  N7    G     4      36.767  43.387  59.846  1.00  0.00           N  
ATOM    105  C5    G     4      36.320  44.133  60.979  1.00  0.00           C  
ATOM    106  C6    G     4      35.082  44.815  61.280  1.00  0.00           C  
ATOM    107  O6    G     4      34.025  44.908  60.628  1.00  0.00           O  
ATOM    108  N1    G     4      35.180  45.427  62.535  1.00  0.00           N  
ATOM    109  H1    G     4      34.338  45.853  62.896  1.00  0.00           H  
ATOM    110  C2    G     4      36.264  45.452  63.339  1.00  0.00           C  
ATOM    111  N2    G     4      36.259  46.091  64.456  1.00  0.00           N  
ATOM    112  H21   G     4      37.085  45.994  65.030  1.00  0.00           H  
ATOM    113  H22   G     4      35.350  46.392  64.779  1.00  0.00           H  
ATOM    114  N3    G     4      37.439  44.839  63.029  1.00  0.00           N  
ATOM    115  C4    G     4      37.369  44.146  61.893  1.00  0.00           C  
ATOM    116  C3'   G     4      40.671  41.186  61.814  1.00  0.00           C  
ATOM    117  H3'   G     4      39.782  40.906  61.248  1.00  0.00           H  
ATOM    118  C2'   G     4      40.175  42.203  62.805  1.00  0.00           C  
ATOM    119  H2'   G     4      39.293  41.747  63.254  1.00  0.00           H  
ATOM    120  O2'   G     4      41.149  42.564  63.866  1.00  0.00           O  
ATOM    121 HO2'   G     4      41.886  43.037  63.473  1.00  0.00           H  
ATOM    122  O3'   G     4      41.295  40.066  62.295  1.00  0.00           O  
ATOM    123  P     C     5      40.354  38.844  62.702  1.00  0.00           P  
ATOM    124  OP1   C     5      41.244  37.817  63.295  1.00  0.00           O  
ATOM    125  OP2   C     5      39.498  38.562  61.522  1.00  0.00           O  
ATOM    126  O5'   C     5      39.374  39.353  63.811  1.00  0.00           O  
ATOM    127  C5'   C     5      39.822  39.566  65.114  1.00  0.00           C  
ATOM    128  H5'   C     5      40.759  40.121  65.063  1.00  0.00           H  
ATOM    129 H5''   C     5      40.066  38.635  65.626  1.00  0.00           H  
ATOM    130  C4'   C     5      38.780  40.202  66.076  1.00  0.00           C  
ATOM    131  H4'   C     5      39.249  40.437  67.032  1.00  0.00           H  
ATOM    132  O4'   C     5      38.187  41.400  65.496  1.00  0.00           O  
ATOM    133  C1'   C     5      36.841  41.473  65.836  1.00  0.00           C  
ATOM    134  H1'   C     5      36.617  42.337  66.462  1.00  0.00           H  
ATOM    135  N1    C     5      35.988  41.663  64.630  1.00  0.00           N  
ATOM    136  C6    C     5      36.280  40.900  63.516  1.00  0.00           C  
ATOM    137  H6    C     5      37.127  40.231  63.525  1.00  0.00           H  
ATOM    138  C5    C     5      35.455  40.983  62.441  1.00  0.00           C  
ATOM    139  H5    C     5      35.655  40.363  61.580  1.00  0.00           H  
ATOM    140  C4    C     5      34.320  41.869  62.488  1.00  0.00           C  
ATOM    141  N4    C     5      33.402  41.935  61.545  1.00  0.00           N  
ATOM    142  H41   C     5      32.711  42.672  61.551  1.00  0.00           H  
ATOM    143  H42   C     5      33.716  41.607  60.643  1.00  0.00           H  
ATOM    144  N3    C     5      34.124  42.670  63.515  1.00  0.00           N  
ATOM    145  C2    C     5      34.953  42.607  64.603  1.00  0.00           C  
ATOM    146  O2    C     5      34.805  43.439  65.482  1.00  0.00           O  
ATOM    147  C3'   C     5      37.597  39.272  66.289  1.00  0.00           C  
ATOM    148  H3'   C     5      37.472  38.682  65.381  1.00  0.00           H  
ATOM    149  C2'   C     5      36.416  40.170  66.628  1.00  0.00           C  
ATOM    150  H2'   C     5      35.421  39.783  66.408  1.00  0.00           H  
ATOM    151  O2'   C     5      36.486  40.655  67.975  1.00  0.00           O  
ATOM    152 HO2'   C     5      37.103  40.055  68.401  1.00  0.00           H  
ATOM    153  O3'   C     5      37.975  38.410  67.358  1.00  0.00           O  
ATOM    154  P     G     6      36.956  37.285  67.851  1.00  0.00           P  
ATOM    155  OP1   G     6      37.676  36.235  68.592  1.00  0.00           O  
ATOM    156  OP2   G     6      36.029  36.833  66.728  1.00  0.00           O  
ATOM    157  O5'   G     6      36.047  38.049  68.784  1.00  0.00           O  
ATOM    158  C5'   G     6      36.266  38.008  70.226  1.00  0.00           C  
ATOM    159  H5'   G     6      37.230  38.377  70.575  1.00  0.00           H  
ATOM    160 H5''   G     6      36.122  36.955  70.468  1.00  0.00           H  
ATOM    161  C4'   G     6      35.279  38.814  71.050  1.00  0.00           C  
ATOM    162  H4'   G     6      35.627  38.830  72.083  1.00  0.00           H  
ATOM    163  O4'   G     6      35.083  40.173  70.604  1.00  0.00           O  
ATOM    164  C1'   G     6      33.752  40.522  70.902  1.00  0.00           C  
ATOM    165  H1'   G     6      33.804  41.387  71.563  1.00  0.00           H  
ATOM    166  N9    G     6      32.986  40.861  69.708  1.00  0.00           N  
ATOM    167  C8    G     6      33.082  40.308  68.475  1.00  0.00           C  
ATOM    168  H8    G     6      33.800  39.540  68.230  1.00  0.00           H  
ATOM    169  N7    G     6      32.238  40.798  67.574  1.00  0.00           N  
ATOM    170  C5    G     6      31.513  41.721  68.320  1.00  0.00           C  
ATOM    171  C6    G     6      30.306  42.372  67.971  1.00  0.00           C  
ATOM    172  O6    G     6      29.770  42.382  66.839  1.00  0.00           O  
ATOM    173  N1    G     6      29.713  43.030  68.977  1.00  0.00           N  
ATOM    174  H1    G     6      28.760  43.301  68.779  1.00  0.00           H  
ATOM    175  C2    G     6      30.190  43.033  70.276  1.00  0.00           C  
ATOM    176  N2    G     6      29.418  43.540  71.194  1.00  0.00           N  
ATOM    177  H21   G     6      29.563  43.283  72.160  1.00  0.00           H  
ATOM    178  H22   G     6      28.508  43.800  70.842  1.00  0.00           H  
ATOM    179  N3    G     6      31.378  42.472  70.617  1.00  0.00           N  
ATOM    180  C4    G     6      31.970  41.741  69.636  1.00  0.00           C  
ATOM    181  C3'   G     6      33.874  38.221  71.031  1.00  0.00           C  
ATOM    182  H3'   G     6      33.531  38.225  69.997  1.00  0.00           H  
ATOM    183  C2'   G     6      33.073  39.370  71.648  1.00  0.00           C  
ATOM    184  H2'   G     6      32.001  39.367  71.451  1.00  0.00           H  
ATOM    185  O2'   G     6      33.382  39.586  73.059  1.00  0.00           O  
ATOM    186 HO2'   G     6      32.857  38.947  73.548  1.00  0.00           H  
ATOM    187  O3'   G     6      33.764  36.942  71.545  1.00  0.00           O  
ATOM    188  P     G     7      32.552  36.081  71.075  1.00  0.00           P  
ATOM    189  OP1   G     7      32.721  34.796  71.728  1.00  0.00           O  
ATOM    190  OP2   G     7      32.453  36.186  69.610  1.00  0.00           O  
ATOM    191  O5'   G     7      31.226  36.646  71.821  1.00  0.00           O  
ATOM    192  C5'   G     7      31.005  36.615  73.194  1.00  0.00           C  
ATOM    193  H5'   G     7      31.920  36.980  73.659  1.00  0.00           H  
ATOM    194 H5''   G     7      30.752  35.627  73.577  1.00  0.00           H  
ATOM    195  C4'   G     7      29.896  37.636  73.565  1.00  0.00           C  
ATOM    196  H4'   G     7      29.851  37.682  74.653  1.00  0.00           H  
ATOM    197  O4'   G     7      30.086  38.950  72.879  1.00  0.00           O  
ATOM    198  C1'   G     7      28.935  39.566  72.491  1.00  0.00           C  
ATOM    199  H1'   G     7      28.804  40.590  72.843  1.00  0.00           H  
ATOM    200  N9    G     7      28.870  39.596  70.966  1.00  0.00           N  
ATOM    201  C8    G     7      29.624  38.944  70.023  1.00  0.00           C  
ATOM    202  H8    G     7      30.568  38.462  70.230  1.00  0.00           H  
ATOM    203  N7    G     7      29.226  39.157  68.815  1.00  0.00           N  
ATOM    204  C5    G     7      28.053  39.862  68.952  1.00  0.00           C  
ATOM    205  C6    G     7      27.129  40.319  67.981  1.00  0.00           C  
ATOM    206  O6    G     7      27.207  40.174  66.788  1.00  0.00           O  
ATOM    207  N1    G     7      26.053  40.995  68.504  1.00  0.00           N  
ATOM    208  H1    G     7      25.499  41.550  67.869  1.00  0.00           H  
ATOM    209  C2    G     7      25.889  41.216  69.806  1.00  0.00           C  
ATOM    210  N2    G     7      24.863  41.895  70.191  1.00  0.00           N  
ATOM    211  H21   G     7      24.834  42.286  71.122  1.00  0.00           H  
ATOM    212  H22   G     7      24.219  42.187  69.470  1.00  0.00           H  
ATOM    213  N3    G     7      26.821  40.934  70.770  1.00  0.00           N  
ATOM    214  C4    G     7      27.862  40.209  70.327  1.00  0.00           C  
ATOM    215  C3'   G     7      28.441  37.304  73.140  1.00  0.00           C  
ATOM    216  H3'   G     7      28.325  36.871  72.147  1.00  0.00           H  
ATOM    217  C2'   G     7      27.746  38.691  73.087  1.00  0.00           C  
ATOM    218  H2'   G     7      26.793  38.581  72.570  1.00  0.00           H  
ATOM    219  O2'   G     7      27.487  39.112  74.434  1.00  0.00           O  
ATOM    220 HO2'   G     7      27.164  38.330  74.886  1.00  0.00           H  
ATOM    221  O3'   G     7      27.751  36.486  74.101  1.00  0.00           O  
ATOM    222  P     U     8      26.476  35.528  73.706  1.00  0.00           P  
ATOM    223  OP1   U     8      25.783  35.090  74.898  1.00  0.00           O  
ATOM    224  OP2   U     8      26.988  34.470  72.845  1.00  0.00           O  
ATOM    225  O5'   U     8      25.391  36.305  72.888  1.00  0.00           O  
ATOM    226  C5'   U     8      24.492  37.302  73.514  1.00  0.00           C  
ATOM    227  H5'   U     8      24.993  38.071  74.102  1.00  0.00           H  
ATOM    228 H5''   U     8      23.830  36.730  74.165  1.00  0.00           H  
ATOM    229  C4'   U     8      23.518  37.991  72.592  1.00  0.00           C  
ATOM    230  H4'   U     8      22.892  38.643  73.202  1.00  0.00           H  
ATOM    231  O4'   U     8      24.141  38.854  71.579  1.00  0.00           O  
ATOM    232  C1'   U     8      23.377  38.856  70.410  1.00  0.00           C  
ATOM    233  H1'   U     8      23.043  39.881  70.246  1.00  0.00           H  
ATOM    234  N1    U     8      24.163  38.335  69.255  1.00  0.00           N  
ATOM    235  C6    U     8      25.349  37.587  69.398  1.00  0.00           C  
ATOM    236  H6    U     8      25.622  37.313  70.406  1.00  0.00           H  
ATOM    237  C5    U     8      26.069  37.165  68.326  1.00  0.00           C  
ATOM    238  H5    U     8      26.956  36.560  68.444  1.00  0.00           H  
ATOM    239  C4    U     8      25.619  37.526  66.956  1.00  0.00           C  
ATOM    240  O4    U     8      26.122  36.949  65.996  1.00  0.00           O  
ATOM    241  N3    U     8      24.528  38.429  66.923  1.00  0.00           N  
ATOM    242  H3    U     8      24.157  38.528  65.989  1.00  0.00           H  
ATOM    243  C2    U     8      23.772  38.786  68.027  1.00  0.00           C  
ATOM    244  O2    U     8      22.692  39.408  67.857  1.00  0.00           O  
ATOM    245  C3'   U     8      22.632  37.033  71.789  1.00  0.00           C  
ATOM    246  H3'   U     8      23.253  36.209  71.438  1.00  0.00           H  
ATOM    247  C2'   U     8      22.188  38.038  70.643  1.00  0.00           C  
ATOM    248  H2'   U     8      21.840  37.533  69.742  1.00  0.00           H  
ATOM    249  O2'   U     8      21.273  38.950  71.188  1.00  0.00           O  
ATOM    250 HO2'   U     8      20.568  39.038  70.541  1.00  0.00           H  
ATOM    251  O3'   U     8      21.532  36.659  72.571  1.00  0.00           O  
ATOM    252  P     G     9      20.873  35.327  72.282  1.00  0.00           P  
ATOM    253  OP1   G     9      19.787  35.209  73.280  1.00  0.00           O  
ATOM    254  OP2   G     9      21.910  34.287  72.144  1.00  0.00           O  
ATOM    255  O5'   G     9      20.177  35.328  70.850  1.00  0.00           O  
ATOM    256  C5'   G     9      18.862  35.851  70.726  1.00  0.00           C  
ATOM    257  H5'   G     9      18.762  36.807  71.240  1.00  0.00           H  
ATOM    258 H5''   G     9      18.261  35.104  71.245  1.00  0.00           H  
ATOM    259  C4'   G     9      18.378  35.902  69.254  1.00  0.00           C  
ATOM    260  H4'   G     9      17.332  36.209  69.267  1.00  0.00           H  
ATOM    261  O4'   G     9      19.096  36.858  68.513  1.00  0.00           O  
ATOM    262  C1'   G     9      19.099  36.468  67.119  1.00  0.00           C  
ATOM    263  H1'   G     9      18.512  37.201  66.566  1.00  0.00           H  
ATOM    264  N9    G     9      20.468  36.401  66.520  1.00  0.00           N  
ATOM    265  C8    G     9      21.626  36.005  67.111  1.00  0.00           C  
ATOM    266  H8    G     9      21.613  35.796  68.171  1.00  0.00           H  
ATOM    267  N7    G     9      22.660  35.824  66.348  1.00  0.00           N  
ATOM    268  C5    G     9      22.102  36.138  65.079  1.00  0.00           C  
ATOM    269  C6    G     9      22.653  36.160  63.739  1.00  0.00           C  
ATOM    270  O6    G     9      23.822  35.881  63.414  1.00  0.00           O  
ATOM    271  N1    G     9      21.824  36.459  62.759  1.00  0.00           N  
ATOM    272  H1    G     9      22.132  36.526  61.799  1.00  0.00           H  
ATOM    273  C2    G     9      20.509  36.600  62.986  1.00  0.00           C  
ATOM    274  N2    G     9      19.816  36.932  61.980  1.00  0.00           N  
ATOM    275  H21   G     9      20.278  37.080  61.094  1.00  0.00           H  
ATOM    276  H22   G     9      18.837  36.982  62.222  1.00  0.00           H  
ATOM    277  N3    G     9      19.873  36.642  64.160  1.00  0.00           N  
ATOM    278  C4    G     9      20.789  36.475  65.191  1.00  0.00           C  
ATOM    279  C3'   G     9      18.575  34.603  68.568  1.00  0.00           C  
ATOM    280  H3'   G     9      19.579  34.221  68.751  1.00  0.00           H  
ATOM    281  C2'   G     9      18.348  35.155  67.134  1.00  0.00           C  
ATOM    282  H2'   G     9      18.785  34.500  66.380  1.00  0.00           H  
ATOM    283  O2'   G     9      17.034  35.538  66.717  1.00  0.00           O  
ATOM    284 HO2'   G     9      16.454  34.894  67.130  1.00  0.00           H  
ATOM    285  O3'   G     9      17.581  33.597  68.880  1.00  0.00           O  
ATOM    286  P     U    10      17.619  32.128  68.288  1.00  0.00           P  
ATOM    287  OP1   U    10      16.348  31.556  68.667  1.00  0.00           O  
ATOM    288  OP2   U    10      18.840  31.459  68.685  1.00  0.00           O  
ATOM    289  O5'   U    10      17.684  32.204  66.732  1.00  0.00           O  
ATOM    290  C5'   U    10      16.445  32.413  66.004  1.00  0.00           C  
ATOM    291  H5'   U    10      15.976  33.331  66.359  1.00  0.00           H  
ATOM    292 H5''   U    10      15.828  31.549  66.249  1.00  0.00           H  
ATOM    293  C4'   U    10      16.864  32.584  64.528  1.00  0.00           C  
ATOM    294  H4'   U    10      16.027  33.020  63.983  1.00  0.00           H  
ATOM    295  O4'   U    10      17.914  33.556  64.471  1.00  0.00           O  
ATOM    296  C1'   U    10      18.677  33.334  63.269  1.00  0.00           C  
ATOM    297  H1'   U    10      18.491  34.217  62.657  1.00  0.00           H  
ATOM    298  N1    U    10      20.138  33.168  63.536  1.00  0.00           N  
ATOM    299  C6    U    10      20.688  32.789  64.764  1.00  0.00           C  
ATOM    300  H6    U    10      20.073  32.626  65.637  1.00  0.00           H  
ATOM    301  C5    U    10      22.024  32.564  64.851  1.00  0.00           C  
ATOM    302  H5    U    10      22.543  32.268  65.751  1.00  0.00           H  
ATOM    303  C4    U    10      22.939  32.663  63.729  1.00  0.00           C  
ATOM    304  O4    U    10      24.110  32.565  63.834  1.00  0.00           O  
ATOM    305  N3    U    10      22.335  33.063  62.575  1.00  0.00           N  
ATOM    306  H3    U    10      22.905  33.133  61.744  1.00  0.00           H  
ATOM    307  C2    U    10      20.995  33.309  62.389  1.00  0.00           C  
ATOM    308  O2    U    10      20.538  33.529  61.257  1.00  0.00           O  
ATOM    309  C3'   U    10      17.380  31.387  63.806  1.00  0.00           C  
ATOM    310  H3'   U    10      18.169  30.912  64.388  1.00  0.00           H  
ATOM    311  C2'   U    10      18.048  32.100  62.629  1.00  0.00           C  
ATOM    312  H2'   U    10      18.762  31.397  62.198  1.00  0.00           H  
ATOM    313  O2'   U    10      17.115  32.422  61.547  1.00  0.00           O  
ATOM    314 HO2'   U    10      17.613  32.582  60.742  1.00  0.00           H  
ATOM    315  O3'   U    10      16.389  30.513  63.322  1.00  0.00           O  
ATOM    316  P     A    11      16.720  29.047  62.842  1.00  0.00           P  
ATOM    317  OP1   A    11      15.449  28.341  62.799  1.00  0.00           O  
ATOM    318  OP2   A    11      17.710  28.535  63.770  1.00  0.00           O  
ATOM    319  O5'   A    11      17.366  29.198  61.415  1.00  0.00           O  
ATOM    320  C5'   A    11      16.620  29.421  60.204  1.00  0.00           C  
ATOM    321  H5'   A    11      15.958  30.269  60.373  1.00  0.00           H  
ATOM    322 H5''   A    11      16.034  28.532  59.971  1.00  0.00           H  
ATOM    323  C4'   A    11      17.627  29.818  59.134  1.00  0.00           C  
ATOM    324  H4'   A    11      16.995  30.163  58.316  1.00  0.00           H  
ATOM    325  O4'   A    11      18.478  30.938  59.557  1.00  0.00           O  
ATOM    326  C1'   A    11      19.692  30.838  58.768  1.00  0.00           C  
ATOM    327  H1'   A    11      19.831  31.746  58.181  1.00  0.00           H  
ATOM    328  N9    A    11      20.870  30.593  59.684  1.00  0.00           N  
ATOM    329  C8    A    11      20.918  30.099  60.981  1.00  0.00           C  
ATOM    330  H8    A    11      20.099  29.794  61.616  1.00  0.00           H  
ATOM    331  N7    A    11      22.082  29.929  61.516  1.00  0.00           N  
ATOM    332  C5    A    11      22.902  30.364  60.394  1.00  0.00           C  
ATOM    333  C6    A    11      24.319  30.392  60.224  1.00  0.00           C  
ATOM    334  N6    A    11      25.204  30.158  61.056  1.00  0.00           N  
ATOM    335  H61   A    11      25.007  29.896  62.012  1.00  0.00           H  
ATOM    336  H62   A    11      26.184  30.288  60.850  1.00  0.00           H  
ATOM    337  N1    A    11      24.820  30.853  59.075  1.00  0.00           N  
ATOM    338  C2    A    11      23.957  31.206  58.154  1.00  0.00           C  
ATOM    339  H2    A    11      24.365  31.597  57.234  1.00  0.00           H  
ATOM    340  N3    A    11      22.642  31.124  58.121  1.00  0.00           N  
ATOM    341  C4    A    11      22.176  30.750  59.330  1.00  0.00           C  
ATOM    342  C3'   A    11      18.537  28.711  58.578  1.00  0.00           C  
ATOM    343  H3'   A    11      19.078  28.135  59.329  1.00  0.00           H  
ATOM    344  C2'   A    11      19.499  29.638  57.828  1.00  0.00           C  
ATOM    345  H2'   A    11      20.390  29.055  57.595  1.00  0.00           H  
ATOM    346  O2'   A    11      19.005  30.168  56.650  1.00  0.00           O  
ATOM    347 HO2'   A    11      18.301  29.638  56.270  1.00  0.00           H  
ATOM    348  O3'   A    11      17.905  27.880  57.648  1.00  0.00           O  
ATOM    349  P     A    12      18.450  26.459  57.279  1.00  0.00           P  
ATOM    350  OP1   A    12      17.315  26.014  56.509  1.00  0.00           O  
ATOM    351  OP2   A    12      18.885  25.799  58.556  1.00  0.00           O  
ATOM    352  O5'   A    12      19.739  26.749  56.323  1.00  0.00           O  
ATOM    353  C5'   A    12      19.552  27.398  55.084  1.00  0.00           C  
ATOM    354  H5'   A    12      18.939  28.299  55.083  1.00  0.00           H  
ATOM    355 H5''   A    12      19.223  26.615  54.402  1.00  0.00           H  
ATOM    356  C4'   A    12      20.869  27.969  54.534  1.00  0.00           C  
ATOM    357  H4'   A    12      20.843  28.467  53.565  1.00  0.00           H  
ATOM    358  O4'   A    12      21.534  28.859  55.473  1.00  0.00           O  
ATOM    359  C1'   A    12      22.914  28.674  55.425  1.00  0.00           C  
ATOM    360  H1'   A    12      23.372  29.632  55.179  1.00  0.00           H  
ATOM    361  N9    A    12      23.404  28.058  56.737  1.00  0.00           N  
ATOM    362  C8    A    12      22.659  27.519  57.737  1.00  0.00           C  
ATOM    363  H8    A    12      21.606  27.398  57.530  1.00  0.00           H  
ATOM    364  N7    A    12      23.330  27.246  58.823  1.00  0.00           N  
ATOM    365  C5    A    12      24.608  27.596  58.493  1.00  0.00           C  
ATOM    366  C6    A    12      25.809  27.590  59.199  1.00  0.00           C  
ATOM    367  N6    A    12      26.020  27.299  60.485  1.00  0.00           N  
ATOM    368  H61   A    12      26.990  27.439  60.726  1.00  0.00           H  
ATOM    369  H62   A    12      25.343  26.844  61.081  1.00  0.00           H  
ATOM    370  N1    A    12      26.931  28.054  58.585  1.00  0.00           N  
ATOM    371  C2    A    12      26.884  28.370  57.300  1.00  0.00           C  
ATOM    372  H2    A    12      27.724  28.838  56.807  1.00  0.00           H  
ATOM    373  N3    A    12      25.801  28.394  56.498  1.00  0.00           N  
ATOM    374  C4    A    12      24.725  28.015  57.194  1.00  0.00           C  
ATOM    375  C3'   A    12      21.879  26.832  54.219  1.00  0.00           C  
ATOM    376  H3'   A    12      21.940  26.094  55.018  1.00  0.00           H  
ATOM    377  C2'   A    12      23.138  27.751  54.254  1.00  0.00           C  
ATOM    378  H2'   A    12      24.005  27.114  54.431  1.00  0.00           H  
ATOM    379  O2'   A    12      23.294  28.602  53.115  1.00  0.00           O  
ATOM    380 HO2'   A    12      24.154  29.023  53.185  1.00  0.00           H  
ATOM    381  O3'   A    12      21.596  26.286  52.956  1.00  0.00           O  
ATOM    382  P     G    13      22.302  25.016  52.418  1.00  0.00           P  
ATOM    383  OP1   G    13      21.957  24.935  51.024  1.00  0.00           O  
ATOM    384  OP2   G    13      21.914  23.939  53.273  1.00  0.00           O  
ATOM    385  O5'   G    13      23.888  25.110  52.596  1.00  0.00           O  
ATOM    386  C5'   G    13      24.576  25.964  51.705  1.00  0.00           C  
ATOM    387  H5'   G    13      24.291  27.008  51.577  1.00  0.00           H  
ATOM    388 H5''   G    13      24.467  25.499  50.726  1.00  0.00           H  
ATOM    389  C4'   G    13      26.090  25.893  52.040  1.00  0.00           C  
ATOM    390  H4'   G    13      26.608  26.441  51.254  1.00  0.00           H  
ATOM    391  O4'   G    13      26.324  26.355  53.367  1.00  0.00           O  
ATOM    392  C1'   G    13      27.477  25.763  53.970  1.00  0.00           C  
ATOM    393  H1'   G    13      28.295  26.478  54.062  1.00  0.00           H  
ATOM    394  N9    G    13      27.220  25.138  55.279  1.00  0.00           N  
ATOM    395  C8    G    13      26.005  24.811  55.731  1.00  0.00           C  
ATOM    396  H8    G    13      25.097  24.791  55.146  1.00  0.00           H  
ATOM    397  N7    G    13      25.912  24.688  57.028  1.00  0.00           N  
ATOM    398  C5    G    13      27.325  24.740  57.424  1.00  0.00           C  
ATOM    399  C6    G    13      27.972  24.579  58.685  1.00  0.00           C  
ATOM    400  O6    G    13      27.487  24.242  59.758  1.00  0.00           O  
ATOM    401  N1    G    13      29.324  24.652  58.598  1.00  0.00           N  
ATOM    402  H1    G    13      29.765  24.273  59.424  1.00  0.00           H  
ATOM    403  C2    G    13      30.003  25.062  57.508  1.00  0.00           C  
ATOM    404  N2    G    13      31.291  24.895  57.584  1.00  0.00           N  
ATOM    405  H21   G    13      31.692  24.816  58.507  1.00  0.00           H  
ATOM    406  H22   G    13      31.961  25.115  56.860  1.00  0.00           H  
ATOM    407  N3    G    13      29.422  25.317  56.304  1.00  0.00           N  
ATOM    408  C4    G    13      28.047  25.162  56.364  1.00  0.00           C  
ATOM    409  C3'   G    13      26.780  24.485  51.965  1.00  0.00           C  
ATOM    410  H3'   G    13      26.094  23.725  52.338  1.00  0.00           H  
ATOM    411  C2'   G    13      27.866  24.652  53.040  1.00  0.00           C  
ATOM    412  H2'   G    13      27.859  23.676  53.526  1.00  0.00           H  
ATOM    413  O2'   G    13      29.148  24.973  52.536  1.00  0.00           O  
ATOM    414 HO2'   G    13      29.773  24.343  52.901  1.00  0.00           H  
ATOM    415  O3'   G    13      27.141  24.064  50.631  1.00  0.00           O  
ATOM    416  P     U    14      27.267  22.483  50.375  1.00  0.00           P  
ATOM    417  OP1   U    14      27.655  22.358  48.982  1.00  0.00           O  
ATOM    418  OP2   U    14      26.067  21.817  50.830  1.00  0.00           O  
ATOM    419  O5'   U    14      28.411  21.923  51.329  1.00  0.00           O  
ATOM    420  C5'   U    14      29.756  22.010  51.036  1.00  0.00           C  
ATOM    421  H5'   U    14      30.069  23.026  50.797  1.00  0.00           H  
ATOM    422 H5''   U    14      29.966  21.321  50.218  1.00  0.00           H  
ATOM    423  C4'   U    14      30.677  21.507  52.124  1.00  0.00           C  
ATOM    424  H4'   U    14      31.663  21.781  51.748  1.00  0.00           H  
ATOM    425  O4'   U    14      30.542  22.195  53.325  1.00  0.00           O  
ATOM    426  C1'   U    14      30.599  21.231  54.340  1.00  0.00           C  
ATOM    427  H1'   U    14      31.443  21.524  54.965  1.00  0.00           H  
ATOM    428  N1    U    14      29.321  21.336  55.138  1.00  0.00           N  
ATOM    429  C6    U    14      28.094  21.177  54.501  1.00  0.00           C  
ATOM    430  H6    U    14      28.035  20.902  53.458  1.00  0.00           H  
ATOM    431  C5    U    14      26.912  21.167  55.182  1.00  0.00           C  
ATOM    432  H5    U    14      25.939  21.136  54.714  1.00  0.00           H  
ATOM    433  C4    U    14      26.961  21.291  56.628  1.00  0.00           C  
ATOM    434  O4    U    14      25.939  21.239  57.325  1.00  0.00           O  
ATOM    435  N3    U    14      28.209  21.370  57.189  1.00  0.00           N  
ATOM    436  H3    U    14      28.278  21.609  58.168  1.00  0.00           H  
ATOM    437  C2    U    14      29.399  21.462  56.504  1.00  0.00           C  
ATOM    438  O2    U    14      30.430  21.664  57.112  1.00  0.00           O  
ATOM    439  C3'   U    14      30.476  19.986  52.294  1.00  0.00           C  
ATOM    440  H3'   U    14      29.395  19.854  52.334  1.00  0.00           H  
ATOM    441  C2'   U    14      30.818  19.813  53.762  1.00  0.00           C  
ATOM    442  H2'   U    14      30.423  18.922  54.248  1.00  0.00           H  
ATOM    443  O2'   U    14      32.261  19.728  53.780  1.00  0.00           O  
ATOM    444 HO2'   U    14      32.519  18.884  53.402  1.00  0.00           H  
ATOM    445  O3'   U    14      31.193  19.182  51.332  1.00  0.00           O  
ATOM    446  P     G    15      30.945  17.621  51.227  1.00  0.00           P  
ATOM    447  OP1   G    15      31.339  17.158  49.905  1.00  0.00           O  
ATOM    448  OP2   G    15      29.592  17.376  51.670  1.00  0.00           O  
ATOM    449  O5'   G    15      31.952  16.914  52.270  1.00  0.00           O  
ATOM    450  C5'   G    15      33.351  16.860  52.097  1.00  0.00           C  
ATOM    451  H5'   G    15      33.723  17.852  52.351  1.00  0.00           H  
ATOM    452 H5''   G    15      33.566  16.571  51.068  1.00  0.00           H  
ATOM    453  C4'   G    15      33.919  15.845  53.128  1.00  0.00           C  
ATOM    454  H4'   G    15      34.977  15.707  52.908  1.00  0.00           H  
ATOM    455  O4'   G    15      33.573  16.240  54.417  1.00  0.00           O  
ATOM    456  C1'   G    15      33.097  15.128  55.179  1.00  0.00           C  
ATOM    457  H1'   G    15      33.879  14.651  55.769  1.00  0.00           H  
ATOM    458  N9    G    15      31.969  15.395  56.127  1.00  0.00           N  
ATOM    459  C8    G    15      30.685  15.796  55.813  1.00  0.00           C  
ATOM    460  H8    G    15      30.400  16.019  54.796  1.00  0.00           H  
ATOM    461  N7    G    15      29.821  15.868  56.777  1.00  0.00           N  
ATOM    462  C5    G    15      30.562  15.433  57.855  1.00  0.00           C  
ATOM    463  C6    G    15      30.151  15.196  59.183  1.00  0.00           C  
ATOM    464  O6    G    15      29.072  15.220  59.732  1.00  0.00           O  
ATOM    465  N1    G    15      31.212  14.770  60.001  1.00  0.00           N  
ATOM    466  H1    G    15      31.000  14.616  60.976  1.00  0.00           H  
ATOM    467  C2    G    15      32.433  14.472  59.555  1.00  0.00           C  
ATOM    468  N2    G    15      33.307  14.193  60.540  1.00  0.00           N  
ATOM    469  H21   G    15      34.281  14.128  60.281  1.00  0.00           H  
ATOM    470  H22   G    15      33.038  14.269  61.511  1.00  0.00           H  
ATOM    471  N3    G    15      32.852  14.616  58.305  1.00  0.00           N  
ATOM    472  C4    G    15      31.862  15.166  57.475  1.00  0.00           C  
ATOM    473  C3'   G    15      33.363  14.455  52.968  1.00  0.00           C  
ATOM    474  H3'   G    15      32.637  14.364  52.160  1.00  0.00           H  
ATOM    475  C2'   G    15      32.580  14.100  54.174  1.00  0.00           C  
ATOM    476  H2'   G    15      31.503  14.240  54.074  1.00  0.00           H  
ATOM    477  O2'   G    15      32.710  12.860  54.655  1.00  0.00           O  
ATOM    478 HO2'   G    15      33.471  12.541  54.164  1.00  0.00           H  
ATOM    479  O3'   G    15      34.482  13.516  52.831  1.00  0.00           O  
ATOM    480  P     C    16      34.865  12.868  51.429  1.00  0.00           P  
ATOM    481  OP1   C    16      36.234  12.275  51.526  1.00  0.00           O  
ATOM    482  OP2   C    16      34.735  13.989  50.509  1.00  0.00           O  
ATOM    483  O5'   C    16      33.736  11.739  51.163  1.00  0.00           O  
ATOM    484  C5'   C    16      34.002  10.374  51.447  1.00  0.00           C  
ATOM    485  H5'   C    16      34.438  10.233  52.436  1.00  0.00           H  
ATOM    486 H5''   C    16      34.723   9.980  50.731  1.00  0.00           H  
ATOM    487  C4'   C    16      32.722   9.506  51.440  1.00  0.00           C  
ATOM    488  H4'   C    16      33.126   8.498  51.526  1.00  0.00           H  
ATOM    489  O4'   C    16      31.967   9.902  52.605  1.00  0.00           O  
ATOM    490  C1'   C    16      30.612  10.198  52.318  1.00  0.00           C  
ATOM    491  H1'   C    16      29.875   9.620  52.875  1.00  0.00           H  
ATOM    492  N1    C    16      30.205  11.595  52.558  1.00  0.00           N  
ATOM    493  C6    C    16      30.503  12.522  51.590  1.00  0.00           C  
ATOM    494  H6    C    16      31.082  12.291  50.708  1.00  0.00           H  
ATOM    495  C5    C    16      30.005  13.765  51.759  1.00  0.00           C  
ATOM    496  H5    C    16      30.278  14.483  51.000  1.00  0.00           H  
ATOM    497  C4    C    16      29.114  13.953  52.866  1.00  0.00           C  
ATOM    498  N4    C    16      28.546  15.094  52.891  1.00  0.00           N  
ATOM    499  H41   C    16      28.013  15.353  53.709  1.00  0.00           H  
ATOM    500  H42   C    16      28.866  15.848  52.300  1.00  0.00           H  
ATOM    501  N3    C    16      28.839  13.108  53.806  1.00  0.00           N  
ATOM    502  C2    C    16      29.409  11.887  53.714  1.00  0.00           C  
ATOM    503  O2    C    16      29.082  11.053  54.578  1.00  0.00           O  
ATOM    504  C3'   C    16      31.722   9.600  50.308  1.00  0.00           C  
ATOM    505  H3'   C    16      31.923  10.589  49.896  1.00  0.00           H  
ATOM    506  C2'   C    16      30.312   9.587  50.920  1.00  0.00           C  
ATOM    507  H2'   C    16      29.667  10.228  50.319  1.00  0.00           H  
ATOM    508  O2'   C    16      29.781   8.300  51.004  1.00  0.00           O  
ATOM    509 HO2'   C    16      29.795   8.007  50.090  1.00  0.00           H  
ATOM    510  O3'   C    16      31.891   8.589  49.385  1.00  0.00           O  
ATOM    511  P     A    17      31.514   8.848  47.936  1.00  0.00           P  
ATOM    512  OP1   A    17      31.828   7.714  47.036  1.00  0.00           O  
ATOM    513  OP2   A    17      31.827  10.289  47.522  1.00  0.00           O  
ATOM    514  O5'   A    17      29.919   8.743  48.026  1.00  0.00           O  
ATOM    515  C5'   A    17      29.044   9.104  46.921  1.00  0.00           C  
ATOM    516  H5'   A    17      29.381   8.454  46.114  1.00  0.00           H  
ATOM    517 H5''   A    17      29.230  10.105  46.533  1.00  0.00           H  
ATOM    518  C4'   A    17      27.600   8.745  47.047  1.00  0.00           C  
ATOM    519  H4'   A    17      26.987   9.130  46.232  1.00  0.00           H  
ATOM    520  O4'   A    17      27.557   7.344  47.016  1.00  0.00           O  
ATOM    521  C1'   A    17      26.604   6.935  47.983  1.00  0.00           C  
ATOM    522  H1'   A    17      26.042   6.109  47.548  1.00  0.00           H  
ATOM    523  N9    A    17      27.299   6.367  49.148  1.00  0.00           N  
ATOM    524  C8    A    17      28.702   6.171  49.309  1.00  0.00           C  
ATOM    525  H8    A    17      29.486   6.479  48.633  1.00  0.00           H  
ATOM    526  N7    A    17      28.916   5.512  50.429  1.00  0.00           N  
ATOM    527  C5    A    17      27.624   5.386  51.037  1.00  0.00           C  
ATOM    528  C6    A    17      27.169   4.705  52.213  1.00  0.00           C  
ATOM    529  N6    A    17      27.922   3.940  52.932  1.00  0.00           N  
ATOM    530  H61   A    17      28.900   3.818  52.712  1.00  0.00           H  
ATOM    531  H62   A    17      27.527   3.288  53.595  1.00  0.00           H  
ATOM    532  N1    A    17      25.874   4.648  52.475  1.00  0.00           N  
ATOM    533  C2    A    17      25.043   5.272  51.651  1.00  0.00           C  
ATOM    534  H2    A    17      23.990   5.053  51.749  1.00  0.00           H  
ATOM    535  N3    A    17      25.326   5.872  50.551  1.00  0.00           N  
ATOM    536  C4    A    17      26.653   5.893  50.260  1.00  0.00           C  
ATOM    537  C3'   A    17      26.798   9.314  48.264  1.00  0.00           C  
ATOM    538  H3'   A    17      27.461   9.415  49.123  1.00  0.00           H  
ATOM    539  C2'   A    17      25.821   8.210  48.434  1.00  0.00           C  
ATOM    540  H2'   A    17      25.659   8.056  49.501  1.00  0.00           H  
ATOM    541  O2'   A    17      24.567   8.358  47.854  1.00  0.00           O  
ATOM    542 HO2'   A    17      24.171   9.154  48.217  1.00  0.00           H  
ATOM    543  O3'   A    17      26.046  10.527  48.096  1.00  0.00           O  
ATOM    544  P     G    18      26.689  11.935  48.638  1.00  0.00           P  
ATOM    545  OP1   G    18      25.727  13.054  48.556  1.00  0.00           O  
ATOM    546  OP2   G    18      27.906  12.133  47.900  1.00  0.00           O  
ATOM    547  O5'   G    18      27.090  11.792  50.111  1.00  0.00           O  
ATOM    548  C5'   G    18      26.239  12.117  51.141  1.00  0.00           C  
ATOM    549  H5'   G    18      25.990  13.178  51.173  1.00  0.00           H  
ATOM    550 H5''   G    18      26.697  11.923  52.110  1.00  0.00           H  
ATOM    551  C4'   G    18      24.924  11.340  51.154  1.00  0.00           C  
ATOM    552  H4'   G    18      24.252  11.719  50.384  1.00  0.00           H  
ATOM    553  O4'   G    18      25.180   9.952  51.015  1.00  0.00           O  
ATOM    554  C1'   G    18      24.459   9.184  52.050  1.00  0.00           C  
ATOM    555  H1'   G    18      23.908   8.288  51.762  1.00  0.00           H  
ATOM    556  N9    G    18      25.607   8.709  52.913  1.00  0.00           N  
ATOM    557  C8    G    18      26.947   8.911  52.744  1.00  0.00           C  
ATOM    558  H8    G    18      27.391   9.573  52.016  1.00  0.00           H  
ATOM    559  N7    G    18      27.687   8.495  53.729  1.00  0.00           N  
ATOM    560  C5    G    18      26.795   7.808  54.518  1.00  0.00           C  
ATOM    561  C6    G    18      27.052   7.111  55.766  1.00  0.00           C  
ATOM    562  O6    G    18      28.076   6.887  56.365  1.00  0.00           O  
ATOM    563  N1    G    18      25.877   6.693  56.322  1.00  0.00           N  
ATOM    564  H1    G    18      25.862   6.234  57.221  1.00  0.00           H  
ATOM    565  C2    G    18      24.665   6.899  55.788  1.00  0.00           C  
ATOM    566  N2    G    18      23.694   6.278  56.425  1.00  0.00           N  
ATOM    567  H21   G    18      24.039   5.729  57.199  1.00  0.00           H  
ATOM    568  H22   G    18      22.739   6.386  56.116  1.00  0.00           H  
ATOM    569  N3    G    18      24.394   7.563  54.635  1.00  0.00           N  
ATOM    570  C4    G    18      25.549   8.015  54.051  1.00  0.00           C  
ATOM    571  C3'   G    18      24.147  11.431  52.434  1.00  0.00           C  
ATOM    572  H3'   G    18      24.882  11.532  53.233  1.00  0.00           H  
ATOM    573  C2'   G    18      23.419  10.157  52.642  1.00  0.00           C  
ATOM    574  H2'   G    18      23.303   9.966  53.709  1.00  0.00           H  
ATOM    575  O2'   G    18      22.208  10.051  51.959  1.00  0.00           O  
ATOM    576 HO2'   G    18      21.745  10.889  51.891  1.00  0.00           H  
ATOM    577  O3'   G    18      23.338  12.559  52.299  1.00  0.00           O  
ATOM    578  P     C    19      23.263  13.727  53.405  1.00  0.00           P  
ATOM    579  OP1   C    19      22.051  14.516  53.132  1.00  0.00           O  
ATOM    580  OP2   C    19      24.559  14.402  53.585  1.00  0.00           O  
ATOM    581  O5'   C    19      22.930  12.858  54.738  1.00  0.00           O  
ATOM    582  C5'   C    19      21.692  12.196  54.844  1.00  0.00           C  
ATOM    583  H5'   C    19      21.598  11.607  53.932  1.00  0.00           H  
ATOM    584 H5''   C    19      20.885  12.926  54.902  1.00  0.00           H  
ATOM    585  C4'   C    19      21.547  11.209  56.052  1.00  0.00           C  
ATOM    586  H4'   C    19      20.515  10.865  55.983  1.00  0.00           H  
ATOM    587  O4'   C    19      22.491  10.189  56.069  1.00  0.00           O  
ATOM    588  C1'   C    19      22.707   9.802  57.383  1.00  0.00           C  
ATOM    589  H1'   C    19      22.432   8.752  57.489  1.00  0.00           H  
ATOM    590  N1    C    19      24.230   9.923  57.659  1.00  0.00           N  
ATOM    591  C6    C    19      25.122  10.540  56.809  1.00  0.00           C  
ATOM    592  H6    C    19      24.742  11.131  55.988  1.00  0.00           H  
ATOM    593  C5    C    19      26.445  10.605  57.100  1.00  0.00           C  
ATOM    594  H5    C    19      27.070  11.266  56.517  1.00  0.00           H  
ATOM    595  C4    C    19      26.889   9.852  58.239  1.00  0.00           C  
ATOM    596  N4    C    19      28.144   9.874  58.508  1.00  0.00           N  
ATOM    597  H41   C    19      28.814  10.390  57.956  1.00  0.00           H  
ATOM    598  H42   C    19      28.413   9.408  59.363  1.00  0.00           H  
ATOM    599  N3    C    19      26.046   9.219  59.018  1.00  0.00           N  
ATOM    600  C2    C    19      24.767   9.302  58.806  1.00  0.00           C  
ATOM    601  O2    C    19      23.995   8.802  59.682  1.00  0.00           O  
ATOM    602  C3'   C    19      21.614  11.923  57.354  1.00  0.00           C  
ATOM    603  H3'   C    19      22.520  12.529  57.333  1.00  0.00           H  
ATOM    604  C2'   C    19      21.779  10.686  58.220  1.00  0.00           C  
ATOM    605  H2'   C    19      22.286  10.958  59.146  1.00  0.00           H  
ATOM    606  O2'   C    19      20.611   9.936  58.429  1.00  0.00           O  
ATOM    607 HO2'   C    19      19.942  10.524  58.788  1.00  0.00           H  
ATOM    608  O3'   C    19      20.494  12.635  57.646  1.00  0.00           O  
ATOM    609  P     C    20      20.506  13.828  58.603  1.00  0.00           P  
ATOM    610  OP1   C    20      19.103  14.239  58.593  1.00  0.00           O  
ATOM    611  OP2   C    20      21.553  14.756  58.025  1.00  0.00           O  
ATOM    612  O5'   C    20      20.914  13.245  60.002  1.00  0.00           O  
ATOM    613  C5'   C    20      19.942  12.651  60.827  1.00  0.00           C  
ATOM    614  H5'   C    20      19.342  11.905  60.305  1.00  0.00           H  
ATOM    615 H5''   C    20      19.295  13.480  61.113  1.00  0.00           H  
ATOM    616  C4'   C    20      20.601  12.077  62.022  1.00  0.00           C  
ATOM    617  H4'   C    20      19.868  11.617  62.685  1.00  0.00           H  
ATOM    618  O4'   C    20      21.546  11.150  61.676  1.00  0.00           O  
ATOM    619  C1'   C    20      22.512  11.161  62.758  1.00  0.00           C  
ATOM    620  H1'   C    20      22.618  10.227  63.311  1.00  0.00           H  
ATOM    621  N1    C    20      23.936  11.452  62.263  1.00  0.00           N  
ATOM    622  C6    C    20      24.113  12.058  61.018  1.00  0.00           C  
ATOM    623  H6    C    20      23.274  12.386  60.421  1.00  0.00           H  
ATOM    624  C5    C    20      25.423  12.221  60.606  1.00  0.00           C  
ATOM    625  H5    C    20      25.632  12.573  59.607  1.00  0.00           H  
ATOM    626  C4    C    20      26.504  11.846  61.429  1.00  0.00           C  
ATOM    627  N4    C    20      27.705  12.087  61.010  1.00  0.00           N  
ATOM    628  H41   C    20      27.723  12.330  60.030  1.00  0.00           H  
ATOM    629  H42   C    20      28.550  11.772  61.464  1.00  0.00           H  
ATOM    630  N3    C    20      26.297  11.389  62.648  1.00  0.00           N  
ATOM    631  C2    C    20      24.999  11.217  63.064  1.00  0.00           C  
ATOM    632  O2    C    20      24.851  10.700  64.200  1.00  0.00           O  
ATOM    633  C3'   C    20      21.256  13.231  62.876  1.00  0.00           C  
ATOM    634  H3'   C    20      21.833  13.958  62.304  1.00  0.00           H  
ATOM    635  C2'   C    20      22.092  12.280  63.696  1.00  0.00           C  
ATOM    636  H2'   C    20      22.970  12.766  64.122  1.00  0.00           H  
ATOM    637  O2'   C    20      21.249  11.662  64.662  1.00  0.00           O  
ATOM    638 HO2'   C    20      20.787  12.421  65.025  1.00  0.00           H  
ATOM    639  O3'   C    20      20.321  14.028  63.612  1.00  0.00           O  
ATOM    640  P     C    21      20.610  15.521  63.967  1.00  0.00           P  
ATOM    641  OP1   C    21      19.374  15.967  64.613  1.00  0.00           O  
ATOM    642  OP2   C    21      21.105  16.153  62.757  1.00  0.00           O  
ATOM    643  O5'   C    21      21.769  15.572  65.063  1.00  0.00           O  
ATOM    644  C5'   C    21      21.545  15.187  66.423  1.00  0.00           C  
ATOM    645  H5'   C    21      20.783  14.408  66.454  1.00  0.00           H  
ATOM    646 H5''   C    21      21.140  16.018  67.000  1.00  0.00           H  
ATOM    647  C4'   C    21      22.833  14.730  67.194  1.00  0.00           C  
ATOM    648  H4'   C    21      22.582  14.288  68.158  1.00  0.00           H  
ATOM    649  O4'   C    21      23.495  13.775  66.308  1.00  0.00           O  
ATOM    650  C1'   C    21      24.924  13.750  66.641  1.00  0.00           C  
ATOM    651  H1'   C    21      25.157  12.751  67.009  1.00  0.00           H  
ATOM    652  N1    C    21      25.873  14.112  65.527  1.00  0.00           N  
ATOM    653  C6    C    21      25.339  14.616  64.385  1.00  0.00           C  
ATOM    654  H6    C    21      24.304  14.927  64.381  1.00  0.00           H  
ATOM    655  C5    C    21      26.101  14.823  63.285  1.00  0.00           C  
ATOM    656  H5    C    21      25.611  15.112  62.367  1.00  0.00           H  
ATOM    657  C4    C    21      27.494  14.368  63.340  1.00  0.00           C  
ATOM    658  N4    C    21      28.239  14.528  62.317  1.00  0.00           N  
ATOM    659  H41   C    21      27.898  14.524  61.366  1.00  0.00           H  
ATOM    660  H42   C    21      29.144  14.174  62.591  1.00  0.00           H  
ATOM    661  N3    C    21      27.983  13.916  64.475  1.00  0.00           N  
ATOM    662  C2    C    21      27.240  13.789  65.634  1.00  0.00           C  
ATOM    663  O2    C    21      27.718  13.315  66.653  1.00  0.00           O  
ATOM    664  C3'   C    21      23.967  15.798  67.317  1.00  0.00           C  
ATOM    665  H3'   C    21      24.124  16.292  66.358  1.00  0.00           H  
ATOM    666  C2'   C    21      25.124  14.819  67.694  1.00  0.00           C  
ATOM    667  H2'   C    21      26.087  15.313  67.563  1.00  0.00           H  
ATOM    668  O2'   C    21      24.958  14.296  68.993  1.00  0.00           O  
ATOM    669 HO2'   C    21      25.797  13.926  69.275  1.00  0.00           H  
ATOM    670  O3'   C    21      23.891  16.730  68.375  1.00  0.00           O  
ATOM    671  P     G    22      24.647  18.130  68.314  1.00  0.00           P  
ATOM    672  OP1   G    22      24.425  18.849  69.631  1.00  0.00           O  
ATOM    673  OP2   G    22      24.204  18.848  67.064  1.00  0.00           O  
ATOM    674  O5'   G    22      26.158  17.867  68.220  1.00  0.00           O  
ATOM    675  C5'   G    22      26.966  17.374  69.278  1.00  0.00           C  
ATOM    676  H5'   G    22      26.632  16.425  69.696  1.00  0.00           H  
ATOM    677 H5''   G    22      26.956  18.068  70.119  1.00  0.00           H  
ATOM    678  C4'   G    22      28.369  17.191  68.884  1.00  0.00           C  
ATOM    679  H4'   G    22      29.009  16.689  69.610  1.00  0.00           H  
ATOM    680  O4'   G    22      28.489  16.344  67.766  1.00  0.00           O  
ATOM    681  C1'   G    22      29.455  16.852  66.908  1.00  0.00           C  
ATOM    682  H1'   G    22      30.167  16.082  66.612  1.00  0.00           H  
ATOM    683  N9    G    22      28.762  17.255  65.665  1.00  0.00           N  
ATOM    684  C8    G    22      27.429  17.416  65.352  1.00  0.00           C  
ATOM    685  H8    G    22      26.599  17.440  66.043  1.00  0.00           H  
ATOM    686  N7    G    22      27.274  17.560  64.081  1.00  0.00           N  
ATOM    687  C5    G    22      28.555  17.528  63.494  1.00  0.00           C  
ATOM    688  C6    G    22      29.073  17.756  62.118  1.00  0.00           C  
ATOM    689  O6    G    22      28.433  18.017  61.125  1.00  0.00           O  
ATOM    690  N1    G    22      30.390  17.478  62.001  1.00  0.00           N  
ATOM    691  H1    G    22      30.929  17.640  61.162  1.00  0.00           H  
ATOM    692  C2    G    22      31.176  17.008  62.965  1.00  0.00           C  
ATOM    693  N2    G    22      32.368  16.714  62.503  1.00  0.00           N  
ATOM    694  H21   G    22      32.561  17.008  61.556  1.00  0.00           H  
ATOM    695  H22   G    22      33.157  16.488  63.092  1.00  0.00           H  
ATOM    696  N3    G    22      30.775  16.857  64.188  1.00  0.00           N  
ATOM    697  C4    G    22      29.442  17.095  64.467  1.00  0.00           C  
ATOM    698  C3'   G    22      28.992  18.509  68.519  1.00  0.00           C  
ATOM    699  H3'   G    22      28.307  19.129  67.940  1.00  0.00           H  
ATOM    700  C2'   G    22      30.104  17.983  67.639  1.00  0.00           C  
ATOM    701  H2'   G    22      30.343  18.737  66.889  1.00  0.00           H  
ATOM    702  O2'   G    22      31.347  17.718  68.345  1.00  0.00           O  
ATOM    703 HO2'   G    22      31.846  18.529  68.472  1.00  0.00           H  
ATOM    704  O3'   G    22      29.522  19.201  69.617  1.00  0.00           O  
ATOM    705  P     U    23      30.010  20.679  69.506  1.00  0.00           P  
ATOM    706  OP1   U    23      30.306  21.289  70.835  1.00  0.00           O  
ATOM    707  OP2   U    23      29.005  21.447  68.651  1.00  0.00           O  
ATOM    708  O5'   U    23      31.320  20.718  68.649  1.00  0.00           O  
ATOM    709  C5'   U    23      32.579  20.522  69.280  1.00  0.00           C  
ATOM    710  H5'   U    23      32.644  19.547  69.763  1.00  0.00           H  
ATOM    711 H5''   U    23      32.573  21.302  70.041  1.00  0.00           H  
ATOM    712  C4'   U    23      33.675  20.617  68.276  1.00  0.00           C  
ATOM    713  H4'   U    23      34.638  20.517  68.776  1.00  0.00           H  
ATOM    714  O4'   U    23      33.588  19.599  67.249  1.00  0.00           O  
ATOM    715  C1'   U    23      34.120  20.135  65.990  1.00  0.00           C  
ATOM    716  H1'   U    23      35.058  19.639  65.738  1.00  0.00           H  
ATOM    717  N1    U    23      33.132  19.951  64.863  1.00  0.00           N  
ATOM    718  C6    U    23      31.787  20.197  65.044  1.00  0.00           C  
ATOM    719  H6    U    23      31.437  20.447  66.035  1.00  0.00           H  
ATOM    720  C5    U    23      31.011  20.432  63.956  1.00  0.00           C  
ATOM    721  H5    U    23      30.025  20.862  64.053  1.00  0.00           H  
ATOM    722  C4    U    23      31.523  20.356  62.579  1.00  0.00           C  
ATOM    723  O4    U    23      30.886  20.615  61.605  1.00  0.00           O  
ATOM    724  N3    U    23      32.862  19.950  62.564  1.00  0.00           N  
ATOM    725  H3    U    23      33.315  19.775  61.679  1.00  0.00           H  
ATOM    726  C2    U    23      33.678  19.804  63.566  1.00  0.00           C  
ATOM    727  O2    U    23      34.895  19.589  63.481  1.00  0.00           O  
ATOM    728  C3'   U    23      33.735  21.940  67.482  1.00  0.00           C  
ATOM    729  H3'   U    23      32.728  22.176  67.138  1.00  0.00           H  
ATOM    730  C2'   U    23      34.602  21.547  66.370  1.00  0.00           C  
ATOM    731  H2'   U    23      34.431  22.214  65.525  1.00  0.00           H  
ATOM    732  O2'   U    23      35.928  21.590  66.691  1.00  0.00           O  
ATOM    733 HO2'   U    23      36.415  21.611  65.864  1.00  0.00           H  
ATOM    734  O3'   U    23      34.223  23.061  68.273  1.00  0.00           O  
ATOM    735  P     C    24      33.571  24.530  67.982  1.00  0.00           P  
ATOM    736  OP1   C    24      34.285  25.542  68.803  1.00  0.00           O  
ATOM    737  OP2   C    24      32.068  24.374  68.113  1.00  0.00           O  
ATOM    738  O5'   C    24      33.811  24.859  66.431  1.00  0.00           O  
ATOM    739  C5'   C    24      35.171  24.969  65.985  1.00  0.00           C  
ATOM    740  H5'   C    24      35.722  24.081  66.297  1.00  0.00           H  
ATOM    741 H5''   C    24      35.517  25.956  66.292  1.00  0.00           H  
ATOM    742  C4'   C    24      35.318  25.000  64.426  1.00  0.00           C  
ATOM    743  H4'   C    24      36.387  24.855  64.275  1.00  0.00           H  
ATOM    744  O4'   C    24      34.554  23.959  63.795  1.00  0.00           O  
ATOM    745  C1'   C    24      34.075  24.463  62.563  1.00  0.00           C  
ATOM    746  H1'   C    24      34.500  23.771  61.836  1.00  0.00           H  
ATOM    747  N1    C    24      32.558  24.527  62.603  1.00  0.00           N  
ATOM    748  C6    C    24      31.919  24.170  63.758  1.00  0.00           C  
ATOM    749  H6    C    24      32.466  23.878  64.642  1.00  0.00           H  
ATOM    750  C5    C    24      30.563  24.005  63.681  1.00  0.00           C  
ATOM    751  H5    C    24      29.996  23.695  64.546  1.00  0.00           H  
ATOM    752  C4    C    24      29.908  24.218  62.391  1.00  0.00           C  
ATOM    753  N4    C    24      28.627  23.995  62.221  1.00  0.00           N  
ATOM    754  H41   C    24      28.155  24.258  61.367  1.00  0.00           H  
ATOM    755  H42   C    24      28.098  23.738  63.042  1.00  0.00           H  
ATOM    756  N3    C    24      30.590  24.603  61.367  1.00  0.00           N  
ATOM    757  C2    C    24      31.902  24.743  61.396  1.00  0.00           C  
ATOM    758  O2    C    24      32.338  25.049  60.326  1.00  0.00           O  
ATOM    759  C3'   C    24      34.924  26.353  63.749  1.00  0.00           C  
ATOM    760  H3'   C    24      33.966  26.699  64.136  1.00  0.00           H  
ATOM    761  C2'   C    24      34.679  25.883  62.345  1.00  0.00           C  
ATOM    762  H2'   C    24      34.071  26.513  61.695  1.00  0.00           H  
ATOM    763  O2'   C    24      35.804  25.757  61.527  1.00  0.00           O  
ATOM    764 HO2'   C    24      35.671  26.247  60.712  1.00  0.00           H  
ATOM    765  O3'   C    24      35.859  27.383  63.797  1.00  0.00           O  
ATOM    766  P     U    25      35.528  28.903  63.665  1.00  0.00           P  
ATOM    767  OP1   U    25      36.755  29.730  63.834  1.00  0.00           O  
ATOM    768  OP2   U    25      34.353  29.217  64.547  1.00  0.00           O  
ATOM    769  O5'   U    25      35.103  29.088  62.171  1.00  0.00           O  
ATOM    770  C5'   U    25      36.045  29.122  61.149  1.00  0.00           C  
ATOM    771  H5'   U    25      36.615  28.194  61.209  1.00  0.00           H  
ATOM    772 H5''   U    25      36.673  29.997  61.316  1.00  0.00           H  
ATOM    773  C4'   U    25      35.280  29.236  59.845  1.00  0.00           C  
ATOM    774  H4'   U    25      36.146  29.264  59.183  1.00  0.00           H  
ATOM    775  O4'   U    25      34.399  28.078  59.770  1.00  0.00           O  
ATOM    776  C1'   U    25      33.193  28.509  59.115  1.00  0.00           C  
ATOM    777  H1'   U    25      32.937  27.874  58.267  1.00  0.00           H  
ATOM    778  N1    U    25      31.912  28.377  59.958  1.00  0.00           N  
ATOM    779  C6    U    25      31.849  28.531  61.329  1.00  0.00           C  
ATOM    780  H6    U    25      32.799  28.714  61.808  1.00  0.00           H  
ATOM    781  C5    U    25      30.698  28.565  62.030  1.00  0.00           C  
ATOM    782  H5    U    25      30.705  28.843  63.074  1.00  0.00           H  
ATOM    783  C4    U    25      29.403  28.321  61.379  1.00  0.00           C  
ATOM    784  O4    U    25      28.278  28.281  61.875  1.00  0.00           O  
ATOM    785  N3    U    25      29.551  28.051  60.018  1.00  0.00           N  
ATOM    786  H3    U    25      28.715  27.882  59.477  1.00  0.00           H  
ATOM    787  C2    U    25      30.707  28.068  59.361  1.00  0.00           C  
ATOM    788  O2    U    25      30.597  27.820  58.141  1.00  0.00           O  
ATOM    789  C3'   U    25      34.394  30.402  59.538  1.00  0.00           C  
ATOM    790  H3'   U    25      33.882  30.761  60.431  1.00  0.00           H  
ATOM    791  C2'   U    25      33.375  29.916  58.595  1.00  0.00           C  
ATOM    792  H2'   U    25      32.515  30.584  58.643  1.00  0.00           H  
ATOM    793  O2'   U    25      33.891  29.825  57.283  1.00  0.00           O  
ATOM    794 HO2'   U    25      33.150  30.193  56.796  1.00  0.00           H  
ATOM    795  O3'   U    25      35.138  31.502  58.966  1.00  0.00           O  
ATOM    796  P     U    26      34.563  33.041  58.875  1.00  0.00           P  
ATOM    797  OP1   U    26      35.598  33.874  58.241  1.00  0.00           O  
ATOM    798  OP2   U    26      34.115  33.390  60.246  1.00  0.00           O  
ATOM    799  O5'   U    26      33.360  33.050  57.848  1.00  0.00           O  
ATOM    800  C5'   U    26      33.585  32.993  56.489  1.00  0.00           C  
ATOM    801  H5'   U    26      34.303  32.186  56.344  1.00  0.00           H  
ATOM    802 H5''   U    26      34.046  33.925  56.163  1.00  0.00           H  
ATOM    803  C4'   U    26      32.357  32.703  55.691  1.00  0.00           C  
ATOM    804  H4'   U    26      32.622  32.523  54.649  1.00  0.00           H  
ATOM    805  O4'   U    26      31.666  31.560  56.190  1.00  0.00           O  
ATOM    806  C1'   U    26      30.261  31.750  56.131  1.00  0.00           C  
ATOM    807  H1'   U    26      29.755  30.993  55.531  1.00  0.00           H  
ATOM    808  N1    U    26      29.565  31.775  57.461  1.00  0.00           N  
ATOM    809  C6    U    26      30.301  32.005  58.557  1.00  0.00           C  
ATOM    810  H6    U    26      31.296  32.391  58.393  1.00  0.00           H  
ATOM    811  C5    U    26      29.792  31.877  59.794  1.00  0.00           C  
ATOM    812  H5    U    26      30.289  32.277  60.665  1.00  0.00           H  
ATOM    813  C4    U    26      28.361  31.550  59.921  1.00  0.00           C  
ATOM    814  O4    U    26      27.792  31.222  60.962  1.00  0.00           O  
ATOM    815  N3    U    26      27.592  31.497  58.799  1.00  0.00           N  
ATOM    816  H3    U    26      26.585  31.558  58.844  1.00  0.00           H  
ATOM    817  C2    U    26      28.165  31.667  57.528  1.00  0.00           C  
ATOM    818  O2    U    26      27.478  31.761  56.503  1.00  0.00           O  
ATOM    819  C3'   U    26      31.401  33.786  55.556  1.00  0.00           C  
ATOM    820  H3'   U    26      31.189  34.247  56.521  1.00  0.00           H  
ATOM    821  C2'   U    26      30.102  32.998  55.307  1.00  0.00           C  
ATOM    822  H2'   U    26      29.249  33.545  55.711  1.00  0.00           H  
ATOM    823  O2'   U    26      29.935  32.666  53.883  1.00  0.00           O  
ATOM    824 HO2'   U    26      30.774  32.787  53.434  1.00  0.00           H  
ATOM    825  O3'   U    26      31.671  34.824  54.591  1.00  0.00           O  
ATOM    826  P     A    27      31.396  36.401  55.001  1.00  0.00           P  
ATOM    827  OP1   A    27      31.760  37.180  53.806  1.00  0.00           O  
ATOM    828  OP2   A    27      32.041  36.767  56.309  1.00  0.00           O  
ATOM    829  O5'   A    27      29.806  36.390  55.065  1.00  0.00           O  
ATOM    830  C5'   A    27      28.994  36.287  53.864  1.00  0.00           C  
ATOM    831  H5'   A    27      29.166  35.289  53.461  1.00  0.00           H  
ATOM    832 H5''   A    27      29.261  37.055  53.137  1.00  0.00           H  
ATOM    833  C4'   A    27      27.485  36.271  54.220  1.00  0.00           C  
ATOM    834  H4'   A    27      27.018  36.098  53.250  1.00  0.00           H  
ATOM    835  O4'   A    27      27.232  35.167  54.952  1.00  0.00           O  
ATOM    836  C1'   A    27      26.108  35.512  55.830  1.00  0.00           C  
ATOM    837  H1'   A    27      25.226  34.960  55.505  1.00  0.00           H  
ATOM    838  N9    A    27      26.430  35.083  57.189  1.00  0.00           N  
ATOM    839  C8    A    27      27.650  34.859  57.749  1.00  0.00           C  
ATOM    840  H8    A    27      28.586  34.967  57.221  1.00  0.00           H  
ATOM    841  N7    A    27      27.663  34.528  59.039  1.00  0.00           N  
ATOM    842  C5    A    27      26.224  34.384  59.252  1.00  0.00           C  
ATOM    843  C6    A    27      25.418  33.959  60.375  1.00  0.00           C  
ATOM    844  N6    A    27      25.924  33.527  61.550  1.00  0.00           N  
ATOM    845  H61   A    27      26.860  33.781  61.830  1.00  0.00           H  
ATOM    846  H62   A    27      25.333  33.121  62.262  1.00  0.00           H  
ATOM    847  N1    A    27      24.082  33.895  60.328  1.00  0.00           N  
ATOM    848  C2    A    27      23.516  34.216  59.148  1.00  0.00           C  
ATOM    849  H2    A    27      22.459  34.137  58.941  1.00  0.00           H  
ATOM    850  N3    A    27      24.180  34.646  58.011  1.00  0.00           N  
ATOM    851  C4    A    27      25.513  34.791  58.150  1.00  0.00           C  
ATOM    852  C3'   A    27      27.001  37.555  54.943  1.00  0.00           C  
ATOM    853  H3'   A    27      27.882  37.795  55.538  1.00  0.00           H  
ATOM    854  C2'   A    27      25.846  37.046  55.838  1.00  0.00           C  
ATOM    855  H2'   A    27      25.900  37.500  56.828  1.00  0.00           H  
ATOM    856  O2'   A    27      24.605  37.231  55.241  1.00  0.00           O  
ATOM    857 HO2'   A    27      24.460  38.090  54.839  1.00  0.00           H  
ATOM    858  O3'   A    27      26.475  38.525  53.946  1.00  0.00           O  
ATOM    859  P     C    28      26.338  40.060  54.332  1.00  0.00           P  
ATOM    860  OP1   C    28      26.347  40.797  53.085  1.00  0.00           O  
ATOM    861  OP2   C    28      27.348  40.441  55.321  1.00  0.00           O  
ATOM    862  O5'   C    28      24.925  40.157  55.084  1.00  0.00           O  
ATOM    863  C5'   C    28      23.778  40.365  54.346  1.00  0.00           C  
ATOM    864  H5'   C    28      23.647  39.644  53.540  1.00  0.00           H  
ATOM    865 H5''   C    28      23.831  41.386  53.967  1.00  0.00           H  
ATOM    866  C4'   C    28      22.583  40.353  55.339  1.00  0.00           C  
ATOM    867  H4'   C    28      21.672  40.516  54.763  1.00  0.00           H  
ATOM    868  O4'   C    28      22.499  39.074  55.915  1.00  0.00           O  
ATOM    869  C1'   C    28      21.986  39.254  57.190  1.00  0.00           C  
ATOM    870  H1'   C    28      20.994  38.807  57.240  1.00  0.00           H  
ATOM    871  N1    C    28      22.916  38.650  58.235  1.00  0.00           N  
ATOM    872  C6    C    28      24.229  38.971  58.292  1.00  0.00           C  
ATOM    873  H6    C    28      24.627  39.602  57.511  1.00  0.00           H  
ATOM    874  C5    C    28      25.011  38.371  59.263  1.00  0.00           C  
ATOM    875  H5    C    28      26.059  38.606  59.377  1.00  0.00           H  
ATOM    876  C4    C    28      24.408  37.633  60.238  1.00  0.00           C  
ATOM    877  N4    C    28      25.125  37.074  61.148  1.00  0.00           N  
ATOM    878  H41   C    28      26.106  37.306  61.216  1.00  0.00           H  
ATOM    879  H42   C    28      24.610  36.557  61.846  1.00  0.00           H  
ATOM    880  N3    C    28      23.092  37.456  60.341  1.00  0.00           N  
ATOM    881  C2    C    28      22.307  37.914  59.350  1.00  0.00           C  
ATOM    882  O2    C    28      21.093  37.797  59.487  1.00  0.00           O  
ATOM    883  C3'   C    28      22.681  41.352  56.510  1.00  0.00           C  
ATOM    884  H3'   C    28      23.715  41.265  56.841  1.00  0.00           H  
ATOM    885  C2'   C    28      21.759  40.769  57.465  1.00  0.00           C  
ATOM    886  H2'   C    28      21.970  41.121  58.474  1.00  0.00           H  
ATOM    887  O2'   C    28      20.388  41.029  57.281  1.00  0.00           O  
ATOM    888 HO2'   C    28      20.035  41.251  58.145  1.00  0.00           H  
ATOM    889  O3'   C    28      22.292  42.676  56.172  1.00  0.00           O  
ATOM    890  P     A    29      22.867  43.936  56.884  1.00  0.00           P  
ATOM    891  OP1   A    29      22.445  45.089  56.031  1.00  0.00           O  
ATOM    892  OP2   A    29      24.331  43.695  57.102  1.00  0.00           O  
ATOM    893  O5'   A    29      22.082  43.952  58.316  1.00  0.00           O  
ATOM    894  C5'   A    29      20.690  44.277  58.376  1.00  0.00           C  
ATOM    895  H5'   A    29      20.113  43.804  57.581  1.00  0.00           H  
ATOM    896 H5''   A    29      20.460  45.317  58.145  1.00  0.00           H  
ATOM    897  C4'   A    29      20.106  43.865  59.747  1.00  0.00           C  
ATOM    898  H4'   A    29      19.038  44.081  59.777  1.00  0.00           H  
ATOM    899  O4'   A    29      20.421  42.436  59.857  1.00  0.00           O  
ATOM    900  C1'   A    29      20.762  42.236  61.234  1.00  0.00           C  
ATOM    901  H1'   A    29      19.955  41.621  61.633  1.00  0.00           H  
ATOM    902  N9    A    29      22.128  41.625  61.404  1.00  0.00           N  
ATOM    903  C8    A    29      23.405  41.940  60.926  1.00  0.00           C  
ATOM    904  H8    A    29      23.603  42.789  60.289  1.00  0.00           H  
ATOM    905  N7    A    29      24.365  41.216  61.502  1.00  0.00           N  
ATOM    906  C5    A    29      23.740  40.379  62.500  1.00  0.00           C  
ATOM    907  C6    A    29      24.038  39.425  63.472  1.00  0.00           C  
ATOM    908  N6    A    29      25.215  38.925  63.743  1.00  0.00           N  
ATOM    909  H61   A    29      25.936  38.984  63.038  1.00  0.00           H  
ATOM    910  H62   A    29      25.371  38.241  64.470  1.00  0.00           H  
ATOM    911  N1    A    29      23.110  38.993  64.333  1.00  0.00           N  
ATOM    912  C2    A    29      21.907  39.596  64.286  1.00  0.00           C  
ATOM    913  H2    A    29      21.142  39.341  65.003  1.00  0.00           H  
ATOM    914  N3    A    29      21.482  40.549  63.425  1.00  0.00           N  
ATOM    915  C4    A    29      22.401  40.843  62.529  1.00  0.00           C  
ATOM    916  C3'   A    29      20.754  44.560  60.941  1.00  0.00           C  
ATOM    917  H3'   A    29      21.821  44.778  60.894  1.00  0.00           H  
ATOM    918  C2'   A    29      20.589  43.502  61.941  1.00  0.00           C  
ATOM    919  H2'   A    29      21.299  43.590  62.762  1.00  0.00           H  
ATOM    920  O2'   A    29      19.321  43.488  62.499  1.00  0.00           O  
ATOM    921 HO2'   A    29      19.409  43.105  63.375  1.00  0.00           H  
ATOM    922  O3'   A    29      20.034  45.721  61.202  1.00  0.00           O  
ATOM    923  P     C    30      20.739  46.894  61.997  1.00  0.00           P  
ATOM    924  OP1   C    30      19.819  48.066  61.944  1.00  0.00           O  
ATOM    925  OP2   C    30      22.126  47.102  61.528  1.00  0.00           O  
ATOM    926  O5'   C    30      20.954  46.577  63.498  1.00  0.00           O  
ATOM    927  C5'   C    30      19.833  46.709  64.340  1.00  0.00           C  
ATOM    928  H5'   C    30      18.932  46.332  63.856  1.00  0.00           H  
ATOM    929 H5''   C    30      19.739  47.773  64.557  1.00  0.00           H  
ATOM    930  C4'   C    30      19.954  46.018  65.687  1.00  0.00           C  
ATOM    931  H4'   C    30      19.021  46.209  66.217  1.00  0.00           H  
ATOM    932  O4'   C    30      20.129  44.613  65.584  1.00  0.00           O  
ATOM    933  C1'   C    30      20.999  44.198  66.638  1.00  0.00           C  
ATOM    934  H1'   C    30      20.421  43.461  67.196  1.00  0.00           H  
ATOM    935  N1    C    30      22.294  43.607  66.096  1.00  0.00           N  
ATOM    936  C6    C    30      22.743  43.832  64.803  1.00  0.00           C  
ATOM    937  H6    C    30      22.296  44.625  64.222  1.00  0.00           H  
ATOM    938  C5    C    30      23.829  43.172  64.351  1.00  0.00           C  
ATOM    939  H5    C    30      24.125  43.325  63.324  1.00  0.00           H  
ATOM    940  C4    C    30      24.570  42.402  65.272  1.00  0.00           C  
ATOM    941  N4    C    30      25.636  41.833  64.920  1.00  0.00           N  
ATOM    942  H41   C    30      26.062  41.198  65.579  1.00  0.00           H  
ATOM    943  H42   C    30      26.028  41.988  64.002  1.00  0.00           H  
ATOM    944  N3    C    30      24.224  42.341  66.521  1.00  0.00           N  
ATOM    945  C2    C    30      23.117  42.909  66.958  1.00  0.00           C  
ATOM    946  O2    C    30      22.897  42.794  68.182  1.00  0.00           O  
ATOM    947  C3'   C    30      21.027  46.606  66.549  1.00  0.00           C  
ATOM    948  H3'   C    30      21.846  46.686  65.833  1.00  0.00           H  
ATOM    949  C2'   C    30      21.225  45.462  67.502  1.00  0.00           C  
ATOM    950  H2'   C    30      22.240  45.576  67.884  1.00  0.00           H  
ATOM    951  O2'   C    30      20.407  45.594  68.598  1.00  0.00           O  
ATOM    952 HO2'   C    30      19.604  46.019  68.289  1.00  0.00           H  
ATOM    953  O3'   C    30      20.633  47.851  67.149  1.00  0.00           O  
ATOM    954  P     C    31      21.621  49.058  67.267  1.00  0.00           P  
ATOM    955  OP1   C    31      20.864  50.215  67.680  1.00  0.00           O  
ATOM    956  OP2   C    31      22.368  49.145  65.968  1.00  0.00           O  
ATOM    957  O5'   C    31      22.658  48.720  68.361  1.00  0.00           O  
ATOM    958  C5'   C    31      22.273  48.654  69.681  1.00  0.00           C  
ATOM    959  H5'   C    31      21.444  47.973  69.874  1.00  0.00           H  
ATOM    960 H5''   C    31      22.109  49.703  69.930  1.00  0.00           H  
ATOM    961  C4'   C    31      23.468  48.178  70.547  1.00  0.00           C  
ATOM    962  H4'   C    31      23.345  48.578  71.553  1.00  0.00           H  
ATOM    963  O4'   C    31      23.619  46.787  70.613  1.00  0.00           O  
ATOM    964  C1'   C    31      25.039  46.453  70.589  1.00  0.00           C  
ATOM    965  H1'   C    31      25.360  45.871  71.453  1.00  0.00           H  
ATOM    966  N1    C    31      25.398  45.703  69.358  1.00  0.00           N  
ATOM    967  C6    C    31      24.974  46.082  68.176  1.00  0.00           C  
ATOM    968  H6    C    31      24.144  46.771  68.115  1.00  0.00           H  
ATOM    969  C5    C    31      25.435  45.511  67.035  1.00  0.00           C  
ATOM    970  H5    C    31      24.951  45.745  66.099  1.00  0.00           H  
ATOM    971  C4    C    31      26.520  44.625  67.103  1.00  0.00           C  
ATOM    972  N4    C    31      27.213  44.164  66.149  1.00  0.00           N  
ATOM    973  H41   C    31      26.781  44.209  65.237  1.00  0.00           H  
ATOM    974  H42   C    31      27.852  43.408  66.351  1.00  0.00           H  
ATOM    975  N3    C    31      26.995  44.312  68.310  1.00  0.00           N  
ATOM    976  C2    C    31      26.384  44.741  69.420  1.00  0.00           C  
ATOM    977  O2    C    31      26.892  44.466  70.485  1.00  0.00           O  
ATOM    978  C3'   C    31      24.874  48.789  70.184  1.00  0.00           C  
ATOM    979  H3'   C    31      25.049  48.771  69.108  1.00  0.00           H  
ATOM    980  C2'   C    31      25.780  47.732  70.834  1.00  0.00           C  
ATOM    981  H2'   C    31      26.777  47.674  70.395  1.00  0.00           H  
ATOM    982  O2'   C    31      26.050  47.822  72.293  1.00  0.00           O  
ATOM    983 HO2'   C    31      26.904  47.421  72.470  1.00  0.00           H  
ATOM    984  O3'   C    31      25.041  50.109  70.767  1.00  0.00           O  
ATOM    985  P     G    32      25.957  51.164  70.064  1.00  0.00           P  
ATOM    986  OP1   G    32      25.883  52.483  70.804  1.00  0.00           O  
ATOM    987  OP2   G    32      25.665  51.135  68.659  1.00  0.00           O  
ATOM    988  O5'   G    32      27.425  50.435  70.223  1.00  0.00           O  
ATOM    989  C5'   G    32      28.120  50.332  71.468  1.00  0.00           C  
ATOM    990  H5'   G    32      27.496  49.840  72.214  1.00  0.00           H  
ATOM    991 H5''   G    32      28.403  51.315  71.845  1.00  0.00           H  
ATOM    992  C4'   G    32      29.407  49.404  71.383  1.00  0.00           C  
ATOM    993  H4'   G    32      30.038  49.443  72.270  1.00  0.00           H  
ATOM    994  O4'   G    32      29.202  48.088  70.839  1.00  0.00           O  
ATOM    995  C1'   G    32      30.461  47.719  70.224  1.00  0.00           C  
ATOM    996  H1'   G    32      30.831  46.875  70.806  1.00  0.00           H  
ATOM    997  N9    G    32      30.204  47.176  68.800  1.00  0.00           N  
ATOM    998  C8    G    32      29.263  47.532  67.832  1.00  0.00           C  
ATOM    999  H8    G    32      28.471  48.253  67.974  1.00  0.00           H  
ATOM   1000  N7    G    32      29.371  46.913  66.713  1.00  0.00           N  
ATOM   1001  C5    G    32      30.456  46.063  66.878  1.00  0.00           C  
ATOM   1002  C6    G    32      31.260  45.258  65.949  1.00  0.00           C  
ATOM   1003  O6    G    32      30.934  44.805  64.822  1.00  0.00           O  
ATOM   1004  N1    G    32      32.514  44.884  66.476  1.00  0.00           N  
ATOM   1005  H1    G    32      33.222  44.489  65.874  1.00  0.00           H  
ATOM   1006  C2    G    32      32.977  45.253  67.694  1.00  0.00           C  
ATOM   1007  N2    G    32      34.129  44.855  68.098  1.00  0.00           N  
ATOM   1008  H21   G    32      34.707  44.295  67.488  1.00  0.00           H  
ATOM   1009  H22   G    32      34.405  45.107  69.037  1.00  0.00           H  
ATOM   1010  N3    G    32      32.211  45.920  68.590  1.00  0.00           N  
ATOM   1011  C4    G    32      31.059  46.345  68.078  1.00  0.00           C  
ATOM   1012  C3'   G    32      30.294  49.978  70.319  1.00  0.00           C  
ATOM   1013  H3'   G    32      29.739  50.048  69.384  1.00  0.00           H  
ATOM   1014  C2'   G    32      31.347  48.942  70.156  1.00  0.00           C  
ATOM   1015  H2'   G    32      31.796  48.968  69.164  1.00  0.00           H  
ATOM   1016  O2'   G    32      32.241  48.821  71.197  1.00  0.00           O  
ATOM   1017 HO2'   G    32      33.019  48.322  70.939  1.00  0.00           H  
ATOM   1018  O3'   G    32      30.850  51.248  70.688  1.00  0.00           O  
ATOM   1019  P     U    33      31.277  52.329  69.636  1.00  0.00           P  
ATOM   1020  OP1   U    33      31.871  53.530  70.335  1.00  0.00           O  
ATOM   1021  OP2   U    33      30.075  52.605  68.776  1.00  0.00           O  
ATOM   1022  O5'   U    33      32.304  51.657  68.792  1.00  0.00           O  
ATOM   1023  C5'   U    33      33.707  51.570  69.248  1.00  0.00           C  
ATOM   1024  H5'   U    33      33.806  51.133  70.242  1.00  0.00           H  
ATOM   1025 H5''   U    33      34.073  52.595  69.304  1.00  0.00           H  
ATOM   1026  C4'   U    33      34.524  50.750  68.278  1.00  0.00           C  
ATOM   1027  H4'   U    33      35.496  50.518  68.714  1.00  0.00           H  
ATOM   1028  O4'   U    33      33.875  49.469  68.084  1.00  0.00           O  
ATOM   1029  C1'   U    33      34.100  49.011  66.721  1.00  0.00           C  
ATOM   1030  H1'   U    33      34.567  48.029  66.649  1.00  0.00           H  
ATOM   1031  N1    U    33      32.858  48.894  65.957  1.00  0.00           N  
ATOM   1032  C6    U    33      31.830  49.858  66.041  1.00  0.00           C  
ATOM   1033  H6    U    33      31.810  50.647  66.778  1.00  0.00           H  
ATOM   1034  C5    U    33      30.775  49.723  65.271  1.00  0.00           C  
ATOM   1035  H5    U    33      29.961  50.424  65.383  1.00  0.00           H  
ATOM   1036  C4    U    33      30.597  48.637  64.285  1.00  0.00           C  
ATOM   1037  O4    U    33      29.653  48.500  63.515  1.00  0.00           O  
ATOM   1038  N3    U    33      31.691  47.879  64.122  1.00  0.00           N  
ATOM   1039  H3    U    33      31.516  47.089  63.517  1.00  0.00           H  
ATOM   1040  C2    U    33      32.728  47.862  65.068  1.00  0.00           C  
ATOM   1041  O2    U    33      33.586  47.022  64.990  1.00  0.00           O  
ATOM   1042  C3'   U    33      34.752  51.223  66.829  1.00  0.00           C  
ATOM   1043  H3'   U    33      33.809  51.661  66.501  1.00  0.00           H  
ATOM   1044  C2'   U    33      35.074  50.031  66.058  1.00  0.00           C  
ATOM   1045  H2'   U    33      34.754  50.234  65.036  1.00  0.00           H  
ATOM   1046  O2'   U    33      36.354  49.489  66.303  1.00  0.00           O  
ATOM   1047 HO2'   U    33      37.009  50.000  65.822  1.00  0.00           H  
ATOM   1048  O3'   U    33      35.627  52.346  66.790  1.00  0.00           O  
ATOM   1049  P     G    34      36.098  53.097  65.432  1.00  0.00           P  
ATOM   1050  OP1   G    34      36.783  54.377  65.780  1.00  0.00           O  
ATOM   1051  OP2   G    34      34.997  52.974  64.482  1.00  0.00           O  
ATOM   1052  O5'   G    34      37.229  52.023  64.921  1.00  0.00           O  
ATOM   1053  C5'   G    34      38.482  51.987  65.536  1.00  0.00           C  
ATOM   1054  H5'   G    34      38.309  51.861  66.605  1.00  0.00           H  
ATOM   1055 H5''   G    34      38.933  52.966  65.374  1.00  0.00           H  
ATOM   1056  C4'   G    34      39.372  50.926  64.958  1.00  0.00           C  
ATOM   1057  H4'   G    34      40.142  50.716  65.699  1.00  0.00           H  
ATOM   1058  O4'   G    34      38.673  49.665  64.798  1.00  0.00           O  
ATOM   1059  C1'   G    34      39.109  49.100  63.517  1.00  0.00           C  
ATOM   1060  H1'   G    34      39.471  48.079  63.643  1.00  0.00           H  
ATOM   1061  N9    G    34      37.996  49.076  62.542  1.00  0.00           N  
ATOM   1062  C8    G    34      36.741  49.669  62.609  1.00  0.00           C  
ATOM   1063  H8    G    34      36.630  50.505  63.284  1.00  0.00           H  
ATOM   1064  N7    G    34      35.934  49.285  61.677  1.00  0.00           N  
ATOM   1065  C5    G    34      36.673  48.358  60.980  1.00  0.00           C  
ATOM   1066  C6    G    34      36.324  47.484  59.863  1.00  0.00           C  
ATOM   1067  O6    G    34      35.279  47.450  59.220  1.00  0.00           O  
ATOM   1068  N1    G    34      37.337  46.732  59.403  1.00  0.00           N  
ATOM   1069  H1    G    34      37.259  46.208  58.544  1.00  0.00           H  
ATOM   1070  C2    G    34      38.570  46.650  60.007  1.00  0.00           C  
ATOM   1071  N2    G    34      39.500  45.977  59.413  1.00  0.00           N  
ATOM   1072  H21   G    34      40.312  45.752  59.970  1.00  0.00           H  
ATOM   1073  H22   G    34      39.298  45.414  58.599  1.00  0.00           H  
ATOM   1074  N3    G    34      38.920  47.348  61.088  1.00  0.00           N  
ATOM   1075  C4    G    34      37.948  48.196  61.519  1.00  0.00           C  
ATOM   1076  C3'   G    34      40.097  51.221  63.634  1.00  0.00           C  
ATOM   1077  H3'   G    34      39.465  51.787  62.949  1.00  0.00           H  
ATOM   1078  C2'   G    34      40.366  49.835  63.092  1.00  0.00           C  
ATOM   1079  H2'   G    34      40.362  49.833  62.002  1.00  0.00           H  
ATOM   1080  O2'   G    34      41.511  49.049  63.509  1.00  0.00           O  
ATOM   1081 HO2'   G    34      41.936  49.552  64.207  1.00  0.00           H  
ATOM   1082  O3'   G    34      41.402  51.781  63.882  1.00  0.00           O  
ATOM   1083  P     C    35      42.185  52.633  62.809  1.00  0.00           P  
ATOM   1084  OP1   C    35      43.525  52.995  63.302  1.00  0.00           O  
ATOM   1085  OP2   C    35      41.387  53.755  62.330  1.00  0.00           O  
ATOM   1086  O5'   C    35      42.362  51.671  61.633  1.00  0.00           O  
ATOM   1087  C5'   C    35      43.462  50.730  61.665  1.00  0.00           C  
ATOM   1088  H5'   C    35      43.544  50.085  62.539  1.00  0.00           H  
ATOM   1089 H5''   C    35      44.412  51.263  61.622  1.00  0.00           H  
ATOM   1090  C4'   C    35      43.481  49.814  60.422  1.00  0.00           C  
ATOM   1091  H4'   C    35      44.306  49.110  60.531  1.00  0.00           H  
ATOM   1092  O4'   C    35      42.282  49.145  60.268  1.00  0.00           O  
ATOM   1093  C1'   C    35      42.117  48.770  58.869  1.00  0.00           C  
ATOM   1094  H1'   C    35      42.339  47.720  58.683  1.00  0.00           H  
ATOM   1095  N1    C    35      40.813  49.268  58.270  1.00  0.00           N  
ATOM   1096  C6    C    35      40.159  50.414  58.752  1.00  0.00           C  
ATOM   1097  H6    C    35      40.666  50.949  59.541  1.00  0.00           H  
ATOM   1098  C5    C    35      38.949  50.624  58.307  1.00  0.00           C  
ATOM   1099  H5    C    35      38.436  51.478  58.726  1.00  0.00           H  
ATOM   1100  C4    C    35      38.391  49.849  57.308  1.00  0.00           C  
ATOM   1101  N4    C    35      37.207  50.132  56.864  1.00  0.00           N  
ATOM   1102  H41   C    35      36.977  51.114  56.916  1.00  0.00           H  
ATOM   1103  H42   C    35      36.880  49.602  56.069  1.00  0.00           H  
ATOM   1104  N3    C    35      39.035  48.841  56.726  1.00  0.00           N  
ATOM   1105  C2    C    35      40.245  48.553  57.174  1.00  0.00           C  
ATOM   1106  O2    C    35      40.807  47.538  56.652  1.00  0.00           O  
ATOM   1107  C3'   C    35      43.692  50.584  59.135  1.00  0.00           C  
ATOM   1108  H3'   C    35      43.016  51.439  59.153  1.00  0.00           H  
ATOM   1109  C2'   C    35      43.252  49.468  58.169  1.00  0.00           C  
ATOM   1110  H2'   C    35      43.049  49.835  57.163  1.00  0.00           H  
ATOM   1111  O2'   C    35      44.238  48.381  58.065  1.00  0.00           O  
ATOM   1112 HO2'   C    35      44.005  47.635  57.507  1.00  0.00           H  
ATOM   1113  O3'   C    35      45.136  51.018  59.093  1.00  0.00           O  
ATOM   1114  P     G    36      45.426  52.449  58.478  1.00  0.00           P  
ATOM   1115  OP1   G    36      46.858  52.625  58.647  1.00  0.00           O  
ATOM   1116  OP2   G    36      44.474  53.448  59.084  1.00  0.00           O  
ATOM   1117  O5'   G    36      45.073  52.291  56.898  1.00  0.00           O  
ATOM   1118  C5'   G    36      45.842  51.207  56.150  1.00  0.00           C  
ATOM   1119  H5'   G    36      46.137  50.320  56.710  1.00  0.00           H  
ATOM   1120 H5''   G    36      46.816  51.627  55.902  1.00  0.00           H  
ATOM   1121  C4'   G    36      45.304  50.654  54.858  1.00  0.00           C  
ATOM   1122  H4'   G    36      46.101  50.175  54.289  1.00  0.00           H  
ATOM   1123  O4'   G    36      44.109  49.892  54.944  1.00  0.00           O  
ATOM   1124  C1'   G    36      43.219  50.156  53.924  1.00  0.00           C  
ATOM   1125  H1'   G    36      42.900  49.195  53.522  1.00  0.00           H  
ATOM   1126  N9    G    36      41.930  50.751  54.436  1.00  0.00           N  
ATOM   1127  C8    G    36      41.614  51.510  55.533  1.00  0.00           C  
ATOM   1128  H8    G    36      42.360  51.834  56.243  1.00  0.00           H  
ATOM   1129  N7    G    36      40.337  51.972  55.580  1.00  0.00           N  
ATOM   1130  C5    G    36      39.730  51.393  54.462  1.00  0.00           C  
ATOM   1131  C6    G    36      38.426  51.581  53.943  1.00  0.00           C  
ATOM   1132  O6    G    36      37.512  52.335  54.326  1.00  0.00           O  
ATOM   1133  N1    G    36      38.325  50.963  52.716  1.00  0.00           N  
ATOM   1134  H1    G    36      37.570  51.167  52.076  1.00  0.00           H  
ATOM   1135  C2    G    36      39.266  50.397  52.039  1.00  0.00           C  
ATOM   1136  N2    G    36      38.950  49.680  50.989  1.00  0.00           N  
ATOM   1137  H21   G    36      38.073  49.919  50.548  1.00  0.00           H  
ATOM   1138  H22   G    36      39.644  49.100  50.539  1.00  0.00           H  
ATOM   1139  N3    G    36      40.489  50.275  52.482  1.00  0.00           N  
ATOM   1140  C4    G    36      40.741  50.780  53.702  1.00  0.00           C  
ATOM   1141  C3'   G    36      44.902  51.680  53.894  1.00  0.00           C  
ATOM   1142  H3'   G    36      44.254  52.392  54.405  1.00  0.00           H  
ATOM   1143  C2'   G    36      44.004  50.906  52.907  1.00  0.00           C  
ATOM   1144  H2'   G    36      43.453  51.557  52.228  1.00  0.00           H  
ATOM   1145  O2'   G    36      44.729  49.875  52.263  1.00  0.00           O  
ATOM   1146 HO2'   G    36      44.201  49.553  51.529  1.00  0.00           H  
ATOM   1147  O3'   G    36      45.885  52.392  53.218  1.00  0.00           O  
ATOM   1148  P     G    37      45.550  53.751  52.442  1.00  0.00           P  
ATOM   1149  OP1   G    37      46.764  54.316  51.827  1.00  0.00           O  
ATOM   1150  OP2   G    37      44.806  54.606  53.393  1.00  0.00           O  
ATOM   1151  O5'   G    37      44.481  53.407  51.235  1.00  0.00           O  
ATOM   1152  C5'   G    37      44.809  52.594  50.093  1.00  0.00           C  
ATOM   1153  H5'   G    37      45.243  51.648  50.416  1.00  0.00           H  
ATOM   1154 H5''   G    37      45.550  53.164  49.533  1.00  0.00           H  
ATOM   1155  C4'   G    37      43.692  52.350  49.150  1.00  0.00           C  
ATOM   1156  H4'   G    37      44.042  51.732  48.322  1.00  0.00           H  
ATOM   1157  O4'   G    37      42.576  51.727  49.744  1.00  0.00           O  
ATOM   1158  C1'   G    37      41.358  52.168  49.146  1.00  0.00           C  
ATOM   1159  H1'   G    37      40.749  51.302  48.885  1.00  0.00           H  
ATOM   1160  N9    G    37      40.585  52.941  50.154  1.00  0.00           N  
ATOM   1161  C8    G    37      40.896  53.283  51.500  1.00  0.00           C  
ATOM   1162  H8    G    37      41.841  52.964  51.914  1.00  0.00           H  
ATOM   1163  N7    G    37      39.910  53.835  52.122  1.00  0.00           N  
ATOM   1164  C5    G    37      38.914  53.964  51.120  1.00  0.00           C  
ATOM   1165  C6    G    37      37.600  54.587  51.088  1.00  0.00           C  
ATOM   1166  O6    G    37      36.903  55.122  51.918  1.00  0.00           O  
ATOM   1167  N1    G    37      37.014  54.624  49.866  1.00  0.00           N  
ATOM   1168  H1    G    37      36.127  55.105  49.819  1.00  0.00           H  
ATOM   1169  C2    G    37      37.529  54.002  48.791  1.00  0.00           C  
ATOM   1170  N2    G    37      36.905  54.254  47.713  1.00  0.00           N  
ATOM   1171  H21   G    37      37.465  54.135  46.880  1.00  0.00           H  
ATOM   1172  H22   G    37      36.081  54.837  47.750  1.00  0.00           H  
ATOM   1173  N3    G    37      38.690  53.440  48.748  1.00  0.00           N  
ATOM   1174  C4    G    37      39.323  53.455  49.982  1.00  0.00           C  
ATOM   1175  C3'   G    37      43.147  53.570  48.519  1.00  0.00           C  
ATOM   1176  H3'   G    37      43.181  54.399  49.226  1.00  0.00           H  
ATOM   1177  C2'   G    37      41.783  53.130  48.031  1.00  0.00           C  
ATOM   1178  H2'   G    37      41.018  53.901  47.939  1.00  0.00           H  
ATOM   1179  O2'   G    37      41.721  52.320  46.890  1.00  0.00           O  
ATOM   1180 HO2'   G    37      40.914  51.802  46.850  1.00  0.00           H  
ATOM   1181  O3'   G    37      44.002  54.085  47.505  1.00  0.00           O  
ATOM   1182  P     C    38      44.010  55.555  47.071  1.00  0.00           P  
ATOM   1183  OP1   C    38      44.797  55.646  45.828  1.00  0.00           O  
ATOM   1184  OP2   C    38      44.401  56.273  48.277  1.00  0.00           O  
ATOM   1185  O5'   C    38      42.535  55.946  46.793  1.00  0.00           O  
ATOM   1186  C5'   C    38      41.970  55.594  45.520  1.00  0.00           C  
ATOM   1187  H5'   C    38      41.750  54.526  45.498  1.00  0.00           H  
ATOM   1188 H5''   C    38      42.586  55.919  44.681  1.00  0.00           H  
ATOM   1189  C4'   C    38      40.632  56.242  45.298  1.00  0.00           C  
ATOM   1190  H4'   C    38      40.284  55.972  44.301  1.00  0.00           H  
ATOM   1191  O4'   C    38      39.683  55.723  46.219  1.00  0.00           O  
ATOM   1192  C1'   C    38      38.707  56.692  46.471  1.00  0.00           C  
ATOM   1193  H1'   C    38      37.742  56.219  46.287  1.00  0.00           H  
ATOM   1194  N1    C    38      38.715  57.100  47.902  1.00  0.00           N  
ATOM   1195  C6    C    38      39.693  56.678  48.829  1.00  0.00           C  
ATOM   1196  H6    C    38      40.581  56.280  48.361  1.00  0.00           H  
ATOM   1197  C5    C    38      39.645  56.943  50.164  1.00  0.00           C  
ATOM   1198  H5    C    38      40.470  56.765  50.839  1.00  0.00           H  
ATOM   1199  C4    C    38      38.502  57.695  50.624  1.00  0.00           C  
ATOM   1200  N4    C    38      38.270  57.804  51.936  1.00  0.00           N  
ATOM   1201  H41   C    38      37.423  58.208  52.308  1.00  0.00           H  
ATOM   1202  H42   C    38      39.022  57.428  52.496  1.00  0.00           H  
ATOM   1203  N3    C    38      37.495  58.064  49.788  1.00  0.00           N  
ATOM   1204  C2    C    38      37.595  57.764  48.430  1.00  0.00           C  
ATOM   1205  O2    C    38      36.702  58.138  47.675  1.00  0.00           O  
ATOM   1206  C3'   C    38      40.399  57.782  45.382  1.00  0.00           C  
ATOM   1207  H3'   C    38      40.988  58.072  46.252  1.00  0.00           H  
ATOM   1208  C2'   C    38      38.917  57.857  45.535  1.00  0.00           C  
ATOM   1209  H2'   C    38      38.578  58.777  46.011  1.00  0.00           H  
ATOM   1210  O2'   C    38      38.135  57.720  44.306  1.00  0.00           O  
ATOM   1211 HO2'   C    38      37.236  57.424  44.468  1.00  0.00           H  
ATOM   1212  O3'   C    38      40.769  58.515  44.237  1.00  0.00           O  
ATOM   1213  P     A    39      41.332  59.965  44.342  1.00  0.00           P  
ATOM   1214  OP1   A    39      41.344  60.525  42.951  1.00  0.00           O  
ATOM   1215  OP2   A    39      42.537  59.911  45.173  1.00  0.00           O  
ATOM   1216  O5'   A    39      40.298  60.857  45.117  1.00  0.00           O  
ATOM   1217  C5'   A    39      39.131  61.183  44.452  1.00  0.00           C  
ATOM   1218  H5'   A    39      38.714  60.330  43.916  1.00  0.00           H  
ATOM   1219 H5''   A    39      39.303  62.026  43.783  1.00  0.00           H  
ATOM   1220  C4'   A    39      38.016  61.642  45.329  1.00  0.00           C  
ATOM   1221  H4'   A    39      37.076  61.775  44.794  1.00  0.00           H  
ATOM   1222  O4'   A    39      37.653  60.819  46.398  1.00  0.00           O  
ATOM   1223  C1'   A    39      37.125  61.604  47.466  1.00  0.00           C  
ATOM   1224  H1'   A    39      36.079  61.501  47.756  1.00  0.00           H  
ATOM   1225  N9    A    39      38.032  61.523  48.598  1.00  0.00           N  
ATOM   1226  C8    A    39      39.138  60.751  48.691  1.00  0.00           C  
ATOM   1227  H8    A    39      39.628  60.229  47.882  1.00  0.00           H  
ATOM   1228  N7    A    39      39.557  60.745  49.932  1.00  0.00           N  
ATOM   1229  C5    A    39      38.616  61.470  50.674  1.00  0.00           C  
ATOM   1230  C6    A    39      38.363  61.769  52.045  1.00  0.00           C  
ATOM   1231  N6    A    39      39.026  61.199  53.072  1.00  0.00           N  
ATOM   1232  H61   A    39      38.882  61.431  54.044  1.00  0.00           H  
ATOM   1233  H62   A    39      39.715  60.477  52.916  1.00  0.00           H  
ATOM   1234  N1    A    39      37.335  62.466  52.449  1.00  0.00           N  
ATOM   1235  C2    A    39      36.560  62.942  51.583  1.00  0.00           C  
ATOM   1236  H2    A    39      35.625  63.341  51.948  1.00  0.00           H  
ATOM   1237  N3    A    39      36.642  62.778  50.212  1.00  0.00           N  
ATOM   1238  C4    A    39      37.700  62.044  49.829  1.00  0.00           C  
ATOM   1239  C3'   A    39      38.442  62.936  46.064  1.00  0.00           C  
ATOM   1240  H3'   A    39      39.400  62.816  46.570  1.00  0.00           H  
ATOM   1241  C2'   A    39      37.227  63.030  47.026  1.00  0.00           C  
ATOM   1242  H2'   A    39      37.514  63.635  47.886  1.00  0.00           H  
ATOM   1243  O2'   A    39      35.990  63.522  46.502  1.00  0.00           O  
ATOM   1244 HO2'   A    39      35.596  63.959  47.261  1.00  0.00           H  
ATOM   1245  O3'   A    39      38.460  64.017  45.152  1.00  0.00           O  
ATOM   1246  P     C    40      39.162  65.321  45.634  1.00  0.00           P  
ATOM   1247  OP1   C    40      39.188  66.376  44.569  1.00  0.00           O  
ATOM   1248  OP2   C    40      40.499  64.912  46.181  1.00  0.00           O  
ATOM   1249  O5'   C    40      38.336  65.914  46.877  1.00  0.00           O  
ATOM   1250  C5'   C    40      37.187  66.787  46.705  1.00  0.00           C  
ATOM   1251  H5'   C    40      36.394  66.103  46.403  1.00  0.00           H  
ATOM   1252 H5''   C    40      37.425  67.532  45.946  1.00  0.00           H  
ATOM   1253  C4'   C    40      36.798  67.572  47.988  1.00  0.00           C  
ATOM   1254  H4'   C    40      35.921  68.186  47.783  1.00  0.00           H  
ATOM   1255  O4'   C    40      36.577  66.689  49.157  1.00  0.00           O  
ATOM   1256  C1'   C    40      36.996  67.335  50.377  1.00  0.00           C  
ATOM   1257  H1'   C    40      36.216  67.369  51.138  1.00  0.00           H  
ATOM   1258  N1    C    40      38.080  66.493  51.036  1.00  0.00           N  
ATOM   1259  C6    C    40      38.692  65.415  50.428  1.00  0.00           C  
ATOM   1260  H6    C    40      38.427  65.153  49.414  1.00  0.00           H  
ATOM   1261  C5    C    40      39.567  64.628  51.058  1.00  0.00           C  
ATOM   1262  H5    C    40      39.916  63.753  50.530  1.00  0.00           H  
ATOM   1263  C4    C    40      40.067  65.020  52.336  1.00  0.00           C  
ATOM   1264  N4    C    40      40.787  64.269  53.051  1.00  0.00           N  
ATOM   1265  H41   C    40      40.921  64.493  54.026  1.00  0.00           H  
ATOM   1266  H42   C    40      41.138  63.393  52.693  1.00  0.00           H  
ATOM   1267  N3    C    40      39.554  66.066  52.879  1.00  0.00           N  
ATOM   1268  C2    C    40      38.573  66.797  52.297  1.00  0.00           C  
ATOM   1269  O2    C    40      38.215  67.868  52.820  1.00  0.00           O  
ATOM   1270  C3'   C    40      37.886  68.381  48.572  1.00  0.00           C  
ATOM   1271  H3'   C    40      38.828  67.840  48.662  1.00  0.00           H  
ATOM   1272  C2'   C    40      37.409  68.714  49.986  1.00  0.00           C  
ATOM   1273  H2'   C    40      38.248  69.128  50.546  1.00  0.00           H  
ATOM   1274  O2'   C    40      36.241  69.652  49.984  1.00  0.00           O  
ATOM   1275 HO2'   C    40      35.855  69.739  50.859  1.00  0.00           H  
ATOM   1276  O3'   C    40      38.034  69.627  47.850  1.00  0.00           O  
ATOM   1277  P     A    41      39.385  70.339  47.596  1.00  0.00           P  
ATOM   1278  OP1   A    41      39.326  71.316  46.501  1.00  0.00           O  
ATOM   1279  OP2   A    41      40.453  69.315  47.538  1.00  0.00           O  
ATOM   1280  O5'   A    41      39.549  71.045  48.991  1.00  0.00           O  
ATOM   1281  C5'   A    41      38.790  72.206  49.295  1.00  0.00           C  
ATOM   1282  H5'   A    41      37.741  71.938  49.173  1.00  0.00           H  
ATOM   1283 H5''   A    41      39.139  72.972  48.602  1.00  0.00           H  
ATOM   1284  C4'   A    41      39.086  72.505  50.777  1.00  0.00           C  
ATOM   1285  H4'   A    41      38.476  73.358  51.074  1.00  0.00           H  
ATOM   1286  O4'   A    41      38.830  71.398  51.649  1.00  0.00           O  
ATOM   1287  C1'   A    41      39.911  71.236  52.587  1.00  0.00           C  
ATOM   1288  H1'   A    41      39.536  71.209  53.610  1.00  0.00           H  
ATOM   1289  N9    A    41      40.693  69.974  52.233  1.00  0.00           N  
ATOM   1290  C8    A    41      40.952  69.223  51.098  1.00  0.00           C  
ATOM   1291  H8    A    41      40.431  69.358  50.162  1.00  0.00           H  
ATOM   1292  N7    A    41      41.649  68.113  51.315  1.00  0.00           N  
ATOM   1293  C5    A    41      42.006  68.208  52.648  1.00  0.00           C  
ATOM   1294  C6    A    41      42.870  67.487  53.546  1.00  0.00           C  
ATOM   1295  N6    A    41      43.340  66.286  53.318  1.00  0.00           N  
ATOM   1296  H61   A    41      42.797  65.696  52.705  1.00  0.00           H  
ATOM   1297  H62   A    41      43.854  65.815  54.049  1.00  0.00           H  
ATOM   1298  N1    A    41      43.153  68.017  54.700  1.00  0.00           N  
ATOM   1299  C2    A    41      42.595  69.078  55.152  1.00  0.00           C  
ATOM   1300  H2    A    41      42.958  69.367  56.127  1.00  0.00           H  
ATOM   1301  N3    A    41      41.833  69.936  54.494  1.00  0.00           N  
ATOM   1302  C4    A    41      41.469  69.420  53.174  1.00  0.00           C  
ATOM   1303  C3'   A    41      40.602  72.767  50.933  1.00  0.00           C  
ATOM   1304  H3'   A    41      41.159  71.970  50.440  1.00  0.00           H  
ATOM   1305  C2'   A    41      40.841  72.420  52.375  1.00  0.00           C  
ATOM   1306  H2'   A    41      41.899  72.273  52.594  1.00  0.00           H  
ATOM   1307  O2'   A    41      40.216  73.492  53.031  1.00  0.00           O  
ATOM   1308 HO2'   A    41      40.063  74.232  52.438  1.00  0.00           H  
ATOM   1309  O3'   A    41      41.035  74.029  50.637  1.00  0.00           O  
ATOM   1310  P     G    42      42.478  74.268  50.052  1.00  0.00           P  
ATOM   1311  OP1   G    42      42.351  75.584  49.447  1.00  0.00           O  
ATOM   1312  OP2   G    42      42.845  73.108  49.184  1.00  0.00           O  
ATOM   1313  O5'   G    42      43.496  74.316  51.312  1.00  0.00           O  
ATOM   1314  C5'   G    42      43.504  75.419  52.295  1.00  0.00           C  
ATOM   1315  H5'   G    42      42.529  75.881  52.452  1.00  0.00           H  
ATOM   1316 H5''   G    42      44.199  76.209  52.014  1.00  0.00           H  
ATOM   1317  C4'   G    42      43.918  74.922  53.684  1.00  0.00           C  
ATOM   1318  H4'   G    42      43.640  75.675  54.420  1.00  0.00           H  
ATOM   1319  O4'   G    42      43.288  73.721  54.234  1.00  0.00           O  
ATOM   1320  C1'   G    42      44.337  72.904  54.738  1.00  0.00           C  
ATOM   1321  H1'   G    42      44.074  72.663  55.768  1.00  0.00           H  
ATOM   1322  N9    G    42      44.676  71.731  53.891  1.00  0.00           N  
ATOM   1323  C8    G    42      44.363  71.394  52.602  1.00  0.00           C  
ATOM   1324  H8    G    42      43.835  72.099  51.976  1.00  0.00           H  
ATOM   1325  N7    G    42      44.846  70.246  52.253  1.00  0.00           N  
ATOM   1326  C5    G    42      45.414  69.714  53.369  1.00  0.00           C  
ATOM   1327  C6    G    42      46.031  68.456  53.668  1.00  0.00           C  
ATOM   1328  O6    G    42      46.148  67.381  53.020  1.00  0.00           O  
ATOM   1329  N1    G    42      46.590  68.397  54.892  1.00  0.00           N  
ATOM   1330  H1    G    42      47.032  67.523  55.139  1.00  0.00           H  
ATOM   1331  C2    G    42      46.570  69.409  55.772  1.00  0.00           C  
ATOM   1332  N2    G    42      47.035  69.113  56.966  1.00  0.00           N  
ATOM   1333  H21   G    42      47.718  68.369  56.983  1.00  0.00           H  
ATOM   1334  H22   G    42      47.126  69.799  57.702  1.00  0.00           H  
ATOM   1335  N3    G    42      45.904  70.509  55.601  1.00  0.00           N  
ATOM   1336  C4    G    42      45.312  70.639  54.382  1.00  0.00           C  
ATOM   1337  C3'   G    42      45.418  74.727  53.721  1.00  0.00           C  
ATOM   1338  H3'   G    42      45.791  74.199  52.844  1.00  0.00           H  
ATOM   1339  C2'   G    42      45.608  73.753  54.910  1.00  0.00           C  
ATOM   1340  H2'   G    42      46.496  73.124  54.982  1.00  0.00           H  
ATOM   1341  O2'   G    42      45.600  74.383  56.137  1.00  0.00           O  
ATOM   1342 HO2'   G    42      45.772  75.287  55.861  1.00  0.00           H  
ATOM   1343  O3'   G    42      46.104  75.939  54.009  1.00  0.00           O  
ATOM   1344  P     G    43      47.534  76.253  53.422  1.00  0.00           P  
ATOM   1345  OP1   G    43      48.064  77.551  53.891  1.00  0.00           O  
ATOM   1346  OP2   G    43      47.368  76.005  52.011  1.00  0.00           O  
ATOM   1347  O5'   G    43      48.449  74.989  53.979  1.00  0.00           O  
ATOM   1348  C5'   G    43      49.098  74.982  55.225  1.00  0.00           C  
ATOM   1349  H5'   G    43      48.352  74.996  56.019  1.00  0.00           H  
ATOM   1350 H5''   G    43      49.756  75.851  55.214  1.00  0.00           H  
ATOM   1351  C4'   G    43      49.838  73.666  55.397  1.00  0.00           C  
ATOM   1352  H4'   G    43      50.335  73.660  56.367  1.00  0.00           H  
ATOM   1353  O4'   G    43      49.104  72.398  55.387  1.00  0.00           O  
ATOM   1354  C1'   G    43      49.707  71.450  54.569  1.00  0.00           C  
ATOM   1355  H1'   G    43      49.657  70.462  55.026  1.00  0.00           H  
ATOM   1356  N9    G    43      49.093  71.175  53.253  1.00  0.00           N  
ATOM   1357  C8    G    43      48.280  71.999  52.593  1.00  0.00           C  
ATOM   1358  H8    G    43      47.962  72.967  52.952  1.00  0.00           H  
ATOM   1359  N7    G    43      47.891  71.596  51.413  1.00  0.00           N  
ATOM   1360  C5    G    43      48.351  70.302  51.330  1.00  0.00           C  
ATOM   1361  C6    G    43      48.240  69.289  50.437  1.00  0.00           C  
ATOM   1362  O6    G    43      47.809  69.373  49.286  1.00  0.00           O  
ATOM   1363  N1    G    43      48.709  68.060  50.826  1.00  0.00           N  
ATOM   1364  H1    G    43      48.524  67.367  50.115  1.00  0.00           H  
ATOM   1365  C2    G    43      49.414  67.839  51.909  1.00  0.00           C  
ATOM   1366  N2    G    43      49.848  66.604  51.954  1.00  0.00           N  
ATOM   1367  H21   G    43      50.306  66.299  52.801  1.00  0.00           H  
ATOM   1368  H22   G    43      49.416  65.935  51.332  1.00  0.00           H  
ATOM   1369  N3    G    43      49.677  68.812  52.816  1.00  0.00           N  
ATOM   1370  C4    G    43      49.033  69.996  52.516  1.00  0.00           C  
ATOM   1371  C3'   G    43      51.010  73.422  54.359  1.00  0.00           C  
ATOM   1372  H3'   G    43      50.764  73.790  53.363  1.00  0.00           H  
ATOM   1373  C2'   G    43      51.135  71.920  54.347  1.00  0.00           C  
ATOM   1374  H2'   G    43      51.565  71.593  53.401  1.00  0.00           H  
ATOM   1375  O2'   G    43      52.059  71.502  55.322  1.00  0.00           O  
ATOM   1376 HO2'   G    43      52.871  72.009  55.245  1.00  0.00           H  
ATOM   1377  O3'   G    43      52.189  74.117  54.821  1.00  0.00           O  
ATOM   1378  P     C    44      53.494  74.271  53.918  1.00  0.00           P  
ATOM   1379  OP1   C    44      54.210  75.516  54.375  1.00  0.00           O  
ATOM   1380  OP2   C    44      53.093  74.095  52.500  1.00  0.00           O  
ATOM   1381  O5'   C    44      54.480  73.034  54.214  1.00  0.00           O  
ATOM   1382  C5'   C    44      55.459  73.093  55.313  1.00  0.00           C  
ATOM   1383  H5'   C    44      54.827  73.071  56.201  1.00  0.00           H  
ATOM   1384 H5''   C    44      56.152  73.924  55.182  1.00  0.00           H  
ATOM   1385  C4'   C    44      56.296  71.810  55.308  1.00  0.00           C  
ATOM   1386  H4'   C    44      56.971  71.731  56.160  1.00  0.00           H  
ATOM   1387  O4'   C    44      55.647  70.506  55.462  1.00  0.00           O  
ATOM   1388  C1'   C    44      56.234  69.568  54.632  1.00  0.00           C  
ATOM   1389  H1'   C    44      56.683  68.828  55.295  1.00  0.00           H  
ATOM   1390  N1    C    44      55.281  68.870  53.753  1.00  0.00           N  
ATOM   1391  C6    C    44      54.033  69.444  53.345  1.00  0.00           C  
ATOM   1392  H6    C    44      53.738  70.360  53.836  1.00  0.00           H  
ATOM   1393  C5    C    44      53.273  68.794  52.468  1.00  0.00           C  
ATOM   1394  H5    C    44      52.339  69.218  52.133  1.00  0.00           H  
ATOM   1395  C4    C    44      53.754  67.526  51.986  1.00  0.00           C  
ATOM   1396  N4    C    44      53.135  67.028  51.051  1.00  0.00           N  
ATOM   1397  H41   C    44      53.373  66.094  50.746  1.00  0.00           H  
ATOM   1398  H42   C    44      52.299  67.458  50.682  1.00  0.00           H  
ATOM   1399  N3    C    44      54.921  66.985  52.220  1.00  0.00           N  
ATOM   1400  C2    C    44      55.712  67.626  53.198  1.00  0.00           C  
ATOM   1401  O2    C    44      56.708  67.075  53.515  1.00  0.00           O  
ATOM   1402  C3'   C    44      57.088  71.749  54.039  1.00  0.00           C  
ATOM   1403  H3'   C    44      56.504  72.077  53.180  1.00  0.00           H  
ATOM   1404  C2'   C    44      57.397  70.314  53.933  1.00  0.00           C  
ATOM   1405  H2'   C    44      57.510  70.009  52.893  1.00  0.00           H  
ATOM   1406  O2'   C    44      58.618  69.890  54.628  1.00  0.00           O  
ATOM   1407 HO2'   C    44      58.787  70.686  55.137  1.00  0.00           H  
ATOM   1408  O3'   C    44      58.220  72.498  54.248  1.00  0.00           O  
ATOM   1409  P     A    45      58.884  73.523  53.221  1.00  0.00           P  
ATOM   1410  OP1   A    45      59.602  74.504  54.023  1.00  0.00           O  
ATOM   1411  OP2   A    45      57.785  73.957  52.235  1.00  0.00           O  
ATOM   1412  O5'   A    45      59.987  72.611  52.405  1.00  0.00           O  
ATOM   1413  C5'   A    45      61.167  72.113  52.987  1.00  0.00           C  
ATOM   1414  H5'   A    45      60.993  71.200  53.556  1.00  0.00           H  
ATOM   1415 H5''   A    45      61.740  72.853  53.545  1.00  0.00           H  
ATOM   1416  C4'   A    45      62.148  71.755  51.851  1.00  0.00           C  
ATOM   1417  H4'   A    45      63.160  71.701  52.250  1.00  0.00           H  
ATOM   1418  O4'   A    45      61.901  70.498  51.214  1.00  0.00           O  
ATOM   1419  C1'   A    45      62.523  70.585  49.915  1.00  0.00           C  
ATOM   1420  H1'   A    45      63.390  69.925  49.895  1.00  0.00           H  
ATOM   1421  N9    A    45      61.660  70.072  48.931  1.00  0.00           N  
ATOM   1422  C8    A    45      60.485  70.524  48.457  1.00  0.00           C  
ATOM   1423  H8    A    45      59.923  71.374  48.812  1.00  0.00           H  
ATOM   1424  N7    A    45      59.886  69.841  47.509  1.00  0.00           N  
ATOM   1425  C5    A    45      60.776  68.779  47.405  1.00  0.00           C  
ATOM   1426  C6    A    45      60.804  67.544  46.775  1.00  0.00           C  
ATOM   1427  N6    A    45      59.852  67.112  46.036  1.00  0.00           N  
ATOM   1428  H61   A    45      60.045  66.329  45.429  1.00  0.00           H  
ATOM   1429  H62   A    45      58.984  67.629  46.034  1.00  0.00           H  
ATOM   1430  N1    A    45      61.846  66.733  46.805  1.00  0.00           N  
ATOM   1431  C2    A    45      62.808  66.966  47.635  1.00  0.00           C  
ATOM   1432  H2    A    45      63.591  66.223  47.668  1.00  0.00           H  
ATOM   1433  N3    A    45      62.780  67.972  48.524  1.00  0.00           N  
ATOM   1434  C4    A    45      61.781  68.879  48.280  1.00  0.00           C  
ATOM   1435  C3'   A    45      62.189  72.817  50.753  1.00  0.00           C  
ATOM   1436  H3'   A    45      61.191  73.048  50.379  1.00  0.00           H  
ATOM   1437  C2'   A    45      62.995  72.046  49.676  1.00  0.00           C  
ATOM   1438  H2'   A    45      62.637  72.499  48.752  1.00  0.00           H  
ATOM   1439  O2'   A    45      64.338  72.061  49.738  1.00  0.00           O  
ATOM   1440 HO2'   A    45      64.667  72.838  50.197  1.00  0.00           H  
ATOM   1441  O3'   A    45      62.901  74.012  51.042  1.00  0.00           O  
ATOM   1442  P     C    46      62.637  75.302  50.273  1.00  0.00           P  
ATOM   1443  OP1   C    46      63.520  76.323  50.880  1.00  0.00           O  
ATOM   1444  OP2   C    46      61.172  75.509  50.305  1.00  0.00           O  
ATOM   1445  O5'   C    46      63.027  75.090  48.808  1.00  0.00           O  
ATOM   1446  C5'   C    46      62.656  76.099  47.907  1.00  0.00           C  
ATOM   1447  H5'   C    46      63.042  77.075  48.200  1.00  0.00           H  
ATOM   1448 H5''   C    46      61.582  76.282  47.862  1.00  0.00           H  
ATOM   1449  C4'   C    46      63.154  75.876  46.481  1.00  0.00           C  
ATOM   1450  H4'   C    46      62.983  76.811  45.947  1.00  0.00           H  
ATOM   1451  O4'   C    46      64.597  75.694  46.409  1.00  0.00           O  
ATOM   1452  C1'   C    46      64.930  74.893  45.296  1.00  0.00           C  
ATOM   1453  H1'   C    46      65.263  75.423  44.404  1.00  0.00           H  
ATOM   1454  N1    C    46      65.940  73.910  45.777  1.00  0.00           N  
ATOM   1455  C6    C    46      65.771  73.424  47.058  1.00  0.00           C  
ATOM   1456  H6    C    46      64.829  73.591  47.559  1.00  0.00           H  
ATOM   1457  C5    C    46      66.753  72.723  47.669  1.00  0.00           C  
ATOM   1458  H5    C    46      66.642  72.218  48.617  1.00  0.00           H  
ATOM   1459  C4    C    46      67.938  72.587  46.985  1.00  0.00           C  
ATOM   1460  N4    C    46      68.936  71.884  47.493  1.00  0.00           N  
ATOM   1461  H41   C    46      69.810  71.836  46.989  1.00  0.00           H  
ATOM   1462  H42   C    46      68.794  71.553  48.436  1.00  0.00           H  
ATOM   1463  N3    C    46      68.179  73.148  45.840  1.00  0.00           N  
ATOM   1464  C2    C    46      67.179  73.713  45.134  1.00  0.00           C  
ATOM   1465  O2    C    46      67.394  74.061  43.939  1.00  0.00           O  
ATOM   1466  C3'   C    46      62.480  74.680  45.791  1.00  0.00           C  
ATOM   1467  H3'   C    46      62.306  73.921  46.554  1.00  0.00           H  
ATOM   1468  C2'   C    46      63.671  74.244  44.864  1.00  0.00           C  
ATOM   1469  H2'   C    46      63.691  73.156  44.931  1.00  0.00           H  
ATOM   1470  O2'   C    46      63.326  74.633  43.505  1.00  0.00           O  
ATOM   1471 HO2'   C    46      62.651  75.314  43.551  1.00  0.00           H  
ATOM   1472  O3'   C    46      61.265  75.037  45.095  1.00  0.00           O  
ATOM   1473  P     U    47      59.938  74.037  45.193  1.00  0.00           P  
ATOM   1474  OP1   U    47      58.844  74.597  44.402  1.00  0.00           O  
ATOM   1475  OP2   U    47      59.744  73.597  46.598  1.00  0.00           O  
ATOM   1476  O5'   U    47      60.643  72.756  44.406  1.00  0.00           O  
ATOM   1477  C5'   U    47      60.815  72.754  43.015  1.00  0.00           C  
ATOM   1478  H5'   U    47      61.464  73.579  42.721  1.00  0.00           H  
ATOM   1479 H5''   U    47      59.828  72.964  42.604  1.00  0.00           H  
ATOM   1480  C4'   U    47      61.351  71.462  42.580  1.00  0.00           C  
ATOM   1481  H4'   U    47      61.501  71.609  41.511  1.00  0.00           H  
ATOM   1482  O4'   U    47      62.553  71.153  43.217  1.00  0.00           O  
ATOM   1483  C1'   U    47      62.586  69.786  43.523  1.00  0.00           C  
ATOM   1484  H1'   U    47      62.942  69.214  42.666  1.00  0.00           H  
ATOM   1485  N1    U    47      63.543  69.491  44.650  1.00  0.00           N  
ATOM   1486  C6    U    47      63.559  70.234  45.747  1.00  0.00           C  
ATOM   1487  H6    U    47      62.777  70.976  45.820  1.00  0.00           H  
ATOM   1488  C5    U    47      64.568  70.115  46.627  1.00  0.00           C  
ATOM   1489  H5    U    47      64.636  70.765  47.487  1.00  0.00           H  
ATOM   1490  C4    U    47      65.669  69.192  46.358  1.00  0.00           C  
ATOM   1491  O4    U    47      66.568  69.110  47.129  1.00  0.00           O  
ATOM   1492  N3    U    47      65.549  68.315  45.312  1.00  0.00           N  
ATOM   1493  H3    U    47      66.293  67.664  45.108  1.00  0.00           H  
ATOM   1494  C2    U    47      64.526  68.465  44.435  1.00  0.00           C  
ATOM   1495  O2    U    47      64.393  67.754  43.517  1.00  0.00           O  
ATOM   1496  C3'   U    47      60.381  70.306  42.830  1.00  0.00           C  
ATOM   1497  H3'   U    47      59.588  70.679  43.479  1.00  0.00           H  
ATOM   1498  C2'   U    47      61.151  69.350  43.705  1.00  0.00           C  
ATOM   1499  H2'   U    47      60.757  69.554  44.701  1.00  0.00           H  
ATOM   1500  O2'   U    47      61.044  68.002  43.419  1.00  0.00           O  
ATOM   1501 HO2'   U    47      60.759  67.828  42.519  1.00  0.00           H  
ATOM   1502  O3'   U    47      59.880  69.742  41.608  1.00  0.00           O  
ATOM   1503  P     A    48      58.907  70.485  40.650  1.00  0.00           P  
ATOM   1504  OP1   A    48      58.463  69.369  39.748  1.00  0.00           O  
ATOM   1505  OP2   A    48      59.672  71.602  40.019  1.00  0.00           O  
ATOM   1506  O5'   A    48      57.636  71.115  41.318  1.00  0.00           O  
ATOM   1507  C5'   A    48      56.550  70.403  41.840  1.00  0.00           C  
ATOM   1508  H5'   A    48      56.346  69.592  41.140  1.00  0.00           H  
ATOM   1509 H5''   A    48      55.666  71.016  42.016  1.00  0.00           H  
ATOM   1510  C4'   A    48      56.953  69.788  43.223  1.00  0.00           C  
ATOM   1511  H4'   A    48      57.890  69.231  43.221  1.00  0.00           H  
ATOM   1512  O4'   A    48      57.245  70.891  44.099  1.00  0.00           O  
ATOM   1513  C1'   A    48      57.088  70.493  45.428  1.00  0.00           C  
ATOM   1514  H1'   A    48      58.035  70.125  45.823  1.00  0.00           H  
ATOM   1515  N9    A    48      56.435  71.574  46.239  1.00  0.00           N  
ATOM   1516  C8    A    48      56.995  72.223  47.285  1.00  0.00           C  
ATOM   1517  H8    A    48      57.909  71.907  47.765  1.00  0.00           H  
ATOM   1518  N7    A    48      56.271  73.150  47.836  1.00  0.00           N  
ATOM   1519  C5    A    48      55.106  73.118  47.120  1.00  0.00           C  
ATOM   1520  C6    A    48      53.881  73.752  47.103  1.00  0.00           C  
ATOM   1521  N6    A    48      53.560  74.698  47.948  1.00  0.00           N  
ATOM   1522  H61   A    48      52.641  75.097  47.822  1.00  0.00           H  
ATOM   1523  H62   A    48      54.134  74.757  48.777  1.00  0.00           H  
ATOM   1524  N1    A    48      52.918  73.597  46.180  1.00  0.00           N  
ATOM   1525  C2    A    48      53.101  72.674  45.241  1.00  0.00           C  
ATOM   1526  H2    A    48      52.341  72.640  44.474  1.00  0.00           H  
ATOM   1527  N3    A    48      54.279  71.952  45.127  1.00  0.00           N  
ATOM   1528  C4    A    48      55.206  72.225  46.072  1.00  0.00           C  
ATOM   1529  C3'   A    48      55.799  69.030  43.888  1.00  0.00           C  
ATOM   1530  H3'   A    48      54.893  69.613  43.722  1.00  0.00           H  
ATOM   1531  C2'   A    48      56.243  69.212  45.269  1.00  0.00           C  
ATOM   1532  H2'   A    48      55.364  69.348  45.899  1.00  0.00           H  
ATOM   1533  O2'   A    48      57.077  68.165  45.785  1.00  0.00           O  
ATOM   1534 HO2'   A    48      56.482  67.442  45.998  1.00  0.00           H  
ATOM   1535  O3'   A    48      55.679  67.679  43.604  1.00  0.00           O  
ATOM   1536  P     G    49      54.540  66.803  44.156  1.00  0.00           P  
ATOM   1537  OP1   G    49      54.317  65.670  43.222  1.00  0.00           O  
ATOM   1538  OP2   G    49      53.386  67.673  44.583  1.00  0.00           O  
ATOM   1539  O5'   G    49      55.197  66.278  45.615  1.00  0.00           O  
ATOM   1540  C5'   G    49      56.093  65.151  45.535  1.00  0.00           C  
ATOM   1541  H5'   G    49      57.028  65.390  45.028  1.00  0.00           H  
ATOM   1542 H5''   G    49      55.726  64.254  45.036  1.00  0.00           H  
ATOM   1543  C4'   G    49      56.463  64.671  46.918  1.00  0.00           C  
ATOM   1544  H4'   G    49      57.210  63.880  46.851  1.00  0.00           H  
ATOM   1545  O4'   G    49      57.102  65.738  47.765  1.00  0.00           O  
ATOM   1546  C1'   G    49      56.395  65.769  49.040  1.00  0.00           C  
ATOM   1547  H1'   G    49      57.003  65.321  49.826  1.00  0.00           H  
ATOM   1548  N9    G    49      56.348  67.191  49.303  1.00  0.00           N  
ATOM   1549  C8    G    49      55.486  68.139  48.816  1.00  0.00           C  
ATOM   1550  H8    G    49      54.647  67.964  48.159  1.00  0.00           H  
ATOM   1551  N7    G    49      55.765  69.375  49.129  1.00  0.00           N  
ATOM   1552  C5    G    49      57.004  69.231  49.786  1.00  0.00           C  
ATOM   1553  C6    G    49      57.940  70.207  50.431  1.00  0.00           C  
ATOM   1554  O6    G    49      57.772  71.446  50.553  1.00  0.00           O  
ATOM   1555  N1    G    49      59.088  69.598  50.982  1.00  0.00           N  
ATOM   1556  H1    G    49      59.878  70.200  51.161  1.00  0.00           H  
ATOM   1557  C2    G    49      59.252  68.216  51.035  1.00  0.00           C  
ATOM   1558  N2    G    49      60.316  67.870  51.629  1.00  0.00           N  
ATOM   1559  H21   G    49      61.002  68.534  51.958  1.00  0.00           H  
ATOM   1560  H22   G    49      60.517  66.880  51.628  1.00  0.00           H  
ATOM   1561  N3    G    49      58.373  67.335  50.557  1.00  0.00           N  
ATOM   1562  C4    G    49      57.330  67.914  49.949  1.00  0.00           C  
ATOM   1563  C3'   G    49      55.306  64.045  47.723  1.00  0.00           C  
ATOM   1564  H3'   G    49      54.416  63.880  47.115  1.00  0.00           H  
ATOM   1565  C2'   G    49      55.063  65.070  48.854  1.00  0.00           C  
ATOM   1566  H2'   G    49      54.414  65.814  48.391  1.00  0.00           H  
ATOM   1567  O2'   G    49      54.617  64.462  50.050  1.00  0.00           O  
ATOM   1568 HO2'   G    49      54.005  63.830  49.666  1.00  0.00           H  
ATOM   1569  O3'   G    49      55.706  62.842  48.328  1.00  0.00           O  
ATOM   1570  P     U    50      54.994  61.472  48.057  1.00  0.00           P  
ATOM   1571  OP1   U    50      55.845  60.371  48.589  1.00  0.00           O  
ATOM   1572  OP2   U    50      54.497  61.339  46.634  1.00  0.00           O  
ATOM   1573  O5'   U    50      53.696  61.636  48.952  1.00  0.00           O  
ATOM   1574  C5'   U    50      53.815  61.498  50.365  1.00  0.00           C  
ATOM   1575  H5'   U    50      54.650  62.035  50.814  1.00  0.00           H  
ATOM   1576 H5''   U    50      53.991  60.450  50.606  1.00  0.00           H  
ATOM   1577  C4'   U    50      52.472  61.916  51.037  1.00  0.00           C  
ATOM   1578  H4'   U    50      52.604  61.946  52.119  1.00  0.00           H  
ATOM   1579  O4'   U    50      52.244  63.303  50.724  1.00  0.00           O  
ATOM   1580  C1'   U    50      50.995  63.524  50.097  1.00  0.00           C  
ATOM   1581  H1'   U    50      50.505  64.451  50.392  1.00  0.00           H  
ATOM   1582  N1    U    50      51.211  63.644  48.664  1.00  0.00           N  
ATOM   1583  C6    U    50      51.165  62.565  47.842  1.00  0.00           C  
ATOM   1584  H6    U    50      51.095  61.537  48.164  1.00  0.00           H  
ATOM   1585  C5    U    50      51.433  62.727  46.532  1.00  0.00           C  
ATOM   1586  H5    U    50      51.319  61.929  45.814  1.00  0.00           H  
ATOM   1587  C4    U    50      51.926  63.978  46.012  1.00  0.00           C  
ATOM   1588  O4    U    50      52.108  64.148  44.773  1.00  0.00           O  
ATOM   1589  N3    U    50      52.057  64.928  46.934  1.00  0.00           N  
ATOM   1590  H3    U    50      52.520  65.784  46.664  1.00  0.00           H  
ATOM   1591  C2    U    50      51.578  64.910  48.171  1.00  0.00           C  
ATOM   1592  O2    U    50      51.594  65.982  48.799  1.00  0.00           O  
ATOM   1593  C3'   U    50      51.187  61.216  50.775  1.00  0.00           C  
ATOM   1594  H3'   U    50      51.267  60.539  49.924  1.00  0.00           H  
ATOM   1595  C2'   U    50      50.124  62.302  50.563  1.00  0.00           C  
ATOM   1596  H2'   U    50      49.366  62.157  49.793  1.00  0.00           H  
ATOM   1597  O2'   U    50      49.453  62.565  51.771  1.00  0.00           O  
ATOM   1598 HO2'   U    50      49.349  61.694  52.160  1.00  0.00           H  
ATOM   1599  O3'   U    50      50.835  60.405  51.904  1.00  0.00           O  
ATOM   1600  P     A    51      51.607  59.092  52.238  1.00  0.00           P  
ATOM   1601  OP1   A    51      52.386  58.598  51.074  1.00  0.00           O  
ATOM   1602  OP2   A    51      50.766  58.134  52.980  1.00  0.00           O  
ATOM   1603  O5'   A    51      52.708  59.622  53.204  1.00  0.00           O  
ATOM   1604  C5'   A    51      52.302  60.063  54.505  1.00  0.00           C  
ATOM   1605  H5'   A    51      52.179  59.172  55.120  1.00  0.00           H  
ATOM   1606 H5''   A    51      51.337  60.571  54.505  1.00  0.00           H  
ATOM   1607  C4'   A    51      53.461  60.881  55.088  1.00  0.00           C  
ATOM   1608  H4'   A    51      54.282  60.220  55.368  1.00  0.00           H  
ATOM   1609  O4'   A    51      53.950  61.913  54.275  1.00  0.00           O  
ATOM   1610  C1'   A    51      54.288  63.062  55.066  1.00  0.00           C  
ATOM   1611  H1'   A    51      55.326  63.315  54.848  1.00  0.00           H  
ATOM   1612  N9    A    51      53.537  64.275  54.789  1.00  0.00           N  
ATOM   1613  C8    A    51      52.393  64.339  53.986  1.00  0.00           C  
ATOM   1614  H8    A    51      52.061  63.646  53.227  1.00  0.00           H  
ATOM   1615  N7    A    51      51.727  65.507  54.110  1.00  0.00           N  
ATOM   1616  C5    A    51      52.496  66.229  55.038  1.00  0.00           C  
ATOM   1617  C6    A    51      52.417  67.539  55.528  1.00  0.00           C  
ATOM   1618  N6    A    51      51.625  68.517  55.291  1.00  0.00           N  
ATOM   1619  H61   A    51      51.001  68.394  54.506  1.00  0.00           H  
ATOM   1620  H62   A    51      51.787  69.443  55.660  1.00  0.00           H  
ATOM   1621  N1    A    51      53.304  67.912  56.467  1.00  0.00           N  
ATOM   1622  C2    A    51      54.336  67.052  56.687  1.00  0.00           C  
ATOM   1623  H2    A    51      54.996  67.382  57.475  1.00  0.00           H  
ATOM   1624  N3    A    51      54.586  65.880  56.219  1.00  0.00           N  
ATOM   1625  C4    A    51      53.631  65.535  55.399  1.00  0.00           C  
ATOM   1626  C3'   A    51      53.137  61.529  56.441  1.00  0.00           C  
ATOM   1627  H3'   A    51      52.155  62.002  56.431  1.00  0.00           H  
ATOM   1628  C2'   A    51      54.188  62.675  56.601  1.00  0.00           C  
ATOM   1629  H2'   A    51      53.783  63.509  57.174  1.00  0.00           H  
ATOM   1630  O2'   A    51      55.502  62.229  57.064  1.00  0.00           O  
ATOM   1631 HO2'   A    51      55.902  62.969  57.525  1.00  0.00           H  
ATOM   1632  O3'   A    51      53.279  60.627  57.502  1.00  0.00           O  
ATOM   1633  P     C    52      52.109  60.398  58.555  1.00  0.00           P  
ATOM   1634  OP1   C    52      52.763  59.852  59.774  1.00  0.00           O  
ATOM   1635  OP2   C    52      50.994  59.638  58.008  1.00  0.00           O  
ATOM   1636  O5'   C    52      51.554  61.823  58.878  1.00  0.00           O  
ATOM   1637  C5'   C    52      52.354  62.671  59.712  1.00  0.00           C  
ATOM   1638  H5'   C    52      53.366  62.619  59.311  1.00  0.00           H  
ATOM   1639 H5''   C    52      52.528  62.311  60.726  1.00  0.00           H  
ATOM   1640  C4'   C    52      52.024  64.115  59.567  1.00  0.00           C  
ATOM   1641  H4'   C    52      52.884  64.602  60.027  1.00  0.00           H  
ATOM   1642  O4'   C    52      52.016  64.557  58.213  1.00  0.00           O  
ATOM   1643  C1'   C    52      50.966  65.552  58.068  1.00  0.00           C  
ATOM   1644  H1'   C    52      51.451  66.499  57.834  1.00  0.00           H  
ATOM   1645  N1    C    52      49.957  65.198  56.996  1.00  0.00           N  
ATOM   1646  C6    C    52      49.658  63.855  56.573  1.00  0.00           C  
ATOM   1647  H6    C    52      50.284  63.046  56.919  1.00  0.00           H  
ATOM   1648  C5    C    52      48.710  63.585  55.651  1.00  0.00           C  
ATOM   1649  H5    C    52      48.507  62.609  55.235  1.00  0.00           H  
ATOM   1650  C4    C    52      48.019  64.753  55.169  1.00  0.00           C  
ATOM   1651  N4    C    52      47.141  64.697  54.213  1.00  0.00           N  
ATOM   1652  H41   C    52      46.599  65.543  54.114  1.00  0.00           H  
ATOM   1653  H42   C    52      47.007  63.858  53.666  1.00  0.00           H  
ATOM   1654  N3    C    52      48.204  65.949  55.661  1.00  0.00           N  
ATOM   1655  C2    C    52      49.140  66.189  56.602  1.00  0.00           C  
ATOM   1656  O2    C    52      49.127  67.322  57.134  1.00  0.00           O  
ATOM   1657  C3'   C    52      50.699  64.524  60.227  1.00  0.00           C  
ATOM   1658  H3'   C    52      49.906  63.860  59.883  1.00  0.00           H  
ATOM   1659  C2'   C    52      50.380  65.775  59.479  1.00  0.00           C  
ATOM   1660  H2'   C    52      49.309  65.977  59.442  1.00  0.00           H  
ATOM   1661  O2'   C    52      50.972  66.936  60.035  1.00  0.00           O  
ATOM   1662 HO2'   C    52      50.654  67.082  60.929  1.00  0.00           H  
ATOM   1663  O3'   C    52      50.621  64.613  61.628  1.00  0.00           O  
ATOM   1664  P     U    53      49.350  64.185  62.532  1.00  0.00           P  
ATOM   1665  OP1   U    53      49.654  64.499  63.978  1.00  0.00           O  
ATOM   1666  OP2   U    53      49.070  62.754  62.239  1.00  0.00           O  
ATOM   1667  O5'   U    53      48.027  65.032  62.114  1.00  0.00           O  
ATOM   1668  C5'   U    53      47.913  66.383  62.585  1.00  0.00           C  
ATOM   1669  H5'   U    53      48.832  66.901  62.309  1.00  0.00           H  
ATOM   1670 H5''   U    53      47.877  66.470  63.671  1.00  0.00           H  
ATOM   1671  C4'   U    53      46.793  67.117  62.056  1.00  0.00           C  
ATOM   1672  H4'   U    53      46.760  68.102  62.521  1.00  0.00           H  
ATOM   1673  O4'   U    53      46.969  67.393  60.655  1.00  0.00           O  
ATOM   1674  C1'   U    53      45.676  67.710  60.164  1.00  0.00           C  
ATOM   1675  H1'   U    53      45.631  68.734  59.794  1.00  0.00           H  
ATOM   1676  N1    U    53      45.263  66.757  59.100  1.00  0.00           N  
ATOM   1677  C6    U    53      45.803  65.465  59.018  1.00  0.00           C  
ATOM   1678  H6    U    53      46.477  65.008  59.728  1.00  0.00           H  
ATOM   1679  C5    U    53      45.533  64.804  57.850  1.00  0.00           C  
ATOM   1680  H5    U    53      45.920  63.817  57.646  1.00  0.00           H  
ATOM   1681  C4    U    53      44.698  65.287  56.813  1.00  0.00           C  
ATOM   1682  O4    U    53      44.317  64.758  55.754  1.00  0.00           O  
ATOM   1683  N3    U    53      44.196  66.525  57.034  1.00  0.00           N  
ATOM   1684  H3    U    53      43.793  66.860  56.171  1.00  0.00           H  
ATOM   1685  C2    U    53      44.459  67.371  58.117  1.00  0.00           C  
ATOM   1686  O2    U    53      43.912  68.515  58.196  1.00  0.00           O  
ATOM   1687  C3'   U    53      45.406  66.513  62.215  1.00  0.00           C  
ATOM   1688  H3'   U    53      45.476  65.487  61.851  1.00  0.00           H  
ATOM   1689  C2'   U    53      44.724  67.471  61.311  1.00  0.00           C  
ATOM   1690  H2'   U    53      43.806  67.066  60.884  1.00  0.00           H  
ATOM   1691  O2'   U    53      44.467  68.722  61.877  1.00  0.00           O  
ATOM   1692 HO2'   U    53      44.306  68.642  62.820  1.00  0.00           H  
ATOM   1693  O3'   U    53      44.791  66.481  63.512  1.00  0.00           O  
ATOM   1694  P     G    54      43.527  65.588  63.752  1.00  0.00           P  
ATOM   1695  OP1   G    54      43.286  65.509  65.191  1.00  0.00           O  
ATOM   1696  OP2   G    54      43.726  64.330  63.029  1.00  0.00           O  
ATOM   1697  O5'   G    54      42.270  66.309  63.094  1.00  0.00           O  
ATOM   1698  C5'   G    54      41.808  67.558  63.619  1.00  0.00           C  
ATOM   1699  H5'   G    54      42.592  68.267  63.885  1.00  0.00           H  
ATOM   1700 H5''   G    54      41.241  67.464  64.545  1.00  0.00           H  
ATOM   1701  C4'   G    54      40.806  68.350  62.673  1.00  0.00           C  
ATOM   1702  H4'   G    54      40.458  69.277  63.128  1.00  0.00           H  
ATOM   1703  O4'   G    54      41.380  68.655  61.401  1.00  0.00           O  
ATOM   1704  C1'   G    54      40.436  68.545  60.376  1.00  0.00           C  
ATOM   1705  H1'   G    54      40.408  69.479  59.814  1.00  0.00           H  
ATOM   1706  N9    G    54      40.754  67.408  59.500  1.00  0.00           N  
ATOM   1707  C8    G    54      41.481  66.261  59.777  1.00  0.00           C  
ATOM   1708  H8    G    54      41.881  66.048  60.758  1.00  0.00           H  
ATOM   1709  N7    G    54      41.664  65.437  58.763  1.00  0.00           N  
ATOM   1710  C5    G    54      41.007  66.087  57.752  1.00  0.00           C  
ATOM   1711  C6    G    54      40.737  65.639  56.417  1.00  0.00           C  
ATOM   1712  O6    G    54      41.154  64.612  55.842  1.00  0.00           O  
ATOM   1713  N1    G    54      39.992  66.536  55.724  1.00  0.00           N  
ATOM   1714  H1    G    54      39.840  66.196  54.785  1.00  0.00           H  
ATOM   1715  C2    G    54      39.582  67.704  56.145  1.00  0.00           C  
ATOM   1716  N2    G    54      38.875  68.422  55.374  1.00  0.00           N  
ATOM   1717  H21   G    54      38.673  69.345  55.731  1.00  0.00           H  
ATOM   1718  H22   G    54      38.678  68.111  54.434  1.00  0.00           H  
ATOM   1719  N3    G    54      39.809  68.199  57.402  1.00  0.00           N  
ATOM   1720  C4    G    54      40.530  67.321  58.148  1.00  0.00           C  
ATOM   1721  C3'   G    54      39.540  67.522  62.308  1.00  0.00           C  
ATOM   1722  H3'   G    54      39.865  66.511  62.064  1.00  0.00           H  
ATOM   1723  C2'   G    54      39.056  68.276  61.029  1.00  0.00           C  
ATOM   1724  H2'   G    54      38.456  67.597  60.423  1.00  0.00           H  
ATOM   1725  O2'   G    54      38.224  69.446  61.175  1.00  0.00           O  
ATOM   1726 HO2'   G    54      37.790  69.706  60.359  1.00  0.00           H  
ATOM   1727  O3'   G    54      38.451  67.533  63.262  1.00  0.00           O  
ATOM   1728  P     A    55      37.462  66.260  63.354  1.00  0.00           P  
ATOM   1729  OP1   A    55      36.841  66.363  64.691  1.00  0.00           O  
ATOM   1730  OP2   A    55      38.189  65.062  63.026  1.00  0.00           O  
ATOM   1731  O5'   A    55      36.382  66.501  62.127  1.00  0.00           O  
ATOM   1732  C5'   A    55      35.176  67.222  62.385  1.00  0.00           C  
ATOM   1733  H5'   A    55      35.373  68.125  62.962  1.00  0.00           H  
ATOM   1734 H5''   A    55      34.514  66.584  62.970  1.00  0.00           H  
ATOM   1735  C4'   A    55      34.329  67.551  61.118  1.00  0.00           C  
ATOM   1736  H4'   A    55      33.669  68.393  61.328  1.00  0.00           H  
ATOM   1737  O4'   A    55      35.267  67.883  60.099  1.00  0.00           O  
ATOM   1738  C1'   A    55      34.895  67.513  58.761  1.00  0.00           C  
ATOM   1739  H1'   A    55      34.571  68.383  58.189  1.00  0.00           H  
ATOM   1740  N9    A    55      35.986  66.703  58.182  1.00  0.00           N  
ATOM   1741  C8    A    55      36.903  65.833  58.849  1.00  0.00           C  
ATOM   1742  H8    A    55      36.873  65.756  59.925  1.00  0.00           H  
ATOM   1743  N7    A    55      37.612  65.060  58.060  1.00  0.00           N  
ATOM   1744  C5    A    55      37.128  65.451  56.794  1.00  0.00           C  
ATOM   1745  C6    A    55      37.364  65.066  55.462  1.00  0.00           C  
ATOM   1746  N6    A    55      38.126  64.019  55.058  1.00  0.00           N  
ATOM   1747  H61   A    55      38.380  64.095  54.083  1.00  0.00           H  
ATOM   1748  H62   A    55      38.600  63.500  55.783  1.00  0.00           H  
ATOM   1749  N1    A    55      36.812  65.566  54.393  1.00  0.00           N  
ATOM   1750  C2    A    55      35.938  66.601  54.721  1.00  0.00           C  
ATOM   1751  H2    A    55      35.602  67.081  53.814  1.00  0.00           H  
ATOM   1752  N3    A    55      35.631  67.082  55.865  1.00  0.00           N  
ATOM   1753  C4    A    55      36.229  66.479  56.855  1.00  0.00           C  
ATOM   1754  C3'   A    55      33.630  66.303  60.476  1.00  0.00           C  
ATOM   1755  H3'   A    55      34.231  65.409  60.639  1.00  0.00           H  
ATOM   1756  C2'   A    55      33.637  66.786  58.988  1.00  0.00           C  
ATOM   1757  H2'   A    55      33.628  65.881  58.381  1.00  0.00           H  
ATOM   1758  O2'   A    55      32.517  67.657  58.733  1.00  0.00           O  
ATOM   1759 HO2'   A    55      31.995  67.310  58.006  1.00  0.00           H  
ATOM   1760  O3'   A    55      32.339  66.054  61.033  1.00  0.00           O  
ATOM   1761  P     U    56      31.759  64.635  60.931  1.00  0.00           P  
ATOM   1762  OP1   U    56      30.527  64.528  61.735  1.00  0.00           O  
ATOM   1763  OP2   U    56      32.734  63.555  61.178  1.00  0.00           O  
ATOM   1764  O5'   U    56      31.344  64.469  59.454  1.00  0.00           O  
ATOM   1765  C5'   U    56      30.134  65.099  58.958  1.00  0.00           C  
ATOM   1766  H5'   U    56      29.983  66.045  59.477  1.00  0.00           H  
ATOM   1767 H5''   U    56      29.409  64.350  59.276  1.00  0.00           H  
ATOM   1768  C4'   U    56      30.217  65.241  57.528  1.00  0.00           C  
ATOM   1769  H4'   U    56      29.469  66.004  57.311  1.00  0.00           H  
ATOM   1770  O4'   U    56      31.488  65.685  57.128  1.00  0.00           O  
ATOM   1771  C1'   U    56      31.832  65.061  55.879  1.00  0.00           C  
ATOM   1772  H1'   U    56      31.851  65.727  55.016  1.00  0.00           H  
ATOM   1773  N1    U    56      33.067  64.175  55.920  1.00  0.00           N  
ATOM   1774  C6    U    56      33.409  63.389  57.001  1.00  0.00           C  
ATOM   1775  H6    U    56      32.725  63.456  57.834  1.00  0.00           H  
ATOM   1776  C5    U    56      34.407  62.500  56.836  1.00  0.00           C  
ATOM   1777  H5    U    56      34.614  61.839  57.665  1.00  0.00           H  
ATOM   1778  C4    U    56      35.181  62.315  55.614  1.00  0.00           C  
ATOM   1779  O4    U    56      36.013  61.401  55.426  1.00  0.00           O  
ATOM   1780  N3    U    56      34.919  63.215  54.634  1.00  0.00           N  
ATOM   1781  H3    U    56      35.596  63.302  53.889  1.00  0.00           H  
ATOM   1782  C2    U    56      33.839  64.094  54.708  1.00  0.00           C  
ATOM   1783  O2    U    56      33.637  64.722  53.717  1.00  0.00           O  
ATOM   1784  C3'   U    56      29.966  63.937  56.852  1.00  0.00           C  
ATOM   1785  H3'   U    56      30.540  63.260  57.485  1.00  0.00           H  
ATOM   1786  C2'   U    56      30.661  64.053  55.556  1.00  0.00           C  
ATOM   1787  H2'   U    56      30.951  63.053  55.233  1.00  0.00           H  
ATOM   1788  O2'   U    56      29.810  64.553  54.537  1.00  0.00           O  
ATOM   1789 HO2'   U    56      29.218  63.846  54.269  1.00  0.00           H  
ATOM   1790  O3'   U    56      28.634  63.549  56.746  1.00  0.00           O  
ATOM   1791  P     G    57      28.146  62.044  56.305  1.00  0.00           P  
ATOM   1792  OP1   G    57      26.657  62.044  56.358  1.00  0.00           O  
ATOM   1793  OP2   G    57      28.841  61.005  57.074  1.00  0.00           O  
ATOM   1794  O5'   G    57      28.604  61.749  54.858  1.00  0.00           O  
ATOM   1795  C5'   G    57      27.829  62.095  53.724  1.00  0.00           C  
ATOM   1796  H5'   G    57      27.514  63.116  53.937  1.00  0.00           H  
ATOM   1797 H5''   G    57      26.884  61.562  53.833  1.00  0.00           H  
ATOM   1798  C4'   G    57      28.398  61.973  52.236  1.00  0.00           C  
ATOM   1799  H4'   G    57      27.746  62.490  51.531  1.00  0.00           H  
ATOM   1800  O4'   G    57      29.674  62.510  52.121  1.00  0.00           O  
ATOM   1801  C1'   G    57      30.591  61.704  51.451  1.00  0.00           C  
ATOM   1802  H1'   G    57      31.013  62.267  50.619  1.00  0.00           H  
ATOM   1803  N9    G    57      31.791  61.231  52.241  1.00  0.00           N  
ATOM   1804  C8    G    57      31.794  60.803  53.563  1.00  0.00           C  
ATOM   1805  H8    G    57      30.971  60.963  54.244  1.00  0.00           H  
ATOM   1806  N7    G    57      32.895  60.310  53.978  1.00  0.00           N  
ATOM   1807  C5    G    57      33.609  60.133  52.783  1.00  0.00           C  
ATOM   1808  C6    G    57      34.871  59.426  52.530  1.00  0.00           C  
ATOM   1809  O6    G    57      35.662  58.794  53.262  1.00  0.00           O  
ATOM   1810  N1    G    57      35.129  59.472  51.147  1.00  0.00           N  
ATOM   1811  H1    G    57      35.952  58.958  50.868  1.00  0.00           H  
ATOM   1812  C2    G    57      34.298  60.015  50.193  1.00  0.00           C  
ATOM   1813  N2    G    57      34.441  59.530  49.004  1.00  0.00           N  
ATOM   1814  H21   G    57      33.705  59.642  48.322  1.00  0.00           H  
ATOM   1815  H22   G    57      35.277  59.008  48.783  1.00  0.00           H  
ATOM   1816  N3    G    57      33.189  60.664  50.410  1.00  0.00           N  
ATOM   1817  C4    G    57      32.915  60.707  51.732  1.00  0.00           C  
ATOM   1818  C3'   G    57      28.627  60.516  51.842  1.00  0.00           C  
ATOM   1819  H3'   G    57      28.920  59.932  52.715  1.00  0.00           H  
ATOM   1820  C2'   G    57      29.810  60.572  50.910  1.00  0.00           C  
ATOM   1821  H2'   G    57      30.452  59.693  50.857  1.00  0.00           H  
ATOM   1822  O2'   G    57      29.391  60.898  49.608  1.00  0.00           O  
ATOM   1823 HO2'   G    57      28.434  60.828  49.569  1.00  0.00           H  
ATOM   1824  O3'   G    57      27.493  59.829  51.386  1.00  0.00           O  
ATOM   1825  P     U    58      27.377  58.275  51.450  1.00  0.00           P  
ATOM   1826  OP1   U    58      26.077  57.862  50.927  1.00  0.00           O  
ATOM   1827  OP2   U    58      27.704  57.881  52.843  1.00  0.00           O  
ATOM   1828  O5'   U    58      28.531  57.575  50.601  1.00  0.00           O  
ATOM   1829  C5'   U    58      28.641  57.752  49.182  1.00  0.00           C  
ATOM   1830  H5'   U    58      28.547  58.823  49.002  1.00  0.00           H  
ATOM   1831 H5''   U    58      27.812  57.183  48.760  1.00  0.00           H  
ATOM   1832  C4'   U    58      29.944  57.191  48.561  1.00  0.00           C  
ATOM   1833  H4'   U    58      29.879  57.245  47.474  1.00  0.00           H  
ATOM   1834  O4'   U    58      31.037  57.857  49.114  1.00  0.00           O  
ATOM   1835  C1'   U    58      32.210  57.040  49.311  1.00  0.00           C  
ATOM   1836  H1'   U    58      33.010  57.458  48.701  1.00  0.00           H  
ATOM   1837  N1    U    58      32.717  56.949  50.718  1.00  0.00           N  
ATOM   1838  C6    U    58      31.885  57.198  51.871  1.00  0.00           C  
ATOM   1839  H6    U    58      30.857  57.484  51.699  1.00  0.00           H  
ATOM   1840  C5    U    58      32.310  56.958  53.099  1.00  0.00           C  
ATOM   1841  H5    U    58      31.620  57.017  53.928  1.00  0.00           H  
ATOM   1842  C4    U    58      33.652  56.545  53.375  1.00  0.00           C  
ATOM   1843  O4    U    58      34.150  56.264  54.481  1.00  0.00           O  
ATOM   1844  N3    U    58      34.401  56.287  52.256  1.00  0.00           N  
ATOM   1845  H3    U    58      35.339  55.936  52.387  1.00  0.00           H  
ATOM   1846  C2    U    58      34.004  56.396  50.947  1.00  0.00           C  
ATOM   1847  O2    U    58      34.815  56.165  50.092  1.00  0.00           O  
ATOM   1848  C3'   U    58      30.256  55.734  48.720  1.00  0.00           C  
ATOM   1849  H3'   U    58      29.901  55.441  49.708  1.00  0.00           H  
ATOM   1850  C2'   U    58      31.762  55.688  48.809  1.00  0.00           C  
ATOM   1851  H2'   U    58      32.137  54.863  49.414  1.00  0.00           H  
ATOM   1852  O2'   U    58      32.427  55.589  47.545  1.00  0.00           O  
ATOM   1853 HO2'   U    58      32.183  54.733  47.185  1.00  0.00           H  
ATOM   1854  O3'   U    58      29.571  54.980  47.687  1.00  0.00           O  
ATOM   1855  P     C    59      29.403  53.377  47.717  1.00  0.00           P  
ATOM   1856  OP1   C    59      28.595  52.913  46.587  1.00  0.00           O  
ATOM   1857  OP2   C    59      29.043  53.004  49.095  1.00  0.00           O  
ATOM   1858  O5'   C    59      30.878  52.790  47.534  1.00  0.00           O  
ATOM   1859  C5'   C    59      31.355  52.327  46.297  1.00  0.00           C  
ATOM   1860  H5'   C    59      31.322  53.162  45.597  1.00  0.00           H  
ATOM   1861 H5''   C    59      30.632  51.594  45.938  1.00  0.00           H  
ATOM   1862  C4'   C    59      32.805  51.764  46.374  1.00  0.00           C  
ATOM   1863  H4'   C    59      33.216  51.743  45.365  1.00  0.00           H  
ATOM   1864  O4'   C    59      33.690  52.519  47.228  1.00  0.00           O  
ATOM   1865  C1'   C    59      34.644  51.636  47.822  1.00  0.00           C  
ATOM   1866  H1'   C    59      35.641  51.723  47.391  1.00  0.00           H  
ATOM   1867  N1    C    59      34.606  51.954  49.264  1.00  0.00           N  
ATOM   1868  C6    C    59      33.530  52.527  49.904  1.00  0.00           C  
ATOM   1869  H6    C    59      32.597  52.793  49.430  1.00  0.00           H  
ATOM   1870  C5    C    59      33.569  52.802  51.287  1.00  0.00           C  
ATOM   1871  H5    C    59      32.717  53.189  51.826  1.00  0.00           H  
ATOM   1872  C4    C    59      34.852  52.473  51.891  1.00  0.00           C  
ATOM   1873  N4    C    59      35.043  52.729  53.166  1.00  0.00           N  
ATOM   1874  H41   C    59      34.231  53.080  53.655  1.00  0.00           H  
ATOM   1875  H42   C    59      35.857  52.356  53.632  1.00  0.00           H  
ATOM   1876  N3    C    59      35.836  51.823  51.298  1.00  0.00           N  
ATOM   1877  C2    C    59      35.747  51.505  49.973  1.00  0.00           C  
ATOM   1878  O2    C    59      36.650  50.815  49.531  1.00  0.00           O  
ATOM   1879  C3'   C    59      32.794  50.378  47.011  1.00  0.00           C  
ATOM   1880  H3'   C    59      32.171  50.448  47.902  1.00  0.00           H  
ATOM   1881  C2'   C    59      34.196  50.244  47.480  1.00  0.00           C  
ATOM   1882  H2'   C    59      34.296  49.516  48.285  1.00  0.00           H  
ATOM   1883  O2'   C    59      34.969  49.791  46.397  1.00  0.00           O  
ATOM   1884 HO2'   C    59      34.948  48.831  46.392  1.00  0.00           H  
ATOM   1885  O3'   C    59      32.329  49.309  46.268  1.00  0.00           O  
ATOM   1886  P     G    60      32.006  47.904  47.021  1.00  0.00           P  
ATOM   1887  OP1   G    60      31.470  46.909  46.076  1.00  0.00           O  
ATOM   1888  OP2   G    60      31.275  48.240  48.246  1.00  0.00           O  
ATOM   1889  O5'   G    60      33.390  47.225  47.436  1.00  0.00           O  
ATOM   1890  C5'   G    60      34.320  46.661  46.468  1.00  0.00           C  
ATOM   1891  H5'   G    60      34.634  47.525  45.882  1.00  0.00           H  
ATOM   1892 H5''   G    60      33.956  45.868  45.815  1.00  0.00           H  
ATOM   1893  C4'   G    60      35.487  46.042  47.177  1.00  0.00           C  
ATOM   1894  H4'   G    60      36.200  45.651  46.451  1.00  0.00           H  
ATOM   1895  O4'   G    60      36.151  46.978  48.006  1.00  0.00           O  
ATOM   1896  C1'   G    60      36.721  46.367  49.144  1.00  0.00           C  
ATOM   1897  H1'   G    60      37.804  46.466  49.219  1.00  0.00           H  
ATOM   1898  N9    G    60      36.174  47.018  50.396  1.00  0.00           N  
ATOM   1899  C8    G    60      34.939  47.508  50.629  1.00  0.00           C  
ATOM   1900  H8    G    60      34.212  47.428  49.834  1.00  0.00           H  
ATOM   1901  N7    G    60      34.816  47.999  51.851  1.00  0.00           N  
ATOM   1902  C5    G    60      36.073  47.829  52.471  1.00  0.00           C  
ATOM   1903  C6    G    60      36.549  48.210  53.747  1.00  0.00           C  
ATOM   1904  O6    G    60      35.979  48.936  54.573  1.00  0.00           O  
ATOM   1905  N1    G    60      37.878  47.752  54.043  1.00  0.00           N  
ATOM   1906  H1    G    60      38.448  48.232  54.725  1.00  0.00           H  
ATOM   1907  C2    G    60      38.634  47.251  53.063  1.00  0.00           C  
ATOM   1908  N2    G    60      39.859  46.897  53.332  1.00  0.00           N  
ATOM   1909  H21   G    60      40.270  46.958  54.252  1.00  0.00           H  
ATOM   1910  H22   G    60      40.294  46.385  52.578  1.00  0.00           H  
ATOM   1911  N3    G    60      38.240  46.888  51.813  1.00  0.00           N  
ATOM   1912  C4    G    60      36.888  47.098  51.614  1.00  0.00           C  
ATOM   1913  C3'   G    60      35.153  44.922  48.129  1.00  0.00           C  
ATOM   1914  H3'   G    60      34.414  45.285  48.843  1.00  0.00           H  
ATOM   1915  C2'   G    60      36.381  44.868  49.016  1.00  0.00           C  
ATOM   1916  H2'   G    60      36.236  44.327  49.951  1.00  0.00           H  
ATOM   1917  O2'   G    60      37.533  44.280  48.390  1.00  0.00           O  
ATOM   1918 HO2'   G    60      37.917  43.617  48.968  1.00  0.00           H  
ATOM   1919  O3'   G    60      34.740  43.750  47.415  1.00  0.00           O  
ATOM   1920  P     U    61      34.350  42.461  48.217  1.00  0.00           P  
ATOM   1921  OP1   U    61      33.797  41.491  47.239  1.00  0.00           O  
ATOM   1922  OP2   U    61      33.400  42.940  49.299  1.00  0.00           O  
ATOM   1923  O5'   U    61      35.505  41.775  48.975  1.00  0.00           O  
ATOM   1924  C5'   U    61      36.340  40.803  48.431  1.00  0.00           C  
ATOM   1925  H5'   U    61      37.217  41.290  48.003  1.00  0.00           H  
ATOM   1926 H5''   U    61      35.774  40.393  47.594  1.00  0.00           H  
ATOM   1927  C4'   U    61      36.753  39.682  49.403  1.00  0.00           C  
ATOM   1928  H4'   U    61      37.583  39.054  49.080  1.00  0.00           H  
ATOM   1929  O4'   U    61      37.082  40.229  50.669  1.00  0.00           O  
ATOM   1930  C1'   U    61      37.117  39.182  51.581  1.00  0.00           C  
ATOM   1931  H1'   U    61      38.136  38.810  51.473  1.00  0.00           H  
ATOM   1932  N1    U    61      36.903  39.674  52.935  1.00  0.00           N  
ATOM   1933  C6    U    61      35.820  40.475  53.231  1.00  0.00           C  
ATOM   1934  H6    U    61      34.962  40.571  52.582  1.00  0.00           H  
ATOM   1935  C5    U    61      35.695  41.207  54.374  1.00  0.00           C  
ATOM   1936  H5    U    61      34.793  41.759  54.591  1.00  0.00           H  
ATOM   1937  C4    U    61      36.738  41.152  55.364  1.00  0.00           C  
ATOM   1938  O4    U    61      36.693  41.889  56.387  1.00  0.00           O  
ATOM   1939  N3    U    61      37.864  40.437  55.028  1.00  0.00           N  
ATOM   1940  H3    U    61      38.537  40.261  55.760  1.00  0.00           H  
ATOM   1941  C2    U    61      38.057  39.796  53.787  1.00  0.00           C  
ATOM   1942  O2    U    61      39.161  39.312  53.529  1.00  0.00           O  
ATOM   1943  C3'   U    61      35.650  38.713  49.809  1.00  0.00           C  
ATOM   1944  H3'   U    61      34.829  39.332  50.171  1.00  0.00           H  
ATOM   1945  C2'   U    61      36.230  37.972  51.088  1.00  0.00           C  
ATOM   1946  H2'   U    61      35.480  37.742  51.845  1.00  0.00           H  
ATOM   1947  O2'   U    61      37.077  36.895  50.691  1.00  0.00           O  
ATOM   1948 HO2'   U    61      36.614  36.158  50.286  1.00  0.00           H  
ATOM   1949  O3'   U    61      35.184  37.881  48.745  1.00  0.00           O  
ATOM   1950  P     A    62      34.113  36.780  48.890  1.00  0.00           P  
ATOM   1951  OP1   A    62      33.525  36.383  47.592  1.00  0.00           O  
ATOM   1952  OP2   A    62      33.186  37.288  49.930  1.00  0.00           O  
ATOM   1953  O5'   A    62      34.940  35.592  49.478  1.00  0.00           O  
ATOM   1954  C5'   A    62      35.874  34.842  48.711  1.00  0.00           C  
ATOM   1955  H5'   A    62      36.620  35.600  48.472  1.00  0.00           H  
ATOM   1956 H5''   A    62      35.499  34.558  47.728  1.00  0.00           H  
ATOM   1957  C4'   A    62      36.407  33.640  49.443  1.00  0.00           C  
ATOM   1958  H4'   A    62      37.260  33.283  48.866  1.00  0.00           H  
ATOM   1959  O4'   A    62      37.141  34.097  50.643  1.00  0.00           O  
ATOM   1960  C1'   A    62      36.340  33.604  51.738  1.00  0.00           C  
ATOM   1961  H1'   A    62      36.847  32.749  52.186  1.00  0.00           H  
ATOM   1962  N9    A    62      36.149  34.678  52.749  1.00  0.00           N  
ATOM   1963  C8    A    62      34.976  35.326  53.225  1.00  0.00           C  
ATOM   1964  H8    A    62      33.979  35.205  52.828  1.00  0.00           H  
ATOM   1965  N7    A    62      35.234  36.078  54.234  1.00  0.00           N  
ATOM   1966  C5    A    62      36.600  36.007  54.420  1.00  0.00           C  
ATOM   1967  C6    A    62      37.492  36.568  55.311  1.00  0.00           C  
ATOM   1968  N6    A    62      37.239  37.400  56.265  1.00  0.00           N  
ATOM   1969  H61   A    62      36.264  37.504  56.510  1.00  0.00           H  
ATOM   1970  H62   A    62      37.900  37.799  56.916  1.00  0.00           H  
ATOM   1971  N1    A    62      38.821  36.281  55.232  1.00  0.00           N  
ATOM   1972  C2    A    62      39.223  35.473  54.231  1.00  0.00           C  
ATOM   1973  H2    A    62      40.285  35.384  54.052  1.00  0.00           H  
ATOM   1974  N3    A    62      38.462  34.847  53.369  1.00  0.00           N  
ATOM   1975  C4    A    62      37.156  35.149  53.514  1.00  0.00           C  
ATOM   1976  C3'   A    62      35.349  32.561  49.720  1.00  0.00           C  
ATOM   1977  H3'   A    62      34.458  32.672  49.102  1.00  0.00           H  
ATOM   1978  C2'   A    62      34.996  33.032  51.195  1.00  0.00           C  
ATOM   1979  H2'   A    62      34.222  33.799  51.200  1.00  0.00           H  
ATOM   1980  O2'   A    62      34.620  32.054  52.091  1.00  0.00           O  
ATOM   1981 HO2'   A    62      33.875  31.519  51.807  1.00  0.00           H  
ATOM   1982  O3'   A    62      36.017  31.362  49.692  1.00  0.00           O  
ATOM   1983  P     U    63      35.269  29.918  49.584  1.00  0.00           P  
ATOM   1984  OP1   U    63      35.885  29.132  48.430  1.00  0.00           O  
ATOM   1985  OP2   U    63      33.892  30.288  49.363  1.00  0.00           O  
ATOM   1986  O5'   U    63      35.506  29.131  50.925  1.00  0.00           O  
ATOM   1987  C5'   U    63      36.790  28.637  51.318  1.00  0.00           C  
ATOM   1988  H5'   U    63      37.372  29.508  51.620  1.00  0.00           H  
ATOM   1989 H5''   U    63      37.312  28.052  50.561  1.00  0.00           H  
ATOM   1990  C4'   U    63      36.606  27.904  52.613  1.00  0.00           C  
ATOM   1991  H4'   U    63      37.594  27.722  53.036  1.00  0.00           H  
ATOM   1992  O4'   U    63      35.858  28.582  53.522  1.00  0.00           O  
ATOM   1993  C1'   U    63      35.193  27.762  54.451  1.00  0.00           C  
ATOM   1994  H1'   U    63      35.682  27.868  55.419  1.00  0.00           H  
ATOM   1995  N1    U    63      33.763  28.154  54.621  1.00  0.00           N  
ATOM   1996  C6    U    63      33.246  29.217  53.848  1.00  0.00           C  
ATOM   1997  H6    U    63      33.882  29.780  53.181  1.00  0.00           H  
ATOM   1998  C5    U    63      31.932  29.432  53.960  1.00  0.00           C  
ATOM   1999  H5    U    63      31.503  30.216  53.353  1.00  0.00           H  
ATOM   2000  C4    U    63      30.993  28.582  54.680  1.00  0.00           C  
ATOM   2001  O4    U    63      29.788  28.614  54.551  1.00  0.00           O  
ATOM   2002  N3    U    63      31.627  27.686  55.501  1.00  0.00           N  
ATOM   2003  H3    U    63      31.038  27.052  56.023  1.00  0.00           H  
ATOM   2004  C2    U    63      32.966  27.433  55.501  1.00  0.00           C  
ATOM   2005  O2    U    63      33.390  26.591  56.324  1.00  0.00           O  
ATOM   2006  C3'   U    63      35.826  26.543  52.430  1.00  0.00           C  
ATOM   2007  H3'   U    63      34.949  26.706  51.804  1.00  0.00           H  
ATOM   2008  C2'   U    63      35.526  26.326  53.936  1.00  0.00           C  
ATOM   2009  H2'   U    63      34.662  25.669  54.035  1.00  0.00           H  
ATOM   2010  O2'   U    63      36.683  25.924  54.681  1.00  0.00           O  
ATOM   2011 HO2'   U    63      36.959  25.045  54.412  1.00  0.00           H  
ATOM   2012  O3'   U    63      36.681  25.578  51.812  1.00  0.00           O  
ATOM   2013  P     A    64      36.361  24.034  51.762  1.00  0.00           P  
ATOM   2014  OP1   A    64      37.145  23.509  50.677  1.00  0.00           O  
ATOM   2015  OP2   A    64      34.884  23.893  51.919  1.00  0.00           O  
ATOM   2016  O5'   A    64      36.978  23.379  53.120  1.00  0.00           O  
ATOM   2017  C5'   A    64      38.329  23.400  53.418  1.00  0.00           C  
ATOM   2018  H5'   A    64      38.823  24.369  53.486  1.00  0.00           H  
ATOM   2019 H5''   A    64      38.880  22.831  52.669  1.00  0.00           H  
ATOM   2020  C4'   A    64      38.733  22.783  54.748  1.00  0.00           C  
ATOM   2021  H4'   A    64      39.768  23.007  55.005  1.00  0.00           H  
ATOM   2022  O4'   A    64      37.873  23.544  55.606  1.00  0.00           O  
ATOM   2023  C1'   A    64      37.543  22.656  56.675  1.00  0.00           C  
ATOM   2024  H1'   A    64      38.044  23.100  57.535  1.00  0.00           H  
ATOM   2025  N9    A    64      36.088  22.575  57.018  1.00  0.00           N  
ATOM   2026  C8    A    64      35.019  22.559  56.163  1.00  0.00           C  
ATOM   2027  H8    A    64      35.101  22.874  55.133  1.00  0.00           H  
ATOM   2028  N7    A    64      33.790  22.429  56.679  1.00  0.00           N  
ATOM   2029  C5    A    64      34.150  22.332  58.094  1.00  0.00           C  
ATOM   2030  C6    A    64      33.461  22.069  59.305  1.00  0.00           C  
ATOM   2031  N6    A    64      32.229  21.846  59.352  1.00  0.00           N  
ATOM   2032  H61   A    64      31.735  21.988  58.483  1.00  0.00           H  
ATOM   2033  H62   A    64      31.790  21.568  60.218  1.00  0.00           H  
ATOM   2034  N1    A    64      34.030  21.923  60.502  1.00  0.00           N  
ATOM   2035  C2    A    64      35.366  22.052  60.491  1.00  0.00           C  
ATOM   2036  H2    A    64      35.928  21.989  61.411  1.00  0.00           H  
ATOM   2037  N3    A    64      36.157  22.184  59.421  1.00  0.00           N  
ATOM   2038  C4    A    64      35.521  22.384  58.234  1.00  0.00           C  
ATOM   2039  C3'   A    64      38.415  21.311  55.007  1.00  0.00           C  
ATOM   2040  H3'   A    64      37.494  21.077  54.474  1.00  0.00           H  
ATOM   2041  C2'   A    64      38.073  21.244  56.433  1.00  0.00           C  
ATOM   2042  H2'   A    64      37.281  20.515  56.602  1.00  0.00           H  
ATOM   2043  O2'   A    64      39.258  20.907  57.245  1.00  0.00           O  
ATOM   2044 HO2'   A    64      39.716  20.131  56.914  1.00  0.00           H  
ATOM   2045  O3'   A    64      39.431  20.475  54.532  1.00  0.00           O  
ATOM   2046  P     C    65      39.220  18.872  54.552  1.00  0.00           P  
ATOM   2047  OP1   C    65      39.964  18.431  55.781  1.00  0.00           O  
ATOM   2048  OP2   C    65      39.701  18.305  53.252  1.00  0.00           O  
ATOM   2049  O5'   C    65      37.695  18.535  54.737  1.00  0.00           O  
ATOM   2050  C5'   C    65      37.213  17.398  55.423  1.00  0.00           C  
ATOM   2051  H5'   C    65      37.830  16.514  55.263  1.00  0.00           H  
ATOM   2052 H5''   C    65      36.192  17.178  55.109  1.00  0.00           H  
ATOM   2053  C4'   C    65      37.027  17.609  56.860  1.00  0.00           C  
ATOM   2054  H4'   C    65      37.983  17.821  57.339  1.00  0.00           H  
ATOM   2055  O4'   C    65      36.067  18.642  57.038  1.00  0.00           O  
ATOM   2056  C1'   C    65      35.512  18.460  58.319  1.00  0.00           C  
ATOM   2057  H1'   C    65      35.873  19.083  59.137  1.00  0.00           H  
ATOM   2058  N1    C    65      33.988  18.567  58.312  1.00  0.00           N  
ATOM   2059  C6    C    65      33.227  18.747  57.143  1.00  0.00           C  
ATOM   2060  H6    C    65      33.796  18.821  56.228  1.00  0.00           H  
ATOM   2061  C5    C    65      31.908  18.704  57.163  1.00  0.00           C  
ATOM   2062  H5    C    65      31.247  18.872  56.325  1.00  0.00           H  
ATOM   2063  C4    C    65      31.293  18.537  58.442  1.00  0.00           C  
ATOM   2064  N4    C    65      30.031  18.605  58.626  1.00  0.00           N  
ATOM   2065  H41   C    65      29.469  18.612  57.787  1.00  0.00           H  
ATOM   2066  H42   C    65      29.621  18.316  59.503  1.00  0.00           H  
ATOM   2067  N3    C    65      31.971  18.288  59.570  1.00  0.00           N  
ATOM   2068  C2    C    65      33.326  18.354  59.480  1.00  0.00           C  
ATOM   2069  O2    C    65      33.956  18.341  60.543  1.00  0.00           O  
ATOM   2070  C3'   C    65      36.461  16.345  57.524  1.00  0.00           C  
ATOM   2071  H3'   C    65      35.571  16.106  56.942  1.00  0.00           H  
ATOM   2072  C2'   C    65      35.950  17.079  58.785  1.00  0.00           C  
ATOM   2073  H2'   C    65      35.099  16.527  59.186  1.00  0.00           H  
ATOM   2074  O2'   C    65      36.994  17.283  59.730  1.00  0.00           O  
ATOM   2075 HO2'   C    65      37.509  16.477  59.806  1.00  0.00           H  
ATOM   2076  O3'   C    65      37.403  15.290  57.731  1.00  0.00           O  
ATOM   2077  P     A    66      37.245  14.011  58.831  1.00  0.00           P  
ATOM   2078  OP1   A    66      38.083  12.917  58.325  1.00  0.00           O  
ATOM   2079  OP2   A    66      35.800  13.818  58.931  1.00  0.00           O  
ATOM   2080  O5'   A    66      37.788  14.679  60.225  1.00  0.00           O  
ATOM   2081  C5'   A    66      39.094  15.126  60.330  1.00  0.00           C  
ATOM   2082  H5'   A    66      39.280  15.948  59.639  1.00  0.00           H  
ATOM   2083 H5''   A    66      39.734  14.384  59.854  1.00  0.00           H  
ATOM   2084  C4'   A    66      39.546  15.393  61.785  1.00  0.00           C  
ATOM   2085  H4'   A    66      40.624  15.547  61.738  1.00  0.00           H  
ATOM   2086  O4'   A    66      38.895  16.550  62.395  1.00  0.00           O  
ATOM   2087  C1'   A    66      38.594  16.182  63.723  1.00  0.00           C  
ATOM   2088  H1'   A    66      38.971  16.881  64.469  1.00  0.00           H  
ATOM   2089  N9    A    66      37.180  16.089  63.958  1.00  0.00           N  
ATOM   2090  C8    A    66      36.144  16.392  63.133  1.00  0.00           C  
ATOM   2091  H8    A    66      36.219  16.589  62.074  1.00  0.00           H  
ATOM   2092  N7    A    66      34.968  16.443  63.710  1.00  0.00           N  
ATOM   2093  C5    A    66      35.260  16.302  65.053  1.00  0.00           C  
ATOM   2094  C6    A    66      34.530  16.365  66.241  1.00  0.00           C  
ATOM   2095  N6    A    66      33.214  16.588  66.269  1.00  0.00           N  
ATOM   2096  H61   A    66      32.737  16.704  65.387  1.00  0.00           H  
ATOM   2097  H62   A    66      32.722  16.605  67.151  1.00  0.00           H  
ATOM   2098  N1    A    66      35.069  16.137  67.445  1.00  0.00           N  
ATOM   2099  C2    A    66      36.358  15.948  67.448  1.00  0.00           C  
ATOM   2100  H2    A    66      36.906  15.859  68.375  1.00  0.00           H  
ATOM   2101  N3    A    66      37.241  15.899  66.438  1.00  0.00           N  
ATOM   2102  C4    A    66      36.599  16.038  65.238  1.00  0.00           C  
ATOM   2103  C3'   A    66      39.181  14.118  62.625  1.00  0.00           C  
ATOM   2104  H3'   A    66      38.193  13.760  62.336  1.00  0.00           H  
ATOM   2105  C2'   A    66      39.116  14.779  64.006  1.00  0.00           C  
ATOM   2106  H2'   A    66      38.553  14.165  64.708  1.00  0.00           H  
ATOM   2107  O2'   A    66      40.507  15.006  64.507  1.00  0.00           O  
ATOM   2108 HO2'   A    66      41.173  14.669  63.905  1.00  0.00           H  
ATOM   2109  O3'   A    66      40.088  13.001  62.534  1.00  0.00           O  
ATOM   2110  P     G    67      39.500  11.550  62.701  1.00  0.00           P  
ATOM   2111  OP1   G    67      40.594  10.590  62.893  1.00  0.00           O  
ATOM   2112  OP2   G    67      38.697  11.336  61.450  1.00  0.00           O  
ATOM   2113  O5'   G    67      38.473  11.538  63.898  1.00  0.00           O  
ATOM   2114  C5'   G    67      38.935  11.381  65.221  1.00  0.00           C  
ATOM   2115  H5'   G    67      39.797  12.027  65.389  1.00  0.00           H  
ATOM   2116 H5''   G    67      39.256  10.346  65.340  1.00  0.00           H  
ATOM   2117  C4'   G    67      37.822  11.650  66.181  1.00  0.00           C  
ATOM   2118  H4'   G    67      38.294  11.724  67.161  1.00  0.00           H  
ATOM   2119  O4'   G    67      37.083  12.797  65.849  1.00  0.00           O  
ATOM   2120  C1'   G    67      35.797  12.723  66.444  1.00  0.00           C  
ATOM   2121  H1'   G    67      35.773  13.537  67.169  1.00  0.00           H  
ATOM   2122  N9    G    67      34.847  12.885  65.235  1.00  0.00           N  
ATOM   2123  C8    G    67      35.076  12.698  63.889  1.00  0.00           C  
ATOM   2124  H8    G    67      36.046  12.415  63.507  1.00  0.00           H  
ATOM   2125  N7    G    67      34.078  13.040  63.136  1.00  0.00           N  
ATOM   2126  C5    G    67      33.080  13.443  64.004  1.00  0.00           C  
ATOM   2127  C6    G    67      31.659  13.616  63.778  1.00  0.00           C  
ATOM   2128  O6    G    67      31.111  13.806  62.690  1.00  0.00           O  
ATOM   2129  N1    G    67      30.960  13.597  64.949  1.00  0.00           N  
ATOM   2130  H1    G    67      29.984  13.846  64.868  1.00  0.00           H  
ATOM   2131  C2    G    67      31.437  13.523  66.137  1.00  0.00           C  
ATOM   2132  N2    G    67      30.627  13.466  67.138  1.00  0.00           N  
ATOM   2133  H21   G    67      30.945  13.149  68.043  1.00  0.00           H  
ATOM   2134  H22   G    67      29.632  13.381  66.988  1.00  0.00           H  
ATOM   2135  N3    G    67      32.720  13.253  66.394  1.00  0.00           N  
ATOM   2136  C4    G    67      33.519  13.203  65.287  1.00  0.00           C  
ATOM   2137  C3'   G    67      36.745  10.608  66.263  1.00  0.00           C  
ATOM   2138  H3'   G    67      36.295  10.376  65.298  1.00  0.00           H  
ATOM   2139  C2'   G    67      35.730  11.347  67.202  1.00  0.00           C  
ATOM   2140  H2'   G    67      34.707  10.977  67.143  1.00  0.00           H  
ATOM   2141  O2'   G    67      36.026  11.513  68.595  1.00  0.00           O  
ATOM   2142 HO2'   G    67      35.262  12.027  68.866  1.00  0.00           H  
ATOM   2143  O3'   G    67      37.221   9.394  66.808  1.00  0.00           O  
ATOM   2144  P     G    68      36.394   8.141  66.789  1.00  0.00           P  
ATOM   2145  OP1   G    68      37.127   7.137  67.593  1.00  0.00           O  
ATOM   2146  OP2   G    68      36.165   7.848  65.306  1.00  0.00           O  
ATOM   2147  O5'   G    68      34.945   8.328  67.487  1.00  0.00           O  
ATOM   2148  C5'   G    68      34.746   8.358  68.844  1.00  0.00           C  
ATOM   2149  H5'   G    68      35.152   9.293  69.229  1.00  0.00           H  
ATOM   2150 H5''   G    68      35.379   7.559  69.232  1.00  0.00           H  
ATOM   2151  C4'   G    68      33.272   8.224  69.234  1.00  0.00           C  
ATOM   2152  H4'   G    68      33.254   7.913  70.279  1.00  0.00           H  
ATOM   2153  O4'   G    68      32.680   9.505  69.063  1.00  0.00           O  
ATOM   2154  C1'   G    68      31.385   9.278  68.507  1.00  0.00           C  
ATOM   2155  H1'   G    68      30.610   9.794  69.073  1.00  0.00           H  
ATOM   2156  N9    G    68      31.285   9.789  67.091  1.00  0.00           N  
ATOM   2157  C8    G    68      32.285   9.925  66.161  1.00  0.00           C  
ATOM   2158  H8    G    68      33.329   9.673  66.281  1.00  0.00           H  
ATOM   2159  N7    G    68      31.848  10.411  65.025  1.00  0.00           N  
ATOM   2160  C5    G    68      30.433  10.464  65.201  1.00  0.00           C  
ATOM   2161  C6    G    68      29.433  10.766  64.295  1.00  0.00           C  
ATOM   2162  O6    G    68      29.494  11.157  63.121  1.00  0.00           O  
ATOM   2163  N1    G    68      28.162  10.605  64.827  1.00  0.00           N  
ATOM   2164  H1    G    68      27.431  10.826  64.165  1.00  0.00           H  
ATOM   2165  C2    G    68      27.930  10.346  66.091  1.00  0.00           C  
ATOM   2166  N2    G    68      26.665  10.217  66.342  1.00  0.00           N  
ATOM   2167  H21   G    68      26.499   9.862  67.273  1.00  0.00           H  
ATOM   2168  H22   G    68      26.067  10.493  65.577  1.00  0.00           H  
ATOM   2169  N3    G    68      28.775  10.055  67.026  1.00  0.00           N  
ATOM   2170  C4    G    68      30.078  10.067  66.493  1.00  0.00           C  
ATOM   2171  C3'   G    68      32.443   7.170  68.436  1.00  0.00           C  
ATOM   2172  H3'   G    68      32.900   7.229  67.448  1.00  0.00           H  
ATOM   2173  C2'   G    68      31.052   7.780  68.558  1.00  0.00           C  
ATOM   2174  H2'   G    68      30.433   7.594  67.680  1.00  0.00           H  
ATOM   2175  O2'   G    68      30.411   7.525  69.770  1.00  0.00           O  
ATOM   2176 HO2'   G    68      29.453   7.588  69.767  1.00  0.00           H  
ATOM   2177  O3'   G    68      32.541   5.824  68.847  1.00  0.00           O  
ATOM   2178  P     G    69      32.268   4.610  67.876  1.00  0.00           P  
ATOM   2179  OP1   G    69      32.560   3.393  68.633  1.00  0.00           O  
ATOM   2180  OP2   G    69      32.973   4.755  66.607  1.00  0.00           O  
ATOM   2181  O5'   G    69      30.764   4.582  67.417  1.00  0.00           O  
ATOM   2182  C5'   G    69      29.749   4.367  68.335  1.00  0.00           C  
ATOM   2183  H5'   G    69      29.881   5.098  69.132  1.00  0.00           H  
ATOM   2184 H5''   G    69      29.785   3.328  68.664  1.00  0.00           H  
ATOM   2185  C4'   G    69      28.426   4.724  67.654  1.00  0.00           C  
ATOM   2186  H4'   G    69      27.600   4.614  68.357  1.00  0.00           H  
ATOM   2187  O4'   G    69      28.440   6.069  67.296  1.00  0.00           O  
ATOM   2188  C1'   G    69      27.680   6.209  66.119  1.00  0.00           C  
ATOM   2189  H1'   G    69      26.912   6.979  66.190  1.00  0.00           H  
ATOM   2190  N9    G    69      28.440   6.586  64.884  1.00  0.00           N  
ATOM   2191  C8    G    69      29.745   6.608  64.745  1.00  0.00           C  
ATOM   2192  H8    G    69      30.501   6.291  65.448  1.00  0.00           H  
ATOM   2193  N7    G    69      30.062   7.111  63.644  1.00  0.00           N  
ATOM   2194  C5    G    69      28.832   7.404  62.890  1.00  0.00           C  
ATOM   2195  C6    G    69      28.577   7.954  61.593  1.00  0.00           C  
ATOM   2196  O6    G    69      29.301   8.465  60.721  1.00  0.00           O  
ATOM   2197  N1    G    69      27.234   8.015  61.317  1.00  0.00           N  
ATOM   2198  H1    G    69      26.871   8.435  60.473  1.00  0.00           H  
ATOM   2199  C2    G    69      26.303   7.401  62.148  1.00  0.00           C  
ATOM   2200  N2    G    69      25.032   7.464  61.752  1.00  0.00           N  
ATOM   2201  H21   G    69      24.447   6.864  62.315  1.00  0.00           H  
ATOM   2202  H22   G    69      24.724   7.842  60.868  1.00  0.00           H  
ATOM   2203  N3    G    69      26.574   6.817  63.288  1.00  0.00           N  
ATOM   2204  C4    G    69      27.852   6.876  63.623  1.00  0.00           C  
ATOM   2205  C3'   G    69      28.040   3.968  66.369  1.00  0.00           C  
ATOM   2206  H3'   G    69      28.900   4.040  65.704  1.00  0.00           H  
ATOM   2207  C2'   G    69      26.965   4.901  65.908  1.00  0.00           C  
ATOM   2208  H2'   G    69      26.860   4.748  64.834  1.00  0.00           H  
ATOM   2209  O2'   G    69      25.689   4.997  66.572  1.00  0.00           O  
ATOM   2210 HO2'   G    69      25.766   4.813  67.511  1.00  0.00           H  
ATOM   2211  O3'   G    69      27.499   2.629  66.695  1.00  0.00           O  
ATOM   2212  P     C    70      27.578   1.388  65.729  1.00  0.00           P  
ATOM   2213  OP1   C    70      26.818   0.246  66.370  1.00  0.00           O  
ATOM   2214  OP2   C    70      28.947   1.211  65.411  1.00  0.00           O  
ATOM   2215  O5'   C    70      26.726   1.949  64.534  1.00  0.00           O  
ATOM   2216  C5'   C    70      25.360   2.156  64.665  1.00  0.00           C  
ATOM   2217  H5'   C    70      25.158   2.896  65.439  1.00  0.00           H  
ATOM   2218 H5''   C    70      24.880   1.273  65.087  1.00  0.00           H  
ATOM   2219  C4'   C    70      24.515   2.672  63.479  1.00  0.00           C  
ATOM   2220  H4'   C    70      23.473   2.799  63.775  1.00  0.00           H  
ATOM   2221  O4'   C    70      24.845   3.993  63.061  1.00  0.00           O  
ATOM   2222  C1'   C    70      24.524   4.093  61.674  1.00  0.00           C  
ATOM   2223  H1'   C    70      23.685   4.760  61.475  1.00  0.00           H  
ATOM   2224  N1    C    70      25.720   4.385  60.873  1.00  0.00           N  
ATOM   2225  C6    C    70      27.020   4.297  61.383  1.00  0.00           C  
ATOM   2226  H6    C    70      27.117   3.926  62.393  1.00  0.00           H  
ATOM   2227  C5    C    70      28.043   4.561  60.565  1.00  0.00           C  
ATOM   2228  H5    C    70      29.006   4.456  61.044  1.00  0.00           H  
ATOM   2229  C4    C    70      27.826   5.151  59.358  1.00  0.00           C  
ATOM   2230  N4    C    70      28.803   5.586  58.666  1.00  0.00           N  
ATOM   2231  H41   C    70      29.718   5.322  59.001  1.00  0.00           H  
ATOM   2232  H42   C    70      28.577   5.933  57.744  1.00  0.00           H  
ATOM   2233  N3    C    70      26.612   5.221  58.812  1.00  0.00           N  
ATOM   2234  C2    C    70      25.528   4.919  59.580  1.00  0.00           C  
ATOM   2235  O2    C    70      24.456   5.230  59.120  1.00  0.00           O  
ATOM   2236  C3'   C    70      24.425   1.766  62.189  1.00  0.00           C  
ATOM   2237  H3'   C    70      25.483   1.617  61.974  1.00  0.00           H  
ATOM   2238  C2'   C    70      23.914   2.809  61.219  1.00  0.00           C  
ATOM   2239  H2'   C    70      24.161   2.647  60.169  1.00  0.00           H  
ATOM   2240  O2'   C    70      22.517   2.951  61.574  1.00  0.00           O  
ATOM   2241 HO2'   C    70      22.193   2.553  62.385  1.00  0.00           H  
ATOM   2242  O3'   C    70      23.523   0.717  62.448  1.00  0.00           O  
ATOM   2243  P     U    71      23.647  -0.613  61.595  1.00  0.00           P  
ATOM   2244  OP1   U    71      22.645  -1.605  62.069  1.00  0.00           O  
ATOM   2245  OP2   U    71      25.033  -1.019  61.673  1.00  0.00           O  
ATOM   2246  O5'   U    71      23.288  -0.171  60.105  1.00  0.00           O  
ATOM   2247  C5'   U    71      21.902   0.056  59.686  1.00  0.00           C  
ATOM   2248  H5'   U    71      21.379   0.655  60.432  1.00  0.00           H  
ATOM   2249 H5''   U    71      21.452  -0.936  59.655  1.00  0.00           H  
ATOM   2250  C4'   U    71      21.767   0.653  58.285  1.00  0.00           C  
ATOM   2251  H4'   U    71      20.733   0.934  58.085  1.00  0.00           H  
ATOM   2252  O4'   U    71      22.471   1.893  58.233  1.00  0.00           O  
ATOM   2253  C1'   U    71      22.716   2.154  56.786  1.00  0.00           C  
ATOM   2254  H1'   U    71      22.029   2.938  56.467  1.00  0.00           H  
ATOM   2255  N1    U    71      24.154   2.489  56.578  1.00  0.00           N  
ATOM   2256  C6    U    71      25.170   2.118  57.420  1.00  0.00           C  
ATOM   2257  H6    U    71      24.884   1.480  58.243  1.00  0.00           H  
ATOM   2258  C5    U    71      26.512   2.421  57.259  1.00  0.00           C  
ATOM   2259  H5    U    71      27.299   2.107  57.928  1.00  0.00           H  
ATOM   2260  C4    U    71      26.852   3.202  56.147  1.00  0.00           C  
ATOM   2261  O4    U    71      27.994   3.478  55.793  1.00  0.00           O  
ATOM   2262  N3    U    71      25.835   3.540  55.267  1.00  0.00           N  
ATOM   2263  H3    U    71      26.078   4.013  54.408  1.00  0.00           H  
ATOM   2264  C2    U    71      24.472   3.267  55.456  1.00  0.00           C  
ATOM   2265  O2    U    71      23.686   3.615  54.601  1.00  0.00           O  
ATOM   2266  C3'   U    71      22.392  -0.233  57.229  1.00  0.00           C  
ATOM   2267  H3'   U    71      23.331  -0.605  57.640  1.00  0.00           H  
ATOM   2268  C2'   U    71      22.496   0.801  56.018  1.00  0.00           C  
ATOM   2269  H2'   U    71      23.340   0.504  55.395  1.00  0.00           H  
ATOM   2270  O2'   U    71      21.322   0.941  55.307  1.00  0.00           O  
ATOM   2271 HO2'   U    71      21.366   0.315  54.580  1.00  0.00           H  
ATOM   2272  O3'   U    71      21.471  -1.336  57.012  1.00  0.00           O  
ATOM   2273  P     U    72      21.931  -2.462  56.081  1.00  0.00           P  
ATOM   2274  OP1   U    72      21.018  -3.574  56.256  1.00  0.00           O  
ATOM   2275  OP2   U    72      23.350  -2.704  56.187  1.00  0.00           O  
ATOM   2276  O5'   U    72      21.752  -1.805  54.644  1.00  0.00           O  
ATOM   2277  C5'   U    72      20.541  -1.733  53.987  1.00  0.00           C  
ATOM   2278  H5'   U    72      19.916  -0.995  54.490  1.00  0.00           H  
ATOM   2279 H5''   U    72      19.977  -2.665  54.025  1.00  0.00           H  
ATOM   2280  C4'   U    72      20.763  -1.290  52.537  1.00  0.00           C  
ATOM   2281  H4'   U    72      19.835  -1.161  51.980  1.00  0.00           H  
ATOM   2282  O4'   U    72      21.475  -0.019  52.449  1.00  0.00           O  
ATOM   2283  C1'   U    72      22.487  -0.059  51.423  1.00  0.00           C  
ATOM   2284  H1'   U    72      22.207   0.715  50.710  1.00  0.00           H  
ATOM   2285  N1    U    72      23.840   0.161  51.968  1.00  0.00           N  
ATOM   2286  C6    U    72      24.419  -0.717  52.878  1.00  0.00           C  
ATOM   2287  H6    U    72      23.985  -1.684  53.085  1.00  0.00           H  
ATOM   2288  C5    U    72      25.573  -0.341  53.513  1.00  0.00           C  
ATOM   2289  H5    U    72      25.930  -0.866  54.386  1.00  0.00           H  
ATOM   2290  C4    U    72      26.296   0.875  53.200  1.00  0.00           C  
ATOM   2291  O4    U    72      27.369   1.210  53.708  1.00  0.00           O  
ATOM   2292  N3    U    72      25.659   1.665  52.280  1.00  0.00           N  
ATOM   2293  H3    U    72      26.173   2.432  51.870  1.00  0.00           H  
ATOM   2294  C2    U    72      24.550   1.319  51.587  1.00  0.00           C  
ATOM   2295  O2    U    72      24.248   2.017  50.663  1.00  0.00           O  
ATOM   2296  C3'   U    72      21.654  -2.209  51.744  1.00  0.00           C  
ATOM   2297  H3'   U    72      22.411  -2.655  52.389  1.00  0.00           H  
ATOM   2298  C2'   U    72      22.183  -1.350  50.616  1.00  0.00           C  
ATOM   2299  H2'   U    72      23.091  -1.747  50.162  1.00  0.00           H  
ATOM   2300  O2'   U    72      21.283  -1.040  49.605  1.00  0.00           O  
ATOM   2301 HO2'   U    72      20.948  -1.897  49.333  1.00  0.00           H  
ATOM   2302  O3'   U    72      20.842  -3.234  51.257  1.00  0.00           O  
ATOM   2303  P     U    73      21.496  -4.683  51.071  1.00  0.00           P  
ATOM   2304  OP1   U    73      20.427  -5.617  50.776  1.00  0.00           O  
ATOM   2305  OP2   U    73      22.376  -5.001  52.222  1.00  0.00           O  
ATOM   2306  O5'   U    73      22.442  -4.551  49.832  1.00  0.00           O  
ATOM   2307  C5'   U    73      21.948  -4.664  48.541  1.00  0.00           C  
ATOM   2308  H5'   U    73      21.036  -4.068  48.507  1.00  0.00           H  
ATOM   2309 H5''   U    73      21.672  -5.708  48.389  1.00  0.00           H  
ATOM   2310  C4'   U    73      22.961  -4.227  47.473  1.00  0.00           C  
ATOM   2311  H4'   U    73      22.392  -4.276  46.545  1.00  0.00           H  
ATOM   2312  O4'   U    73      23.452  -2.991  47.843  1.00  0.00           O  
ATOM   2313  C1'   U    73      24.701  -2.856  47.243  1.00  0.00           C  
ATOM   2314  H1'   U    73      24.694  -2.112  46.447  1.00  0.00           H  
ATOM   2315  N1    U    73      25.656  -2.337  48.333  1.00  0.00           N  
ATOM   2316  C6    U    73      25.823  -2.926  49.586  1.00  0.00           C  
ATOM   2317  H6    U    73      25.053  -3.629  49.868  1.00  0.00           H  
ATOM   2318  C5    U    73      26.737  -2.539  50.462  1.00  0.00           C  
ATOM   2319  H5    U    73      26.815  -2.997  51.437  1.00  0.00           H  
ATOM   2320  C4    U    73      27.581  -1.400  50.200  1.00  0.00           C  
ATOM   2321  O4    U    73      28.412  -0.925  50.953  1.00  0.00           O  
ATOM   2322  N3    U    73      27.362  -0.818  48.992  1.00  0.00           N  
ATOM   2323  H3    U    73      28.071  -0.155  48.713  1.00  0.00           H  
ATOM   2324  C2    U    73      26.494  -1.281  47.991  1.00  0.00           C  
ATOM   2325  O2    U    73      26.522  -0.770  46.834  1.00  0.00           O  
ATOM   2326  C3'   U    73      24.107  -5.216  47.438  1.00  0.00           C  
ATOM   2327  H3'   U    73      24.444  -5.390  48.459  1.00  0.00           H  
ATOM   2328  C2'   U    73      25.123  -4.274  46.848  1.00  0.00           C  
ATOM   2329  H2'   U    73      26.109  -4.505  47.251  1.00  0.00           H  
ATOM   2330  O2'   U    73      25.123  -4.384  45.453  1.00  0.00           O  
ATOM   2331 HO2'   U    73      25.633  -5.170  45.246  1.00  0.00           H  
ATOM   2332  O3'   U    73      23.866  -6.440  46.786  1.00  0.00           O  
ATOM   2333  P     U    74      24.970  -7.564  46.714  1.00  0.00           P  
ATOM   2334  OP1   U    74      24.191  -8.740  46.321  1.00  0.00           O  
ATOM   2335  OP2   U    74      25.673  -7.620  48.028  1.00  0.00           O  
ATOM   2336  O5'   U    74      26.047  -7.126  45.562  1.00  0.00           O  
ATOM   2337  C5'   U    74      25.589  -7.226  44.211  1.00  0.00           C  
ATOM   2338  H5'   U    74      24.758  -6.546  44.022  1.00  0.00           H  
ATOM   2339 H5''   U    74      25.172  -8.210  43.994  1.00  0.00           H  
ATOM   2340  C4'   U    74      26.642  -6.799  43.171  1.00  0.00           C  
ATOM   2341  H4'   U    74      26.232  -6.924  42.170  1.00  0.00           H  
ATOM   2342  O4'   U    74      27.082  -5.430  43.298  1.00  0.00           O  
ATOM   2343  C1'   U    74      28.473  -5.355  43.507  1.00  0.00           C  
ATOM   2344  H1'   U    74      28.983  -5.377  42.544  1.00  0.00           H  
ATOM   2345  N1    U    74      28.802  -4.119  44.374  1.00  0.00           N  
ATOM   2346  C6    U    74      28.752  -4.144  45.751  1.00  0.00           C  
ATOM   2347  H6    U    74      28.215  -4.988  46.157  1.00  0.00           H  
ATOM   2348  C5    U    74      29.322  -3.218  46.552  1.00  0.00           C  
ATOM   2349  H5    U    74      29.354  -3.223  47.632  1.00  0.00           H  
ATOM   2350  C4    U    74      30.074  -2.093  45.918  1.00  0.00           C  
ATOM   2351  O4    U    74      30.771  -1.228  46.412  1.00  0.00           O  
ATOM   2352  N3    U    74      29.995  -2.060  44.535  1.00  0.00           N  
ATOM   2353  H3    U    74      30.320  -1.229  44.061  1.00  0.00           H  
ATOM   2354  C2    U    74      29.314  -2.998  43.720  1.00  0.00           C  
ATOM   2355  O2    U    74      29.257  -2.806  42.546  1.00  0.00           O  
ATOM   2356  C3'   U    74      27.893  -7.683  43.411  1.00  0.00           C  
ATOM   2357  H3'   U    74      27.663  -8.481  44.118  1.00  0.00           H  
ATOM   2358  C2'   U    74      28.882  -6.722  44.052  1.00  0.00           C  
ATOM   2359  H2'   U    74      28.661  -6.701  45.119  1.00  0.00           H  
ATOM   2360  O2'   U    74      30.210  -7.091  43.722  1.00  0.00           O  
ATOM   2361 HO2'   U    74      30.355  -8.005  43.979  1.00  0.00           H  
ATOM   2362  O3'   U    74      28.366  -7.999  42.139  1.00  0.00           O  
ATOM   2363  P    G3    75      27.872  -9.320  41.575  1.00  0.00           P  
ATOM   2364  OP1  G3    75      27.766  -9.333  40.087  1.00  0.00           O  
ATOM   2365  OP2  G3    75      26.624  -9.616  42.297  1.00  0.00           O  
ATOM   2366  O5'  G3    75      29.093 -10.292  42.118  1.00  0.00           O  
ATOM   2367  C5'  G3    75      30.272 -10.346  41.393  1.00  0.00           C  
ATOM   2368  H5'  G3    75      30.572  -9.319  41.185  1.00  0.00           H  
ATOM   2369 H5''  G3    75      30.180 -10.913  40.467  1.00  0.00           H  
ATOM   2370  C4'  G3    75      31.472 -10.931  42.088  1.00  0.00           C  
ATOM   2371  H4'  G3    75      32.268 -11.173  41.384  1.00  0.00           H  
ATOM   2372  O4'  G3    75      31.963 -10.116  43.220  1.00  0.00           O  
ATOM   2373  C1'  G3    75      31.720 -10.738  44.485  1.00  0.00           C  
ATOM   2374  H1'  G3    75      32.686 -10.943  44.947  1.00  0.00           H  
ATOM   2375  N9   G3    75      30.876  -9.790  45.335  1.00  0.00           N  
ATOM   2376  C8   G3    75      29.535  -9.850  45.627  1.00  0.00           C  
ATOM   2377  H8   G3    75      28.834 -10.527  45.162  1.00  0.00           H  
ATOM   2378  N7   G3    75      29.229  -9.137  46.712  1.00  0.00           N  
ATOM   2379  C5   G3    75      30.448  -8.471  46.965  1.00  0.00           C  
ATOM   2380  C6   G3    75      30.815  -7.460  47.918  1.00  0.00           C  
ATOM   2381  O6   G3    75      30.038  -6.967  48.732  1.00  0.00           O  
ATOM   2382  N1   G3    75      32.158  -7.131  47.964  1.00  0.00           N  
ATOM   2383  H1   G3    75      32.483  -6.572  48.740  1.00  0.00           H  
ATOM   2384  C2   G3    75      33.029  -7.601  47.054  1.00  0.00           C  
ATOM   2385  N2   G3    75      34.299  -7.428  47.355  1.00  0.00           N  
ATOM   2386  H21  G3    75      35.050  -7.945  46.921  1.00  0.00           H  
ATOM   2387  H22  G3    75      34.459  -6.865  48.178  1.00  0.00           H  
ATOM   2388  N3   G3    75      32.728  -8.479  46.083  1.00  0.00           N  
ATOM   2389  C4   G3    75      31.423  -8.829  46.145  1.00  0.00           C  
ATOM   2390  C3'  G3    75      31.274 -12.309  42.718  1.00  0.00           C  
ATOM   2391  H3'  G3    75      30.456 -12.800  42.191  1.00  0.00           H  
ATOM   2392  C2'  G3    75      31.029 -12.055  44.140  1.00  0.00           C  
ATOM   2393  H2'  G3    75      29.949 -11.937  44.224  1.00  0.00           H  
ATOM   2394  O2'  G3    75      31.442 -13.177  44.951  1.00  0.00           O  
ATOM   2395 HO2'  G3    75      31.328 -12.925  45.870  1.00  0.00           H  
ATOM   2396  O3'  G3    75      32.426 -13.100  42.548  1.00  0.00           O  
ATOM   2397 HO3'  G3    75      32.478 -13.632  43.346  1.00  0.00           H  
TER    2398       G3    75 
END
