# Supplementary material for: Modeling the structure of the frameshift-stimulatory pseudoknot in SARS-CoV-2 reveals multiple possible conformers
Source: PLoS Comput Biol. 2021 Jan 19;17(1):e1008603. doi: 10.1371/journal.pcbi.1008603 (PMC7845960; doi:10.1371/journal.pcbi.1008603)
Supplement: S1 Data — Files in.pdb format for each of the model structures presented in the manuscript are included in an archived.zip folder. The files corresponding to the structures shown in Figs 3B, 3E, 3H, 4B, 4E, 4H, 5B, 6A–6F, and 7A–7G are named FigNX_1.pdb, where N is the figure number and X is the letter for the figure panel. These structures represent the most populated of the clusters found in the corresponding MD simulations. The structures of the second- and third-most populated clusters from each of the simulations are in the files named FigNX_2.pdb and FigNX_3.pdb, respectively. (ZIP) [file pcbi.1008603.s006.zip › Fig6C_1.pdb]

ATOM      1 HO5'  U5     1      41.122  20.026  63.543  1.00  0.00           H  
ATOM      2  O5'  U5     1      41.398  20.943  63.472  1.00  0.00           O  
ATOM      3  C5'  U5     1      40.234  21.645  63.326  1.00  0.00           C  
ATOM      4  H5'  U5     1      39.476  21.362  64.056  1.00  0.00           H  
ATOM      5 H5''  U5     1      39.838  21.567  62.314  1.00  0.00           H  
ATOM      6  C4'  U5     1      40.399  23.176  63.477  1.00  0.00           C  
ATOM      7  H4'  U5     1      39.381  23.562  63.520  1.00  0.00           H  
ATOM      8  O4'  U5     1      41.229  23.657  64.587  1.00  0.00           O  
ATOM      9  C1'  U5     1      41.982  24.892  64.344  1.00  0.00           C  
ATOM     10  H1'  U5     1      41.381  25.573  64.947  1.00  0.00           H  
ATOM     11  N1   U5     1      43.362  25.065  64.809  1.00  0.00           N  
ATOM     12  C6   U5     1      44.457  24.999  64.005  1.00  0.00           C  
ATOM     13  H6   U5     1      44.311  24.732  62.968  1.00  0.00           H  
ATOM     14  C5   U5     1      45.715  25.185  64.449  1.00  0.00           C  
ATOM     15  H5   U5     1      46.535  25.180  63.746  1.00  0.00           H  
ATOM     16  C4   U5     1      45.987  25.415  65.832  1.00  0.00           C  
ATOM     17  O4   U5     1      47.087  25.522  66.337  1.00  0.00           O  
ATOM     18  N3   U5     1      44.802  25.541  66.602  1.00  0.00           N  
ATOM     19  H3   U5     1      44.950  25.692  67.589  1.00  0.00           H  
ATOM     20  C2   U5     1      43.521  25.381  66.144  1.00  0.00           C  
ATOM     21  O2   U5     1      42.563  25.625  66.910  1.00  0.00           O  
ATOM     22  C3'  U5     1      41.197  23.809  62.305  1.00  0.00           C  
ATOM     23  H3'  U5     1      42.041  23.153  62.091  1.00  0.00           H  
ATOM     24  C2'  U5     1      41.740  25.133  62.830  1.00  0.00           C  
ATOM     25  H2'  U5     1      42.655  25.317  62.267  1.00  0.00           H  
ATOM     26  O2'  U5     1      40.850  26.169  62.629  1.00  0.00           O  
ATOM     27 HO2'  U5     1      40.036  25.721  62.387  1.00  0.00           H  
ATOM     28  O3'  U5     1      40.348  23.738  61.152  1.00  0.00           O  
ATOM     29  P     U     2      40.982  23.348  59.759  1.00  0.00           P  
ATOM     30  OP1   U     2      39.889  23.381  58.809  1.00  0.00           O  
ATOM     31  OP2   U     2      41.758  22.098  59.860  1.00  0.00           O  
ATOM     32  O5'   U     2      42.008  24.428  59.343  1.00  0.00           O  
ATOM     33  C5'   U     2      41.702  25.809  59.218  1.00  0.00           C  
ATOM     34  H5'   U     2      42.389  26.249  59.942  1.00  0.00           H  
ATOM     35 H5''   U     2      40.675  25.958  59.550  1.00  0.00           H  
ATOM     36  C4'   U     2      41.816  26.473  57.867  1.00  0.00           C  
ATOM     37  H4'   U     2      41.631  27.538  58.010  1.00  0.00           H  
ATOM     38  O4'   U     2      43.102  26.167  57.278  1.00  0.00           O  
ATOM     39  C1'   U     2      43.004  25.980  55.841  1.00  0.00           C  
ATOM     40  H1'   U     2      43.001  26.953  55.351  1.00  0.00           H  
ATOM     41  N1    U     2      44.226  25.288  55.380  1.00  0.00           N  
ATOM     42  C6    U     2      44.341  23.908  55.533  1.00  0.00           C  
ATOM     43  H6    U     2      43.522  23.357  55.971  1.00  0.00           H  
ATOM     44  C5    U     2      45.390  23.241  55.002  1.00  0.00           C  
ATOM     45  H5    U     2      45.492  22.180  55.178  1.00  0.00           H  
ATOM     46  C4    U     2      46.480  24.033  54.473  1.00  0.00           C  
ATOM     47  O4    U     2      47.531  23.520  53.993  1.00  0.00           O  
ATOM     48  N3    U     2      46.330  25.370  54.366  1.00  0.00           N  
ATOM     49  H3    U     2      47.140  25.888  54.057  1.00  0.00           H  
ATOM     50  C2    U     2      45.219  26.113  54.811  1.00  0.00           C  
ATOM     51  O2    U     2      45.094  27.342  54.663  1.00  0.00           O  
ATOM     52  C3'   U     2      40.777  26.024  56.814  1.00  0.00           C  
ATOM     53  H3'   U     2      40.056  25.307  57.207  1.00  0.00           H  
ATOM     54  C2'   U     2      41.681  25.299  55.793  1.00  0.00           C  
ATOM     55  H2'   U     2      41.836  24.272  56.126  1.00  0.00           H  
ATOM     56  O2'   U     2      41.155  25.240  54.525  1.00  0.00           O  
ATOM     57 HO2'   U     2      40.656  26.048  54.386  1.00  0.00           H  
ATOM     58  O3'   U     2      40.054  27.070  56.112  1.00  0.00           O  
ATOM     59  P     U     3      38.738  27.660  56.734  1.00  0.00           P  
ATOM     60  OP1   U     3      37.843  26.597  57.197  1.00  0.00           O  
ATOM     61  OP2   U     3      38.236  28.626  55.724  1.00  0.00           O  
ATOM     62  O5'   U     3      39.268  28.541  57.978  1.00  0.00           O  
ATOM     63  C5'   U     3      38.935  28.286  59.358  1.00  0.00           C  
ATOM     64  H5'   U     3      39.121  27.253  59.651  1.00  0.00           H  
ATOM     65 H5''   U     3      37.856  28.342  59.499  1.00  0.00           H  
ATOM     66  C4'   U     3      39.627  29.302  60.274  1.00  0.00           C  
ATOM     67  H4'   U     3      39.298  29.074  61.288  1.00  0.00           H  
ATOM     68  O4'   U     3      41.067  29.320  60.040  1.00  0.00           O  
ATOM     69  C1'   U     3      41.528  30.591  59.744  1.00  0.00           C  
ATOM     70  H1'   U     3      41.741  31.105  60.681  1.00  0.00           H  
ATOM     71  N1    U     3      42.878  30.611  58.962  1.00  0.00           N  
ATOM     72  C6    U     3      42.839  30.239  57.620  1.00  0.00           C  
ATOM     73  H6    U     3      41.922  30.013  57.096  1.00  0.00           H  
ATOM     74  C5    U     3      44.014  30.053  56.917  1.00  0.00           C  
ATOM     75  H5    U     3      44.074  29.709  55.895  1.00  0.00           H  
ATOM     76  C4    U     3      45.303  30.439  57.545  1.00  0.00           C  
ATOM     77  O4    U     3      46.372  30.320  56.973  1.00  0.00           O  
ATOM     78  N3    U     3      45.225  30.972  58.787  1.00  0.00           N  
ATOM     79  H3    U     3      46.093  31.111  59.285  1.00  0.00           H  
ATOM     80  C2    U     3      44.084  30.966  59.567  1.00  0.00           C  
ATOM     81  O2    U     3      44.275  31.127  60.788  1.00  0.00           O  
ATOM     82  C3'   U     3      39.220  30.778  60.057  1.00  0.00           C  
ATOM     83  H3'   U     3      38.232  30.966  59.636  1.00  0.00           H  
ATOM     84  C2'   U     3      40.303  31.260  59.096  1.00  0.00           C  
ATOM     85  H2'   U     3      40.114  30.936  58.073  1.00  0.00           H  
ATOM     86  O2'   U     3      40.487  32.677  59.153  1.00  0.00           O  
ATOM     87 HO2'   U     3      39.574  32.955  59.050  1.00  0.00           H  
ATOM     88  O3'   U     3      39.299  31.455  61.338  1.00  0.00           O  
ATOM     89  P     G     4      37.937  31.627  62.125  1.00  0.00           P  
ATOM     90  OP1   G     4      38.205  31.509  63.590  1.00  0.00           O  
ATOM     91  OP2   G     4      36.890  30.818  61.524  1.00  0.00           O  
ATOM     92  O5'   G     4      37.586  33.049  61.794  1.00  0.00           O  
ATOM     93  C5'   G     4      36.394  33.738  62.221  1.00  0.00           C  
ATOM     94  H5'   G     4      36.566  34.814  62.179  1.00  0.00           H  
ATOM     95 H5''   G     4      36.144  33.409  63.230  1.00  0.00           H  
ATOM     96  C4'   G     4      35.257  33.502  61.229  1.00  0.00           C  
ATOM     97  H4'   G     4      34.889  32.477  61.199  1.00  0.00           H  
ATOM     98  O4'   G     4      34.124  34.311  61.611  1.00  0.00           O  
ATOM     99  C1'   G     4      33.602  35.136  60.523  1.00  0.00           C  
ATOM    100  H1'   G     4      32.519  35.166  60.406  1.00  0.00           H  
ATOM    101  N9    G     4      34.060  36.532  60.745  1.00  0.00           N  
ATOM    102  C8    G     4      34.886  37.016  61.704  1.00  0.00           C  
ATOM    103  H8    G     4      35.410  36.366  62.389  1.00  0.00           H  
ATOM    104  N7    G     4      35.075  38.292  61.661  1.00  0.00           N  
ATOM    105  C5    G     4      34.254  38.673  60.605  1.00  0.00           C  
ATOM    106  C6    G     4      33.913  39.990  60.231  1.00  0.00           C  
ATOM    107  O6    G     4      34.297  41.035  60.734  1.00  0.00           O  
ATOM    108  N1    G     4      33.173  40.010  59.085  1.00  0.00           N  
ATOM    109  H1    G     4      32.825  40.908  58.779  1.00  0.00           H  
ATOM    110  C2    G     4      32.640  38.894  58.503  1.00  0.00           C  
ATOM    111  N2    G     4      31.959  39.008  57.412  1.00  0.00           N  
ATOM    112  H21   G     4      31.891  38.278  56.717  1.00  0.00           H  
ATOM    113  H22   G     4      31.791  39.939  57.057  1.00  0.00           H  
ATOM    114  N3    G     4      32.822  37.640  58.917  1.00  0.00           N  
ATOM    115  C4    G     4      33.648  37.608  59.959  1.00  0.00           C  
ATOM    116  C3'   G     4      35.613  33.960  59.835  1.00  0.00           C  
ATOM    117  H3'   G     4      36.352  34.761  59.827  1.00  0.00           H  
ATOM    118  C2'   G     4      34.306  34.555  59.292  1.00  0.00           C  
ATOM    119  H2'   G     4      34.459  35.311  58.522  1.00  0.00           H  
ATOM    120  O2'   G     4      33.472  33.580  58.720  1.00  0.00           O  
ATOM    121 HO2'   G     4      34.005  32.949  58.230  1.00  0.00           H  
ATOM    122  O3'   G     4      36.083  33.012  58.940  1.00  0.00           O  
ATOM    123  P     C     5      37.104  33.427  57.738  1.00  0.00           P  
ATOM    124  OP1   C     5      37.183  32.326  56.666  1.00  0.00           O  
ATOM    125  OP2   C     5      38.365  33.871  58.342  1.00  0.00           O  
ATOM    126  O5'   C     5      36.391  34.746  56.994  1.00  0.00           O  
ATOM    127  C5'   C     5      35.469  34.587  55.935  1.00  0.00           C  
ATOM    128  H5'   C     5      34.558  34.160  56.355  1.00  0.00           H  
ATOM    129 H5''   C     5      35.861  33.914  55.173  1.00  0.00           H  
ATOM    130  C4'   C     5      35.108  35.892  55.269  1.00  0.00           C  
ATOM    131  H4'   C     5      34.470  35.520  54.468  1.00  0.00           H  
ATOM    132  O4'   C     5      34.444  36.817  56.065  1.00  0.00           O  
ATOM    133  C1'   C     5      34.817  38.180  55.769  1.00  0.00           C  
ATOM    134  H1'   C     5      34.012  38.879  55.542  1.00  0.00           H  
ATOM    135  N1    C     5      35.624  38.773  56.912  1.00  0.00           N  
ATOM    136  C6    C     5      36.095  38.032  57.984  1.00  0.00           C  
ATOM    137  H6    C     5      35.926  36.967  58.033  1.00  0.00           H  
ATOM    138  C5    C     5      36.877  38.722  58.941  1.00  0.00           C  
ATOM    139  H5    C     5      37.107  38.124  59.810  1.00  0.00           H  
ATOM    140  C4    C     5      37.175  40.056  58.849  1.00  0.00           C  
ATOM    141  N4    C     5      37.830  40.766  59.713  1.00  0.00           N  
ATOM    142  H41   C     5      38.144  40.320  60.563  1.00  0.00           H  
ATOM    143  H42   C     5      37.593  41.748  59.734  1.00  0.00           H  
ATOM    144  N3    C     5      36.590  40.741  57.885  1.00  0.00           N  
ATOM    145  C2    C     5      35.768  40.187  56.957  1.00  0.00           C  
ATOM    146  O2    C     5      35.261  40.887  56.078  1.00  0.00           O  
ATOM    147  C3'   C     5      36.310  36.659  54.642  1.00  0.00           C  
ATOM    148  H3'   C     5      37.106  36.702  55.386  1.00  0.00           H  
ATOM    149  C2'   C     5      35.650  38.051  54.529  1.00  0.00           C  
ATOM    150  H2'   C     5      36.439  38.800  54.461  1.00  0.00           H  
ATOM    151  O2'   C     5      34.729  38.169  53.448  1.00  0.00           O  
ATOM    152 HO2'   C     5      34.708  37.353  52.943  1.00  0.00           H  
ATOM    153  O3'   C     5      36.720  36.183  53.386  1.00  0.00           O  
ATOM    154  P     G     6      38.086  36.663  52.716  1.00  0.00           P  
ATOM    155  OP1   G     6      38.846  35.461  52.275  1.00  0.00           O  
ATOM    156  OP2   G     6      38.821  37.595  53.560  1.00  0.00           O  
ATOM    157  O5'   G     6      37.563  37.440  51.426  1.00  0.00           O  
ATOM    158  C5'   G     6      37.049  36.781  50.283  1.00  0.00           C  
ATOM    159  H5'   G     6      36.341  35.982  50.504  1.00  0.00           H  
ATOM    160 H5''   G     6      37.970  36.462  49.794  1.00  0.00           H  
ATOM    161  C4'   G     6      36.330  37.894  49.460  1.00  0.00           C  
ATOM    162  H4'   G     6      35.634  37.383  48.795  1.00  0.00           H  
ATOM    163  O4'   G     6      35.437  38.716  50.163  1.00  0.00           O  
ATOM    164  C1'   G     6      35.555  40.079  49.648  1.00  0.00           C  
ATOM    165  H1'   G     6      34.537  40.385  49.408  1.00  0.00           H  
ATOM    166  N9    G     6      35.991  40.877  50.823  1.00  0.00           N  
ATOM    167  C8    G     6      36.500  40.489  52.039  1.00  0.00           C  
ATOM    168  H8    G     6      36.516  39.483  52.432  1.00  0.00           H  
ATOM    169  N7    G     6      36.818  41.470  52.794  1.00  0.00           N  
ATOM    170  C5    G     6      36.473  42.615  52.056  1.00  0.00           C  
ATOM    171  C6    G     6      36.464  44.045  52.413  1.00  0.00           C  
ATOM    172  O6    G     6      36.907  44.558  53.401  1.00  0.00           O  
ATOM    173  N1    G     6      35.939  44.782  51.382  1.00  0.00           N  
ATOM    174  H1    G     6      35.752  45.768  51.490  1.00  0.00           H  
ATOM    175  C2    G     6      35.621  44.336  50.193  1.00  0.00           C  
ATOM    176  N2    G     6      35.330  45.193  49.312  1.00  0.00           N  
ATOM    177  H21   G     6      34.958  44.912  48.416  1.00  0.00           H  
ATOM    178  H22   G     6      35.329  46.139  49.666  1.00  0.00           H  
ATOM    179  N3    G     6      35.500  43.069  49.860  1.00  0.00           N  
ATOM    180  C4    G     6      35.928  42.236  50.842  1.00  0.00           C  
ATOM    181  C3'   G     6      37.363  38.881  48.827  1.00  0.00           C  
ATOM    182  H3'   G     6      38.027  39.037  49.676  1.00  0.00           H  
ATOM    183  C2'   G     6      36.543  40.103  48.495  1.00  0.00           C  
ATOM    184  H2'   G     6      37.060  41.062  48.532  1.00  0.00           H  
ATOM    185  O2'   G     6      35.793  40.036  47.239  1.00  0.00           O  
ATOM    186 HO2'   G     6      35.968  39.145  46.924  1.00  0.00           H  
ATOM    187  O3'   G     6      37.984  38.237  47.750  1.00  0.00           O  
ATOM    188  P     G     7      39.300  38.789  47.165  1.00  0.00           P  
ATOM    189  OP1   G     7      39.570  38.081  45.931  1.00  0.00           O  
ATOM    190  OP2   G     7      40.284  38.640  48.274  1.00  0.00           O  
ATOM    191  O5'   G     7      39.045  40.391  46.997  1.00  0.00           O  
ATOM    192  C5'   G     7      38.481  40.899  45.769  1.00  0.00           C  
ATOM    193  H5'   G     7      37.507  40.446  45.587  1.00  0.00           H  
ATOM    194 H5''   G     7      39.098  40.664  44.901  1.00  0.00           H  
ATOM    195  C4'   G     7      38.307  42.396  45.789  1.00  0.00           C  
ATOM    196  H4'   G     7      37.732  42.641  44.896  1.00  0.00           H  
ATOM    197  O4'   G     7      37.732  43.003  46.922  1.00  0.00           O  
ATOM    198  C1'   G     7      38.228  44.227  47.278  1.00  0.00           C  
ATOM    199  H1'   G     7      37.536  45.068  47.323  1.00  0.00           H  
ATOM    200  N9    G     7      38.805  44.250  48.656  1.00  0.00           N  
ATOM    201  C8    G     7      39.044  43.216  49.560  1.00  0.00           C  
ATOM    202  H8    G     7      39.008  42.189  49.228  1.00  0.00           H  
ATOM    203  N7    G     7      39.471  43.606  50.742  1.00  0.00           N  
ATOM    204  C5    G     7      39.331  44.981  50.692  1.00  0.00           C  
ATOM    205  C6    G     7      39.598  46.015  51.664  1.00  0.00           C  
ATOM    206  O6    G     7      39.879  45.881  52.873  1.00  0.00           O  
ATOM    207  N1    G     7      39.517  47.247  51.196  1.00  0.00           N  
ATOM    208  H1    G     7      39.772  47.946  51.879  1.00  0.00           H  
ATOM    209  C2    G     7      39.208  47.548  49.914  1.00  0.00           C  
ATOM    210  N2    G     7      39.171  48.826  49.531  1.00  0.00           N  
ATOM    211  H21   G     7      38.970  48.965  48.551  1.00  0.00           H  
ATOM    212  H22   G     7      39.053  49.612  50.153  1.00  0.00           H  
ATOM    213  N3    G     7      39.048  46.613  48.991  1.00  0.00           N  
ATOM    214  C4    G     7      39.079  45.375  49.414  1.00  0.00           C  
ATOM    215  C3'   G     7      39.722  43.069  45.784  1.00  0.00           C  
ATOM    216  H3'   G     7      40.244  42.565  46.597  1.00  0.00           H  
ATOM    217  C2'   G     7      39.322  44.521  46.143  1.00  0.00           C  
ATOM    218  H2'   G     7      40.154  45.034  46.625  1.00  0.00           H  
ATOM    219  O2'   G     7      38.749  45.189  44.973  1.00  0.00           O  
ATOM    220 HO2'   G     7      38.793  46.137  45.117  1.00  0.00           H  
ATOM    221  O3'   G     7      40.359  42.859  44.511  1.00  0.00           O  
ATOM    222  P     U     8      41.920  42.829  44.427  1.00  0.00           P  
ATOM    223  OP1   U     8      42.174  42.411  43.036  1.00  0.00           O  
ATOM    224  OP2   U     8      42.555  42.017  45.503  1.00  0.00           O  
ATOM    225  O5'   U     8      42.472  44.266  44.494  1.00  0.00           O  
ATOM    226  C5'   U     8      42.020  45.220  43.508  1.00  0.00           C  
ATOM    227  H5'   U     8      40.954  45.141  43.298  1.00  0.00           H  
ATOM    228 H5''   U     8      42.576  45.119  42.576  1.00  0.00           H  
ATOM    229  C4'   U     8      42.210  46.625  44.078  1.00  0.00           C  
ATOM    230  H4'   U     8      41.784  47.207  43.261  1.00  0.00           H  
ATOM    231  O4'   U     8      41.367  46.808  45.198  1.00  0.00           O  
ATOM    232  C1'   U     8      41.956  47.826  46.045  1.00  0.00           C  
ATOM    233  H1'   U     8      41.303  48.692  46.154  1.00  0.00           H  
ATOM    234  N1    U     8      42.369  47.261  47.393  1.00  0.00           N  
ATOM    235  C6    U     8      42.564  45.890  47.542  1.00  0.00           C  
ATOM    236  H6    U     8      42.561  45.240  46.680  1.00  0.00           H  
ATOM    237  C5    U     8      42.672  45.268  48.749  1.00  0.00           C  
ATOM    238  H5    U     8      42.581  44.193  48.800  1.00  0.00           H  
ATOM    239  C4    U     8      42.688  46.131  49.964  1.00  0.00           C  
ATOM    240  O4    U     8      42.644  45.784  51.148  1.00  0.00           O  
ATOM    241  N3    U     8      42.704  47.489  49.689  1.00  0.00           N  
ATOM    242  H3    U     8      42.763  48.016  50.549  1.00  0.00           H  
ATOM    243  C2    U     8      42.411  48.054  48.467  1.00  0.00           C  
ATOM    244  O2    U     8      42.398  49.300  48.377  1.00  0.00           O  
ATOM    245  C3'   U     8      43.576  47.006  44.519  1.00  0.00           C  
ATOM    246  H3'   U     8      44.127  46.318  45.160  1.00  0.00           H  
ATOM    247  C2'   U     8      43.200  48.263  45.356  1.00  0.00           C  
ATOM    248  H2'   U     8      44.025  48.456  46.042  1.00  0.00           H  
ATOM    249  O2'   U     8      43.092  49.392  44.512  1.00  0.00           O  
ATOM    250 HO2'   U     8      43.564  49.283  43.683  1.00  0.00           H  
ATOM    251  O3'   U     8      44.429  47.382  43.423  1.00  0.00           O  
ATOM    252  P     G     9      45.988  47.372  43.522  1.00  0.00           P  
ATOM    253  OP1   G     9      46.626  47.766  42.183  1.00  0.00           O  
ATOM    254  OP2   G     9      46.352  46.086  44.104  1.00  0.00           O  
ATOM    255  O5'   G     9      46.231  48.460  44.676  1.00  0.00           O  
ATOM    256  C5'   G     9      46.300  49.824  44.420  1.00  0.00           C  
ATOM    257  H5'   G     9      45.336  50.129  44.014  1.00  0.00           H  
ATOM    258 H5''   G     9      46.991  49.959  43.588  1.00  0.00           H  
ATOM    259  C4'   G     9      46.603  50.669  45.601  1.00  0.00           C  
ATOM    260  H4'   G     9      46.718  51.672  45.189  1.00  0.00           H  
ATOM    261  O4'   G     9      45.635  50.736  46.649  1.00  0.00           O  
ATOM    262  C1'   G     9      46.328  50.655  47.842  1.00  0.00           C  
ATOM    263  H1'   G     9      46.083  51.492  48.497  1.00  0.00           H  
ATOM    264  N9    G     9      46.081  49.385  48.581  1.00  0.00           N  
ATOM    265  C8    G     9      45.945  48.144  48.076  1.00  0.00           C  
ATOM    266  H8    G     9      45.951  47.916  47.020  1.00  0.00           H  
ATOM    267  N7    G     9      45.826  47.168  48.952  1.00  0.00           N  
ATOM    268  C5    G     9      45.997  47.792  50.196  1.00  0.00           C  
ATOM    269  C6    G     9      45.983  47.431  51.570  1.00  0.00           C  
ATOM    270  O6    G     9      45.641  46.372  52.097  1.00  0.00           O  
ATOM    271  N1    G     9      46.222  48.443  52.443  1.00  0.00           N  
ATOM    272  H1    G     9      45.976  48.229  53.399  1.00  0.00           H  
ATOM    273  C2    G     9      46.496  49.707  52.019  1.00  0.00           C  
ATOM    274  N2    G     9      46.775  50.515  53.007  1.00  0.00           N  
ATOM    275  H21   G     9      47.095  51.442  52.767  1.00  0.00           H  
ATOM    276  H22   G     9      46.817  50.208  53.969  1.00  0.00           H  
ATOM    277  N3    G     9      46.574  50.174  50.784  1.00  0.00           N  
ATOM    278  C4    G     9      46.248  49.167  49.906  1.00  0.00           C  
ATOM    279  C3'   G     9      47.946  50.056  46.222  1.00  0.00           C  
ATOM    280  H3'   G     9      47.936  48.982  46.407  1.00  0.00           H  
ATOM    281  C2'   G     9      47.793  50.835  47.511  1.00  0.00           C  
ATOM    282  H2'   G     9      48.400  50.429  48.320  1.00  0.00           H  
ATOM    283  O2'   G     9      47.891  52.253  47.406  1.00  0.00           O  
ATOM    284 HO2'   G     9      48.719  52.374  46.935  1.00  0.00           H  
ATOM    285  O3'   G     9      49.074  50.539  45.421  1.00  0.00           O  
ATOM    286  P     U    10      50.493  49.752  45.575  1.00  0.00           P  
ATOM    287  OP1   U    10      51.509  50.325  44.665  1.00  0.00           O  
ATOM    288  OP2   U    10      50.130  48.327  45.369  1.00  0.00           O  
ATOM    289  O5'   U    10      50.977  50.042  46.991  1.00  0.00           O  
ATOM    290  C5'   U    10      51.428  51.329  47.388  1.00  0.00           C  
ATOM    291  H5'   U    10      50.814  52.147  47.012  1.00  0.00           H  
ATOM    292 H5''   U    10      52.334  51.646  46.871  1.00  0.00           H  
ATOM    293  C4'   U    10      51.642  51.440  48.858  1.00  0.00           C  
ATOM    294  H4'   U    10      52.024  52.436  49.083  1.00  0.00           H  
ATOM    295  O4'   U    10      50.441  51.295  49.612  1.00  0.00           O  
ATOM    296  C1'   U    10      50.822  50.771  50.857  1.00  0.00           C  
ATOM    297  H1'   U    10      50.609  51.442  51.688  1.00  0.00           H  
ATOM    298  N1    U    10      50.185  49.475  51.155  1.00  0.00           N  
ATOM    299  C6    U    10      49.802  48.650  50.165  1.00  0.00           C  
ATOM    300  H6    U    10      49.888  48.880  49.113  1.00  0.00           H  
ATOM    301  C5    U    10      49.192  47.468  50.450  1.00  0.00           C  
ATOM    302  H5    U    10      48.849  46.753  49.716  1.00  0.00           H  
ATOM    303  C4    U    10      49.169  47.004  51.802  1.00  0.00           C  
ATOM    304  O4    U    10      48.789  45.912  52.157  1.00  0.00           O  
ATOM    305  N3    U    10      49.643  47.842  52.828  1.00  0.00           N  
ATOM    306  H3    U    10      49.539  47.417  53.738  1.00  0.00           H  
ATOM    307  C2    U    10      50.103  49.118  52.542  1.00  0.00           C  
ATOM    308  O2    U    10      50.516  49.874  53.408  1.00  0.00           O  
ATOM    309  C3'   U    10      52.610  50.371  49.446  1.00  0.00           C  
ATOM    310  H3'   U    10      52.161  49.431  49.124  1.00  0.00           H  
ATOM    311  C2'   U    10      52.360  50.680  50.912  1.00  0.00           C  
ATOM    312  H2'   U    10      52.600  49.845  51.570  1.00  0.00           H  
ATOM    313  O2'   U    10      52.988  51.830  51.442  1.00  0.00           O  
ATOM    314 HO2'   U    10      52.736  52.062  52.339  1.00  0.00           H  
ATOM    315  O3'   U    10      53.903  50.373  48.985  1.00  0.00           O  
ATOM    316  P     A    11      54.784  49.074  49.260  1.00  0.00           P  
ATOM    317  OP1   A    11      56.177  49.283  48.892  1.00  0.00           O  
ATOM    318  OP2   A    11      54.118  47.858  48.748  1.00  0.00           O  
ATOM    319  O5'   A    11      54.833  48.846  50.829  1.00  0.00           O  
ATOM    320  C5'   A    11      55.686  49.647  51.604  1.00  0.00           C  
ATOM    321  H5'   A    11      55.500  50.685  51.330  1.00  0.00           H  
ATOM    322 H5''   A    11      56.741  49.478  51.390  1.00  0.00           H  
ATOM    323  C4'   A    11      55.391  49.309  53.143  1.00  0.00           C  
ATOM    324  H4'   A    11      55.726  50.003  53.913  1.00  0.00           H  
ATOM    325  O4'   A    11      54.016  49.000  53.333  1.00  0.00           O  
ATOM    326  C1'   A    11      53.833  47.928  54.256  1.00  0.00           C  
ATOM    327  H1'   A    11      53.260  48.286  55.112  1.00  0.00           H  
ATOM    328  N9    A    11      53.116  46.883  53.594  1.00  0.00           N  
ATOM    329  C8    A    11      52.927  46.701  52.196  1.00  0.00           C  
ATOM    330  H8    A    11      53.280  47.296  51.367  1.00  0.00           H  
ATOM    331  N7    A    11      52.173  45.646  51.997  1.00  0.00           N  
ATOM    332  C5    A    11      51.914  45.047  53.265  1.00  0.00           C  
ATOM    333  C6    A    11      51.202  43.890  53.715  1.00  0.00           C  
ATOM    334  N6    A    11      50.677  42.970  52.941  1.00  0.00           N  
ATOM    335  H61   A    11      50.642  43.137  51.946  1.00  0.00           H  
ATOM    336  H62   A    11      50.194  42.205  53.388  1.00  0.00           H  
ATOM    337  N1    A    11      51.268  43.616  54.971  1.00  0.00           N  
ATOM    338  C2    A    11      51.901  44.399  55.785  1.00  0.00           C  
ATOM    339  H2    A    11      51.667  44.138  56.806  1.00  0.00           H  
ATOM    340  N3    A    11      52.550  45.516  55.580  1.00  0.00           N  
ATOM    341  C4    A    11      52.535  45.775  54.247  1.00  0.00           C  
ATOM    342  C3'   A    11      56.103  47.995  53.514  1.00  0.00           C  
ATOM    343  H3'   A    11      55.924  47.316  52.680  1.00  0.00           H  
ATOM    344  C2'   A    11      55.233  47.545  54.674  1.00  0.00           C  
ATOM    345  H2'   A    11      55.346  46.488  54.915  1.00  0.00           H  
ATOM    346  O2'   A    11      55.441  48.355  55.803  1.00  0.00           O  
ATOM    347 HO2'   A    11      56.371  48.568  55.904  1.00  0.00           H  
ATOM    348  O3'   A    11      57.462  48.194  53.811  1.00  0.00           O  
ATOM    349  P     A    12      58.502  46.982  53.570  1.00  0.00           P  
ATOM    350  OP1   A    12      59.725  47.646  53.837  1.00  0.00           O  
ATOM    351  OP2   A    12      58.279  46.548  52.175  1.00  0.00           O  
ATOM    352  O5'   A    12      58.430  45.811  54.667  1.00  0.00           O  
ATOM    353  C5'   A    12      58.664  46.027  56.012  1.00  0.00           C  
ATOM    354  H5'   A    12      58.102  46.928  56.257  1.00  0.00           H  
ATOM    355 H5''   A    12      59.743  46.083  56.153  1.00  0.00           H  
ATOM    356  C4'   A    12      58.024  45.060  56.977  1.00  0.00           C  
ATOM    357  H4'   A    12      58.195  45.431  57.988  1.00  0.00           H  
ATOM    358  O4'   A    12      56.684  45.095  56.717  1.00  0.00           O  
ATOM    359  C1'   A    12      56.066  43.855  57.010  1.00  0.00           C  
ATOM    360  H1'   A    12      55.314  43.898  57.798  1.00  0.00           H  
ATOM    361  N9    A    12      55.447  43.280  55.786  1.00  0.00           N  
ATOM    362  C8    A    12      55.650  43.647  54.524  1.00  0.00           C  
ATOM    363  H8    A    12      56.358  44.443  54.345  1.00  0.00           H  
ATOM    364  N7    A    12      54.928  43.039  53.592  1.00  0.00           N  
ATOM    365  C5    A    12      54.346  42.039  54.372  1.00  0.00           C  
ATOM    366  C6    A    12      53.402  41.006  54.055  1.00  0.00           C  
ATOM    367  N6    A    12      52.857  40.755  52.895  1.00  0.00           N  
ATOM    368  H61   A    12      53.008  41.422  52.151  1.00  0.00           H  
ATOM    369  H62   A    12      51.952  40.307  52.894  1.00  0.00           H  
ATOM    370  N1    A    12      52.881  40.247  55.049  1.00  0.00           N  
ATOM    371  C2    A    12      53.357  40.446  56.238  1.00  0.00           C  
ATOM    372  H2    A    12      53.022  39.682  56.924  1.00  0.00           H  
ATOM    373  N3    A    12      54.163  41.374  56.700  1.00  0.00           N  
ATOM    374  C4    A    12      54.658  42.151  55.679  1.00  0.00           C  
ATOM    375  C3'   A    12      58.419  43.599  56.782  1.00  0.00           C  
ATOM    376  H3'   A    12      58.549  43.462  55.709  1.00  0.00           H  
ATOM    377  C2'   A    12      57.209  42.886  57.427  1.00  0.00           C  
ATOM    378  H2'   A    12      57.080  41.933  56.913  1.00  0.00           H  
ATOM    379  O2'   A    12      57.329  42.855  58.890  1.00  0.00           O  
ATOM    380 HO2'   A    12      56.614  42.368  59.306  1.00  0.00           H  
ATOM    381  O3'   A    12      59.657  43.279  57.391  1.00  0.00           O  
ATOM    382  P     G    13      60.449  41.814  57.161  1.00  0.00           P  
ATOM    383  OP1   G    13      60.921  41.856  55.761  1.00  0.00           O  
ATOM    384  OP2   G    13      61.443  41.763  58.256  1.00  0.00           O  
ATOM    385  O5'   G    13      59.316  40.731  57.290  1.00  0.00           O  
ATOM    386  C5'   G    13      59.155  40.118  58.580  1.00  0.00           C  
ATOM    387  H5'   G    13      58.835  40.858  59.313  1.00  0.00           H  
ATOM    388 H5''   G    13      60.115  39.769  58.960  1.00  0.00           H  
ATOM    389  C4'   G    13      58.182  38.916  58.394  1.00  0.00           C  
ATOM    390  H4'   G    13      57.939  38.507  59.375  1.00  0.00           H  
ATOM    391  O4'   G    13      57.026  39.500  57.844  1.00  0.00           O  
ATOM    392  C1'   G    13      56.325  38.414  57.189  1.00  0.00           C  
ATOM    393  H1'   G    13      55.368  38.316  57.702  1.00  0.00           H  
ATOM    394  N9    G    13      56.174  38.838  55.759  1.00  0.00           N  
ATOM    395  C8    G    13      56.912  39.725  55.031  1.00  0.00           C  
ATOM    396  H8    G    13      57.536  40.454  55.526  1.00  0.00           H  
ATOM    397  N7    G    13      56.725  39.643  53.734  1.00  0.00           N  
ATOM    398  C5    G    13      55.843  38.535  53.633  1.00  0.00           C  
ATOM    399  C6    G    13      55.190  37.848  52.526  1.00  0.00           C  
ATOM    400  O6    G    13      55.243  38.152  51.334  1.00  0.00           O  
ATOM    401  N1    G    13      54.359  36.791  52.837  1.00  0.00           N  
ATOM    402  H1    G    13      53.816  36.369  52.097  1.00  0.00           H  
ATOM    403  C2    G    13      53.955  36.532  54.093  1.00  0.00           C  
ATOM    404  N2    G    13      52.867  35.845  54.301  1.00  0.00           N  
ATOM    405  H21   G    13      52.580  35.721  55.261  1.00  0.00           H  
ATOM    406  H22   G    13      52.390  35.532  53.468  1.00  0.00           H  
ATOM    407  N3    G    13      54.522  37.134  55.171  1.00  0.00           N  
ATOM    408  C4    G    13      55.419  38.103  54.875  1.00  0.00           C  
ATOM    409  C3'   G    13      58.639  37.802  57.451  1.00  0.00           C  
ATOM    410  H3'   G    13      58.992  38.404  56.613  1.00  0.00           H  
ATOM    411  C2'   G    13      57.236  37.165  57.138  1.00  0.00           C  
ATOM    412  H2'   G    13      57.227  36.641  56.183  1.00  0.00           H  
ATOM    413  O2'   G    13      56.828  36.257  58.169  1.00  0.00           O  
ATOM    414 HO2'   G    13      56.217  35.610  57.807  1.00  0.00           H  
ATOM    415  O3'   G    13      59.652  36.911  57.982  1.00  0.00           O  
ATOM    416  P     U    14      60.483  35.977  57.028  1.00  0.00           P  
ATOM    417  OP1   U    14      61.715  35.518  57.672  1.00  0.00           O  
ATOM    418  OP2   U    14      60.520  36.589  55.714  1.00  0.00           O  
ATOM    419  O5'   U    14      59.573  34.687  56.849  1.00  0.00           O  
ATOM    420  C5'   U    14      59.160  34.006  57.958  1.00  0.00           C  
ATOM    421  H5'   U    14      58.567  34.760  58.476  1.00  0.00           H  
ATOM    422 H5''   U    14      59.938  33.634  58.625  1.00  0.00           H  
ATOM    423  C4'   U    14      58.375  32.745  57.692  1.00  0.00           C  
ATOM    424  H4'   U    14      57.889  32.456  58.623  1.00  0.00           H  
ATOM    425  O4'   U    14      57.286  33.014  56.883  1.00  0.00           O  
ATOM    426  C1'   U    14      57.213  32.049  55.811  1.00  0.00           C  
ATOM    427  H1'   U    14      56.290  31.495  55.985  1.00  0.00           H  
ATOM    428  N1    U    14      57.158  32.749  54.482  1.00  0.00           N  
ATOM    429  C6    U    14      57.355  34.121  54.356  1.00  0.00           C  
ATOM    430  H6    U    14      57.533  34.697  55.252  1.00  0.00           H  
ATOM    431  C5    U    14      57.086  34.761  53.162  1.00  0.00           C  
ATOM    432  H5    U    14      57.184  35.834  53.094  1.00  0.00           H  
ATOM    433  C4    U    14      56.756  33.949  51.982  1.00  0.00           C  
ATOM    434  O4    U    14      56.420  34.483  50.895  1.00  0.00           O  
ATOM    435  N3    U    14      56.555  32.663  52.204  1.00  0.00           N  
ATOM    436  H3    U    14      56.144  32.155  51.434  1.00  0.00           H  
ATOM    437  C2    U    14      56.798  31.961  53.389  1.00  0.00           C  
ATOM    438  O2    U    14      56.515  30.751  53.383  1.00  0.00           O  
ATOM    439  C3'   U    14      59.256  31.639  56.979  1.00  0.00           C  
ATOM    440  H3'   U    14      60.050  32.104  56.395  1.00  0.00           H  
ATOM    441  C2'   U    14      58.278  31.010  55.936  1.00  0.00           C  
ATOM    442  H2'   U    14      58.698  30.872  54.939  1.00  0.00           H  
ATOM    443  O2'   U    14      57.646  29.900  56.459  1.00  0.00           O  
ATOM    444 HO2'   U    14      58.076  29.756  57.305  1.00  0.00           H  
ATOM    445  O3'   U    14      59.655  30.543  57.838  1.00  0.00           O  
ATOM    446  P     G    15      61.148  30.033  57.522  1.00  0.00           P  
ATOM    447  OP1   G    15      61.445  28.981  58.485  1.00  0.00           O  
ATOM    448  OP2   G    15      62.012  31.211  57.527  1.00  0.00           O  
ATOM    449  O5'   G    15      61.101  29.335  56.043  1.00  0.00           O  
ATOM    450  C5'   G    15      60.311  28.088  55.896  1.00  0.00           C  
ATOM    451  H5'   G    15      59.428  28.196  56.526  1.00  0.00           H  
ATOM    452 H5''   G    15      60.979  27.313  56.271  1.00  0.00           H  
ATOM    453  C4'   G    15      60.024  27.697  54.483  1.00  0.00           C  
ATOM    454  H4'   G    15      59.730  26.648  54.497  1.00  0.00           H  
ATOM    455  O4'   G    15      58.972  28.443  53.801  1.00  0.00           O  
ATOM    456  C1'   G    15      59.288  28.257  52.427  1.00  0.00           C  
ATOM    457  H1'   G    15      58.498  27.646  51.991  1.00  0.00           H  
ATOM    458  N9    G    15      59.204  29.649  51.898  1.00  0.00           N  
ATOM    459  C8    G    15      59.817  30.734  52.329  1.00  0.00           C  
ATOM    460  H8    G    15      60.359  30.776  53.263  1.00  0.00           H  
ATOM    461  N7    G    15      59.796  31.752  51.535  1.00  0.00           N  
ATOM    462  C5    G    15      59.043  31.245  50.426  1.00  0.00           C  
ATOM    463  C6    G    15      58.483  31.867  49.258  1.00  0.00           C  
ATOM    464  O6    G    15      58.601  33.011  48.912  1.00  0.00           O  
ATOM    465  N1    G    15      57.715  31.058  48.482  1.00  0.00           N  
ATOM    466  H1    G    15      57.288  31.350  47.615  1.00  0.00           H  
ATOM    467  C2    G    15      57.490  29.761  48.775  1.00  0.00           C  
ATOM    468  N2    G    15      56.655  29.169  48.009  1.00  0.00           N  
ATOM    469  H21   G    15      56.488  28.230  48.340  1.00  0.00           H  
ATOM    470  H22   G    15      56.285  29.566  47.156  1.00  0.00           H  
ATOM    471  N3    G    15      57.927  29.128  49.862  1.00  0.00           N  
ATOM    472  C4    G    15      58.709  29.960  50.643  1.00  0.00           C  
ATOM    473  C3'   G    15      61.256  27.788  53.493  1.00  0.00           C  
ATOM    474  H3'   G    15      61.659  28.801  53.488  1.00  0.00           H  
ATOM    475  C2'   G    15      60.623  27.577  52.186  1.00  0.00           C  
ATOM    476  H2'   G    15      61.172  28.150  51.438  1.00  0.00           H  
ATOM    477  O2'   G    15      60.423  26.166  51.996  1.00  0.00           O  
ATOM    478 HO2'   G    15      61.323  25.838  51.922  1.00  0.00           H  
ATOM    479  O3'   G    15      62.330  26.889  53.811  1.00  0.00           O  
ATOM    480  P     C    16      63.846  27.177  53.405  1.00  0.00           P  
ATOM    481  OP1   C    16      64.676  26.239  54.169  1.00  0.00           O  
ATOM    482  OP2   C    16      64.189  28.646  53.434  1.00  0.00           O  
ATOM    483  O5'   C    16      63.834  26.769  51.939  1.00  0.00           O  
ATOM    484  C5'   C    16      64.073  25.454  51.540  1.00  0.00           C  
ATOM    485  H5'   C    16      63.486  24.798  52.182  1.00  0.00           H  
ATOM    486 H5''   C    16      65.116  25.235  51.771  1.00  0.00           H  
ATOM    487  C4'   C    16      63.703  25.144  50.053  1.00  0.00           C  
ATOM    488  H4'   C    16      63.734  24.056  49.998  1.00  0.00           H  
ATOM    489  O4'   C    16      62.498  25.768  49.758  1.00  0.00           O  
ATOM    490  C1'   C    16      62.486  25.984  48.332  1.00  0.00           C  
ATOM    491  H1'   C    16      61.846  25.260  47.828  1.00  0.00           H  
ATOM    492  N1    C    16      61.969  27.367  47.932  1.00  0.00           N  
ATOM    493  C6    C    16      62.315  28.421  48.701  1.00  0.00           C  
ATOM    494  H6    C    16      62.843  28.195  49.616  1.00  0.00           H  
ATOM    495  C5    C    16      61.775  29.609  48.409  1.00  0.00           C  
ATOM    496  H5    C    16      61.769  30.422  49.121  1.00  0.00           H  
ATOM    497  C4    C    16      61.037  29.766  47.207  1.00  0.00           C  
ATOM    498  N4    C    16      60.573  30.934  46.792  1.00  0.00           N  
ATOM    499  H41   C    16      60.951  31.768  47.219  1.00  0.00           H  
ATOM    500  H42   C    16      59.982  30.960  45.973  1.00  0.00           H  
ATOM    501  N3    C    16      60.883  28.774  46.313  1.00  0.00           N  
ATOM    502  C2    C    16      61.292  27.535  46.717  1.00  0.00           C  
ATOM    503  O2    C    16      60.950  26.576  46.044  1.00  0.00           O  
ATOM    504  C3'   C    16      64.630  25.823  49.084  1.00  0.00           C  
ATOM    505  H3'   C    16      64.690  26.852  49.440  1.00  0.00           H  
ATOM    506  C2'   C    16      63.866  25.786  47.791  1.00  0.00           C  
ATOM    507  H2'   C    16      64.274  26.571  47.155  1.00  0.00           H  
ATOM    508  O2'   C    16      64.014  24.498  47.151  1.00  0.00           O  
ATOM    509 HO2'   C    16      64.922  24.262  46.946  1.00  0.00           H  
ATOM    510  O3'   C    16      65.833  25.133  49.013  1.00  0.00           O  
ATOM    511  P     A    17      67.191  25.901  48.508  1.00  0.00           P  
ATOM    512  OP1   A    17      66.901  26.454  47.175  1.00  0.00           O  
ATOM    513  OP2   A    17      68.318  25.020  48.602  1.00  0.00           O  
ATOM    514  O5'   A    17      67.436  27.097  49.602  1.00  0.00           O  
ATOM    515  C5'   A    17      67.931  26.950  50.918  1.00  0.00           C  
ATOM    516  H5'   A    17      67.864  25.914  51.249  1.00  0.00           H  
ATOM    517 H5''   A    17      67.248  27.562  51.507  1.00  0.00           H  
ATOM    518  C4'   A    17      69.381  27.497  51.118  1.00  0.00           C  
ATOM    519  H4'   A    17      69.646  27.235  52.142  1.00  0.00           H  
ATOM    520  O4'   A    17      70.262  26.879  50.101  1.00  0.00           O  
ATOM    521  C1'   A    17      71.271  27.776  49.753  1.00  0.00           C  
ATOM    522  H1'   A    17      72.262  27.409  50.020  1.00  0.00           H  
ATOM    523  N9    A    17      71.174  28.169  48.371  1.00  0.00           N  
ATOM    524  C8    A    17      70.250  27.771  47.394  1.00  0.00           C  
ATOM    525  H8    A    17      69.452  27.072  47.595  1.00  0.00           H  
ATOM    526  N7    A    17      70.411  28.245  46.184  1.00  0.00           N  
ATOM    527  C5    A    17      71.551  29.091  46.406  1.00  0.00           C  
ATOM    528  C6    A    17      72.358  29.919  45.546  1.00  0.00           C  
ATOM    529  N6    A    17      72.042  30.217  44.301  1.00  0.00           N  
ATOM    530  H61   A    17      71.147  30.008  43.880  1.00  0.00           H  
ATOM    531  H62   A    17      72.616  30.782  43.691  1.00  0.00           H  
ATOM    532  N1    A    17      73.357  30.615  46.017  1.00  0.00           N  
ATOM    533  C2    A    17      73.650  30.523  47.290  1.00  0.00           C  
ATOM    534  H2    A    17      74.506  31.124  47.561  1.00  0.00           H  
ATOM    535  N3    A    17      73.028  29.829  48.263  1.00  0.00           N  
ATOM    536  C4    A    17      71.983  29.052  47.728  1.00  0.00           C  
ATOM    537  C3'   A    17      69.538  29.008  50.966  1.00  0.00           C  
ATOM    538  H3'   A    17      69.040  29.445  50.101  1.00  0.00           H  
ATOM    539  C2'   A    17      71.049  28.999  50.688  1.00  0.00           C  
ATOM    540  H2'   A    17      71.344  29.979  50.316  1.00  0.00           H  
ATOM    541  O2'   A    17      71.763  28.696  51.868  1.00  0.00           O  
ATOM    542 HO2'   A    17      71.263  29.025  52.618  1.00  0.00           H  
ATOM    543  O3'   A    17      69.274  29.692  52.186  1.00  0.00           O  
ATOM    544  P     G    18      68.508  31.089  52.184  1.00  0.00           P  
ATOM    545  OP1   G    18      68.636  31.849  53.488  1.00  0.00           O  
ATOM    546  OP2   G    18      67.151  30.814  51.752  1.00  0.00           O  
ATOM    547  O5'   G    18      69.207  31.989  51.031  1.00  0.00           O  
ATOM    548  C5'   G    18      70.388  32.665  51.207  1.00  0.00           C  
ATOM    549  H5'   G    18      71.135  31.903  51.427  1.00  0.00           H  
ATOM    550 H5''   G    18      70.262  33.348  52.047  1.00  0.00           H  
ATOM    551  C4'   G    18      70.691  33.418  49.960  1.00  0.00           C  
ATOM    552  H4'   G    18      71.547  34.044  50.211  1.00  0.00           H  
ATOM    553  O4'   G    18      71.135  32.619  48.851  1.00  0.00           O  
ATOM    554  C1'   G    18      70.643  33.064  47.682  1.00  0.00           C  
ATOM    555  H1'   G    18      71.423  32.965  46.926  1.00  0.00           H  
ATOM    556  N9    G    18      69.503  32.190  47.295  1.00  0.00           N  
ATOM    557  C8    G    18      68.812  31.215  47.985  1.00  0.00           C  
ATOM    558  H8    G    18      69.265  30.820  48.883  1.00  0.00           H  
ATOM    559  N7    G    18      68.003  30.578  47.192  1.00  0.00           N  
ATOM    560  C5    G    18      68.076  31.226  45.904  1.00  0.00           C  
ATOM    561  C6    G    18      67.441  30.967  44.672  1.00  0.00           C  
ATOM    562  O6    G    18      66.718  30.026  44.349  1.00  0.00           O  
ATOM    563  N1    G    18      67.739  31.912  43.710  1.00  0.00           N  
ATOM    564  H1    G    18      67.400  31.745  42.774  1.00  0.00           H  
ATOM    565  C2    G    18      68.619  32.925  43.891  1.00  0.00           C  
ATOM    566  N2    G    18      68.979  33.696  42.859  1.00  0.00           N  
ATOM    567  H21   G    18      69.750  34.325  43.035  1.00  0.00           H  
ATOM    568  H22   G    18      68.737  33.389  41.928  1.00  0.00           H  
ATOM    569  N3    G    18      69.266  33.153  45.074  1.00  0.00           N  
ATOM    570  C4    G    18      69.001  32.234  46.011  1.00  0.00           C  
ATOM    571  C3'   G    18      69.709  34.450  49.334  1.00  0.00           C  
ATOM    572  H3'   G    18      68.700  34.044  49.270  1.00  0.00           H  
ATOM    573  C2'   G    18      70.103  34.503  47.889  1.00  0.00           C  
ATOM    574  H2'   G    18      69.406  34.863  47.133  1.00  0.00           H  
ATOM    575  O2'   G    18      71.219  35.344  47.732  1.00  0.00           O  
ATOM    576 HO2'   G    18      71.955  35.174  48.324  1.00  0.00           H  
ATOM    577  O3'   G    18      69.674  35.649  49.972  1.00  0.00           O  
ATOM    578  P     C    19      68.366  36.535  49.887  1.00  0.00           P  
ATOM    579  OP1   C    19      68.671  37.828  50.562  1.00  0.00           O  
ATOM    580  OP2   C    19      67.257  35.712  50.512  1.00  0.00           O  
ATOM    581  O5'   C    19      68.011  36.824  48.363  1.00  0.00           O  
ATOM    582  C5'   C    19      68.481  38.013  47.689  1.00  0.00           C  
ATOM    583  H5'   C    19      69.563  38.050  47.564  1.00  0.00           H  
ATOM    584 H5''   C    19      68.266  38.914  48.264  1.00  0.00           H  
ATOM    585  C4'   C    19      67.912  38.044  46.236  1.00  0.00           C  
ATOM    586  H4'   C    19      68.357  38.851  45.654  1.00  0.00           H  
ATOM    587  O4'   C    19      68.142  36.892  45.431  1.00  0.00           O  
ATOM    588  C1'   C    19      66.974  36.478  44.726  1.00  0.00           C  
ATOM    589  H1'   C    19      67.109  36.473  43.644  1.00  0.00           H  
ATOM    590  N1    C    19      66.325  35.083  44.997  1.00  0.00           N  
ATOM    591  C6    C    19      66.424  34.557  46.273  1.00  0.00           C  
ATOM    592  H6    C    19      67.121  35.023  46.954  1.00  0.00           H  
ATOM    593  C5    C    19      65.654  33.472  46.608  1.00  0.00           C  
ATOM    594  H5    C    19      65.865  32.999  47.555  1.00  0.00           H  
ATOM    595  C4    C    19      64.792  32.892  45.593  1.00  0.00           C  
ATOM    596  N4    C    19      64.049  31.905  45.778  1.00  0.00           N  
ATOM    597  H41   C    19      63.956  31.555  46.721  1.00  0.00           H  
ATOM    598  H42   C    19      63.557  31.545  44.973  1.00  0.00           H  
ATOM    599  N3    C    19      64.708  33.465  44.370  1.00  0.00           N  
ATOM    600  C2    C    19      65.340  34.567  44.081  1.00  0.00           C  
ATOM    601  O2    C    19      65.038  35.160  42.981  1.00  0.00           O  
ATOM    602  C3'   C    19      66.393  38.137  46.343  1.00  0.00           C  
ATOM    603  H3'   C    19      65.954  37.547  47.147  1.00  0.00           H  
ATOM    604  C2'   C    19      65.969  37.568  44.987  1.00  0.00           C  
ATOM    605  H2'   C    19      64.969  37.138  45.039  1.00  0.00           H  
ATOM    606  O2'   C    19      66.027  38.330  43.830  1.00  0.00           O  
ATOM    607 HO2'   C    19      65.374  39.015  43.991  1.00  0.00           H  
ATOM    608  O3'   C    19      65.960  39.474  46.609  1.00  0.00           O  
ATOM    609  P     C    20      64.449  39.816  46.825  1.00  0.00           P  
ATOM    610  OP1   C    20      64.429  41.230  47.158  1.00  0.00           O  
ATOM    611  OP2   C    20      63.878  38.846  47.784  1.00  0.00           O  
ATOM    612  O5'   C    20      63.644  39.511  45.532  1.00  0.00           O  
ATOM    613  C5'   C    20      63.358  40.519  44.601  1.00  0.00           C  
ATOM    614  H5'   C    20      64.348  40.904  44.357  1.00  0.00           H  
ATOM    615 H5''   C    20      62.863  41.315  45.158  1.00  0.00           H  
ATOM    616  C4'   C    20      62.653  40.072  43.278  1.00  0.00           C  
ATOM    617  H4'   C    20      62.843  40.820  42.508  1.00  0.00           H  
ATOM    618  O4'   C    20      63.162  38.875  42.742  1.00  0.00           O  
ATOM    619  C1'   C    20      62.043  38.061  42.323  1.00  0.00           C  
ATOM    620  H1'   C    20      62.236  37.851  41.271  1.00  0.00           H  
ATOM    621  N1    C    20      61.760  36.891  43.131  1.00  0.00           N  
ATOM    622  C6    C    20      61.923  36.906  44.543  1.00  0.00           C  
ATOM    623  H6    C    20      62.133  37.800  45.111  1.00  0.00           H  
ATOM    624  C5    C    20      61.593  35.759  45.240  1.00  0.00           C  
ATOM    625  H5    C    20      61.594  35.795  46.319  1.00  0.00           H  
ATOM    626  C4    C    20      61.272  34.590  44.499  1.00  0.00           C  
ATOM    627  N4    C    20      61.098  33.418  45.072  1.00  0.00           N  
ATOM    628  H41   C    20      61.199  33.308  46.071  1.00  0.00           H  
ATOM    629  H42   C    20      60.892  32.659  44.438  1.00  0.00           H  
ATOM    630  N3    C    20      61.080  34.505  43.194  1.00  0.00           N  
ATOM    631  C2    C    20      61.193  35.734  42.594  1.00  0.00           C  
ATOM    632  O2    C    20      60.755  35.813  41.423  1.00  0.00           O  
ATOM    633  C3'   C    20      61.148  39.947  43.429  1.00  0.00           C  
ATOM    634  H3'   C    20      60.919  39.448  44.371  1.00  0.00           H  
ATOM    635  C2'   C    20      60.811  39.025  42.317  1.00  0.00           C  
ATOM    636  H2'   C    20      59.899  38.448  42.473  1.00  0.00           H  
ATOM    637  O2'   C    20      60.846  39.681  41.019  1.00  0.00           O  
ATOM    638 HO2'   C    20      60.631  40.616  40.998  1.00  0.00           H  
ATOM    639  O3'   C    20      60.397  41.208  43.242  1.00  0.00           O  
ATOM    640  P     C    21      58.994  41.382  43.903  1.00  0.00           P  
ATOM    641  OP1   C    21      58.422  42.733  43.660  1.00  0.00           O  
ATOM    642  OP2   C    21      59.006  40.958  45.341  1.00  0.00           O  
ATOM    643  O5'   C    21      58.101  40.315  43.063  1.00  0.00           O  
ATOM    644  C5'   C    21      57.790  40.549  41.708  1.00  0.00           C  
ATOM    645  H5'   C    21      58.738  40.850  41.261  1.00  0.00           H  
ATOM    646 H5''   C    21      57.379  41.550  41.575  1.00  0.00           H  
ATOM    647  C4'   C    21      57.055  39.452  40.993  1.00  0.00           C  
ATOM    648  H4'   C    21      56.985  39.695  39.933  1.00  0.00           H  
ATOM    649  O4'   C    21      57.838  38.267  41.081  1.00  0.00           O  
ATOM    650  C1'   C    21      56.990  37.103  41.144  1.00  0.00           C  
ATOM    651  H1'   C    21      57.202  36.455  40.294  1.00  0.00           H  
ATOM    652  N1    C    21      57.196  36.293  42.413  1.00  0.00           N  
ATOM    653  C6    C    21      57.662  36.887  43.525  1.00  0.00           C  
ATOM    654  H6    C    21      58.138  37.851  43.429  1.00  0.00           H  
ATOM    655  C5    C    21      57.922  36.134  44.622  1.00  0.00           C  
ATOM    656  H5    C    21      58.339  36.580  45.513  1.00  0.00           H  
ATOM    657  C4    C    21      57.482  34.796  44.620  1.00  0.00           C  
ATOM    658  N4    C    21      57.744  34.059  45.699  1.00  0.00           N  
ATOM    659  H41   C    21      58.032  34.625  46.484  1.00  0.00           H  
ATOM    660  H42   C    21      57.504  33.079  45.656  1.00  0.00           H  
ATOM    661  N3    C    21      57.008  34.190  43.545  1.00  0.00           N  
ATOM    662  C2    C    21      56.722  34.941  42.468  1.00  0.00           C  
ATOM    663  O2    C    21      56.202  34.414  41.531  1.00  0.00           O  
ATOM    664  C3'   C    21      55.693  39.064  41.601  1.00  0.00           C  
ATOM    665  H3'   C    21      55.642  39.046  42.690  1.00  0.00           H  
ATOM    666  C2'   C    21      55.596  37.592  41.098  1.00  0.00           C  
ATOM    667  H2'   C    21      54.877  37.019  41.684  1.00  0.00           H  
ATOM    668  O2'   C    21      55.175  37.563  39.770  1.00  0.00           O  
ATOM    669 HO2'   C    21      54.586  38.291  39.558  1.00  0.00           H  
ATOM    670  O3'   C    21      54.633  39.860  41.070  1.00  0.00           O  
ATOM    671  P     G    22      53.313  40.198  41.802  1.00  0.00           P  
ATOM    672  OP1   G    22      52.279  40.590  40.790  1.00  0.00           O  
ATOM    673  OP2   G    22      53.578  41.007  43.004  1.00  0.00           O  
ATOM    674  O5'   G    22      52.931  38.763  42.353  1.00  0.00           O  
ATOM    675  C5'   G    22      52.138  37.920  41.584  1.00  0.00           C  
ATOM    676  H5'   G    22      52.462  37.745  40.558  1.00  0.00           H  
ATOM    677 H5''   G    22      51.172  38.390  41.398  1.00  0.00           H  
ATOM    678  C4'   G    22      51.843  36.521  42.225  1.00  0.00           C  
ATOM    679  H4'   G    22      51.237  36.077  41.435  1.00  0.00           H  
ATOM    680  O4'   G    22      52.931  35.695  42.424  1.00  0.00           O  
ATOM    681  C1'   G    22      52.703  34.887  43.542  1.00  0.00           C  
ATOM    682  H1'   G    22      52.948  33.854  43.298  1.00  0.00           H  
ATOM    683  N9    G    22      53.553  35.334  44.653  1.00  0.00           N  
ATOM    684  C8    G    22      54.119  36.626  44.937  1.00  0.00           C  
ATOM    685  H8    G    22      53.878  37.525  44.388  1.00  0.00           H  
ATOM    686  N7    G    22      54.969  36.592  45.862  1.00  0.00           N  
ATOM    687  C5    G    22      54.932  35.289  46.377  1.00  0.00           C  
ATOM    688  C6    G    22      55.463  34.660  47.591  1.00  0.00           C  
ATOM    689  O6    G    22      56.176  35.250  48.363  1.00  0.00           O  
ATOM    690  N1    G    22      55.137  33.317  47.744  1.00  0.00           N  
ATOM    691  H1    G    22      55.511  32.874  48.571  1.00  0.00           H  
ATOM    692  C2    G    22      54.265  32.663  46.971  1.00  0.00           C  
ATOM    693  N2    G    22      54.116  31.408  47.306  1.00  0.00           N  
ATOM    694  H21   G    22      53.287  30.934  46.979  1.00  0.00           H  
ATOM    695  H22   G    22      54.610  31.020  48.097  1.00  0.00           H  
ATOM    696  N3    G    22      53.609  33.225  45.940  1.00  0.00           N  
ATOM    697  C4    G    22      53.966  34.516  45.689  1.00  0.00           C  
ATOM    698  C3'   G    22      51.039  36.600  43.509  1.00  0.00           C  
ATOM    699  H3'   G    22      51.443  37.371  44.165  1.00  0.00           H  
ATOM    700  C2'   G    22      51.193  35.104  43.926  1.00  0.00           C  
ATOM    701  H2'   G    22      50.975  35.107  44.994  1.00  0.00           H  
ATOM    702  O2'   G    22      50.496  34.184  43.160  1.00  0.00           O  
ATOM    703 HO2'   G    22      49.597  34.311  43.471  1.00  0.00           H  
ATOM    704  O3'   G    22      49.651  36.969  43.184  1.00  0.00           O  
ATOM    705  P     U    23      48.527  37.211  44.295  1.00  0.00           P  
ATOM    706  OP1   U    23      47.346  37.778  43.544  1.00  0.00           O  
ATOM    707  OP2   U    23      49.066  37.860  45.515  1.00  0.00           O  
ATOM    708  O5'   U    23      48.051  35.737  44.720  1.00  0.00           O  
ATOM    709  C5'   U    23      47.169  34.946  43.959  1.00  0.00           C  
ATOM    710  H5'   U    23      47.560  34.802  42.952  1.00  0.00           H  
ATOM    711 H5''   U    23      46.182  35.380  43.801  1.00  0.00           H  
ATOM    712  C4'   U    23      47.019  33.547  44.633  1.00  0.00           C  
ATOM    713  H4'   U    23      46.463  32.852  44.003  1.00  0.00           H  
ATOM    714  O4'   U    23      48.378  33.134  44.837  1.00  0.00           O  
ATOM    715  C1'   U    23      48.327  32.303  46.009  1.00  0.00           C  
ATOM    716  H1'   U    23      48.351  31.267  45.671  1.00  0.00           H  
ATOM    717  N1    U    23      49.325  32.594  47.054  1.00  0.00           N  
ATOM    718  C6    U    23      49.885  33.867  47.264  1.00  0.00           C  
ATOM    719  H6    U    23      49.612  34.669  46.594  1.00  0.00           H  
ATOM    720  C5    U    23      50.890  34.000  48.147  1.00  0.00           C  
ATOM    721  H5    U    23      51.359  34.972  48.159  1.00  0.00           H  
ATOM    722  C4    U    23      51.257  32.955  49.083  1.00  0.00           C  
ATOM    723  O4    U    23      52.063  33.064  50.008  1.00  0.00           O  
ATOM    724  N3    U    23      50.615  31.806  48.943  1.00  0.00           N  
ATOM    725  H3    U    23      50.771  31.170  49.712  1.00  0.00           H  
ATOM    726  C2    U    23      49.731  31.503  47.923  1.00  0.00           C  
ATOM    727  O2    U    23      49.187  30.413  47.904  1.00  0.00           O  
ATOM    728  C3'   U    23      46.493  33.800  46.071  1.00  0.00           C  
ATOM    729  H3'   U    23      47.083  34.530  46.626  1.00  0.00           H  
ATOM    730  C2'   U    23      46.963  32.433  46.732  1.00  0.00           C  
ATOM    731  H2'   U    23      47.063  32.570  47.809  1.00  0.00           H  
ATOM    732  O2'   U    23      46.044  31.454  46.368  1.00  0.00           O  
ATOM    733 HO2'   U    23      45.236  31.928  46.162  1.00  0.00           H  
ATOM    734  O3'   U    23      45.134  34.087  46.219  1.00  0.00           O  
ATOM    735  P     C    24      44.633  34.965  47.353  1.00  0.00           P  
ATOM    736  OP1   C    24      43.230  34.737  47.505  1.00  0.00           O  
ATOM    737  OP2   C    24      45.222  36.309  47.172  1.00  0.00           O  
ATOM    738  O5'   C    24      45.332  34.411  48.701  1.00  0.00           O  
ATOM    739  C5'   C    24      44.840  33.379  49.495  1.00  0.00           C  
ATOM    740  H5'   C    24      44.732  32.570  48.773  1.00  0.00           H  
ATOM    741 H5''   C    24      43.896  33.618  49.985  1.00  0.00           H  
ATOM    742  C4'   C    24      45.877  33.045  50.611  1.00  0.00           C  
ATOM    743  H4'   C    24      45.710  32.027  50.965  1.00  0.00           H  
ATOM    744  O4'   C    24      47.247  33.224  50.117  1.00  0.00           O  
ATOM    745  C1'   C    24      47.960  33.508  51.306  1.00  0.00           C  
ATOM    746  H1'   C    24      48.511  32.606  51.572  1.00  0.00           H  
ATOM    747  N1    C    24      48.930  34.573  51.163  1.00  0.00           N  
ATOM    748  C6    C    24      48.883  35.589  50.316  1.00  0.00           C  
ATOM    749  H6    C    24      48.061  35.540  49.618  1.00  0.00           H  
ATOM    750  C5    C    24      49.771  36.678  50.361  1.00  0.00           C  
ATOM    751  H5    C    24      49.727  37.505  49.669  1.00  0.00           H  
ATOM    752  C4    C    24      50.791  36.581  51.373  1.00  0.00           C  
ATOM    753  N4    C    24      51.687  37.528  51.496  1.00  0.00           N  
ATOM    754  H41   C    24      52.322  37.518  52.281  1.00  0.00           H  
ATOM    755  H42   C    24      51.817  38.230  50.782  1.00  0.00           H  
ATOM    756  N3    C    24      50.885  35.603  52.194  1.00  0.00           N  
ATOM    757  C2    C    24      50.022  34.539  52.091  1.00  0.00           C  
ATOM    758  O2    C    24      50.143  33.666  52.909  1.00  0.00           O  
ATOM    759  C3'   C    24      45.753  33.998  51.814  1.00  0.00           C  
ATOM    760  H3'   C    24      45.760  35.023  51.444  1.00  0.00           H  
ATOM    761  C2'   C    24      47.057  33.835  52.506  1.00  0.00           C  
ATOM    762  H2'   C    24      47.504  34.707  52.985  1.00  0.00           H  
ATOM    763  O2'   C    24      47.174  32.690  53.330  1.00  0.00           O  
ATOM    764 HO2'   C    24      47.828  32.835  54.017  1.00  0.00           H  
ATOM    765  O3'   C    24      44.714  33.812  52.723  1.00  0.00           O  
ATOM    766  P     U    25      44.297  34.855  53.772  1.00  0.00           P  
ATOM    767  OP1   U    25      43.169  34.427  54.582  1.00  0.00           O  
ATOM    768  OP2   U    25      44.299  36.230  53.139  1.00  0.00           O  
ATOM    769  O5'   U    25      45.503  34.896  54.855  1.00  0.00           O  
ATOM    770  C5'   U    25      45.467  34.130  56.023  1.00  0.00           C  
ATOM    771  H5'   U    25      45.418  33.059  55.823  1.00  0.00           H  
ATOM    772 H5''   U    25      44.617  34.374  56.660  1.00  0.00           H  
ATOM    773  C4'   U    25      46.828  34.483  56.786  1.00  0.00           C  
ATOM    774  H4'   U    25      46.906  33.711  57.553  1.00  0.00           H  
ATOM    775  O4'   U    25      48.035  34.548  55.998  1.00  0.00           O  
ATOM    776  C1'   U    25      48.996  35.526  56.465  1.00  0.00           C  
ATOM    777  H1'   U    25      49.928  35.037  56.750  1.00  0.00           H  
ATOM    778  N1    U    25      49.204  36.650  55.548  1.00  0.00           N  
ATOM    779  C6    U    25      48.271  37.167  54.683  1.00  0.00           C  
ATOM    780  H6    U    25      47.363  36.585  54.633  1.00  0.00           H  
ATOM    781  C5    U    25      48.526  38.206  53.813  1.00  0.00           C  
ATOM    782  H5    U    25      47.774  38.585  53.136  1.00  0.00           H  
ATOM    783  C4    U    25      49.830  38.827  53.790  1.00  0.00           C  
ATOM    784  O4    U    25      50.237  39.739  53.072  1.00  0.00           O  
ATOM    785  N3    U    25      50.645  38.410  54.829  1.00  0.00           N  
ATOM    786  H3    U    25      51.506  38.935  54.878  1.00  0.00           H  
ATOM    787  C2    U    25      50.434  37.313  55.641  1.00  0.00           C  
ATOM    788  O2    U    25      51.311  36.956  56.370  1.00  0.00           O  
ATOM    789  C3'   U    25      46.857  35.857  57.518  1.00  0.00           C  
ATOM    790  H3'   U    25      46.237  36.515  56.908  1.00  0.00           H  
ATOM    791  C2'   U    25      48.344  36.137  57.699  1.00  0.00           C  
ATOM    792  H2'   U    25      48.609  37.186  57.831  1.00  0.00           H  
ATOM    793  O2'   U    25      48.805  35.466  58.884  1.00  0.00           O  
ATOM    794 HO2'   U    25      48.103  34.887  59.188  1.00  0.00           H  
ATOM    795  O3'   U    25      46.299  35.755  58.881  1.00  0.00           O  
ATOM    796  P     U    26      45.741  36.968  59.726  1.00  0.00           P  
ATOM    797  OP1   U    26      45.175  36.394  61.024  1.00  0.00           O  
ATOM    798  OP2   U    26      44.865  37.788  58.864  1.00  0.00           O  
ATOM    799  O5'   U    26      46.968  37.948  60.122  1.00  0.00           O  
ATOM    800  C5'   U    26      47.750  37.611  61.268  1.00  0.00           C  
ATOM    801  H5'   U    26      47.989  36.548  61.254  1.00  0.00           H  
ATOM    802 H5''   U    26      47.104  37.814  62.122  1.00  0.00           H  
ATOM    803  C4'   U    26      48.989  38.405  61.391  1.00  0.00           C  
ATOM    804  H4'   U    26      49.634  38.118  62.222  1.00  0.00           H  
ATOM    805  O4'   U    26      49.874  38.426  60.257  1.00  0.00           O  
ATOM    806  C1'   U    26      50.430  39.664  59.905  1.00  0.00           C  
ATOM    807  H1'   U    26      51.519  39.699  59.951  1.00  0.00           H  
ATOM    808  N1    U    26      49.971  40.122  58.513  1.00  0.00           N  
ATOM    809  C6    U    26      48.781  39.705  58.021  1.00  0.00           C  
ATOM    810  H6    U    26      48.197  39.093  58.693  1.00  0.00           H  
ATOM    811  C5    U    26      48.293  40.269  56.834  1.00  0.00           C  
ATOM    812  H5    U    26      47.325  40.056  56.406  1.00  0.00           H  
ATOM    813  C4    U    26      48.980  41.273  56.079  1.00  0.00           C  
ATOM    814  O4    U    26      48.631  41.739  54.983  1.00  0.00           O  
ATOM    815  N3    U    26      50.205  41.568  56.679  1.00  0.00           N  
ATOM    816  H3    U    26      50.881  41.882  55.998  1.00  0.00           H  
ATOM    817  C2    U    26      50.636  41.154  57.911  1.00  0.00           C  
ATOM    818  O2    U    26      51.613  41.666  58.389  1.00  0.00           O  
ATOM    819  C3'   U    26      48.632  39.898  61.488  1.00  0.00           C  
ATOM    820  H3'   U    26      47.992  40.072  60.623  1.00  0.00           H  
ATOM    821  C2'   U    26      49.988  40.539  61.088  1.00  0.00           C  
ATOM    822  H2'   U    26      49.927  41.557  60.702  1.00  0.00           H  
ATOM    823  O2'   U    26      51.083  40.571  62.042  1.00  0.00           O  
ATOM    824 HO2'   U    26      50.943  41.043  62.866  1.00  0.00           H  
ATOM    825  O3'   U    26      48.109  40.397  62.697  1.00  0.00           O  
ATOM    826  P     A    27      47.216  41.714  62.819  1.00  0.00           P  
ATOM    827  OP1   A    27      46.852  41.876  64.239  1.00  0.00           O  
ATOM    828  OP2   A    27      46.142  41.503  61.839  1.00  0.00           O  
ATOM    829  O5'   A    27      48.141  42.886  62.376  1.00  0.00           O  
ATOM    830  C5'   A    27      49.005  43.484  63.321  1.00  0.00           C  
ATOM    831  H5'   A    27      49.926  42.934  63.518  1.00  0.00           H  
ATOM    832 H5''   A    27      48.543  43.550  64.305  1.00  0.00           H  
ATOM    833  C4'   A    27      49.371  44.877  62.683  1.00  0.00           C  
ATOM    834  H4'   A    27      50.059  45.467  63.288  1.00  0.00           H  
ATOM    835  O4'   A    27      49.905  44.675  61.398  1.00  0.00           O  
ATOM    836  C1'   A    27      49.788  45.760  60.542  1.00  0.00           C  
ATOM    837  H1'   A    27      50.735  46.256  60.330  1.00  0.00           H  
ATOM    838  N9    A    27      49.141  45.282  59.275  1.00  0.00           N  
ATOM    839  C8    A    27      48.555  44.043  59.114  1.00  0.00           C  
ATOM    840  H8    A    27      48.353  43.411  59.967  1.00  0.00           H  
ATOM    841  N7    A    27      48.294  43.811  57.855  1.00  0.00           N  
ATOM    842  C5    A    27      48.653  44.984  57.230  1.00  0.00           C  
ATOM    843  C6    A    27      48.683  45.384  55.935  1.00  0.00           C  
ATOM    844  N6    A    27      48.217  44.615  54.978  1.00  0.00           N  
ATOM    845  H61   A    27      48.586  44.868  54.072  1.00  0.00           H  
ATOM    846  H62   A    27      47.913  43.667  55.151  1.00  0.00           H  
ATOM    847  N1    A    27      49.228  46.548  55.523  1.00  0.00           N  
ATOM    848  C2    A    27      49.827  47.285  56.468  1.00  0.00           C  
ATOM    849  H2    A    27      50.367  48.180  56.198  1.00  0.00           H  
ATOM    850  N3    A    27      49.862  47.051  57.765  1.00  0.00           N  
ATOM    851  C4    A    27      49.228  45.876  58.070  1.00  0.00           C  
ATOM    852  C3'   A    27      48.275  45.897  62.401  1.00  0.00           C  
ATOM    853  H3'   A    27      47.396  45.426  61.960  1.00  0.00           H  
ATOM    854  C2'   A    27      48.861  46.714  61.242  1.00  0.00           C  
ATOM    855  H2'   A    27      48.005  47.041  60.651  1.00  0.00           H  
ATOM    856  O2'   A    27      49.765  47.759  61.765  1.00  0.00           O  
ATOM    857 HO2'   A    27      49.965  48.453  61.132  1.00  0.00           H  
ATOM    858  O3'   A    27      47.834  46.702  63.510  1.00  0.00           O  
ATOM    859  P     C    28      46.297  47.072  63.628  1.00  0.00           P  
ATOM    860  OP1   C    28      46.016  47.907  64.832  1.00  0.00           O  
ATOM    861  OP2   C    28      45.427  45.826  63.536  1.00  0.00           O  
ATOM    862  O5'   C    28      45.885  47.994  62.374  1.00  0.00           O  
ATOM    863  C5'   C    28      46.472  49.240  62.277  1.00  0.00           C  
ATOM    864  H5'   C    28      47.488  49.277  62.669  1.00  0.00           H  
ATOM    865 H5''   C    28      45.887  49.930  62.885  1.00  0.00           H  
ATOM    866  C4'   C    28      46.495  49.874  60.816  1.00  0.00           C  
ATOM    867  H4'   C    28      46.902  50.885  60.775  1.00  0.00           H  
ATOM    868  O4'   C    28      47.170  49.096  59.845  1.00  0.00           O  
ATOM    869  C1'   C    28      46.766  49.479  58.514  1.00  0.00           C  
ATOM    870  H1'   C    28      47.555  50.079  58.061  1.00  0.00           H  
ATOM    871  N1    C    28      46.411  48.392  57.535  1.00  0.00           N  
ATOM    872  C6    C    28      45.892  47.193  57.966  1.00  0.00           C  
ATOM    873  H6    C    28      45.908  46.948  59.018  1.00  0.00           H  
ATOM    874  C5    C    28      45.450  46.219  57.102  1.00  0.00           C  
ATOM    875  H5    C    28      45.077  45.256  57.418  1.00  0.00           H  
ATOM    876  C4    C    28      45.572  46.526  55.709  1.00  0.00           C  
ATOM    877  N4    C    28      45.058  45.666  54.839  1.00  0.00           N  
ATOM    878  H41   C    28      44.590  44.850  55.207  1.00  0.00           H  
ATOM    879  H42   C    28      45.123  45.802  53.841  1.00  0.00           H  
ATOM    880  N3    C    28      46.055  47.692  55.275  1.00  0.00           N  
ATOM    881  C2    C    28      46.383  48.620  56.151  1.00  0.00           C  
ATOM    882  O2    C    28      46.707  49.682  55.677  1.00  0.00           O  
ATOM    883  C3'   C    28      45.109  50.147  60.198  1.00  0.00           C  
ATOM    884  H3'   C    28      44.503  49.241  60.197  1.00  0.00           H  
ATOM    885  C2'   C    28      45.527  50.286  58.700  1.00  0.00           C  
ATOM    886  H2'   C    28      44.692  49.907  58.110  1.00  0.00           H  
ATOM    887  O2'   C    28      45.814  51.631  58.506  1.00  0.00           O  
ATOM    888 HO2'   C    28      45.076  52.155  58.826  1.00  0.00           H  
ATOM    889  O3'   C    28      44.429  51.337  60.764  1.00  0.00           O  
ATOM    890  P     A    29      42.941  51.607  60.393  1.00  0.00           P  
ATOM    891  OP1   A    29      42.354  52.487  61.427  1.00  0.00           O  
ATOM    892  OP2   A    29      42.275  50.357  60.058  1.00  0.00           O  
ATOM    893  O5'   A    29      43.154  52.434  59.022  1.00  0.00           O  
ATOM    894  C5'   A    29      43.406  53.761  58.920  1.00  0.00           C  
ATOM    895  H5'   A    29      44.431  54.005  59.201  1.00  0.00           H  
ATOM    896 H5''   A    29      42.601  54.248  59.469  1.00  0.00           H  
ATOM    897  C4'   A    29      43.260  54.091  57.446  1.00  0.00           C  
ATOM    898  H4'   A    29      43.712  55.074  57.317  1.00  0.00           H  
ATOM    899  O4'   A    29      44.074  53.208  56.656  1.00  0.00           O  
ATOM    900  C1'   A    29      43.564  53.139  55.381  1.00  0.00           C  
ATOM    901  H1'   A    29      44.214  53.301  54.521  1.00  0.00           H  
ATOM    902  N9    A    29      43.098  51.708  55.242  1.00  0.00           N  
ATOM    903  C8    A    29      42.977  50.740  56.212  1.00  0.00           C  
ATOM    904  H8    A    29      43.094  50.944  57.266  1.00  0.00           H  
ATOM    905  N7    A    29      43.011  49.536  55.772  1.00  0.00           N  
ATOM    906  C5    A    29      43.010  49.657  54.400  1.00  0.00           C  
ATOM    907  C6    A    29      42.847  48.801  53.290  1.00  0.00           C  
ATOM    908  N6    A    29      42.922  47.493  53.376  1.00  0.00           N  
ATOM    909  H61   A    29      43.026  47.159  54.323  1.00  0.00           H  
ATOM    910  H62   A    29      42.769  46.915  52.562  1.00  0.00           H  
ATOM    911  N1    A    29      42.836  49.308  52.030  1.00  0.00           N  
ATOM    912  C2    A    29      42.857  50.638  51.886  1.00  0.00           C  
ATOM    913  H2    A    29      42.780  51.037  50.886  1.00  0.00           H  
ATOM    914  N3    A    29      42.975  51.542  52.821  1.00  0.00           N  
ATOM    915  C4    A    29      42.960  51.001  54.044  1.00  0.00           C  
ATOM    916  C3'   A    29      41.887  54.148  56.769  1.00  0.00           C  
ATOM    917  H3'   A    29      41.331  53.250  57.038  1.00  0.00           H  
ATOM    918  C2'   A    29      42.316  54.105  55.261  1.00  0.00           C  
ATOM    919  H2'   A    29      41.632  53.605  54.576  1.00  0.00           H  
ATOM    920  O2'   A    29      42.849  55.310  54.734  1.00  0.00           O  
ATOM    921 HO2'   A    29      42.160  55.899  54.418  1.00  0.00           H  
ATOM    922  O3'   A    29      41.148  55.292  57.063  1.00  0.00           O  
ATOM    923  P     C    30      39.632  55.178  57.454  1.00  0.00           P  
ATOM    924  OP1   C    30      39.164  56.447  58.010  1.00  0.00           O  
ATOM    925  OP2   C    30      39.442  53.986  58.314  1.00  0.00           O  
ATOM    926  O5'   C    30      38.861  54.922  56.048  1.00  0.00           O  
ATOM    927  C5'   C    30      38.624  55.879  55.050  1.00  0.00           C  
ATOM    928  H5'   C    30      39.399  56.643  54.987  1.00  0.00           H  
ATOM    929 H5''   C    30      37.704  56.331  55.421  1.00  0.00           H  
ATOM    930  C4'   C    30      38.275  55.307  53.642  1.00  0.00           C  
ATOM    931  H4'   C    30      38.222  56.128  52.926  1.00  0.00           H  
ATOM    932  O4'   C    30      39.348  54.395  53.435  1.00  0.00           O  
ATOM    933  C1'   C    30      38.907  53.406  52.541  1.00  0.00           C  
ATOM    934  H1'   C    30      39.364  53.455  51.553  1.00  0.00           H  
ATOM    935  N1    C    30      39.193  52.100  53.181  1.00  0.00           N  
ATOM    936  C6    C    30      39.004  51.878  54.577  1.00  0.00           C  
ATOM    937  H6    C    30      38.729  52.674  55.252  1.00  0.00           H  
ATOM    938  C5    C    30      39.179  50.618  55.152  1.00  0.00           C  
ATOM    939  H5    C    30      39.086  50.474  56.218  1.00  0.00           H  
ATOM    940  C4    C    30      39.597  49.633  54.236  1.00  0.00           C  
ATOM    941  N4    C    30      39.728  48.381  54.655  1.00  0.00           N  
ATOM    942  H41   C    30      39.666  48.124  55.630  1.00  0.00           H  
ATOM    943  H42   C    30      39.927  47.581  54.070  1.00  0.00           H  
ATOM    944  N3    C    30      39.657  49.782  52.950  1.00  0.00           N  
ATOM    945  C2    C    30      39.370  50.987  52.408  1.00  0.00           C  
ATOM    946  O2    C    30      39.313  51.019  51.153  1.00  0.00           O  
ATOM    947  C3'   C    30      37.027  54.538  53.538  1.00  0.00           C  
ATOM    948  H3'   C    30      36.848  53.970  54.451  1.00  0.00           H  
ATOM    949  C2'   C    30      37.391  53.531  52.413  1.00  0.00           C  
ATOM    950  H2'   C    30      36.921  52.550  52.483  1.00  0.00           H  
ATOM    951  O2'   C    30      37.201  54.176  51.148  1.00  0.00           O  
ATOM    952 HO2'   C    30      37.317  53.516  50.461  1.00  0.00           H  
ATOM    953  O3'   C    30      35.933  55.454  53.241  1.00  0.00           O  
ATOM    954  P     C    31      34.483  55.025  53.723  1.00  0.00           P  
ATOM    955  OP1   C    31      33.653  56.231  53.443  1.00  0.00           O  
ATOM    956  OP2   C    31      34.569  54.580  55.138  1.00  0.00           O  
ATOM    957  O5'   C    31      33.864  53.873  52.768  1.00  0.00           O  
ATOM    958  C5'   C    31      33.745  54.155  51.375  1.00  0.00           C  
ATOM    959  H5'   C    31      34.556  54.720  50.917  1.00  0.00           H  
ATOM    960 H5''   C    31      32.789  54.654  51.218  1.00  0.00           H  
ATOM    961  C4'   C    31      33.564  52.794  50.623  1.00  0.00           C  
ATOM    962  H4'   C    31      33.240  52.992  49.602  1.00  0.00           H  
ATOM    963  O4'   C    31      34.815  52.091  50.595  1.00  0.00           O  
ATOM    964  C1'   C    31      34.614  50.673  50.339  1.00  0.00           C  
ATOM    965  H1'   C    31      34.867  50.402  49.314  1.00  0.00           H  
ATOM    966  N1    C    31      35.280  49.823  51.358  1.00  0.00           N  
ATOM    967  C6    C    31      35.564  50.302  52.613  1.00  0.00           C  
ATOM    968  H6    C    31      35.349  51.316  52.918  1.00  0.00           H  
ATOM    969  C5    C    31      36.039  49.466  53.547  1.00  0.00           C  
ATOM    970  H5    C    31      36.158  49.808  54.564  1.00  0.00           H  
ATOM    971  C4    C    31      36.296  48.119  53.126  1.00  0.00           C  
ATOM    972  N4    C    31      36.814  47.340  53.926  1.00  0.00           N  
ATOM    973  H41   C    31      36.930  47.597  54.896  1.00  0.00           H  
ATOM    974  H42   C    31      36.723  46.370  53.662  1.00  0.00           H  
ATOM    975  N3    C    31      35.959  47.587  51.924  1.00  0.00           N  
ATOM    976  C2    C    31      35.385  48.438  51.034  1.00  0.00           C  
ATOM    977  O2    C    31      34.998  47.944  49.908  1.00  0.00           O  
ATOM    978  C3'   C    31      32.562  51.802  51.114  1.00  0.00           C  
ATOM    979  H3'   C    31      32.736  51.815  52.190  1.00  0.00           H  
ATOM    980  C2'   C    31      33.101  50.552  50.457  1.00  0.00           C  
ATOM    981  H2'   C    31      32.836  49.643  50.996  1.00  0.00           H  
ATOM    982  O2'   C    31      32.637  50.499  49.122  1.00  0.00           O  
ATOM    983 HO2'   C    31      31.979  49.803  49.051  1.00  0.00           H  
ATOM    984  O3'   C    31      31.191  52.083  50.825  1.00  0.00           O  
ATOM    985  P     G    32      30.061  51.807  51.959  1.00  0.00           P  
ATOM    986  OP1   G    32      28.835  52.185  51.239  1.00  0.00           O  
ATOM    987  OP2   G    32      30.539  52.491  53.187  1.00  0.00           O  
ATOM    988  O5'   G    32      30.127  50.155  52.019  1.00  0.00           O  
ATOM    989  C5'   G    32      29.395  49.483  51.039  1.00  0.00           C  
ATOM    990  H5'   G    32      29.669  49.918  50.077  1.00  0.00           H  
ATOM    991 H5''   G    32      28.328  49.605  51.224  1.00  0.00           H  
ATOM    992  C4'   G    32      29.802  47.968  50.982  1.00  0.00           C  
ATOM    993  H4'   G    32      29.364  47.558  50.071  1.00  0.00           H  
ATOM    994  O4'   G    32      31.205  47.718  50.904  1.00  0.00           O  
ATOM    995  C1'   G    32      31.524  46.452  51.571  1.00  0.00           C  
ATOM    996  H1'   G    32      32.068  45.761  50.927  1.00  0.00           H  
ATOM    997  N9    G    32      32.272  46.769  52.785  1.00  0.00           N  
ATOM    998  C8    G    32      32.453  47.988  53.343  1.00  0.00           C  
ATOM    999  H8    G    32      32.054  48.964  53.110  1.00  0.00           H  
ATOM   1000  N7    G    32      33.235  47.951  54.421  1.00  0.00           N  
ATOM   1001  C5    G    32      33.479  46.534  54.619  1.00  0.00           C  
ATOM   1002  C6    G    32      34.248  45.815  55.568  1.00  0.00           C  
ATOM   1003  O6    G    32      34.865  46.276  56.554  1.00  0.00           O  
ATOM   1004  N1    G    32      34.377  44.485  55.257  1.00  0.00           N  
ATOM   1005  H1    G    32      35.129  43.978  55.701  1.00  0.00           H  
ATOM   1006  C2    G    32      33.808  43.938  54.221  1.00  0.00           C  
ATOM   1007  N2    G    32      34.047  42.610  54.120  1.00  0.00           N  
ATOM   1008  H21   G    32      33.553  42.036  53.452  1.00  0.00           H  
ATOM   1009  H22   G    32      34.506  42.094  54.858  1.00  0.00           H  
ATOM   1010  N3    G    32      33.015  44.504  53.338  1.00  0.00           N  
ATOM   1011  C4    G    32      32.951  45.854  53.548  1.00  0.00           C  
ATOM   1012  C3'   G    32      29.364  47.145  52.095  1.00  0.00           C  
ATOM   1013  H3'   G    32      29.683  47.758  52.938  1.00  0.00           H  
ATOM   1014  C2'   G    32      30.232  45.878  51.909  1.00  0.00           C  
ATOM   1015  H2'   G    32      30.221  45.266  52.811  1.00  0.00           H  
ATOM   1016  O2'   G    32      29.812  45.115  50.776  1.00  0.00           O  
ATOM   1017 HO2'   G    32      30.414  45.400  50.084  1.00  0.00           H  
ATOM   1018  O3'   G    32      28.007  46.994  52.198  1.00  0.00           O  
ATOM   1019  P     U    33      27.414  46.519  53.599  1.00  0.00           P  
ATOM   1020  OP1   U    33      25.971  46.289  53.407  1.00  0.00           O  
ATOM   1021  OP2   U    33      27.816  47.552  54.573  1.00  0.00           O  
ATOM   1022  O5'   U    33      28.079  45.203  54.042  1.00  0.00           O  
ATOM   1023  C5'   U    33      27.812  43.966  53.394  1.00  0.00           C  
ATOM   1024  H5'   U    33      28.208  43.943  52.379  1.00  0.00           H  
ATOM   1025 H5''   U    33      26.778  43.658  53.554  1.00  0.00           H  
ATOM   1026  C4'   U    33      28.633  42.832  54.056  1.00  0.00           C  
ATOM   1027  H4'   U    33      28.535  41.896  53.507  1.00  0.00           H  
ATOM   1028  O4'   U    33      29.981  43.167  54.152  1.00  0.00           O  
ATOM   1029  C1'   U    33      30.589  42.619  55.354  1.00  0.00           C  
ATOM   1030  H1'   U    33      31.446  41.946  55.331  1.00  0.00           H  
ATOM   1031  N1    U    33      31.062  43.742  56.274  1.00  0.00           N  
ATOM   1032  C6    U    33      30.634  45.051  56.086  1.00  0.00           C  
ATOM   1033  H6    U    33      29.872  45.336  55.375  1.00  0.00           H  
ATOM   1034  C5    U    33      31.157  46.062  56.916  1.00  0.00           C  
ATOM   1035  H5    U    33      30.785  47.050  56.688  1.00  0.00           H  
ATOM   1036  C4    U    33      32.155  45.814  57.931  1.00  0.00           C  
ATOM   1037  O4    U    33      32.687  46.691  58.597  1.00  0.00           O  
ATOM   1038  N3    U    33      32.367  44.419  58.117  1.00  0.00           N  
ATOM   1039  H3    U    33      33.021  44.161  58.842  1.00  0.00           H  
ATOM   1040  C2    U    33      31.946  43.344  57.283  1.00  0.00           C  
ATOM   1041  O2    U    33      32.301  42.153  57.429  1.00  0.00           O  
ATOM   1042  C3'   U    33      28.154  42.598  55.439  1.00  0.00           C  
ATOM   1043  H3'   U    33      28.028  43.561  55.934  1.00  0.00           H  
ATOM   1044  C2'   U    33      29.428  41.936  56.136  1.00  0.00           C  
ATOM   1045  H2'   U    33      29.509  42.173  57.197  1.00  0.00           H  
ATOM   1046  O2'   U    33      29.481  40.544  55.901  1.00  0.00           O  
ATOM   1047 HO2'   U    33      29.098  40.153  56.689  1.00  0.00           H  
ATOM   1048  O3'   U    33      26.864  41.963  55.480  1.00  0.00           O  
ATOM   1049  P     G    34      26.101  41.671  56.805  1.00  0.00           P  
ATOM   1050  OP1   G    34      24.733  41.264  56.440  1.00  0.00           O  
ATOM   1051  OP2   G    34      26.209  42.840  57.711  1.00  0.00           O  
ATOM   1052  O5'   G    34      26.942  40.452  57.262  1.00  0.00           O  
ATOM   1053  C5'   G    34      26.923  39.268  56.453  1.00  0.00           C  
ATOM   1054  H5'   G    34      27.471  39.459  55.530  1.00  0.00           H  
ATOM   1055 H5''   G    34      25.903  39.010  56.169  1.00  0.00           H  
ATOM   1056  C4'   G    34      27.588  38.092  57.223  1.00  0.00           C  
ATOM   1057  H4'   G    34      27.798  37.224  56.598  1.00  0.00           H  
ATOM   1058  O4'   G    34      28.837  38.437  57.657  1.00  0.00           O  
ATOM   1059  C1'   G    34      29.218  37.616  58.761  1.00  0.00           C  
ATOM   1060  H1'   G    34      30.043  36.924  58.594  1.00  0.00           H  
ATOM   1061  N9    G    34      29.630  38.607  59.814  1.00  0.00           N  
ATOM   1062  C8    G    34      29.630  39.983  59.846  1.00  0.00           C  
ATOM   1063  H8    G    34      29.041  40.605  59.188  1.00  0.00           H  
ATOM   1064  N7    G    34      30.385  40.513  60.778  1.00  0.00           N  
ATOM   1065  C5    G    34      30.824  39.410  61.487  1.00  0.00           C  
ATOM   1066  C6    G    34      31.695  39.285  62.647  1.00  0.00           C  
ATOM   1067  O6    G    34      32.247  40.158  63.285  1.00  0.00           O  
ATOM   1068  N1    G    34      31.960  37.994  63.034  1.00  0.00           N  
ATOM   1069  H1    G    34      32.561  37.897  63.840  1.00  0.00           H  
ATOM   1070  C2    G    34      31.386  36.918  62.390  1.00  0.00           C  
ATOM   1071  N2    G    34      31.614  35.741  62.781  1.00  0.00           N  
ATOM   1072  H21   G    34      31.325  34.927  62.258  1.00  0.00           H  
ATOM   1073  H22   G    34      32.305  35.638  63.510  1.00  0.00           H  
ATOM   1074  N3    G    34      30.584  36.968  61.366  1.00  0.00           N  
ATOM   1075  C4    G    34      30.357  38.206  60.909  1.00  0.00           C  
ATOM   1076  C3'   G    34      26.894  37.647  58.522  1.00  0.00           C  
ATOM   1077  H3'   G    34      26.646  38.555  59.072  1.00  0.00           H  
ATOM   1078  C2'   G    34      28.047  36.798  59.166  1.00  0.00           C  
ATOM   1079  H2'   G    34      27.884  36.687  60.238  1.00  0.00           H  
ATOM   1080  O2'   G    34      28.149  35.513  58.479  1.00  0.00           O  
ATOM   1081 HO2'   G    34      28.452  34.876  59.130  1.00  0.00           H  
ATOM   1082  O3'   G    34      25.691  36.875  58.220  1.00  0.00           O  
ATOM   1083  P     C    35      24.446  36.706  59.309  1.00  0.00           P  
ATOM   1084  OP1   C    35      23.509  35.681  58.744  1.00  0.00           O  
ATOM   1085  OP2   C    35      23.977  38.053  59.691  1.00  0.00           O  
ATOM   1086  O5'   C    35      25.152  36.054  60.613  1.00  0.00           O  
ATOM   1087  C5'   C    35      25.558  34.697  60.641  1.00  0.00           C  
ATOM   1088  H5'   C    35      25.989  34.322  59.712  1.00  0.00           H  
ATOM   1089 H5''   C    35      24.584  34.214  60.716  1.00  0.00           H  
ATOM   1090  C4'   C    35      26.262  34.183  61.887  1.00  0.00           C  
ATOM   1091  H4'   C    35      26.524  33.133  61.757  1.00  0.00           H  
ATOM   1092  O4'   C    35      27.457  34.876  62.031  1.00  0.00           O  
ATOM   1093  C1'   C    35      27.700  35.044  63.385  1.00  0.00           C  
ATOM   1094  H1'   C    35      28.624  34.581  63.732  1.00  0.00           H  
ATOM   1095  N1    C    35      27.867  36.490  63.736  1.00  0.00           N  
ATOM   1096  C6    C    35      27.355  37.471  62.926  1.00  0.00           C  
ATOM   1097  H6    C    35      26.713  37.161  62.115  1.00  0.00           H  
ATOM   1098  C5    C    35      27.711  38.803  63.154  1.00  0.00           C  
ATOM   1099  H5    C    35      27.383  39.596  62.498  1.00  0.00           H  
ATOM   1100  C4    C    35      28.584  39.086  64.247  1.00  0.00           C  
ATOM   1101  N4    C    35      28.931  40.322  64.603  1.00  0.00           N  
ATOM   1102  H41   C    35      28.497  41.091  64.114  1.00  0.00           H  
ATOM   1103  H42   C    35      29.598  40.397  65.358  1.00  0.00           H  
ATOM   1104  N3    C    35      29.093  38.122  65.018  1.00  0.00           N  
ATOM   1105  C2    C    35      28.741  36.800  64.800  1.00  0.00           C  
ATOM   1106  O2    C    35      29.172  35.980  65.566  1.00  0.00           O  
ATOM   1107  C3'   C    35      25.447  34.341  63.187  1.00  0.00           C  
ATOM   1108  H3'   C    35      25.095  35.373  63.166  1.00  0.00           H  
ATOM   1109  C2'   C    35      26.567  34.480  64.233  1.00  0.00           C  
ATOM   1110  H2'   C    35      26.182  35.111  65.034  1.00  0.00           H  
ATOM   1111  O2'   C    35      27.046  33.169  64.565  1.00  0.00           O  
ATOM   1112 HO2'   C    35      27.244  33.150  65.505  1.00  0.00           H  
ATOM   1113  O3'   C    35      24.419  33.431  63.332  1.00  0.00           O  
ATOM   1114  P     G    36      23.234  33.731  64.351  1.00  0.00           P  
ATOM   1115  OP1   G    36      22.374  32.545  64.082  1.00  0.00           O  
ATOM   1116  OP2   G    36      22.706  35.106  64.116  1.00  0.00           O  
ATOM   1117  O5'   G    36      23.860  33.831  65.827  1.00  0.00           O  
ATOM   1118  C5'   G    36      24.064  32.586  66.579  1.00  0.00           C  
ATOM   1119  H5'   G    36      24.626  32.060  65.808  1.00  0.00           H  
ATOM   1120 H5''   G    36      23.142  32.027  66.740  1.00  0.00           H  
ATOM   1121  C4'   G    36      24.774  32.749  67.842  1.00  0.00           C  
ATOM   1122  H4'   G    36      25.052  31.781  68.260  1.00  0.00           H  
ATOM   1123  O4'   G    36      26.074  33.389  67.595  1.00  0.00           O  
ATOM   1124  C1'   G    36      26.294  34.355  68.672  1.00  0.00           C  
ATOM   1125  H1'   G    36      27.314  34.106  68.966  1.00  0.00           H  
ATOM   1126  N9    G    36      26.325  35.730  68.078  1.00  0.00           N  
ATOM   1127  C8    G    36      25.428  36.276  67.226  1.00  0.00           C  
ATOM   1128  H8    G    36      24.597  35.771  66.757  1.00  0.00           H  
ATOM   1129  N7    G    36      25.625  37.527  67.084  1.00  0.00           N  
ATOM   1130  C5    G    36      26.804  37.816  67.830  1.00  0.00           C  
ATOM   1131  C6    G    36      27.575  39.029  68.068  1.00  0.00           C  
ATOM   1132  O6    G    36      27.459  40.188  67.615  1.00  0.00           O  
ATOM   1133  N1    G    36      28.567  38.799  68.976  1.00  0.00           N  
ATOM   1134  H1    G    36      29.020  39.596  69.399  1.00  0.00           H  
ATOM   1135  C2    G    36      28.767  37.674  69.645  1.00  0.00           C  
ATOM   1136  N2    G    36      29.477  37.732  70.759  1.00  0.00           N  
ATOM   1137  H21   G    36      29.553  36.923  71.358  1.00  0.00           H  
ATOM   1138  H22   G    36      29.739  38.634  71.130  1.00  0.00           H  
ATOM   1139  N3    G    36      28.127  36.567  69.424  1.00  0.00           N  
ATOM   1140  C4    G    36      27.139  36.700  68.519  1.00  0.00           C  
ATOM   1141  C3'   G    36      24.058  33.672  68.923  1.00  0.00           C  
ATOM   1142  H3'   G    36      23.619  34.454  68.304  1.00  0.00           H  
ATOM   1143  C2'   G    36      25.187  34.298  69.763  1.00  0.00           C  
ATOM   1144  H2'   G    36      24.867  35.276  70.122  1.00  0.00           H  
ATOM   1145  O2'   G    36      25.774  33.461  70.814  1.00  0.00           O  
ATOM   1146 HO2'   G    36      25.740  33.968  71.629  1.00  0.00           H  
ATOM   1147  O3'   G    36      22.954  33.105  69.650  1.00  0.00           O  
ATOM   1148  P     G    37      21.979  34.051  70.490  1.00  0.00           P  
ATOM   1149  OP1   G    37      20.963  33.180  71.164  1.00  0.00           O  
ATOM   1150  OP2   G    37      21.399  35.019  69.514  1.00  0.00           O  
ATOM   1151  O5'   G    37      22.750  34.820  71.645  1.00  0.00           O  
ATOM   1152  C5'   G    37      23.309  34.256  72.800  1.00  0.00           C  
ATOM   1153  H5'   G    37      23.836  33.388  72.405  1.00  0.00           H  
ATOM   1154 H5''   G    37      22.423  33.981  73.372  1.00  0.00           H  
ATOM   1155  C4'   G    37      24.350  35.098  73.592  1.00  0.00           C  
ATOM   1156  H4'   G    37      24.708  34.474  74.411  1.00  0.00           H  
ATOM   1157  O4'   G    37      25.431  35.677  72.868  1.00  0.00           O  
ATOM   1158  C1'   G    37      25.954  36.772  73.590  1.00  0.00           C  
ATOM   1159  H1'   G    37      26.966  36.608  73.959  1.00  0.00           H  
ATOM   1160  N9    G    37      25.798  37.966  72.649  1.00  0.00           N  
ATOM   1161  C8    G    37      25.099  37.985  71.440  1.00  0.00           C  
ATOM   1162  H8    G    37      24.504  37.144  71.115  1.00  0.00           H  
ATOM   1163  N7    G    37      25.147  39.130  70.773  1.00  0.00           N  
ATOM   1164  C5    G    37      25.975  39.935  71.624  1.00  0.00           C  
ATOM   1165  C6    G    37      26.316  41.294  71.586  1.00  0.00           C  
ATOM   1166  O6    G    37      26.159  42.136  70.681  1.00  0.00           O  
ATOM   1167  N1    G    37      26.839  41.808  72.763  1.00  0.00           N  
ATOM   1168  H1    G    37      26.925  42.813  72.715  1.00  0.00           H  
ATOM   1169  C2    G    37      27.215  41.047  73.805  1.00  0.00           C  
ATOM   1170  N2    G    37      27.866  41.573  74.759  1.00  0.00           N  
ATOM   1171  H21   G    37      27.977  40.940  75.539  1.00  0.00           H  
ATOM   1172  H22   G    37      28.155  42.540  74.752  1.00  0.00           H  
ATOM   1173  N3    G    37      26.930  39.721  73.851  1.00  0.00           N  
ATOM   1174  C4    G    37      26.360  39.232  72.761  1.00  0.00           C  
ATOM   1175  C3'   G    37      23.800  36.304  74.183  1.00  0.00           C  
ATOM   1176  H3'   G    37      23.421  37.055  73.490  1.00  0.00           H  
ATOM   1177  C2'   G    37      25.058  36.984  74.768  1.00  0.00           C  
ATOM   1178  H2'   G    37      24.930  38.029  75.051  1.00  0.00           H  
ATOM   1179  O2'   G    37      25.637  36.263  75.829  1.00  0.00           O  
ATOM   1180 HO2'   G    37      24.920  36.096  76.446  1.00  0.00           H  
ATOM   1181  O3'   G    37      22.913  36.028  75.184  1.00  0.00           O  
ATOM   1182  P     C    38      21.875  37.116  75.642  1.00  0.00           P  
ATOM   1183  OP1   C    38      20.846  36.609  76.561  1.00  0.00           O  
ATOM   1184  OP2   C    38      21.320  37.689  74.422  1.00  0.00           O  
ATOM   1185  O5'   C    38      22.581  38.375  76.269  1.00  0.00           O  
ATOM   1186  C5'   C    38      22.961  38.460  77.633  1.00  0.00           C  
ATOM   1187  H5'   C    38      23.562  37.607  77.946  1.00  0.00           H  
ATOM   1188 H5''   C    38      22.069  38.510  78.257  1.00  0.00           H  
ATOM   1189  C4'   C    38      23.744  39.812  77.747  1.00  0.00           C  
ATOM   1190  H4'   C    38      24.357  39.922  78.642  1.00  0.00           H  
ATOM   1191  O4'   C    38      24.641  40.047  76.707  1.00  0.00           O  
ATOM   1192  C1'   C    38      24.592  41.446  76.303  1.00  0.00           C  
ATOM   1193  H1'   C    38      25.585  41.890  76.237  1.00  0.00           H  
ATOM   1194  N1    C    38      23.948  41.747  75.002  1.00  0.00           N  
ATOM   1195  C6    C    38      23.632  40.702  74.176  1.00  0.00           C  
ATOM   1196  H6    C    38      23.721  39.697  74.560  1.00  0.00           H  
ATOM   1197  C5    C    38      23.304  40.914  72.896  1.00  0.00           C  
ATOM   1198  H5    C    38      23.141  40.077  72.233  1.00  0.00           H  
ATOM   1199  C4    C    38      23.217  42.245  72.457  1.00  0.00           C  
ATOM   1200  N4    C    38      22.731  42.513  71.207  1.00  0.00           N  
ATOM   1201  H41   C    38      23.042  43.399  70.834  1.00  0.00           H  
ATOM   1202  H42   C    38      22.338  41.726  70.711  1.00  0.00           H  
ATOM   1203  N3    C    38      23.772  43.182  73.120  1.00  0.00           N  
ATOM   1204  C2    C    38      24.201  43.008  74.379  1.00  0.00           C  
ATOM   1205  O2    C    38      24.736  43.919  74.955  1.00  0.00           O  
ATOM   1206  C3'   C    38      22.836  41.043  77.748  1.00  0.00           C  
ATOM   1207  H3'   C    38      22.141  40.957  76.913  1.00  0.00           H  
ATOM   1208  C2'   C    38      23.786  42.150  77.406  1.00  0.00           C  
ATOM   1209  H2'   C    38      23.147  42.938  77.006  1.00  0.00           H  
ATOM   1210  O2'   C    38      24.557  42.558  78.571  1.00  0.00           O  
ATOM   1211 HO2'   C    38      23.989  42.242  79.277  1.00  0.00           H  
ATOM   1212  O3'   C    38      22.233  41.178  79.026  1.00  0.00           O  
ATOM   1213  P     A    39      20.907  41.883  79.090  1.00  0.00           P  
ATOM   1214  OP1   A    39      20.462  41.915  80.473  1.00  0.00           O  
ATOM   1215  OP2   A    39      19.950  41.342  78.106  1.00  0.00           O  
ATOM   1216  O5'   A    39      21.224  43.391  78.719  1.00  0.00           O  
ATOM   1217  C5'   A    39      21.732  44.328  79.610  1.00  0.00           C  
ATOM   1218  H5'   A    39      22.614  43.998  80.158  1.00  0.00           H  
ATOM   1219 H5''   A    39      21.016  44.384  80.430  1.00  0.00           H  
ATOM   1220  C4'   A    39      21.885  45.664  78.919  1.00  0.00           C  
ATOM   1221  H4'   A    39      22.447  46.308  79.595  1.00  0.00           H  
ATOM   1222  O4'   A    39      22.737  45.458  77.775  1.00  0.00           O  
ATOM   1223  C1'   A    39      22.391  46.445  76.792  1.00  0.00           C  
ATOM   1224  H1'   A    39      23.223  47.084  76.499  1.00  0.00           H  
ATOM   1225  N9    A    39      21.730  45.778  75.595  1.00  0.00           N  
ATOM   1226  C8    A    39      21.353  44.462  75.477  1.00  0.00           C  
ATOM   1227  H8    A    39      21.537  43.730  76.249  1.00  0.00           H  
ATOM   1228  N7    A    39      21.093  44.137  74.285  1.00  0.00           N  
ATOM   1229  C5    A    39      21.134  45.303  73.611  1.00  0.00           C  
ATOM   1230  C6    A    39      20.876  45.659  72.272  1.00  0.00           C  
ATOM   1231  N6    A    39      20.777  44.788  71.314  1.00  0.00           N  
ATOM   1232  H61   A    39      20.827  43.796  71.497  1.00  0.00           H  
ATOM   1233  H62   A    39      20.493  45.081  70.390  1.00  0.00           H  
ATOM   1234  N1    A    39      20.970  46.874  71.798  1.00  0.00           N  
ATOM   1235  C2    A    39      21.336  47.769  72.722  1.00  0.00           C  
ATOM   1236  H2    A    39      21.331  48.788  72.364  1.00  0.00           H  
ATOM   1237  N3    A    39      21.747  47.577  74.006  1.00  0.00           N  
ATOM   1238  C4    A    39      21.597  46.281  74.376  1.00  0.00           C  
ATOM   1239  C3'   A    39      20.727  46.389  78.343  1.00  0.00           C  
ATOM   1240  H3'   A    39      20.074  45.747  77.752  1.00  0.00           H  
ATOM   1241  C2'   A    39      21.362  47.415  77.407  1.00  0.00           C  
ATOM   1242  H2'   A    39      20.688  47.830  76.658  1.00  0.00           H  
ATOM   1243  O2'   A    39      22.113  48.465  78.053  1.00  0.00           O  
ATOM   1244 HO2'   A    39      22.255  49.151  77.398  1.00  0.00           H  
ATOM   1245  O3'   A    39      20.029  47.083  79.398  1.00  0.00           O  
ATOM   1246  P     C    40      18.409  47.008  79.323  1.00  0.00           P  
ATOM   1247  OP1   C    40      17.888  47.678  80.559  1.00  0.00           O  
ATOM   1248  OP2   C    40      17.897  45.706  78.905  1.00  0.00           O  
ATOM   1249  O5'   C    40      18.061  48.056  78.038  1.00  0.00           O  
ATOM   1250  C5'   C    40      18.349  49.456  78.206  1.00  0.00           C  
ATOM   1251  H5'   C    40      19.396  49.655  78.436  1.00  0.00           H  
ATOM   1252 H5''   C    40      17.784  49.703  79.105  1.00  0.00           H  
ATOM   1253  C4'   C    40      17.856  50.260  77.046  1.00  0.00           C  
ATOM   1254  H4'   C    40      17.992  51.327  77.220  1.00  0.00           H  
ATOM   1255  O4'   C    40      18.505  49.951  75.812  1.00  0.00           O  
ATOM   1256  C1'   C    40      17.559  49.913  74.735  1.00  0.00           C  
ATOM   1257  H1'   C    40      18.010  50.586  74.005  1.00  0.00           H  
ATOM   1258  N1    C    40      17.372  48.511  74.217  1.00  0.00           N  
ATOM   1259  C6    C    40      17.968  47.444  74.800  1.00  0.00           C  
ATOM   1260  H6    C    40      18.654  47.593  75.621  1.00  0.00           H  
ATOM   1261  C5    C    40      17.838  46.276  74.236  1.00  0.00           C  
ATOM   1262  H5    C    40      18.354  45.441  74.687  1.00  0.00           H  
ATOM   1263  C4    C    40      17.217  46.100  73.002  1.00  0.00           C  
ATOM   1264  N4    C    40      17.186  44.893  72.415  1.00  0.00           N  
ATOM   1265  H41   C    40      17.525  44.075  72.901  1.00  0.00           H  
ATOM   1266  H42   C    40      16.768  44.953  71.497  1.00  0.00           H  
ATOM   1267  N3    C    40      16.660  47.105  72.380  1.00  0.00           N  
ATOM   1268  C2    C    40      16.717  48.359  72.994  1.00  0.00           C  
ATOM   1269  O2    C    40      16.092  49.211  72.386  1.00  0.00           O  
ATOM   1270  C3'   C    40      16.392  49.947  76.806  1.00  0.00           C  
ATOM   1271  H3'   C    40      16.213  48.882  76.658  1.00  0.00           H  
ATOM   1272  C2'   C    40      16.263  50.464  75.376  1.00  0.00           C  
ATOM   1273  H2'   C    40      15.370  50.132  74.847  1.00  0.00           H  
ATOM   1274  O2'   C    40      16.307  51.862  75.117  1.00  0.00           O  
ATOM   1275 HO2'   C    40      15.817  52.294  75.821  1.00  0.00           H  
ATOM   1276  O3'   C    40      15.461  50.584  77.686  1.00  0.00           O  
ATOM   1277  P     A    41      14.066  49.943  78.028  1.00  0.00           P  
ATOM   1278  OP1   A    41      13.482  50.779  79.064  1.00  0.00           O  
ATOM   1279  OP2   A    41      14.320  48.568  78.371  1.00  0.00           O  
ATOM   1280  O5'   A    41      13.165  49.942  76.711  1.00  0.00           O  
ATOM   1281  C5'   A    41      12.936  51.179  76.118  1.00  0.00           C  
ATOM   1282  H5'   A    41      13.888  51.701  76.014  1.00  0.00           H  
ATOM   1283 H5''   A    41      12.227  51.754  76.714  1.00  0.00           H  
ATOM   1284  C4'   A    41      12.242  51.126  74.787  1.00  0.00           C  
ATOM   1285  H4'   A    41      11.836  52.111  74.560  1.00  0.00           H  
ATOM   1286  O4'   A    41      13.042  50.706  73.736  1.00  0.00           O  
ATOM   1287  C1'   A    41      12.234  49.861  72.851  1.00  0.00           C  
ATOM   1288  H1'   A    41      12.453  50.031  71.797  1.00  0.00           H  
ATOM   1289  N9    A    41      12.577  48.450  73.134  1.00  0.00           N  
ATOM   1290  C8    A    41      13.511  47.960  73.953  1.00  0.00           C  
ATOM   1291  H8    A    41      14.020  48.483  74.748  1.00  0.00           H  
ATOM   1292  N7    A    41      13.868  46.765  73.754  1.00  0.00           N  
ATOM   1293  C5    A    41      12.986  46.390  72.646  1.00  0.00           C  
ATOM   1294  C6    A    41      12.888  45.288  71.748  1.00  0.00           C  
ATOM   1295  N6    A    41      13.541  44.152  71.917  1.00  0.00           N  
ATOM   1296  H61   A    41      14.132  44.125  72.736  1.00  0.00           H  
ATOM   1297  H62   A    41      13.413  43.413  71.240  1.00  0.00           H  
ATOM   1298  N1    A    41      12.240  45.370  70.584  1.00  0.00           N  
ATOM   1299  C2    A    41      11.610  46.525  70.266  1.00  0.00           C  
ATOM   1300  H2    A    41      11.038  46.461  69.352  1.00  0.00           H  
ATOM   1301  N3    A    41      11.542  47.593  71.044  1.00  0.00           N  
ATOM   1302  C4    A    41      12.270  47.444  72.221  1.00  0.00           C  
ATOM   1303  C3'   A    41      10.926  50.235  74.747  1.00  0.00           C  
ATOM   1304  H3'   A    41      11.122  49.255  75.183  1.00  0.00           H  
ATOM   1305  C2'   A    41      10.764  50.063  73.218  1.00  0.00           C  
ATOM   1306  H2'   A    41      10.178  49.186  72.940  1.00  0.00           H  
ATOM   1307  O2'   A    41      10.380  51.254  72.425  1.00  0.00           O  
ATOM   1308 HO2'   A    41       9.432  51.360  72.529  1.00  0.00           H  
ATOM   1309  O3'   A    41       9.794  50.807  75.338  1.00  0.00           O  
ATOM   1310  P     G    42       8.516  50.004  75.964  1.00  0.00           P  
ATOM   1311  OP1   G    42       7.555  51.039  76.408  1.00  0.00           O  
ATOM   1312  OP2   G    42       9.103  49.128  77.010  1.00  0.00           O  
ATOM   1313  O5'   G    42       7.830  49.176  74.849  1.00  0.00           O  
ATOM   1314  C5'   G    42       7.040  49.858  73.919  1.00  0.00           C  
ATOM   1315  H5'   G    42       7.656  50.647  73.488  1.00  0.00           H  
ATOM   1316 H5''   G    42       6.182  50.315  74.412  1.00  0.00           H  
ATOM   1317  C4'   G    42       6.687  49.112  72.661  1.00  0.00           C  
ATOM   1318  H4'   G    42       6.101  49.826  72.083  1.00  0.00           H  
ATOM   1319  O4'   G    42       7.848  48.718  71.917  1.00  0.00           O  
ATOM   1320  C1'   G    42       7.620  47.452  71.375  1.00  0.00           C  
ATOM   1321  H1'   G    42       7.854  47.401  70.311  1.00  0.00           H  
ATOM   1322  N9    G    42       8.503  46.414  72.026  1.00  0.00           N  
ATOM   1323  C8    G    42       9.131  46.465  73.249  1.00  0.00           C  
ATOM   1324  H8    G    42       9.128  47.278  73.961  1.00  0.00           H  
ATOM   1325  N7    G    42       9.865  45.414  73.464  1.00  0.00           N  
ATOM   1326  C5    G    42       9.583  44.585  72.350  1.00  0.00           C  
ATOM   1327  C6    G    42      10.059  43.221  71.984  1.00  0.00           C  
ATOM   1328  O6    G    42      10.756  42.427  72.595  1.00  0.00           O  
ATOM   1329  N1    G    42       9.448  42.672  70.837  1.00  0.00           N  
ATOM   1330  H1    G    42       9.578  41.708  70.564  1.00  0.00           H  
ATOM   1331  C2    G    42       8.655  43.377  70.030  1.00  0.00           C  
ATOM   1332  N2    G    42       8.209  42.730  68.983  1.00  0.00           N  
ATOM   1333  H21   G    42       7.793  43.339  68.293  1.00  0.00           H  
ATOM   1334  H22   G    42       8.456  41.762  68.840  1.00  0.00           H  
ATOM   1335  N3    G    42       8.285  44.661  70.318  1.00  0.00           N  
ATOM   1336  C4    G    42       8.797  45.177  71.483  1.00  0.00           C  
ATOM   1337  C3'   G    42       5.860  47.903  72.822  1.00  0.00           C  
ATOM   1338  H3'   G    42       6.278  47.278  73.611  1.00  0.00           H  
ATOM   1339  C2'   G    42       6.131  47.133  71.544  1.00  0.00           C  
ATOM   1340  H2'   G    42       6.076  46.063  71.748  1.00  0.00           H  
ATOM   1341  O2'   G    42       5.305  47.554  70.507  1.00  0.00           O  
ATOM   1342 HO2'   G    42       4.511  48.020  70.781  1.00  0.00           H  
ATOM   1343  O3'   G    42       4.506  48.143  73.105  1.00  0.00           O  
ATOM   1344  P     G    43       3.623  47.146  74.006  1.00  0.00           P  
ATOM   1345  OP1   G    43       4.199  47.015  75.345  1.00  0.00           O  
ATOM   1346  OP2   G    43       2.264  47.751  73.967  1.00  0.00           O  
ATOM   1347  O5'   G    43       3.521  45.656  73.353  1.00  0.00           O  
ATOM   1348  C5'   G    43       2.851  45.479  72.134  1.00  0.00           C  
ATOM   1349  H5'   G    43       3.147  46.263  71.437  1.00  0.00           H  
ATOM   1350 H5''   G    43       1.772  45.541  72.276  1.00  0.00           H  
ATOM   1351  C4'   G    43       3.264  44.116  71.561  1.00  0.00           C  
ATOM   1352  H4'   G    43       2.685  44.009  70.644  1.00  0.00           H  
ATOM   1353  O4'   G    43       4.670  43.960  71.248  1.00  0.00           O  
ATOM   1354  C1'   G    43       5.016  42.649  71.608  1.00  0.00           C  
ATOM   1355  H1'   G    43       5.402  42.155  70.716  1.00  0.00           H  
ATOM   1356  N9    G    43       6.068  42.750  72.630  1.00  0.00           N  
ATOM   1357  C8    G    43       6.242  43.768  73.510  1.00  0.00           C  
ATOM   1358  H8    G    43       5.592  44.630  73.477  1.00  0.00           H  
ATOM   1359  N7    G    43       7.275  43.660  74.275  1.00  0.00           N  
ATOM   1360  C5    G    43       7.715  42.359  74.051  1.00  0.00           C  
ATOM   1361  C6    G    43       8.610  41.573  74.736  1.00  0.00           C  
ATOM   1362  O6    G    43       9.313  41.820  75.732  1.00  0.00           O  
ATOM   1363  N1    G    43       8.778  40.325  74.174  1.00  0.00           N  
ATOM   1364  H1    G    43       9.254  39.673  74.782  1.00  0.00           H  
ATOM   1365  C2    G    43       8.079  39.769  73.118  1.00  0.00           C  
ATOM   1366  N2    G    43       8.343  38.560  72.709  1.00  0.00           N  
ATOM   1367  H21   G    43       7.821  38.097  71.979  1.00  0.00           H  
ATOM   1368  H22   G    43       8.999  37.995  73.228  1.00  0.00           H  
ATOM   1369  N3    G    43       7.081  40.473  72.494  1.00  0.00           N  
ATOM   1370  C4    G    43       7.009  41.799  72.971  1.00  0.00           C  
ATOM   1371  C3'   G    43       2.869  43.010  72.512  1.00  0.00           C  
ATOM   1372  H3'   G    43       3.146  43.308  73.523  1.00  0.00           H  
ATOM   1373  C2'   G    43       3.755  41.884  72.004  1.00  0.00           C  
ATOM   1374  H2'   G    43       3.816  41.103  72.762  1.00  0.00           H  
ATOM   1375  O2'   G    43       3.153  41.351  70.837  1.00  0.00           O  
ATOM   1376 HO2'   G    43       2.256  41.667  70.708  1.00  0.00           H  
ATOM   1377  O3'   G    43       1.488  42.617  72.379  1.00  0.00           O  
ATOM   1378  P     C    44       0.725  41.846  73.573  1.00  0.00           P  
ATOM   1379  OP1   C    44      -0.650  41.738  73.235  1.00  0.00           O  
ATOM   1380  OP2   C    44       1.073  42.687  74.769  1.00  0.00           O  
ATOM   1381  O5'   C    44       1.423  40.447  73.772  1.00  0.00           O  
ATOM   1382  C5'   C    44       1.169  39.414  72.794  1.00  0.00           C  
ATOM   1383  H5'   C    44       1.297  39.699  71.749  1.00  0.00           H  
ATOM   1384 H5''   C    44       0.141  39.115  72.996  1.00  0.00           H  
ATOM   1385  C4'   C    44       2.055  38.179  72.973  1.00  0.00           C  
ATOM   1386  H4'   C    44       1.814  37.431  72.218  1.00  0.00           H  
ATOM   1387  O4'   C    44       3.415  38.358  73.036  1.00  0.00           O  
ATOM   1388  C1'   C    44       4.028  37.442  73.922  1.00  0.00           C  
ATOM   1389  H1'   C    44       4.428  36.721  73.210  1.00  0.00           H  
ATOM   1390  N1    C    44       5.057  37.998  74.776  1.00  0.00           N  
ATOM   1391  C6    C    44       4.981  39.268  75.248  1.00  0.00           C  
ATOM   1392  H6    C    44       4.144  39.933  75.096  1.00  0.00           H  
ATOM   1393  C5    C    44       5.974  39.792  76.015  1.00  0.00           C  
ATOM   1394  H5    C    44       5.845  40.714  76.563  1.00  0.00           H  
ATOM   1395  C4    C    44       7.040  38.889  76.252  1.00  0.00           C  
ATOM   1396  N4    C    44       7.909  39.207  77.185  1.00  0.00           N  
ATOM   1397  H41   C    44       7.721  40.021  77.752  1.00  0.00           H  
ATOM   1398  H42   C    44       8.628  38.547  77.446  1.00  0.00           H  
ATOM   1399  N3    C    44       7.226  37.698  75.726  1.00  0.00           N  
ATOM   1400  C2    C    44       6.190  37.201  74.985  1.00  0.00           C  
ATOM   1401  O2    C    44       6.221  36.053  74.571  1.00  0.00           O  
ATOM   1402  C3'   C    44       1.708  37.498  74.378  1.00  0.00           C  
ATOM   1403  H3'   C    44       1.561  38.291  75.111  1.00  0.00           H  
ATOM   1404  C2'   C    44       2.961  36.629  74.734  1.00  0.00           C  
ATOM   1405  H2'   C    44       3.138  36.708  75.806  1.00  0.00           H  
ATOM   1406  O2'   C    44       2.859  35.305  74.141  1.00  0.00           O  
ATOM   1407 HO2'   C    44       2.235  34.776  74.643  1.00  0.00           H  
ATOM   1408  O3'   C    44       0.508  36.819  74.193  1.00  0.00           O  
ATOM   1409  P     A    45      -0.351  36.032  75.308  1.00  0.00           P  
ATOM   1410  OP1   A    45      -1.749  35.958  74.844  1.00  0.00           O  
ATOM   1411  OP2   A    45      -0.266  36.674  76.639  1.00  0.00           O  
ATOM   1412  O5'   A    45       0.302  34.598  75.278  1.00  0.00           O  
ATOM   1413  C5'   A    45       0.190  33.758  74.149  1.00  0.00           C  
ATOM   1414  H5'   A    45       0.785  34.119  73.310  1.00  0.00           H  
ATOM   1415 H5''   A    45      -0.869  33.782  73.891  1.00  0.00           H  
ATOM   1416  C4'   A    45       0.677  32.331  74.508  1.00  0.00           C  
ATOM   1417  H4'   A    45       0.487  31.623  73.702  1.00  0.00           H  
ATOM   1418  O4'   A    45       2.049  32.365  74.484  1.00  0.00           O  
ATOM   1419  C1'   A    45       2.602  31.684  75.595  1.00  0.00           C  
ATOM   1420  H1'   A    45       3.329  30.944  75.260  1.00  0.00           H  
ATOM   1421  N9    A    45       3.310  32.650  76.466  1.00  0.00           N  
ATOM   1422  C8    A    45       2.726  33.705  77.143  1.00  0.00           C  
ATOM   1423  H8    A    45       1.664  33.712  77.338  1.00  0.00           H  
ATOM   1424  N7    A    45       3.578  34.575  77.609  1.00  0.00           N  
ATOM   1425  C5    A    45       4.832  34.005  77.308  1.00  0.00           C  
ATOM   1426  C6    A    45       6.158  34.356  77.472  1.00  0.00           C  
ATOM   1427  N6    A    45       6.556  35.535  77.901  1.00  0.00           N  
ATOM   1428  H61   A    45       5.876  36.177  78.281  1.00  0.00           H  
ATOM   1429  H62   A    45       7.543  35.651  78.082  1.00  0.00           H  
ATOM   1430  N1    A    45       7.137  33.561  77.081  1.00  0.00           N  
ATOM   1431  C2    A    45       6.847  32.398  76.521  1.00  0.00           C  
ATOM   1432  H2    A    45       7.641  31.688  76.339  1.00  0.00           H  
ATOM   1433  N3    A    45       5.630  31.941  76.202  1.00  0.00           N  
ATOM   1434  C4    A    45       4.649  32.806  76.624  1.00  0.00           C  
ATOM   1435  C3'   A    45       0.341  31.755  75.822  1.00  0.00           C  
ATOM   1436  H3'   A    45       0.238  32.532  76.579  1.00  0.00           H  
ATOM   1437  C2'   A    45       1.445  30.862  76.323  1.00  0.00           C  
ATOM   1438  H2'   A    45       1.481  31.021  77.401  1.00  0.00           H  
ATOM   1439  O2'   A    45       1.351  29.468  75.793  1.00  0.00           O  
ATOM   1440 HO2'   A    45       0.607  29.121  76.291  1.00  0.00           H  
ATOM   1441  O3'   A    45      -0.926  31.084  75.736  1.00  0.00           O  
ATOM   1442  P     C    46      -1.840  30.831  77.022  1.00  0.00           P  
ATOM   1443  OP1   C    46      -3.101  30.240  76.549  1.00  0.00           O  
ATOM   1444  OP2   C    46      -1.982  32.197  77.587  1.00  0.00           O  
ATOM   1445  O5'   C    46      -1.026  29.825  77.948  1.00  0.00           O  
ATOM   1446  C5'   C    46      -1.246  28.446  77.853  1.00  0.00           C  
ATOM   1447  H5'   C    46      -1.168  28.090  76.825  1.00  0.00           H  
ATOM   1448 H5''   C    46      -2.262  28.267  78.205  1.00  0.00           H  
ATOM   1449  C4'   C    46      -0.272  27.553  78.652  1.00  0.00           C  
ATOM   1450  H4'   C    46      -0.465  26.483  78.585  1.00  0.00           H  
ATOM   1451  O4'   C    46       1.068  27.736  78.200  1.00  0.00           O  
ATOM   1452  C1'   C    46       1.910  27.791  79.396  1.00  0.00           C  
ATOM   1453  H1'   C    46       2.610  26.963  79.288  1.00  0.00           H  
ATOM   1454  N1    C    46       2.696  29.065  79.233  1.00  0.00           N  
ATOM   1455  C6    C    46       4.019  28.868  78.853  1.00  0.00           C  
ATOM   1456  H6    C    46       4.040  27.896  78.383  1.00  0.00           H  
ATOM   1457  C5    C    46       4.972  29.757  79.022  1.00  0.00           C  
ATOM   1458  H5    C    46       5.939  29.548  78.590  1.00  0.00           H  
ATOM   1459  C4    C    46       4.589  31.025  79.543  1.00  0.00           C  
ATOM   1460  N4    C    46       5.485  31.915  79.693  1.00  0.00           N  
ATOM   1461  H41   C    46       6.420  31.725  79.362  1.00  0.00           H  
ATOM   1462  H42   C    46       5.211  32.796  80.105  1.00  0.00           H  
ATOM   1463  N3    C    46       3.377  31.353  79.988  1.00  0.00           N  
ATOM   1464  C2    C    46       2.386  30.375  79.785  1.00  0.00           C  
ATOM   1465  O2    C    46       1.261  30.711  80.117  1.00  0.00           O  
ATOM   1466  C3'   C    46      -0.353  27.979  80.102  1.00  0.00           C  
ATOM   1467  H3'   C    46      -0.456  29.064  80.112  1.00  0.00           H  
ATOM   1468  C2'   C    46       1.040  27.616  80.653  1.00  0.00           C  
ATOM   1469  H2'   C    46       1.281  28.315  81.453  1.00  0.00           H  
ATOM   1470  O2'   C    46       1.129  26.216  81.087  1.00  0.00           O  
ATOM   1471 HO2'   C    46       0.250  26.016  81.419  1.00  0.00           H  
ATOM   1472  O3'   C    46      -1.368  27.313  80.821  1.00  0.00           O  
ATOM   1473  P     U    47      -2.079  28.093  81.941  1.00  0.00           P  
ATOM   1474  OP1   U    47      -2.783  29.247  81.300  1.00  0.00           O  
ATOM   1475  OP2   U    47      -2.888  27.124  82.646  1.00  0.00           O  
ATOM   1476  O5'   U    47      -0.983  28.587  82.973  1.00  0.00           O  
ATOM   1477  C5'   U    47      -1.325  29.436  84.053  1.00  0.00           C  
ATOM   1478  H5'   U    47      -2.285  29.081  84.428  1.00  0.00           H  
ATOM   1479 H5''   U    47      -1.396  30.440  83.636  1.00  0.00           H  
ATOM   1480  C4'   U    47      -0.302  29.365  85.173  1.00  0.00           C  
ATOM   1481  H4'   U    47      -0.775  29.834  86.036  1.00  0.00           H  
ATOM   1482  O4'   U    47      -0.092  28.025  85.445  1.00  0.00           O  
ATOM   1483  C1'   U    47       1.190  27.836  86.011  1.00  0.00           C  
ATOM   1484  H1'   U    47       1.116  27.843  87.098  1.00  0.00           H  
ATOM   1485  N1    U    47       1.680  26.522  85.560  1.00  0.00           N  
ATOM   1486  C6    U    47       1.584  26.100  84.282  1.00  0.00           C  
ATOM   1487  H6    U    47       1.028  26.689  83.568  1.00  0.00           H  
ATOM   1488  C5    U    47       2.145  24.933  83.984  1.00  0.00           C  
ATOM   1489  H5    U    47       2.061  24.612  82.956  1.00  0.00           H  
ATOM   1490  C4    U    47       2.880  24.133  84.905  1.00  0.00           C  
ATOM   1491  O4    U    47       3.325  22.978  84.750  1.00  0.00           O  
ATOM   1492  N3    U    47       3.072  24.692  86.123  1.00  0.00           N  
ATOM   1493  H3    U    47       3.786  24.218  86.659  1.00  0.00           H  
ATOM   1494  C2    U    47       2.399  25.815  86.524  1.00  0.00           C  
ATOM   1495  O2    U    47       2.691  26.307  87.628  1.00  0.00           O  
ATOM   1496  C3'   U    47       1.094  30.020  84.916  1.00  0.00           C  
ATOM   1497  H3'   U    47       1.279  30.182  83.854  1.00  0.00           H  
ATOM   1498  C2'   U    47       2.069  29.034  85.611  1.00  0.00           C  
ATOM   1499  H2'   U    47       2.882  28.686  84.975  1.00  0.00           H  
ATOM   1500  O2'   U    47       2.611  29.631  86.790  1.00  0.00           O  
ATOM   1501 HO2'   U    47       2.257  30.521  86.864  1.00  0.00           H  
ATOM   1502  O3'   U    47       1.093  31.247  85.625  1.00  0.00           O  
ATOM   1503  P     A    48       1.079  32.588  84.769  1.00  0.00           P  
ATOM   1504  OP1   A    48       0.921  33.771  85.646  1.00  0.00           O  
ATOM   1505  OP2   A    48       0.344  32.550  83.492  1.00  0.00           O  
ATOM   1506  O5'   A    48       2.682  32.720  84.394  1.00  0.00           O  
ATOM   1507  C5'   A    48       3.639  33.104  85.424  1.00  0.00           C  
ATOM   1508  H5'   A    48       3.439  32.614  86.377  1.00  0.00           H  
ATOM   1509 H5''   A    48       3.578  34.155  85.707  1.00  0.00           H  
ATOM   1510  C4'   A    48       5.030  32.796  84.885  1.00  0.00           C  
ATOM   1511  H4'   A    48       5.792  33.211  85.544  1.00  0.00           H  
ATOM   1512  O4'   A    48       5.245  31.360  84.892  1.00  0.00           O  
ATOM   1513  C1'   A    48       6.125  30.920  83.907  1.00  0.00           C  
ATOM   1514  H1'   A    48       6.969  30.486  84.444  1.00  0.00           H  
ATOM   1515  N9    A    48       5.464  29.984  82.972  1.00  0.00           N  
ATOM   1516  C8    A    48       4.086  29.905  82.776  1.00  0.00           C  
ATOM   1517  H8    A    48       3.368  30.584  83.214  1.00  0.00           H  
ATOM   1518  N7    A    48       3.624  28.773  82.385  1.00  0.00           N  
ATOM   1519  C5    A    48       4.829  28.135  82.092  1.00  0.00           C  
ATOM   1520  C6    A    48       5.092  26.917  81.496  1.00  0.00           C  
ATOM   1521  N6    A    48       4.153  26.060  81.219  1.00  0.00           N  
ATOM   1522  H61   A    48       3.196  26.356  81.350  1.00  0.00           H  
ATOM   1523  H62   A    48       4.441  25.217  80.743  1.00  0.00           H  
ATOM   1524  N1    A    48       6.317  26.453  81.203  1.00  0.00           N  
ATOM   1525  C2    A    48       7.355  27.194  81.675  1.00  0.00           C  
ATOM   1526  H2    A    48       8.311  26.748  81.447  1.00  0.00           H  
ATOM   1527  N3    A    48       7.272  28.372  82.298  1.00  0.00           N  
ATOM   1528  C4    A    48       5.922  28.879  82.367  1.00  0.00           C  
ATOM   1529  C3'   A    48       5.343  33.160  83.457  1.00  0.00           C  
ATOM   1530  H3'   A    48       4.516  32.786  82.854  1.00  0.00           H  
ATOM   1531  C2'   A    48       6.521  32.213  83.152  1.00  0.00           C  
ATOM   1532  H2'   A    48       6.486  32.050  82.075  1.00  0.00           H  
ATOM   1533  O2'   A    48       7.721  32.829  83.530  1.00  0.00           O  
ATOM   1534 HO2'   A    48       8.139  33.354  82.844  1.00  0.00           H  
ATOM   1535  O3'   A    48       5.564  34.468  83.227  1.00  0.00           O  
ATOM   1536  P     G    49       5.815  35.109  81.786  1.00  0.00           P  
ATOM   1537  OP1   G    49       5.649  36.547  82.058  1.00  0.00           O  
ATOM   1538  OP2   G    49       4.942  34.487  80.783  1.00  0.00           O  
ATOM   1539  O5'   G    49       7.325  34.746  81.458  1.00  0.00           O  
ATOM   1540  C5'   G    49       8.388  35.450  82.118  1.00  0.00           C  
ATOM   1541  H5'   G    49       8.287  35.225  83.180  1.00  0.00           H  
ATOM   1542 H5''   G    49       8.175  36.513  82.013  1.00  0.00           H  
ATOM   1543  C4'   G    49       9.756  35.143  81.427  1.00  0.00           C  
ATOM   1544  H4'   G    49      10.453  35.827  81.910  1.00  0.00           H  
ATOM   1545  O4'   G    49      10.240  33.841  81.846  1.00  0.00           O  
ATOM   1546  C1'   G    49      10.758  33.188  80.743  1.00  0.00           C  
ATOM   1547  H1'   G    49      11.731  32.755  80.972  1.00  0.00           H  
ATOM   1548  N9    G    49       9.842  32.093  80.343  1.00  0.00           N  
ATOM   1549  C8    G    49       8.751  32.121  79.513  1.00  0.00           C  
ATOM   1550  H8    G    49       8.268  33.016  79.150  1.00  0.00           H  
ATOM   1551  N7    G    49       8.217  30.960  79.195  1.00  0.00           N  
ATOM   1552  C5    G    49       9.180  30.091  79.732  1.00  0.00           C  
ATOM   1553  C6    G    49       9.312  28.666  79.545  1.00  0.00           C  
ATOM   1554  O6    G    49       8.624  27.857  78.904  1.00  0.00           O  
ATOM   1555  N1    G    49      10.263  28.115  80.334  1.00  0.00           N  
ATOM   1556  H1    G    49      10.485  27.137  80.217  1.00  0.00           H  
ATOM   1557  C2    G    49      11.089  28.797  81.076  1.00  0.00           C  
ATOM   1558  N2    G    49      11.894  28.080  81.781  1.00  0.00           N  
ATOM   1559  H21   G    49      11.618  27.136  82.010  1.00  0.00           H  
ATOM   1560  H22   G    49      12.575  28.570  82.343  1.00  0.00           H  
ATOM   1561  N3    G    49      11.052  30.160  81.285  1.00  0.00           N  
ATOM   1562  C4    G    49      10.063  30.735  80.565  1.00  0.00           C  
ATOM   1563  C3'   G    49       9.857  35.329  79.919  1.00  0.00           C  
ATOM   1564  H3'   G    49       8.960  35.049  79.366  1.00  0.00           H  
ATOM   1565  C2'   G    49      10.860  34.190  79.614  1.00  0.00           C  
ATOM   1566  H2'   G    49      10.767  33.732  78.629  1.00  0.00           H  
ATOM   1567  O2'   G    49      12.206  34.658  79.774  1.00  0.00           O  
ATOM   1568 HO2'   G    49      12.452  34.903  78.879  1.00  0.00           H  
ATOM   1569  O3'   G    49      10.412  36.489  79.499  1.00  0.00           O  
ATOM   1570  P     U    50      10.544  36.912  77.999  1.00  0.00           P  
ATOM   1571  OP1   U    50      10.654  38.341  77.986  1.00  0.00           O  
ATOM   1572  OP2   U    50       9.314  36.307  77.319  1.00  0.00           O  
ATOM   1573  O5'   U    50      11.849  36.197  77.321  1.00  0.00           O  
ATOM   1574  C5'   U    50      13.154  36.694  77.487  1.00  0.00           C  
ATOM   1575  H5'   U    50      13.298  36.825  78.560  1.00  0.00           H  
ATOM   1576 H5''   U    50      13.265  37.669  77.013  1.00  0.00           H  
ATOM   1577  C4'   U    50      14.298  35.775  77.008  1.00  0.00           C  
ATOM   1578  H4'   U    50      15.278  36.156  77.293  1.00  0.00           H  
ATOM   1579  O4'   U    50      14.148  34.386  77.479  1.00  0.00           O  
ATOM   1580  C1'   U    50      15.087  33.646  76.782  1.00  0.00           C  
ATOM   1581  H1'   U    50      16.065  33.674  77.263  1.00  0.00           H  
ATOM   1582  N1    U    50      14.595  32.226  76.775  1.00  0.00           N  
ATOM   1583  C6    U    50      13.786  31.718  77.751  1.00  0.00           C  
ATOM   1584  H6    U    50      13.296  32.411  78.420  1.00  0.00           H  
ATOM   1585  C5    U    50      13.597  30.382  78.071  1.00  0.00           C  
ATOM   1586  H5    U    50      12.906  29.993  78.804  1.00  0.00           H  
ATOM   1587  C4    U    50      14.273  29.337  77.247  1.00  0.00           C  
ATOM   1588  O4    U    50      14.049  28.155  77.225  1.00  0.00           O  
ATOM   1589  N3    U    50      15.120  29.885  76.305  1.00  0.00           N  
ATOM   1590  H3    U    50      15.499  29.237  75.630  1.00  0.00           H  
ATOM   1591  C2    U    50      15.298  31.228  76.040  1.00  0.00           C  
ATOM   1592  O2    U    50      16.104  31.519  75.171  1.00  0.00           O  
ATOM   1593  C3'   U    50      14.265  35.583  75.493  1.00  0.00           C  
ATOM   1594  H3'   U    50      13.280  35.170  75.272  1.00  0.00           H  
ATOM   1595  C2'   U    50      15.193  34.355  75.369  1.00  0.00           C  
ATOM   1596  H2'   U    50      14.824  33.724  74.561  1.00  0.00           H  
ATOM   1597  O2'   U    50      16.540  34.714  75.169  1.00  0.00           O  
ATOM   1598 HO2'   U    50      16.507  35.405  74.503  1.00  0.00           H  
ATOM   1599  O3'   U    50      14.728  36.640  74.717  1.00  0.00           O  
ATOM   1600  P     A    51      13.900  37.258  73.493  1.00  0.00           P  
ATOM   1601  OP1   A    51      14.659  38.297  72.872  1.00  0.00           O  
ATOM   1602  OP2   A    51      12.655  37.636  74.109  1.00  0.00           O  
ATOM   1603  O5'   A    51      13.682  36.030  72.602  1.00  0.00           O  
ATOM   1604  C5'   A    51      14.800  35.398  71.989  1.00  0.00           C  
ATOM   1605  H5'   A    51      15.429  35.263  72.868  1.00  0.00           H  
ATOM   1606 H5''   A    51      15.383  35.961  71.260  1.00  0.00           H  
ATOM   1607  C4'   A    51      14.455  34.083  71.373  1.00  0.00           C  
ATOM   1608  H4'   A    51      15.302  33.720  70.792  1.00  0.00           H  
ATOM   1609  O4'   A    51      14.158  33.043  72.347  1.00  0.00           O  
ATOM   1610  C1'   A    51      12.933  32.350  71.862  1.00  0.00           C  
ATOM   1611  H1'   A    51      13.267  31.695  71.057  1.00  0.00           H  
ATOM   1612  N9    A    51      12.345  31.561  72.956  1.00  0.00           N  
ATOM   1613  C8    A    51      12.263  30.203  73.032  1.00  0.00           C  
ATOM   1614  H8    A    51      12.612  29.542  72.253  1.00  0.00           H  
ATOM   1615  N7    A    51      11.522  29.725  74.032  1.00  0.00           N  
ATOM   1616  C5    A    51      11.096  30.871  74.698  1.00  0.00           C  
ATOM   1617  C6    A    51      10.381  31.161  75.886  1.00  0.00           C  
ATOM   1618  N6    A    51       9.904  30.252  76.665  1.00  0.00           N  
ATOM   1619  H61   A    51       9.956  29.313  76.296  1.00  0.00           H  
ATOM   1620  H62   A    51       9.449  30.545  77.518  1.00  0.00           H  
ATOM   1621  N1    A    51      10.299  32.396  76.386  1.00  0.00           N  
ATOM   1622  C2    A    51      10.875  33.309  75.678  1.00  0.00           C  
ATOM   1623  H2    A    51      10.847  34.284  76.142  1.00  0.00           H  
ATOM   1624  N3    A    51      11.485  33.245  74.517  1.00  0.00           N  
ATOM   1625  C4    A    51      11.656  31.996  74.091  1.00  0.00           C  
ATOM   1626  C3'   A    51      13.229  34.174  70.454  1.00  0.00           C  
ATOM   1627  H3'   A    51      12.995  35.225  70.289  1.00  0.00           H  
ATOM   1628  C2'   A    51      12.136  33.431  71.270  1.00  0.00           C  
ATOM   1629  H2'   A    51      11.958  34.154  72.066  1.00  0.00           H  
ATOM   1630  O2'   A    51      10.971  33.042  70.475  1.00  0.00           O  
ATOM   1631 HO2'   A    51      11.281  32.630  69.666  1.00  0.00           H  
ATOM   1632  O3'   A    51      13.409  33.463  69.284  1.00  0.00           O  
ATOM   1633  P     C    52      13.832  34.172  67.934  1.00  0.00           P  
ATOM   1634  OP1   C    52      14.012  33.184  66.903  1.00  0.00           O  
ATOM   1635  OP2   C    52      14.884  35.116  68.156  1.00  0.00           O  
ATOM   1636  O5'   C    52      12.547  35.027  67.532  1.00  0.00           O  
ATOM   1637  C5'   C    52      11.340  34.377  67.018  1.00  0.00           C  
ATOM   1638  H5'   C    52      10.968  33.668  67.758  1.00  0.00           H  
ATOM   1639 H5''   C    52      11.711  33.921  66.100  1.00  0.00           H  
ATOM   1640  C4'   C    52      10.280  35.447  66.578  1.00  0.00           C  
ATOM   1641  H4'   C    52       9.682  35.118  65.728  1.00  0.00           H  
ATOM   1642  O4'   C    52       9.465  35.804  67.649  1.00  0.00           O  
ATOM   1643  C1'   C    52       9.234  37.249  67.602  1.00  0.00           C  
ATOM   1644  H1'   C    52       8.163  37.440  67.664  1.00  0.00           H  
ATOM   1645  N1    C    52       9.926  38.003  68.681  1.00  0.00           N  
ATOM   1646  C6    C    52      10.835  37.288  69.434  1.00  0.00           C  
ATOM   1647  H6    C    52      11.127  36.296  69.121  1.00  0.00           H  
ATOM   1648  C5    C    52      11.343  37.794  70.549  1.00  0.00           C  
ATOM   1649  H5    C    52      12.061  37.272  71.163  1.00  0.00           H  
ATOM   1650  C4    C    52      10.996  39.091  70.900  1.00  0.00           C  
ATOM   1651  N4    C    52      11.449  39.542  71.939  1.00  0.00           N  
ATOM   1652  H41   C    52      11.936  38.823  72.455  1.00  0.00           H  
ATOM   1653  H42   C    52      11.025  40.342  72.386  1.00  0.00           H  
ATOM   1654  N3    C    52      10.240  39.876  70.194  1.00  0.00           N  
ATOM   1655  C2    C    52       9.630  39.313  69.074  1.00  0.00           C  
ATOM   1656  O2    C    52       8.747  39.958  68.491  1.00  0.00           O  
ATOM   1657  C3'   C    52      10.774  36.684  65.902  1.00  0.00           C  
ATOM   1658  H3'   C    52      11.655  36.975  66.474  1.00  0.00           H  
ATOM   1659  C2'   C    52       9.641  37.620  66.175  1.00  0.00           C  
ATOM   1660  H2'   C    52      10.052  38.630  66.167  1.00  0.00           H  
ATOM   1661  O2'   C    52       8.591  37.307  65.209  1.00  0.00           O  
ATOM   1662 HO2'   C    52       8.873  37.390  64.295  1.00  0.00           H  
ATOM   1663  O3'   C    52      11.273  36.480  64.595  1.00  0.00           O  
ATOM   1664  P     U    53      12.257  37.467  63.865  1.00  0.00           P  
ATOM   1665  OP1   U    53      12.219  37.075  62.441  1.00  0.00           O  
ATOM   1666  OP2   U    53      13.576  37.373  64.554  1.00  0.00           O  
ATOM   1667  O5'   U    53      11.692  39.006  64.099  1.00  0.00           O  
ATOM   1668  C5'   U    53      10.687  39.480  63.271  1.00  0.00           C  
ATOM   1669  H5'   U    53       9.846  38.788  63.233  1.00  0.00           H  
ATOM   1670 H5''   U    53      11.149  39.531  62.285  1.00  0.00           H  
ATOM   1671  C4'   U    53      10.076  40.864  63.731  1.00  0.00           C  
ATOM   1672  H4'   U    53       9.134  40.976  63.196  1.00  0.00           H  
ATOM   1673  O4'   U    53       9.703  40.969  65.052  1.00  0.00           O  
ATOM   1674  C1'   U    53      10.017  42.238  65.643  1.00  0.00           C  
ATOM   1675  H1'   U    53       9.094  42.696  65.997  1.00  0.00           H  
ATOM   1676  N1    U    53      11.042  42.194  66.763  1.00  0.00           N  
ATOM   1677  C6    U    53      11.817  41.074  66.994  1.00  0.00           C  
ATOM   1678  H6    U    53      11.880  40.381  66.168  1.00  0.00           H  
ATOM   1679  C5    U    53      12.560  40.949  68.109  1.00  0.00           C  
ATOM   1680  H5    U    53      13.115  40.037  68.273  1.00  0.00           H  
ATOM   1681  C4    U    53      12.502  41.898  69.197  1.00  0.00           C  
ATOM   1682  O4    U    53      13.097  41.818  70.237  1.00  0.00           O  
ATOM   1683  N3    U    53      11.729  42.971  68.912  1.00  0.00           N  
ATOM   1684  H3    U    53      11.911  43.713  69.572  1.00  0.00           H  
ATOM   1685  C2    U    53      11.014  43.194  67.776  1.00  0.00           C  
ATOM   1686  O2    U    53      10.534  44.305  67.561  1.00  0.00           O  
ATOM   1687  C3'   U    53      10.904  42.122  63.368  1.00  0.00           C  
ATOM   1688  H3'   U    53      11.923  41.781  63.552  1.00  0.00           H  
ATOM   1689  C2'   U    53      10.453  43.116  64.463  1.00  0.00           C  
ATOM   1690  H2'   U    53      11.292  43.724  64.800  1.00  0.00           H  
ATOM   1691  O2'   U    53       9.417  43.965  64.048  1.00  0.00           O  
ATOM   1692 HO2'   U    53       9.458  44.850  64.418  1.00  0.00           H  
ATOM   1693  O3'   U    53      10.816  42.588  62.039  1.00  0.00           O  
ATOM   1694  P     G    54      11.964  43.329  61.377  1.00  0.00           P  
ATOM   1695  OP1   G    54      11.433  43.686  60.055  1.00  0.00           O  
ATOM   1696  OP2   G    54      13.178  42.515  61.457  1.00  0.00           O  
ATOM   1697  O5'   G    54      12.226  44.666  62.296  1.00  0.00           O  
ATOM   1698  C5'   G    54      11.357  45.769  62.215  1.00  0.00           C  
ATOM   1699  H5'   G    54      10.298  45.521  62.285  1.00  0.00           H  
ATOM   1700 H5''   G    54      11.421  46.096  61.177  1.00  0.00           H  
ATOM   1701  C4'   G    54      11.615  46.835  63.294  1.00  0.00           C  
ATOM   1702  H4'   G    54      11.003  47.718  63.114  1.00  0.00           H  
ATOM   1703  O4'   G    54      11.371  46.258  64.595  1.00  0.00           O  
ATOM   1704  C1'   G    54      12.215  46.945  65.514  1.00  0.00           C  
ATOM   1705  H1'   G    54      11.572  47.486  66.208  1.00  0.00           H  
ATOM   1706  N9    G    54      13.100  46.039  66.350  1.00  0.00           N  
ATOM   1707  C8    G    54      13.558  44.759  66.181  1.00  0.00           C  
ATOM   1708  H8    G    54      13.275  44.099  65.373  1.00  0.00           H  
ATOM   1709  N7    G    54      14.397  44.329  67.121  1.00  0.00           N  
ATOM   1710  C5    G    54      14.456  45.320  68.048  1.00  0.00           C  
ATOM   1711  C6    G    54      15.301  45.518  69.205  1.00  0.00           C  
ATOM   1712  O6    G    54      16.020  44.653  69.679  1.00  0.00           O  
ATOM   1713  N1    G    54      15.209  46.768  69.832  1.00  0.00           N  
ATOM   1714  H1    G    54      15.759  47.051  70.631  1.00  0.00           H  
ATOM   1715  C2    G    54      14.425  47.727  69.306  1.00  0.00           C  
ATOM   1716  N2    G    54      14.464  48.872  69.962  1.00  0.00           N  
ATOM   1717  H21   G    54      14.240  49.744  69.505  1.00  0.00           H  
ATOM   1718  H22   G    54      14.948  49.014  70.837  1.00  0.00           H  
ATOM   1719  N3    G    54      13.743  47.629  68.056  1.00  0.00           N  
ATOM   1720  C4    G    54      13.738  46.354  67.575  1.00  0.00           C  
ATOM   1721  C3'   G    54      13.081  47.259  63.410  1.00  0.00           C  
ATOM   1722  H3'   G    54      13.673  46.345  63.444  1.00  0.00           H  
ATOM   1723  C2'   G    54      13.102  47.885  64.776  1.00  0.00           C  
ATOM   1724  H2'   G    54      14.095  48.128  65.152  1.00  0.00           H  
ATOM   1725  O2'   G    54      12.404  49.125  64.641  1.00  0.00           O  
ATOM   1726 HO2'   G    54      12.217  49.550  65.481  1.00  0.00           H  
ATOM   1727  O3'   G    54      13.413  47.951  62.221  1.00  0.00           O  
ATOM   1728  P     A    55      15.020  48.058  61.857  1.00  0.00           P  
ATOM   1729  OP1   A    55      15.067  48.573  60.459  1.00  0.00           O  
ATOM   1730  OP2   A    55      15.642  46.787  62.165  1.00  0.00           O  
ATOM   1731  O5'   A    55      15.679  49.153  62.805  1.00  0.00           O  
ATOM   1732  C5'   A    55      15.153  50.514  62.859  1.00  0.00           C  
ATOM   1733  H5'   A    55      14.072  50.440  62.971  1.00  0.00           H  
ATOM   1734 H5''   A    55      15.478  50.999  61.938  1.00  0.00           H  
ATOM   1735  C4'   A    55      15.623  51.297  64.028  1.00  0.00           C  
ATOM   1736  H4'   A    55      15.179  52.292  64.008  1.00  0.00           H  
ATOM   1737  O4'   A    55      15.276  50.602  65.254  1.00  0.00           O  
ATOM   1738  C1'   A    55      16.273  50.970  66.225  1.00  0.00           C  
ATOM   1739  H1'   A    55      15.896  51.576  67.049  1.00  0.00           H  
ATOM   1740  N9    A    55      16.731  49.739  66.907  1.00  0.00           N  
ATOM   1741  C8    A    55      16.651  48.396  66.580  1.00  0.00           C  
ATOM   1742  H8    A    55      16.261  48.082  65.623  1.00  0.00           H  
ATOM   1743  N7    A    55      17.191  47.600  67.374  1.00  0.00           N  
ATOM   1744  C5    A    55      17.636  48.423  68.374  1.00  0.00           C  
ATOM   1745  C6    A    55      18.352  48.190  69.557  1.00  0.00           C  
ATOM   1746  N6    A    55      18.549  46.960  70.023  1.00  0.00           N  
ATOM   1747  H61   A    55      18.129  46.211  69.492  1.00  0.00           H  
ATOM   1748  H62   A    55      18.961  46.909  70.944  1.00  0.00           H  
ATOM   1749  N1    A    55      18.805  49.242  70.300  1.00  0.00           N  
ATOM   1750  C2    A    55      18.399  50.474  69.961  1.00  0.00           C  
ATOM   1751  H2    A    55      18.740  51.305  70.560  1.00  0.00           H  
ATOM   1752  N3    A    55      17.618  50.793  68.893  1.00  0.00           N  
ATOM   1753  C4    A    55      17.337  49.748  68.106  1.00  0.00           C  
ATOM   1754  C3'   A    55      17.123  51.380  64.051  1.00  0.00           C  
ATOM   1755  H3'   A    55      17.539  50.373  64.093  1.00  0.00           H  
ATOM   1756  C2'   A    55      17.384  51.722  65.488  1.00  0.00           C  
ATOM   1757  H2'   A    55      18.350  51.310  65.778  1.00  0.00           H  
ATOM   1758  O2'   A    55      17.255  53.088  65.746  1.00  0.00           O  
ATOM   1759 HO2'   A    55      17.616  53.505  64.961  1.00  0.00           H  
ATOM   1760  O3'   A    55      17.895  52.255  63.289  1.00  0.00           O  
ATOM   1761  P     U    56      19.375  51.868  62.922  1.00  0.00           P  
ATOM   1762  OP1   U    56      19.886  52.906  62.026  1.00  0.00           O  
ATOM   1763  OP2   U    56      19.447  50.505  62.365  1.00  0.00           O  
ATOM   1764  O5'   U    56      20.207  51.815  64.258  1.00  0.00           O  
ATOM   1765  C5'   U    56      20.643  53.048  64.836  1.00  0.00           C  
ATOM   1766  H5'   U    56      19.758  53.644  65.060  1.00  0.00           H  
ATOM   1767 H5''   U    56      21.270  53.654  64.182  1.00  0.00           H  
ATOM   1768  C4'   U    56      21.262  52.860  66.105  1.00  0.00           C  
ATOM   1769  H4'   U    56      21.483  53.863  66.470  1.00  0.00           H  
ATOM   1770  O4'   U    56      20.465  52.136  67.006  1.00  0.00           O  
ATOM   1771  C1'   U    56      21.277  51.482  67.952  1.00  0.00           C  
ATOM   1772  H1'   U    56      21.242  51.957  68.932  1.00  0.00           H  
ATOM   1773  N1    U    56      21.148  49.971  68.051  1.00  0.00           N  
ATOM   1774  C6    U    56      20.557  49.254  67.061  1.00  0.00           C  
ATOM   1775  H6    U    56      20.273  49.711  66.125  1.00  0.00           H  
ATOM   1776  C5    U    56      20.507  47.918  67.159  1.00  0.00           C  
ATOM   1777  H5    U    56      20.060  47.299  66.395  1.00  0.00           H  
ATOM   1778  C4    U    56      21.208  47.230  68.237  1.00  0.00           C  
ATOM   1779  O4    U    56      21.409  45.991  68.324  1.00  0.00           O  
ATOM   1780  N3    U    56      21.684  48.106  69.203  1.00  0.00           N  
ATOM   1781  H3    U    56      21.912  47.654  70.076  1.00  0.00           H  
ATOM   1782  C2    U    56      21.680  49.438  69.198  1.00  0.00           C  
ATOM   1783  O2    U    56      22.142  50.068  70.106  1.00  0.00           O  
ATOM   1784  C3'   U    56      22.619  52.201  66.020  1.00  0.00           C  
ATOM   1785  H3'   U    56      22.468  51.336  65.375  1.00  0.00           H  
ATOM   1786  C2'   U    56      22.702  51.736  67.458  1.00  0.00           C  
ATOM   1787  H2'   U    56      23.330  50.864  67.638  1.00  0.00           H  
ATOM   1788  O2'   U    56      23.160  52.738  68.398  1.00  0.00           O  
ATOM   1789 HO2'   U    56      23.882  52.472  68.973  1.00  0.00           H  
ATOM   1790  O3'   U    56      23.708  52.973  65.672  1.00  0.00           O  
ATOM   1791  P     G    57      25.189  52.279  65.603  1.00  0.00           P  
ATOM   1792  OP1   G    57      26.161  53.237  65.024  1.00  0.00           O  
ATOM   1793  OP2   G    57      24.924  51.030  64.936  1.00  0.00           O  
ATOM   1794  O5'   G    57      25.731  51.851  67.094  1.00  0.00           O  
ATOM   1795  C5'   G    57      26.270  52.838  67.931  1.00  0.00           C  
ATOM   1796  H5'   G    57      25.640  53.722  68.027  1.00  0.00           H  
ATOM   1797 H5''   G    57      27.288  53.096  67.637  1.00  0.00           H  
ATOM   1798  C4'   G    57      26.432  52.308  69.350  1.00  0.00           C  
ATOM   1799  H4'   G    57      26.699  53.156  69.980  1.00  0.00           H  
ATOM   1800  O4'   G    57      25.263  51.687  69.907  1.00  0.00           O  
ATOM   1801  C1'   G    57      25.725  50.520  70.638  1.00  0.00           C  
ATOM   1802  H1'   G    57      25.499  50.616  71.701  1.00  0.00           H  
ATOM   1803  N9    G    57      25.281  49.248  70.011  1.00  0.00           N  
ATOM   1804  C8    G    57      25.089  48.881  68.709  1.00  0.00           C  
ATOM   1805  H8    G    57      25.368  49.516  67.881  1.00  0.00           H  
ATOM   1806  N7    G    57      24.641  47.682  68.522  1.00  0.00           N  
ATOM   1807  C5    G    57      24.599  47.143  69.804  1.00  0.00           C  
ATOM   1808  C6    G    57      24.127  45.877  70.346  1.00  0.00           C  
ATOM   1809  O6    G    57      23.772  44.817  69.759  1.00  0.00           O  
ATOM   1810  N1    G    57      24.250  45.743  71.703  1.00  0.00           N  
ATOM   1811  H1    G    57      23.949  44.863  72.096  1.00  0.00           H  
ATOM   1812  C2    G    57      24.650  46.777  72.495  1.00  0.00           C  
ATOM   1813  N2    G    57      24.858  46.452  73.756  1.00  0.00           N  
ATOM   1814  H21   G    57      25.209  47.228  74.300  1.00  0.00           H  
ATOM   1815  H22   G    57      25.111  45.532  74.087  1.00  0.00           H  
ATOM   1816  N3    G    57      24.976  47.931  72.100  1.00  0.00           N  
ATOM   1817  C4    G    57      24.998  48.117  70.733  1.00  0.00           C  
ATOM   1818  C3'   G    57      27.609  51.391  69.462  1.00  0.00           C  
ATOM   1819  H3'   G    57      27.604  50.760  68.573  1.00  0.00           H  
ATOM   1820  C2'   G    57      27.255  50.618  70.664  1.00  0.00           C  
ATOM   1821  H2'   G    57      27.697  49.641  70.466  1.00  0.00           H  
ATOM   1822  O2'   G    57      27.686  51.260  71.776  1.00  0.00           O  
ATOM   1823 HO2'   G    57      28.202  52.049  71.594  1.00  0.00           H  
ATOM   1824  O3'   G    57      28.857  52.055  69.652  1.00  0.00           O  
ATOM   1825  P     U    58      30.220  51.199  69.401  1.00  0.00           P  
ATOM   1826  OP1   U    58      31.340  52.137  69.678  1.00  0.00           O  
ATOM   1827  OP2   U    58      30.081  50.684  68.089  1.00  0.00           O  
ATOM   1828  O5'   U    58      30.273  49.984  70.415  1.00  0.00           O  
ATOM   1829  C5'   U    58      30.651  50.149  71.814  1.00  0.00           C  
ATOM   1830  H5'   U    58      30.297  51.110  72.188  1.00  0.00           H  
ATOM   1831 H5''   U    58      31.708  50.403  71.894  1.00  0.00           H  
ATOM   1832  C4'   U    58      30.196  48.944  72.716  1.00  0.00           C  
ATOM   1833  H4'   U    58      30.260  49.272  73.754  1.00  0.00           H  
ATOM   1834  O4'   U    58      28.894  48.364  72.465  1.00  0.00           O  
ATOM   1835  C1'   U    58      28.953  46.957  72.596  1.00  0.00           C  
ATOM   1836  H1'   U    58      28.173  46.716  73.318  1.00  0.00           H  
ATOM   1837  N1    U    58      28.622  46.340  71.243  1.00  0.00           N  
ATOM   1838  C6    U    58      28.962  46.921  70.040  1.00  0.00           C  
ATOM   1839  H6    U    58      29.538  47.834  70.048  1.00  0.00           H  
ATOM   1840  C5    U    58      28.495  46.362  68.906  1.00  0.00           C  
ATOM   1841  H5    U    58      28.640  46.786  67.923  1.00  0.00           H  
ATOM   1842  C4    U    58      27.770  45.138  68.923  1.00  0.00           C  
ATOM   1843  O4    U    58      27.323  44.511  67.887  1.00  0.00           O  
ATOM   1844  N3    U    58      27.454  44.681  70.139  1.00  0.00           N  
ATOM   1845  H3    U    58      27.010  43.780  70.251  1.00  0.00           H  
ATOM   1846  C2    U    58      27.846  45.194  71.314  1.00  0.00           C  
ATOM   1847  O2    U    58      27.524  44.624  72.363  1.00  0.00           O  
ATOM   1848  C3'   U    58      31.069  47.678  72.573  1.00  0.00           C  
ATOM   1849  H3'   U    58      31.264  47.503  71.515  1.00  0.00           H  
ATOM   1850  C2'   U    58      30.302  46.534  73.121  1.00  0.00           C  
ATOM   1851  H2'   U    58      30.568  45.572  72.682  1.00  0.00           H  
ATOM   1852  O2'   U    58      30.223  46.668  74.553  1.00  0.00           O  
ATOM   1853 HO2'   U    58      30.995  47.091  74.936  1.00  0.00           H  
ATOM   1854  O3'   U    58      32.324  47.739  73.203  1.00  0.00           O  
ATOM   1855  P     C    59      33.516  46.812  72.880  1.00  0.00           P  
ATOM   1856  OP1   C    59      34.610  47.279  73.717  1.00  0.00           O  
ATOM   1857  OP2   C    59      33.665  46.803  71.365  1.00  0.00           O  
ATOM   1858  O5'   C    59      33.182  45.343  73.278  1.00  0.00           O  
ATOM   1859  C5'   C    59      33.304  44.893  74.588  1.00  0.00           C  
ATOM   1860  H5'   C    59      32.593  45.428  75.218  1.00  0.00           H  
ATOM   1861 H5''   C    59      34.334  45.058  74.903  1.00  0.00           H  
ATOM   1862  C4'   C    59      33.022  43.459  74.666  1.00  0.00           C  
ATOM   1863  H4'   C    59      33.201  43.123  75.688  1.00  0.00           H  
ATOM   1864  O4'   C    59      31.667  43.132  74.366  1.00  0.00           O  
ATOM   1865  C1'   C    59      31.592  41.967  73.592  1.00  0.00           C  
ATOM   1866  H1'   C    59      30.871  41.361  74.140  1.00  0.00           H  
ATOM   1867  N1    C    59      31.181  42.124  72.192  1.00  0.00           N  
ATOM   1868  C6    C    59      31.466  43.187  71.376  1.00  0.00           C  
ATOM   1869  H6    C    59      32.124  43.946  71.773  1.00  0.00           H  
ATOM   1870  C5    C    59      30.825  43.266  70.137  1.00  0.00           C  
ATOM   1871  H5    C    59      31.064  44.031  69.412  1.00  0.00           H  
ATOM   1872  C4    C    59      29.980  42.209  69.723  1.00  0.00           C  
ATOM   1873  N4    C    59      29.316  42.343  68.632  1.00  0.00           N  
ATOM   1874  H41   C    59      28.793  41.527  68.349  1.00  0.00           H  
ATOM   1875  H42   C    59      29.411  43.108  67.979  1.00  0.00           H  
ATOM   1876  N3    C    59      29.716  41.115  70.449  1.00  0.00           N  
ATOM   1877  C2    C    59      30.410  41.030  71.621  1.00  0.00           C  
ATOM   1878  O2    C    59      30.292  40.003  72.302  1.00  0.00           O  
ATOM   1879  C3'   C    59      33.840  42.529  73.743  1.00  0.00           C  
ATOM   1880  H3'   C    59      33.884  43.013  72.767  1.00  0.00           H  
ATOM   1881  C2'   C    59      32.944  41.334  73.574  1.00  0.00           C  
ATOM   1882  H2'   C    59      33.232  40.832  72.650  1.00  0.00           H  
ATOM   1883  O2'   C    59      33.051  40.485  74.718  1.00  0.00           O  
ATOM   1884 HO2'   C    59      33.965  40.473  75.009  1.00  0.00           H  
ATOM   1885  O3'   C    59      35.141  42.245  74.175  1.00  0.00           O  
ATOM   1886  P     G    60      36.382  42.311  73.119  1.00  0.00           P  
ATOM   1887  OP1   G    60      37.657  42.287  73.887  1.00  0.00           O  
ATOM   1888  OP2   G    60      36.175  43.394  72.166  1.00  0.00           O  
ATOM   1889  O5'   G    60      36.185  40.974  72.340  1.00  0.00           O  
ATOM   1890  C5'   G    60      36.572  39.802  72.954  1.00  0.00           C  
ATOM   1891  H5'   G    60      35.995  39.749  73.877  1.00  0.00           H  
ATOM   1892 H5''   G    60      37.628  39.800  73.225  1.00  0.00           H  
ATOM   1893  C4'   G    60      36.278  38.540  72.216  1.00  0.00           C  
ATOM   1894  H4'   G    60      36.514  37.668  72.825  1.00  0.00           H  
ATOM   1895  O4'   G    60      34.911  38.559  71.974  1.00  0.00           O  
ATOM   1896  C1'   G    60      34.689  38.028  70.677  1.00  0.00           C  
ATOM   1897  H1'   G    60      34.045  37.150  70.739  1.00  0.00           H  
ATOM   1898  N9    G    60      33.974  39.011  69.883  1.00  0.00           N  
ATOM   1899  C8    G    60      34.241  40.377  69.732  1.00  0.00           C  
ATOM   1900  H8    G    60      34.967  40.919  70.320  1.00  0.00           H  
ATOM   1901  N7    G    60      33.369  40.919  68.905  1.00  0.00           N  
ATOM   1902  C5    G    60      32.639  39.863  68.400  1.00  0.00           C  
ATOM   1903  C6    G    60      31.599  39.823  67.414  1.00  0.00           C  
ATOM   1904  O6    G    60      31.258  40.672  66.537  1.00  0.00           O  
ATOM   1905  N1    G    60      31.092  38.576  67.182  1.00  0.00           N  
ATOM   1906  H1    G    60      30.482  38.494  66.381  1.00  0.00           H  
ATOM   1907  C2    G    60      31.512  37.445  67.837  1.00  0.00           C  
ATOM   1908  N2    G    60      31.142  36.236  67.457  1.00  0.00           N  
ATOM   1909  H21   G    60      30.566  36.133  66.634  1.00  0.00           H  
ATOM   1910  H22   G    60      31.537  35.386  67.833  1.00  0.00           H  
ATOM   1911  N3    G    60      32.472  37.491  68.754  1.00  0.00           N  
ATOM   1912  C4    G    60      33.050  38.686  68.953  1.00  0.00           C  
ATOM   1913  C3'   G    60      36.968  38.465  70.832  1.00  0.00           C  
ATOM   1914  H3'   G    60      36.936  39.420  70.308  1.00  0.00           H  
ATOM   1915  C2'   G    60      36.034  37.571  70.058  1.00  0.00           C  
ATOM   1916  H2'   G    60      36.100  37.713  68.979  1.00  0.00           H  
ATOM   1917  O2'   G    60      36.253  36.173  70.418  1.00  0.00           O  
ATOM   1918 HO2'   G    60      36.815  35.821  69.723  1.00  0.00           H  
ATOM   1919  O3'   G    60      38.306  37.959  70.921  1.00  0.00           O  
ATOM   1920  P     U    61      39.227  37.671  69.607  1.00  0.00           P  
ATOM   1921  OP1   U    61      40.630  37.577  69.995  1.00  0.00           O  
ATOM   1922  OP2   U    61      38.915  38.568  68.408  1.00  0.00           O  
ATOM   1923  O5'   U    61      38.811  36.151  69.192  1.00  0.00           O  
ATOM   1924  C5'   U    61      39.284  35.028  69.987  1.00  0.00           C  
ATOM   1925  H5'   U    61      39.039  35.090  71.048  1.00  0.00           H  
ATOM   1926 H5''   U    61      40.366  35.016  69.858  1.00  0.00           H  
ATOM   1927  C4'   U    61      38.759  33.727  69.384  1.00  0.00           C  
ATOM   1928  H4'   U    61      39.114  32.832  69.894  1.00  0.00           H  
ATOM   1929  O4'   U    61      37.361  33.895  69.303  1.00  0.00           O  
ATOM   1930  C1'   U    61      36.868  33.133  68.183  1.00  0.00           C  
ATOM   1931  H1'   U    61      36.265  32.285  68.510  1.00  0.00           H  
ATOM   1932  N1    U    61      35.997  34.046  67.259  1.00  0.00           N  
ATOM   1933  C6    U    61      36.537  35.274  66.826  1.00  0.00           C  
ATOM   1934  H6    U    61      37.454  35.670  67.236  1.00  0.00           H  
ATOM   1935  C5    U    61      35.775  36.045  66.013  1.00  0.00           C  
ATOM   1936  H5    U    61      36.110  36.989  65.608  1.00  0.00           H  
ATOM   1937  C4    U    61      34.524  35.619  65.399  1.00  0.00           C  
ATOM   1938  O4    U    61      33.829  36.256  64.598  1.00  0.00           O  
ATOM   1939  N3    U    61      34.119  34.317  65.805  1.00  0.00           N  
ATOM   1940  H3    U    61      33.226  33.944  65.513  1.00  0.00           H  
ATOM   1941  C2    U    61      34.815  33.542  66.724  1.00  0.00           C  
ATOM   1942  O2    U    61      34.289  32.450  67.009  1.00  0.00           O  
ATOM   1943  C3'   U    61      39.220  33.546  67.930  1.00  0.00           C  
ATOM   1944  H3'   U    61      39.224  34.481  67.371  1.00  0.00           H  
ATOM   1945  C2'   U    61      38.094  32.649  67.431  1.00  0.00           C  
ATOM   1946  H2'   U    61      37.960  32.896  66.378  1.00  0.00           H  
ATOM   1947  O2'   U    61      38.428  31.227  67.707  1.00  0.00           O  
ATOM   1948 HO2'   U    61      39.369  31.252  67.896  1.00  0.00           H  
ATOM   1949  O3'   U    61      40.496  32.929  67.943  1.00  0.00           O  
ATOM   1950  P     A    62      41.296  32.747  66.616  1.00  0.00           P  
ATOM   1951  OP1   A    62      41.963  33.941  66.065  1.00  0.00           O  
ATOM   1952  OP2   A    62      40.500  31.905  65.567  1.00  0.00           O  
ATOM   1953  O5'   A    62      42.504  31.781  67.162  1.00  0.00           O  
ATOM   1954  C5'   A    62      43.472  32.287  68.110  1.00  0.00           C  
ATOM   1955  H5'   A    62      43.064  32.763  69.002  1.00  0.00           H  
ATOM   1956 H5''   A    62      44.115  33.032  67.642  1.00  0.00           H  
ATOM   1957  C4'   A    62      44.351  31.063  68.639  1.00  0.00           C  
ATOM   1958  H4'   A    62      45.121  31.433  69.316  1.00  0.00           H  
ATOM   1959  O4'   A    62      43.578  30.024  69.249  1.00  0.00           O  
ATOM   1960  C1'   A    62      43.623  28.861  68.453  1.00  0.00           C  
ATOM   1961  H1'   A    62      43.644  27.970  69.080  1.00  0.00           H  
ATOM   1962  N9    A    62      42.370  28.603  67.727  1.00  0.00           N  
ATOM   1963  C8    A    62      41.957  29.115  66.580  1.00  0.00           C  
ATOM   1964  H8    A    62      42.582  29.679  65.904  1.00  0.00           H  
ATOM   1965  N7    A    62      40.708  28.820  66.273  1.00  0.00           N  
ATOM   1966  C5    A    62      40.227  28.093  67.420  1.00  0.00           C  
ATOM   1967  C6    A    62      39.032  27.563  67.926  1.00  0.00           C  
ATOM   1968  N6    A    62      37.922  27.610  67.292  1.00  0.00           N  
ATOM   1969  H61   A    62      37.799  28.365  66.632  1.00  0.00           H  
ATOM   1970  H62   A    62      37.078  27.179  67.640  1.00  0.00           H  
ATOM   1971  N1    A    62      38.995  26.953  69.105  1.00  0.00           N  
ATOM   1972  C2    A    62      40.064  26.909  69.835  1.00  0.00           C  
ATOM   1973  H2    A    62      39.932  26.294  70.713  1.00  0.00           H  
ATOM   1974  N3    A    62      41.277  27.398  69.513  1.00  0.00           N  
ATOM   1975  C4    A    62      41.294  27.959  68.268  1.00  0.00           C  
ATOM   1976  C3'   A    62      45.054  30.441  67.405  1.00  0.00           C  
ATOM   1977  H3'   A    62      44.591  30.745  66.467  1.00  0.00           H  
ATOM   1978  C2'   A    62      44.868  28.961  67.622  1.00  0.00           C  
ATOM   1979  H2'   A    62      44.877  28.410  66.682  1.00  0.00           H  
ATOM   1980  O2'   A    62      45.876  28.444  68.455  1.00  0.00           O  
ATOM   1981 HO2'   A    62      46.509  29.165  68.408  1.00  0.00           H  
ATOM   1982  O3'   A    62      46.457  30.738  67.508  1.00  0.00           O  
ATOM   1983  P     U    63      47.212  31.380  66.278  1.00  0.00           P  
ATOM   1984  OP1   U    63      48.587  31.663  66.811  1.00  0.00           O  
ATOM   1985  OP2   U    63      46.415  32.621  65.898  1.00  0.00           O  
ATOM   1986  O5'   U    63      47.354  30.440  64.980  1.00  0.00           O  
ATOM   1987  C5'   U    63      48.176  29.269  65.148  1.00  0.00           C  
ATOM   1988  H5'   U    63      48.099  28.786  66.123  1.00  0.00           H  
ATOM   1989 H5''   U    63      49.219  29.548  65.295  1.00  0.00           H  
ATOM   1990  C4'   U    63      48.126  28.316  64.003  1.00  0.00           C  
ATOM   1991  H4'   U    63      48.645  27.383  64.226  1.00  0.00           H  
ATOM   1992  O4'   U    63      46.758  28.056  63.737  1.00  0.00           O  
ATOM   1993  C1'   U    63      46.410  28.549  62.454  1.00  0.00           C  
ATOM   1994  H1'   U    63      46.445  27.738  61.727  1.00  0.00           H  
ATOM   1995  N1    U    63      44.994  28.931  62.740  1.00  0.00           N  
ATOM   1996  C6    U    63      44.630  30.127  63.442  1.00  0.00           C  
ATOM   1997  H6    U    63      45.340  30.921  63.622  1.00  0.00           H  
ATOM   1998  C5    U    63      43.362  30.491  63.697  1.00  0.00           C  
ATOM   1999  H5    U    63      43.069  31.465  64.061  1.00  0.00           H  
ATOM   2000  C4    U    63      42.241  29.679  63.110  1.00  0.00           C  
ATOM   2001  O4    U    63      41.088  29.949  63.097  1.00  0.00           O  
ATOM   2002  N3    U    63      42.659  28.544  62.404  1.00  0.00           N  
ATOM   2003  H3    U    63      42.021  28.091  61.765  1.00  0.00           H  
ATOM   2004  C2    U    63      43.984  28.156  62.156  1.00  0.00           C  
ATOM   2005  O2    U    63      44.203  27.292  61.355  1.00  0.00           O  
ATOM   2006  C3'   U    63      48.658  29.030  62.677  1.00  0.00           C  
ATOM   2007  H3'   U    63      49.317  29.873  62.884  1.00  0.00           H  
ATOM   2008  C2'   U    63      47.405  29.663  62.050  1.00  0.00           C  
ATOM   2009  H2'   U    63      47.109  30.554  62.604  1.00  0.00           H  
ATOM   2010  O2'   U    63      47.477  29.786  60.719  1.00  0.00           O  
ATOM   2011 HO2'   U    63      48.132  29.138  60.451  1.00  0.00           H  
ATOM   2012  O3'   U    63      49.198  28.050  61.703  1.00  0.00           O  
ATOM   2013  P     A    64      50.671  28.103  61.262  1.00  0.00           P  
ATOM   2014  OP1   A    64      51.534  28.659  62.329  1.00  0.00           O  
ATOM   2015  OP2   A    64      51.044  26.780  60.826  1.00  0.00           O  
ATOM   2016  O5'   A    64      50.941  29.081  60.146  1.00  0.00           O  
ATOM   2017  C5'   A    64      50.773  28.739  58.735  1.00  0.00           C  
ATOM   2018  H5'   A    64      49.772  28.307  58.725  1.00  0.00           H  
ATOM   2019 H5''   A    64      51.587  28.059  58.483  1.00  0.00           H  
ATOM   2020  C4'   A    64      50.824  29.972  57.799  1.00  0.00           C  
ATOM   2021  H4'   A    64      50.759  29.538  56.801  1.00  0.00           H  
ATOM   2022  O4'   A    64      49.691  30.867  57.977  1.00  0.00           O  
ATOM   2023  C1'   A    64      50.227  32.084  58.462  1.00  0.00           C  
ATOM   2024  H1'   A    64      49.616  32.834  57.960  1.00  0.00           H  
ATOM   2025  N9    A    64      50.027  32.226  59.918  1.00  0.00           N  
ATOM   2026  C8    A    64      50.891  32.123  61.034  1.00  0.00           C  
ATOM   2027  H8    A    64      51.912  31.782  60.949  1.00  0.00           H  
ATOM   2028  N7    A    64      50.364  32.409  62.208  1.00  0.00           N  
ATOM   2029  C5    A    64      49.021  32.776  61.864  1.00  0.00           C  
ATOM   2030  C6    A    64      47.924  33.317  62.610  1.00  0.00           C  
ATOM   2031  N6    A    64      47.943  33.667  63.880  1.00  0.00           N  
ATOM   2032  H61   A    64      48.766  33.485  64.437  1.00  0.00           H  
ATOM   2033  H62   A    64      47.138  34.061  64.345  1.00  0.00           H  
ATOM   2034  N1    A    64      46.846  33.709  61.988  1.00  0.00           N  
ATOM   2035  C2    A    64      46.786  33.454  60.737  1.00  0.00           C  
ATOM   2036  H2    A    64      45.905  33.802  60.217  1.00  0.00           H  
ATOM   2037  N3    A    64      47.693  33.031  59.911  1.00  0.00           N  
ATOM   2038  C4    A    64      48.833  32.602  60.487  1.00  0.00           C  
ATOM   2039  C3'   A    64      52.071  30.708  57.972  1.00  0.00           C  
ATOM   2040  H3'   A    64      52.624  30.535  58.896  1.00  0.00           H  
ATOM   2041  C2'   A    64      51.664  32.182  57.978  1.00  0.00           C  
ATOM   2042  H2'   A    64      52.148  32.852  58.688  1.00  0.00           H  
ATOM   2043  O2'   A    64      51.603  32.839  56.676  1.00  0.00           O  
ATOM   2044 HO2'   A    64      51.192  32.212  56.076  1.00  0.00           H  
ATOM   2045  O3'   A    64      52.981  30.487  56.946  1.00  0.00           O  
ATOM   2046  P     C    65      53.821  29.187  56.737  1.00  0.00           P  
ATOM   2047  OP1   C    65      54.412  28.872  58.027  1.00  0.00           O  
ATOM   2048  OP2   C    65      54.672  29.386  55.575  1.00  0.00           O  
ATOM   2049  O5'   C    65      52.841  27.994  56.331  1.00  0.00           O  
ATOM   2050  C5'   C    65      53.352  26.666  56.062  1.00  0.00           C  
ATOM   2051  H5'   C    65      53.825  26.214  56.933  1.00  0.00           H  
ATOM   2052 H5''   C    65      54.129  26.775  55.305  1.00  0.00           H  
ATOM   2053  C4'   C    65      52.161  25.856  55.503  1.00  0.00           C  
ATOM   2054  H4'   C    65      52.451  24.884  55.105  1.00  0.00           H  
ATOM   2055  O4'   C    65      51.166  25.632  56.520  1.00  0.00           O  
ATOM   2056  C1'   C    65      49.860  25.676  55.871  1.00  0.00           C  
ATOM   2057  H1'   C    65      49.649  24.767  55.307  1.00  0.00           H  
ATOM   2058  N1    C    65      48.770  25.715  56.861  1.00  0.00           N  
ATOM   2059  C6    C    65      48.139  26.911  57.174  1.00  0.00           C  
ATOM   2060  H6    C    65      48.438  27.849  56.732  1.00  0.00           H  
ATOM   2061  C5    C    65      47.219  26.948  58.181  1.00  0.00           C  
ATOM   2062  H5    C    65      46.738  27.863  58.492  1.00  0.00           H  
ATOM   2063  C4    C    65      46.920  25.747  58.840  1.00  0.00           C  
ATOM   2064  N4    C    65      45.961  25.643  59.662  1.00  0.00           N  
ATOM   2065  H41   C    65      45.581  26.455  60.126  1.00  0.00           H  
ATOM   2066  H42   C    65      45.720  24.697  59.921  1.00  0.00           H  
ATOM   2067  N3    C    65      47.514  24.600  58.491  1.00  0.00           N  
ATOM   2068  C2    C    65      48.490  24.552  57.570  1.00  0.00           C  
ATOM   2069  O2    C    65      48.987  23.454  57.408  1.00  0.00           O  
ATOM   2070  C3'   C    65      51.464  26.605  54.338  1.00  0.00           C  
ATOM   2071  H3'   C    65      51.852  27.590  54.080  1.00  0.00           H  
ATOM   2072  C2'   C    65      49.973  26.776  54.820  1.00  0.00           C  
ATOM   2073  H2'   C    65      49.828  27.720  55.345  1.00  0.00           H  
ATOM   2074  O2'   C    65      49.014  26.623  53.824  1.00  0.00           O  
ATOM   2075 HO2'   C    65      49.139  27.269  53.126  1.00  0.00           H  
ATOM   2076  O3'   C    65      51.510  25.791  53.137  1.00  0.00           O  
ATOM   2077  P     A    66      52.692  26.004  51.996  1.00  0.00           P  
ATOM   2078  OP1   A    66      53.473  24.743  52.088  1.00  0.00           O  
ATOM   2079  OP2   A    66      53.391  27.256  52.128  1.00  0.00           O  
ATOM   2080  O5'   A    66      51.900  26.010  50.640  1.00  0.00           O  
ATOM   2081  C5'   A    66      51.110  24.928  50.230  1.00  0.00           C  
ATOM   2082  H5'   A    66      50.219  24.868  50.856  1.00  0.00           H  
ATOM   2083 H5''   A    66      51.666  23.996  50.335  1.00  0.00           H  
ATOM   2084  C4'   A    66      50.620  25.182  48.818  1.00  0.00           C  
ATOM   2085  H4'   A    66      49.817  24.465  48.649  1.00  0.00           H  
ATOM   2086  O4'   A    66      50.145  26.469  48.606  1.00  0.00           O  
ATOM   2087  C1'   A    66      49.938  26.625  47.164  1.00  0.00           C  
ATOM   2088  H1'   A    66      48.876  26.643  46.919  1.00  0.00           H  
ATOM   2089  N9    A    66      50.626  27.818  46.728  1.00  0.00           N  
ATOM   2090  C8    A    66      51.506  28.671  47.395  1.00  0.00           C  
ATOM   2091  H8    A    66      51.834  28.475  48.406  1.00  0.00           H  
ATOM   2092  N7    A    66      51.919  29.722  46.751  1.00  0.00           N  
ATOM   2093  C5    A    66      51.211  29.592  45.536  1.00  0.00           C  
ATOM   2094  C6    A    66      51.119  30.497  44.445  1.00  0.00           C  
ATOM   2095  N6    A    66      51.600  31.670  44.317  1.00  0.00           N  
ATOM   2096  H61   A    66      52.207  32.100  44.999  1.00  0.00           H  
ATOM   2097  H62   A    66      51.256  32.141  43.492  1.00  0.00           H  
ATOM   2098  N1    A    66      50.323  30.177  43.455  1.00  0.00           N  
ATOM   2099  C2    A    66      49.641  29.037  43.533  1.00  0.00           C  
ATOM   2100  H2    A    66      49.109  28.931  42.598  1.00  0.00           H  
ATOM   2101  N3    A    66      49.674  28.081  44.464  1.00  0.00           N  
ATOM   2102  C4    A    66      50.465  28.443  45.520  1.00  0.00           C  
ATOM   2103  C3'   A    66      51.669  25.016  47.693  1.00  0.00           C  
ATOM   2104  H3'   A    66      52.451  25.771  47.775  1.00  0.00           H  
ATOM   2105  C2'   A    66      50.754  25.513  46.535  1.00  0.00           C  
ATOM   2106  H2'   A    66      51.330  25.861  45.678  1.00  0.00           H  
ATOM   2107  O2'   A    66      49.757  24.544  46.127  1.00  0.00           O  
ATOM   2108 HO2'   A    66      49.569  24.514  45.186  1.00  0.00           H  
ATOM   2109  O3'   A    66      52.165  23.702  47.456  1.00  0.00           O  
ATOM   2110  P     G    67      53.657  23.587  46.698  1.00  0.00           P  
ATOM   2111  OP1   G    67      53.871  22.178  46.308  1.00  0.00           O  
ATOM   2112  OP2   G    67      54.662  24.243  47.563  1.00  0.00           O  
ATOM   2113  O5'   G    67      53.510  24.361  45.290  1.00  0.00           O  
ATOM   2114  C5'   G    67      52.649  23.872  44.288  1.00  0.00           C  
ATOM   2115  H5'   G    67      51.651  23.629  44.652  1.00  0.00           H  
ATOM   2116 H5''   G    67      53.141  22.953  43.970  1.00  0.00           H  
ATOM   2117  C4'   G    67      52.678  24.945  43.202  1.00  0.00           C  
ATOM   2118  H4'   G    67      51.913  24.591  42.512  1.00  0.00           H  
ATOM   2119  O4'   G    67      52.246  26.269  43.615  1.00  0.00           O  
ATOM   2120  C1'   G    67      52.959  27.240  42.883  1.00  0.00           C  
ATOM   2121  H1'   G    67      52.246  27.976  42.512  1.00  0.00           H  
ATOM   2122  N9    G    67      53.900  27.939  43.808  1.00  0.00           N  
ATOM   2123  C8    G    67      54.325  27.510  45.038  1.00  0.00           C  
ATOM   2124  H8    G    67      54.168  26.551  45.509  1.00  0.00           H  
ATOM   2125  N7    G    67      55.129  28.380  45.662  1.00  0.00           N  
ATOM   2126  C5    G    67      55.193  29.444  44.746  1.00  0.00           C  
ATOM   2127  C6    G    67      55.904  30.672  44.850  1.00  0.00           C  
ATOM   2128  O6    G    67      56.764  31.038  45.674  1.00  0.00           O  
ATOM   2129  N1    G    67      55.634  31.586  43.839  1.00  0.00           N  
ATOM   2130  H1    G    67      56.037  32.511  43.896  1.00  0.00           H  
ATOM   2131  C2    G    67      54.840  31.262  42.789  1.00  0.00           C  
ATOM   2132  N2    G    67      54.719  32.110  41.810  1.00  0.00           N  
ATOM   2133  H21   G    67      54.046  31.785  41.131  1.00  0.00           H  
ATOM   2134  H22   G    67      55.189  33.003  41.767  1.00  0.00           H  
ATOM   2135  N3    G    67      54.251  30.083  42.638  1.00  0.00           N  
ATOM   2136  C4    G    67      54.419  29.224  43.708  1.00  0.00           C  
ATOM   2137  C3'   G    67      54.041  25.124  42.521  1.00  0.00           C  
ATOM   2138  H3'   G    67      54.825  25.245  43.269  1.00  0.00           H  
ATOM   2139  C2'   G    67      53.700  26.452  41.767  1.00  0.00           C  
ATOM   2140  H2'   G    67      54.634  26.951  41.505  1.00  0.00           H  
ATOM   2141  O2'   G    67      52.854  26.301  40.650  1.00  0.00           O  
ATOM   2142 HO2'   G    67      53.034  27.023  40.043  1.00  0.00           H  
ATOM   2143  O3'   G    67      54.419  24.100  41.697  1.00  0.00           O  
ATOM   2144  P     G    68      55.915  24.093  41.153  1.00  0.00           P  
ATOM   2145  OP1   G    68      55.965  22.982  40.141  1.00  0.00           O  
ATOM   2146  OP2   G    68      56.769  24.195  42.328  1.00  0.00           O  
ATOM   2147  O5'   G    68      56.025  25.466  40.357  1.00  0.00           O  
ATOM   2148  C5'   G    68      55.455  25.625  39.063  1.00  0.00           C  
ATOM   2149  H5'   G    68      54.372  25.525  38.989  1.00  0.00           H  
ATOM   2150 H5''   G    68      55.883  24.848  38.430  1.00  0.00           H  
ATOM   2151  C4'   G    68      55.889  27.009  38.543  1.00  0.00           C  
ATOM   2152  H4'   G    68      55.464  27.186  37.555  1.00  0.00           H  
ATOM   2153  O4'   G    68      55.516  28.020  39.430  1.00  0.00           O  
ATOM   2154  C1'   G    68      56.395  29.129  39.399  1.00  0.00           C  
ATOM   2155  H1'   G    68      55.866  30.070  39.251  1.00  0.00           H  
ATOM   2156  N9    G    68      57.154  29.333  40.654  1.00  0.00           N  
ATOM   2157  C8    G    68      57.402  28.459  41.686  1.00  0.00           C  
ATOM   2158  H8    G    68      57.129  27.415  41.652  1.00  0.00           H  
ATOM   2159  N7    G    68      58.026  28.970  42.703  1.00  0.00           N  
ATOM   2160  C5    G    68      58.450  30.245  42.172  1.00  0.00           C  
ATOM   2161  C6    G    68      59.298  31.239  42.753  1.00  0.00           C  
ATOM   2162  O6    G    68      59.986  31.315  43.827  1.00  0.00           O  
ATOM   2163  N1    G    68      59.538  32.233  41.832  1.00  0.00           N  
ATOM   2164  H1    G    68      60.144  32.947  42.212  1.00  0.00           H  
ATOM   2165  C2    G    68      58.821  32.509  40.716  1.00  0.00           C  
ATOM   2166  N2    G    68      59.006  33.621  40.049  1.00  0.00           N  
ATOM   2167  H21   G    68      58.548  33.939  39.207  1.00  0.00           H  
ATOM   2168  H22   G    68      59.631  34.303  40.454  1.00  0.00           H  
ATOM   2169  N3    G    68      58.080  31.548  40.079  1.00  0.00           N  
ATOM   2170  C4    G    68      57.943  30.418  40.917  1.00  0.00           C  
ATOM   2171  C3'   G    68      57.374  27.274  38.270  1.00  0.00           C  
ATOM   2172  H3'   G    68      57.901  26.916  39.154  1.00  0.00           H  
ATOM   2173  C2'   G    68      57.338  28.833  38.226  1.00  0.00           C  
ATOM   2174  H2'   G    68      58.319  29.263  38.428  1.00  0.00           H  
ATOM   2175  O2'   G    68      56.732  29.415  37.059  1.00  0.00           O  
ATOM   2176 HO2'   G    68      55.962  28.927  36.758  1.00  0.00           H  
ATOM   2177  O3'   G    68      57.921  26.782  37.045  1.00  0.00           O  
ATOM   2178  P     G    69      59.455  26.662  36.752  1.00  0.00           P  
ATOM   2179  OP1   G    69      59.725  26.002  35.442  1.00  0.00           O  
ATOM   2180  OP2   G    69      60.132  26.138  37.941  1.00  0.00           O  
ATOM   2181  O5'   G    69      60.086  28.048  36.558  1.00  0.00           O  
ATOM   2182  C5'   G    69      59.613  28.893  35.456  1.00  0.00           C  
ATOM   2183  H5'   G    69      58.540  28.956  35.271  1.00  0.00           H  
ATOM   2184 H5''   G    69      60.025  28.532  34.514  1.00  0.00           H  
ATOM   2185  C4'   G    69      60.027  30.301  35.672  1.00  0.00           C  
ATOM   2186  H4'   G    69      59.670  30.976  34.894  1.00  0.00           H  
ATOM   2187  O4'   G    69      59.650  30.777  36.934  1.00  0.00           O  
ATOM   2188  C1'   G    69      60.581  31.616  37.611  1.00  0.00           C  
ATOM   2189  H1'   G    69      60.200  32.608  37.853  1.00  0.00           H  
ATOM   2190  N9    G    69      61.250  30.901  38.780  1.00  0.00           N  
ATOM   2191  C8    G    69      61.135  29.606  39.204  1.00  0.00           C  
ATOM   2192  H8    G    69      60.626  28.840  38.638  1.00  0.00           H  
ATOM   2193  N7    G    69      61.490  29.470  40.476  1.00  0.00           N  
ATOM   2194  C5    G    69      62.098  30.646  40.798  1.00  0.00           C  
ATOM   2195  C6    G    69      62.791  31.137  42.041  1.00  0.00           C  
ATOM   2196  O6    G    69      62.963  30.590  43.080  1.00  0.00           O  
ATOM   2197  N1    G    69      63.129  32.502  41.983  1.00  0.00           N  
ATOM   2198  H1    G    69      63.507  33.102  42.701  1.00  0.00           H  
ATOM   2199  C2    G    69      63.132  33.142  40.801  1.00  0.00           C  
ATOM   2200  N2    G    69      63.705  34.353  40.743  1.00  0.00           N  
ATOM   2201  H21   G    69      63.631  34.918  39.910  1.00  0.00           H  
ATOM   2202  H22   G    69      64.355  34.573  41.483  1.00  0.00           H  
ATOM   2203  N3    G    69      62.386  32.801  39.715  1.00  0.00           N  
ATOM   2204  C4    G    69      61.970  31.507  39.781  1.00  0.00           C  
ATOM   2205  C3'   G    69      61.532  30.523  35.698  1.00  0.00           C  
ATOM   2206  H3'   G    69      61.956  29.619  36.135  1.00  0.00           H  
ATOM   2207  C2'   G    69      61.696  31.751  36.562  1.00  0.00           C  
ATOM   2208  H2'   G    69      62.734  31.741  36.893  1.00  0.00           H  
ATOM   2209  O2'   G    69      61.482  32.878  35.716  1.00  0.00           O  
ATOM   2210 HO2'   G    69      61.765  32.745  34.808  1.00  0.00           H  
ATOM   2211  O3'   G    69      62.255  30.605  34.375  1.00  0.00           O  
ATOM   2212  P     C    70      63.579  29.825  34.141  1.00  0.00           P  
ATOM   2213  OP1   C    70      64.006  29.914  32.679  1.00  0.00           O  
ATOM   2214  OP2   C    70      63.448  28.450  34.763  1.00  0.00           O  
ATOM   2215  O5'   C    70      64.457  30.772  35.096  1.00  0.00           O  
ATOM   2216  C5'   C    70      65.056  32.026  34.622  1.00  0.00           C  
ATOM   2217  H5'   C    70      64.291  32.717  34.268  1.00  0.00           H  
ATOM   2218 H5''   C    70      65.737  31.762  33.813  1.00  0.00           H  
ATOM   2219  C4'   C    70      65.884  32.734  35.696  1.00  0.00           C  
ATOM   2220  H4'   C    70      66.181  33.717  35.329  1.00  0.00           H  
ATOM   2221  O4'   C    70      65.068  32.874  36.944  1.00  0.00           O  
ATOM   2222  C1'   C    70      65.979  32.893  38.091  1.00  0.00           C  
ATOM   2223  H1'   C    70      65.794  33.777  38.702  1.00  0.00           H  
ATOM   2224  N1    C    70      65.936  31.759  39.086  1.00  0.00           N  
ATOM   2225  C6    C    70      65.145  30.661  38.768  1.00  0.00           C  
ATOM   2226  H6    C    70      64.629  30.603  37.821  1.00  0.00           H  
ATOM   2227  C5    C    70      64.877  29.725  39.684  1.00  0.00           C  
ATOM   2228  H5    C    70      64.210  28.936  39.367  1.00  0.00           H  
ATOM   2229  C4    C    70      65.502  29.904  40.893  1.00  0.00           C  
ATOM   2230  N4    C    70      65.385  29.079  41.891  1.00  0.00           N  
ATOM   2231  H41   C    70      64.728  28.314  41.947  1.00  0.00           H  
ATOM   2232  H42   C    70      65.863  29.386  42.726  1.00  0.00           H  
ATOM   2233  N3    C    70      66.150  30.994  41.220  1.00  0.00           N  
ATOM   2234  C2    C    70      66.386  31.938  40.357  1.00  0.00           C  
ATOM   2235  O2    C    70      67.091  32.913  40.672  1.00  0.00           O  
ATOM   2236  C3'   C    70      67.079  32.037  36.127  1.00  0.00           C  
ATOM   2237  H3'   C    70      66.902  30.984  36.346  1.00  0.00           H  
ATOM   2238  C2'   C    70      67.347  32.905  37.422  1.00  0.00           C  
ATOM   2239  H2'   C    70      68.075  32.352  38.017  1.00  0.00           H  
ATOM   2240  O2'   C    70      67.836  34.237  37.110  1.00  0.00           O  
ATOM   2241 HO2'   C    70      68.067  34.552  37.987  1.00  0.00           H  
ATOM   2242  O3'   C    70      68.090  32.168  35.200  1.00  0.00           O  
ATOM   2243  P     U    71      69.445  31.368  35.271  1.00  0.00           P  
ATOM   2244  OP1   U    71      70.458  31.897  34.369  1.00  0.00           O  
ATOM   2245  OP2   U    71      69.071  29.946  35.059  1.00  0.00           O  
ATOM   2246  O5'   U    71      69.988  31.419  36.747  1.00  0.00           O  
ATOM   2247  C5'   U    71      70.874  32.451  37.135  1.00  0.00           C  
ATOM   2248  H5'   U    71      70.396  33.430  37.178  1.00  0.00           H  
ATOM   2249 H5''   U    71      71.796  32.313  36.571  1.00  0.00           H  
ATOM   2250  C4'   U    71      71.341  32.245  38.635  1.00  0.00           C  
ATOM   2251  H4'   U    71      71.977  33.094  38.884  1.00  0.00           H  
ATOM   2252  O4'   U    71      70.151  32.078  39.470  1.00  0.00           O  
ATOM   2253  C1'   U    71      70.426  31.246  40.571  1.00  0.00           C  
ATOM   2254  H1'   U    71      70.465  31.730  41.547  1.00  0.00           H  
ATOM   2255  N1    U    71      69.479  30.130  40.616  1.00  0.00           N  
ATOM   2256  C6    U    71      68.954  29.666  39.386  1.00  0.00           C  
ATOM   2257  H6    U    71      68.926  30.283  38.500  1.00  0.00           H  
ATOM   2258  C5    U    71      68.311  28.454  39.266  1.00  0.00           C  
ATOM   2259  H5    U    71      67.918  28.113  38.319  1.00  0.00           H  
ATOM   2260  C4    U    71      68.129  27.640  40.451  1.00  0.00           C  
ATOM   2261  O4    U    71      67.696  26.485  40.445  1.00  0.00           O  
ATOM   2262  N3    U    71      68.650  28.169  41.643  1.00  0.00           N  
ATOM   2263  H3    U    71      68.361  27.721  42.501  1.00  0.00           H  
ATOM   2264  C2    U    71      69.224  29.429  41.768  1.00  0.00           C  
ATOM   2265  O2    U    71      69.684  29.794  42.823  1.00  0.00           O  
ATOM   2266  C3'   U    71      72.047  30.915  38.838  1.00  0.00           C  
ATOM   2267  H3'   U    71      71.659  30.143  38.173  1.00  0.00           H  
ATOM   2268  C2'   U    71      71.805  30.649  40.357  1.00  0.00           C  
ATOM   2269  H2'   U    71      71.850  29.568  40.488  1.00  0.00           H  
ATOM   2270  O2'   U    71      72.775  31.296  41.188  1.00  0.00           O  
ATOM   2271 HO2'   U    71      73.626  31.473  40.781  1.00  0.00           H  
ATOM   2272  O3'   U    71      73.445  30.948  38.488  1.00  0.00           O  
ATOM   2273  P     U    72      74.446  29.698  38.518  1.00  0.00           P  
ATOM   2274  OP1   U    72      75.676  30.136  37.782  1.00  0.00           O  
ATOM   2275  OP2   U    72      73.664  28.519  38.074  1.00  0.00           O  
ATOM   2276  O5'   U    72      74.772  29.589  40.008  1.00  0.00           O  
ATOM   2277  C5'   U    72      75.811  30.276  40.540  1.00  0.00           C  
ATOM   2278  H5'   U    72      75.641  31.352  40.577  1.00  0.00           H  
ATOM   2279 H5''   U    72      76.706  30.055  39.958  1.00  0.00           H  
ATOM   2280  C4'   U    72      76.012  29.833  41.989  1.00  0.00           C  
ATOM   2281  H4'   U    72      76.574  30.587  42.540  1.00  0.00           H  
ATOM   2282  O4'   U    72      74.822  29.551  42.772  1.00  0.00           O  
ATOM   2283  C1'   U    72      75.052  28.444  43.580  1.00  0.00           C  
ATOM   2284  H1'   U    72      74.950  28.892  44.569  1.00  0.00           H  
ATOM   2285  N1    U    72      73.989  27.355  43.546  1.00  0.00           N  
ATOM   2286  C6    U    72      73.427  27.051  42.378  1.00  0.00           C  
ATOM   2287  H6    U    72      73.909  27.269  41.436  1.00  0.00           H  
ATOM   2288  C5    U    72      72.246  26.296  42.319  1.00  0.00           C  
ATOM   2289  H5    U    72      71.887  26.175  41.308  1.00  0.00           H  
ATOM   2290  C4    U    72      71.543  25.866  43.543  1.00  0.00           C  
ATOM   2291  O4    U    72      70.495  25.214  43.645  1.00  0.00           O  
ATOM   2292  N3    U    72      72.245  26.141  44.678  1.00  0.00           N  
ATOM   2293  H3    U    72      71.786  25.878  45.539  1.00  0.00           H  
ATOM   2294  C2    U    72      73.427  26.863  44.748  1.00  0.00           C  
ATOM   2295  O2    U    72      73.930  27.023  45.854  1.00  0.00           O  
ATOM   2296  C3'   U    72      76.705  28.457  41.991  1.00  0.00           C  
ATOM   2297  H3'   U    72      76.282  27.801  41.231  1.00  0.00           H  
ATOM   2298  C2'   U    72      76.475  27.934  43.350  1.00  0.00           C  
ATOM   2299  H2'   U    72      76.636  26.857  43.389  1.00  0.00           H  
ATOM   2300  O2'   U    72      77.355  28.564  44.310  1.00  0.00           O  
ATOM   2301 HO2'   U    72      77.156  28.148  45.152  1.00  0.00           H  
ATOM   2302  O3'   U    72      78.063  28.657  41.601  1.00  0.00           O  
ATOM   2303  P     U    73      78.859  27.420  41.087  1.00  0.00           P  
ATOM   2304  OP1   U    73      80.216  27.870  40.777  1.00  0.00           O  
ATOM   2305  OP2   U    73      78.063  26.878  39.873  1.00  0.00           O  
ATOM   2306  O5'   U    73      78.938  26.388  42.334  1.00  0.00           O  
ATOM   2307  C5'   U    73      79.801  26.661  43.420  1.00  0.00           C  
ATOM   2308  H5'   U    73      79.640  27.690  43.743  1.00  0.00           H  
ATOM   2309 H5''   U    73      80.803  26.551  43.007  1.00  0.00           H  
ATOM   2310  C4'   U    73      79.468  25.746  44.560  1.00  0.00           C  
ATOM   2311  H4'   U    73      80.171  25.965  45.364  1.00  0.00           H  
ATOM   2312  O4'   U    73      78.107  25.792  44.967  1.00  0.00           O  
ATOM   2313  C1'   U    73      77.699  24.460  45.347  1.00  0.00           C  
ATOM   2314  H1'   U    73      77.273  24.560  46.346  1.00  0.00           H  
ATOM   2315  N1    U    73      76.490  24.089  44.562  1.00  0.00           N  
ATOM   2316  C6    U    73      76.488  24.364  43.256  1.00  0.00           C  
ATOM   2317  H6    U    73      77.312  24.823  42.730  1.00  0.00           H  
ATOM   2318  C5    U    73      75.411  24.067  42.463  1.00  0.00           C  
ATOM   2319  H5    U    73      75.535  24.353  41.429  1.00  0.00           H  
ATOM   2320  C4    U    73      74.209  23.505  43.061  1.00  0.00           C  
ATOM   2321  O4    U    73      73.192  23.216  42.453  1.00  0.00           O  
ATOM   2322  N3    U    73      74.291  23.264  44.395  1.00  0.00           N  
ATOM   2323  H3    U    73      73.452  22.966  44.873  1.00  0.00           H  
ATOM   2324  C2    U    73      75.401  23.555  45.213  1.00  0.00           C  
ATOM   2325  O2    U    73      75.303  23.356  46.451  1.00  0.00           O  
ATOM   2326  C3'   U    73      79.732  24.305  44.265  1.00  0.00           C  
ATOM   2327  H3'   U    73      79.412  24.066  43.251  1.00  0.00           H  
ATOM   2328  C2'   U    73      78.913  23.524  45.290  1.00  0.00           C  
ATOM   2329  H2'   U    73      78.726  22.508  44.942  1.00  0.00           H  
ATOM   2330  O2'   U    73      79.608  23.502  46.581  1.00  0.00           O  
ATOM   2331 HO2'   U    73      80.481  23.155  46.384  1.00  0.00           H  
ATOM   2332  O3'   U    73      81.078  24.015  44.422  1.00  0.00           O  
ATOM   2333  P     U    74      81.661  22.618  44.140  1.00  0.00           P  
ATOM   2334  OP1   U    74      83.068  22.820  43.642  1.00  0.00           O  
ATOM   2335  OP2   U    74      80.568  22.019  43.257  1.00  0.00           O  
ATOM   2336  O5'   U    74      81.601  21.822  45.544  1.00  0.00           O  
ATOM   2337  C5'   U    74      82.681  21.894  46.493  1.00  0.00           C  
ATOM   2338  H5'   U    74      82.938  22.902  46.817  1.00  0.00           H  
ATOM   2339 H5''   U    74      83.619  21.497  46.103  1.00  0.00           H  
ATOM   2340  C4'   U    74      82.263  21.064  47.665  1.00  0.00           C  
ATOM   2341  H4'   U    74      82.873  21.169  48.563  1.00  0.00           H  
ATOM   2342  O4'   U    74      81.057  21.460  48.132  1.00  0.00           O  
ATOM   2343  C1'   U    74      80.270  20.316  48.605  1.00  0.00           C  
ATOM   2344  H1'   U    74      80.013  20.466  49.653  1.00  0.00           H  
ATOM   2345  N1    U    74      79.029  20.219  47.808  1.00  0.00           N  
ATOM   2346  C6    U    74      78.925  19.369  46.735  1.00  0.00           C  
ATOM   2347  H6    U    74      79.739  18.740  46.408  1.00  0.00           H  
ATOM   2348  C5    U    74      77.791  19.227  46.016  1.00  0.00           C  
ATOM   2349  H5    U    74      77.706  18.531  45.194  1.00  0.00           H  
ATOM   2350  C4    U    74      76.648  20.078  46.319  1.00  0.00           C  
ATOM   2351  O4    U    74      75.635  19.935  45.735  1.00  0.00           O  
ATOM   2352  N3    U    74      76.741  20.873  47.449  1.00  0.00           N  
ATOM   2353  H3    U    74      75.994  21.550  47.512  1.00  0.00           H  
ATOM   2354  C2    U    74      77.927  20.948  48.190  1.00  0.00           C  
ATOM   2355  O2    U    74      77.954  21.828  49.027  1.00  0.00           O  
ATOM   2356  C3'   U    74      82.233  19.499  47.373  1.00  0.00           C  
ATOM   2357  H3'   U    74      81.756  19.365  46.402  1.00  0.00           H  
ATOM   2358  C2'   U    74      81.269  19.163  48.480  1.00  0.00           C  
ATOM   2359  H2'   U    74      80.749  18.223  48.293  1.00  0.00           H  
ATOM   2360  O2'   U    74      81.911  19.014  49.739  1.00  0.00           O  
ATOM   2361 HO2'   U    74      82.521  18.281  49.632  1.00  0.00           H  
ATOM   2362  O3'   U    74      83.440  18.724  47.453  1.00  0.00           O  
ATOM   2363  P    G3    75      83.532  17.234  46.829  1.00  0.00           P  
ATOM   2364  OP1  G3    75      85.000  16.952  46.563  1.00  0.00           O  
ATOM   2365  OP2  G3    75      82.536  17.092  45.771  1.00  0.00           O  
ATOM   2366  O5'  G3    75      83.159  16.258  48.090  1.00  0.00           O  
ATOM   2367  C5'  G3    75      83.974  15.996  49.181  1.00  0.00           C  
ATOM   2368  H5'  G3    75      84.508  16.885  49.515  1.00  0.00           H  
ATOM   2369 H5''  G3    75      84.768  15.264  49.031  1.00  0.00           H  
ATOM   2370  C4'  G3    75      83.115  15.435  50.328  1.00  0.00           C  
ATOM   2371  H4'  G3    75      83.769  15.051  51.111  1.00  0.00           H  
ATOM   2372  O4'  G3    75      82.346  16.455  51.004  1.00  0.00           O  
ATOM   2373  C1'  G3    75      81.322  15.794  51.704  1.00  0.00           C  
ATOM   2374  H1'  G3    75      81.534  15.718  52.770  1.00  0.00           H  
ATOM   2375  N9   G3    75      80.141  16.705  51.489  1.00  0.00           N  
ATOM   2376  C8   G3    75      79.793  17.712  52.343  1.00  0.00           C  
ATOM   2377  H8   G3    75      80.447  17.940  53.172  1.00  0.00           H  
ATOM   2378  N7   G3    75      78.656  18.265  52.118  1.00  0.00           N  
ATOM   2379  C5   G3    75      78.237  17.675  50.939  1.00  0.00           C  
ATOM   2380  C6   G3    75      77.161  18.099  50.060  1.00  0.00           C  
ATOM   2381  O6   G3    75      76.275  19.000  50.177  1.00  0.00           O  
ATOM   2382  N1   G3    75      77.161  17.366  48.918  1.00  0.00           N  
ATOM   2383  H1   G3    75      76.487  17.748  48.269  1.00  0.00           H  
ATOM   2384  C2   G3    75      78.068  16.415  48.542  1.00  0.00           C  
ATOM   2385  N2   G3    75      78.026  15.771  47.400  1.00  0.00           N  
ATOM   2386  H21  G3    75      78.515  14.895  47.287  1.00  0.00           H  
ATOM   2387  H22  G3    75      77.185  15.901  46.855  1.00  0.00           H  
ATOM   2388  N3   G3    75      79.057  16.090  49.325  1.00  0.00           N  
ATOM   2389  C4   G3    75      79.177  16.802  50.478  1.00  0.00           C  
ATOM   2390  C3'  G3    75      82.134  14.381  49.869  1.00  0.00           C  
ATOM   2391  H3'  G3    75      81.521  14.745  49.044  1.00  0.00           H  
ATOM   2392  C2'  G3    75      81.158  14.394  51.061  1.00  0.00           C  
ATOM   2393  H2'  G3    75      80.150  14.179  50.705  1.00  0.00           H  
ATOM   2394  O2'  G3    75      81.645  13.438  52.082  1.00  0.00           O  
ATOM   2395 HO2'  G3    75      82.128  12.764  51.599  1.00  0.00           H  
ATOM   2396  O3'  G3    75      82.751  13.156  49.778  1.00  0.00           O  
ATOM   2397 HO3'  G3    75      82.136  12.684  49.211  1.00  0.00           H  
TER    2398       G3    75 
ATOM   2398 MG    MG    76      71.414  23.058  35.542  1.00  0.00          MG  
TER    2399       MG    76 
ATOM   2399 MG    MG    77      40.269  32.073  54.163  1.00  0.00          MG  
TER    2400       MG    77 
ATOM   2400 MG    MG    78      24.743  46.829  57.390  1.00  0.00          MG  
TER    2401       MG    78 
ATOM   2401 MG    MG    79      46.396  42.832  50.186  1.00  0.00          MG  
TER    2402       MG    79 
ATOM   2402 MG    MG    80      43.301  38.313  43.648  1.00  0.00          MG  
TER    2403       MG    80 
ATOM   2403 MG    MG    81      14.327  44.776  77.894  1.00  0.00          MG  
TER    2404       MG    81 
END
