# Supplementary material for: Modeling the structure of the frameshift-stimulatory pseudoknot in SARS-CoV-2 reveals multiple possible conformers
Source: PLoS Comput Biol. 2021 Jan 19;17(1):e1008603. doi: 10.1371/journal.pcbi.1008603 (PMC7845960; doi:10.1371/journal.pcbi.1008603)
Supplement: S1 Data — Files in.pdb format for each of the model structures presented in the manuscript are included in an archived.zip folder. The files corresponding to the structures shown in Figs 3B, 3E, 3H, 4B, 4E, 4H, 5B, 6A–6F, and 7A–7G are named FigNX_1.pdb, where N is the figure number and X is the letter for the figure panel. These structures represent the most populated of the clusters found in the corresponding MD simulations. The structures of the second- and third-most populated clusters from each of the simulations are in the files named FigNX_2.pdb and FigNX_3.pdb, respectively. (ZIP) [file pcbi.1008603.s006.zip › Fig6C_2.pdb]

ATOM      1 HO5'  U5     1      41.756  23.598  65.150  1.00  0.00           H  
ATOM      2  O5'  U5     1      40.997  23.373  64.606  1.00  0.00           O  
ATOM      3  C5'  U5     1      41.397  22.338  63.747  1.00  0.00           C  
ATOM      4  H5'  U5     1      40.606  21.785  63.241  1.00  0.00           H  
ATOM      5 H5''  U5     1      42.038  21.725  64.381  1.00  0.00           H  
ATOM      6  C4'  U5     1      42.390  22.850  62.732  1.00  0.00           C  
ATOM      7  H4'  U5     1      41.980  23.692  62.175  1.00  0.00           H  
ATOM      8  O4'  U5     1      43.604  23.363  63.290  1.00  0.00           O  
ATOM      9  C1'  U5     1      44.703  23.048  62.483  1.00  0.00           C  
ATOM     10  H1'  U5     1      44.873  23.993  61.967  1.00  0.00           H  
ATOM     11  N1   U5     1      45.931  22.733  63.275  1.00  0.00           N  
ATOM     12  C6   U5     1      45.912  21.730  64.241  1.00  0.00           C  
ATOM     13  H6   U5     1      44.982  21.215  64.430  1.00  0.00           H  
ATOM     14  C5   U5     1      47.032  21.533  65.056  1.00  0.00           C  
ATOM     15  H5   U5     1      47.014  20.737  65.786  1.00  0.00           H  
ATOM     16  C4   U5     1      48.323  22.092  64.651  1.00  0.00           C  
ATOM     17  O4   U5     1      49.386  21.873  65.243  1.00  0.00           O  
ATOM     18  N3   U5     1      48.289  23.005  63.621  1.00  0.00           N  
ATOM     19  H3   U5     1      49.209  23.325  63.354  1.00  0.00           H  
ATOM     20  C2   U5     1      47.118  23.336  62.889  1.00  0.00           C  
ATOM     21  O2   U5     1      47.231  24.039  61.900  1.00  0.00           O  
ATOM     22  C3'  U5     1      42.741  21.881  61.574  1.00  0.00           C  
ATOM     23  H3'  U5     1      42.410  20.868  61.804  1.00  0.00           H  
ATOM     24  C2'  U5     1      44.270  21.907  61.527  1.00  0.00           C  
ATOM     25  H2'  U5     1      44.625  20.943  61.892  1.00  0.00           H  
ATOM     26  O2'  U5     1      44.756  22.162  60.237  1.00  0.00           O  
ATOM     27 HO2'  U5     1      43.949  22.373  59.762  1.00  0.00           H  
ATOM     28  O3'  U5     1      42.178  22.229  60.283  1.00  0.00           O  
ATOM     29  P     U     2      40.977  21.466  59.618  1.00  0.00           P  
ATOM     30  OP1   U     2      40.081  21.115  60.653  1.00  0.00           O  
ATOM     31  OP2   U     2      41.420  20.380  58.706  1.00  0.00           O  
ATOM     32  O5'   U     2      40.384  22.614  58.711  1.00  0.00           O  
ATOM     33  C5'   U     2      39.771  23.778  59.180  1.00  0.00           C  
ATOM     34  H5'   U     2      40.167  24.166  60.119  1.00  0.00           H  
ATOM     35 H5''   U     2      38.699  23.607  59.272  1.00  0.00           H  
ATOM     36  C4'   U     2      40.042  24.935  58.150  1.00  0.00           C  
ATOM     37  H4'   U     2      39.672  25.871  58.569  1.00  0.00           H  
ATOM     38  O4'   U     2      41.454  25.067  57.858  1.00  0.00           O  
ATOM     39  C1'   U     2      41.686  24.888  56.480  1.00  0.00           C  
ATOM     40  H1'   U     2      41.692  25.848  55.964  1.00  0.00           H  
ATOM     41  N1    U     2      43.026  24.180  56.290  1.00  0.00           N  
ATOM     42  C6    U     2      43.304  22.996  56.931  1.00  0.00           C  
ATOM     43  H6    U     2      42.576  22.574  57.609  1.00  0.00           H  
ATOM     44  C5    U     2      44.473  22.367  56.813  1.00  0.00           C  
ATOM     45  H5    U     2      44.645  21.522  57.463  1.00  0.00           H  
ATOM     46  C4    U     2      45.528  22.887  55.953  1.00  0.00           C  
ATOM     47  O4    U     2      46.596  22.359  55.823  1.00  0.00           O  
ATOM     48  N3    U     2      45.133  23.986  55.239  1.00  0.00           N  
ATOM     49  H3    U     2      45.660  24.244  54.416  1.00  0.00           H  
ATOM     50  C2    U     2      44.001  24.699  55.456  1.00  0.00           C  
ATOM     51  O2    U     2      43.759  25.758  54.835  1.00  0.00           O  
ATOM     52  C3'   U     2      39.400  24.640  56.837  1.00  0.00           C  
ATOM     53  H3'   U     2      38.622  23.886  56.956  1.00  0.00           H  
ATOM     54  C2'   U     2      40.554  24.126  55.927  1.00  0.00           C  
ATOM     55  H2'   U     2      40.770  23.065  56.049  1.00  0.00           H  
ATOM     56  O2'   U     2      40.366  24.406  54.559  1.00  0.00           O  
ATOM     57 HO2'   U     2      39.538  23.961  54.360  1.00  0.00           H  
ATOM     58  O3'   U     2      38.726  25.765  56.251  1.00  0.00           O  
ATOM     59  P     U     3      37.411  26.447  56.745  1.00  0.00           P  
ATOM     60  OP1   U     3      36.514  25.451  57.336  1.00  0.00           O  
ATOM     61  OP2   U     3      36.971  27.260  55.608  1.00  0.00           O  
ATOM     62  O5'   U     3      37.868  27.515  57.848  1.00  0.00           O  
ATOM     63  C5'   U     3      37.531  27.338  59.234  1.00  0.00           C  
ATOM     64  H5'   U     3      37.742  26.301  59.497  1.00  0.00           H  
ATOM     65 H5''   U     3      36.472  27.573  59.336  1.00  0.00           H  
ATOM     66  C4'   U     3      38.412  28.228  60.106  1.00  0.00           C  
ATOM     67  H4'   U     3      38.248  27.982  61.155  1.00  0.00           H  
ATOM     68  O4'   U     3      39.781  28.044  59.848  1.00  0.00           O  
ATOM     69  C1'   U     3      40.444  29.247  59.611  1.00  0.00           C  
ATOM     70  H1'   U     3      40.744  29.625  60.588  1.00  0.00           H  
ATOM     71  N1    U     3      41.632  29.018  58.687  1.00  0.00           N  
ATOM     72  C6    U     3      41.456  28.541  57.415  1.00  0.00           C  
ATOM     73  H6    U     3      40.454  28.210  57.184  1.00  0.00           H  
ATOM     74  C5    U     3      42.406  28.760  56.422  1.00  0.00           C  
ATOM     75  H5    U     3      42.176  28.383  55.436  1.00  0.00           H  
ATOM     76  C4    U     3      43.728  29.157  56.798  1.00  0.00           C  
ATOM     77  O4    U     3      44.729  29.191  56.107  1.00  0.00           O  
ATOM     78  N3    U     3      43.833  29.563  58.138  1.00  0.00           N  
ATOM     79  H3    U     3      44.729  29.889  58.472  1.00  0.00           H  
ATOM     80  C2    U     3      42.822  29.621  59.060  1.00  0.00           C  
ATOM     81  O2    U     3      43.045  30.242  60.094  1.00  0.00           O  
ATOM     82  C3'   U     3      38.152  29.700  59.884  1.00  0.00           C  
ATOM     83  H3'   U     3      37.160  29.789  59.441  1.00  0.00           H  
ATOM     84  C2'   U     3      39.334  30.120  58.977  1.00  0.00           C  
ATOM     85  H2'   U     3      39.053  29.862  57.956  1.00  0.00           H  
ATOM     86  O2'   U     3      39.603  31.497  59.073  1.00  0.00           O  
ATOM     87 HO2'   U     3      38.920  32.074  58.724  1.00  0.00           H  
ATOM     88  O3'   U     3      38.076  30.306  61.144  1.00  0.00           O  
ATOM     89  P     G     4      36.918  30.270  62.191  1.00  0.00           P  
ATOM     90  OP1   G     4      37.447  30.822  63.491  1.00  0.00           O  
ATOM     91  OP2   G     4      36.321  28.950  62.257  1.00  0.00           O  
ATOM     92  O5'   G     4      35.813  31.176  61.430  1.00  0.00           O  
ATOM     93  C5'   G     4      34.766  30.560  60.532  1.00  0.00           C  
ATOM     94  H5'   G     4      34.084  30.005  61.176  1.00  0.00           H  
ATOM     95 H5''   G     4      35.269  29.833  59.894  1.00  0.00           H  
ATOM     96  C4'   G     4      34.003  31.469  59.616  1.00  0.00           C  
ATOM     97  H4'   G     4      33.451  30.882  58.881  1.00  0.00           H  
ATOM     98  O4'   G     4      33.099  32.446  60.127  1.00  0.00           O  
ATOM     99  C1'   G     4      33.254  33.662  59.483  1.00  0.00           C  
ATOM    100  H1'   G     4      32.283  34.027  59.149  1.00  0.00           H  
ATOM    101  N9    G     4      33.892  34.645  60.426  1.00  0.00           N  
ATOM    102  C8    G     4      34.519  34.452  61.658  1.00  0.00           C  
ATOM    103  H8    G     4      34.688  33.471  62.079  1.00  0.00           H  
ATOM    104  N7    G     4      35.086  35.524  62.189  1.00  0.00           N  
ATOM    105  C5    G     4      34.702  36.543  61.342  1.00  0.00           C  
ATOM    106  C6    G     4      34.904  37.918  61.396  1.00  0.00           C  
ATOM    107  O6    G     4      35.516  38.569  62.259  1.00  0.00           O  
ATOM    108  N1    G     4      34.384  38.608  60.299  1.00  0.00           N  
ATOM    109  H1    G     4      34.668  39.577  60.319  1.00  0.00           H  
ATOM    110  C2    G     4      33.710  38.002  59.283  1.00  0.00           C  
ATOM    111  N2    G     4      33.326  38.822  58.318  1.00  0.00           N  
ATOM    112  H21   G     4      32.786  38.456  57.547  1.00  0.00           H  
ATOM    113  H22   G     4      33.359  39.830  58.368  1.00  0.00           H  
ATOM    114  N3    G     4      33.462  36.703  59.240  1.00  0.00           N  
ATOM    115  C4    G     4      34.027  36.010  60.241  1.00  0.00           C  
ATOM    116  C3'   G     4      34.908  32.304  58.769  1.00  0.00           C  
ATOM    117  H3'   G     4      35.694  32.736  59.388  1.00  0.00           H  
ATOM    118  C2'   G     4      33.966  33.364  58.267  1.00  0.00           C  
ATOM    119  H2'   G     4      34.562  34.233  57.988  1.00  0.00           H  
ATOM    120  O2'   G     4      33.045  32.975  57.264  1.00  0.00           O  
ATOM    121 HO2'   G     4      32.465  33.668  56.938  1.00  0.00           H  
ATOM    122  O3'   G     4      35.540  31.691  57.691  1.00  0.00           O  
ATOM    123  P     C     5      36.877  32.401  57.069  1.00  0.00           P  
ATOM    124  OP1   C     5      37.445  31.496  56.048  1.00  0.00           O  
ATOM    125  OP2   C     5      37.719  32.953  58.199  1.00  0.00           O  
ATOM    126  O5'   C     5      36.393  33.707  56.327  1.00  0.00           O  
ATOM    127  C5'   C     5      35.539  33.761  55.199  1.00  0.00           C  
ATOM    128  H5'   C     5      34.556  33.362  55.450  1.00  0.00           H  
ATOM    129 H5''   C     5      36.008  33.244  54.362  1.00  0.00           H  
ATOM    130  C4'   C     5      35.516  35.182  54.717  1.00  0.00           C  
ATOM    131  H4'   C     5      34.913  35.340  53.824  1.00  0.00           H  
ATOM    132  O4'   C     5      34.960  35.969  55.764  1.00  0.00           O  
ATOM    133  C1'   C     5      35.570  37.245  55.812  1.00  0.00           C  
ATOM    134  H1'   C     5      34.814  38.013  55.647  1.00  0.00           H  
ATOM    135  N1    C     5      36.280  37.556  57.068  1.00  0.00           N  
ATOM    136  C6    C     5      36.632  36.605  57.939  1.00  0.00           C  
ATOM    137  H6    C     5      36.352  35.584  57.725  1.00  0.00           H  
ATOM    138  C5    C     5      37.205  36.922  59.080  1.00  0.00           C  
ATOM    139  H5    C     5      37.186  36.135  59.820  1.00  0.00           H  
ATOM    140  C4    C     5      37.589  38.247  59.301  1.00  0.00           C  
ATOM    141  N4    C     5      38.432  38.583  60.229  1.00  0.00           N  
ATOM    142  H41   C     5      38.606  37.895  60.947  1.00  0.00           H  
ATOM    143  H42   C     5      38.811  39.520  60.232  1.00  0.00           H  
ATOM    144  N3    C     5      37.264  39.193  58.445  1.00  0.00           N  
ATOM    145  C2    C     5      36.501  38.921  57.304  1.00  0.00           C  
ATOM    146  O2    C     5      36.164  39.790  56.486  1.00  0.00           O  
ATOM    147  C3'   C     5      36.899  35.790  54.455  1.00  0.00           C  
ATOM    148  H3'   C     5      37.564  35.334  55.188  1.00  0.00           H  
ATOM    149  C2'   C     5      36.657  37.304  54.693  1.00  0.00           C  
ATOM    150  H2'   C     5      37.562  37.883  54.875  1.00  0.00           H  
ATOM    151  O2'   C     5      36.027  37.834  53.477  1.00  0.00           O  
ATOM    152 HO2'   C     5      36.489  37.423  52.742  1.00  0.00           H  
ATOM    153  O3'   C     5      37.330  35.381  53.183  1.00  0.00           O  
ATOM    154  P     G     6      38.598  35.850  52.564  1.00  0.00           P  
ATOM    155  OP1   G     6      39.025  34.816  51.540  1.00  0.00           O  
ATOM    156  OP2   G     6      39.550  36.433  53.558  1.00  0.00           O  
ATOM    157  O5'   G     6      38.017  37.136  51.807  1.00  0.00           O  
ATOM    158  C5'   G     6      37.369  36.995  50.541  1.00  0.00           C  
ATOM    159  H5'   G     6      36.442  36.434  50.661  1.00  0.00           H  
ATOM    160 H5''   G     6      37.958  36.411  49.833  1.00  0.00           H  
ATOM    161  C4'   G     6      36.931  38.210  49.842  1.00  0.00           C  
ATOM    162  H4'   G     6      36.443  37.993  48.893  1.00  0.00           H  
ATOM    163  O4'   G     6      35.906  38.927  50.468  1.00  0.00           O  
ATOM    164  C1'   G     6      36.177  40.325  50.262  1.00  0.00           C  
ATOM    165  H1'   G     6      35.197  40.701  49.966  1.00  0.00           H  
ATOM    166  N9    G     6      36.626  41.081  51.443  1.00  0.00           N  
ATOM    167  C8    G     6      37.160  40.711  52.660  1.00  0.00           C  
ATOM    168  H8    G     6      37.314  39.652  52.804  1.00  0.00           H  
ATOM    169  N7    G     6      37.639  41.692  53.413  1.00  0.00           N  
ATOM    170  C5    G     6      37.175  42.825  52.698  1.00  0.00           C  
ATOM    171  C6    G     6      37.259  44.223  53.104  1.00  0.00           C  
ATOM    172  O6    G     6      37.828  44.701  54.093  1.00  0.00           O  
ATOM    173  N1    G     6      36.771  45.006  52.072  1.00  0.00           N  
ATOM    174  H1    G     6      36.849  45.998  52.242  1.00  0.00           H  
ATOM    175  C2    G     6      36.032  44.596  51.038  1.00  0.00           C  
ATOM    176  N2    G     6      35.825  45.485  50.138  1.00  0.00           N  
ATOM    177  H21   G     6      35.311  45.178  49.325  1.00  0.00           H  
ATOM    178  H22   G     6      35.993  46.462  50.331  1.00  0.00           H  
ATOM    179  N3    G     6      35.954  43.315  50.644  1.00  0.00           N  
ATOM    180  C4    G     6      36.481  42.442  51.581  1.00  0.00           C  
ATOM    181  C3'   G     6      38.114  39.146  49.479  1.00  0.00           C  
ATOM    182  H3'   G     6      38.716  39.232  50.384  1.00  0.00           H  
ATOM    183  C2'   G     6      37.290  40.384  49.188  1.00  0.00           C  
ATOM    184  H2'   G     6      37.759  41.367  49.224  1.00  0.00           H  
ATOM    185  O2'   G     6      36.681  40.244  47.890  1.00  0.00           O  
ATOM    186 HO2'   G     6      36.522  41.165  47.672  1.00  0.00           H  
ATOM    187  O3'   G     6      38.971  38.750  48.367  1.00  0.00           O  
ATOM    188  P     G     7      40.392  39.460  48.135  1.00  0.00           P  
ATOM    189  OP1   G     7      41.035  38.602  47.019  1.00  0.00           O  
ATOM    190  OP2   G     7      41.119  39.547  49.384  1.00  0.00           O  
ATOM    191  O5'   G     7      40.198  41.072  47.727  1.00  0.00           O  
ATOM    192  C5'   G     7      39.567  41.302  46.459  1.00  0.00           C  
ATOM    193  H5'   G     7      38.662  40.706  46.347  1.00  0.00           H  
ATOM    194 H5''   G     7      40.334  41.066  45.721  1.00  0.00           H  
ATOM    195  C4'   G     7      39.308  42.846  46.350  1.00  0.00           C  
ATOM    196  H4'   G     7      38.716  43.049  45.458  1.00  0.00           H  
ATOM    197  O4'   G     7      38.420  43.270  47.455  1.00  0.00           O  
ATOM    198  C1'   G     7      38.650  44.602  47.787  1.00  0.00           C  
ATOM    199  H1'   G     7      37.791  45.263  47.668  1.00  0.00           H  
ATOM    200  N9    G     7      39.096  44.647  49.230  1.00  0.00           N  
ATOM    201  C8    G     7      39.836  43.751  49.938  1.00  0.00           C  
ATOM    202  H8    G     7      40.159  42.794  49.556  1.00  0.00           H  
ATOM    203  N7    G     7      40.219  44.095  51.101  1.00  0.00           N  
ATOM    204  C5    G     7      39.762  45.409  51.185  1.00  0.00           C  
ATOM    205  C6    G     7      39.887  46.365  52.244  1.00  0.00           C  
ATOM    206  O6    G     7      40.285  46.219  53.408  1.00  0.00           O  
ATOM    207  N1    G     7      39.505  47.612  51.875  1.00  0.00           N  
ATOM    208  H1    G     7      39.685  48.375  52.511  1.00  0.00           H  
ATOM    209  C2    G     7      39.003  47.930  50.686  1.00  0.00           C  
ATOM    210  N2    G     7      38.893  49.145  50.474  1.00  0.00           N  
ATOM    211  H21   G     7      38.552  49.520  49.600  1.00  0.00           H  
ATOM    212  H22   G     7      39.176  49.753  51.229  1.00  0.00           H  
ATOM    213  N3    G     7      38.817  47.088  49.702  1.00  0.00           N  
ATOM    214  C4    G     7      39.172  45.788  49.986  1.00  0.00           C  
ATOM    215  C3'   G     7      40.416  43.805  46.384  1.00  0.00           C  
ATOM    216  H3'   G     7      41.162  43.509  47.123  1.00  0.00           H  
ATOM    217  C2'   G     7      39.690  45.074  46.729  1.00  0.00           C  
ATOM    218  H2'   G     7      40.400  45.785  47.150  1.00  0.00           H  
ATOM    219  O2'   G     7      39.024  45.691  45.654  1.00  0.00           O  
ATOM    220 HO2'   G     7      38.799  46.540  46.041  1.00  0.00           H  
ATOM    221  O3'   G     7      40.926  43.981  45.108  1.00  0.00           O  
ATOM    222  P     U     8      42.401  44.453  44.988  1.00  0.00           P  
ATOM    223  OP1   U     8      42.717  44.601  43.568  1.00  0.00           O  
ATOM    224  OP2   U     8      43.266  43.641  45.748  1.00  0.00           O  
ATOM    225  O5'   U     8      42.503  45.969  45.517  1.00  0.00           O  
ATOM    226  C5'   U     8      42.066  47.041  44.745  1.00  0.00           C  
ATOM    227  H5'   U     8      41.054  46.912  44.363  1.00  0.00           H  
ATOM    228 H5''   U     8      42.802  47.233  43.964  1.00  0.00           H  
ATOM    229  C4'   U     8      42.150  48.384  45.518  1.00  0.00           C  
ATOM    230  H4'   U     8      41.844  49.089  44.746  1.00  0.00           H  
ATOM    231  O4'   U     8      41.380  48.571  46.676  1.00  0.00           O  
ATOM    232  C1'   U     8      41.953  49.376  47.655  1.00  0.00           C  
ATOM    233  H1'   U     8      41.296  50.222  47.856  1.00  0.00           H  
ATOM    234  N1    U     8      42.326  48.706  48.949  1.00  0.00           N  
ATOM    235  C6    U     8      42.512  47.346  48.977  1.00  0.00           C  
ATOM    236  H6    U     8      42.388  46.815  48.044  1.00  0.00           H  
ATOM    237  C5    U     8      42.716  46.740  50.162  1.00  0.00           C  
ATOM    238  H5    U     8      42.822  45.668  50.237  1.00  0.00           H  
ATOM    239  C4    U     8      42.947  47.496  51.409  1.00  0.00           C  
ATOM    240  O4    U     8      43.242  47.010  52.491  1.00  0.00           O  
ATOM    241  N3    U     8      42.772  48.880  51.295  1.00  0.00           N  
ATOM    242  H3    U     8      43.011  49.517  52.042  1.00  0.00           H  
ATOM    243  C2    U     8      42.490  49.481  50.100  1.00  0.00           C  
ATOM    244  O2    U     8      42.533  50.693  50.037  1.00  0.00           O  
ATOM    245  C3'   U     8      43.584  48.819  45.940  1.00  0.00           C  
ATOM    246  H3'   U     8      44.015  48.008  46.529  1.00  0.00           H  
ATOM    247  C2'   U     8      43.200  49.947  46.967  1.00  0.00           C  
ATOM    248  H2'   U     8      44.050  50.100  47.633  1.00  0.00           H  
ATOM    249  O2'   U     8      42.732  51.206  46.404  1.00  0.00           O  
ATOM    250 HO2'   U     8      43.106  51.310  45.525  1.00  0.00           H  
ATOM    251  O3'   U     8      44.392  49.302  44.870  1.00  0.00           O  
ATOM    252  P     G     9      45.972  49.302  45.127  1.00  0.00           P  
ATOM    253  OP1   G     9      46.602  49.884  43.901  1.00  0.00           O  
ATOM    254  OP2   G     9      46.287  47.968  45.628  1.00  0.00           O  
ATOM    255  O5'   G     9      46.251  50.318  46.282  1.00  0.00           O  
ATOM    256  C5'   G     9      46.158  51.700  46.008  1.00  0.00           C  
ATOM    257  H5'   G     9      45.149  51.836  45.618  1.00  0.00           H  
ATOM    258 H5''   G     9      46.951  51.862  45.277  1.00  0.00           H  
ATOM    259  C4'   G     9      46.350  52.648  47.183  1.00  0.00           C  
ATOM    260  H4'   G     9      46.204  53.622  46.716  1.00  0.00           H  
ATOM    261  O4'   G     9      45.400  52.460  48.210  1.00  0.00           O  
ATOM    262  C1'   G     9      46.070  52.534  49.461  1.00  0.00           C  
ATOM    263  H1'   G     9      45.533  53.215  50.121  1.00  0.00           H  
ATOM    264  N9    G     9      46.100  51.210  50.124  1.00  0.00           N  
ATOM    265  C8    G     9      46.068  49.864  49.710  1.00  0.00           C  
ATOM    266  H8    G     9      46.117  49.582  48.669  1.00  0.00           H  
ATOM    267  N7    G     9      46.099  48.909  50.656  1.00  0.00           N  
ATOM    268  C5    G     9      46.218  49.669  51.820  1.00  0.00           C  
ATOM    269  C6    G     9      46.272  49.301  53.201  1.00  0.00           C  
ATOM    270  O6    G     9      46.252  48.194  53.725  1.00  0.00           O  
ATOM    271  N1    G     9      46.631  50.322  54.026  1.00  0.00           N  
ATOM    272  H1    G     9      46.826  50.132  54.999  1.00  0.00           H  
ATOM    273  C2    G     9      46.776  51.616  53.616  1.00  0.00           C  
ATOM    274  N2    G     9      46.999  52.501  54.604  1.00  0.00           N  
ATOM    275  H21   G     9      47.221  53.457  54.365  1.00  0.00           H  
ATOM    276  H22   G     9      46.972  52.195  55.566  1.00  0.00           H  
ATOM    277  N3    G     9      46.574  52.032  52.374  1.00  0.00           N  
ATOM    278  C4    G     9      46.308  51.039  51.471  1.00  0.00           C  
ATOM    279  C3'   G     9      47.707  52.502  47.649  1.00  0.00           C  
ATOM    280  H3'   G     9      47.897  51.431  47.572  1.00  0.00           H  
ATOM    281  C2'   G     9      47.444  53.099  49.120  1.00  0.00           C  
ATOM    282  H2'   G     9      48.233  52.674  49.740  1.00  0.00           H  
ATOM    283  O2'   G     9      47.381  54.532  49.288  1.00  0.00           O  
ATOM    284 HO2'   G     9      48.218  54.777  49.689  1.00  0.00           H  
ATOM    285  O3'   G     9      48.728  53.108  46.936  1.00  0.00           O  
ATOM    286  P     U    10      50.145  52.381  46.803  1.00  0.00           P  
ATOM    287  OP1   U    10      50.958  53.281  46.029  1.00  0.00           O  
ATOM    288  OP2   U    10      49.821  51.049  46.287  1.00  0.00           O  
ATOM    289  O5'   U    10      50.676  52.163  48.300  1.00  0.00           O  
ATOM    290  C5'   U    10      51.202  53.325  49.008  1.00  0.00           C  
ATOM    291  H5'   U    10      50.500  54.154  48.919  1.00  0.00           H  
ATOM    292 H5''   U    10      52.071  53.690  48.461  1.00  0.00           H  
ATOM    293  C4'   U    10      51.453  53.057  50.459  1.00  0.00           C  
ATOM    294  H4'   U    10      51.682  53.842  51.180  1.00  0.00           H  
ATOM    295  O4'   U    10      50.276  52.377  50.933  1.00  0.00           O  
ATOM    296  C1'   U    10      50.637  51.602  52.105  1.00  0.00           C  
ATOM    297  H1'   U    10      50.174  52.175  52.909  1.00  0.00           H  
ATOM    298  N1    U    10      50.121  50.253  52.145  1.00  0.00           N  
ATOM    299  C6    U    10      49.591  49.716  50.999  1.00  0.00           C  
ATOM    300  H6    U    10      49.460  50.326  50.118  1.00  0.00           H  
ATOM    301  C5    U    10      49.073  48.476  51.047  1.00  0.00           C  
ATOM    302  H5    U    10      48.724  48.007  50.138  1.00  0.00           H  
ATOM    303  C4    U    10      49.140  47.675  52.200  1.00  0.00           C  
ATOM    304  O4    U    10      48.783  46.475  52.239  1.00  0.00           O  
ATOM    305  N3    U    10      49.635  48.312  53.327  1.00  0.00           N  
ATOM    306  H3    U    10      49.746  47.842  54.215  1.00  0.00           H  
ATOM    307  C2    U    10      50.195  49.562  53.350  1.00  0.00           C  
ATOM    308  O2    U    10      50.658  49.996  54.385  1.00  0.00           O  
ATOM    309  C3'   U    10      52.474  51.883  50.640  1.00  0.00           C  
ATOM    310  H3'   U    10      52.169  51.071  49.979  1.00  0.00           H  
ATOM    311  C2'   U    10      52.152  51.524  52.069  1.00  0.00           C  
ATOM    312  H2'   U    10      52.501  50.500  52.208  1.00  0.00           H  
ATOM    313  O2'   U    10      52.741  52.356  53.048  1.00  0.00           O  
ATOM    314 HO2'   U    10      53.538  51.942  53.388  1.00  0.00           H  
ATOM    315  O3'   U    10      53.835  52.280  50.346  1.00  0.00           O  
ATOM    316  P     A    11      54.957  51.204  50.243  1.00  0.00           P  
ATOM    317  OP1   A    11      56.106  51.987  49.697  1.00  0.00           O  
ATOM    318  OP2   A    11      54.405  50.035  49.460  1.00  0.00           O  
ATOM    319  O5'   A    11      55.264  50.724  51.748  1.00  0.00           O  
ATOM    320  C5'   A    11      56.020  51.518  52.583  1.00  0.00           C  
ATOM    321  H5'   A    11      55.569  52.506  52.670  1.00  0.00           H  
ATOM    322 H5''   A    11      57.017  51.685  52.174  1.00  0.00           H  
ATOM    323  C4'   A    11      56.142  50.837  53.931  1.00  0.00           C  
ATOM    324  H4'   A    11      56.706  51.478  54.609  1.00  0.00           H  
ATOM    325  O4'   A    11      54.856  50.693  54.602  1.00  0.00           O  
ATOM    326  C1'   A    11      54.870  49.331  55.180  1.00  0.00           C  
ATOM    327  H1'   A    11      54.604  49.463  56.228  1.00  0.00           H  
ATOM    328  N9    A    11      53.923  48.464  54.510  1.00  0.00           N  
ATOM    329  C8    A    11      53.410  48.377  53.215  1.00  0.00           C  
ATOM    330  H8    A    11      53.762  49.095  52.489  1.00  0.00           H  
ATOM    331  N7    A    11      52.575  47.443  53.029  1.00  0.00           N  
ATOM    332  C5    A    11      52.513  46.872  54.277  1.00  0.00           C  
ATOM    333  C6    A    11      51.737  45.738  54.735  1.00  0.00           C  
ATOM    334  N6    A    11      50.829  45.075  54.084  1.00  0.00           N  
ATOM    335  H61   A    11      50.585  45.283  53.127  1.00  0.00           H  
ATOM    336  H62   A    11      50.437  44.264  54.542  1.00  0.00           H  
ATOM    337  N1    A    11      51.925  45.338  55.985  1.00  0.00           N  
ATOM    338  C2    A    11      52.798  45.906  56.783  1.00  0.00           C  
ATOM    339  H2    A    11      52.923  45.503  57.777  1.00  0.00           H  
ATOM    340  N3    A    11      53.633  46.918  56.435  1.00  0.00           N  
ATOM    341  C4    A    11      53.434  47.344  55.163  1.00  0.00           C  
ATOM    342  C3'   A    11      56.733  49.407  53.879  1.00  0.00           C  
ATOM    343  H3'   A    11      56.244  48.781  53.133  1.00  0.00           H  
ATOM    344  C2'   A    11      56.323  48.800  55.218  1.00  0.00           C  
ATOM    345  H2'   A    11      56.328  47.712  55.149  1.00  0.00           H  
ATOM    346  O2'   A    11      57.164  49.181  56.264  1.00  0.00           O  
ATOM    347 HO2'   A    11      58.071  49.188  55.949  1.00  0.00           H  
ATOM    348  O3'   A    11      58.152  49.502  53.693  1.00  0.00           O  
ATOM    349  P     A    12      59.002  48.407  52.926  1.00  0.00           P  
ATOM    350  OP1   A    12      60.418  48.797  52.799  1.00  0.00           O  
ATOM    351  OP2   A    12      58.249  48.101  51.674  1.00  0.00           O  
ATOM    352  O5'   A    12      58.815  47.197  53.909  1.00  0.00           O  
ATOM    353  C5'   A    12      59.653  47.182  55.051  1.00  0.00           C  
ATOM    354  H5'   A    12      59.592  48.131  55.584  1.00  0.00           H  
ATOM    355 H5''   A    12      60.724  47.140  54.852  1.00  0.00           H  
ATOM    356  C4'   A    12      59.379  46.023  55.888  1.00  0.00           C  
ATOM    357  H4'   A    12      60.013  46.124  56.769  1.00  0.00           H  
ATOM    358  O4'   A    12      58.034  46.269  56.279  1.00  0.00           O  
ATOM    359  C1'   A    12      57.396  44.999  56.501  1.00  0.00           C  
ATOM    360  H1'   A    12      57.031  44.986  57.528  1.00  0.00           H  
ATOM    361  N9    A    12      56.339  44.820  55.419  1.00  0.00           N  
ATOM    362  C8    A    12      56.279  45.409  54.121  1.00  0.00           C  
ATOM    363  H8    A    12      56.977  46.142  53.744  1.00  0.00           H  
ATOM    364  N7    A    12      55.291  44.966  53.419  1.00  0.00           N  
ATOM    365  C5    A    12      54.677  43.984  54.280  1.00  0.00           C  
ATOM    366  C6    A    12      53.618  43.056  54.077  1.00  0.00           C  
ATOM    367  N6    A    12      52.976  42.917  52.916  1.00  0.00           N  
ATOM    368  H61   A    12      53.072  43.658  52.236  1.00  0.00           H  
ATOM    369  H62   A    12      52.210  42.276  52.772  1.00  0.00           H  
ATOM    370  N1    A    12      53.298  42.245  55.082  1.00  0.00           N  
ATOM    371  C2    A    12      53.967  42.354  56.246  1.00  0.00           C  
ATOM    372  H2    A    12      53.659  41.709  57.056  1.00  0.00           H  
ATOM    373  N3    A    12      54.908  43.183  56.544  1.00  0.00           N  
ATOM    374  C4    A    12      55.245  43.979  55.525  1.00  0.00           C  
ATOM    375  C3'   A    12      59.455  44.589  55.311  1.00  0.00           C  
ATOM    376  H3'   A    12      59.012  44.587  54.315  1.00  0.00           H  
ATOM    377  C2'   A    12      58.461  43.935  56.273  1.00  0.00           C  
ATOM    378  H2'   A    12      58.025  43.156  55.647  1.00  0.00           H  
ATOM    379  O2'   A    12      59.149  43.395  57.396  1.00  0.00           O  
ATOM    380 HO2'   A    12      60.010  43.808  57.299  1.00  0.00           H  
ATOM    381  O3'   A    12      60.750  44.017  55.224  1.00  0.00           O  
ATOM    382  P     G    13      60.802  42.646  54.495  1.00  0.00           P  
ATOM    383  OP1   G    13      60.291  42.822  53.144  1.00  0.00           O  
ATOM    384  OP2   G    13      62.191  42.191  54.542  1.00  0.00           O  
ATOM    385  O5'   G    13      59.935  41.524  55.269  1.00  0.00           O  
ATOM    386  C5'   G    13      60.462  40.795  56.371  1.00  0.00           C  
ATOM    387  H5'   G    13      60.772  41.359  57.251  1.00  0.00           H  
ATOM    388 H5''   G    13      61.395  40.314  56.076  1.00  0.00           H  
ATOM    389  C4'   G    13      59.581  39.721  56.905  1.00  0.00           C  
ATOM    390  H4'   G    13      59.831  39.332  57.892  1.00  0.00           H  
ATOM    391  O4'   G    13      58.201  40.172  56.925  1.00  0.00           O  
ATOM    392  C1'   G    13      57.321  39.196  56.301  1.00  0.00           C  
ATOM    393  H1'   G    13      56.596  39.019  57.095  1.00  0.00           H  
ATOM    394  N9    G    13      56.653  39.573  55.067  1.00  0.00           N  
ATOM    395  C8    G    13      56.964  40.679  54.280  1.00  0.00           C  
ATOM    396  H8    G    13      57.775  41.291  54.647  1.00  0.00           H  
ATOM    397  N7    G    13      56.193  40.813  53.201  1.00  0.00           N  
ATOM    398  C5    G    13      55.351  39.723  53.310  1.00  0.00           C  
ATOM    399  C6    G    13      54.210  39.347  52.501  1.00  0.00           C  
ATOM    400  O6    G    13      53.804  39.898  51.468  1.00  0.00           O  
ATOM    401  N1    G    13      53.590  38.238  52.907  1.00  0.00           N  
ATOM    402  H1    G    13      52.893  37.813  52.312  1.00  0.00           H  
ATOM    403  C2    G    13      53.982  37.474  54.002  1.00  0.00           C  
ATOM    404  N2    G    13      53.643  36.225  54.114  1.00  0.00           N  
ATOM    405  H21   G    13      54.125  35.607  54.751  1.00  0.00           H  
ATOM    406  H22   G    13      53.101  35.732  53.418  1.00  0.00           H  
ATOM    407  N3    G    13      55.032  37.792  54.748  1.00  0.00           N  
ATOM    408  C4    G    13      55.602  38.970  54.449  1.00  0.00           C  
ATOM    409  C3'   G    13      59.625  38.477  56.005  1.00  0.00           C  
ATOM    410  H3'   G    13      59.843  38.624  54.947  1.00  0.00           H  
ATOM    411  C2'   G    13      58.209  38.020  56.133  1.00  0.00           C  
ATOM    412  H2'   G    13      57.953  37.429  55.253  1.00  0.00           H  
ATOM    413  O2'   G    13      58.144  37.255  57.296  1.00  0.00           O  
ATOM    414 HO2'   G    13      59.016  36.855  57.335  1.00  0.00           H  
ATOM    415  O3'   G    13      60.586  37.525  56.509  1.00  0.00           O  
ATOM    416  P     U    14      61.403  36.584  55.515  1.00  0.00           P  
ATOM    417  OP1   U    14      62.508  35.954  56.253  1.00  0.00           O  
ATOM    418  OP2   U    14      61.791  37.350  54.309  1.00  0.00           O  
ATOM    419  O5'   U    14      60.531  35.448  54.929  1.00  0.00           O  
ATOM    420  C5'   U    14      59.963  34.426  55.788  1.00  0.00           C  
ATOM    421  H5'   U    14      59.484  34.748  56.712  1.00  0.00           H  
ATOM    422 H5''   U    14      60.647  33.648  56.126  1.00  0.00           H  
ATOM    423  C4'   U    14      58.938  33.724  54.911  1.00  0.00           C  
ATOM    424  H4'   U    14      58.581  32.854  55.462  1.00  0.00           H  
ATOM    425  O4'   U    14      58.014  34.530  54.506  1.00  0.00           O  
ATOM    426  C1'   U    14      57.439  33.989  53.283  1.00  0.00           C  
ATOM    427  H1'   U    14      56.909  33.058  53.483  1.00  0.00           H  
ATOM    428  N1    U    14      56.520  35.002  52.619  1.00  0.00           N  
ATOM    429  C6    U    14      56.979  36.279  52.233  1.00  0.00           C  
ATOM    430  H6    U    14      57.847  36.653  52.755  1.00  0.00           H  
ATOM    431  C5    U    14      56.348  36.908  51.241  1.00  0.00           C  
ATOM    432  H5    U    14      56.791  37.861  50.990  1.00  0.00           H  
ATOM    433  C4    U    14      55.107  36.440  50.604  1.00  0.00           C  
ATOM    434  O4    U    14      54.467  36.947  49.698  1.00  0.00           O  
ATOM    435  N3    U    14      54.645  35.259  51.133  1.00  0.00           N  
ATOM    436  H3    U    14      53.774  34.922  50.749  1.00  0.00           H  
ATOM    437  C2    U    14      55.297  34.538  52.085  1.00  0.00           C  
ATOM    438  O2    U    14      54.752  33.505  52.550  1.00  0.00           O  
ATOM    439  C3'   U    14      59.549  33.140  53.588  1.00  0.00           C  
ATOM    440  H3'   U    14      60.558  33.518  53.426  1.00  0.00           H  
ATOM    441  C2'   U    14      58.682  33.686  52.427  1.00  0.00           C  
ATOM    442  H2'   U    14      59.180  34.514  51.923  1.00  0.00           H  
ATOM    443  O2'   U    14      58.291  32.672  51.552  1.00  0.00           O  
ATOM    444 HO2'   U    14      58.516  31.883  52.051  1.00  0.00           H  
ATOM    445  O3'   U    14      59.617  31.688  53.520  1.00  0.00           O  
ATOM    446  P     G    15      60.774  30.952  54.361  1.00  0.00           P  
ATOM    447  OP1   G    15      60.162  30.742  55.690  1.00  0.00           O  
ATOM    448  OP2   G    15      62.015  31.773  54.145  1.00  0.00           O  
ATOM    449  O5'   G    15      60.950  29.575  53.564  1.00  0.00           O  
ATOM    450  C5'   G    15      60.579  28.294  54.040  1.00  0.00           C  
ATOM    451  H5'   G    15      59.573  28.499  54.408  1.00  0.00           H  
ATOM    452 H5''   G    15      61.278  27.940  54.798  1.00  0.00           H  
ATOM    453  C4'   G    15      60.420  27.320  52.849  1.00  0.00           C  
ATOM    454  H4'   G    15      60.328  26.336  53.309  1.00  0.00           H  
ATOM    455  O4'   G    15      59.298  27.797  52.000  1.00  0.00           O  
ATOM    456  C1'   G    15      59.670  27.718  50.618  1.00  0.00           C  
ATOM    457  H1'   G    15      58.908  27.131  50.105  1.00  0.00           H  
ATOM    458  N9    G    15      59.813  29.066  50.039  1.00  0.00           N  
ATOM    459  C8    G    15      60.489  30.173  50.456  1.00  0.00           C  
ATOM    460  H8    G    15      61.233  30.109  51.236  1.00  0.00           H  
ATOM    461  N7    G    15      60.398  31.214  49.700  1.00  0.00           N  
ATOM    462  C5    G    15      59.438  30.764  48.762  1.00  0.00           C  
ATOM    463  C6    G    15      58.802  31.410  47.647  1.00  0.00           C  
ATOM    464  O6    G    15      58.875  32.611  47.368  1.00  0.00           O  
ATOM    465  N1    G    15      57.847  30.700  46.974  1.00  0.00           N  
ATOM    466  H1    G    15      57.271  31.205  46.317  1.00  0.00           H  
ATOM    467  C2    G    15      57.598  29.425  47.236  1.00  0.00           C  
ATOM    468  N2    G    15      56.600  28.880  46.651  1.00  0.00           N  
ATOM    469  H21   G    15      56.198  28.069  47.097  1.00  0.00           H  
ATOM    470  H22   G    15      56.183  29.265  45.815  1.00  0.00           H  
ATOM    471  N3    G    15      58.136  28.759  48.271  1.00  0.00           N  
ATOM    472  C4    G    15      59.036  29.490  48.988  1.00  0.00           C  
ATOM    473  C3'   G    15      61.590  27.358  51.922  1.00  0.00           C  
ATOM    474  H3'   G    15      62.028  28.355  51.869  1.00  0.00           H  
ATOM    475  C2'   G    15      60.930  26.933  50.634  1.00  0.00           C  
ATOM    476  H2'   G    15      61.520  27.000  49.720  1.00  0.00           H  
ATOM    477  O2'   G    15      60.466  25.566  50.726  1.00  0.00           O  
ATOM    478 HO2'   G    15      60.004  25.495  51.565  1.00  0.00           H  
ATOM    479  O3'   G    15      62.558  26.394  52.299  1.00  0.00           O  
ATOM    480  P     C    16      64.086  26.682  52.021  1.00  0.00           P  
ATOM    481  OP1   C    16      64.781  25.563  52.726  1.00  0.00           O  
ATOM    482  OP2   C    16      64.548  28.003  52.342  1.00  0.00           O  
ATOM    483  O5'   C    16      64.141  26.468  50.440  1.00  0.00           O  
ATOM    484  C5'   C    16      64.533  25.203  49.887  1.00  0.00           C  
ATOM    485  H5'   C    16      63.883  24.377  50.174  1.00  0.00           H  
ATOM    486 H5''   C    16      65.518  24.950  50.280  1.00  0.00           H  
ATOM    487  C4'   C    16      64.570  25.125  48.394  1.00  0.00           C  
ATOM    488  H4'   C    16      64.985  24.139  48.184  1.00  0.00           H  
ATOM    489  O4'   C    16      63.287  25.495  47.909  1.00  0.00           O  
ATOM    490  C1'   C    16      63.348  25.880  46.513  1.00  0.00           C  
ATOM    491  H1'   C    16      62.939  25.101  45.870  1.00  0.00           H  
ATOM    492  N1    C    16      62.623  27.102  46.266  1.00  0.00           N  
ATOM    493  C6    C    16      62.701  28.077  47.259  1.00  0.00           C  
ATOM    494  H6    C    16      63.151  27.888  48.222  1.00  0.00           H  
ATOM    495  C5    C    16      62.114  29.264  46.995  1.00  0.00           C  
ATOM    496  H5    C    16      62.076  30.053  47.732  1.00  0.00           H  
ATOM    497  C4    C    16      61.356  29.416  45.790  1.00  0.00           C  
ATOM    498  N4    C    16      60.974  30.633  45.500  1.00  0.00           N  
ATOM    499  H41   C    16      61.280  31.375  46.114  1.00  0.00           H  
ATOM    500  H42   C    16      60.469  30.772  44.636  1.00  0.00           H  
ATOM    501  N3    C    16      61.152  28.434  44.969  1.00  0.00           N  
ATOM    502  C2    C    16      61.854  27.259  45.148  1.00  0.00           C  
ATOM    503  O2    C    16      61.850  26.453  44.219  1.00  0.00           O  
ATOM    504  C3'   C    16      65.526  26.108  47.728  1.00  0.00           C  
ATOM    505  H3'   C    16      65.370  27.035  48.279  1.00  0.00           H  
ATOM    506  C2'   C    16      64.904  26.098  46.268  1.00  0.00           C  
ATOM    507  H2'   C    16      65.116  27.005  45.702  1.00  0.00           H  
ATOM    508  O2'   C    16      65.243  25.032  45.431  1.00  0.00           O  
ATOM    509 HO2'   C    16      66.150  24.789  45.630  1.00  0.00           H  
ATOM    510  O3'   C    16      66.876  25.702  47.673  1.00  0.00           O  
ATOM    511  P     A    17      68.121  26.587  47.107  1.00  0.00           P  
ATOM    512  OP1   A    17      67.765  27.373  45.914  1.00  0.00           O  
ATOM    513  OP2   A    17      69.228  25.587  46.976  1.00  0.00           O  
ATOM    514  O5'   A    17      68.338  27.581  48.355  1.00  0.00           O  
ATOM    515  C5'   A    17      69.147  27.194  49.492  1.00  0.00           C  
ATOM    516  H5'   A    17      69.091  26.112  49.613  1.00  0.00           H  
ATOM    517 H5''   A    17      68.662  27.739  50.302  1.00  0.00           H  
ATOM    518  C4'   A    17      70.580  27.758  49.410  1.00  0.00           C  
ATOM    519  H4'   A    17      71.166  27.301  50.207  1.00  0.00           H  
ATOM    520  O4'   A    17      71.214  27.332  48.183  1.00  0.00           O  
ATOM    521  C1'   A    17      72.135  28.251  47.732  1.00  0.00           C  
ATOM    522  H1'   A    17      73.121  27.797  47.836  1.00  0.00           H  
ATOM    523  N9    A    17      71.820  28.665  46.377  1.00  0.00           N  
ATOM    524  C8    A    17      70.927  28.228  45.441  1.00  0.00           C  
ATOM    525  H8    A    17      70.288  27.367  45.573  1.00  0.00           H  
ATOM    526  N7    A    17      70.997  28.734  44.264  1.00  0.00           N  
ATOM    527  C5    A    17      72.029  29.653  44.381  1.00  0.00           C  
ATOM    528  C6    A    17      72.600  30.614  43.477  1.00  0.00           C  
ATOM    529  N6    A    17      72.226  30.749  42.183  1.00  0.00           N  
ATOM    530  H61   A    17      71.561  30.071  41.841  1.00  0.00           H  
ATOM    531  H62   A    17      72.800  31.276  41.540  1.00  0.00           H  
ATOM    532  N1    A    17      73.642  31.374  43.914  1.00  0.00           N  
ATOM    533  C2    A    17      74.074  31.280  45.154  1.00  0.00           C  
ATOM    534  H2    A    17      74.928  31.924  45.306  1.00  0.00           H  
ATOM    535  N3    A    17      73.687  30.409  46.071  1.00  0.00           N  
ATOM    536  C4    A    17      72.601  29.635  45.658  1.00  0.00           C  
ATOM    537  C3'   A    17      70.690  29.286  49.162  1.00  0.00           C  
ATOM    538  H3'   A    17      70.008  29.540  48.350  1.00  0.00           H  
ATOM    539  C2'   A    17      72.116  29.409  48.742  1.00  0.00           C  
ATOM    540  H2'   A    17      72.385  30.363  48.288  1.00  0.00           H  
ATOM    541  O2'   A    17      73.034  29.015  49.791  1.00  0.00           O  
ATOM    542 HO2'   A    17      73.038  29.734  50.427  1.00  0.00           H  
ATOM    543  O3'   A    17      70.573  30.080  50.365  1.00  0.00           O  
ATOM    544  P     G    18      69.565  31.339  50.328  1.00  0.00           P  
ATOM    545  OP1   G    18      69.657  32.122  51.587  1.00  0.00           O  
ATOM    546  OP2   G    18      68.227  30.802  49.910  1.00  0.00           O  
ATOM    547  O5'   G    18      70.124  32.288  49.216  1.00  0.00           O  
ATOM    548  C5'   G    18      71.332  33.065  49.259  1.00  0.00           C  
ATOM    549  H5'   G    18      72.199  32.469  49.545  1.00  0.00           H  
ATOM    550 H5''   G    18      71.183  33.824  50.027  1.00  0.00           H  
ATOM    551  C4'   G    18      71.627  33.773  47.990  1.00  0.00           C  
ATOM    552  H4'   G    18      72.476  34.423  48.202  1.00  0.00           H  
ATOM    553  O4'   G    18      72.047  33.027  46.923  1.00  0.00           O  
ATOM    554  C1'   G    18      71.314  33.438  45.737  1.00  0.00           C  
ATOM    555  H1'   G    18      71.959  33.683  44.893  1.00  0.00           H  
ATOM    556  N9    G    18      70.177  32.668  45.345  1.00  0.00           N  
ATOM    557  C8    G    18      69.682  31.511  45.967  1.00  0.00           C  
ATOM    558  H8    G    18      70.010  31.329  46.980  1.00  0.00           H  
ATOM    559  N7    G    18      68.737  30.879  45.315  1.00  0.00           N  
ATOM    560  C5    G    18      68.627  31.626  44.173  1.00  0.00           C  
ATOM    561  C6    G    18      67.731  31.429  43.037  1.00  0.00           C  
ATOM    562  O6    G    18      66.964  30.508  42.848  1.00  0.00           O  
ATOM    563  N1    G    18      67.918  32.418  42.098  1.00  0.00           N  
ATOM    564  H1    G    18      67.419  32.319  41.226  1.00  0.00           H  
ATOM    565  C2    G    18      68.860  33.418  42.204  1.00  0.00           C  
ATOM    566  N2    G    18      68.850  34.174  41.180  1.00  0.00           N  
ATOM    567  H21   G    18      69.600  34.829  41.013  1.00  0.00           H  
ATOM    568  H22   G    18      68.070  34.049  40.550  1.00  0.00           H  
ATOM    569  N3    G    18      69.794  33.525  43.171  1.00  0.00           N  
ATOM    570  C4    G    18      69.544  32.632  44.145  1.00  0.00           C  
ATOM    571  C3'   G    18      70.451  34.599  47.584  1.00  0.00           C  
ATOM    572  H3'   G    18      69.527  34.021  47.562  1.00  0.00           H  
ATOM    573  C2'   G    18      70.655  34.779  46.098  1.00  0.00           C  
ATOM    574  H2'   G    18      69.677  34.933  45.642  1.00  0.00           H  
ATOM    575  O2'   G    18      71.537  35.904  45.918  1.00  0.00           O  
ATOM    576 HO2'   G    18      71.298  36.230  45.047  1.00  0.00           H  
ATOM    577  O3'   G    18      70.299  35.852  48.324  1.00  0.00           O  
ATOM    578  P     C    19      68.848  36.419  48.455  1.00  0.00           P  
ATOM    579  OP1   C    19      68.946  37.690  49.178  1.00  0.00           O  
ATOM    580  OP2   C    19      67.947  35.306  48.963  1.00  0.00           O  
ATOM    581  O5'   C    19      68.399  36.681  46.967  1.00  0.00           O  
ATOM    582  C5'   C    19      68.808  37.869  46.335  1.00  0.00           C  
ATOM    583  H5'   C    19      69.882  38.034  46.256  1.00  0.00           H  
ATOM    584 H5''   C    19      68.499  38.751  46.896  1.00  0.00           H  
ATOM    585  C4'   C    19      68.182  37.903  44.922  1.00  0.00           C  
ATOM    586  H4'   C    19      68.520  38.792  44.389  1.00  0.00           H  
ATOM    587  O4'   C    19      68.304  36.725  44.093  1.00  0.00           O  
ATOM    588  C1'   C    19      67.055  36.511  43.397  1.00  0.00           C  
ATOM    589  H1'   C    19      67.258  36.492  42.326  1.00  0.00           H  
ATOM    590  N1    C    19      66.452  35.188  43.588  1.00  0.00           N  
ATOM    591  C6    C    19      66.821  34.473  44.743  1.00  0.00           C  
ATOM    592  H6    C    19      67.720  34.812  45.236  1.00  0.00           H  
ATOM    593  C5    C    19      66.095  33.401  45.065  1.00  0.00           C  
ATOM    594  H5    C    19      66.456  32.736  45.836  1.00  0.00           H  
ATOM    595  C4    C    19      64.990  33.100  44.196  1.00  0.00           C  
ATOM    596  N4    C    19      64.314  32.065  44.479  1.00  0.00           N  
ATOM    597  H41   C    19      64.682  31.502  45.232  1.00  0.00           H  
ATOM    598  H42   C    19      63.448  31.965  43.968  1.00  0.00           H  
ATOM    599  N3    C    19      64.675  33.668  43.035  1.00  0.00           N  
ATOM    600  C2    C    19      65.417  34.812  42.755  1.00  0.00           C  
ATOM    601  O2    C    19      65.024  35.528  41.817  1.00  0.00           O  
ATOM    602  C3'   C    19      66.661  38.142  45.118  1.00  0.00           C  
ATOM    603  H3'   C    19      66.345  37.619  46.021  1.00  0.00           H  
ATOM    604  C2'   C    19      66.039  37.604  43.774  1.00  0.00           C  
ATOM    605  H2'   C    19      65.072  37.132  43.944  1.00  0.00           H  
ATOM    606  O2'   C    19      66.116  38.571  42.671  1.00  0.00           O  
ATOM    607 HO2'   C    19      65.380  38.514  42.058  1.00  0.00           H  
ATOM    608  O3'   C    19      66.466  39.517  45.337  1.00  0.00           O  
ATOM    609  P     C    20      65.085  40.071  45.727  1.00  0.00           P  
ATOM    610  OP1   C    20      65.144  41.526  45.926  1.00  0.00           O  
ATOM    611  OP2   C    20      64.652  39.270  46.882  1.00  0.00           O  
ATOM    612  O5'   C    20      63.939  39.697  44.599  1.00  0.00           O  
ATOM    613  C5'   C    20      63.847  40.588  43.475  1.00  0.00           C  
ATOM    614  H5'   C    20      64.878  40.849  43.233  1.00  0.00           H  
ATOM    615 H5''   C    20      63.331  41.502  43.768  1.00  0.00           H  
ATOM    616  C4'   C    20      63.046  40.109  42.217  1.00  0.00           C  
ATOM    617  H4'   C    20      63.194  40.827  41.410  1.00  0.00           H  
ATOM    618  O4'   C    20      63.367  38.776  41.814  1.00  0.00           O  
ATOM    619  C1'   C    20      62.155  38.155  41.215  1.00  0.00           C  
ATOM    620  H1'   C    20      62.285  37.981  40.147  1.00  0.00           H  
ATOM    621  N1    C    20      61.887  36.914  42.043  1.00  0.00           N  
ATOM    622  C6    C    20      62.487  36.625  43.249  1.00  0.00           C  
ATOM    623  H6    C    20      63.106  37.339  43.772  1.00  0.00           H  
ATOM    624  C5    C    20      62.153  35.504  43.931  1.00  0.00           C  
ATOM    625  H5    C    20      62.703  35.353  44.848  1.00  0.00           H  
ATOM    626  C4    C    20      61.273  34.519  43.303  1.00  0.00           C  
ATOM    627  N4    C    20      61.076  33.424  43.987  1.00  0.00           N  
ATOM    628  H41   C    20      61.721  33.448  44.764  1.00  0.00           H  
ATOM    629  H42   C    20      60.260  32.831  43.951  1.00  0.00           H  
ATOM    630  N3    C    20      60.663  34.809  42.195  1.00  0.00           N  
ATOM    631  C2    C    20      60.995  35.922  41.470  1.00  0.00           C  
ATOM    632  O2    C    20      60.517  36.174  40.369  1.00  0.00           O  
ATOM    633  C3'   C    20      61.537  39.981  42.498  1.00  0.00           C  
ATOM    634  H3'   C    20      61.333  39.326  43.345  1.00  0.00           H  
ATOM    635  C2'   C    20      61.073  39.183  41.377  1.00  0.00           C  
ATOM    636  H2'   C    20      60.061  38.785  41.442  1.00  0.00           H  
ATOM    637  O2'   C    20      61.046  39.925  40.126  1.00  0.00           O  
ATOM    638 HO2'   C    20      61.221  40.863  40.234  1.00  0.00           H  
ATOM    639  O3'   C    20      60.872  41.241  42.555  1.00  0.00           O  
ATOM    640  P     C    21      59.393  41.495  43.208  1.00  0.00           P  
ATOM    641  OP1   C    21      59.052  42.946  42.943  1.00  0.00           O  
ATOM    642  OP2   C    21      59.493  41.042  44.569  1.00  0.00           O  
ATOM    643  O5'   C    21      58.316  40.569  42.365  1.00  0.00           O  
ATOM    644  C5'   C    21      57.864  41.062  41.132  1.00  0.00           C  
ATOM    645  H5'   C    21      58.704  41.321  40.487  1.00  0.00           H  
ATOM    646 H5''   C    21      57.262  41.948  41.333  1.00  0.00           H  
ATOM    647  C4'   C    21      57.001  39.947  40.583  1.00  0.00           C  
ATOM    648  H4'   C    21      56.585  40.277  39.631  1.00  0.00           H  
ATOM    649  O4'   C    21      57.701  38.690  40.378  1.00  0.00           O  
ATOM    650  C1'   C    21      56.844  37.604  40.494  1.00  0.00           C  
ATOM    651  H1'   C    21      56.843  37.074  39.542  1.00  0.00           H  
ATOM    652  N1    C    21      57.181  36.686  41.632  1.00  0.00           N  
ATOM    653  C6    C    21      57.904  37.190  42.723  1.00  0.00           C  
ATOM    654  H6    C    21      58.352  38.172  42.690  1.00  0.00           H  
ATOM    655  C5    C    21      58.220  36.314  43.686  1.00  0.00           C  
ATOM    656  H5    C    21      58.966  36.601  44.412  1.00  0.00           H  
ATOM    657  C4    C    21      57.651  35.001  43.620  1.00  0.00           C  
ATOM    658  N4    C    21      57.750  34.196  44.610  1.00  0.00           N  
ATOM    659  H41   C    21      58.295  34.596  45.360  1.00  0.00           H  
ATOM    660  H42   C    21      57.374  33.272  44.452  1.00  0.00           H  
ATOM    661  N3    C    21      56.930  34.540  42.644  1.00  0.00           N  
ATOM    662  C2    C    21      56.663  35.392  41.622  1.00  0.00           C  
ATOM    663  O2    C    21      55.930  35.034  40.680  1.00  0.00           O  
ATOM    664  C3'   C    21      55.826  39.520  41.459  1.00  0.00           C  
ATOM    665  H3'   C    21      56.177  39.338  42.475  1.00  0.00           H  
ATOM    666  C2'   C    21      55.483  38.174  40.803  1.00  0.00           C  
ATOM    667  H2'   C    21      54.882  37.498  41.411  1.00  0.00           H  
ATOM    668  O2'   C    21      54.726  38.385  39.582  1.00  0.00           O  
ATOM    669 HO2'   C    21      54.360  39.266  39.690  1.00  0.00           H  
ATOM    670  O3'   C    21      54.753  40.472  41.471  1.00  0.00           O  
ATOM    671  P     G    22      53.974  40.696  42.776  1.00  0.00           P  
ATOM    672  OP1   G    22      52.815  41.577  42.509  1.00  0.00           O  
ATOM    673  OP2   G    22      54.940  41.091  43.840  1.00  0.00           O  
ATOM    674  O5'   G    22      53.465  39.207  43.052  1.00  0.00           O  
ATOM    675  C5'   G    22      52.357  38.706  42.390  1.00  0.00           C  
ATOM    676  H5'   G    22      52.554  38.593  41.324  1.00  0.00           H  
ATOM    677 H5''   G    22      51.492  39.369  42.424  1.00  0.00           H  
ATOM    678  C4'   G    22      52.061  37.280  42.999  1.00  0.00           C  
ATOM    679  H4'   G    22      51.299  36.778  42.405  1.00  0.00           H  
ATOM    680  O4'   G    22      53.165  36.403  43.054  1.00  0.00           O  
ATOM    681  C1'   G    22      53.106  35.522  44.163  1.00  0.00           C  
ATOM    682  H1'   G    22      53.168  34.505  43.776  1.00  0.00           H  
ATOM    683  N9    G    22      54.206  35.792  45.085  1.00  0.00           N  
ATOM    684  C8    G    22      55.040  36.954  45.116  1.00  0.00           C  
ATOM    685  H8    G    22      54.991  37.805  44.453  1.00  0.00           H  
ATOM    686  N7    G    22      55.898  36.919  46.117  1.00  0.00           N  
ATOM    687  C5    G    22      55.716  35.684  46.733  1.00  0.00           C  
ATOM    688  C6    G    22      56.441  35.050  47.817  1.00  0.00           C  
ATOM    689  O6    G    22      57.389  35.511  48.461  1.00  0.00           O  
ATOM    690  N1    G    22      55.962  33.813  48.153  1.00  0.00           N  
ATOM    691  H1    G    22      56.093  33.422  49.075  1.00  0.00           H  
ATOM    692  C2    G    22      54.999  33.210  47.401  1.00  0.00           C  
ATOM    693  N2    G    22      54.649  31.974  47.835  1.00  0.00           N  
ATOM    694  H21   G    22      53.948  31.484  47.297  1.00  0.00           H  
ATOM    695  H22   G    22      55.058  31.587  48.673  1.00  0.00           H  
ATOM    696  N3    G    22      54.298  33.746  46.466  1.00  0.00           N  
ATOM    697  C4    G    22      54.696  35.004  46.116  1.00  0.00           C  
ATOM    698  C3'   G    22      51.528  37.291  44.450  1.00  0.00           C  
ATOM    699  H3'   G    22      52.059  37.953  45.134  1.00  0.00           H  
ATOM    700  C2'   G    22      51.859  35.856  44.903  1.00  0.00           C  
ATOM    701  H2'   G    22      51.835  35.718  45.984  1.00  0.00           H  
ATOM    702  O2'   G    22      50.871  34.950  44.402  1.00  0.00           O  
ATOM    703 HO2'   G    22      50.017  35.386  44.361  1.00  0.00           H  
ATOM    704  O3'   G    22      50.146  37.563  44.425  1.00  0.00           O  
ATOM    705  P     U    23      49.370  37.838  45.740  1.00  0.00           P  
ATOM    706  OP1   U    23      48.204  38.768  45.444  1.00  0.00           O  
ATOM    707  OP2   U    23      50.367  38.221  46.759  1.00  0.00           O  
ATOM    708  O5'   U    23      48.800  36.441  46.054  1.00  0.00           O  
ATOM    709  C5'   U    23      47.597  35.916  45.472  1.00  0.00           C  
ATOM    710  H5'   U    23      47.591  35.845  44.384  1.00  0.00           H  
ATOM    711 H5''   U    23      46.754  36.537  45.773  1.00  0.00           H  
ATOM    712  C4'   U    23      47.196  34.477  45.958  1.00  0.00           C  
ATOM    713  H4'   U    23      46.323  34.162  45.387  1.00  0.00           H  
ATOM    714  O4'   U    23      48.238  33.556  45.654  1.00  0.00           O  
ATOM    715  C1'   U    23      48.356  32.612  46.773  1.00  0.00           C  
ATOM    716  H1'   U    23      48.448  31.634  46.300  1.00  0.00           H  
ATOM    717  N1    U    23      49.577  32.875  47.711  1.00  0.00           N  
ATOM    718  C6    U    23      50.299  33.996  47.658  1.00  0.00           C  
ATOM    719  H6    U    23      50.063  34.840  47.026  1.00  0.00           H  
ATOM    720  C5    U    23      51.456  34.095  48.379  1.00  0.00           C  
ATOM    721  H5    U    23      52.000  35.028  48.400  1.00  0.00           H  
ATOM    722  C4    U    23      51.992  33.091  49.226  1.00  0.00           C  
ATOM    723  O4    U    23      53.028  33.137  49.845  1.00  0.00           O  
ATOM    724  N3    U    23      51.142  32.008  49.296  1.00  0.00           N  
ATOM    725  H3    U    23      51.279  31.372  50.068  1.00  0.00           H  
ATOM    726  C2    U    23      49.985  31.768  48.519  1.00  0.00           C  
ATOM    727  O2    U    23      49.421  30.658  48.592  1.00  0.00           O  
ATOM    728  C3'   U    23      46.824  34.248  47.435  1.00  0.00           C  
ATOM    729  H3'   U    23      47.518  34.811  48.060  1.00  0.00           H  
ATOM    730  C2'   U    23      47.094  32.745  47.670  1.00  0.00           C  
ATOM    731  H2'   U    23      47.288  32.585  48.730  1.00  0.00           H  
ATOM    732  O2'   U    23      46.146  31.859  47.094  1.00  0.00           O  
ATOM    733 HO2'   U    23      45.872  31.241  47.776  1.00  0.00           H  
ATOM    734  O3'   U    23      45.487  34.561  47.633  1.00  0.00           O  
ATOM    735  P     C    24      45.132  35.413  48.911  1.00  0.00           P  
ATOM    736  OP1   C    24      43.743  35.320  49.248  1.00  0.00           O  
ATOM    737  OP2   C    24      45.679  36.790  48.922  1.00  0.00           O  
ATOM    738  O5'   C    24      45.981  34.720  50.064  1.00  0.00           O  
ATOM    739  C5'   C    24      45.616  33.575  50.708  1.00  0.00           C  
ATOM    740  H5'   C    24      45.384  32.770  50.011  1.00  0.00           H  
ATOM    741 H5''   C    24      44.756  33.828  51.329  1.00  0.00           H  
ATOM    742  C4'   C    24      46.776  33.073  51.631  1.00  0.00           C  
ATOM    743  H4'   C    24      46.516  32.127  52.107  1.00  0.00           H  
ATOM    744  O4'   C    24      48.053  32.949  51.008  1.00  0.00           O  
ATOM    745  C1'   C    24      49.096  33.346  51.893  1.00  0.00           C  
ATOM    746  H1'   C    24      49.838  32.549  51.836  1.00  0.00           H  
ATOM    747  N1    C    24      49.725  34.733  51.450  1.00  0.00           N  
ATOM    748  C6    C    24      49.181  35.497  50.479  1.00  0.00           C  
ATOM    749  H6    C    24      48.226  35.186  50.083  1.00  0.00           H  
ATOM    750  C5    C    24      49.820  36.601  49.986  1.00  0.00           C  
ATOM    751  H5    C    24      49.391  37.155  49.164  1.00  0.00           H  
ATOM    752  C4    C    24      51.086  36.871  50.530  1.00  0.00           C  
ATOM    753  N4    C    24      51.682  38.007  50.201  1.00  0.00           N  
ATOM    754  H41   C    24      52.533  38.328  50.642  1.00  0.00           H  
ATOM    755  H42   C    24      51.267  38.556  49.463  1.00  0.00           H  
ATOM    756  N3    C    24      51.595  36.180  51.510  1.00  0.00           N  
ATOM    757  C2    C    24      50.940  35.095  51.942  1.00  0.00           C  
ATOM    758  O2    C    24      51.558  34.398  52.786  1.00  0.00           O  
ATOM    759  C3'   C    24      47.047  33.973  52.793  1.00  0.00           C  
ATOM    760  H3'   C    24      47.173  35.013  52.492  1.00  0.00           H  
ATOM    761  C2'   C    24      48.340  33.320  53.221  1.00  0.00           C  
ATOM    762  H2'   C    24      48.761  33.992  53.970  1.00  0.00           H  
ATOM    763  O2'   C    24      48.267  32.068  53.762  1.00  0.00           O  
ATOM    764 HO2'   C    24      49.142  31.886  54.113  1.00  0.00           H  
ATOM    765  O3'   C    24      45.945  33.892  53.745  1.00  0.00           O  
ATOM    766  P     U    25      45.505  35.224  54.495  1.00  0.00           P  
ATOM    767  OP1   U    25      44.345  34.850  55.317  1.00  0.00           O  
ATOM    768  OP2   U    25      45.369  36.245  53.475  1.00  0.00           O  
ATOM    769  O5'   U    25      46.745  35.623  55.434  1.00  0.00           O  
ATOM    770  C5'   U    25      47.116  34.816  56.511  1.00  0.00           C  
ATOM    771  H5'   U    25      47.202  33.840  56.033  1.00  0.00           H  
ATOM    772 H5''   U    25      46.348  34.841  57.283  1.00  0.00           H  
ATOM    773  C4'   U    25      48.438  35.292  57.231  1.00  0.00           C  
ATOM    774  H4'   U    25      48.734  34.648  58.059  1.00  0.00           H  
ATOM    775  O4'   U    25      49.496  35.595  56.291  1.00  0.00           O  
ATOM    776  C1'   U    25      50.225  36.698  56.747  1.00  0.00           C  
ATOM    777  H1'   U    25      51.244  36.346  56.906  1.00  0.00           H  
ATOM    778  N1    U    25      50.267  37.844  55.791  1.00  0.00           N  
ATOM    779  C6    U    25      49.611  37.698  54.583  1.00  0.00           C  
ATOM    780  H6    U    25      48.983  36.833  54.428  1.00  0.00           H  
ATOM    781  C5    U    25      49.821  38.628  53.600  1.00  0.00           C  
ATOM    782  H5    U    25      49.299  38.560  52.658  1.00  0.00           H  
ATOM    783  C4    U    25      50.656  39.817  53.827  1.00  0.00           C  
ATOM    784  O4    U    25      50.954  40.705  52.987  1.00  0.00           O  
ATOM    785  N3    U    25      51.255  39.853  55.053  1.00  0.00           N  
ATOM    786  H3    U    25      51.955  40.572  55.165  1.00  0.00           H  
ATOM    787  C2    U    25      51.188  38.863  55.977  1.00  0.00           C  
ATOM    788  O2    U    25      51.914  38.933  56.936  1.00  0.00           O  
ATOM    789  C3'   U    25      48.189  36.587  57.980  1.00  0.00           C  
ATOM    790  H3'   U    25      47.730  37.236  57.235  1.00  0.00           H  
ATOM    791  C2'   U    25      49.638  37.061  58.148  1.00  0.00           C  
ATOM    792  H2'   U    25      49.719  38.124  58.377  1.00  0.00           H  
ATOM    793  O2'   U    25      50.230  36.176  59.131  1.00  0.00           O  
ATOM    794 HO2'   U    25      51.061  36.503  59.481  1.00  0.00           H  
ATOM    795  O3'   U    25      47.360  36.350  59.109  1.00  0.00           O  
ATOM    796  P     U    26      46.604  37.531  59.807  1.00  0.00           P  
ATOM    797  OP1   U    26      45.946  37.026  61.053  1.00  0.00           O  
ATOM    798  OP2   U    26      45.665  38.057  58.768  1.00  0.00           O  
ATOM    799  O5'   U    26      47.591  38.685  60.253  1.00  0.00           O  
ATOM    800  C5'   U    26      48.401  38.355  61.277  1.00  0.00           C  
ATOM    801  H5'   U    26      48.966  37.440  61.100  1.00  0.00           H  
ATOM    802 H5''   U    26      47.918  38.233  62.246  1.00  0.00           H  
ATOM    803  C4'   U    26      49.525  39.345  61.386  1.00  0.00           C  
ATOM    804  H4'   U    26      50.187  39.023  62.190  1.00  0.00           H  
ATOM    805  O4'   U    26      50.252  39.467  60.169  1.00  0.00           O  
ATOM    806  C1'   U    26      50.813  40.788  60.059  1.00  0.00           C  
ATOM    807  H1'   U    26      51.903  40.775  60.028  1.00  0.00           H  
ATOM    808  N1    U    26      50.248  41.466  58.922  1.00  0.00           N  
ATOM    809  C6    U    26      49.152  40.971  58.206  1.00  0.00           C  
ATOM    810  H6    U    26      48.628  40.120  58.615  1.00  0.00           H  
ATOM    811  C5    U    26      48.740  41.533  57.098  1.00  0.00           C  
ATOM    812  H5    U    26      47.887  41.192  56.531  1.00  0.00           H  
ATOM    813  C4    U    26      49.535  42.559  56.405  1.00  0.00           C  
ATOM    814  O4    U    26      49.286  42.989  55.280  1.00  0.00           O  
ATOM    815  N3    U    26      50.725  42.904  57.056  1.00  0.00           N  
ATOM    816  H3    U    26      51.325  43.619  56.671  1.00  0.00           H  
ATOM    817  C2    U    26      51.038  42.458  58.336  1.00  0.00           C  
ATOM    818  O2    U    26      52.014  42.986  58.899  1.00  0.00           O  
ATOM    819  C3'   U    26      49.067  40.798  61.701  1.00  0.00           C  
ATOM    820  H3'   U    26      48.293  40.992  60.958  1.00  0.00           H  
ATOM    821  C2'   U    26      50.363  41.518  61.338  1.00  0.00           C  
ATOM    822  H2'   U    26      50.145  42.561  61.107  1.00  0.00           H  
ATOM    823  O2'   U    26      51.349  41.285  62.328  1.00  0.00           O  
ATOM    824 HO2'   U    26      51.055  41.731  63.126  1.00  0.00           H  
ATOM    825  O3'   U    26      48.683  41.076  63.042  1.00  0.00           O  
ATOM    826  P     A    27      47.449  42.021  63.272  1.00  0.00           P  
ATOM    827  OP1   A    27      47.194  42.158  64.759  1.00  0.00           O  
ATOM    828  OP2   A    27      46.350  41.435  62.463  1.00  0.00           O  
ATOM    829  O5'   A    27      47.900  43.456  62.872  1.00  0.00           O  
ATOM    830  C5'   A    27      48.712  44.274  63.809  1.00  0.00           C  
ATOM    831  H5'   A    27      49.434  43.666  64.355  1.00  0.00           H  
ATOM    832 H5''   A    27      48.030  44.497  64.630  1.00  0.00           H  
ATOM    833  C4'   A    27      49.320  45.644  63.324  1.00  0.00           C  
ATOM    834  H4'   A    27      49.790  46.160  64.162  1.00  0.00           H  
ATOM    835  O4'   A    27      50.124  45.533  62.205  1.00  0.00           O  
ATOM    836  C1'   A    27      50.008  46.630  61.342  1.00  0.00           C  
ATOM    837  H1'   A    27      50.958  47.156  61.253  1.00  0.00           H  
ATOM    838  N9    A    27      49.428  46.156  60.072  1.00  0.00           N  
ATOM    839  C8    A    27      48.586  45.051  59.893  1.00  0.00           C  
ATOM    840  H8    A    27      48.268  44.378  60.675  1.00  0.00           H  
ATOM    841  N7    A    27      48.304  44.814  58.672  1.00  0.00           N  
ATOM    842  C5    A    27      48.848  45.906  57.990  1.00  0.00           C  
ATOM    843  C6    A    27      48.757  46.430  56.674  1.00  0.00           C  
ATOM    844  N6    A    27      48.182  45.840  55.650  1.00  0.00           N  
ATOM    845  H61   A    27      48.182  46.240  54.722  1.00  0.00           H  
ATOM    846  H62   A    27      47.894  44.877  55.744  1.00  0.00           H  
ATOM    847  N1    A    27      49.341  47.569  56.310  1.00  0.00           N  
ATOM    848  C2    A    27      50.117  48.153  57.263  1.00  0.00           C  
ATOM    849  H2    A    27      50.587  49.054  56.895  1.00  0.00           H  
ATOM    850  N3    A    27      50.298  47.796  58.536  1.00  0.00           N  
ATOM    851  C4    A    27      49.607  46.679  58.832  1.00  0.00           C  
ATOM    852  C3'   A    27      48.195  46.487  62.867  1.00  0.00           C  
ATOM    853  H3'   A    27      47.553  45.922  62.190  1.00  0.00           H  
ATOM    854  C2'   A    27      49.043  47.511  62.123  1.00  0.00           C  
ATOM    855  H2'   A    27      48.439  48.048  61.391  1.00  0.00           H  
ATOM    856  O2'   A    27      49.797  48.337  62.974  1.00  0.00           O  
ATOM    857 HO2'   A    27      49.271  48.525  63.755  1.00  0.00           H  
ATOM    858  O3'   A    27      47.484  47.024  63.997  1.00  0.00           O  
ATOM    859  P     C    28      46.014  47.549  63.962  1.00  0.00           P  
ATOM    860  OP1   C    28      45.640  47.961  65.345  1.00  0.00           O  
ATOM    861  OP2   C    28      45.072  46.658  63.256  1.00  0.00           O  
ATOM    862  O5'   C    28      46.000  48.881  63.040  1.00  0.00           O  
ATOM    863  C5'   C    28      46.505  50.182  63.474  1.00  0.00           C  
ATOM    864  H5'   C    28      47.395  49.941  64.056  1.00  0.00           H  
ATOM    865 H5''   C    28      45.832  50.746  64.121  1.00  0.00           H  
ATOM    866  C4'   C    28      46.947  51.194  62.310  1.00  0.00           C  
ATOM    867  H4'   C    28      47.317  52.069  62.845  1.00  0.00           H  
ATOM    868  O4'   C    28      47.908  50.745  61.389  1.00  0.00           O  
ATOM    869  C1'   C    28      47.544  51.144  60.079  1.00  0.00           C  
ATOM    870  H1'   C    28      48.413  51.588  59.595  1.00  0.00           H  
ATOM    871  N1    C    28      47.046  50.048  59.161  1.00  0.00           N  
ATOM    872  C6    C    28      46.594  48.836  59.641  1.00  0.00           C  
ATOM    873  H6    C    28      46.540  48.607  60.695  1.00  0.00           H  
ATOM    874  C5    C    28      45.938  48.074  58.760  1.00  0.00           C  
ATOM    875  H5    C    28      45.349  47.233  59.096  1.00  0.00           H  
ATOM    876  C4    C    28      45.972  48.371  57.363  1.00  0.00           C  
ATOM    877  N4    C    28      45.374  47.538  56.560  1.00  0.00           N  
ATOM    878  H41   C    28      45.051  46.622  56.834  1.00  0.00           H  
ATOM    879  H42   C    28      45.539  47.797  55.598  1.00  0.00           H  
ATOM    880  N3    C    28      46.378  49.582  56.841  1.00  0.00           N  
ATOM    881  C2    C    28      46.880  50.475  57.809  1.00  0.00           C  
ATOM    882  O2    C    28      47.322  51.539  57.361  1.00  0.00           O  
ATOM    883  C3'   C    28      45.747  51.713  61.484  1.00  0.00           C  
ATOM    884  H3'   C    28      45.006  50.914  61.472  1.00  0.00           H  
ATOM    885  C2'   C    28      46.491  52.296  60.227  1.00  0.00           C  
ATOM    886  H2'   C    28      45.740  52.390  59.443  1.00  0.00           H  
ATOM    887  O2'   C    28      47.098  53.562  60.393  1.00  0.00           O  
ATOM    888 HO2'   C    28      46.759  54.059  61.142  1.00  0.00           H  
ATOM    889  O3'   C    28      45.047  52.821  62.142  1.00  0.00           O  
ATOM    890  P     A    29      43.449  53.196  61.816  1.00  0.00           P  
ATOM    891  OP1   A    29      43.070  54.205  62.822  1.00  0.00           O  
ATOM    892  OP2   A    29      42.797  51.884  61.738  1.00  0.00           O  
ATOM    893  O5'   A    29      43.444  53.802  60.361  1.00  0.00           O  
ATOM    894  C5'   A    29      43.897  55.160  59.985  1.00  0.00           C  
ATOM    895  H5'   A    29      44.981  55.161  60.102  1.00  0.00           H  
ATOM    896 H5''   A    29      43.511  55.937  60.645  1.00  0.00           H  
ATOM    897  C4'   A    29      43.596  55.515  58.533  1.00  0.00           C  
ATOM    898  H4'   A    29      43.783  56.588  58.575  1.00  0.00           H  
ATOM    899  O4'   A    29      44.548  55.097  57.601  1.00  0.00           O  
ATOM    900  C1'   A    29      43.788  54.524  56.611  1.00  0.00           C  
ATOM    901  H1'   A    29      44.260  54.793  55.666  1.00  0.00           H  
ATOM    902  N9    A    29      43.784  53.033  56.567  1.00  0.00           N  
ATOM    903  C8    A    29      43.721  52.150  57.591  1.00  0.00           C  
ATOM    904  H8    A    29      43.758  52.454  58.626  1.00  0.00           H  
ATOM    905  N7    A    29      43.449  50.908  57.223  1.00  0.00           N  
ATOM    906  C5    A    29      43.434  51.030  55.835  1.00  0.00           C  
ATOM    907  C6    A    29      43.376  50.136  54.756  1.00  0.00           C  
ATOM    908  N6    A    29      43.236  48.810  54.880  1.00  0.00           N  
ATOM    909  H61   A    29      43.226  48.446  55.823  1.00  0.00           H  
ATOM    910  H62   A    29      43.145  48.158  54.115  1.00  0.00           H  
ATOM    911  N1    A    29      43.370  50.565  53.495  1.00  0.00           N  
ATOM    912  C2    A    29      43.349  51.890  53.294  1.00  0.00           C  
ATOM    913  H2    A    29      43.394  52.179  52.255  1.00  0.00           H  
ATOM    914  N3    A    29      43.535  52.873  54.161  1.00  0.00           N  
ATOM    915  C4    A    29      43.492  52.346  55.421  1.00  0.00           C  
ATOM    916  C3'   A    29      42.164  55.304  58.187  1.00  0.00           C  
ATOM    917  H3'   A    29      41.805  54.386  58.651  1.00  0.00           H  
ATOM    918  C2'   A    29      42.406  55.136  56.712  1.00  0.00           C  
ATOM    919  H2'   A    29      41.702  54.418  56.290  1.00  0.00           H  
ATOM    920  O2'   A    29      42.479  56.369  55.897  1.00  0.00           O  
ATOM    921 HO2'   A    29      41.912  56.930  56.431  1.00  0.00           H  
ATOM    922  O3'   A    29      41.305  56.353  58.533  1.00  0.00           O  
ATOM    923  P     C    30      39.756  55.938  58.776  1.00  0.00           P  
ATOM    924  OP1   C    30      39.070  57.242  59.031  1.00  0.00           O  
ATOM    925  OP2   C    30      39.702  54.986  59.857  1.00  0.00           O  
ATOM    926  O5'   C    30      39.259  55.231  57.474  1.00  0.00           O  
ATOM    927  C5'   C    30      38.912  56.056  56.344  1.00  0.00           C  
ATOM    928  H5'   C    30      39.669  56.752  55.983  1.00  0.00           H  
ATOM    929 H5''   C    30      37.969  56.510  56.648  1.00  0.00           H  
ATOM    930  C4'   C    30      38.549  55.247  55.112  1.00  0.00           C  
ATOM    931  H4'   C    30      38.244  55.831  54.244  1.00  0.00           H  
ATOM    932  O4'   C    30      39.612  54.448  54.650  1.00  0.00           O  
ATOM    933  C1'   C    30      38.948  53.391  53.896  1.00  0.00           C  
ATOM    934  H1'   C    30      39.282  53.437  52.860  1.00  0.00           H  
ATOM    935  N1    C    30      39.487  52.077  54.413  1.00  0.00           N  
ATOM    936  C6    C    30      39.625  51.767  55.749  1.00  0.00           C  
ATOM    937  H6    C    30      39.716  52.606  56.423  1.00  0.00           H  
ATOM    938  C5    C    30      39.938  50.496  56.113  1.00  0.00           C  
ATOM    939  H5    C    30      39.984  50.236  57.160  1.00  0.00           H  
ATOM    940  C4    C    30      40.053  49.534  55.069  1.00  0.00           C  
ATOM    941  N4    C    30      40.258  48.295  55.328  1.00  0.00           N  
ATOM    942  H41   C    30      40.633  48.106  56.246  1.00  0.00           H  
ATOM    943  H42   C    30      40.338  47.640  54.563  1.00  0.00           H  
ATOM    944  N3    C    30      39.909  49.818  53.823  1.00  0.00           N  
ATOM    945  C2    C    30      39.684  51.085  53.487  1.00  0.00           C  
ATOM    946  O2    C    30      39.683  51.315  52.244  1.00  0.00           O  
ATOM    947  C3'   C    30      37.347  54.300  55.324  1.00  0.00           C  
ATOM    948  H3'   C    30      37.567  53.654  56.174  1.00  0.00           H  
ATOM    949  C2'   C    30      37.397  53.569  53.946  1.00  0.00           C  
ATOM    950  H2'   C    30      36.905  52.597  53.996  1.00  0.00           H  
ATOM    951  O2'   C    30      36.929  54.333  52.880  1.00  0.00           O  
ATOM    952 HO2'   C    30      36.041  54.576  53.153  1.00  0.00           H  
ATOM    953  O3'   C    30      36.171  55.035  55.434  1.00  0.00           O  
ATOM    954  P     C    31      34.856  54.168  55.878  1.00  0.00           P  
ATOM    955  OP1   C    31      33.785  55.121  56.218  1.00  0.00           O  
ATOM    956  OP2   C    31      35.412  53.330  56.945  1.00  0.00           O  
ATOM    957  O5'   C    31      34.388  53.149  54.629  1.00  0.00           O  
ATOM    958  C5'   C    31      33.735  53.626  53.483  1.00  0.00           C  
ATOM    959  H5'   C    31      34.271  54.467  53.043  1.00  0.00           H  
ATOM    960 H5''   C    31      32.686  53.793  53.730  1.00  0.00           H  
ATOM    961  C4'   C    31      33.663  52.460  52.446  1.00  0.00           C  
ATOM    962  H4'   C    31      33.242  52.904  51.544  1.00  0.00           H  
ATOM    963  O4'   C    31      34.976  52.039  52.107  1.00  0.00           O  
ATOM    964  C1'   C    31      34.955  50.727  51.718  1.00  0.00           C  
ATOM    965  H1'   C    31      35.348  50.615  50.708  1.00  0.00           H  
ATOM    966  N1    C    31      35.723  49.853  52.655  1.00  0.00           N  
ATOM    967  C6    C    31      35.950  50.269  53.897  1.00  0.00           C  
ATOM    968  H6    C    31      35.534  51.202  54.247  1.00  0.00           H  
ATOM    969  C5    C    31      36.534  49.454  54.792  1.00  0.00           C  
ATOM    970  H5    C    31      36.549  49.729  55.836  1.00  0.00           H  
ATOM    971  C4    C    31      36.958  48.191  54.340  1.00  0.00           C  
ATOM    972  N4    C    31      37.460  47.320  55.158  1.00  0.00           N  
ATOM    973  H41   C    31      37.816  47.599  56.061  1.00  0.00           H  
ATOM    974  H42   C    31      37.802  46.509  54.664  1.00  0.00           H  
ATOM    975  N3    C    31      36.736  47.684  53.113  1.00  0.00           N  
ATOM    976  C2    C    31      36.084  48.497  52.281  1.00  0.00           C  
ATOM    977  O2    C    31      35.902  47.998  51.180  1.00  0.00           O  
ATOM    978  C3'   C    31      32.827  51.188  52.769  1.00  0.00           C  
ATOM    979  H3'   C    31      33.231  50.971  53.758  1.00  0.00           H  
ATOM    980  C2'   C    31      33.478  50.300  51.680  1.00  0.00           C  
ATOM    981  H2'   C    31      33.562  49.257  51.985  1.00  0.00           H  
ATOM    982  O2'   C    31      32.980  50.587  50.356  1.00  0.00           O  
ATOM    983 HO2'   C    31      32.107  50.983  50.405  1.00  0.00           H  
ATOM    984  O3'   C    31      31.391  51.198  52.660  1.00  0.00           O  
ATOM    985  P     G    32      30.493  50.029  53.275  1.00  0.00           P  
ATOM    986  OP1   G    32      29.193  50.516  52.857  1.00  0.00           O  
ATOM    987  OP2   G    32      30.661  49.901  54.738  1.00  0.00           O  
ATOM    988  O5'   G    32      30.792  48.612  52.644  1.00  0.00           O  
ATOM    989  C5'   G    32      30.536  48.284  51.320  1.00  0.00           C  
ATOM    990  H5'   G    32      31.093  48.943  50.654  1.00  0.00           H  
ATOM    991 H5''   G    32      29.460  48.438  51.236  1.00  0.00           H  
ATOM    992  C4'   G    32      30.923  46.875  51.087  1.00  0.00           C  
ATOM    993  H4'   G    32      30.535  46.678  50.087  1.00  0.00           H  
ATOM    994  O4'   G    32      32.322  46.541  51.067  1.00  0.00           O  
ATOM    995  C1'   G    32      32.540  45.316  51.771  1.00  0.00           C  
ATOM    996  H1'   G    32      33.276  44.755  51.195  1.00  0.00           H  
ATOM    997  N9    G    32      33.047  45.577  53.112  1.00  0.00           N  
ATOM    998  C8    G    32      33.318  46.759  53.711  1.00  0.00           C  
ATOM    999  H8    G    32      33.122  47.720  53.258  1.00  0.00           H  
ATOM   1000  N7    G    32      33.781  46.661  54.913  1.00  0.00           N  
ATOM   1001  C5    G    32      33.962  45.276  55.106  1.00  0.00           C  
ATOM   1002  C6    G    32      34.514  44.567  56.202  1.00  0.00           C  
ATOM   1003  O6    G    32      34.673  44.919  57.376  1.00  0.00           O  
ATOM   1004  N1    G    32      34.571  43.167  56.010  1.00  0.00           N  
ATOM   1005  H1    G    32      35.013  42.616  56.731  1.00  0.00           H  
ATOM   1006  C2    G    32      34.080  42.562  54.861  1.00  0.00           C  
ATOM   1007  N2    G    32      34.298  41.271  54.733  1.00  0.00           N  
ATOM   1008  H21   G    32      34.193  40.825  53.833  1.00  0.00           H  
ATOM   1009  H22   G    32      34.704  40.662  55.429  1.00  0.00           H  
ATOM   1010  N3    G    32      33.447  43.223  53.871  1.00  0.00           N  
ATOM   1011  C4    G    32      33.418  44.616  53.994  1.00  0.00           C  
ATOM   1012  C3'   G    32      30.194  45.811  51.972  1.00  0.00           C  
ATOM   1013  H3'   G    32      30.236  46.097  53.023  1.00  0.00           H  
ATOM   1014  C2'   G    32      31.188  44.649  51.981  1.00  0.00           C  
ATOM   1015  H2'   G    32      31.139  44.117  52.931  1.00  0.00           H  
ATOM   1016  O2'   G    32      30.790  43.704  50.956  1.00  0.00           O  
ATOM   1017 HO2'   G    32      29.894  43.980  50.752  1.00  0.00           H  
ATOM   1018  O3'   G    32      28.803  45.596  51.679  1.00  0.00           O  
ATOM   1019  P     U    33      27.723  45.251  52.784  1.00  0.00           P  
ATOM   1020  OP1   U    33      26.564  44.731  52.000  1.00  0.00           O  
ATOM   1021  OP2   U    33      27.414  46.380  53.691  1.00  0.00           O  
ATOM   1022  O5'   U    33      28.389  44.038  53.488  1.00  0.00           O  
ATOM   1023  C5'   U    33      28.337  42.770  52.969  1.00  0.00           C  
ATOM   1024  H5'   U    33      28.677  42.774  51.934  1.00  0.00           H  
ATOM   1025 H5''   U    33      27.281  42.500  52.964  1.00  0.00           H  
ATOM   1026  C4'   U    33      29.067  41.707  53.795  1.00  0.00           C  
ATOM   1027  H4'   U    33      29.089  40.805  53.184  1.00  0.00           H  
ATOM   1028  O4'   U    33      30.448  42.026  54.121  1.00  0.00           O  
ATOM   1029  C1'   U    33      30.617  41.506  55.469  1.00  0.00           C  
ATOM   1030  H1'   U    33      31.448  40.812  55.343  1.00  0.00           H  
ATOM   1031  N1    U    33      30.952  42.633  56.412  1.00  0.00           N  
ATOM   1032  C6    U    33      30.500  43.919  56.130  1.00  0.00           C  
ATOM   1033  H6    U    33      30.122  44.009  55.123  1.00  0.00           H  
ATOM   1034  C5    U    33      30.691  44.882  57.100  1.00  0.00           C  
ATOM   1035  H5    U    33      30.305  45.865  56.873  1.00  0.00           H  
ATOM   1036  C4    U    33      31.424  44.668  58.309  1.00  0.00           C  
ATOM   1037  O4    U    33      31.608  45.463  59.206  1.00  0.00           O  
ATOM   1038  N3    U    33      32.039  43.492  58.318  1.00  0.00           N  
ATOM   1039  H3    U    33      32.682  43.274  59.066  1.00  0.00           H  
ATOM   1040  C2    U    33      31.783  42.421  57.496  1.00  0.00           C  
ATOM   1041  O2    U    33      32.285  41.353  57.703  1.00  0.00           O  
ATOM   1042  C3'   U    33      28.305  41.455  55.073  1.00  0.00           C  
ATOM   1043  H3'   U    33      27.999  42.453  55.388  1.00  0.00           H  
ATOM   1044  C2'   U    33      29.328  40.806  55.976  1.00  0.00           C  
ATOM   1045  H2'   U    33      29.033  40.987  57.010  1.00  0.00           H  
ATOM   1046  O2'   U    33      29.413  39.440  55.725  1.00  0.00           O  
ATOM   1047 HO2'   U    33      28.569  39.059  55.978  1.00  0.00           H  
ATOM   1048  O3'   U    33      27.140  40.674  54.884  1.00  0.00           O  
ATOM   1049  P     G    34      26.158  40.381  55.977  1.00  0.00           P  
ATOM   1050  OP1   G    34      24.968  39.885  55.335  1.00  0.00           O  
ATOM   1051  OP2   G    34      26.141  41.640  56.757  1.00  0.00           O  
ATOM   1052  O5'   G    34      26.765  39.177  56.744  1.00  0.00           O  
ATOM   1053  C5'   G    34      26.455  37.896  56.306  1.00  0.00           C  
ATOM   1054  H5'   G    34      26.833  37.880  55.284  1.00  0.00           H  
ATOM   1055 H5''   G    34      25.369  37.801  56.318  1.00  0.00           H  
ATOM   1056  C4'   G    34      27.094  36.730  57.179  1.00  0.00           C  
ATOM   1057  H4'   G    34      27.249  35.831  56.583  1.00  0.00           H  
ATOM   1058  O4'   G    34      28.402  37.108  57.487  1.00  0.00           O  
ATOM   1059  C1'   G    34      28.940  36.441  58.634  1.00  0.00           C  
ATOM   1060  H1'   G    34      29.610  35.642  58.317  1.00  0.00           H  
ATOM   1061  N9    G    34      29.569  37.469  59.535  1.00  0.00           N  
ATOM   1062  C8    G    34      29.677  38.837  59.385  1.00  0.00           C  
ATOM   1063  H8    G    34      29.347  39.343  58.490  1.00  0.00           H  
ATOM   1064  N7    G    34      30.154  39.471  60.440  1.00  0.00           N  
ATOM   1065  C5    G    34      30.655  38.417  61.241  1.00  0.00           C  
ATOM   1066  C6    G    34      31.425  38.407  62.454  1.00  0.00           C  
ATOM   1067  O6    G    34      31.773  39.344  63.141  1.00  0.00           O  
ATOM   1068  N1    G    34      31.872  37.149  62.897  1.00  0.00           N  
ATOM   1069  H1    G    34      32.419  37.093  63.743  1.00  0.00           H  
ATOM   1070  C2    G    34      31.470  35.979  62.263  1.00  0.00           C  
ATOM   1071  N2    G    34      31.799  34.891  62.848  1.00  0.00           N  
ATOM   1072  H21   G    34      31.350  34.066  62.476  1.00  0.00           H  
ATOM   1073  H22   G    34      32.365  34.966  63.681  1.00  0.00           H  
ATOM   1074  N3    G    34      30.675  35.990  61.216  1.00  0.00           N  
ATOM   1075  C4    G    34      30.365  37.211  60.680  1.00  0.00           C  
ATOM   1076  C3'   G    34      26.481  36.448  58.557  1.00  0.00           C  
ATOM   1077  H3'   G    34      26.294  37.364  59.117  1.00  0.00           H  
ATOM   1078  C2'   G    34      27.719  35.715  59.237  1.00  0.00           C  
ATOM   1079  H2'   G    34      27.777  35.911  60.308  1.00  0.00           H  
ATOM   1080  O2'   G    34      27.944  34.306  58.951  1.00  0.00           O  
ATOM   1081 HO2'   G    34      27.831  33.823  59.774  1.00  0.00           H  
ATOM   1082  O3'   G    34      25.308  35.650  58.438  1.00  0.00           O  
ATOM   1083  P     C    35      24.147  35.715  59.473  1.00  0.00           P  
ATOM   1084  OP1   C    35      23.042  34.853  59.096  1.00  0.00           O  
ATOM   1085  OP2   C    35      23.819  37.128  59.711  1.00  0.00           O  
ATOM   1086  O5'   C    35      24.802  35.115  60.762  1.00  0.00           O  
ATOM   1087  C5'   C    35      24.999  33.699  60.855  1.00  0.00           C  
ATOM   1088  H5'   C    35      25.541  33.446  59.944  1.00  0.00           H  
ATOM   1089 H5''   C    35      24.068  33.136  60.779  1.00  0.00           H  
ATOM   1090  C4'   C    35      25.884  33.268  61.981  1.00  0.00           C  
ATOM   1091  H4'   C    35      26.085  32.201  61.886  1.00  0.00           H  
ATOM   1092  O4'   C    35      27.128  33.971  62.050  1.00  0.00           O  
ATOM   1093  C1'   C    35      27.734  33.992  63.392  1.00  0.00           C  
ATOM   1094  H1'   C    35      28.652  33.405  63.420  1.00  0.00           H  
ATOM   1095  N1    C    35      27.926  35.379  63.868  1.00  0.00           N  
ATOM   1096  C6    C    35      27.308  36.426  63.181  1.00  0.00           C  
ATOM   1097  H6    C    35      26.694  36.272  62.306  1.00  0.00           H  
ATOM   1098  C5    C    35      27.728  37.660  63.512  1.00  0.00           C  
ATOM   1099  H5    C    35      27.367  38.481  62.910  1.00  0.00           H  
ATOM   1100  C4    C    35      28.592  37.839  64.607  1.00  0.00           C  
ATOM   1101  N4    C    35      28.993  39.019  64.954  1.00  0.00           N  
ATOM   1102  H41   C    35      28.521  39.813  64.546  1.00  0.00           H  
ATOM   1103  H42   C    35      29.727  39.102  65.644  1.00  0.00           H  
ATOM   1104  N3    C    35      29.005  36.813  65.310  1.00  0.00           N  
ATOM   1105  C2    C    35      28.703  35.544  65.009  1.00  0.00           C  
ATOM   1106  O2    C    35      29.200  34.633  65.572  1.00  0.00           O  
ATOM   1107  C3'   C    35      25.421  33.454  63.431  1.00  0.00           C  
ATOM   1108  H3'   C    35      25.040  34.457  63.625  1.00  0.00           H  
ATOM   1109  C2'   C    35      26.717  33.197  64.212  1.00  0.00           C  
ATOM   1110  H2'   C    35      26.687  33.672  65.193  1.00  0.00           H  
ATOM   1111  O2'   C    35      27.181  31.877  64.352  1.00  0.00           O  
ATOM   1112 HO2'   C    35      26.424  31.299  64.472  1.00  0.00           H  
ATOM   1113  O3'   C    35      24.389  32.534  63.688  1.00  0.00           O  
ATOM   1114  P     G    36      23.009  32.858  64.487  1.00  0.00           P  
ATOM   1115  OP1   G    36      22.161  31.595  64.448  1.00  0.00           O  
ATOM   1116  OP2   G    36      22.520  34.148  64.053  1.00  0.00           O  
ATOM   1117  O5'   G    36      23.647  33.087  65.902  1.00  0.00           O  
ATOM   1118  C5'   G    36      24.072  31.944  66.683  1.00  0.00           C  
ATOM   1119  H5'   G    36      24.429  31.263  65.911  1.00  0.00           H  
ATOM   1120 H5''   G    36      23.201  31.579  67.228  1.00  0.00           H  
ATOM   1121  C4'   G    36      25.119  32.235  67.778  1.00  0.00           C  
ATOM   1122  H4'   G    36      25.431  31.267  68.170  1.00  0.00           H  
ATOM   1123  O4'   G    36      26.357  32.803  67.295  1.00  0.00           O  
ATOM   1124  C1'   G    36      26.731  33.804  68.287  1.00  0.00           C  
ATOM   1125  H1'   G    36      27.790  33.786  68.545  1.00  0.00           H  
ATOM   1126  N9    G    36      26.646  35.258  67.789  1.00  0.00           N  
ATOM   1127  C8    G    36      25.848  35.798  66.841  1.00  0.00           C  
ATOM   1128  H8    G    36      25.090  35.234  66.316  1.00  0.00           H  
ATOM   1129  N7    G    36      26.004  37.114  66.634  1.00  0.00           N  
ATOM   1130  C5    G    36      26.928  37.395  67.687  1.00  0.00           C  
ATOM   1131  C6    G    36      27.532  38.669  68.099  1.00  0.00           C  
ATOM   1132  O6    G    36      27.298  39.811  67.663  1.00  0.00           O  
ATOM   1133  N1    G    36      28.432  38.630  69.120  1.00  0.00           N  
ATOM   1134  H1    G    36      29.049  39.383  69.389  1.00  0.00           H  
ATOM   1135  C2    G    36      28.692  37.473  69.714  1.00  0.00           C  
ATOM   1136  N2    G    36      29.601  37.546  70.673  1.00  0.00           N  
ATOM   1137  H21   G    36      29.834  36.602  70.946  1.00  0.00           H  
ATOM   1138  H22   G    36      30.142  38.374  70.876  1.00  0.00           H  
ATOM   1139  N3    G    36      28.137  36.293  69.485  1.00  0.00           N  
ATOM   1140  C4    G    36      27.255  36.313  68.440  1.00  0.00           C  
ATOM   1141  C3'   G    36      24.499  33.198  68.824  1.00  0.00           C  
ATOM   1142  H3'   G    36      24.030  34.071  68.369  1.00  0.00           H  
ATOM   1143  C2'   G    36      25.820  33.620  69.485  1.00  0.00           C  
ATOM   1144  H2'   G    36      25.721  34.568  70.013  1.00  0.00           H  
ATOM   1145  O2'   G    36      26.377  32.611  70.409  1.00  0.00           O  
ATOM   1146 HO2'   G    36      27.283  32.904  70.532  1.00  0.00           H  
ATOM   1147  O3'   G    36      23.513  32.506  69.650  1.00  0.00           O  
ATOM   1148  P     G    37      22.555  33.509  70.569  1.00  0.00           P  
ATOM   1149  OP1   G    37      21.567  32.691  71.290  1.00  0.00           O  
ATOM   1150  OP2   G    37      22.039  34.582  69.685  1.00  0.00           O  
ATOM   1151  O5'   G    37      23.510  34.138  71.589  1.00  0.00           O  
ATOM   1152  C5'   G    37      24.162  33.276  72.550  1.00  0.00           C  
ATOM   1153  H5'   G    37      24.582  32.407  72.044  1.00  0.00           H  
ATOM   1154 H5''   G    37      23.462  32.769  73.214  1.00  0.00           H  
ATOM   1155  C4'   G    37      25.144  34.038  73.400  1.00  0.00           C  
ATOM   1156  H4'   G    37      25.716  33.272  73.923  1.00  0.00           H  
ATOM   1157  O4'   G    37      26.132  34.786  72.629  1.00  0.00           O  
ATOM   1158  C1'   G    37      26.387  36.042  73.273  1.00  0.00           C  
ATOM   1159  H1'   G    37      27.446  35.933  73.506  1.00  0.00           H  
ATOM   1160  N9    G    37      26.103  37.213  72.328  1.00  0.00           N  
ATOM   1161  C8    G    37      25.214  37.173  71.280  1.00  0.00           C  
ATOM   1162  H8    G    37      24.476  36.396  71.145  1.00  0.00           H  
ATOM   1163  N7    G    37      25.278  38.308  70.584  1.00  0.00           N  
ATOM   1164  C5    G    37      26.181  39.151  71.271  1.00  0.00           C  
ATOM   1165  C6    G    37      26.583  40.536  71.123  1.00  0.00           C  
ATOM   1166  O6    G    37      26.193  41.337  70.298  1.00  0.00           O  
ATOM   1167  N1    G    37      27.497  40.972  72.116  1.00  0.00           N  
ATOM   1168  H1    G    37      27.719  41.954  72.200  1.00  0.00           H  
ATOM   1169  C2    G    37      27.944  40.176  73.119  1.00  0.00           C  
ATOM   1170  N2    G    37      28.710  40.719  74.027  1.00  0.00           N  
ATOM   1171  H21   G    37      29.092  40.178  74.789  1.00  0.00           H  
ATOM   1172  H22   G    37      28.911  41.705  73.946  1.00  0.00           H  
ATOM   1173  N3    G    37      27.654  38.892  73.250  1.00  0.00           N  
ATOM   1174  C4    G    37      26.728  38.450  72.333  1.00  0.00           C  
ATOM   1175  C3'   G    37      24.489  35.172  74.211  1.00  0.00           C  
ATOM   1176  H3'   G    37      23.674  35.637  73.656  1.00  0.00           H  
ATOM   1177  C2'   G    37      25.592  36.184  74.559  1.00  0.00           C  
ATOM   1178  H2'   G    37      25.056  37.128  74.659  1.00  0.00           H  
ATOM   1179  O2'   G    37      26.431  35.823  75.675  1.00  0.00           O  
ATOM   1180 HO2'   G    37      25.982  35.166  76.211  1.00  0.00           H  
ATOM   1181  O3'   G    37      24.021  34.596  75.438  1.00  0.00           O  
ATOM   1182  P     C    38      22.577  34.974  76.013  1.00  0.00           P  
ATOM   1183  OP1   C    38      22.443  34.402  77.364  1.00  0.00           O  
ATOM   1184  OP2   C    38      21.536  34.685  74.978  1.00  0.00           O  
ATOM   1185  O5'   C    38      22.704  36.646  76.129  1.00  0.00           O  
ATOM   1186  C5'   C    38      23.232  37.240  77.300  1.00  0.00           C  
ATOM   1187  H5'   C    38      24.168  36.725  77.517  1.00  0.00           H  
ATOM   1188 H5''   C    38      22.489  37.158  78.093  1.00  0.00           H  
ATOM   1189  C4'   C    38      23.762  38.651  77.319  1.00  0.00           C  
ATOM   1190  H4'   C    38      24.177  38.746  78.322  1.00  0.00           H  
ATOM   1191  O4'   C    38      24.743  38.824  76.333  1.00  0.00           O  
ATOM   1192  C1'   C    38      24.710  40.149  75.843  1.00  0.00           C  
ATOM   1193  H1'   C    38      25.695  40.548  76.085  1.00  0.00           H  
ATOM   1194  N1    C    38      24.391  40.256  74.383  1.00  0.00           N  
ATOM   1195  C6    C    38      23.540  39.406  73.710  1.00  0.00           C  
ATOM   1196  H6    C    38      23.279  38.477  74.194  1.00  0.00           H  
ATOM   1197  C5    C    38      22.992  39.725  72.573  1.00  0.00           C  
ATOM   1198  H5    C    38      22.409  39.019  72.001  1.00  0.00           H  
ATOM   1199  C4    C    38      23.296  40.987  72.018  1.00  0.00           C  
ATOM   1200  N4    C    38      23.016  41.232  70.804  1.00  0.00           N  
ATOM   1201  H41   C    38      23.513  42.038  70.452  1.00  0.00           H  
ATOM   1202  H42   C    38      22.344  40.721  70.250  1.00  0.00           H  
ATOM   1203  N3    C    38      24.164  41.864  72.612  1.00  0.00           N  
ATOM   1204  C2    C    38      24.677  41.548  73.779  1.00  0.00           C  
ATOM   1205  O2    C    38      25.300  42.365  74.425  1.00  0.00           O  
ATOM   1206  C3'   C    38      22.720  39.769  77.102  1.00  0.00           C  
ATOM   1207  H3'   C    38      22.053  39.368  76.340  1.00  0.00           H  
ATOM   1208  C2'   C    38      23.549  40.897  76.608  1.00  0.00           C  
ATOM   1209  H2'   C    38      23.131  41.711  76.015  1.00  0.00           H  
ATOM   1210  O2'   C    38      24.238  41.449  77.695  1.00  0.00           O  
ATOM   1211 HO2'   C    38      24.498  42.367  77.585  1.00  0.00           H  
ATOM   1212  O3'   C    38      21.990  39.982  78.316  1.00  0.00           O  
ATOM   1213  P     A    39      20.579  40.660  78.188  1.00  0.00           P  
ATOM   1214  OP1   A    39      19.937  40.503  79.479  1.00  0.00           O  
ATOM   1215  OP2   A    39      19.762  40.218  77.005  1.00  0.00           O  
ATOM   1216  O5'   A    39      20.822  42.159  78.041  1.00  0.00           O  
ATOM   1217  C5'   A    39      21.421  43.029  78.936  1.00  0.00           C  
ATOM   1218  H5'   A    39      22.256  42.541  79.438  1.00  0.00           H  
ATOM   1219 H5''   A    39      20.748  43.466  79.674  1.00  0.00           H  
ATOM   1220  C4'   A    39      22.044  44.227  78.229  1.00  0.00           C  
ATOM   1221  H4'   A    39      22.661  44.639  79.028  1.00  0.00           H  
ATOM   1222  O4'   A    39      22.786  43.858  77.101  1.00  0.00           O  
ATOM   1223  C1'   A    39      22.678  44.850  76.138  1.00  0.00           C  
ATOM   1224  H1'   A    39      23.622  44.986  75.610  1.00  0.00           H  
ATOM   1225  N9    A    39      21.777  44.367  75.053  1.00  0.00           N  
ATOM   1226  C8    A    39      21.215  43.152  74.968  1.00  0.00           C  
ATOM   1227  H8    A    39      21.112  42.427  75.761  1.00  0.00           H  
ATOM   1228  N7    A    39      20.923  42.733  73.717  1.00  0.00           N  
ATOM   1229  C5    A    39      21.162  43.907  72.998  1.00  0.00           C  
ATOM   1230  C6    A    39      20.946  44.353  71.657  1.00  0.00           C  
ATOM   1231  N6    A    39      20.442  43.655  70.684  1.00  0.00           N  
ATOM   1232  H61   A    39      20.281  42.666  70.810  1.00  0.00           H  
ATOM   1233  H62   A    39      20.541  44.055  69.762  1.00  0.00           H  
ATOM   1234  N1    A    39      21.153  45.575  71.202  1.00  0.00           N  
ATOM   1235  C2    A    39      21.794  46.348  72.075  1.00  0.00           C  
ATOM   1236  H2    A    39      21.960  47.357  71.726  1.00  0.00           H  
ATOM   1237  N3    A    39      22.071  46.123  73.399  1.00  0.00           N  
ATOM   1238  C4    A    39      21.719  44.857  73.806  1.00  0.00           C  
ATOM   1239  C3'   A    39      21.105  45.466  77.872  1.00  0.00           C  
ATOM   1240  H3'   A    39      20.192  45.149  77.368  1.00  0.00           H  
ATOM   1241  C2'   A    39      21.967  46.109  76.720  1.00  0.00           C  
ATOM   1242  H2'   A    39      21.353  46.661  76.008  1.00  0.00           H  
ATOM   1243  O2'   A    39      23.040  46.925  77.195  1.00  0.00           O  
ATOM   1244 HO2'   A    39      22.884  47.868  77.277  1.00  0.00           H  
ATOM   1245  O3'   A    39      20.964  46.413  78.926  1.00  0.00           O  
ATOM   1246  P     C    40      19.568  46.748  79.629  1.00  0.00           P  
ATOM   1247  OP1   C    40      19.781  47.751  80.680  1.00  0.00           O  
ATOM   1248  OP2   C    40      18.965  45.412  79.933  1.00  0.00           O  
ATOM   1249  O5'   C    40      18.788  47.504  78.420  1.00  0.00           O  
ATOM   1250  C5'   C    40      19.104  48.857  78.063  1.00  0.00           C  
ATOM   1251  H5'   C    40      20.165  49.080  78.179  1.00  0.00           H  
ATOM   1252 H5''   C    40      18.575  49.541  78.727  1.00  0.00           H  
ATOM   1253  C4'   C    40      18.662  48.969  76.581  1.00  0.00           C  
ATOM   1254  H4'   C    40      18.763  50.031  76.356  1.00  0.00           H  
ATOM   1255  O4'   C    40      19.392  48.115  75.704  1.00  0.00           O  
ATOM   1256  C1'   C    40      18.632  47.877  74.504  1.00  0.00           C  
ATOM   1257  H1'   C    40      19.208  48.300  73.681  1.00  0.00           H  
ATOM   1258  N1    C    40      18.310  46.422  74.339  1.00  0.00           N  
ATOM   1259  C6    C    40      18.165  45.483  75.324  1.00  0.00           C  
ATOM   1260  H6    C    40      18.222  45.817  76.349  1.00  0.00           H  
ATOM   1261  C5    C    40      17.944  44.156  75.084  1.00  0.00           C  
ATOM   1262  H5    C    40      17.901  43.429  75.882  1.00  0.00           H  
ATOM   1263  C4    C    40      17.652  43.824  73.764  1.00  0.00           C  
ATOM   1264  N4    C    40      17.366  42.589  73.501  1.00  0.00           N  
ATOM   1265  H41   C    40      17.483  41.992  74.308  1.00  0.00           H  
ATOM   1266  H42   C    40      16.994  42.325  72.600  1.00  0.00           H  
ATOM   1267  N3    C    40      17.707  44.674  72.773  1.00  0.00           N  
ATOM   1268  C2    C    40      18.146  45.941  73.037  1.00  0.00           C  
ATOM   1269  O2    C    40      18.425  46.651  72.055  1.00  0.00           O  
ATOM   1270  C3'   C    40      17.170  48.644  76.295  1.00  0.00           C  
ATOM   1271  H3'   C    40      16.917  47.695  76.770  1.00  0.00           H  
ATOM   1272  C2'   C    40      17.321  48.625  74.784  1.00  0.00           C  
ATOM   1273  H2'   C    40      16.419  48.214  74.330  1.00  0.00           H  
ATOM   1274  O2'   C    40      17.382  49.980  74.338  1.00  0.00           O  
ATOM   1275 HO2'   C    40      16.990  50.482  75.056  1.00  0.00           H  
ATOM   1276  O3'   C    40      16.330  49.728  76.717  1.00  0.00           O  
ATOM   1277  P     A    41      14.684  49.621  76.706  1.00  0.00           P  
ATOM   1278  OP1   A    41      14.129  50.929  77.210  1.00  0.00           O  
ATOM   1279  OP2   A    41      14.259  48.411  77.443  1.00  0.00           O  
ATOM   1280  O5'   A    41      14.331  49.351  75.194  1.00  0.00           O  
ATOM   1281  C5'   A    41      14.344  50.371  74.200  1.00  0.00           C  
ATOM   1282  H5'   A    41      15.319  50.859  74.208  1.00  0.00           H  
ATOM   1283 H5''   A    41      13.714  51.164  74.602  1.00  0.00           H  
ATOM   1284  C4'   A    41      13.872  49.841  72.880  1.00  0.00           C  
ATOM   1285  H4'   A    41      13.777  50.633  72.138  1.00  0.00           H  
ATOM   1286  O4'   A    41      14.904  48.958  72.527  1.00  0.00           O  
ATOM   1287  C1'   A    41      14.261  47.888  71.846  1.00  0.00           C  
ATOM   1288  H1'   A    41      14.720  47.732  70.869  1.00  0.00           H  
ATOM   1289  N9    A    41      14.332  46.586  72.520  1.00  0.00           N  
ATOM   1290  C8    A    41      14.639  46.190  73.821  1.00  0.00           C  
ATOM   1291  H8    A    41      14.610  46.901  74.634  1.00  0.00           H  
ATOM   1292  N7    A    41      14.775  44.883  74.107  1.00  0.00           N  
ATOM   1293  C5    A    41      14.509  44.328  72.809  1.00  0.00           C  
ATOM   1294  C6    A    41      14.484  43.022  72.293  1.00  0.00           C  
ATOM   1295  N6    A    41      14.579  41.923  73.009  1.00  0.00           N  
ATOM   1296  H61   A    41      14.730  42.146  73.983  1.00  0.00           H  
ATOM   1297  H62   A    41      14.558  41.025  72.547  1.00  0.00           H  
ATOM   1298  N1    A    41      14.320  42.827  71.000  1.00  0.00           N  
ATOM   1299  C2    A    41      14.127  43.912  70.246  1.00  0.00           C  
ATOM   1300  H2    A    41      13.842  43.810  69.209  1.00  0.00           H  
ATOM   1301  N3    A    41      13.999  45.144  70.613  1.00  0.00           N  
ATOM   1302  C4    A    41      14.266  45.365  71.900  1.00  0.00           C  
ATOM   1303  C3'   A    41      12.528  49.104  72.891  1.00  0.00           C  
ATOM   1304  H3'   A    41      12.507  48.358  73.685  1.00  0.00           H  
ATOM   1305  C2'   A    41      12.770  48.354  71.597  1.00  0.00           C  
ATOM   1306  H2'   A    41      12.096  47.498  71.563  1.00  0.00           H  
ATOM   1307  O2'   A    41      12.692  49.231  70.475  1.00  0.00           O  
ATOM   1308 HO2'   A    41      12.870  48.671  69.715  1.00  0.00           H  
ATOM   1309  O3'   A    41      11.424  49.955  72.972  1.00  0.00           O  
ATOM   1310  P     G    42       9.915  49.454  73.232  1.00  0.00           P  
ATOM   1311  OP1   G    42       8.985  50.626  73.160  1.00  0.00           O  
ATOM   1312  OP2   G    42       9.977  48.656  74.494  1.00  0.00           O  
ATOM   1313  O5'   G    42       9.515  48.335  72.137  1.00  0.00           O  
ATOM   1314  C5'   G    42       9.444  48.636  70.716  1.00  0.00           C  
ATOM   1315  H5'   G    42      10.410  49.021  70.389  1.00  0.00           H  
ATOM   1316 H5''   G    42       8.589  49.284  70.519  1.00  0.00           H  
ATOM   1317  C4'   G    42       9.268  47.401  69.877  1.00  0.00           C  
ATOM   1318  H4'   G    42       9.046  47.795  68.885  1.00  0.00           H  
ATOM   1319  O4'   G    42      10.377  46.470  69.717  1.00  0.00           O  
ATOM   1320  C1'   G    42       9.913  45.116  69.587  1.00  0.00           C  
ATOM   1321  H1'   G    42      10.330  44.689  68.675  1.00  0.00           H  
ATOM   1322  N9    G    42      10.248  44.301  70.797  1.00  0.00           N  
ATOM   1323  C8    G    42      10.801  44.718  71.941  1.00  0.00           C  
ATOM   1324  H8    G    42      10.748  45.782  72.120  1.00  0.00           H  
ATOM   1325  N7    G    42      11.250  43.716  72.686  1.00  0.00           N  
ATOM   1326  C5    G    42      10.849  42.596  71.914  1.00  0.00           C  
ATOM   1327  C6    G    42      10.994  41.168  72.224  1.00  0.00           C  
ATOM   1328  O6    G    42      11.529  40.692  73.229  1.00  0.00           O  
ATOM   1329  N1    G    42      10.391  40.346  71.331  1.00  0.00           N  
ATOM   1330  H1    G    42      10.437  39.347  71.470  1.00  0.00           H  
ATOM   1331  C2    G    42       9.695  40.872  70.300  1.00  0.00           C  
ATOM   1332  N2    G    42       9.114  39.964  69.488  1.00  0.00           N  
ATOM   1333  H21   G    42       8.559  40.303  68.715  1.00  0.00           H  
ATOM   1334  H22   G    42       9.172  38.987  69.735  1.00  0.00           H  
ATOM   1335  N3    G    42       9.534  42.135  69.919  1.00  0.00           N  
ATOM   1336  C4    G    42      10.172  42.939  70.828  1.00  0.00           C  
ATOM   1337  C3'   G    42       8.084  46.531  70.219  1.00  0.00           C  
ATOM   1338  H3'   G    42       8.074  46.223  71.265  1.00  0.00           H  
ATOM   1339  C2'   G    42       8.430  45.218  69.466  1.00  0.00           C  
ATOM   1340  H2'   G    42       8.058  44.272  69.861  1.00  0.00           H  
ATOM   1341  O2'   G    42       8.116  45.098  68.059  1.00  0.00           O  
ATOM   1342 HO2'   G    42       8.657  44.370  67.744  1.00  0.00           H  
ATOM   1343  O3'   G    42       6.817  47.014  69.885  1.00  0.00           O  
ATOM   1344  P     G    43       5.476  46.407  70.614  1.00  0.00           P  
ATOM   1345  OP1   G    43       5.626  46.545  72.117  1.00  0.00           O  
ATOM   1346  OP2   G    43       4.333  47.100  69.963  1.00  0.00           O  
ATOM   1347  O5'   G    43       5.396  44.772  70.323  1.00  0.00           O  
ATOM   1348  C5'   G    43       4.747  44.260  69.165  1.00  0.00           C  
ATOM   1349  H5'   G    43       5.327  44.649  68.329  1.00  0.00           H  
ATOM   1350 H5''   G    43       3.731  44.642  69.063  1.00  0.00           H  
ATOM   1351  C4'   G    43       4.731  42.722  69.299  1.00  0.00           C  
ATOM   1352  H4'   G    43       4.206  42.320  68.432  1.00  0.00           H  
ATOM   1353  O4'   G    43       6.084  42.251  69.412  1.00  0.00           O  
ATOM   1354  C1'   G    43       6.022  41.149  70.316  1.00  0.00           C  
ATOM   1355  H1'   G    43       6.364  40.242  69.817  1.00  0.00           H  
ATOM   1356  N9    G    43       6.786  41.326  71.580  1.00  0.00           N  
ATOM   1357  C8    G    43       7.161  42.476  72.202  1.00  0.00           C  
ATOM   1358  H8    G    43       6.909  43.440  71.785  1.00  0.00           H  
ATOM   1359  N7    G    43       7.779  42.345  73.366  1.00  0.00           N  
ATOM   1360  C5    G    43       7.833  40.935  73.489  1.00  0.00           C  
ATOM   1361  C6    G    43       8.371  40.059  74.475  1.00  0.00           C  
ATOM   1362  O6    G    43       8.722  40.239  75.638  1.00  0.00           O  
ATOM   1363  N1    G    43       8.434  38.752  74.086  1.00  0.00           N  
ATOM   1364  H1    G    43       8.751  38.041  74.729  1.00  0.00           H  
ATOM   1365  C2    G    43       7.753  38.301  73.028  1.00  0.00           C  
ATOM   1366  N2    G    43       7.440  36.965  73.099  1.00  0.00           N  
ATOM   1367  H21   G    43       7.091  36.304  72.419  1.00  0.00           H  
ATOM   1368  H22   G    43       7.928  36.500  73.851  1.00  0.00           H  
ATOM   1369  N3    G    43       7.088  39.006  72.155  1.00  0.00           N  
ATOM   1370  C4    G    43       7.167  40.325  72.408  1.00  0.00           C  
ATOM   1371  C3'   G    43       3.927  42.228  70.510  1.00  0.00           C  
ATOM   1372  H3'   G    43       4.223  42.857  71.349  1.00  0.00           H  
ATOM   1373  C2'   G    43       4.526  40.837  70.630  1.00  0.00           C  
ATOM   1374  H2'   G    43       4.418  40.464  71.648  1.00  0.00           H  
ATOM   1375  O2'   G    43       3.984  39.958  69.656  1.00  0.00           O  
ATOM   1376 HO2'   G    43       3.027  39.906  69.709  1.00  0.00           H  
ATOM   1377  O3'   G    43       2.557  42.388  70.319  1.00  0.00           O  
ATOM   1378  P     C    44       1.483  42.190  71.591  1.00  0.00           P  
ATOM   1379  OP1   C    44       0.103  42.239  71.025  1.00  0.00           O  
ATOM   1380  OP2   C    44       1.866  43.098  72.714  1.00  0.00           O  
ATOM   1381  O5'   C    44       1.767  40.737  72.130  1.00  0.00           O  
ATOM   1382  C5'   C    44       1.198  39.569  71.462  1.00  0.00           C  
ATOM   1383  H5'   C    44       1.633  39.464  70.468  1.00  0.00           H  
ATOM   1384 H5''   C    44       0.113  39.681  71.444  1.00  0.00           H  
ATOM   1385  C4'   C    44       1.406  38.231  72.153  1.00  0.00           C  
ATOM   1386  H4'   C    44       0.980  37.358  71.658  1.00  0.00           H  
ATOM   1387  O4'   C    44       2.784  38.131  72.385  1.00  0.00           O  
ATOM   1388  C1'   C    44       2.903  37.170  73.424  1.00  0.00           C  
ATOM   1389  H1'   C    44       3.083  36.188  72.985  1.00  0.00           H  
ATOM   1390  N1    C    44       4.017  37.335  74.297  1.00  0.00           N  
ATOM   1391  C6    C    44       4.504  38.658  74.490  1.00  0.00           C  
ATOM   1392  H6    C    44       4.157  39.450  73.843  1.00  0.00           H  
ATOM   1393  C5    C    44       5.321  38.901  75.549  1.00  0.00           C  
ATOM   1394  H5    C    44       5.786  39.867  75.682  1.00  0.00           H  
ATOM   1395  C4    C    44       5.747  37.767  76.288  1.00  0.00           C  
ATOM   1396  N4    C    44       6.659  38.031  77.158  1.00  0.00           N  
ATOM   1397  H41   C    44       6.753  39.018  77.353  1.00  0.00           H  
ATOM   1398  H42   C    44       6.854  37.265  77.787  1.00  0.00           H  
ATOM   1399  N3    C    44       5.436  36.489  76.016  1.00  0.00           N  
ATOM   1400  C2    C    44       4.502  36.268  75.040  1.00  0.00           C  
ATOM   1401  O2    C    44       4.199  35.121  74.714  1.00  0.00           O  
ATOM   1402  C3'   C    44       0.793  38.218  73.550  1.00  0.00           C  
ATOM   1403  H3'   C    44       1.145  39.160  73.970  1.00  0.00           H  
ATOM   1404  C2'   C    44       1.618  37.099  74.268  1.00  0.00           C  
ATOM   1405  H2'   C    44       1.471  37.245  75.338  1.00  0.00           H  
ATOM   1406  O2'   C    44       0.954  35.788  74.080  1.00  0.00           O  
ATOM   1407 HO2'   C    44       0.006  35.941  74.098  1.00  0.00           H  
ATOM   1408  O3'   C    44      -0.679  38.055  73.465  1.00  0.00           O  
ATOM   1409  P     A    45      -1.623  38.240  74.792  1.00  0.00           P  
ATOM   1410  OP1   A    45      -3.056  38.510  74.348  1.00  0.00           O  
ATOM   1411  OP2   A    45      -0.962  39.115  75.741  1.00  0.00           O  
ATOM   1412  O5'   A    45      -1.557  36.742  75.238  1.00  0.00           O  
ATOM   1413  C5'   A    45      -2.397  35.726  74.794  1.00  0.00           C  
ATOM   1414  H5'   A    45      -2.251  35.544  73.729  1.00  0.00           H  
ATOM   1415 H5''   A    45      -3.451  35.976  74.909  1.00  0.00           H  
ATOM   1416  C4'   A    45      -2.045  34.432  75.549  1.00  0.00           C  
ATOM   1417  H4'   A    45      -2.667  33.607  75.200  1.00  0.00           H  
ATOM   1418  O4'   A    45      -0.692  34.003  75.430  1.00  0.00           O  
ATOM   1419  C1'   A    45      -0.300  33.781  76.787  1.00  0.00           C  
ATOM   1420  H1'   A    45       0.248  32.842  76.869  1.00  0.00           H  
ATOM   1421  N9    A    45       0.687  34.814  77.166  1.00  0.00           N  
ATOM   1422  C8    A    45       0.570  36.148  77.420  1.00  0.00           C  
ATOM   1423  H8    A    45      -0.379  36.571  77.124  1.00  0.00           H  
ATOM   1424  N7    A    45       1.659  36.731  77.858  1.00  0.00           N  
ATOM   1425  C5    A    45       2.513  35.631  78.055  1.00  0.00           C  
ATOM   1426  C6    A    45       3.856  35.503  78.596  1.00  0.00           C  
ATOM   1427  N6    A    45       4.504  36.570  79.089  1.00  0.00           N  
ATOM   1428  H61   A    45       4.097  37.483  79.234  1.00  0.00           H  
ATOM   1429  H62   A    45       5.441  36.404  79.426  1.00  0.00           H  
ATOM   1430  N1    A    45       4.472  34.313  78.578  1.00  0.00           N  
ATOM   1431  C2    A    45       3.775  33.265  78.225  1.00  0.00           C  
ATOM   1432  H2    A    45       4.256  32.300  78.303  1.00  0.00           H  
ATOM   1433  N3    A    45       2.499  33.266  77.757  1.00  0.00           N  
ATOM   1434  C4    A    45       1.940  34.478  77.617  1.00  0.00           C  
ATOM   1435  C3'   A    45      -2.529  34.623  77.015  1.00  0.00           C  
ATOM   1436  H3'   A    45      -2.346  35.633  77.381  1.00  0.00           H  
ATOM   1437  C2'   A    45      -1.487  33.710  77.744  1.00  0.00           C  
ATOM   1438  H2'   A    45      -1.191  34.026  78.744  1.00  0.00           H  
ATOM   1439  O2'   A    45      -2.025  32.383  77.954  1.00  0.00           O  
ATOM   1440 HO2'   A    45      -2.900  32.495  78.332  1.00  0.00           H  
ATOM   1441  O3'   A    45      -3.927  34.287  77.047  1.00  0.00           O  
ATOM   1442  P     C    46      -4.747  34.438  78.359  1.00  0.00           P  
ATOM   1443  OP1   C    46      -6.142  34.579  77.977  1.00  0.00           O  
ATOM   1444  OP2   C    46      -4.142  35.523  79.115  1.00  0.00           O  
ATOM   1445  O5'   C    46      -4.444  33.049  79.130  1.00  0.00           O  
ATOM   1446  C5'   C    46      -5.077  31.789  78.824  1.00  0.00           C  
ATOM   1447  H5'   C    46      -4.706  31.292  77.927  1.00  0.00           H  
ATOM   1448 H5''   C    46      -6.152  31.945  78.740  1.00  0.00           H  
ATOM   1449  C4'   C    46      -4.887  30.873  80.104  1.00  0.00           C  
ATOM   1450  H4'   C    46      -5.481  29.983  79.895  1.00  0.00           H  
ATOM   1451  O4'   C    46      -3.528  30.455  80.130  1.00  0.00           O  
ATOM   1452  C1'   C    46      -3.089  30.698  81.413  1.00  0.00           C  
ATOM   1453  H1'   C    46      -2.701  29.734  81.744  1.00  0.00           H  
ATOM   1454  N1    C    46      -2.007  31.719  81.352  1.00  0.00           N  
ATOM   1455  C6    C    46      -0.705  31.268  81.130  1.00  0.00           C  
ATOM   1456  H6    C    46      -0.557  30.198  81.139  1.00  0.00           H  
ATOM   1457  C5    C    46       0.331  32.083  80.897  1.00  0.00           C  
ATOM   1458  H5    C    46       1.333  31.701  80.769  1.00  0.00           H  
ATOM   1459  C4    C    46       0.055  33.459  80.917  1.00  0.00           C  
ATOM   1460  N4    C    46       1.003  34.375  80.690  1.00  0.00           N  
ATOM   1461  H41   C    46       1.858  34.000  80.305  1.00  0.00           H  
ATOM   1462  H42   C    46       0.968  35.347  80.962  1.00  0.00           H  
ATOM   1463  N3    C    46      -1.147  33.970  81.251  1.00  0.00           N  
ATOM   1464  C2    C    46      -2.176  33.127  81.464  1.00  0.00           C  
ATOM   1465  O2    C    46      -3.258  33.636  81.634  1.00  0.00           O  
ATOM   1466  C3'   C    46      -5.385  31.453  81.476  1.00  0.00           C  
ATOM   1467  H3'   C    46      -5.345  32.542  81.437  1.00  0.00           H  
ATOM   1468  C2'   C    46      -4.329  30.869  82.401  1.00  0.00           C  
ATOM   1469  H2'   C    46      -4.065  31.578  83.185  1.00  0.00           H  
ATOM   1470  O2'   C    46      -4.509  29.523  82.972  1.00  0.00           O  
ATOM   1471 HO2'   C    46      -5.316  29.541  83.491  1.00  0.00           H  
ATOM   1472  O3'   C    46      -6.745  31.087  81.663  1.00  0.00           O  
ATOM   1473  P     U    47      -7.494  31.288  83.074  1.00  0.00           P  
ATOM   1474  OP1   U    47      -8.937  31.357  82.676  1.00  0.00           O  
ATOM   1475  OP2   U    47      -7.005  30.136  83.917  1.00  0.00           O  
ATOM   1476  O5'   U    47      -7.081  32.699  83.758  1.00  0.00           O  
ATOM   1477  C5'   U    47      -7.391  33.994  83.306  1.00  0.00           C  
ATOM   1478  H5'   U    47      -8.476  33.991  83.408  1.00  0.00           H  
ATOM   1479 H5''   U    47      -7.275  34.036  82.223  1.00  0.00           H  
ATOM   1480  C4'   U    47      -6.841  35.200  84.140  1.00  0.00           C  
ATOM   1481  H4'   U    47      -7.054  35.979  83.408  1.00  0.00           H  
ATOM   1482  O4'   U    47      -7.661  35.533  85.261  1.00  0.00           O  
ATOM   1483  C1'   U    47      -6.891  35.159  86.446  1.00  0.00           C  
ATOM   1484  H1'   U    47      -6.679  36.146  86.856  1.00  0.00           H  
ATOM   1485  N1    U    47      -7.636  34.309  87.442  1.00  0.00           N  
ATOM   1486  C6    U    47      -8.400  33.246  87.036  1.00  0.00           C  
ATOM   1487  H6    U    47      -8.754  33.251  86.016  1.00  0.00           H  
ATOM   1488  C5    U    47      -8.921  32.330  87.915  1.00  0.00           C  
ATOM   1489  H5    U    47      -9.581  31.523  87.631  1.00  0.00           H  
ATOM   1490  C4    U    47      -8.557  32.362  89.293  1.00  0.00           C  
ATOM   1491  O4    U    47      -9.034  31.638  90.163  1.00  0.00           O  
ATOM   1492  N3    U    47      -7.730  33.335  89.626  1.00  0.00           N  
ATOM   1493  H3    U    47      -7.733  33.510  90.621  1.00  0.00           H  
ATOM   1494  C2    U    47      -7.237  34.348  88.792  1.00  0.00           C  
ATOM   1495  O2    U    47      -6.573  35.265  89.184  1.00  0.00           O  
ATOM   1496  C3'   U    47      -5.386  35.144  84.548  1.00  0.00           C  
ATOM   1497  H3'   U    47      -4.808  34.551  83.839  1.00  0.00           H  
ATOM   1498  C2'   U    47      -5.604  34.494  85.886  1.00  0.00           C  
ATOM   1499  H2'   U    47      -5.879  33.445  85.781  1.00  0.00           H  
ATOM   1500  O2'   U    47      -4.433  34.655  86.752  1.00  0.00           O  
ATOM   1501 HO2'   U    47      -4.762  34.432  87.626  1.00  0.00           H  
ATOM   1502  O3'   U    47      -4.920  36.426  84.732  1.00  0.00           O  
ATOM   1503  P     A    48      -3.902  37.047  83.781  1.00  0.00           P  
ATOM   1504  OP1   A    48      -3.983  38.517  83.869  1.00  0.00           O  
ATOM   1505  OP2   A    48      -4.061  36.462  82.436  1.00  0.00           O  
ATOM   1506  O5'   A    48      -2.462  36.617  84.344  1.00  0.00           O  
ATOM   1507  C5'   A    48      -1.495  37.527  84.799  1.00  0.00           C  
ATOM   1508  H5'   A    48      -1.815  38.036  85.708  1.00  0.00           H  
ATOM   1509 H5''   A    48      -1.312  38.210  83.969  1.00  0.00           H  
ATOM   1510  C4'   A    48      -0.160  36.845  85.137  1.00  0.00           C  
ATOM   1511  H4'   A    48       0.428  37.538  85.738  1.00  0.00           H  
ATOM   1512  O4'   A    48      -0.228  35.726  86.001  1.00  0.00           O  
ATOM   1513  C1'   A    48       0.603  34.636  85.565  1.00  0.00           C  
ATOM   1514  H1'   A    48       1.278  34.416  86.392  1.00  0.00           H  
ATOM   1515  N9    A    48      -0.295  33.448  85.185  1.00  0.00           N  
ATOM   1516  C8    A    48      -1.679  33.380  85.074  1.00  0.00           C  
ATOM   1517  H8    A    48      -2.198  34.303  85.287  1.00  0.00           H  
ATOM   1518  N7    A    48      -2.233  32.206  84.897  1.00  0.00           N  
ATOM   1519  C5    A    48      -1.071  31.406  84.809  1.00  0.00           C  
ATOM   1520  C6    A    48      -0.767  30.071  84.464  1.00  0.00           C  
ATOM   1521  N6    A    48      -1.719  29.221  84.092  1.00  0.00           N  
ATOM   1522  H61   A    48      -2.666  29.555  83.989  1.00  0.00           H  
ATOM   1523  H62   A    48      -1.422  28.262  83.980  1.00  0.00           H  
ATOM   1524  N1    A    48       0.466  29.488  84.437  1.00  0.00           N  
ATOM   1525  C2    A    48       1.426  30.350  84.672  1.00  0.00           C  
ATOM   1526  H2    A    48       2.407  29.901  84.718  1.00  0.00           H  
ATOM   1527  N3    A    48       1.360  31.652  84.805  1.00  0.00           N  
ATOM   1528  C4    A    48       0.051  32.127  84.903  1.00  0.00           C  
ATOM   1529  C3'   A    48       0.695  36.362  83.964  1.00  0.00           C  
ATOM   1530  H3'   A    48       0.047  36.204  83.102  1.00  0.00           H  
ATOM   1531  C2'   A    48       1.414  35.093  84.337  1.00  0.00           C  
ATOM   1532  H2'   A    48       1.255  34.339  83.566  1.00  0.00           H  
ATOM   1533  O2'   A    48       2.741  35.238  84.829  1.00  0.00           O  
ATOM   1534 HO2'   A    48       3.223  35.597  84.081  1.00  0.00           H  
ATOM   1535  O3'   A    48       1.454  37.507  83.667  1.00  0.00           O  
ATOM   1536  P     G    49       2.454  37.554  82.390  1.00  0.00           P  
ATOM   1537  OP1   G    49       2.863  38.957  82.222  1.00  0.00           O  
ATOM   1538  OP2   G    49       1.801  36.967  81.191  1.00  0.00           O  
ATOM   1539  O5'   G    49       3.781  36.691  82.782  1.00  0.00           O  
ATOM   1540  C5'   G    49       4.884  37.308  83.513  1.00  0.00           C  
ATOM   1541  H5'   G    49       4.489  37.692  84.454  1.00  0.00           H  
ATOM   1542 H5''   G    49       5.145  38.129  82.845  1.00  0.00           H  
ATOM   1543  C4'   G    49       6.081  36.383  83.650  1.00  0.00           C  
ATOM   1544  H4'   G    49       6.920  36.772  84.226  1.00  0.00           H  
ATOM   1545  O4'   G    49       5.612  35.174  84.164  1.00  0.00           O  
ATOM   1546  C1'   G    49       6.283  34.120  83.575  1.00  0.00           C  
ATOM   1547  H1'   G    49       6.835  33.529  84.307  1.00  0.00           H  
ATOM   1548  N9    G    49       5.249  33.311  82.846  1.00  0.00           N  
ATOM   1549  C8    G    49       4.323  33.740  81.931  1.00  0.00           C  
ATOM   1550  H8    G    49       4.266  34.778  81.638  1.00  0.00           H  
ATOM   1551  N7    G    49       3.513  32.858  81.500  1.00  0.00           N  
ATOM   1552  C5    G    49       3.991  31.677  82.165  1.00  0.00           C  
ATOM   1553  C6    G    49       3.584  30.316  82.200  1.00  0.00           C  
ATOM   1554  O6    G    49       2.727  29.829  81.458  1.00  0.00           O  
ATOM   1555  N1    G    49       4.359  29.447  82.983  1.00  0.00           N  
ATOM   1556  H1    G    49       4.248  28.443  82.961  1.00  0.00           H  
ATOM   1557  C2    G    49       5.288  29.944  83.809  1.00  0.00           C  
ATOM   1558  N2    G    49       6.023  29.101  84.474  1.00  0.00           N  
ATOM   1559  H21   G    49       5.786  28.125  84.365  1.00  0.00           H  
ATOM   1560  H22   G    49       6.841  29.377  84.997  1.00  0.00           H  
ATOM   1561  N3    G    49       5.711  31.200  83.786  1.00  0.00           N  
ATOM   1562  C4    G    49       4.998  32.005  83.024  1.00  0.00           C  
ATOM   1563  C3'   G    49       6.656  36.151  82.233  1.00  0.00           C  
ATOM   1564  H3'   G    49       5.918  35.982  81.449  1.00  0.00           H  
ATOM   1565  C2'   G    49       7.176  34.730  82.475  1.00  0.00           C  
ATOM   1566  H2'   G    49       7.164  34.171  81.540  1.00  0.00           H  
ATOM   1567  O2'   G    49       8.529  34.662  82.953  1.00  0.00           O  
ATOM   1568 HO2'   G    49       9.108  35.112  82.334  1.00  0.00           H  
ATOM   1569  O3'   G    49       7.605  37.147  81.834  1.00  0.00           O  
ATOM   1570  P     U    50       8.249  37.093  80.385  1.00  0.00           P  
ATOM   1571  OP1   U    50       8.876  38.427  80.130  1.00  0.00           O  
ATOM   1572  OP2   U    50       7.234  36.560  79.439  1.00  0.00           O  
ATOM   1573  O5'   U    50       9.430  36.047  80.507  1.00  0.00           O  
ATOM   1574  C5'   U    50      10.800  36.437  80.831  1.00  0.00           C  
ATOM   1575  H5'   U    50      10.901  36.982  81.770  1.00  0.00           H  
ATOM   1576 H5''   U    50      11.090  37.059  79.985  1.00  0.00           H  
ATOM   1577  C4'   U    50      11.716  35.205  80.715  1.00  0.00           C  
ATOM   1578  H4'   U    50      12.702  35.426  81.124  1.00  0.00           H  
ATOM   1579  O4'   U    50      11.119  34.146  81.478  1.00  0.00           O  
ATOM   1580  C1'   U    50      11.337  32.921  80.876  1.00  0.00           C  
ATOM   1581  H1'   U    50      11.944  32.266  81.500  1.00  0.00           H  
ATOM   1582  N1    U    50       9.902  32.319  80.798  1.00  0.00           N  
ATOM   1583  C6    U    50       8.863  32.792  80.018  1.00  0.00           C  
ATOM   1584  H6    U    50       9.003  33.717  79.478  1.00  0.00           H  
ATOM   1585  C5    U    50       7.733  32.046  79.846  1.00  0.00           C  
ATOM   1586  H5    U    50       6.923  32.304  79.181  1.00  0.00           H  
ATOM   1587  C4    U    50       7.491  30.859  80.670  1.00  0.00           C  
ATOM   1588  O4    U    50       6.459  30.209  80.564  1.00  0.00           O  
ATOM   1589  N3    U    50       8.498  30.487  81.518  1.00  0.00           N  
ATOM   1590  H3    U    50       8.371  29.669  82.097  1.00  0.00           H  
ATOM   1591  C2    U    50       9.682  31.192  81.623  1.00  0.00           C  
ATOM   1592  O2    U    50      10.528  30.856  82.422  1.00  0.00           O  
ATOM   1593  C3'   U    50      11.712  34.666  79.300  1.00  0.00           C  
ATOM   1594  H3'   U    50      10.714  34.712  78.864  1.00  0.00           H  
ATOM   1595  C2'   U    50      11.977  33.166  79.486  1.00  0.00           C  
ATOM   1596  H2'   U    50      11.660  32.449  78.728  1.00  0.00           H  
ATOM   1597  O2'   U    50      13.412  32.937  79.658  1.00  0.00           O  
ATOM   1598 HO2'   U    50      13.863  32.626  78.869  1.00  0.00           H  
ATOM   1599  O3'   U    50      12.669  35.281  78.457  1.00  0.00           O  
ATOM   1600  P     A    51      12.480  35.182  76.863  1.00  0.00           P  
ATOM   1601  OP1   A    51      13.541  35.973  76.203  1.00  0.00           O  
ATOM   1602  OP2   A    51      11.076  35.497  76.542  1.00  0.00           O  
ATOM   1603  O5'   A    51      12.611  33.601  76.442  1.00  0.00           O  
ATOM   1604  C5'   A    51      13.862  32.978  76.042  1.00  0.00           C  
ATOM   1605  H5'   A    51      14.610  33.096  76.827  1.00  0.00           H  
ATOM   1606 H5''   A    51      14.335  33.464  75.188  1.00  0.00           H  
ATOM   1607  C4'   A    51      13.683  31.566  75.417  1.00  0.00           C  
ATOM   1608  H4'   A    51      14.598  31.308  74.883  1.00  0.00           H  
ATOM   1609  O4'   A    51      13.417  30.559  76.397  1.00  0.00           O  
ATOM   1610  C1'   A    51      12.311  29.736  75.950  1.00  0.00           C  
ATOM   1611  H1'   A    51      12.730  28.876  75.427  1.00  0.00           H  
ATOM   1612  N9    A    51      11.548  29.197  77.010  1.00  0.00           N  
ATOM   1613  C8    A    51      10.213  29.172  77.293  1.00  0.00           C  
ATOM   1614  H8    A    51       9.531  29.627  76.590  1.00  0.00           H  
ATOM   1615  N7    A    51       9.880  28.757  78.495  1.00  0.00           N  
ATOM   1616  C5    A    51      11.121  28.368  79.022  1.00  0.00           C  
ATOM   1617  C6    A    51      11.562  27.711  80.161  1.00  0.00           C  
ATOM   1618  N6    A    51      10.779  27.187  81.147  1.00  0.00           N  
ATOM   1619  H61   A    51       9.784  27.074  81.015  1.00  0.00           H  
ATOM   1620  H62   A    51      11.176  26.832  82.005  1.00  0.00           H  
ATOM   1621  N1    A    51      12.899  27.418  80.332  1.00  0.00           N  
ATOM   1622  C2    A    51      13.735  27.906  79.394  1.00  0.00           C  
ATOM   1623  H2    A    51      14.727  27.572  79.660  1.00  0.00           H  
ATOM   1624  N3    A    51      13.465  28.407  78.207  1.00  0.00           N  
ATOM   1625  C4    A    51      12.107  28.657  78.107  1.00  0.00           C  
ATOM   1626  C3'   A    51      12.634  31.583  74.329  1.00  0.00           C  
ATOM   1627  H3'   A    51      12.269  32.607  74.251  1.00  0.00           H  
ATOM   1628  C2'   A    51      11.586  30.735  75.077  1.00  0.00           C  
ATOM   1629  H2'   A    51      11.085  31.335  75.836  1.00  0.00           H  
ATOM   1630  O2'   A    51      10.683  30.046  74.202  1.00  0.00           O  
ATOM   1631 HO2'   A    51      10.155  30.698  73.735  1.00  0.00           H  
ATOM   1632  O3'   A    51      13.083  30.981  73.145  1.00  0.00           O  
ATOM   1633  P     C    52      13.909  31.861  72.045  1.00  0.00           P  
ATOM   1634  OP1   C    52      14.621  30.898  71.221  1.00  0.00           O  
ATOM   1635  OP2   C    52      14.693  32.944  72.693  1.00  0.00           O  
ATOM   1636  O5'   C    52      12.767  32.473  71.075  1.00  0.00           O  
ATOM   1637  C5'   C    52      11.910  31.615  70.426  1.00  0.00           C  
ATOM   1638  H5'   C    52      11.439  30.911  71.113  1.00  0.00           H  
ATOM   1639 H5''   C    52      12.383  30.843  69.820  1.00  0.00           H  
ATOM   1640  C4'   C    52      10.826  32.399  69.584  1.00  0.00           C  
ATOM   1641  H4'   C    52      10.322  31.681  68.936  1.00  0.00           H  
ATOM   1642  O4'   C    52       9.822  32.912  70.519  1.00  0.00           O  
ATOM   1643  C1'   C    52       9.621  34.255  70.247  1.00  0.00           C  
ATOM   1644  H1'   C    52       8.559  34.497  70.270  1.00  0.00           H  
ATOM   1645  N1    C    52      10.384  35.132  71.114  1.00  0.00           N  
ATOM   1646  C6    C    52      10.753  34.644  72.378  1.00  0.00           C  
ATOM   1647  H6    C    52      10.808  33.586  72.589  1.00  0.00           H  
ATOM   1648  C5    C    52      11.244  35.477  73.297  1.00  0.00           C  
ATOM   1649  H5    C    52      11.610  34.996  74.193  1.00  0.00           H  
ATOM   1650  C4    C    52      11.259  36.852  73.038  1.00  0.00           C  
ATOM   1651  N4    C    52      11.566  37.670  73.945  1.00  0.00           N  
ATOM   1652  H41   C    52      12.097  37.248  74.694  1.00  0.00           H  
ATOM   1653  H42   C    52      11.312  38.621  73.718  1.00  0.00           H  
ATOM   1654  N3    C    52      10.704  37.333  71.982  1.00  0.00           N  
ATOM   1655  C2    C    52      10.231  36.515  71.006  1.00  0.00           C  
ATOM   1656  O2    C    52       9.628  37.036  70.105  1.00  0.00           O  
ATOM   1657  C3'   C    52      11.283  33.509  68.696  1.00  0.00           C  
ATOM   1658  H3'   C    52      12.090  33.978  69.259  1.00  0.00           H  
ATOM   1659  C2'   C    52      10.104  34.411  68.779  1.00  0.00           C  
ATOM   1660  H2'   C    52      10.408  35.413  68.479  1.00  0.00           H  
ATOM   1661  O2'   C    52       9.054  33.980  67.937  1.00  0.00           O  
ATOM   1662 HO2'   C    52       8.848  33.054  68.084  1.00  0.00           H  
ATOM   1663  O3'   C    52      11.679  33.297  67.341  1.00  0.00           O  
ATOM   1664  P     U    53      13.003  33.987  66.779  1.00  0.00           P  
ATOM   1665  OP1   U    53      13.225  33.479  65.403  1.00  0.00           O  
ATOM   1666  OP2   U    53      14.088  34.022  67.755  1.00  0.00           O  
ATOM   1667  O5'   U    53      12.562  35.461  66.522  1.00  0.00           O  
ATOM   1668  C5'   U    53      11.620  35.792  65.498  1.00  0.00           C  
ATOM   1669  H5'   U    53      10.700  35.208  65.500  1.00  0.00           H  
ATOM   1670 H5''   U    53      12.130  35.548  64.565  1.00  0.00           H  
ATOM   1671  C4'   U    53      11.261  37.264  65.446  1.00  0.00           C  
ATOM   1672  H4'   U    53      10.444  37.332  64.729  1.00  0.00           H  
ATOM   1673  O4'   U    53      10.841  37.793  66.681  1.00  0.00           O  
ATOM   1674  C1'   U    53      11.301  39.128  66.903  1.00  0.00           C  
ATOM   1675  H1'   U    53      10.479  39.789  67.179  1.00  0.00           H  
ATOM   1676  N1    U    53      12.318  39.177  68.062  1.00  0.00           N  
ATOM   1677  C6    U    53      12.582  38.030  68.791  1.00  0.00           C  
ATOM   1678  H6    U    53      12.171  37.097  68.434  1.00  0.00           H  
ATOM   1679  C5    U    53      13.267  38.038  69.968  1.00  0.00           C  
ATOM   1680  H5    U    53      13.429  37.171  70.592  1.00  0.00           H  
ATOM   1681  C4    U    53      13.802  39.289  70.412  1.00  0.00           C  
ATOM   1682  O4    U    53      14.567  39.441  71.330  1.00  0.00           O  
ATOM   1683  N3    U    53      13.479  40.445  69.733  1.00  0.00           N  
ATOM   1684  H3    U    53      13.869  41.337  70.003  1.00  0.00           H  
ATOM   1685  C2    U    53      12.701  40.444  68.580  1.00  0.00           C  
ATOM   1686  O2    U    53      12.394  41.450  67.887  1.00  0.00           O  
ATOM   1687  C3'   U    53      12.446  38.192  65.095  1.00  0.00           C  
ATOM   1688  H3'   U    53      13.245  37.997  65.810  1.00  0.00           H  
ATOM   1689  C2'   U    53      11.943  39.537  65.500  1.00  0.00           C  
ATOM   1690  H2'   U    53      12.704  40.311  65.597  1.00  0.00           H  
ATOM   1691  O2'   U    53      10.780  40.046  64.866  1.00  0.00           O  
ATOM   1692 HO2'   U    53      10.904  40.303  63.949  1.00  0.00           H  
ATOM   1693  O3'   U    53      13.013  38.123  63.741  1.00  0.00           O  
ATOM   1694  P     G    54      14.574  38.327  63.544  1.00  0.00           P  
ATOM   1695  OP1   G    54      14.859  38.085  62.112  1.00  0.00           O  
ATOM   1696  OP2   G    54      15.240  37.515  64.584  1.00  0.00           O  
ATOM   1697  O5'   G    54      14.886  39.884  63.871  1.00  0.00           O  
ATOM   1698  C5'   G    54      14.511  40.937  62.995  1.00  0.00           C  
ATOM   1699  H5'   G    54      13.464  40.824  62.714  1.00  0.00           H  
ATOM   1700 H5''   G    54      15.021  40.808  62.041  1.00  0.00           H  
ATOM   1701  C4'   G    54      14.646  42.370  63.568  1.00  0.00           C  
ATOM   1702  H4'   G    54      14.029  43.092  63.032  1.00  0.00           H  
ATOM   1703  O4'   G    54      14.041  42.407  64.864  1.00  0.00           O  
ATOM   1704  C1'   G    54      14.886  43.140  65.753  1.00  0.00           C  
ATOM   1705  H1'   G    54      14.361  43.946  66.264  1.00  0.00           H  
ATOM   1706  N9    G    54      15.683  42.400  66.719  1.00  0.00           N  
ATOM   1707  C8    G    54      15.483  41.046  66.978  1.00  0.00           C  
ATOM   1708  H8    G    54      14.889  40.395  66.355  1.00  0.00           H  
ATOM   1709  N7    G    54      16.125  40.657  68.051  1.00  0.00           N  
ATOM   1710  C5    G    54      16.693  41.814  68.607  1.00  0.00           C  
ATOM   1711  C6    G    54      17.394  42.024  69.895  1.00  0.00           C  
ATOM   1712  O6    G    54      17.751  41.209  70.714  1.00  0.00           O  
ATOM   1713  N1    G    54      17.551  43.399  70.142  1.00  0.00           N  
ATOM   1714  H1    G    54      17.870  43.690  71.055  1.00  0.00           H  
ATOM   1715  C2    G    54      17.161  44.355  69.244  1.00  0.00           C  
ATOM   1716  N2    G    54      17.249  45.609  69.576  1.00  0.00           N  
ATOM   1717  H21   G    54      16.967  46.175  68.788  1.00  0.00           H  
ATOM   1718  H22   G    54      17.689  45.910  70.433  1.00  0.00           H  
ATOM   1719  N3    G    54      16.511  44.192  68.095  1.00  0.00           N  
ATOM   1720  C4    G    54      16.306  42.862  67.833  1.00  0.00           C  
ATOM   1721  C3'   G    54      16.079  42.950  63.689  1.00  0.00           C  
ATOM   1722  H3'   G    54      16.624  42.089  64.077  1.00  0.00           H  
ATOM   1723  C2'   G    54      15.868  43.871  64.864  1.00  0.00           C  
ATOM   1724  H2'   G    54      16.826  44.089  65.335  1.00  0.00           H  
ATOM   1725  O2'   G    54      15.323  45.096  64.518  1.00  0.00           O  
ATOM   1726 HO2'   G    54      15.851  45.509  63.831  1.00  0.00           H  
ATOM   1727  O3'   G    54      16.643  43.502  62.483  1.00  0.00           O  
ATOM   1728  P     A    55      17.898  44.431  62.509  1.00  0.00           P  
ATOM   1729  OP1   A    55      18.300  44.564  61.111  1.00  0.00           O  
ATOM   1730  OP2   A    55      18.863  43.830  63.462  1.00  0.00           O  
ATOM   1731  O5'   A    55      17.431  45.853  63.028  1.00  0.00           O  
ATOM   1732  C5'   A    55      16.875  46.744  62.035  1.00  0.00           C  
ATOM   1733  H5'   A    55      15.922  46.407  61.626  1.00  0.00           H  
ATOM   1734 H5''   A    55      17.624  46.922  61.264  1.00  0.00           H  
ATOM   1735  C4'   A    55      16.651  48.058  62.699  1.00  0.00           C  
ATOM   1736  H4'   A    55      16.095  48.672  61.990  1.00  0.00           H  
ATOM   1737  O4'   A    55      15.884  47.937  63.932  1.00  0.00           O  
ATOM   1738  C1'   A    55      16.130  49.094  64.762  1.00  0.00           C  
ATOM   1739  H1'   A    55      15.321  49.792  64.976  1.00  0.00           H  
ATOM   1740  N9    A    55      16.564  48.697  66.132  1.00  0.00           N  
ATOM   1741  C8    A    55      17.291  47.642  66.489  1.00  0.00           C  
ATOM   1742  H8    A    55      17.707  46.860  65.871  1.00  0.00           H  
ATOM   1743  N7    A    55      17.712  47.604  67.758  1.00  0.00           N  
ATOM   1744  C5    A    55      17.085  48.748  68.257  1.00  0.00           C  
ATOM   1745  C6    A    55      16.946  49.430  69.500  1.00  0.00           C  
ATOM   1746  N6    A    55      17.434  49.036  70.632  1.00  0.00           N  
ATOM   1747  H61   A    55      18.015  48.210  70.618  1.00  0.00           H  
ATOM   1748  H62   A    55      16.962  49.319  71.479  1.00  0.00           H  
ATOM   1749  N1    A    55      16.234  50.500  69.641  1.00  0.00           N  
ATOM   1750  C2    A    55      15.539  50.861  68.587  1.00  0.00           C  
ATOM   1751  H2    A    55      14.716  51.530  68.790  1.00  0.00           H  
ATOM   1752  N3    A    55      15.598  50.423  67.375  1.00  0.00           N  
ATOM   1753  C4    A    55      16.498  49.433  67.253  1.00  0.00           C  
ATOM   1754  C3'   A    55      17.889  48.778  63.213  1.00  0.00           C  
ATOM   1755  H3'   A    55      18.507  48.111  63.814  1.00  0.00           H  
ATOM   1756  C2'   A    55      17.221  49.849  64.155  1.00  0.00           C  
ATOM   1757  H2'   A    55      17.899  50.278  64.894  1.00  0.00           H  
ATOM   1758  O2'   A    55      16.646  50.929  63.354  1.00  0.00           O  
ATOM   1759 HO2'   A    55      16.505  50.603  62.462  1.00  0.00           H  
ATOM   1760  O3'   A    55      18.499  49.332  62.089  1.00  0.00           O  
ATOM   1761  P     U    56      20.073  49.359  61.941  1.00  0.00           P  
ATOM   1762  OP1   U    56      20.475  50.359  60.902  1.00  0.00           O  
ATOM   1763  OP2   U    56      20.523  47.961  61.848  1.00  0.00           O  
ATOM   1764  O5'   U    56      20.567  49.919  63.350  1.00  0.00           O  
ATOM   1765  C5'   U    56      20.596  51.314  63.606  1.00  0.00           C  
ATOM   1766  H5'   U    56      19.583  51.714  63.546  1.00  0.00           H  
ATOM   1767 H5''   U    56      21.307  51.771  62.919  1.00  0.00           H  
ATOM   1768  C4'   U    56      21.046  51.607  65.005  1.00  0.00           C  
ATOM   1769  H4'   U    56      20.901  52.653  65.274  1.00  0.00           H  
ATOM   1770  O4'   U    56      20.106  50.965  65.875  1.00  0.00           O  
ATOM   1771  C1'   U    56      20.696  50.460  67.101  1.00  0.00           C  
ATOM   1772  H1'   U    56      20.142  50.950  67.901  1.00  0.00           H  
ATOM   1773  N1    U    56      20.624  48.946  67.292  1.00  0.00           N  
ATOM   1774  C6    U    56      20.674  48.110  66.189  1.00  0.00           C  
ATOM   1775  H6    U    56      20.711  48.513  65.187  1.00  0.00           H  
ATOM   1776  C5    U    56      20.623  46.742  66.432  1.00  0.00           C  
ATOM   1777  H5    U    56      20.622  46.099  65.564  1.00  0.00           H  
ATOM   1778  C4    U    56      20.582  46.159  67.752  1.00  0.00           C  
ATOM   1779  O4    U    56      20.510  44.907  67.968  1.00  0.00           O  
ATOM   1780  N3    U    56      20.774  47.094  68.728  1.00  0.00           N  
ATOM   1781  H3    U    56      20.700  46.638  69.626  1.00  0.00           H  
ATOM   1782  C2    U    56      20.565  48.451  68.583  1.00  0.00           C  
ATOM   1783  O2    U    56      20.585  49.165  69.558  1.00  0.00           O  
ATOM   1784  C3'   U    56      22.350  51.165  65.578  1.00  0.00           C  
ATOM   1785  H3'   U    56      22.592  50.143  65.285  1.00  0.00           H  
ATOM   1786  C2'   U    56      22.091  51.015  67.063  1.00  0.00           C  
ATOM   1787  H2'   U    56      22.781  50.327  67.550  1.00  0.00           H  
ATOM   1788  O2'   U    56      22.120  52.318  67.717  1.00  0.00           O  
ATOM   1789 HO2'   U    56      21.782  53.052  67.200  1.00  0.00           H  
ATOM   1790  O3'   U    56      23.379  52.116  65.338  1.00  0.00           O  
ATOM   1791  P     G    57      24.795  51.659  65.216  1.00  0.00           P  
ATOM   1792  OP1   G    57      25.547  52.911  64.805  1.00  0.00           O  
ATOM   1793  OP2   G    57      24.872  50.463  64.378  1.00  0.00           O  
ATOM   1794  O5'   G    57      25.257  51.179  66.662  1.00  0.00           O  
ATOM   1795  C5'   G    57      25.613  52.147  67.654  1.00  0.00           C  
ATOM   1796  H5'   G    57      24.933  52.991  67.774  1.00  0.00           H  
ATOM   1797 H5''   G    57      26.522  52.678  67.371  1.00  0.00           H  
ATOM   1798  C4'   G    57      25.715  51.645  69.102  1.00  0.00           C  
ATOM   1799  H4'   G    57      25.692  52.459  69.827  1.00  0.00           H  
ATOM   1800  O4'   G    57      24.670  50.739  69.431  1.00  0.00           O  
ATOM   1801  C1'   G    57      25.227  49.583  70.100  1.00  0.00           C  
ATOM   1802  H1'   G    57      25.011  49.698  71.162  1.00  0.00           H  
ATOM   1803  N9    G    57      24.737  48.245  69.649  1.00  0.00           N  
ATOM   1804  C8    G    57      24.261  47.849  68.417  1.00  0.00           C  
ATOM   1805  H8    G    57      24.195  48.543  67.592  1.00  0.00           H  
ATOM   1806  N7    G    57      23.909  46.581  68.296  1.00  0.00           N  
ATOM   1807  C5    G    57      24.124  46.025  69.605  1.00  0.00           C  
ATOM   1808  C6    G    57      24.092  44.674  70.157  1.00  0.00           C  
ATOM   1809  O6    G    57      23.782  43.628  69.653  1.00  0.00           O  
ATOM   1810  N1    G    57      24.579  44.626  71.450  1.00  0.00           N  
ATOM   1811  H1    G    57      24.513  43.736  71.923  1.00  0.00           H  
ATOM   1812  C2    G    57      25.184  45.628  72.089  1.00  0.00           C  
ATOM   1813  N2    G    57      25.685  45.343  73.277  1.00  0.00           N  
ATOM   1814  H21   G    57      26.221  46.047  73.764  1.00  0.00           H  
ATOM   1815  H22   G    57      25.623  44.394  73.620  1.00  0.00           H  
ATOM   1816  N3    G    57      25.292  46.872  71.602  1.00  0.00           N  
ATOM   1817  C4    G    57      24.753  47.013  70.365  1.00  0.00           C  
ATOM   1818  C3'   G    57      27.029  50.794  69.162  1.00  0.00           C  
ATOM   1819  H3'   G    57      27.229  50.358  68.183  1.00  0.00           H  
ATOM   1820  C2'   G    57      26.763  49.659  70.143  1.00  0.00           C  
ATOM   1821  H2'   G    57      27.312  48.777  69.814  1.00  0.00           H  
ATOM   1822  O2'   G    57      27.023  49.936  71.454  1.00  0.00           O  
ATOM   1823 HO2'   G    57      27.184  49.120  71.932  1.00  0.00           H  
ATOM   1824  O3'   G    57      28.257  51.364  69.716  1.00  0.00           O  
ATOM   1825  P     U    58      29.709  50.808  69.222  1.00  0.00           P  
ATOM   1826  OP1   U    58      30.709  51.795  69.502  1.00  0.00           O  
ATOM   1827  OP2   U    58      29.714  50.193  67.890  1.00  0.00           O  
ATOM   1828  O5'   U    58      29.910  49.595  70.160  1.00  0.00           O  
ATOM   1829  C5'   U    58      30.092  49.824  71.519  1.00  0.00           C  
ATOM   1830  H5'   U    58      29.355  50.525  71.910  1.00  0.00           H  
ATOM   1831 H5''   U    58      31.071  50.239  71.760  1.00  0.00           H  
ATOM   1832  C4'   U    58      29.880  48.522  72.301  1.00  0.00           C  
ATOM   1833  H4'   U    58      29.762  48.626  73.379  1.00  0.00           H  
ATOM   1834  O4'   U    58      28.661  47.828  71.934  1.00  0.00           O  
ATOM   1835  C1'   U    58      28.849  46.424  72.013  1.00  0.00           C  
ATOM   1836  H1'   U    58      28.216  45.950  72.763  1.00  0.00           H  
ATOM   1837  N1    U    58      28.501  45.796  70.680  1.00  0.00           N  
ATOM   1838  C6    U    58      28.670  46.554  69.572  1.00  0.00           C  
ATOM   1839  H6    U    58      29.291  47.437  69.539  1.00  0.00           H  
ATOM   1840  C5    U    58      28.118  46.069  68.403  1.00  0.00           C  
ATOM   1841  H5    U    58      28.211  46.635  67.488  1.00  0.00           H  
ATOM   1842  C4    U    58      27.398  44.790  68.390  1.00  0.00           C  
ATOM   1843  O4    U    58      26.780  44.416  67.423  1.00  0.00           O  
ATOM   1844  N3    U    58      27.539  44.061  69.535  1.00  0.00           N  
ATOM   1845  H3    U    58      27.120  43.142  69.556  1.00  0.00           H  
ATOM   1846  C2    U    58      28.061  44.521  70.678  1.00  0.00           C  
ATOM   1847  O2    U    58      28.068  43.819  71.737  1.00  0.00           O  
ATOM   1848  C3'   U    58      30.951  47.555  72.007  1.00  0.00           C  
ATOM   1849  H3'   U    58      31.146  47.626  70.937  1.00  0.00           H  
ATOM   1850  C2'   U    58      30.353  46.242  72.339  1.00  0.00           C  
ATOM   1851  H2'   U    58      30.704  45.542  71.580  1.00  0.00           H  
ATOM   1852  O2'   U    58      30.486  45.876  73.689  1.00  0.00           O  
ATOM   1853 HO2'   U    58      31.096  46.485  74.114  1.00  0.00           H  
ATOM   1854  O3'   U    58      32.012  47.718  72.877  1.00  0.00           O  
ATOM   1855  P     C    59      33.509  47.125  72.553  1.00  0.00           P  
ATOM   1856  OP1   C    59      34.418  47.766  73.538  1.00  0.00           O  
ATOM   1857  OP2   C    59      33.797  47.308  71.134  1.00  0.00           O  
ATOM   1858  O5'   C    59      33.399  45.523  72.668  1.00  0.00           O  
ATOM   1859  C5'   C    59      33.660  44.852  73.913  1.00  0.00           C  
ATOM   1860  H5'   C    59      32.792  45.130  74.511  1.00  0.00           H  
ATOM   1861 H5''   C    59      34.530  45.295  74.398  1.00  0.00           H  
ATOM   1862  C4'   C    59      33.688  43.378  73.802  1.00  0.00           C  
ATOM   1863  H4'   C    59      33.937  42.846  74.720  1.00  0.00           H  
ATOM   1864  O4'   C    59      32.389  42.952  73.306  1.00  0.00           O  
ATOM   1865  C1'   C    59      32.465  41.715  72.654  1.00  0.00           C  
ATOM   1866  H1'   C    59      32.053  40.994  73.360  1.00  0.00           H  
ATOM   1867  N1    C    59      31.744  41.805  71.303  1.00  0.00           N  
ATOM   1868  C6    C    59      31.577  43.018  70.628  1.00  0.00           C  
ATOM   1869  H6    C    59      32.032  43.948  70.937  1.00  0.00           H  
ATOM   1870  C5    C    59      30.806  43.007  69.506  1.00  0.00           C  
ATOM   1871  H5    C    59      30.691  43.865  68.860  1.00  0.00           H  
ATOM   1872  C4    C    59      30.235  41.752  69.049  1.00  0.00           C  
ATOM   1873  N4    C    59      29.509  41.589  68.019  1.00  0.00           N  
ATOM   1874  H41   C    59      29.438  40.633  67.702  1.00  0.00           H  
ATOM   1875  H42   C    59      29.494  42.399  67.415  1.00  0.00           H  
ATOM   1876  N3    C    59      30.440  40.608  69.732  1.00  0.00           N  
ATOM   1877  C2    C    59      31.165  40.675  70.856  1.00  0.00           C  
ATOM   1878  O2    C    59      31.226  39.633  71.454  1.00  0.00           O  
ATOM   1879  C3'   C    59      34.560  42.876  72.685  1.00  0.00           C  
ATOM   1880  H3'   C    59      34.575  43.473  71.774  1.00  0.00           H  
ATOM   1881  C2'   C    59      33.937  41.476  72.505  1.00  0.00           C  
ATOM   1882  H2'   C    59      34.103  41.126  71.486  1.00  0.00           H  
ATOM   1883  O2'   C    59      34.350  40.547  73.341  1.00  0.00           O  
ATOM   1884 HO2'   C    59      34.796  39.853  72.850  1.00  0.00           H  
ATOM   1885  O3'   C    59      35.907  42.703  73.225  1.00  0.00           O  
ATOM   1886  P     G    60      37.103  42.417  72.195  1.00  0.00           P  
ATOM   1887  OP1   G    60      38.300  42.417  72.978  1.00  0.00           O  
ATOM   1888  OP2   G    60      37.024  43.465  71.131  1.00  0.00           O  
ATOM   1889  O5'   G    60      36.763  40.904  71.616  1.00  0.00           O  
ATOM   1890  C5'   G    60      37.225  39.792  72.364  1.00  0.00           C  
ATOM   1891  H5'   G    60      37.048  39.925  73.431  1.00  0.00           H  
ATOM   1892 H5''   G    60      38.314  39.750  72.366  1.00  0.00           H  
ATOM   1893  C4'   G    60      36.791  38.408  71.944  1.00  0.00           C  
ATOM   1894  H4'   G    60      37.282  37.710  72.621  1.00  0.00           H  
ATOM   1895  O4'   G    60      35.359  38.271  71.922  1.00  0.00           O  
ATOM   1896  C1'   G    60      34.943  37.472  70.800  1.00  0.00           C  
ATOM   1897  H1'   G    60      34.361  36.613  71.134  1.00  0.00           H  
ATOM   1898  N9    G    60      34.303  38.304  69.798  1.00  0.00           N  
ATOM   1899  C8    G    60      34.505  39.607  69.442  1.00  0.00           C  
ATOM   1900  H8    G    60      35.160  40.291  69.961  1.00  0.00           H  
ATOM   1901  N7    G    60      33.646  40.009  68.569  1.00  0.00           N  
ATOM   1902  C5    G    60      32.870  38.876  68.267  1.00  0.00           C  
ATOM   1903  C6    G    60      31.862  38.723  67.268  1.00  0.00           C  
ATOM   1904  O6    G    60      31.466  39.477  66.406  1.00  0.00           O  
ATOM   1905  N1    G    60      31.277  37.441  67.334  1.00  0.00           N  
ATOM   1906  H1    G    60      30.545  37.286  66.655  1.00  0.00           H  
ATOM   1907  C2    G    60      31.595  36.480  68.142  1.00  0.00           C  
ATOM   1908  N2    G    60      30.893  35.386  68.117  1.00  0.00           N  
ATOM   1909  H21   G    60      30.009  35.391  67.629  1.00  0.00           H  
ATOM   1910  H22   G    60      31.147  34.622  68.726  1.00  0.00           H  
ATOM   1911  N3    G    60      32.643  36.561  68.931  1.00  0.00           N  
ATOM   1912  C4    G    60      33.211  37.830  69.058  1.00  0.00           C  
ATOM   1913  C3'   G    60      37.257  38.072  70.500  1.00  0.00           C  
ATOM   1914  H3'   G    60      36.999  38.978  69.952  1.00  0.00           H  
ATOM   1915  C2'   G    60      36.234  36.914  70.142  1.00  0.00           C  
ATOM   1916  H2'   G    60      36.018  36.844  69.076  1.00  0.00           H  
ATOM   1917  O2'   G    60      36.558  35.652  70.720  1.00  0.00           O  
ATOM   1918 HO2'   G    60      37.136  35.103  70.187  1.00  0.00           H  
ATOM   1919  O3'   G    60      38.656  37.892  70.394  1.00  0.00           O  
ATOM   1920  P     U    61      39.275  37.801  68.883  1.00  0.00           P  
ATOM   1921  OP1   U    61      40.742  37.995  68.935  1.00  0.00           O  
ATOM   1922  OP2   U    61      38.517  38.766  67.999  1.00  0.00           O  
ATOM   1923  O5'   U    61      39.026  36.363  68.426  1.00  0.00           O  
ATOM   1924  C5'   U    61      39.675  35.279  68.976  1.00  0.00           C  
ATOM   1925  H5'   U    61      39.589  35.251  70.062  1.00  0.00           H  
ATOM   1926 H5''   U    61      40.718  35.366  68.673  1.00  0.00           H  
ATOM   1927  C4'   U    61      39.125  33.902  68.506  1.00  0.00           C  
ATOM   1928  H4'   U    61      39.708  33.117  68.988  1.00  0.00           H  
ATOM   1929  O4'   U    61      37.739  33.704  68.913  1.00  0.00           O  
ATOM   1930  C1'   U    61      36.968  32.978  67.961  1.00  0.00           C  
ATOM   1931  H1'   U    61      36.461  32.177  68.501  1.00  0.00           H  
ATOM   1932  N1    U    61      35.874  33.882  67.417  1.00  0.00           N  
ATOM   1933  C6    U    61      36.091  35.134  67.053  1.00  0.00           C  
ATOM   1934  H6    U    61      37.073  35.517  67.288  1.00  0.00           H  
ATOM   1935  C5    U    61      35.186  35.832  66.294  1.00  0.00           C  
ATOM   1936  H5    U    61      35.369  36.829  65.922  1.00  0.00           H  
ATOM   1937  C4    U    61      33.926  35.278  66.039  1.00  0.00           C  
ATOM   1938  O4    U    61      33.078  35.754  65.260  1.00  0.00           O  
ATOM   1939  N3    U    61      33.619  34.069  66.677  1.00  0.00           N  
ATOM   1940  H3    U    61      32.738  33.621  66.470  1.00  0.00           H  
ATOM   1941  C2    U    61      34.598  33.309  67.298  1.00  0.00           C  
ATOM   1942  O2    U    61      34.444  32.119  67.611  1.00  0.00           O  
ATOM   1943  C3'   U    61      39.163  33.624  67.018  1.00  0.00           C  
ATOM   1944  H3'   U    61      39.099  34.541  66.434  1.00  0.00           H  
ATOM   1945  C2'   U    61      37.948  32.580  66.808  1.00  0.00           C  
ATOM   1946  H2'   U    61      37.484  32.848  65.859  1.00  0.00           H  
ATOM   1947  O2'   U    61      38.340  31.163  66.909  1.00  0.00           O  
ATOM   1948 HO2'   U    61      38.546  31.049  67.840  1.00  0.00           H  
ATOM   1949  O3'   U    61      40.488  33.077  66.821  1.00  0.00           O  
ATOM   1950  P     A    62      41.149  33.144  65.426  1.00  0.00           P  
ATOM   1951  OP1   A    62      41.258  34.558  65.058  1.00  0.00           O  
ATOM   1952  OP2   A    62      40.310  32.238  64.616  1.00  0.00           O  
ATOM   1953  O5'   A    62      42.577  32.545  65.814  1.00  0.00           O  
ATOM   1954  C5'   A    62      43.350  33.335  66.694  1.00  0.00           C  
ATOM   1955  H5'   A    62      42.782  33.705  67.548  1.00  0.00           H  
ATOM   1956 H5''   A    62      43.908  34.185  66.303  1.00  0.00           H  
ATOM   1957  C4'   A    62      44.360  32.441  67.405  1.00  0.00           C  
ATOM   1958  H4'   A    62      45.110  33.120  67.810  1.00  0.00           H  
ATOM   1959  O4'   A    62      43.729  31.663  68.411  1.00  0.00           O  
ATOM   1960  C1'   A    62      44.087  30.267  68.125  1.00  0.00           C  
ATOM   1961  H1'   A    62      44.357  29.725  69.031  1.00  0.00           H  
ATOM   1962  N9    A    62      42.906  29.627  67.437  1.00  0.00           N  
ATOM   1963  C8    A    62      41.606  30.051  67.448  1.00  0.00           C  
ATOM   1964  H8    A    62      41.258  30.956  67.922  1.00  0.00           H  
ATOM   1965  N7    A    62      40.777  29.162  66.867  1.00  0.00           N  
ATOM   1966  C5    A    62      41.614  28.105  66.535  1.00  0.00           C  
ATOM   1967  C6    A    62      41.419  26.852  65.932  1.00  0.00           C  
ATOM   1968  N6    A    62      40.319  26.350  65.500  1.00  0.00           N  
ATOM   1969  H61   A    62      39.443  26.829  65.649  1.00  0.00           H  
ATOM   1970  H62   A    62      40.345  25.620  64.802  1.00  0.00           H  
ATOM   1971  N1    A    62      42.466  26.081  65.594  1.00  0.00           N  
ATOM   1972  C2    A    62      43.666  26.503  65.931  1.00  0.00           C  
ATOM   1973  H2    A    62      44.468  25.854  65.612  1.00  0.00           H  
ATOM   1974  N3    A    62      43.954  27.596  66.596  1.00  0.00           N  
ATOM   1975  C4    A    62      42.915  28.380  66.824  1.00  0.00           C  
ATOM   1976  C3'   A    62      45.115  31.513  66.431  1.00  0.00           C  
ATOM   1977  H3'   A    62      44.513  31.192  65.581  1.00  0.00           H  
ATOM   1978  C2'   A    62      45.374  30.299  67.320  1.00  0.00           C  
ATOM   1979  H2'   A    62      45.560  29.370  66.781  1.00  0.00           H  
ATOM   1980  O2'   A    62      46.424  30.404  68.255  1.00  0.00           O  
ATOM   1981 HO2'   A    62      47.175  30.701  67.736  1.00  0.00           H  
ATOM   1982  O3'   A    62      46.395  31.960  66.070  1.00  0.00           O  
ATOM   1983  P     U    63      46.753  32.381  64.613  1.00  0.00           P  
ATOM   1984  OP1   U    63      48.135  32.868  64.543  1.00  0.00           O  
ATOM   1985  OP2   U    63      45.637  33.235  64.168  1.00  0.00           O  
ATOM   1986  O5'   U    63      46.725  30.976  63.752  1.00  0.00           O  
ATOM   1987  C5'   U    63      47.685  30.049  64.118  1.00  0.00           C  
ATOM   1988  H5'   U    63      47.527  29.757  65.156  1.00  0.00           H  
ATOM   1989 H5''   U    63      48.680  30.493  64.069  1.00  0.00           H  
ATOM   1990  C4'   U    63      47.634  28.807  63.195  1.00  0.00           C  
ATOM   1991  H4'   U    63      48.376  28.148  63.644  1.00  0.00           H  
ATOM   1992  O4'   U    63      46.466  28.028  63.334  1.00  0.00           O  
ATOM   1993  C1'   U    63      45.664  28.158  62.186  1.00  0.00           C  
ATOM   1994  H1'   U    63      45.751  27.186  61.702  1.00  0.00           H  
ATOM   1995  N1    U    63      44.214  28.439  62.547  1.00  0.00           N  
ATOM   1996  C6    U    63      43.890  29.649  63.082  1.00  0.00           C  
ATOM   1997  H6    U    63      44.591  30.465  63.179  1.00  0.00           H  
ATOM   1998  C5    U    63      42.646  29.975  63.469  1.00  0.00           C  
ATOM   1999  H5    U    63      42.384  30.940  63.879  1.00  0.00           H  
ATOM   2000  C4    U    63      41.540  29.072  63.193  1.00  0.00           C  
ATOM   2001  O4    U    63      40.381  29.229  63.463  1.00  0.00           O  
ATOM   2002  N3    U    63      41.919  27.867  62.632  1.00  0.00           N  
ATOM   2003  H3    U    63      41.193  27.224  62.351  1.00  0.00           H  
ATOM   2004  C2    U    63      43.182  27.577  62.221  1.00  0.00           C  
ATOM   2005  O2    U    63      43.427  26.486  61.658  1.00  0.00           O  
ATOM   2006  C3'   U    63      47.726  29.166  61.683  1.00  0.00           C  
ATOM   2007  H3'   U    63      48.243  30.098  61.453  1.00  0.00           H  
ATOM   2008  C2'   U    63      46.221  29.107  61.160  1.00  0.00           C  
ATOM   2009  H2'   U    63      45.776  30.095  61.280  1.00  0.00           H  
ATOM   2010  O2'   U    63      46.188  28.694  59.837  1.00  0.00           O  
ATOM   2011 HO2'   U    63      47.058  28.339  59.637  1.00  0.00           H  
ATOM   2012  O3'   U    63      48.339  28.150  61.007  1.00  0.00           O  
ATOM   2013  P     A    64      49.930  28.009  61.073  1.00  0.00           P  
ATOM   2014  OP1   A    64      50.447  28.805  62.270  1.00  0.00           O  
ATOM   2015  OP2   A    64      50.309  26.602  60.841  1.00  0.00           O  
ATOM   2016  O5'   A    64      50.296  28.817  59.704  1.00  0.00           O  
ATOM   2017  C5'   A    64      50.179  28.103  58.454  1.00  0.00           C  
ATOM   2018  H5'   A    64      49.439  27.305  58.398  1.00  0.00           H  
ATOM   2019 H5''   A    64      51.073  27.479  58.461  1.00  0.00           H  
ATOM   2020  C4'   A    64      50.120  28.968  57.121  1.00  0.00           C  
ATOM   2021  H4'   A    64      50.223  28.382  56.208  1.00  0.00           H  
ATOM   2022  O4'   A    64      48.821  29.534  57.030  1.00  0.00           O  
ATOM   2023  C1'   A    64      48.869  30.961  56.886  1.00  0.00           C  
ATOM   2024  H1'   A    64      48.252  31.284  56.048  1.00  0.00           H  
ATOM   2025  N9    A    64      48.467  31.507  58.120  1.00  0.00           N  
ATOM   2026  C8    A    64      49.237  31.903  59.271  1.00  0.00           C  
ATOM   2027  H8    A    64      50.302  31.735  59.334  1.00  0.00           H  
ATOM   2028  N7    A    64      48.426  32.346  60.248  1.00  0.00           N  
ATOM   2029  C5    A    64      47.163  32.447  59.646  1.00  0.00           C  
ATOM   2030  C6    A    64      45.872  32.944  59.996  1.00  0.00           C  
ATOM   2031  N6    A    64      45.567  33.323  61.193  1.00  0.00           N  
ATOM   2032  H61   A    64      46.201  33.162  61.963  1.00  0.00           H  
ATOM   2033  H62   A    64      44.648  33.706  61.358  1.00  0.00           H  
ATOM   2034  N1    A    64      44.826  32.964  59.128  1.00  0.00           N  
ATOM   2035  C2    A    64      45.001  32.423  57.978  1.00  0.00           C  
ATOM   2036  H2    A    64      44.185  32.269  57.287  1.00  0.00           H  
ATOM   2037  N3    A    64      46.121  31.867  57.579  1.00  0.00           N  
ATOM   2038  C4    A    64      47.155  31.948  58.378  1.00  0.00           C  
ATOM   2039  C3'   A    64      51.094  30.095  57.108  1.00  0.00           C  
ATOM   2040  H3'   A    64      51.399  30.318  58.130  1.00  0.00           H  
ATOM   2041  C2'   A    64      50.303  31.327  56.576  1.00  0.00           C  
ATOM   2042  H2'   A    64      50.569  32.275  57.043  1.00  0.00           H  
ATOM   2043  O2'   A    64      50.504  31.480  55.193  1.00  0.00           O  
ATOM   2044 HO2'   A    64      51.431  31.348  54.982  1.00  0.00           H  
ATOM   2045  O3'   A    64      52.169  30.008  56.223  1.00  0.00           O  
ATOM   2046  P     C    65      53.448  29.059  56.516  1.00  0.00           P  
ATOM   2047  OP1   C    65      53.619  29.035  58.008  1.00  0.00           O  
ATOM   2048  OP2   C    65      54.563  29.461  55.609  1.00  0.00           O  
ATOM   2049  O5'   C    65      52.934  27.659  56.002  1.00  0.00           O  
ATOM   2050  C5'   C    65      52.554  27.480  54.695  1.00  0.00           C  
ATOM   2051  H5'   C    65      53.400  27.552  54.011  1.00  0.00           H  
ATOM   2052 H5''   C    65      51.853  28.281  54.461  1.00  0.00           H  
ATOM   2053  C4'   C    65      52.011  26.063  54.534  1.00  0.00           C  
ATOM   2054  H4'   C    65      52.826  25.338  54.534  1.00  0.00           H  
ATOM   2055  O4'   C    65      51.088  25.846  55.676  1.00  0.00           O  
ATOM   2056  C1'   C    65      50.111  24.923  55.248  1.00  0.00           C  
ATOM   2057  H1'   C    65      50.579  23.943  55.152  1.00  0.00           H  
ATOM   2058  N1    C    65      48.998  24.959  56.234  1.00  0.00           N  
ATOM   2059  C6    C    65      47.991  25.863  56.204  1.00  0.00           C  
ATOM   2060  H6    C    65      47.892  26.669  55.492  1.00  0.00           H  
ATOM   2061  C5    C    65      47.039  25.901  57.186  1.00  0.00           C  
ATOM   2062  H5    C    65      46.248  26.637  57.170  1.00  0.00           H  
ATOM   2063  C4    C    65      47.123  24.939  58.211  1.00  0.00           C  
ATOM   2064  N4    C    65      46.317  24.950  59.220  1.00  0.00           N  
ATOM   2065  H41   C    65      45.590  25.652  59.238  1.00  0.00           H  
ATOM   2066  H42   C    65      46.645  24.471  60.047  1.00  0.00           H  
ATOM   2067  N3    C    65      48.050  23.981  58.175  1.00  0.00           N  
ATOM   2068  C2    C    65      48.941  23.919  57.200  1.00  0.00           C  
ATOM   2069  O2    C    65      49.603  22.902  57.169  1.00  0.00           O  
ATOM   2070  C3'   C    65      51.159  25.811  53.284  1.00  0.00           C  
ATOM   2071  H3'   C    65      51.211  26.666  52.610  1.00  0.00           H  
ATOM   2072  C2'   C    65      49.749  25.528  53.929  1.00  0.00           C  
ATOM   2073  H2'   C    65      49.341  26.536  54.017  1.00  0.00           H  
ATOM   2074  O2'   C    65      48.788  24.768  53.280  1.00  0.00           O  
ATOM   2075 HO2'   C    65      48.783  25.029  52.356  1.00  0.00           H  
ATOM   2076  O3'   C    65      51.627  24.609  52.641  1.00  0.00           O  
ATOM   2077  P     A    66      52.889  24.609  51.663  1.00  0.00           P  
ATOM   2078  OP1   A    66      53.511  23.282  51.486  1.00  0.00           O  
ATOM   2079  OP2   A    66      53.714  25.775  51.948  1.00  0.00           O  
ATOM   2080  O5'   A    66      52.041  24.849  50.355  1.00  0.00           O  
ATOM   2081  C5'   A    66      52.760  25.090  49.141  1.00  0.00           C  
ATOM   2082  H5'   A    66      53.498  24.328  48.892  1.00  0.00           H  
ATOM   2083 H5''   A    66      53.329  26.020  49.154  1.00  0.00           H  
ATOM   2084  C4'   A    66      51.652  25.130  48.020  1.00  0.00           C  
ATOM   2085  H4'   A    66      51.113  24.185  48.078  1.00  0.00           H  
ATOM   2086  O4'   A    66      50.787  26.240  48.259  1.00  0.00           O  
ATOM   2087  C1'   A    66      50.527  26.966  47.064  1.00  0.00           C  
ATOM   2088  H1'   A    66      49.442  27.062  47.043  1.00  0.00           H  
ATOM   2089  N9    A    66      51.271  28.256  46.927  1.00  0.00           N  
ATOM   2090  C8    A    66      52.272  28.711  47.699  1.00  0.00           C  
ATOM   2091  H8    A    66      52.720  28.160  48.512  1.00  0.00           H  
ATOM   2092  N7    A    66      52.600  29.901  47.279  1.00  0.00           N  
ATOM   2093  C5    A    66      51.729  30.222  46.202  1.00  0.00           C  
ATOM   2094  C6    A    66      51.411  31.346  45.337  1.00  0.00           C  
ATOM   2095  N6    A    66      52.073  32.442  45.293  1.00  0.00           N  
ATOM   2096  H61   A    66      52.926  32.639  45.797  1.00  0.00           H  
ATOM   2097  H62   A    66      51.623  33.169  44.755  1.00  0.00           H  
ATOM   2098  N1    A    66      50.520  31.277  44.404  1.00  0.00           N  
ATOM   2099  C2    A    66      49.805  30.141  44.379  1.00  0.00           C  
ATOM   2100  H2    A    66      49.098  30.188  43.564  1.00  0.00           H  
ATOM   2101  N3    A    66      49.861  29.112  45.138  1.00  0.00           N  
ATOM   2102  C4    A    66      50.857  29.224  46.067  1.00  0.00           C  
ATOM   2103  C3'   A    66      52.238  25.159  46.635  1.00  0.00           C  
ATOM   2104  H3'   A    66      53.099  25.828  46.624  1.00  0.00           H  
ATOM   2105  C2'   A    66      51.089  25.995  46.015  1.00  0.00           C  
ATOM   2106  H2'   A    66      51.475  26.509  45.135  1.00  0.00           H  
ATOM   2107  O2'   A    66      49.993  25.078  45.708  1.00  0.00           O  
ATOM   2108 HO2'   A    66      50.352  24.201  45.861  1.00  0.00           H  
ATOM   2109  O3'   A    66      52.419  23.965  45.989  1.00  0.00           O  
ATOM   2110  P     G    67      53.400  23.963  44.716  1.00  0.00           P  
ATOM   2111  OP1   G    67      53.185  22.597  44.094  1.00  0.00           O  
ATOM   2112  OP2   G    67      54.709  24.331  45.241  1.00  0.00           O  
ATOM   2113  O5'   G    67      52.891  25.146  43.767  1.00  0.00           O  
ATOM   2114  C5'   G    67      51.966  24.848  42.709  1.00  0.00           C  
ATOM   2115  H5'   G    67      51.090  24.349  43.123  1.00  0.00           H  
ATOM   2116 H5''   G    67      52.384  24.182  41.954  1.00  0.00           H  
ATOM   2117  C4'   G    67      51.623  26.147  41.956  1.00  0.00           C  
ATOM   2118  H4'   G    67      50.790  25.925  41.288  1.00  0.00           H  
ATOM   2119  O4'   G    67      51.311  27.242  42.792  1.00  0.00           O  
ATOM   2120  C1'   G    67      51.969  28.370  42.200  1.00  0.00           C  
ATOM   2121  H1'   G    67      51.262  29.194  42.107  1.00  0.00           H  
ATOM   2122  N9    G    67      53.044  28.966  43.034  1.00  0.00           N  
ATOM   2123  C8    G    67      53.704  28.352  44.046  1.00  0.00           C  
ATOM   2124  H8    G    67      53.443  27.338  44.314  1.00  0.00           H  
ATOM   2125  N7    G    67      54.647  29.040  44.567  1.00  0.00           N  
ATOM   2126  C5    G    67      54.569  30.234  43.883  1.00  0.00           C  
ATOM   2127  C6    G    67      55.295  31.468  44.039  1.00  0.00           C  
ATOM   2128  O6    G    67      56.261  31.662  44.748  1.00  0.00           O  
ATOM   2129  N1    G    67      54.949  32.478  43.149  1.00  0.00           N  
ATOM   2130  H1    G    67      55.588  33.247  43.011  1.00  0.00           H  
ATOM   2131  C2    G    67      53.971  32.281  42.250  1.00  0.00           C  
ATOM   2132  N2    G    67      53.935  33.198  41.290  1.00  0.00           N  
ATOM   2133  H21   G    67      53.346  32.903  40.525  1.00  0.00           H  
ATOM   2134  H22   G    67      54.650  33.904  41.181  1.00  0.00           H  
ATOM   2135  N3    G    67      53.246  31.174  42.024  1.00  0.00           N  
ATOM   2136  C4    G    67      53.587  30.209  42.955  1.00  0.00           C  
ATOM   2137  C3'   G    67      52.779  26.573  41.001  1.00  0.00           C  
ATOM   2138  H3'   G    67      53.745  26.569  41.507  1.00  0.00           H  
ATOM   2139  C2'   G    67      52.391  27.989  40.733  1.00  0.00           C  
ATOM   2140  H2'   G    67      53.242  28.582  40.397  1.00  0.00           H  
ATOM   2141  O2'   G    67      51.254  27.998  39.878  1.00  0.00           O  
ATOM   2142 HO2'   G    67      51.341  28.742  39.278  1.00  0.00           H  
ATOM   2143  O3'   G    67      52.813  25.653  39.844  1.00  0.00           O  
ATOM   2144  P     G    68      54.194  24.996  39.326  1.00  0.00           P  
ATOM   2145  OP1   G    68      53.806  23.887  38.368  1.00  0.00           O  
ATOM   2146  OP2   G    68      55.029  24.651  40.430  1.00  0.00           O  
ATOM   2147  O5'   G    68      54.788  26.272  38.682  1.00  0.00           O  
ATOM   2148  C5'   G    68      54.287  26.903  37.570  1.00  0.00           C  
ATOM   2149  H5'   G    68      53.256  27.234  37.697  1.00  0.00           H  
ATOM   2150 H5''   G    68      54.366  26.124  36.811  1.00  0.00           H  
ATOM   2151  C4'   G    68      55.126  28.139  37.229  1.00  0.00           C  
ATOM   2152  H4'   G    68      54.750  28.516  36.278  1.00  0.00           H  
ATOM   2153  O4'   G    68      54.680  29.163  38.220  1.00  0.00           O  
ATOM   2154  C1'   G    68      55.839  30.031  38.353  1.00  0.00           C  
ATOM   2155  H1'   G    68      55.559  31.049  38.083  1.00  0.00           H  
ATOM   2156  N9    G    68      56.269  30.074  39.758  1.00  0.00           N  
ATOM   2157  C8    G    68      56.285  29.194  40.789  1.00  0.00           C  
ATOM   2158  H8    G    68      55.611  28.350  40.774  1.00  0.00           H  
ATOM   2159  N7    G    68      57.093  29.468  41.777  1.00  0.00           N  
ATOM   2160  C5    G    68      57.668  30.736  41.432  1.00  0.00           C  
ATOM   2161  C6    G    68      58.642  31.515  42.072  1.00  0.00           C  
ATOM   2162  O6    G    68      59.219  31.408  43.220  1.00  0.00           O  
ATOM   2163  N1    G    68      59.077  32.592  41.234  1.00  0.00           N  
ATOM   2164  H1    G    68      59.669  33.331  41.583  1.00  0.00           H  
ATOM   2165  C2    G    68      58.454  32.929  40.054  1.00  0.00           C  
ATOM   2166  N2    G    68      58.808  34.085  39.460  1.00  0.00           N  
ATOM   2167  H21   G    68      58.265  34.319  38.641  1.00  0.00           H  
ATOM   2168  H22   G    68      59.438  34.693  39.964  1.00  0.00           H  
ATOM   2169  N3    G    68      57.580  32.199  39.461  1.00  0.00           N  
ATOM   2170  C4    G    68      57.177  31.087  40.188  1.00  0.00           C  
ATOM   2171  C3'   G    68      56.610  28.065  36.992  1.00  0.00           C  
ATOM   2172  H3'   G    68      56.921  27.323  37.727  1.00  0.00           H  
ATOM   2173  C2'   G    68      56.961  29.521  37.406  1.00  0.00           C  
ATOM   2174  H2'   G    68      57.891  29.517  37.975  1.00  0.00           H  
ATOM   2175  O2'   G    68      57.048  30.334  36.259  1.00  0.00           O  
ATOM   2176 HO2'   G    68      57.386  29.803  35.535  1.00  0.00           H  
ATOM   2177  O3'   G    68      57.143  27.705  35.722  1.00  0.00           O  
ATOM   2178  P     G    69      58.597  27.150  35.526  1.00  0.00           P  
ATOM   2179  OP1   G    69      58.500  26.436  34.252  1.00  0.00           O  
ATOM   2180  OP2   G    69      59.007  26.436  36.723  1.00  0.00           O  
ATOM   2181  O5'   G    69      59.519  28.382  35.292  1.00  0.00           O  
ATOM   2182  C5'   G    69      59.407  29.272  34.177  1.00  0.00           C  
ATOM   2183  H5'   G    69      58.359  29.495  33.979  1.00  0.00           H  
ATOM   2184 H5''   G    69      59.834  28.792  33.297  1.00  0.00           H  
ATOM   2185  C4'   G    69      60.129  30.676  34.482  1.00  0.00           C  
ATOM   2186  H4'   G    69      59.822  31.404  33.731  1.00  0.00           H  
ATOM   2187  O4'   G    69      59.564  31.325  35.622  1.00  0.00           O  
ATOM   2188  C1'   G    69      60.566  31.906  36.377  1.00  0.00           C  
ATOM   2189  H1'   G    69      60.166  32.864  36.709  1.00  0.00           H  
ATOM   2190  N9    G    69      60.944  31.343  37.683  1.00  0.00           N  
ATOM   2191  C8    G    69      60.645  30.064  38.192  1.00  0.00           C  
ATOM   2192  H8    G    69      60.121  29.298  37.641  1.00  0.00           H  
ATOM   2193  N7    G    69      61.019  29.915  39.486  1.00  0.00           N  
ATOM   2194  C5    G    69      61.760  31.093  39.732  1.00  0.00           C  
ATOM   2195  C6    G    69      62.358  31.644  40.905  1.00  0.00           C  
ATOM   2196  O6    G    69      62.312  31.299  42.116  1.00  0.00           O  
ATOM   2197  N1    G    69      63.000  32.857  40.787  1.00  0.00           N  
ATOM   2198  H1    G    69      63.434  33.162  41.647  1.00  0.00           H  
ATOM   2199  C2    G    69      62.931  33.591  39.649  1.00  0.00           C  
ATOM   2200  N2    G    69      63.383  34.831  39.662  1.00  0.00           N  
ATOM   2201  H21   G    69      63.248  35.467  38.890  1.00  0.00           H  
ATOM   2202  H22   G    69      63.868  35.181  40.476  1.00  0.00           H  
ATOM   2203  N3    G    69      62.379  33.158  38.521  1.00  0.00           N  
ATOM   2204  C4    G    69      61.729  31.956  38.643  1.00  0.00           C  
ATOM   2205  C3'   G    69      61.660  30.733  34.570  1.00  0.00           C  
ATOM   2206  H3'   G    69      61.993  29.826  35.074  1.00  0.00           H  
ATOM   2207  C2'   G    69      61.805  31.914  35.488  1.00  0.00           C  
ATOM   2208  H2'   G    69      62.747  31.920  36.036  1.00  0.00           H  
ATOM   2209  O2'   G    69      61.602  33.065  34.765  1.00  0.00           O  
ATOM   2210 HO2'   G    69      61.676  32.868  33.828  1.00  0.00           H  
ATOM   2211  O3'   G    69      62.189  30.765  33.267  1.00  0.00           O  
ATOM   2212  P     C    70      63.697  30.252  33.019  1.00  0.00           P  
ATOM   2213  OP1   C    70      64.028  30.170  31.622  1.00  0.00           O  
ATOM   2214  OP2   C    70      63.749  28.995  33.840  1.00  0.00           O  
ATOM   2215  O5'   C    70      64.697  31.279  33.809  1.00  0.00           O  
ATOM   2216  C5'   C    70      64.754  32.608  33.453  1.00  0.00           C  
ATOM   2217  H5'   C    70      63.712  32.919  33.380  1.00  0.00           H  
ATOM   2218 H5''   C    70      65.190  32.659  32.455  1.00  0.00           H  
ATOM   2219  C4'   C    70      65.381  33.517  34.498  1.00  0.00           C  
ATOM   2220  H4'   C    70      65.252  34.546  34.162  1.00  0.00           H  
ATOM   2221  O4'   C    70      64.712  33.525  35.779  1.00  0.00           O  
ATOM   2222  C1'   C    70      65.685  33.703  36.856  1.00  0.00           C  
ATOM   2223  H1'   C    70      65.455  34.569  37.477  1.00  0.00           H  
ATOM   2224  N1    C    70      65.695  32.466  37.763  1.00  0.00           N  
ATOM   2225  C6    C    70      65.110  31.304  37.430  1.00  0.00           C  
ATOM   2226  H6    C    70      64.683  31.157  36.449  1.00  0.00           H  
ATOM   2227  C5    C    70      65.076  30.246  38.323  1.00  0.00           C  
ATOM   2228  H5    C    70      64.706  29.302  37.950  1.00  0.00           H  
ATOM   2229  C4    C    70      65.751  30.391  39.555  1.00  0.00           C  
ATOM   2230  N4    C    70      66.007  29.471  40.387  1.00  0.00           N  
ATOM   2231  H41   C    70      65.661  28.549  40.163  1.00  0.00           H  
ATOM   2232  H42   C    70      66.124  29.770  41.345  1.00  0.00           H  
ATOM   2233  N3    C    70      66.303  31.543  39.895  1.00  0.00           N  
ATOM   2234  C2    C    70      66.340  32.559  38.982  1.00  0.00           C  
ATOM   2235  O2    C    70      67.004  33.524  39.269  1.00  0.00           O  
ATOM   2236  C3'   C    70      66.857  33.164  34.773  1.00  0.00           C  
ATOM   2237  H3'   C    70      66.993  32.094  34.927  1.00  0.00           H  
ATOM   2238  C2'   C    70      66.957  33.907  36.109  1.00  0.00           C  
ATOM   2239  H2'   C    70      67.761  33.396  36.638  1.00  0.00           H  
ATOM   2240  O2'   C    70      67.244  35.260  35.973  1.00  0.00           O  
ATOM   2241 HO2'   C    70      66.678  35.640  35.297  1.00  0.00           H  
ATOM   2242  O3'   C    70      67.733  33.675  33.769  1.00  0.00           O  
ATOM   2243  P     U    71      69.183  33.040  33.491  1.00  0.00           P  
ATOM   2244  OP1   U    71      69.976  34.052  32.835  1.00  0.00           O  
ATOM   2245  OP2   U    71      68.936  31.677  32.864  1.00  0.00           O  
ATOM   2246  O5'   U    71      69.706  32.728  34.979  1.00  0.00           O  
ATOM   2247  C5'   U    71      70.472  33.744  35.709  1.00  0.00           C  
ATOM   2248  H5'   U    71      69.932  34.688  35.787  1.00  0.00           H  
ATOM   2249 H5''   U    71      71.401  33.948  35.177  1.00  0.00           H  
ATOM   2250  C4'   U    71      70.874  33.143  37.054  1.00  0.00           C  
ATOM   2251  H4'   U    71      71.428  33.890  37.623  1.00  0.00           H  
ATOM   2252  O4'   U    71      69.853  32.779  37.850  1.00  0.00           O  
ATOM   2253  C1'   U    71      70.201  31.716  38.780  1.00  0.00           C  
ATOM   2254  H1'   U    71      70.123  32.052  39.814  1.00  0.00           H  
ATOM   2255  N1    U    71      69.291  30.553  38.599  1.00  0.00           N  
ATOM   2256  C6    U    71      68.598  30.313  37.385  1.00  0.00           C  
ATOM   2257  H6    U    71      68.522  31.128  36.681  1.00  0.00           H  
ATOM   2258  C5    U    71      68.021  29.078  37.109  1.00  0.00           C  
ATOM   2259  H5    U    71      67.468  28.997  36.186  1.00  0.00           H  
ATOM   2260  C4    U    71      68.013  27.993  38.110  1.00  0.00           C  
ATOM   2261  O4    U    71      67.430  26.978  37.950  1.00  0.00           O  
ATOM   2262  N3    U    71      68.643  28.338  39.321  1.00  0.00           N  
ATOM   2263  H3    U    71      68.512  27.639  40.039  1.00  0.00           H  
ATOM   2264  C2    U    71      69.132  29.644  39.655  1.00  0.00           C  
ATOM   2265  O2    U    71      69.545  29.879  40.778  1.00  0.00           O  
ATOM   2266  C3'   U    71      71.778  31.890  37.104  1.00  0.00           C  
ATOM   2267  H3'   U    71      71.266  31.118  36.530  1.00  0.00           H  
ATOM   2268  C2'   U    71      71.666  31.460  38.518  1.00  0.00           C  
ATOM   2269  H2'   U    71      71.874  30.417  38.755  1.00  0.00           H  
ATOM   2270  O2'   U    71      72.474  32.265  39.488  1.00  0.00           O  
ATOM   2271 HO2'   U    71      73.387  32.078  39.257  1.00  0.00           H  
ATOM   2272  O3'   U    71      73.137  32.230  36.745  1.00  0.00           O  
ATOM   2273  P     U    72      74.034  31.067  36.167  1.00  0.00           P  
ATOM   2274  OP1   U    72      75.172  31.740  35.429  1.00  0.00           O  
ATOM   2275  OP2   U    72      73.190  30.230  35.348  1.00  0.00           O  
ATOM   2276  O5'   U    72      74.530  30.354  37.425  1.00  0.00           O  
ATOM   2277  C5'   U    72      75.376  30.966  38.353  1.00  0.00           C  
ATOM   2278  H5'   U    72      74.879  31.882  38.673  1.00  0.00           H  
ATOM   2279 H5''   U    72      76.290  31.366  37.913  1.00  0.00           H  
ATOM   2280  C4'   U    72      75.620  30.067  39.510  1.00  0.00           C  
ATOM   2281  H4'   U    72      76.314  30.552  40.196  1.00  0.00           H  
ATOM   2282  O4'   U    72      74.459  29.922  40.297  1.00  0.00           O  
ATOM   2283  C1'   U    72      74.377  28.555  40.760  1.00  0.00           C  
ATOM   2284  H1'   U    72      74.270  28.606  41.844  1.00  0.00           H  
ATOM   2285  N1    U    72      73.266  27.662  40.269  1.00  0.00           N  
ATOM   2286  C6    U    72      72.896  27.621  38.936  1.00  0.00           C  
ATOM   2287  H6    U    72      73.440  28.212  38.213  1.00  0.00           H  
ATOM   2288  C5    U    72      71.786  26.957  38.606  1.00  0.00           C  
ATOM   2289  H5    U    72      71.494  26.917  37.567  1.00  0.00           H  
ATOM   2290  C4    U    72      71.028  26.168  39.533  1.00  0.00           C  
ATOM   2291  O4    U    72      70.040  25.472  39.237  1.00  0.00           O  
ATOM   2292  N3    U    72      71.634  26.099  40.755  1.00  0.00           N  
ATOM   2293  H3    U    72      71.247  25.385  41.356  1.00  0.00           H  
ATOM   2294  C2    U    72      72.614  26.944  41.239  1.00  0.00           C  
ATOM   2295  O2    U    72      72.964  26.803  42.384  1.00  0.00           O  
ATOM   2296  C3'   U    72      76.205  28.734  39.228  1.00  0.00           C  
ATOM   2297  H3'   U    72      75.805  28.409  38.267  1.00  0.00           H  
ATOM   2298  C2'   U    72      75.699  27.888  40.414  1.00  0.00           C  
ATOM   2299  H2'   U    72      75.545  26.865  40.070  1.00  0.00           H  
ATOM   2300  O2'   U    72      76.551  27.855  41.548  1.00  0.00           O  
ATOM   2301 HO2'   U    72      77.363  27.413  41.289  1.00  0.00           H  
ATOM   2302  O3'   U    72      77.606  28.909  39.225  1.00  0.00           O  
ATOM   2303  P     U    73      78.620  27.839  38.675  1.00  0.00           P  
ATOM   2304  OP1   U    73      79.889  28.552  38.196  1.00  0.00           O  
ATOM   2305  OP2   U    73      77.837  27.037  37.681  1.00  0.00           O  
ATOM   2306  O5'   U    73      78.841  26.977  40.012  1.00  0.00           O  
ATOM   2307  C5'   U    73      79.965  27.304  40.820  1.00  0.00           C  
ATOM   2308  H5'   U    73      79.740  28.344  41.054  1.00  0.00           H  
ATOM   2309 H5''   U    73      80.866  27.172  40.222  1.00  0.00           H  
ATOM   2310  C4'   U    73      79.999  26.433  42.080  1.00  0.00           C  
ATOM   2311  H4'   U    73      80.689  26.854  42.810  1.00  0.00           H  
ATOM   2312  O4'   U    73      78.737  26.526  42.672  1.00  0.00           O  
ATOM   2313  C1'   U    73      78.509  25.393  43.480  1.00  0.00           C  
ATOM   2314  H1'   U    73      78.684  25.699  44.511  1.00  0.00           H  
ATOM   2315  N1    U    73      77.140  24.950  43.168  1.00  0.00           N  
ATOM   2316  C6    U    73      76.641  24.658  41.864  1.00  0.00           C  
ATOM   2317  H6    U    73      77.260  24.884  41.009  1.00  0.00           H  
ATOM   2318  C5    U    73      75.345  24.201  41.665  1.00  0.00           C  
ATOM   2319  H5    U    73      74.891  24.049  40.696  1.00  0.00           H  
ATOM   2320  C4    U    73      74.476  23.901  42.740  1.00  0.00           C  
ATOM   2321  O4    U    73      73.317  23.558  42.654  1.00  0.00           O  
ATOM   2322  N3    U    73      75.053  24.068  44.002  1.00  0.00           N  
ATOM   2323  H3    U    73      74.430  24.003  44.793  1.00  0.00           H  
ATOM   2324  C2    U    73      76.262  24.698  44.240  1.00  0.00           C  
ATOM   2325  O2    U    73      76.599  24.968  45.373  1.00  0.00           O  
ATOM   2326  C3'   U    73      80.167  24.930  41.828  1.00  0.00           C  
ATOM   2327  H3'   U    73      79.624  24.622  40.934  1.00  0.00           H  
ATOM   2328  C2'   U    73      79.547  24.307  43.115  1.00  0.00           C  
ATOM   2329  H2'   U    73      79.040  23.359  42.937  1.00  0.00           H  
ATOM   2330  O2'   U    73      80.475  24.204  44.274  1.00  0.00           O  
ATOM   2331 HO2'   U    73      81.337  24.549  44.028  1.00  0.00           H  
ATOM   2332  O3'   U    73      81.588  24.552  41.805  1.00  0.00           O  
ATOM   2333  P     U    74      82.484  24.977  40.535  1.00  0.00           P  
ATOM   2334  OP1   U    74      82.959  26.367  40.765  1.00  0.00           O  
ATOM   2335  OP2   U    74      81.748  24.695  39.309  1.00  0.00           O  
ATOM   2336  O5'   U    74      83.796  23.975  40.601  1.00  0.00           O  
ATOM   2337  C5'   U    74      84.809  24.182  41.549  1.00  0.00           C  
ATOM   2338  H5'   U    74      84.457  24.018  42.568  1.00  0.00           H  
ATOM   2339 H5''   U    74      85.167  25.211  41.547  1.00  0.00           H  
ATOM   2340  C4'   U    74      85.960  23.211  41.537  1.00  0.00           C  
ATOM   2341  H4'   U    74      86.579  23.454  42.401  1.00  0.00           H  
ATOM   2342  O4'   U    74      85.564  21.873  41.613  1.00  0.00           O  
ATOM   2343  C1'   U    74      86.485  21.057  40.980  1.00  0.00           C  
ATOM   2344  H1'   U    74      86.913  20.459  41.785  1.00  0.00           H  
ATOM   2345  N1    U    74      85.859  20.234  39.916  1.00  0.00           N  
ATOM   2346  C6    U    74      84.547  20.286  39.545  1.00  0.00           C  
ATOM   2347  H6    U    74      83.924  21.114  39.851  1.00  0.00           H  
ATOM   2348  C5    U    74      83.966  19.359  38.676  1.00  0.00           C  
ATOM   2349  H5    U    74      82.942  19.472  38.350  1.00  0.00           H  
ATOM   2350  C4    U    74      84.702  18.222  38.334  1.00  0.00           C  
ATOM   2351  O4    U    74      84.101  17.339  37.767  1.00  0.00           O  
ATOM   2352  N3    U    74      86.009  18.203  38.733  1.00  0.00           N  
ATOM   2353  H3    U    74      86.474  17.376  38.386  1.00  0.00           H  
ATOM   2354  C2    U    74      86.654  19.168  39.482  1.00  0.00           C  
ATOM   2355  O2    U    74      87.881  18.986  39.607  1.00  0.00           O  
ATOM   2356  C3'   U    74      86.853  23.215  40.298  1.00  0.00           C  
ATOM   2357  H3'   U    74      86.112  23.134  39.503  1.00  0.00           H  
ATOM   2358  C2'   U    74      87.622  21.874  40.453  1.00  0.00           C  
ATOM   2359  H2'   U    74      87.890  21.487  39.470  1.00  0.00           H  
ATOM   2360  O2'   U    74      88.594  21.857  41.391  1.00  0.00           O  
ATOM   2361 HO2'   U    74      89.273  22.484  41.130  1.00  0.00           H  
ATOM   2362  O3'   U    74      87.734  24.286  40.251  1.00  0.00           O  
ATOM   2363  P    G3    75      88.218  24.775  38.816  1.00  0.00           P  
ATOM   2364  OP1  G3    75      88.971  23.687  38.227  1.00  0.00           O  
ATOM   2365  OP2  G3    75      88.809  26.062  38.958  1.00  0.00           O  
ATOM   2366  O5'  G3    75      86.935  24.909  37.899  1.00  0.00           O  
ATOM   2367  C5'  G3    75      86.717  26.029  37.022  1.00  0.00           C  
ATOM   2368  H5'  G3    75      87.609  26.192  36.418  1.00  0.00           H  
ATOM   2369 H5''  G3    75      86.422  26.822  37.709  1.00  0.00           H  
ATOM   2370  C4'  G3    75      85.347  25.901  36.314  1.00  0.00           C  
ATOM   2371  H4'  G3    75      85.094  26.912  35.994  1.00  0.00           H  
ATOM   2372  O4'  G3    75      85.434  25.018  35.202  1.00  0.00           O  
ATOM   2373  C1'  G3    75      84.779  23.825  35.566  1.00  0.00           C  
ATOM   2374  H1'  G3    75      83.902  23.645  34.944  1.00  0.00           H  
ATOM   2375  N9   G3    75      85.706  22.664  35.599  1.00  0.00           N  
ATOM   2376  C8   G3    75      87.071  22.615  35.769  1.00  0.00           C  
ATOM   2377  H8   G3    75      87.663  23.452  36.108  1.00  0.00           H  
ATOM   2378  N7   G3    75      87.508  21.366  35.941  1.00  0.00           N  
ATOM   2379  C5   G3    75      86.371  20.593  35.538  1.00  0.00           C  
ATOM   2380  C6   G3    75      86.189  19.169  35.381  1.00  0.00           C  
ATOM   2381  O6   G3    75      87.007  18.245  35.561  1.00  0.00           O  
ATOM   2382  N1   G3    75      84.944  18.792  34.940  1.00  0.00           N  
ATOM   2383  H1   G3    75      84.796  17.796  34.861  1.00  0.00           H  
ATOM   2384  C2   G3    75      83.934  19.707  34.782  1.00  0.00           C  
ATOM   2385  N2   G3    75      82.839  19.354  34.325  1.00  0.00           N  
ATOM   2386  H21  G3    75      82.037  19.938  34.513  1.00  0.00           H  
ATOM   2387  H22  G3    75      82.666  18.360  34.379  1.00  0.00           H  
ATOM   2388  N3   G3    75      84.006  20.999  34.884  1.00  0.00           N  
ATOM   2389  C4   G3    75      85.296  21.423  35.285  1.00  0.00           C  
ATOM   2390  C3'  G3    75      84.179  25.442  37.166  1.00  0.00           C  
ATOM   2391  H3'  G3    75      84.186  25.603  38.244  1.00  0.00           H  
ATOM   2392  C2'  G3    75      84.260  23.954  37.007  1.00  0.00           C  
ATOM   2393  H2'  G3    75      84.946  23.605  37.779  1.00  0.00           H  
ATOM   2394  O2'  G3    75      83.091  23.304  37.149  1.00  0.00           O  
ATOM   2395 HO2'  G3    75      82.523  23.881  37.665  1.00  0.00           H  
ATOM   2396  O3'  G3    75      82.977  26.031  36.647  1.00  0.00           O  
ATOM   2397 HO3'  G3    75      82.821  26.819  37.172  1.00  0.00           H  
TER    2398       G3    75 
ATOM   2398 MG    MG    76      66.267  31.109  53.627  1.00  0.00          MG  
TER    2399       MG    76 
ATOM   2399 MG    MG    77      42.077  39.781  53.496  1.00  0.00          MG  
TER    2400       MG    77 
ATOM   2400 MG    MG    78      18.615  32.991  77.736  1.00  0.00          MG  
TER    2401       MG    78 
ATOM   2401 MG    MG    79       2.037  41.765  76.853  1.00  0.00          MG  
TER    2402       MG    79 
ATOM   2402 MG    MG    80      41.160  32.524  54.005  1.00  0.00          MG  
TER    2403       MG    80 
ATOM   2403 MG    MG    81      57.778  25.843  43.255  1.00  0.00          MG  
TER    2404       MG    81 
END
