# Supplementary material for: Modeling the structure of the frameshift-stimulatory pseudoknot in SARS-CoV-2 reveals multiple possible conformers
Source: PLoS Comput Biol. 2021 Jan 19;17(1):e1008603. doi: 10.1371/journal.pcbi.1008603 (PMC7845960; doi:10.1371/journal.pcbi.1008603)
Supplement: S1 Data — Files in.pdb format for each of the model structures presented in the manuscript are included in an archived.zip folder. The files corresponding to the structures shown in Figs 3B, 3E, 3H, 4B, 4E, 4H, 5B, 6A–6F, and 7A–7G are named FigNX_1.pdb, where N is the figure number and X is the letter for the figure panel. These structures represent the most populated of the clusters found in the corresponding MD simulations. The structures of the second- and third-most populated clusters from each of the simulations are in the files named FigNX_2.pdb and FigNX_3.pdb, respectively. (ZIP) [file pcbi.1008603.s006.zip › Fig6C_3.pdb]

ATOM      1 HO5'  U5     1      46.145  25.438  59.577  1.00  0.00           H  
ATOM      2  O5'  U5     1      45.892  24.544  59.820  1.00  0.00           O  
ATOM      3  C5'  U5     1      46.517  23.563  58.940  1.00  0.00           C  
ATOM      4  H5'  U5     1      47.586  23.767  58.998  1.00  0.00           H  
ATOM      5 H5''  U5     1      46.044  23.648  57.961  1.00  0.00           H  
ATOM      6  C4'  U5     1      46.226  22.131  59.437  1.00  0.00           C  
ATOM      7  H4'  U5     1      46.533  21.398  58.691  1.00  0.00           H  
ATOM      8  O4'  U5     1      46.921  21.919  60.713  1.00  0.00           O  
ATOM      9  C1'  U5     1      46.175  21.008  61.514  1.00  0.00           C  
ATOM     10  H1'  U5     1      46.676  20.044  61.600  1.00  0.00           H  
ATOM     11  N1   U5     1      45.997  21.724  62.878  1.00  0.00           N  
ATOM     12  C6   U5     1      45.504  23.009  62.987  1.00  0.00           C  
ATOM     13  H6   U5     1      45.241  23.623  62.138  1.00  0.00           H  
ATOM     14  C5   U5     1      45.219  23.476  64.226  1.00  0.00           C  
ATOM     15  H5   U5     1      44.896  24.490  64.407  1.00  0.00           H  
ATOM     16  C4   U5     1      45.539  22.767  65.453  1.00  0.00           C  
ATOM     17  O4   U5     1      45.392  23.261  66.520  1.00  0.00           O  
ATOM     18  N3   U5     1      46.132  21.540  65.280  1.00  0.00           N  
ATOM     19  H3   U5     1      46.439  20.983  66.064  1.00  0.00           H  
ATOM     20  C2   U5     1      46.315  20.933  64.001  1.00  0.00           C  
ATOM     21  O2   U5     1      46.698  19.749  63.835  1.00  0.00           O  
ATOM     22  C3'  U5     1      44.705  21.916  59.785  1.00  0.00           C  
ATOM     23  H3'  U5     1      44.209  22.671  60.396  1.00  0.00           H  
ATOM     24  C2'  U5     1      44.954  20.624  60.625  1.00  0.00           C  
ATOM     25  H2'  U5     1      44.032  20.406  61.164  1.00  0.00           H  
ATOM     26  O2'  U5     1      45.288  19.406  59.899  1.00  0.00           O  
ATOM     27 HO2'  U5     1      44.543  19.149  59.350  1.00  0.00           H  
ATOM     28  O3'  U5     1      43.943  21.654  58.627  1.00  0.00           O  
ATOM     29  P     U     2      42.326  21.755  58.659  1.00  0.00           P  
ATOM     30  OP1   U     2      41.750  21.694  60.017  1.00  0.00           O  
ATOM     31  OP2   U     2      41.818  20.704  57.723  1.00  0.00           O  
ATOM     32  O5'   U     2      41.966  23.220  58.004  1.00  0.00           O  
ATOM     33  C5'   U     2      41.606  24.348  58.718  1.00  0.00           C  
ATOM     34  H5'   U     2      42.461  24.710  59.288  1.00  0.00           H  
ATOM     35 H5''   U     2      40.732  24.230  59.358  1.00  0.00           H  
ATOM     36  C4'   U     2      41.379  25.505  57.793  1.00  0.00           C  
ATOM     37  H4'   U     2      40.977  26.303  58.418  1.00  0.00           H  
ATOM     38  O4'   U     2      42.544  26.033  57.258  1.00  0.00           O  
ATOM     39  C1'   U     2      42.671  25.741  55.866  1.00  0.00           C  
ATOM     40  H1'   U     2      42.382  26.692  55.419  1.00  0.00           H  
ATOM     41  N1    U     2      44.098  25.322  55.411  1.00  0.00           N  
ATOM     42  C6    U     2      44.575  24.098  55.785  1.00  0.00           C  
ATOM     43  H6    U     2      43.966  23.520  56.465  1.00  0.00           H  
ATOM     44  C5    U     2      45.763  23.646  55.308  1.00  0.00           C  
ATOM     45  H5    U     2      46.163  22.666  55.523  1.00  0.00           H  
ATOM     46  C4    U     2      46.484  24.437  54.374  1.00  0.00           C  
ATOM     47  O4    U     2      47.512  24.102  53.859  1.00  0.00           O  
ATOM     48  N3    U     2      45.995  25.672  54.102  1.00  0.00           N  
ATOM     49  H3    U     2      46.402  26.347  53.471  1.00  0.00           H  
ATOM     50  C2    U     2      44.803  26.182  54.565  1.00  0.00           C  
ATOM     51  O2    U     2      44.378  27.273  54.133  1.00  0.00           O  
ATOM     52  C3'   U     2      40.550  25.173  56.581  1.00  0.00           C  
ATOM     53  H3'   U     2      40.004  24.244  56.748  1.00  0.00           H  
ATOM     54  C2'   U     2      41.534  24.820  55.471  1.00  0.00           C  
ATOM     55  H2'   U     2      41.795  23.763  55.522  1.00  0.00           H  
ATOM     56  O2'   U     2      40.935  25.110  54.180  1.00  0.00           O  
ATOM     57 HO2'   U     2      40.079  24.677  54.153  1.00  0.00           H  
ATOM     58  O3'   U     2      39.724  26.175  56.118  1.00  0.00           O  
ATOM     59  P     U     3      38.360  26.392  56.753  1.00  0.00           P  
ATOM     60  OP1   U     3      37.795  25.112  57.190  1.00  0.00           O  
ATOM     61  OP2   U     3      37.542  27.140  55.786  1.00  0.00           O  
ATOM     62  O5'   U     3      38.691  27.306  57.968  1.00  0.00           O  
ATOM     63  C5'   U     3      38.546  26.899  59.407  1.00  0.00           C  
ATOM     64  H5'   U     3      39.011  25.962  59.712  1.00  0.00           H  
ATOM     65 H5''   U     3      37.490  26.795  59.655  1.00  0.00           H  
ATOM     66  C4'   U     3      39.117  28.021  60.377  1.00  0.00           C  
ATOM     67  H4'   U     3      39.000  27.715  61.417  1.00  0.00           H  
ATOM     68  O4'   U     3      40.489  28.236  60.047  1.00  0.00           O  
ATOM     69  C1'   U     3      40.780  29.591  59.837  1.00  0.00           C  
ATOM     70  H1'   U     3      41.064  30.102  60.757  1.00  0.00           H  
ATOM     71  N1    U     3      41.905  29.637  58.858  1.00  0.00           N  
ATOM     72  C6    U     3      41.753  29.227  57.549  1.00  0.00           C  
ATOM     73  H6    U     3      40.822  28.791  57.217  1.00  0.00           H  
ATOM     74  C5    U     3      42.692  29.396  56.615  1.00  0.00           C  
ATOM     75  H5    U     3      42.534  29.119  55.583  1.00  0.00           H  
ATOM     76  C4    U     3      43.996  30.043  56.939  1.00  0.00           C  
ATOM     77  O4    U     3      44.917  30.193  56.147  1.00  0.00           O  
ATOM     78  N3    U     3      44.093  30.327  58.300  1.00  0.00           N  
ATOM     79  H3    U     3      44.938  30.709  58.701  1.00  0.00           H  
ATOM     80  C2    U     3      43.042  30.284  59.171  1.00  0.00           C  
ATOM     81  O2    U     3      43.244  30.720  60.274  1.00  0.00           O  
ATOM     82  C3'   U     3      38.402  29.393  60.171  1.00  0.00           C  
ATOM     83  H3'   U     3      37.470  29.396  59.605  1.00  0.00           H  
ATOM     84  C2'   U     3      39.453  30.066  59.383  1.00  0.00           C  
ATOM     85  H2'   U     3      39.360  29.793  58.332  1.00  0.00           H  
ATOM     86  O2'   U     3      39.265  31.473  59.364  1.00  0.00           O  
ATOM     87 HO2'   U     3      38.568  31.777  58.778  1.00  0.00           H  
ATOM     88  O3'   U     3      38.230  30.012  61.477  1.00  0.00           O  
ATOM     89  P     G     4      36.996  30.053  62.304  1.00  0.00           P  
ATOM     90  OP1   G     4      37.287  30.651  63.609  1.00  0.00           O  
ATOM     91  OP2   G     4      36.375  28.713  62.352  1.00  0.00           O  
ATOM     92  O5'   G     4      36.008  31.108  61.603  1.00  0.00           O  
ATOM     93  C5'   G     4      34.991  30.657  60.822  1.00  0.00           C  
ATOM     94  H5'   G     4      34.190  30.208  61.408  1.00  0.00           H  
ATOM     95 H5''   G     4      35.424  29.912  60.153  1.00  0.00           H  
ATOM     96  C4'   G     4      34.375  31.604  59.881  1.00  0.00           C  
ATOM     97  H4'   G     4      33.531  31.200  59.322  1.00  0.00           H  
ATOM     98  O4'   G     4      33.801  32.649  60.660  1.00  0.00           O  
ATOM     99  C1'   G     4      33.229  33.564  59.739  1.00  0.00           C  
ATOM    100  H1'   G     4      32.242  33.256  59.395  1.00  0.00           H  
ATOM    101  N9    G     4      33.267  34.953  60.319  1.00  0.00           N  
ATOM    102  C8    G     4      33.776  35.386  61.488  1.00  0.00           C  
ATOM    103  H8    G     4      34.069  34.684  62.255  1.00  0.00           H  
ATOM    104  N7    G     4      33.674  36.692  61.656  1.00  0.00           N  
ATOM    105  C5    G     4      33.119  37.145  60.524  1.00  0.00           C  
ATOM    106  C6    G     4      32.798  38.457  60.104  1.00  0.00           C  
ATOM    107  O6    G     4      32.976  39.554  60.634  1.00  0.00           O  
ATOM    108  N1    G     4      32.170  38.498  58.887  1.00  0.00           N  
ATOM    109  H1    G     4      31.794  39.400  58.631  1.00  0.00           H  
ATOM    110  C2    G     4      31.831  37.406  58.167  1.00  0.00           C  
ATOM    111  N2    G     4      31.139  37.650  57.119  1.00  0.00           N  
ATOM    112  H21   G     4      31.133  36.827  56.533  1.00  0.00           H  
ATOM    113  H22   G     4      30.764  38.555  56.873  1.00  0.00           H  
ATOM    114  N3    G     4      32.257  36.191  58.359  1.00  0.00           N  
ATOM    115  C4    G     4      32.880  36.111  59.601  1.00  0.00           C  
ATOM    116  C3'   G     4      35.279  32.444  58.950  1.00  0.00           C  
ATOM    117  H3'   G     4      36.047  32.879  59.589  1.00  0.00           H  
ATOM    118  C2'   G     4      34.314  33.563  58.538  1.00  0.00           C  
ATOM    119  H2'   G     4      34.880  34.489  58.633  1.00  0.00           H  
ATOM    120  O2'   G     4      33.607  33.486  57.373  1.00  0.00           O  
ATOM    121 HO2'   G     4      34.123  33.685  56.590  1.00  0.00           H  
ATOM    122  O3'   G     4      35.888  31.748  57.859  1.00  0.00           O  
ATOM    123  P     C     5      36.914  32.364  56.938  1.00  0.00           P  
ATOM    124  OP1   C     5      37.339  31.323  55.982  1.00  0.00           O  
ATOM    125  OP2   C     5      37.960  33.015  57.748  1.00  0.00           O  
ATOM    126  O5'   C     5      36.230  33.593  56.107  1.00  0.00           O  
ATOM    127  C5'   C     5      35.571  33.327  54.858  1.00  0.00           C  
ATOM    128  H5'   C     5      34.762  32.614  55.014  1.00  0.00           H  
ATOM    129 H5''   C     5      36.293  32.940  54.138  1.00  0.00           H  
ATOM    130  C4'   C     5      34.956  34.627  54.293  1.00  0.00           C  
ATOM    131  H4'   C     5      34.371  34.301  53.433  1.00  0.00           H  
ATOM    132  O4'   C     5      34.097  35.254  55.164  1.00  0.00           O  
ATOM    133  C1'   C     5      34.255  36.680  54.975  1.00  0.00           C  
ATOM    134  H1'   C     5      33.282  37.017  54.616  1.00  0.00           H  
ATOM    135  N1    C     5      34.678  37.366  56.246  1.00  0.00           N  
ATOM    136  C6    C     5      35.488  36.816  57.186  1.00  0.00           C  
ATOM    137  H6    C     5      35.748  35.771  57.095  1.00  0.00           H  
ATOM    138  C5    C     5      35.906  37.611  58.191  1.00  0.00           C  
ATOM    139  H5    C     5      36.582  37.261  58.958  1.00  0.00           H  
ATOM    140  C4    C     5      35.488  38.936  58.329  1.00  0.00           C  
ATOM    141  N4    C     5      35.916  39.645  59.373  1.00  0.00           N  
ATOM    142  H41   C     5      36.662  39.368  59.996  1.00  0.00           H  
ATOM    143  H42   C     5      35.460  40.546  59.381  1.00  0.00           H  
ATOM    144  N3    C     5      34.667  39.457  57.461  1.00  0.00           N  
ATOM    145  C2    C     5      34.276  38.713  56.392  1.00  0.00           C  
ATOM    146  O2    C     5      33.597  39.233  55.573  1.00  0.00           O  
ATOM    147  C3'   C     5      36.050  35.572  53.892  1.00  0.00           C  
ATOM    148  H3'   C     5      36.750  35.494  54.723  1.00  0.00           H  
ATOM    149  C2'   C     5      35.304  36.834  53.846  1.00  0.00           C  
ATOM    150  H2'   C     5      35.853  37.755  54.040  1.00  0.00           H  
ATOM    151  O2'   C     5      34.508  36.984  52.709  1.00  0.00           O  
ATOM    152 HO2'   C     5      34.908  36.496  51.986  1.00  0.00           H  
ATOM    153  O3'   C     5      36.750  35.177  52.773  1.00  0.00           O  
ATOM    154  P     G     6      37.890  36.072  52.221  1.00  0.00           P  
ATOM    155  OP1   G     6      38.761  35.242  51.402  1.00  0.00           O  
ATOM    156  OP2   G     6      38.532  36.774  53.337  1.00  0.00           O  
ATOM    157  O5'   G     6      37.219  37.225  51.173  1.00  0.00           O  
ATOM    158  C5'   G     6      36.612  36.955  49.952  1.00  0.00           C  
ATOM    159  H5'   G     6      35.744  36.344  50.197  1.00  0.00           H  
ATOM    160 H5''   G     6      37.228  36.377  49.262  1.00  0.00           H  
ATOM    161  C4'   G     6      36.046  38.201  49.232  1.00  0.00           C  
ATOM    162  H4'   G     6      35.761  37.753  48.280  1.00  0.00           H  
ATOM    163  O4'   G     6      34.882  38.591  49.972  1.00  0.00           O  
ATOM    164  C1'   G     6      34.791  40.001  49.979  1.00  0.00           C  
ATOM    165  H1'   G     6      33.774  40.289  49.713  1.00  0.00           H  
ATOM    166  N9    G     6      35.213  40.604  51.335  1.00  0.00           N  
ATOM    167  C8    G     6      35.902  39.972  52.368  1.00  0.00           C  
ATOM    168  H8    G     6      36.070  38.912  52.488  1.00  0.00           H  
ATOM    169  N7    G     6      36.224  40.779  53.326  1.00  0.00           N  
ATOM    170  C5    G     6      35.758  42.033  52.957  1.00  0.00           C  
ATOM    171  C6    G     6      35.823  43.326  53.631  1.00  0.00           C  
ATOM    172  O6    G     6      36.449  43.573  54.686  1.00  0.00           O  
ATOM    173  N1    G     6      35.151  44.338  52.999  1.00  0.00           N  
ATOM    174  H1    G     6      35.300  45.299  53.273  1.00  0.00           H  
ATOM    175  C2    G     6      34.662  44.146  51.767  1.00  0.00           C  
ATOM    176  N2    G     6      34.295  45.220  51.148  1.00  0.00           N  
ATOM    177  H21   G     6      33.827  45.101  50.261  1.00  0.00           H  
ATOM    178  H22   G     6      34.385  46.137  51.563  1.00  0.00           H  
ATOM    179  N3    G     6      34.636  43.047  50.987  1.00  0.00           N  
ATOM    180  C4    G     6      35.178  41.941  51.684  1.00  0.00           C  
ATOM    181  C3'   G     6      36.984  39.342  49.113  1.00  0.00           C  
ATOM    182  H3'   G     6      37.556  39.499  50.027  1.00  0.00           H  
ATOM    183  C2'   G     6      35.882  40.436  48.973  1.00  0.00           C  
ATOM    184  H2'   G     6      36.371  41.350  49.309  1.00  0.00           H  
ATOM    185  O2'   G     6      35.377  40.434  47.736  1.00  0.00           O  
ATOM    186 HO2'   G     6      35.091  41.348  47.681  1.00  0.00           H  
ATOM    187  O3'   G     6      37.885  39.301  47.973  1.00  0.00           O  
ATOM    188  P     G     7      39.199  40.244  47.840  1.00  0.00           P  
ATOM    189  OP1   G     7      40.002  39.733  46.698  1.00  0.00           O  
ATOM    190  OP2   G     7      39.887  40.414  49.116  1.00  0.00           O  
ATOM    191  O5'   G     7      38.677  41.740  47.636  1.00  0.00           O  
ATOM    192  C5'   G     7      37.983  42.165  46.436  1.00  0.00           C  
ATOM    193  H5'   G     7      37.054  41.599  46.364  1.00  0.00           H  
ATOM    194 H5''   G     7      38.519  41.910  45.522  1.00  0.00           H  
ATOM    195  C4'   G     7      37.714  43.676  46.534  1.00  0.00           C  
ATOM    196  H4'   G     7      37.049  43.966  45.721  1.00  0.00           H  
ATOM    197  O4'   G     7      36.951  44.003  47.724  1.00  0.00           O  
ATOM    198  C1'   G     7      37.491  45.124  48.384  1.00  0.00           C  
ATOM    199  H1'   G     7      36.792  45.960  48.392  1.00  0.00           H  
ATOM    200  N9    G     7      37.856  44.892  49.822  1.00  0.00           N  
ATOM    201  C8    G     7      38.045  43.682  50.455  1.00  0.00           C  
ATOM    202  H8    G     7      38.137  42.747  49.923  1.00  0.00           H  
ATOM    203  N7    G     7      38.304  43.823  51.753  1.00  0.00           N  
ATOM    204  C5    G     7      38.386  45.273  51.961  1.00  0.00           C  
ATOM    205  C6    G     7      38.675  46.137  53.042  1.00  0.00           C  
ATOM    206  O6    G     7      38.952  45.939  54.245  1.00  0.00           O  
ATOM    207  N1    G     7      38.520  47.460  52.759  1.00  0.00           N  
ATOM    208  H1    G     7      38.444  48.144  53.499  1.00  0.00           H  
ATOM    209  C2    G     7      38.329  47.941  51.508  1.00  0.00           C  
ATOM    210  N2    G     7      38.304  49.248  51.432  1.00  0.00           N  
ATOM    211  H21   G     7      38.130  49.659  50.527  1.00  0.00           H  
ATOM    212  H22   G     7      38.499  49.687  52.321  1.00  0.00           H  
ATOM    213  N3    G     7      38.196  47.220  50.429  1.00  0.00           N  
ATOM    214  C4    G     7      38.150  45.898  50.676  1.00  0.00           C  
ATOM    215  C3'   G     7      39.088  44.483  46.636  1.00  0.00           C  
ATOM    216  H3'   G     7      39.887  43.922  47.121  1.00  0.00           H  
ATOM    217  C2'   G     7      38.741  45.623  47.569  1.00  0.00           C  
ATOM    218  H2'   G     7      39.586  45.898  48.200  1.00  0.00           H  
ATOM    219  O2'   G     7      38.331  46.702  46.756  1.00  0.00           O  
ATOM    220 HO2'   G     7      38.679  46.647  45.864  1.00  0.00           H  
ATOM    221  O3'   G     7      39.631  44.782  45.348  1.00  0.00           O  
ATOM    222  P     U     8      41.208  45.005  44.976  1.00  0.00           P  
ATOM    223  OP1   U     8      41.231  45.294  43.510  1.00  0.00           O  
ATOM    224  OP2   U     8      41.981  43.898  45.433  1.00  0.00           O  
ATOM    225  O5'   U     8      41.567  46.324  45.815  1.00  0.00           O  
ATOM    226  C5'   U     8      41.239  47.612  45.259  1.00  0.00           C  
ATOM    227  H5'   U     8      40.253  47.546  44.799  1.00  0.00           H  
ATOM    228 H5''   U     8      41.982  47.879  44.506  1.00  0.00           H  
ATOM    229  C4'   U     8      41.284  48.768  46.235  1.00  0.00           C  
ATOM    230  H4'   U     8      40.755  49.596  45.762  1.00  0.00           H  
ATOM    231  O4'   U     8      40.733  48.321  47.459  1.00  0.00           O  
ATOM    232  C1'   U     8      41.313  49.071  48.506  1.00  0.00           C  
ATOM    233  H1'   U     8      40.520  49.726  48.867  1.00  0.00           H  
ATOM    234  N1    U     8      41.804  48.249  49.622  1.00  0.00           N  
ATOM    235  C6    U     8      41.997  46.885  49.532  1.00  0.00           C  
ATOM    236  H6    U     8      41.914  46.455  48.545  1.00  0.00           H  
ATOM    237  C5    U     8      42.120  46.050  50.602  1.00  0.00           C  
ATOM    238  H5    U     8      42.253  44.986  50.477  1.00  0.00           H  
ATOM    239  C4    U     8      42.131  46.577  51.938  1.00  0.00           C  
ATOM    240  O4    U     8      42.334  46.023  52.967  1.00  0.00           O  
ATOM    241  N3    U     8      41.984  47.942  52.040  1.00  0.00           N  
ATOM    242  H3    U     8      41.903  48.343  52.963  1.00  0.00           H  
ATOM    243  C2    U     8      41.872  48.791  50.943  1.00  0.00           C  
ATOM    244  O2    U     8      41.799  49.992  51.108  1.00  0.00           O  
ATOM    245  C3'   U     8      42.699  49.101  46.574  1.00  0.00           C  
ATOM    246  H3'   U     8      43.196  48.164  46.824  1.00  0.00           H  
ATOM    247  C2'   U     8      42.481  49.890  47.867  1.00  0.00           C  
ATOM    248  H2'   U     8      43.396  49.998  48.449  1.00  0.00           H  
ATOM    249  O2'   U     8      42.021  51.253  47.609  1.00  0.00           O  
ATOM    250 HO2'   U     8      42.621  51.648  46.972  1.00  0.00           H  
ATOM    251  O3'   U     8      43.462  49.654  45.464  1.00  0.00           O  
ATOM    252  P     G     9      45.062  49.816  45.654  1.00  0.00           P  
ATOM    253  OP1   G     9      45.576  50.628  44.518  1.00  0.00           O  
ATOM    254  OP2   G     9      45.604  48.454  45.856  1.00  0.00           O  
ATOM    255  O5'   G     9      45.314  50.626  46.971  1.00  0.00           O  
ATOM    256  C5'   G     9      45.411  52.078  47.083  1.00  0.00           C  
ATOM    257  H5'   G     9      44.429  52.492  46.849  1.00  0.00           H  
ATOM    258 H5''   G     9      46.222  52.391  46.427  1.00  0.00           H  
ATOM    259  C4'   G     9      45.868  52.390  48.513  1.00  0.00           C  
ATOM    260  H4'   G     9      46.131  53.436  48.670  1.00  0.00           H  
ATOM    261  O4'   G     9      44.880  52.020  49.447  1.00  0.00           O  
ATOM    262  C1'   G     9      45.540  51.881  50.666  1.00  0.00           C  
ATOM    263  H1'   G     9      45.220  52.647  51.373  1.00  0.00           H  
ATOM    264  N9    G     9      45.354  50.472  51.142  1.00  0.00           N  
ATOM    265  C8    G     9      45.150  49.391  50.420  1.00  0.00           C  
ATOM    266  H8    G     9      45.239  49.429  49.344  1.00  0.00           H  
ATOM    267  N7    G     9      45.188  48.301  51.105  1.00  0.00           N  
ATOM    268  C5    G     9      45.287  48.727  52.446  1.00  0.00           C  
ATOM    269  C6    G     9      45.240  48.078  53.766  1.00  0.00           C  
ATOM    270  O6    G     9      45.234  46.963  54.147  1.00  0.00           O  
ATOM    271  N1    G     9      45.468  48.960  54.736  1.00  0.00           N  
ATOM    272  H1    G     9      45.385  48.716  55.712  1.00  0.00           H  
ATOM    273  C2    G     9      45.710  50.256  54.694  1.00  0.00           C  
ATOM    274  N2    G     9      45.797  50.920  55.806  1.00  0.00           N  
ATOM    275  H21   G     9      45.486  51.879  55.874  1.00  0.00           H  
ATOM    276  H22   G     9      46.022  50.501  56.697  1.00  0.00           H  
ATOM    277  N3    G     9      45.683  50.894  53.470  1.00  0.00           N  
ATOM    278  C4    G     9      45.433  50.101  52.459  1.00  0.00           C  
ATOM    279  C3'   G     9      47.141  51.618  48.929  1.00  0.00           C  
ATOM    280  H3'   G     9      46.957  50.559  48.747  1.00  0.00           H  
ATOM    281  C2'   G     9      47.076  51.982  50.472  1.00  0.00           C  
ATOM    282  H2'   G     9      47.625  51.312  51.133  1.00  0.00           H  
ATOM    283  O2'   G     9      47.409  53.281  50.754  1.00  0.00           O  
ATOM    284 HO2'   G     9      47.403  53.322  51.713  1.00  0.00           H  
ATOM    285  O3'   G     9      48.181  52.177  48.248  1.00  0.00           O  
ATOM    286  P     U    10      49.655  51.571  48.332  1.00  0.00           P  
ATOM    287  OP1   U    10      50.529  52.668  47.764  1.00  0.00           O  
ATOM    288  OP2   U    10      49.606  50.276  47.730  1.00  0.00           O  
ATOM    289  O5'   U    10      49.929  51.336  49.884  1.00  0.00           O  
ATOM    290  C5'   U    10      50.527  52.366  50.711  1.00  0.00           C  
ATOM    291  H5'   U    10      49.808  53.185  50.712  1.00  0.00           H  
ATOM    292 H5''   U    10      51.457  52.722  50.267  1.00  0.00           H  
ATOM    293  C4'   U    10      50.778  51.855  52.144  1.00  0.00           C  
ATOM    294  H4'   U    10      51.118  52.670  52.783  1.00  0.00           H  
ATOM    295  O4'   U    10      49.579  51.384  52.686  1.00  0.00           O  
ATOM    296  C1'   U    10      49.892  50.360  53.532  1.00  0.00           C  
ATOM    297  H1'   U    10      49.734  50.751  54.537  1.00  0.00           H  
ATOM    298  N1    U    10      49.144  49.113  53.377  1.00  0.00           N  
ATOM    299  C6    U    10      48.638  48.709  52.136  1.00  0.00           C  
ATOM    300  H6    U    10      48.808  49.439  51.358  1.00  0.00           H  
ATOM    301  C5    U    10      48.237  47.412  51.942  1.00  0.00           C  
ATOM    302  H5    U    10      47.951  47.054  50.964  1.00  0.00           H  
ATOM    303  C4    U    10      48.095  46.528  53.064  1.00  0.00           C  
ATOM    304  O4    U    10      47.822  45.375  52.884  1.00  0.00           O  
ATOM    305  N3    U    10      48.363  47.124  54.301  1.00  0.00           N  
ATOM    306  H3    U    10      48.226  46.511  55.092  1.00  0.00           H  
ATOM    307  C2    U    10      49.106  48.274  54.490  1.00  0.00           C  
ATOM    308  O2    U    10      49.603  48.601  55.515  1.00  0.00           O  
ATOM    309  C3'   U    10      51.767  50.766  52.157  1.00  0.00           C  
ATOM    310  H3'   U    10      51.742  50.094  51.299  1.00  0.00           H  
ATOM    311  C2'   U    10      51.382  50.079  53.453  1.00  0.00           C  
ATOM    312  H2'   U    10      51.509  49.019  53.236  1.00  0.00           H  
ATOM    313  O2'   U    10      51.965  50.629  54.603  1.00  0.00           O  
ATOM    314 HO2'   U    10      52.657  50.058  54.943  1.00  0.00           H  
ATOM    315  O3'   U    10      53.109  51.321  52.177  1.00  0.00           O  
ATOM    316  P     A    11      54.382  50.513  52.033  1.00  0.00           P  
ATOM    317  OP1   A    11      55.433  51.515  51.763  1.00  0.00           O  
ATOM    318  OP2   A    11      54.207  49.457  50.970  1.00  0.00           O  
ATOM    319  O5'   A    11      54.711  49.718  53.403  1.00  0.00           O  
ATOM    320  C5'   A    11      55.270  50.419  54.399  1.00  0.00           C  
ATOM    321  H5'   A    11      54.813  51.390  54.586  1.00  0.00           H  
ATOM    322 H5''   A    11      56.337  50.587  54.253  1.00  0.00           H  
ATOM    323  C4'   A    11      55.252  49.541  55.678  1.00  0.00           C  
ATOM    324  H4'   A    11      55.948  50.027  56.361  1.00  0.00           H  
ATOM    325  O4'   A    11      53.946  49.249  56.172  1.00  0.00           O  
ATOM    326  C1'   A    11      54.079  47.956  56.812  1.00  0.00           C  
ATOM    327  H1'   A    11      53.751  48.005  57.850  1.00  0.00           H  
ATOM    328  N9    A    11      53.253  47.012  56.008  1.00  0.00           N  
ATOM    329  C8    A    11      52.910  47.113  54.693  1.00  0.00           C  
ATOM    330  H8    A    11      53.279  47.813  53.958  1.00  0.00           H  
ATOM    331  N7    A    11      52.202  46.113  54.283  1.00  0.00           N  
ATOM    332  C5    A    11      51.924  45.307  55.351  1.00  0.00           C  
ATOM    333  C6    A    11      51.287  44.058  55.568  1.00  0.00           C  
ATOM    334  N6    A    11      50.676  43.397  54.604  1.00  0.00           N  
ATOM    335  H61   A    11      50.769  43.791  53.679  1.00  0.00           H  
ATOM    336  H62   A    11      50.217  42.524  54.823  1.00  0.00           H  
ATOM    337  N1    A    11      51.401  43.517  56.686  1.00  0.00           N  
ATOM    338  C2    A    11      51.960  44.110  57.729  1.00  0.00           C  
ATOM    339  H2    A    11      51.886  43.562  58.657  1.00  0.00           H  
ATOM    340  N3    A    11      52.573  45.325  57.771  1.00  0.00           N  
ATOM    341  C4    A    11      52.621  45.849  56.468  1.00  0.00           C  
ATOM    342  C3'   A    11      56.057  48.258  55.564  1.00  0.00           C  
ATOM    343  H3'   A    11      55.697  47.634  54.746  1.00  0.00           H  
ATOM    344  C2'   A    11      55.535  47.560  56.857  1.00  0.00           C  
ATOM    345  H2'   A    11      55.594  46.472  56.810  1.00  0.00           H  
ATOM    346  O2'   A    11      56.147  47.984  58.077  1.00  0.00           O  
ATOM    347 HO2'   A    11      56.383  48.915  58.095  1.00  0.00           H  
ATOM    348  O3'   A    11      57.480  48.493  55.600  1.00  0.00           O  
ATOM    349  P     A    12      58.526  47.305  55.106  1.00  0.00           P  
ATOM    350  OP1   A    12      59.884  47.762  55.425  1.00  0.00           O  
ATOM    351  OP2   A    12      58.163  46.875  53.733  1.00  0.00           O  
ATOM    352  O5'   A    12      58.249  46.104  56.067  1.00  0.00           O  
ATOM    353  C5'   A    12      58.678  46.154  57.395  1.00  0.00           C  
ATOM    354  H5'   A    12      58.437  47.095  57.889  1.00  0.00           H  
ATOM    355 H5''   A    12      59.766  46.191  57.451  1.00  0.00           H  
ATOM    356  C4'   A    12      58.107  45.045  58.322  1.00  0.00           C  
ATOM    357  H4'   A    12      58.648  45.242  59.248  1.00  0.00           H  
ATOM    358  O4'   A    12      56.685  45.060  58.506  1.00  0.00           O  
ATOM    359  C1'   A    12      56.235  43.717  58.534  1.00  0.00           C  
ATOM    360  H1'   A    12      55.535  43.569  59.357  1.00  0.00           H  
ATOM    361  N9    A    12      55.621  43.314  57.241  1.00  0.00           N  
ATOM    362  C8    A    12      55.599  43.896  56.001  1.00  0.00           C  
ATOM    363  H8    A    12      56.188  44.785  55.827  1.00  0.00           H  
ATOM    364  N7    A    12      54.809  43.402  55.111  1.00  0.00           N  
ATOM    365  C5    A    12      54.279  42.303  55.720  1.00  0.00           C  
ATOM    366  C6    A    12      53.350  41.288  55.388  1.00  0.00           C  
ATOM    367  N6    A    12      52.674  41.164  54.241  1.00  0.00           N  
ATOM    368  H61   A    12      52.604  42.043  53.748  1.00  0.00           H  
ATOM    369  H62   A    12      52.004  40.432  54.056  1.00  0.00           H  
ATOM    370  N1    A    12      52.945  40.288  56.205  1.00  0.00           N  
ATOM    371  C2    A    12      53.443  40.415  57.469  1.00  0.00           C  
ATOM    372  H2    A    12      53.130  39.660  58.176  1.00  0.00           H  
ATOM    373  N3    A    12      54.368  41.301  57.911  1.00  0.00           N  
ATOM    374  C4    A    12      54.743  42.233  56.966  1.00  0.00           C  
ATOM    375  C3'   A    12      58.549  43.662  57.849  1.00  0.00           C  
ATOM    376  H3'   A    12      58.380  43.522  56.782  1.00  0.00           H  
ATOM    377  C2'   A    12      57.510  42.863  58.726  1.00  0.00           C  
ATOM    378  H2'   A    12      57.416  41.897  58.229  1.00  0.00           H  
ATOM    379  O2'   A    12      57.818  42.752  60.147  1.00  0.00           O  
ATOM    380 HO2'   A    12      57.591  41.872  60.455  1.00  0.00           H  
ATOM    381  O3'   A    12      59.853  43.395  58.214  1.00  0.00           O  
ATOM    382  P     G    13      60.688  42.106  57.674  1.00  0.00           P  
ATOM    383  OP1   G    13      60.968  42.360  56.239  1.00  0.00           O  
ATOM    384  OP2   G    13      61.926  42.049  58.514  1.00  0.00           O  
ATOM    385  O5'   G    13      59.833  40.725  57.867  1.00  0.00           O  
ATOM    386  C5'   G    13      59.688  40.218  59.158  1.00  0.00           C  
ATOM    387  H5'   G    13      59.493  41.040  59.846  1.00  0.00           H  
ATOM    388 H5''   G    13      60.639  39.763  59.433  1.00  0.00           H  
ATOM    389  C4'   G    13      58.674  39.094  59.131  1.00  0.00           C  
ATOM    390  H4'   G    13      58.539  38.722  60.147  1.00  0.00           H  
ATOM    391  O4'   G    13      57.408  39.510  58.559  1.00  0.00           O  
ATOM    392  C1'   G    13      56.853  38.368  57.925  1.00  0.00           C  
ATOM    393  H1'   G    13      55.847  38.174  58.299  1.00  0.00           H  
ATOM    394  N9    G    13      56.677  38.721  56.515  1.00  0.00           N  
ATOM    395  C8    G    13      56.930  39.922  55.842  1.00  0.00           C  
ATOM    396  H8    G    13      57.473  40.739  56.295  1.00  0.00           H  
ATOM    397  N7    G    13      56.527  39.856  54.630  1.00  0.00           N  
ATOM    398  C5    G    13      55.853  38.613  54.447  1.00  0.00           C  
ATOM    399  C6    G    13      55.068  38.106  53.347  1.00  0.00           C  
ATOM    400  O6    G    13      54.806  38.681  52.254  1.00  0.00           O  
ATOM    401  N1    G    13      54.585  36.822  53.701  1.00  0.00           N  
ATOM    402  H1    G    13      54.230  36.279  52.927  1.00  0.00           H  
ATOM    403  C2    G    13      54.699  36.258  54.920  1.00  0.00           C  
ATOM    404  N2    G    13      54.366  34.972  54.997  1.00  0.00           N  
ATOM    405  H21   G    13      54.280  34.637  55.946  1.00  0.00           H  
ATOM    406  H22   G    13      53.864  34.588  54.209  1.00  0.00           H  
ATOM    407  N3    G    13      55.372  36.755  55.899  1.00  0.00           N  
ATOM    408  C4    G    13      55.918  37.956  55.647  1.00  0.00           C  
ATOM    409  C3'   G    13      59.157  37.967  58.314  1.00  0.00           C  
ATOM    410  H3'   G    13      59.546  38.378  57.382  1.00  0.00           H  
ATOM    411  C2'   G    13      57.812  37.149  58.247  1.00  0.00           C  
ATOM    412  H2'   G    13      57.733  36.438  57.424  1.00  0.00           H  
ATOM    413  O2'   G    13      57.421  36.620  59.516  1.00  0.00           O  
ATOM    414 HO2'   G    13      56.750  35.947  59.378  1.00  0.00           H  
ATOM    415  O3'   G    13      60.220  37.252  58.918  1.00  0.00           O  
ATOM    416  P     U    14      61.281  36.661  58.013  1.00  0.00           P  
ATOM    417  OP1   U    14      62.149  35.858  58.880  1.00  0.00           O  
ATOM    418  OP2   U    14      61.849  37.683  57.125  1.00  0.00           O  
ATOM    419  O5'   U    14      60.438  35.703  57.023  1.00  0.00           O  
ATOM    420  C5'   U    14      60.154  34.324  57.263  1.00  0.00           C  
ATOM    421  H5'   U    14      59.559  34.189  58.166  1.00  0.00           H  
ATOM    422 H5''   U    14      61.133  33.904  57.493  1.00  0.00           H  
ATOM    423  C4'   U    14      59.477  33.620  56.072  1.00  0.00           C  
ATOM    424  H4'   U    14      59.277  32.580  56.328  1.00  0.00           H  
ATOM    425  O4'   U    14      58.342  34.263  55.683  1.00  0.00           O  
ATOM    426  C1'   U    14      58.085  33.982  54.359  1.00  0.00           C  
ATOM    427  H1'   U    14      57.230  33.308  54.304  1.00  0.00           H  
ATOM    428  N1    U    14      57.805  35.205  53.589  1.00  0.00           N  
ATOM    429  C6    U    14      58.466  36.433  53.890  1.00  0.00           C  
ATOM    430  H6    U    14      58.988  36.579  54.824  1.00  0.00           H  
ATOM    431  C5    U    14      58.392  37.475  52.993  1.00  0.00           C  
ATOM    432  H5    U    14      58.907  38.411  53.154  1.00  0.00           H  
ATOM    433  C4    U    14      57.699  37.316  51.701  1.00  0.00           C  
ATOM    434  O4    U    14      57.452  38.150  50.900  1.00  0.00           O  
ATOM    435  N3    U    14      57.110  36.120  51.510  1.00  0.00           N  
ATOM    436  H3    U    14      56.659  35.901  50.634  1.00  0.00           H  
ATOM    437  C2    U    14      57.095  35.107  52.393  1.00  0.00           C  
ATOM    438  O2    U    14      56.492  34.076  52.102  1.00  0.00           O  
ATOM    439  C3'   U    14      60.378  33.437  54.820  1.00  0.00           C  
ATOM    440  H3'   U    14      60.793  34.410  54.559  1.00  0.00           H  
ATOM    441  C2'   U    14      59.237  33.195  53.766  1.00  0.00           C  
ATOM    442  H2'   U    14      59.539  33.705  52.851  1.00  0.00           H  
ATOM    443  O2'   U    14      58.988  31.799  53.633  1.00  0.00           O  
ATOM    444 HO2'   U    14      59.813  31.315  53.722  1.00  0.00           H  
ATOM    445  O3'   U    14      61.227  32.314  54.795  1.00  0.00           O  
ATOM    446  P     G    15      62.660  32.260  55.485  1.00  0.00           P  
ATOM    447  OP1   G    15      62.582  31.960  56.940  1.00  0.00           O  
ATOM    448  OP2   G    15      63.457  33.412  55.061  1.00  0.00           O  
ATOM    449  O5'   G    15      63.274  31.000  54.725  1.00  0.00           O  
ATOM    450  C5'   G    15      62.871  29.653  55.018  1.00  0.00           C  
ATOM    451  H5'   G    15      62.031  29.643  55.713  1.00  0.00           H  
ATOM    452 H5''   G    15      63.749  29.149  55.422  1.00  0.00           H  
ATOM    453  C4'   G    15      62.385  28.965  53.747  1.00  0.00           C  
ATOM    454  H4'   G    15      62.072  27.971  54.066  1.00  0.00           H  
ATOM    455  O4'   G    15      61.279  29.612  53.242  1.00  0.00           O  
ATOM    456  C1'   G    15      61.314  29.344  51.833  1.00  0.00           C  
ATOM    457  H1'   G    15      60.519  28.650  51.559  1.00  0.00           H  
ATOM    458  N9    G    15      61.113  30.610  51.119  1.00  0.00           N  
ATOM    459  C8    G    15      61.765  31.811  51.300  1.00  0.00           C  
ATOM    460  H8    G    15      62.597  31.883  51.985  1.00  0.00           H  
ATOM    461  N7    G    15      61.456  32.763  50.453  1.00  0.00           N  
ATOM    462  C5    G    15      60.401  32.135  49.689  1.00  0.00           C  
ATOM    463  C6    G    15      59.697  32.632  48.534  1.00  0.00           C  
ATOM    464  O6    G    15      59.768  33.716  47.951  1.00  0.00           O  
ATOM    465  N1    G    15      59.013  31.630  47.983  1.00  0.00           N  
ATOM    466  H1    G    15      58.917  31.746  46.984  1.00  0.00           H  
ATOM    467  C2    G    15      58.805  30.380  48.488  1.00  0.00           C  
ATOM    468  N2    G    15      58.056  29.622  47.787  1.00  0.00           N  
ATOM    469  H21   G    15      57.996  28.647  48.046  1.00  0.00           H  
ATOM    470  H22   G    15      57.560  30.062  47.025  1.00  0.00           H  
ATOM    471  N3    G    15      59.432  29.961  49.554  1.00  0.00           N  
ATOM    472  C4    G    15      60.252  30.872  50.062  1.00  0.00           C  
ATOM    473  C3'   G    15      63.462  28.766  52.723  1.00  0.00           C  
ATOM    474  H3'   G    15      63.995  29.708  52.597  1.00  0.00           H  
ATOM    475  C2'   G    15      62.605  28.607  51.503  1.00  0.00           C  
ATOM    476  H2'   G    15      63.131  29.132  50.706  1.00  0.00           H  
ATOM    477  O2'   G    15      62.443  27.324  51.074  1.00  0.00           O  
ATOM    478 HO2'   G    15      63.069  27.168  50.363  1.00  0.00           H  
ATOM    479  O3'   G    15      64.334  27.654  52.862  1.00  0.00           O  
ATOM    480  P     C    16      65.761  27.578  52.173  1.00  0.00           P  
ATOM    481  OP1   C    16      66.567  26.517  52.859  1.00  0.00           O  
ATOM    482  OP2   C    16      66.315  28.922  52.056  1.00  0.00           O  
ATOM    483  O5'   C    16      65.270  27.160  50.798  1.00  0.00           O  
ATOM    484  C5'   C    16      65.171  25.783  50.350  1.00  0.00           C  
ATOM    485  H5'   C    16      64.314  25.253  50.767  1.00  0.00           H  
ATOM    486 H5''   C    16      66.063  25.289  50.736  1.00  0.00           H  
ATOM    487  C4'   C    16      65.032  25.909  48.847  1.00  0.00           C  
ATOM    488  H4'   C    16      64.924  24.918  48.405  1.00  0.00           H  
ATOM    489  O4'   C    16      63.760  26.549  48.635  1.00  0.00           O  
ATOM    490  C1'   C    16      63.693  26.792  47.251  1.00  0.00           C  
ATOM    491  H1'   C    16      63.118  26.055  46.691  1.00  0.00           H  
ATOM    492  N1    C    16      63.047  28.057  47.025  1.00  0.00           N  
ATOM    493  C6    C    16      63.486  29.162  47.690  1.00  0.00           C  
ATOM    494  H6    C    16      64.170  28.924  48.490  1.00  0.00           H  
ATOM    495  C5    C    16      62.880  30.343  47.544  1.00  0.00           C  
ATOM    496  H5    C    16      63.128  31.223  48.120  1.00  0.00           H  
ATOM    497  C4    C    16      61.976  30.429  46.419  1.00  0.00           C  
ATOM    498  N4    C    16      61.572  31.522  46.101  1.00  0.00           N  
ATOM    499  H41   C    16      61.770  32.341  46.658  1.00  0.00           H  
ATOM    500  H42   C    16      60.991  31.565  45.276  1.00  0.00           H  
ATOM    501  N3    C    16      61.654  29.415  45.599  1.00  0.00           N  
ATOM    502  C2    C    16      62.177  28.204  45.938  1.00  0.00           C  
ATOM    503  O2    C    16      61.805  27.257  45.193  1.00  0.00           O  
ATOM    504  C3'   C    16      65.993  26.748  48.036  1.00  0.00           C  
ATOM    505  H3'   C    16      66.153  27.757  48.416  1.00  0.00           H  
ATOM    506  C2'   C    16      65.181  26.853  46.750  1.00  0.00           C  
ATOM    507  H2'   C    16      65.467  27.787  46.266  1.00  0.00           H  
ATOM    508  O2'   C    16      65.456  25.700  46.005  1.00  0.00           O  
ATOM    509 HO2'   C    16      66.393  25.524  45.898  1.00  0.00           H  
ATOM    510  O3'   C    16      67.279  26.208  48.034  1.00  0.00           O  
ATOM    511  P     A    17      68.507  26.859  47.279  1.00  0.00           P  
ATOM    512  OP1   A    17      68.034  27.270  45.935  1.00  0.00           O  
ATOM    513  OP2   A    17      69.631  25.858  47.313  1.00  0.00           O  
ATOM    514  O5'   A    17      68.780  28.093  48.252  1.00  0.00           O  
ATOM    515  C5'   A    17      68.947  27.918  49.602  1.00  0.00           C  
ATOM    516  H5'   A    17      68.930  26.890  49.964  1.00  0.00           H  
ATOM    517 H5''   A    17      68.167  28.295  50.264  1.00  0.00           H  
ATOM    518  C4'   A    17      70.355  28.464  50.062  1.00  0.00           C  
ATOM    519  H4'   A    17      70.473  28.016  51.049  1.00  0.00           H  
ATOM    520  O4'   A    17      71.471  27.986  49.224  1.00  0.00           O  
ATOM    521  C1'   A    17      72.392  29.014  49.049  1.00  0.00           C  
ATOM    522  H1'   A    17      73.386  28.637  49.291  1.00  0.00           H  
ATOM    523  N9    A    17      72.291  29.619  47.712  1.00  0.00           N  
ATOM    524  C8    A    17      71.452  29.378  46.675  1.00  0.00           C  
ATOM    525  H8    A    17      70.601  28.714  46.648  1.00  0.00           H  
ATOM    526  N7    A    17      71.688  30.079  45.584  1.00  0.00           N  
ATOM    527  C5    A    17      72.811  30.801  45.898  1.00  0.00           C  
ATOM    528  C6    A    17      73.672  31.748  45.264  1.00  0.00           C  
ATOM    529  N6    A    17      73.535  32.129  43.997  1.00  0.00           N  
ATOM    530  H61   A    17      72.642  31.975  43.551  1.00  0.00           H  
ATOM    531  H62   A    17      74.311  32.619  43.575  1.00  0.00           H  
ATOM    532  N1    A    17      74.729  32.294  45.856  1.00  0.00           N  
ATOM    533  C2    A    17      75.003  31.835  47.062  1.00  0.00           C  
ATOM    534  H2    A    17      75.854  32.269  47.566  1.00  0.00           H  
ATOM    535  N3    A    17      74.270  31.013  47.825  1.00  0.00           N  
ATOM    536  C4    A    17      73.138  30.537  47.208  1.00  0.00           C  
ATOM    537  C3'   A    17      70.586  29.954  50.190  1.00  0.00           C  
ATOM    538  H3'   A    17      70.212  30.459  49.299  1.00  0.00           H  
ATOM    539  C2'   A    17      72.104  30.046  50.107  1.00  0.00           C  
ATOM    540  H2'   A    17      72.436  30.992  49.677  1.00  0.00           H  
ATOM    541  O2'   A    17      72.806  29.822  51.296  1.00  0.00           O  
ATOM    542 HO2'   A    17      72.305  30.393  51.883  1.00  0.00           H  
ATOM    543  O3'   A    17      70.175  30.597  51.357  1.00  0.00           O  
ATOM    544  P     G    18      69.778  32.151  51.347  1.00  0.00           P  
ATOM    545  OP1   G    18      70.193  32.832  52.572  1.00  0.00           O  
ATOM    546  OP2   G    18      68.374  32.193  50.914  1.00  0.00           O  
ATOM    547  O5'   G    18      70.492  32.896  50.105  1.00  0.00           O  
ATOM    548  C5'   G    18      71.691  33.683  50.256  1.00  0.00           C  
ATOM    549  H5'   G    18      72.563  33.089  50.527  1.00  0.00           H  
ATOM    550 H5''   G    18      71.474  34.370  51.074  1.00  0.00           H  
ATOM    551  C4'   G    18      72.023  34.580  49.045  1.00  0.00           C  
ATOM    552  H4'   G    18      72.926  35.145  49.274  1.00  0.00           H  
ATOM    553  O4'   G    18      72.308  33.778  47.874  1.00  0.00           O  
ATOM    554  C1'   G    18      71.615  34.335  46.783  1.00  0.00           C  
ATOM    555  H1'   G    18      72.300  34.359  45.936  1.00  0.00           H  
ATOM    556  N9    G    18      70.537  33.369  46.401  1.00  0.00           N  
ATOM    557  C8    G    18      69.791  32.457  47.125  1.00  0.00           C  
ATOM    558  H8    G    18      69.964  32.227  48.166  1.00  0.00           H  
ATOM    559  N7    G    18      68.930  31.756  46.436  1.00  0.00           N  
ATOM    560  C5    G    18      69.196  32.220  45.135  1.00  0.00           C  
ATOM    561  C6    G    18      68.502  32.037  43.886  1.00  0.00           C  
ATOM    562  O6    G    18      67.547  31.270  43.706  1.00  0.00           O  
ATOM    563  N1    G    18      68.841  32.870  42.847  1.00  0.00           N  
ATOM    564  H1    G    18      68.229  32.872  42.044  1.00  0.00           H  
ATOM    565  C2    G    18      69.688  33.884  42.989  1.00  0.00           C  
ATOM    566  N2    G    18      70.064  34.545  41.912  1.00  0.00           N  
ATOM    567  H21   G    18      70.766  35.258  42.045  1.00  0.00           H  
ATOM    568  H22   G    18      69.519  34.393  41.075  1.00  0.00           H  
ATOM    569  N3    G    18      70.402  34.118  44.108  1.00  0.00           N  
ATOM    570  C4    G    18      70.093  33.255  45.137  1.00  0.00           C  
ATOM    571  C3'   G    18      70.760  35.474  48.649  1.00  0.00           C  
ATOM    572  H3'   G    18      69.928  34.801  48.855  1.00  0.00           H  
ATOM    573  C2'   G    18      71.086  35.710  47.197  1.00  0.00           C  
ATOM    574  H2'   G    18      70.173  35.949  46.652  1.00  0.00           H  
ATOM    575  O2'   G    18      72.089  36.694  46.848  1.00  0.00           O  
ATOM    576 HO2'   G    18      72.330  37.245  47.596  1.00  0.00           H  
ATOM    577  O3'   G    18      70.659  36.778  49.248  1.00  0.00           O  
ATOM    578  P     C    19      69.278  37.590  49.357  1.00  0.00           P  
ATOM    579  OP1   C    19      69.525  38.785  50.181  1.00  0.00           O  
ATOM    580  OP2   C    19      68.299  36.568  49.732  1.00  0.00           O  
ATOM    581  O5'   C    19      68.869  38.016  47.882  1.00  0.00           O  
ATOM    582  C5'   C    19      69.424  39.099  47.177  1.00  0.00           C  
ATOM    583  H5'   C    19      70.500  38.938  47.104  1.00  0.00           H  
ATOM    584 H5''   C    19      69.307  40.074  47.650  1.00  0.00           H  
ATOM    585  C4'   C    19      68.813  39.174  45.787  1.00  0.00           C  
ATOM    586  H4'   C    19      69.294  39.973  45.223  1.00  0.00           H  
ATOM    587  O4'   C    19      68.941  37.909  45.067  1.00  0.00           O  
ATOM    588  C1'   C    19      67.814  37.763  44.216  1.00  0.00           C  
ATOM    589  H1'   C    19      68.186  37.892  43.200  1.00  0.00           H  
ATOM    590  N1    C    19      67.156  36.469  44.476  1.00  0.00           N  
ATOM    591  C6    C    19      67.318  35.726  45.675  1.00  0.00           C  
ATOM    592  H6    C    19      67.735  36.155  46.574  1.00  0.00           H  
ATOM    593  C5    C    19      66.654  34.529  45.861  1.00  0.00           C  
ATOM    594  H5    C    19      66.827  33.909  46.728  1.00  0.00           H  
ATOM    595  C4    C    19      65.831  34.088  44.743  1.00  0.00           C  
ATOM    596  N4    C    19      65.131  33.002  44.728  1.00  0.00           N  
ATOM    597  H41   C    19      65.150  32.442  45.569  1.00  0.00           H  
ATOM    598  H42   C    19      64.749  32.721  43.837  1.00  0.00           H  
ATOM    599  N3    C    19      65.817  34.650  43.544  1.00  0.00           N  
ATOM    600  C2    C    19      66.511  35.824  43.404  1.00  0.00           C  
ATOM    601  O2    C    19      66.650  36.232  42.268  1.00  0.00           O  
ATOM    602  C3'   C    19      67.336  39.395  45.913  1.00  0.00           C  
ATOM    603  H3'   C    19      66.943  38.636  46.590  1.00  0.00           H  
ATOM    604  C2'   C    19      66.808  38.910  44.581  1.00  0.00           C  
ATOM    605  H2'   C    19      65.842  38.410  44.654  1.00  0.00           H  
ATOM    606  O2'   C    19      66.987  39.912  43.531  1.00  0.00           O  
ATOM    607 HO2'   C    19      66.406  40.669  43.636  1.00  0.00           H  
ATOM    608  O3'   C    19      66.971  40.741  46.228  1.00  0.00           O  
ATOM    609  P     C    20      65.548  41.027  46.740  1.00  0.00           P  
ATOM    610  OP1   C    20      65.519  42.411  47.190  1.00  0.00           O  
ATOM    611  OP2   C    20      65.246  39.983  47.710  1.00  0.00           O  
ATOM    612  O5'   C    20      64.542  40.797  45.511  1.00  0.00           O  
ATOM    613  C5'   C    20      64.287  41.857  44.558  1.00  0.00           C  
ATOM    614  H5'   C    20      65.236  42.334  44.314  1.00  0.00           H  
ATOM    615 H5''   C    20      63.531  42.552  44.924  1.00  0.00           H  
ATOM    616  C4'   C    20      63.755  41.342  43.224  1.00  0.00           C  
ATOM    617  H4'   C    20      63.974  42.093  42.466  1.00  0.00           H  
ATOM    618  O4'   C    20      64.300  40.151  42.753  1.00  0.00           O  
ATOM    619  C1'   C    20      63.348  39.312  42.049  1.00  0.00           C  
ATOM    620  H1'   C    20      63.685  39.112  41.032  1.00  0.00           H  
ATOM    621  N1    C    20      63.026  38.031  42.721  1.00  0.00           N  
ATOM    622  C6    C    20      63.279  37.866  44.078  1.00  0.00           C  
ATOM    623  H6    C    20      63.571  38.718  44.675  1.00  0.00           H  
ATOM    624  C5    C    20      63.086  36.649  44.717  1.00  0.00           C  
ATOM    625  H5    C    20      63.268  36.508  45.772  1.00  0.00           H  
ATOM    626  C4    C    20      62.481  35.608  43.949  1.00  0.00           C  
ATOM    627  N4    C    20      62.365  34.447  44.512  1.00  0.00           N  
ATOM    628  H41   C    20      62.650  34.281  45.467  1.00  0.00           H  
ATOM    629  H42   C    20      61.879  33.719  44.008  1.00  0.00           H  
ATOM    630  N3    C    20      62.128  35.760  42.704  1.00  0.00           N  
ATOM    631  C2    C    20      62.361  36.966  42.071  1.00  0.00           C  
ATOM    632  O2    C    20      62.060  37.076  40.865  1.00  0.00           O  
ATOM    633  C3'   C    20      62.323  41.047  43.202  1.00  0.00           C  
ATOM    634  H3'   C    20      62.050  40.529  44.121  1.00  0.00           H  
ATOM    635  C2'   C    20      62.159  40.193  41.904  1.00  0.00           C  
ATOM    636  H2'   C    20      61.266  39.567  41.898  1.00  0.00           H  
ATOM    637  O2'   C    20      62.291  40.995  40.697  1.00  0.00           O  
ATOM    638 HO2'   C    20      62.137  41.928  40.866  1.00  0.00           H  
ATOM    639  O3'   C    20      61.558  42.249  43.247  1.00  0.00           O  
ATOM    640  P     C    21      60.210  42.267  43.983  1.00  0.00           P  
ATOM    641  OP1   C    21      59.626  43.653  43.890  1.00  0.00           O  
ATOM    642  OP2   C    21      60.448  41.741  45.372  1.00  0.00           O  
ATOM    643  O5'   C    21      59.242  41.294  43.184  1.00  0.00           O  
ATOM    644  C5'   C    21      58.830  41.548  41.910  1.00  0.00           C  
ATOM    645  H5'   C    21      59.677  41.828  41.283  1.00  0.00           H  
ATOM    646 H5''   C    21      58.177  42.420  41.905  1.00  0.00           H  
ATOM    647  C4'   C    21      58.164  40.369  41.261  1.00  0.00           C  
ATOM    648  H4'   C    21      58.152  40.677  40.215  1.00  0.00           H  
ATOM    649  O4'   C    21      59.089  39.255  41.305  1.00  0.00           O  
ATOM    650  C1'   C    21      58.350  38.062  41.232  1.00  0.00           C  
ATOM    651  H1'   C    21      58.598  37.586  40.284  1.00  0.00           H  
ATOM    652  N1    C    21      58.620  37.117  42.292  1.00  0.00           N  
ATOM    653  C6    C    21      59.129  37.574  43.465  1.00  0.00           C  
ATOM    654  H6    C    21      59.467  38.585  43.638  1.00  0.00           H  
ATOM    655  C5    C    21      59.367  36.685  44.432  1.00  0.00           C  
ATOM    656  H5    C    21      59.914  36.902  45.338  1.00  0.00           H  
ATOM    657  C4    C    21      59.104  35.277  44.155  1.00  0.00           C  
ATOM    658  N4    C    21      59.252  34.359  45.076  1.00  0.00           N  
ATOM    659  H41   C    21      59.617  34.631  45.978  1.00  0.00           H  
ATOM    660  H42   C    21      59.003  33.390  44.935  1.00  0.00           H  
ATOM    661  N3    C    21      58.674  34.834  42.984  1.00  0.00           N  
ATOM    662  C2    C    21      58.352  35.752  42.044  1.00  0.00           C  
ATOM    663  O2    C    21      57.848  35.360  41.006  1.00  0.00           O  
ATOM    664  C3'   C    21      56.775  39.952  41.747  1.00  0.00           C  
ATOM    665  H3'   C    21      56.794  39.976  42.836  1.00  0.00           H  
ATOM    666  C2'   C    21      56.810  38.489  41.236  1.00  0.00           C  
ATOM    667  H2'   C    21      56.327  37.767  41.894  1.00  0.00           H  
ATOM    668  O2'   C    21      56.383  38.433  39.901  1.00  0.00           O  
ATOM    669 HO2'   C    21      55.919  39.258  39.740  1.00  0.00           H  
ATOM    670  O3'   C    21      55.792  40.743  41.140  1.00  0.00           O  
ATOM    671  P     G    22      54.476  41.011  42.014  1.00  0.00           P  
ATOM    672  OP1   G    22      53.566  41.774  41.200  1.00  0.00           O  
ATOM    673  OP2   G    22      54.772  41.678  43.306  1.00  0.00           O  
ATOM    674  O5'   G    22      53.866  39.498  42.270  1.00  0.00           O  
ATOM    675  C5'   G    22      53.217  38.693  41.291  1.00  0.00           C  
ATOM    676  H5'   G    22      53.788  38.780  40.367  1.00  0.00           H  
ATOM    677 H5''   G    22      52.191  38.976  41.055  1.00  0.00           H  
ATOM    678  C4'   G    22      53.169  37.208  41.782  1.00  0.00           C  
ATOM    679  H4'   G    22      52.760  36.751  40.881  1.00  0.00           H  
ATOM    680  O4'   G    22      54.394  36.555  42.082  1.00  0.00           O  
ATOM    681  C1'   G    22      54.233  35.618  43.053  1.00  0.00           C  
ATOM    682  H1'   G    22      54.534  34.650  42.652  1.00  0.00           H  
ATOM    683  N9    G    22      55.058  36.018  44.187  1.00  0.00           N  
ATOM    684  C8    G    22      55.580  37.247  44.449  1.00  0.00           C  
ATOM    685  H8    G    22      55.347  38.151  43.905  1.00  0.00           H  
ATOM    686  N7    G    22      56.329  37.308  45.490  1.00  0.00           N  
ATOM    687  C5    G    22      56.357  36.046  46.019  1.00  0.00           C  
ATOM    688  C6    G    22      56.854  35.491  47.260  1.00  0.00           C  
ATOM    689  O6    G    22      57.366  36.124  48.190  1.00  0.00           O  
ATOM    690  N1    G    22      56.672  34.139  47.372  1.00  0.00           N  
ATOM    691  H1    G    22      56.699  33.712  48.286  1.00  0.00           H  
ATOM    692  C2    G    22      56.211  33.363  46.427  1.00  0.00           C  
ATOM    693  N2    G    22      56.126  32.076  46.767  1.00  0.00           N  
ATOM    694  H21   G    22      55.454  31.449  46.349  1.00  0.00           H  
ATOM    695  H22   G    22      56.383  31.859  47.719  1.00  0.00           H  
ATOM    696  N3    G    22      55.622  33.826  45.297  1.00  0.00           N  
ATOM    697  C4    G    22      55.734  35.203  45.097  1.00  0.00           C  
ATOM    698  C3'   G    22      52.176  36.925  42.896  1.00  0.00           C  
ATOM    699  H3'   G    22      52.321  37.653  43.694  1.00  0.00           H  
ATOM    700  C2'   G    22      52.679  35.549  43.338  1.00  0.00           C  
ATOM    701  H2'   G    22      52.400  35.257  44.350  1.00  0.00           H  
ATOM    702  O2'   G    22      52.189  34.536  42.405  1.00  0.00           O  
ATOM    703 HO2'   G    22      51.399  34.698  41.885  1.00  0.00           H  
ATOM    704  O3'   G    22      50.802  36.904  42.539  1.00  0.00           O  
ATOM    705  P     U    23      49.618  37.150  43.718  1.00  0.00           P  
ATOM    706  OP1   U    23      48.354  36.852  43.125  1.00  0.00           O  
ATOM    707  OP2   U    23      49.942  38.430  44.430  1.00  0.00           O  
ATOM    708  O5'   U    23      49.893  35.935  44.713  1.00  0.00           O  
ATOM    709  C5'   U    23      49.302  34.585  44.422  1.00  0.00           C  
ATOM    710  H5'   U    23      49.746  34.278  43.475  1.00  0.00           H  
ATOM    711 H5''   U    23      48.225  34.739  44.491  1.00  0.00           H  
ATOM    712  C4'   U    23      49.798  33.523  45.395  1.00  0.00           C  
ATOM    713  H4'   U    23      49.429  32.514  45.212  1.00  0.00           H  
ATOM    714  O4'   U    23      51.252  33.533  45.505  1.00  0.00           O  
ATOM    715  C1'   U    23      51.562  33.017  46.854  1.00  0.00           C  
ATOM    716  H1'   U    23      52.117  32.079  46.800  1.00  0.00           H  
ATOM    717  N1    U    23      52.425  34.019  47.575  1.00  0.00           N  
ATOM    718  C6    U    23      52.254  35.383  47.381  1.00  0.00           C  
ATOM    719  H6    U    23      51.481  35.670  46.684  1.00  0.00           H  
ATOM    720  C5    U    23      53.109  36.247  48.032  1.00  0.00           C  
ATOM    721  H5    U    23      53.180  37.312  47.869  1.00  0.00           H  
ATOM    722  C4    U    23      54.137  35.798  48.966  1.00  0.00           C  
ATOM    723  O4    U    23      55.032  36.518  49.437  1.00  0.00           O  
ATOM    724  N3    U    23      54.183  34.460  49.172  1.00  0.00           N  
ATOM    725  H3    U    23      54.790  34.043  49.863  1.00  0.00           H  
ATOM    726  C2    U    23      53.256  33.550  48.619  1.00  0.00           C  
ATOM    727  O2    U    23      53.143  32.404  49.009  1.00  0.00           O  
ATOM    728  C3'   U    23      49.271  33.795  46.829  1.00  0.00           C  
ATOM    729  H3'   U    23      49.391  34.855  47.052  1.00  0.00           H  
ATOM    730  C2'   U    23      50.270  32.885  47.640  1.00  0.00           C  
ATOM    731  H2'   U    23      50.370  33.302  48.642  1.00  0.00           H  
ATOM    732  O2'   U    23      49.908  31.510  47.625  1.00  0.00           O  
ATOM    733 HO2'   U    23      50.212  31.081  48.428  1.00  0.00           H  
ATOM    734  O3'   U    23      47.804  33.618  46.927  1.00  0.00           O  
ATOM    735  P     C    24      47.106  34.114  48.226  1.00  0.00           P  
ATOM    736  OP1   C    24      45.733  33.678  48.023  1.00  0.00           O  
ATOM    737  OP2   C    24      47.272  35.565  48.285  1.00  0.00           O  
ATOM    738  O5'   C    24      47.764  33.475  49.491  1.00  0.00           O  
ATOM    739  C5'   C    24      47.314  32.196  50.034  1.00  0.00           C  
ATOM    740  H5'   C    24      47.356  31.367  49.327  1.00  0.00           H  
ATOM    741 H5''   C    24      46.249  32.218  50.265  1.00  0.00           H  
ATOM    742  C4'   C    24      48.288  31.891  51.159  1.00  0.00           C  
ATOM    743  H4'   C    24      48.150  30.867  51.507  1.00  0.00           H  
ATOM    744  O4'   C    24      49.639  32.136  50.810  1.00  0.00           O  
ATOM    745  C1'   C    24      50.285  32.794  51.907  1.00  0.00           C  
ATOM    746  H1'   C    24      51.146  32.188  52.192  1.00  0.00           H  
ATOM    747  N1    C    24      50.799  34.144  51.643  1.00  0.00           N  
ATOM    748  C6    C    24      50.101  35.132  51.020  1.00  0.00           C  
ATOM    749  H6    C    24      49.058  34.971  50.790  1.00  0.00           H  
ATOM    750  C5    C    24      50.665  36.341  50.758  1.00  0.00           C  
ATOM    751  H5    C    24      50.089  37.173  50.381  1.00  0.00           H  
ATOM    752  C4    C    24      51.971  36.569  51.250  1.00  0.00           C  
ATOM    753  N4    C    24      52.482  37.716  51.127  1.00  0.00           N  
ATOM    754  H41   C    24      53.386  37.903  51.536  1.00  0.00           H  
ATOM    755  H42   C    24      52.076  38.374  50.476  1.00  0.00           H  
ATOM    756  N3    C    24      52.674  35.711  51.959  1.00  0.00           N  
ATOM    757  C2    C    24      52.088  34.452  52.142  1.00  0.00           C  
ATOM    758  O2    C    24      52.750  33.632  52.794  1.00  0.00           O  
ATOM    759  C3'   C    24      47.974  32.814  52.306  1.00  0.00           C  
ATOM    760  H3'   C    24      47.834  33.778  51.815  1.00  0.00           H  
ATOM    761  C2'   C    24      49.283  32.903  53.104  1.00  0.00           C  
ATOM    762  H2'   C    24      49.422  33.822  53.673  1.00  0.00           H  
ATOM    763  O2'   C    24      49.463  31.855  53.990  1.00  0.00           O  
ATOM    764 HO2'   C    24      49.752  32.186  54.844  1.00  0.00           H  
ATOM    765  O3'   C    24      46.821  32.412  52.935  1.00  0.00           O  
ATOM    766  P     U    25      45.927  33.484  53.553  1.00  0.00           P  
ATOM    767  OP1   U    25      44.718  32.846  54.048  1.00  0.00           O  
ATOM    768  OP2   U    25      45.842  34.660  52.739  1.00  0.00           O  
ATOM    769  O5'   U    25      46.726  33.925  54.789  1.00  0.00           O  
ATOM    770  C5'   U    25      46.924  33.053  55.887  1.00  0.00           C  
ATOM    771  H5'   U    25      47.170  32.082  55.456  1.00  0.00           H  
ATOM    772 H5''   U    25      45.980  32.866  56.399  1.00  0.00           H  
ATOM    773  C4'   U    25      48.051  33.420  56.825  1.00  0.00           C  
ATOM    774  H4'   U    25      48.370  32.534  57.373  1.00  0.00           H  
ATOM    775  O4'   U    25      49.204  33.712  55.982  1.00  0.00           O  
ATOM    776  C1'   U    25      49.912  34.706  56.670  1.00  0.00           C  
ATOM    777  H1'   U    25      50.904  34.297  56.864  1.00  0.00           H  
ATOM    778  N1    U    25      50.081  35.850  55.788  1.00  0.00           N  
ATOM    779  C6    U    25      49.074  36.185  54.882  1.00  0.00           C  
ATOM    780  H6    U    25      48.222  35.571  54.631  1.00  0.00           H  
ATOM    781  C5    U    25      49.292  37.270  54.166  1.00  0.00           C  
ATOM    782  H5    U    25      48.653  37.527  53.334  1.00  0.00           H  
ATOM    783  C4    U    25      50.468  38.137  54.324  1.00  0.00           C  
ATOM    784  O4    U    25      50.708  39.156  53.692  1.00  0.00           O  
ATOM    785  N3    U    25      51.279  37.826  55.387  1.00  0.00           N  
ATOM    786  H3    U    25      51.919  38.550  55.682  1.00  0.00           H  
ATOM    787  C2    U    25      51.153  36.703  56.126  1.00  0.00           C  
ATOM    788  O2    U    25      52.078  36.394  56.881  1.00  0.00           O  
ATOM    789  C3'   U    25      47.780  34.581  57.770  1.00  0.00           C  
ATOM    790  H3'   U    25      47.238  35.345  57.212  1.00  0.00           H  
ATOM    791  C2'   U    25      49.172  35.082  57.986  1.00  0.00           C  
ATOM    792  H2'   U    25      49.099  36.152  58.182  1.00  0.00           H  
ATOM    793  O2'   U    25      49.847  34.429  59.054  1.00  0.00           O  
ATOM    794 HO2'   U    25      49.217  34.223  59.749  1.00  0.00           H  
ATOM    795  O3'   U    25      47.079  34.168  59.002  1.00  0.00           O  
ATOM    796  P     U    26      45.801  34.972  59.506  1.00  0.00           P  
ATOM    797  OP1   U    26      45.206  34.280  60.689  1.00  0.00           O  
ATOM    798  OP2   U    26      44.992  35.328  58.384  1.00  0.00           O  
ATOM    799  O5'   U    26      46.415  36.433  60.087  1.00  0.00           O  
ATOM    800  C5'   U    26      47.343  36.290  61.098  1.00  0.00           C  
ATOM    801  H5'   U    26      48.053  35.504  60.841  1.00  0.00           H  
ATOM    802 H5''   U    26      46.767  36.058  61.994  1.00  0.00           H  
ATOM    803  C4'   U    26      48.153  37.554  61.358  1.00  0.00           C  
ATOM    804  H4'   U    26      48.540  37.430  62.369  1.00  0.00           H  
ATOM    805  O4'   U    26      49.170  37.763  60.507  1.00  0.00           O  
ATOM    806  C1'   U    26      49.527  39.154  60.357  1.00  0.00           C  
ATOM    807  H1'   U    26      50.554  39.358  60.662  1.00  0.00           H  
ATOM    808  N1    U    26      49.328  39.572  58.926  1.00  0.00           N  
ATOM    809  C6    U    26      48.552  38.871  58.035  1.00  0.00           C  
ATOM    810  H6    U    26      47.849  38.084  58.267  1.00  0.00           H  
ATOM    811  C5    U    26      48.358  39.378  56.738  1.00  0.00           C  
ATOM    812  H5    U    26      47.686  38.864  56.066  1.00  0.00           H  
ATOM    813  C4    U    26      49.001  40.594  56.305  1.00  0.00           C  
ATOM    814  O4    U    26      48.953  41.088  55.212  1.00  0.00           O  
ATOM    815  N3    U    26      49.851  41.172  57.196  1.00  0.00           N  
ATOM    816  H3    U    26      50.378  41.910  56.751  1.00  0.00           H  
ATOM    817  C2    U    26      50.003  40.781  58.553  1.00  0.00           C  
ATOM    818  O2    U    26      50.669  41.477  59.290  1.00  0.00           O  
ATOM    819  C3'   U    26      47.314  38.826  61.361  1.00  0.00           C  
ATOM    820  H3'   U    26      46.758  38.848  60.423  1.00  0.00           H  
ATOM    821  C2'   U    26      48.453  39.866  61.283  1.00  0.00           C  
ATOM    822  H2'   U    26      48.179  40.775  60.749  1.00  0.00           H  
ATOM    823  O2'   U    26      49.211  40.087  62.420  1.00  0.00           O  
ATOM    824 HO2'   U    26      48.623  39.858  63.143  1.00  0.00           H  
ATOM    825  O3'   U    26      46.454  39.106  62.532  1.00  0.00           O  
ATOM    826  P     A    27      45.261  40.107  62.381  1.00  0.00           P  
ATOM    827  OP1   A    27      44.423  39.925  63.572  1.00  0.00           O  
ATOM    828  OP2   A    27      44.626  39.866  61.104  1.00  0.00           O  
ATOM    829  O5'   A    27      45.699  41.591  62.456  1.00  0.00           O  
ATOM    830  C5'   A    27      46.416  42.039  63.603  1.00  0.00           C  
ATOM    831  H5'   A    27      47.201  41.302  63.769  1.00  0.00           H  
ATOM    832 H5''   A    27      45.659  42.055  64.387  1.00  0.00           H  
ATOM    833  C4'   A    27      47.206  43.358  63.382  1.00  0.00           C  
ATOM    834  H4'   A    27      47.654  43.717  64.309  1.00  0.00           H  
ATOM    835  O4'   A    27      48.224  43.176  62.380  1.00  0.00           O  
ATOM    836  C1'   A    27      48.261  44.340  61.604  1.00  0.00           C  
ATOM    837  H1'   A    27      49.268  44.757  61.599  1.00  0.00           H  
ATOM    838  N9    A    27      47.896  43.921  60.256  1.00  0.00           N  
ATOM    839  C8    A    27      47.012  42.964  59.848  1.00  0.00           C  
ATOM    840  H8    A    27      46.515  42.299  60.538  1.00  0.00           H  
ATOM    841  N7    A    27      46.762  42.873  58.561  1.00  0.00           N  
ATOM    842  C5    A    27      47.568  43.871  58.054  1.00  0.00           C  
ATOM    843  C6    A    27      47.926  44.414  56.735  1.00  0.00           C  
ATOM    844  N6    A    27      47.477  44.032  55.562  1.00  0.00           N  
ATOM    845  H61   A    27      47.773  44.543  54.743  1.00  0.00           H  
ATOM    846  H62   A    27      47.019  43.142  55.697  1.00  0.00           H  
ATOM    847  N1    A    27      48.748  45.400  56.593  1.00  0.00           N  
ATOM    848  C2    A    27      49.321  45.918  57.684  1.00  0.00           C  
ATOM    849  H2    A    27      49.950  46.780  57.517  1.00  0.00           H  
ATOM    850  N3    A    27      49.139  45.517  58.928  1.00  0.00           N  
ATOM    851  C4    A    27      48.206  44.541  59.048  1.00  0.00           C  
ATOM    852  C3'   A    27      46.304  44.528  63.065  1.00  0.00           C  
ATOM    853  H3'   A    27      45.441  44.279  62.448  1.00  0.00           H  
ATOM    854  C2'   A    27      47.305  45.338  62.266  1.00  0.00           C  
ATOM    855  H2'   A    27      46.743  45.944  61.555  1.00  0.00           H  
ATOM    856  O2'   A    27      48.052  46.270  63.103  1.00  0.00           O  
ATOM    857 HO2'   A    27      47.710  46.215  63.998  1.00  0.00           H  
ATOM    858  O3'   A    27      45.950  45.163  64.318  1.00  0.00           O  
ATOM    859  P     C    28      44.487  45.672  64.701  1.00  0.00           P  
ATOM    860  OP1   C    28      44.532  45.886  66.150  1.00  0.00           O  
ATOM    861  OP2   C    28      43.514  44.714  64.102  1.00  0.00           O  
ATOM    862  O5'   C    28      44.316  47.036  63.909  1.00  0.00           O  
ATOM    863  C5'   C    28      44.852  48.188  64.498  1.00  0.00           C  
ATOM    864  H5'   C    28      45.758  47.910  65.037  1.00  0.00           H  
ATOM    865 H5''   C    28      44.102  48.521  65.215  1.00  0.00           H  
ATOM    866  C4'   C    28      45.133  49.357  63.522  1.00  0.00           C  
ATOM    867  H4'   C    28      45.500  50.126  64.201  1.00  0.00           H  
ATOM    868  O4'   C    28      46.083  48.916  62.533  1.00  0.00           O  
ATOM    869  C1'   C    28      45.810  49.680  61.334  1.00  0.00           C  
ATOM    870  H1'   C    28      46.679  50.299  61.112  1.00  0.00           H  
ATOM    871  N1    C    28      45.495  48.754  60.170  1.00  0.00           N  
ATOM    872  C6    C    28      44.905  47.467  60.396  1.00  0.00           C  
ATOM    873  H6    C    28      44.584  47.268  61.408  1.00  0.00           H  
ATOM    874  C5    C    28      44.815  46.549  59.381  1.00  0.00           C  
ATOM    875  H5    C    28      44.258  45.633  59.515  1.00  0.00           H  
ATOM    876  C4    C    28      45.324  47.020  58.043  1.00  0.00           C  
ATOM    877  N4    C    28      45.110  46.331  57.029  1.00  0.00           N  
ATOM    878  H41   C    28      44.596  45.477  57.190  1.00  0.00           H  
ATOM    879  H42   C    28      45.242  46.751  56.120  1.00  0.00           H  
ATOM    880  N3    C    28      45.756  48.232  57.851  1.00  0.00           N  
ATOM    881  C2    C    28      45.949  49.097  58.891  1.00  0.00           C  
ATOM    882  O2    C    28      46.435  50.240  58.731  1.00  0.00           O  
ATOM    883  C3'   C    28      43.905  49.926  62.795  1.00  0.00           C  
ATOM    884  H3'   C    28      43.280  49.082  62.502  1.00  0.00           H  
ATOM    885  C2'   C    28      44.625  50.598  61.611  1.00  0.00           C  
ATOM    886  H2'   C    28      43.958  50.738  60.761  1.00  0.00           H  
ATOM    887  O2'   C    28      45.053  51.882  61.985  1.00  0.00           O  
ATOM    888 HO2'   C    28      44.493  52.064  62.744  1.00  0.00           H  
ATOM    889  O3'   C    28      43.155  50.721  63.646  1.00  0.00           O  
ATOM    890  P     A    29      41.590  51.044  63.468  1.00  0.00           P  
ATOM    891  OP1   A    29      41.153  51.929  64.583  1.00  0.00           O  
ATOM    892  OP2   A    29      40.876  49.781  63.126  1.00  0.00           O  
ATOM    893  O5'   A    29      41.570  51.818  62.028  1.00  0.00           O  
ATOM    894  C5'   A    29      41.985  53.139  61.825  1.00  0.00           C  
ATOM    895  H5'   A    29      43.005  53.310  62.170  1.00  0.00           H  
ATOM    896 H5''   A    29      41.404  53.828  62.438  1.00  0.00           H  
ATOM    897  C4'   A    29      41.667  53.596  60.436  1.00  0.00           C  
ATOM    898  H4'   A    29      41.929  54.629  60.208  1.00  0.00           H  
ATOM    899  O4'   A    29      42.530  52.876  59.513  1.00  0.00           O  
ATOM    900  C1'   A    29      41.783  52.697  58.242  1.00  0.00           C  
ATOM    901  H1'   A    29      42.262  53.156  57.377  1.00  0.00           H  
ATOM    902  N9    A    29      41.754  51.230  58.042  1.00  0.00           N  
ATOM    903  C8    A    29      41.842  50.145  58.866  1.00  0.00           C  
ATOM    904  H8    A    29      41.750  50.332  59.925  1.00  0.00           H  
ATOM    905  N7    A    29      41.984  48.927  58.238  1.00  0.00           N  
ATOM    906  C5    A    29      42.039  49.327  56.904  1.00  0.00           C  
ATOM    907  C6    A    29      42.114  48.567  55.743  1.00  0.00           C  
ATOM    908  N6    A    29      42.121  47.291  55.700  1.00  0.00           N  
ATOM    909  H61   A    29      41.993  46.842  56.596  1.00  0.00           H  
ATOM    910  H62   A    29      42.275  46.811  54.826  1.00  0.00           H  
ATOM    911  N1    A    29      42.130  49.164  54.573  1.00  0.00           N  
ATOM    912  C2    A    29      42.096  50.484  54.533  1.00  0.00           C  
ATOM    913  H2    A    29      42.024  50.914  53.545  1.00  0.00           H  
ATOM    914  N3    A    29      41.850  51.342  55.526  1.00  0.00           N  
ATOM    915  C4    A    29      41.870  50.666  56.754  1.00  0.00           C  
ATOM    916  C3'   A    29      40.165  53.339  60.060  1.00  0.00           C  
ATOM    917  H3'   A    29      39.886  52.355  60.439  1.00  0.00           H  
ATOM    918  C2'   A    29      40.315  53.182  58.506  1.00  0.00           C  
ATOM    919  H2'   A    29      39.677  52.436  58.031  1.00  0.00           H  
ATOM    920  O2'   A    29      40.117  54.445  57.888  1.00  0.00           O  
ATOM    921 HO2'   A    29      39.404  54.244  57.277  1.00  0.00           H  
ATOM    922  O3'   A    29      39.338  54.362  60.637  1.00  0.00           O  
ATOM    923  P     C    30      37.759  54.189  60.488  1.00  0.00           P  
ATOM    924  OP1   C    30      37.287  55.473  60.912  1.00  0.00           O  
ATOM    925  OP2   C    30      37.331  52.951  61.211  1.00  0.00           O  
ATOM    926  O5'   C    30      37.302  53.939  58.994  1.00  0.00           O  
ATOM    927  C5'   C    30      36.895  55.028  58.193  1.00  0.00           C  
ATOM    928  H5'   C    30      37.655  55.807  58.131  1.00  0.00           H  
ATOM    929 H5''   C    30      36.130  55.624  58.689  1.00  0.00           H  
ATOM    930  C4'   C    30      36.566  54.567  56.770  1.00  0.00           C  
ATOM    931  H4'   C    30      36.256  55.493  56.285  1.00  0.00           H  
ATOM    932  O4'   C    30      37.667  53.989  56.163  1.00  0.00           O  
ATOM    933  C1'   C    30      37.278  52.954  55.310  1.00  0.00           C  
ATOM    934  H1'   C    30      37.549  53.186  54.280  1.00  0.00           H  
ATOM    935  N1    C    30      37.889  51.638  55.771  1.00  0.00           N  
ATOM    936  C6    C    30      37.831  51.176  57.067  1.00  0.00           C  
ATOM    937  H6    C    30      37.600  51.865  57.866  1.00  0.00           H  
ATOM    938  C5    C    30      38.165  49.919  57.409  1.00  0.00           C  
ATOM    939  H5    C    30      38.208  49.719  58.469  1.00  0.00           H  
ATOM    940  C4    C    30      38.597  49.045  56.357  1.00  0.00           C  
ATOM    941  N4    C    30      38.648  47.771  56.525  1.00  0.00           N  
ATOM    942  H41   C    30      38.687  47.451  57.482  1.00  0.00           H  
ATOM    943  H42   C    30      38.724  47.171  55.716  1.00  0.00           H  
ATOM    944  N3    C    30      38.538  49.393  55.064  1.00  0.00           N  
ATOM    945  C2    C    30      38.235  50.726  54.756  1.00  0.00           C  
ATOM    946  O2    C    30      38.220  51.084  53.575  1.00  0.00           O  
ATOM    947  C3'   C    30      35.467  53.515  56.670  1.00  0.00           C  
ATOM    948  H3'   C    30      35.654  52.834  57.500  1.00  0.00           H  
ATOM    949  C2'   C    30      35.745  52.773  55.423  1.00  0.00           C  
ATOM    950  H2'   C    30      35.471  51.719  55.471  1.00  0.00           H  
ATOM    951  O2'   C    30      35.189  53.338  54.244  1.00  0.00           O  
ATOM    952 HO2'   C    30      34.713  52.690  53.720  1.00  0.00           H  
ATOM    953  O3'   C    30      34.193  54.129  56.884  1.00  0.00           O  
ATOM    954  P     C    31      32.874  53.230  57.221  1.00  0.00           P  
ATOM    955  OP1   C    31      31.780  54.175  57.415  1.00  0.00           O  
ATOM    956  OP2   C    31      33.120  52.298  58.351  1.00  0.00           O  
ATOM    957  O5'   C    31      32.462  52.302  55.895  1.00  0.00           O  
ATOM    958  C5'   C    31      31.917  52.903  54.747  1.00  0.00           C  
ATOM    959  H5'   C    31      32.396  53.831  54.437  1.00  0.00           H  
ATOM    960 H5''   C    31      30.863  53.054  54.983  1.00  0.00           H  
ATOM    961  C4'   C    31      32.134  52.059  53.418  1.00  0.00           C  
ATOM    962  H4'   C    31      31.823  52.740  52.625  1.00  0.00           H  
ATOM    963  O4'   C    31      33.422  51.715  53.250  1.00  0.00           O  
ATOM    964  C1'   C    31      33.494  50.405  52.549  1.00  0.00           C  
ATOM    965  H1'   C    31      33.924  50.581  51.563  1.00  0.00           H  
ATOM    966  N1    C    31      34.264  49.338  53.359  1.00  0.00           N  
ATOM    967  C6    C    31      34.361  49.339  54.739  1.00  0.00           C  
ATOM    968  H6    C    31      33.976  50.192  55.278  1.00  0.00           H  
ATOM    969  C5    C    31      35.053  48.377  55.421  1.00  0.00           C  
ATOM    970  H5    C    31      35.232  48.551  56.472  1.00  0.00           H  
ATOM    971  C4    C    31      35.455  47.237  54.666  1.00  0.00           C  
ATOM    972  N4    C    31      36.021  46.243  55.248  1.00  0.00           N  
ATOM    973  H41   C    31      36.077  46.229  56.256  1.00  0.00           H  
ATOM    974  H42   C    31      36.308  45.378  54.812  1.00  0.00           H  
ATOM    975  N3    C    31      35.310  47.130  53.378  1.00  0.00           N  
ATOM    976  C2    C    31      34.792  48.187  52.692  1.00  0.00           C  
ATOM    977  O2    C    31      34.798  48.095  51.489  1.00  0.00           O  
ATOM    978  C3'   C    31      31.266  50.802  53.327  1.00  0.00           C  
ATOM    979  H3'   C    31      31.508  50.248  54.234  1.00  0.00           H  
ATOM    980  C2'   C    31      31.996  49.966  52.291  1.00  0.00           C  
ATOM    981  H2'   C    31      31.795  48.914  52.493  1.00  0.00           H  
ATOM    982  O2'   C    31      31.701  50.361  51.004  1.00  0.00           O  
ATOM    983 HO2'   C    31      30.800  50.067  50.851  1.00  0.00           H  
ATOM    984  O3'   C    31      29.888  51.091  53.146  1.00  0.00           O  
ATOM    985  P     G    32      28.904  50.261  54.002  1.00  0.00           P  
ATOM    986  OP1   G    32      27.545  50.606  53.580  1.00  0.00           O  
ATOM    987  OP2   G    32      29.265  50.463  55.413  1.00  0.00           O  
ATOM    988  O5'   G    32      29.164  48.775  53.543  1.00  0.00           O  
ATOM    989  C5'   G    32      28.560  48.331  52.289  1.00  0.00           C  
ATOM    990  H5'   G    32      28.811  49.076  51.534  1.00  0.00           H  
ATOM    991 H5''   G    32      27.474  48.384  52.360  1.00  0.00           H  
ATOM    992  C4'   G    32      28.920  46.981  51.850  1.00  0.00           C  
ATOM    993  H4'   G    32      28.375  46.832  50.918  1.00  0.00           H  
ATOM    994  O4'   G    32      30.326  46.766  51.795  1.00  0.00           O  
ATOM    995  C1'   G    32      30.617  45.421  52.015  1.00  0.00           C  
ATOM    996  H1'   G    32      31.281  44.985  51.269  1.00  0.00           H  
ATOM    997  N9    G    32      31.323  45.400  53.322  1.00  0.00           N  
ATOM    998  C8    G    32      31.374  46.368  54.368  1.00  0.00           C  
ATOM    999  H8    G    32      30.970  47.365  54.273  1.00  0.00           H  
ATOM   1000  N7    G    32      32.069  45.914  55.414  1.00  0.00           N  
ATOM   1001  C5    G    32      32.482  44.660  55.119  1.00  0.00           C  
ATOM   1002  C6    G    32      32.974  43.649  55.951  1.00  0.00           C  
ATOM   1003  O6    G    32      33.494  43.702  57.020  1.00  0.00           O  
ATOM   1004  N1    G    32      32.951  42.419  55.369  1.00  0.00           N  
ATOM   1005  H1    G    32      33.285  41.690  55.984  1.00  0.00           H  
ATOM   1006  C2    G    32      32.393  42.207  54.175  1.00  0.00           C  
ATOM   1007  N2    G    32      32.258  40.918  53.906  1.00  0.00           N  
ATOM   1008  H21   G    32      31.683  40.779  53.087  1.00  0.00           H  
ATOM   1009  H22   G    32      32.628  40.227  54.542  1.00  0.00           H  
ATOM   1010  N3    G    32      32.011  43.070  53.278  1.00  0.00           N  
ATOM   1011  C4    G    32      32.039  44.342  53.835  1.00  0.00           C  
ATOM   1012  C3'   G    32      28.442  45.863  52.769  1.00  0.00           C  
ATOM   1013  H3'   G    32      28.719  46.203  53.766  1.00  0.00           H  
ATOM   1014  C2'   G    32      29.248  44.691  52.228  1.00  0.00           C  
ATOM   1015  H2'   G    32      29.430  43.831  52.873  1.00  0.00           H  
ATOM   1016  O2'   G    32      28.902  44.207  50.946  1.00  0.00           O  
ATOM   1017 HO2'   G    32      27.946  44.228  50.862  1.00  0.00           H  
ATOM   1018  O3'   G    32      27.045  45.597  52.695  1.00  0.00           O  
ATOM   1019  P     U    33      26.326  45.110  54.059  1.00  0.00           P  
ATOM   1020  OP1   U    33      24.975  44.625  53.666  1.00  0.00           O  
ATOM   1021  OP2   U    33      26.531  46.093  55.092  1.00  0.00           O  
ATOM   1022  O5'   U    33      27.176  43.839  54.442  1.00  0.00           O  
ATOM   1023  C5'   U    33      27.126  42.591  53.636  1.00  0.00           C  
ATOM   1024  H5'   U    33      27.482  42.647  52.608  1.00  0.00           H  
ATOM   1025 H5''   U    33      26.103  42.214  53.600  1.00  0.00           H  
ATOM   1026  C4'   U    33      27.790  41.468  54.453  1.00  0.00           C  
ATOM   1027  H4'   U    33      27.778  40.595  53.801  1.00  0.00           H  
ATOM   1028  O4'   U    33      29.145  41.802  54.633  1.00  0.00           O  
ATOM   1029  C1'   U    33      29.508  41.416  55.938  1.00  0.00           C  
ATOM   1030  H1'   U    33      30.366  40.764  55.777  1.00  0.00           H  
ATOM   1031  N1    U    33      29.848  42.488  56.924  1.00  0.00           N  
ATOM   1032  C6    U    33      29.442  43.822  56.873  1.00  0.00           C  
ATOM   1033  H6    U    33      28.664  44.182  56.215  1.00  0.00           H  
ATOM   1034  C5    U    33      29.897  44.720  57.806  1.00  0.00           C  
ATOM   1035  H5    U    33      29.429  45.692  57.771  1.00  0.00           H  
ATOM   1036  C4    U    33      30.750  44.365  58.914  1.00  0.00           C  
ATOM   1037  O4    U    33      31.125  45.088  59.827  1.00  0.00           O  
ATOM   1038  N3    U    33      31.153  43.043  58.898  1.00  0.00           N  
ATOM   1039  H3    U    33      31.913  42.732  59.486  1.00  0.00           H  
ATOM   1040  C2    U    33      30.798  42.139  57.943  1.00  0.00           C  
ATOM   1041  O2    U    33      31.354  41.036  57.967  1.00  0.00           O  
ATOM   1042  C3'   U    33      27.224  41.245  55.844  1.00  0.00           C  
ATOM   1043  H3'   U    33      27.125  42.155  56.436  1.00  0.00           H  
ATOM   1044  C2'   U    33      28.367  40.503  56.454  1.00  0.00           C  
ATOM   1045  H2'   U    33      28.293  40.527  57.541  1.00  0.00           H  
ATOM   1046  O2'   U    33      28.535  39.152  55.936  1.00  0.00           O  
ATOM   1047 HO2'   U    33      27.660  38.899  55.631  1.00  0.00           H  
ATOM   1048  O3'   U    33      26.028  40.539  55.736  1.00  0.00           O  
ATOM   1049  P     G    34      25.248  39.913  56.938  1.00  0.00           P  
ATOM   1050  OP1   G    34      23.959  39.512  56.371  1.00  0.00           O  
ATOM   1051  OP2   G    34      25.295  40.809  58.123  1.00  0.00           O  
ATOM   1052  O5'   G    34      26.074  38.604  57.252  1.00  0.00           O  
ATOM   1053  C5'   G    34      25.903  37.391  56.535  1.00  0.00           C  
ATOM   1054  H5'   G    34      26.288  37.583  55.533  1.00  0.00           H  
ATOM   1055 H5''   G    34      24.844  37.137  56.524  1.00  0.00           H  
ATOM   1056  C4'   G    34      26.654  36.183  57.239  1.00  0.00           C  
ATOM   1057  H4'   G    34      26.627  35.327  56.565  1.00  0.00           H  
ATOM   1058  O4'   G    34      27.997  36.394  57.403  1.00  0.00           O  
ATOM   1059  C1'   G    34      28.430  35.789  58.644  1.00  0.00           C  
ATOM   1060  H1'   G    34      29.298  35.154  58.469  1.00  0.00           H  
ATOM   1061  N9    G    34      28.789  36.873  59.647  1.00  0.00           N  
ATOM   1062  C8    G    34      28.809  38.161  59.325  1.00  0.00           C  
ATOM   1063  H8    G    34      28.348  38.465  58.397  1.00  0.00           H  
ATOM   1064  N7    G    34      29.461  38.916  60.160  1.00  0.00           N  
ATOM   1065  C5    G    34      29.858  37.986  61.127  1.00  0.00           C  
ATOM   1066  C6    G    34      30.591  38.195  62.347  1.00  0.00           C  
ATOM   1067  O6    G    34      31.027  39.271  62.789  1.00  0.00           O  
ATOM   1068  N1    G    34      30.797  37.112  63.101  1.00  0.00           N  
ATOM   1069  H1    G    34      31.478  37.205  63.841  1.00  0.00           H  
ATOM   1070  C2    G    34      30.436  35.868  62.679  1.00  0.00           C  
ATOM   1071  N2    G    34      30.845  34.847  63.442  1.00  0.00           N  
ATOM   1072  H21   G    34      30.609  34.015  62.920  1.00  0.00           H  
ATOM   1073  H22   G    34      31.464  34.860  64.240  1.00  0.00           H  
ATOM   1074  N3    G    34      29.712  35.613  61.566  1.00  0.00           N  
ATOM   1075  C4    G    34      29.380  36.775  60.867  1.00  0.00           C  
ATOM   1076  C3'   G    34      26.095  35.764  58.591  1.00  0.00           C  
ATOM   1077  H3'   G    34      25.893  36.609  59.249  1.00  0.00           H  
ATOM   1078  C2'   G    34      27.288  34.912  59.112  1.00  0.00           C  
ATOM   1079  H2'   G    34      27.337  34.884  60.201  1.00  0.00           H  
ATOM   1080  O2'   G    34      27.463  33.605  58.585  1.00  0.00           O  
ATOM   1081 HO2'   G    34      26.613  33.270  58.289  1.00  0.00           H  
ATOM   1082  O3'   G    34      24.932  34.946  58.498  1.00  0.00           O  
ATOM   1083  P     C    35      23.704  35.179  59.380  1.00  0.00           P  
ATOM   1084  OP1   C    35      22.535  34.530  58.747  1.00  0.00           O  
ATOM   1085  OP2   C    35      23.632  36.630  59.650  1.00  0.00           O  
ATOM   1086  O5'   C    35      23.941  34.642  60.868  1.00  0.00           O  
ATOM   1087  C5'   C    35      23.991  33.248  61.152  1.00  0.00           C  
ATOM   1088  H5'   C    35      24.544  32.727  60.370  1.00  0.00           H  
ATOM   1089 H5''   C    35      23.018  32.783  61.315  1.00  0.00           H  
ATOM   1090  C4'   C    35      24.824  32.893  62.417  1.00  0.00           C  
ATOM   1091  H4'   C    35      24.871  31.810  62.528  1.00  0.00           H  
ATOM   1092  O4'   C    35      26.097  33.431  62.173  1.00  0.00           O  
ATOM   1093  C1'   C    35      26.655  33.797  63.386  1.00  0.00           C  
ATOM   1094  H1'   C    35      27.606  33.272  63.471  1.00  0.00           H  
ATOM   1095  N1    C    35      27.077  35.178  63.640  1.00  0.00           N  
ATOM   1096  C6    C    35      26.583  36.148  62.849  1.00  0.00           C  
ATOM   1097  H6    C    35      25.877  35.855  62.087  1.00  0.00           H  
ATOM   1098  C5    C    35      26.855  37.431  63.085  1.00  0.00           C  
ATOM   1099  H5    C    35      26.380  38.194  62.486  1.00  0.00           H  
ATOM   1100  C4    C    35      27.616  37.767  64.193  1.00  0.00           C  
ATOM   1101  N4    C    35      27.853  39.021  64.450  1.00  0.00           N  
ATOM   1102  H41   C    35      27.347  39.690  63.887  1.00  0.00           H  
ATOM   1103  H42   C    35      28.641  39.282  65.025  1.00  0.00           H  
ATOM   1104  N3    C    35      28.254  36.833  64.899  1.00  0.00           N  
ATOM   1105  C2    C    35      27.958  35.530  64.670  1.00  0.00           C  
ATOM   1106  O2    C    35      28.518  34.684  65.420  1.00  0.00           O  
ATOM   1107  C3'   C    35      24.313  33.346  63.791  1.00  0.00           C  
ATOM   1108  H3'   C    35      23.824  34.316  63.695  1.00  0.00           H  
ATOM   1109  C2'   C    35      25.671  33.388  64.522  1.00  0.00           C  
ATOM   1110  H2'   C    35      25.707  34.017  65.411  1.00  0.00           H  
ATOM   1111  O2'   C    35      26.266  32.195  64.951  1.00  0.00           O  
ATOM   1112 HO2'   C    35      26.285  32.005  65.892  1.00  0.00           H  
ATOM   1113  O3'   C    35      23.391  32.382  64.339  1.00  0.00           O  
ATOM   1114  P     G    36      22.566  32.670  65.658  1.00  0.00           P  
ATOM   1115  OP1   G    36      21.777  31.479  65.963  1.00  0.00           O  
ATOM   1116  OP2   G    36      21.766  33.962  65.537  1.00  0.00           O  
ATOM   1117  O5'   G    36      23.547  32.944  66.843  1.00  0.00           O  
ATOM   1118  C5'   G    36      24.101  31.764  67.444  1.00  0.00           C  
ATOM   1119  H5'   G    36      24.637  31.174  66.701  1.00  0.00           H  
ATOM   1120 H5''   G    36      23.269  31.241  67.917  1.00  0.00           H  
ATOM   1121  C4'   G    36      25.280  32.106  68.374  1.00  0.00           C  
ATOM   1122  H4'   G    36      25.761  31.182  68.696  1.00  0.00           H  
ATOM   1123  O4'   G    36      26.356  32.861  67.691  1.00  0.00           O  
ATOM   1124  C1'   G    36      26.725  33.921  68.578  1.00  0.00           C  
ATOM   1125  H1'   G    36      27.797  34.082  68.692  1.00  0.00           H  
ATOM   1126  N9    G    36      26.331  35.309  68.257  1.00  0.00           N  
ATOM   1127  C8    G    36      25.458  35.764  67.376  1.00  0.00           C  
ATOM   1128  H8    G    36      24.815  35.094  66.825  1.00  0.00           H  
ATOM   1129  N7    G    36      25.582  37.017  67.013  1.00  0.00           N  
ATOM   1130  C5    G    36      26.689  37.403  67.831  1.00  0.00           C  
ATOM   1131  C6    G    36      27.408  38.659  67.894  1.00  0.00           C  
ATOM   1132  O6    G    36      27.207  39.690  67.283  1.00  0.00           O  
ATOM   1133  N1    G    36      28.341  38.620  68.859  1.00  0.00           N  
ATOM   1134  H1    G    36      28.866  39.470  69.009  1.00  0.00           H  
ATOM   1135  C2    G    36      28.592  37.613  69.753  1.00  0.00           C  
ATOM   1136  N2    G    36      29.573  37.729  70.644  1.00  0.00           N  
ATOM   1137  H21   G    36      29.683  37.002  71.337  1.00  0.00           H  
ATOM   1138  H22   G    36      30.046  38.611  70.787  1.00  0.00           H  
ATOM   1139  N3    G    36      28.066  36.409  69.672  1.00  0.00           N  
ATOM   1140  C4    G    36      27.077  36.372  68.702  1.00  0.00           C  
ATOM   1141  C3'   G    36      24.828  32.948  69.527  1.00  0.00           C  
ATOM   1142  H3'   G    36      24.181  33.749  69.167  1.00  0.00           H  
ATOM   1143  C2'   G    36      26.147  33.525  69.897  1.00  0.00           C  
ATOM   1144  H2'   G    36      26.039  34.432  70.493  1.00  0.00           H  
ATOM   1145  O2'   G    36      27.070  32.683  70.482  1.00  0.00           O  
ATOM   1146 HO2'   G    36      26.673  32.002  71.030  1.00  0.00           H  
ATOM   1147  O3'   G    36      24.085  32.138  70.440  1.00  0.00           O  
ATOM   1148  P     G    37      22.970  32.771  71.380  1.00  0.00           P  
ATOM   1149  OP1   G    37      22.366  31.700  72.213  1.00  0.00           O  
ATOM   1150  OP2   G    37      22.087  33.577  70.546  1.00  0.00           O  
ATOM   1151  O5'   G    37      23.681  33.763  72.346  1.00  0.00           O  
ATOM   1152  C5'   G    37      24.423  33.286  73.461  1.00  0.00           C  
ATOM   1153  H5'   G    37      25.123  32.558  73.051  1.00  0.00           H  
ATOM   1154 H5''   G    37      23.770  32.895  74.240  1.00  0.00           H  
ATOM   1155  C4'   G    37      25.208  34.488  74.046  1.00  0.00           C  
ATOM   1156  H4'   G    37      25.837  34.179  74.881  1.00  0.00           H  
ATOM   1157  O4'   G    37      25.959  35.094  73.063  1.00  0.00           O  
ATOM   1158  C1'   G    37      26.178  36.448  73.396  1.00  0.00           C  
ATOM   1159  H1'   G    37      27.234  36.617  73.611  1.00  0.00           H  
ATOM   1160  N9    G    37      25.795  37.469  72.329  1.00  0.00           N  
ATOM   1161  C8    G    37      24.969  37.391  71.245  1.00  0.00           C  
ATOM   1162  H8    G    37      24.410  36.511  70.963  1.00  0.00           H  
ATOM   1163  N7    G    37      24.995  38.438  70.449  1.00  0.00           N  
ATOM   1164  C5    G    37      25.786  39.312  71.136  1.00  0.00           C  
ATOM   1165  C6    G    37      26.223  40.642  70.802  1.00  0.00           C  
ATOM   1166  O6    G    37      25.846  41.287  69.832  1.00  0.00           O  
ATOM   1167  N1    G    37      27.083  41.216  71.638  1.00  0.00           N  
ATOM   1168  H1    G    37      27.215  42.212  71.535  1.00  0.00           H  
ATOM   1169  C2    G    37      27.368  40.604  72.813  1.00  0.00           C  
ATOM   1170  N2    G    37      27.865  41.374  73.802  1.00  0.00           N  
ATOM   1171  H21   G    37      28.093  40.967  74.697  1.00  0.00           H  
ATOM   1172  H22   G    37      28.339  42.253  73.651  1.00  0.00           H  
ATOM   1173  N3    G    37      27.059  39.351  73.179  1.00  0.00           N  
ATOM   1174  C4    G    37      26.268  38.716  72.291  1.00  0.00           C  
ATOM   1175  C3'   G    37      24.356  35.658  74.521  1.00  0.00           C  
ATOM   1176  H3'   G    37      23.662  35.859  73.705  1.00  0.00           H  
ATOM   1177  C2'   G    37      25.457  36.699  74.652  1.00  0.00           C  
ATOM   1178  H2'   G    37      24.980  37.678  74.594  1.00  0.00           H  
ATOM   1179  O2'   G    37      26.260  36.621  75.813  1.00  0.00           O  
ATOM   1180 HO2'   G    37      26.920  37.311  75.712  1.00  0.00           H  
ATOM   1181  O3'   G    37      23.497  35.480  75.639  1.00  0.00           O  
ATOM   1182  P     C    38      22.158  36.277  75.784  1.00  0.00           P  
ATOM   1183  OP1   C    38      21.553  35.925  77.067  1.00  0.00           O  
ATOM   1184  OP2   C    38      21.426  36.101  74.520  1.00  0.00           O  
ATOM   1185  O5'   C    38      22.725  37.758  75.876  1.00  0.00           O  
ATOM   1186  C5'   C    38      23.323  38.101  77.164  1.00  0.00           C  
ATOM   1187  H5'   C    38      23.900  37.265  77.560  1.00  0.00           H  
ATOM   1188 H5''   C    38      22.485  38.125  77.860  1.00  0.00           H  
ATOM   1189  C4'   C    38      24.059  39.475  77.097  1.00  0.00           C  
ATOM   1190  H4'   C    38      24.652  39.616  78.001  1.00  0.00           H  
ATOM   1191  O4'   C    38      24.865  39.737  75.904  1.00  0.00           O  
ATOM   1192  C1'   C    38      24.681  41.047  75.589  1.00  0.00           C  
ATOM   1193  H1'   C    38      25.654  41.521  75.463  1.00  0.00           H  
ATOM   1194  N1    C    38      24.039  41.218  74.269  1.00  0.00           N  
ATOM   1195  C6    C    38      23.102  40.324  73.780  1.00  0.00           C  
ATOM   1196  H6    C    38      22.984  39.383  74.297  1.00  0.00           H  
ATOM   1197  C5    C    38      22.495  40.526  72.616  1.00  0.00           C  
ATOM   1198  H5    C    38      21.773  39.825  72.223  1.00  0.00           H  
ATOM   1199  C4    C    38      22.881  41.697  71.891  1.00  0.00           C  
ATOM   1200  N4    C    38      22.351  41.884  70.738  1.00  0.00           N  
ATOM   1201  H41   C    38      22.662  42.729  70.280  1.00  0.00           H  
ATOM   1202  H42   C    38      21.674  41.253  70.334  1.00  0.00           H  
ATOM   1203  N3    C    38      23.721  42.592  72.287  1.00  0.00           N  
ATOM   1204  C2    C    38      24.278  42.424  73.549  1.00  0.00           C  
ATOM   1205  O2    C    38      25.073  43.310  73.938  1.00  0.00           O  
ATOM   1206  C3'   C    38      23.001  40.609  77.105  1.00  0.00           C  
ATOM   1207  H3'   C    38      22.242  40.324  76.376  1.00  0.00           H  
ATOM   1208  C2'   C    38      23.902  41.765  76.705  1.00  0.00           C  
ATOM   1209  H2'   C    38      23.425  42.638  76.260  1.00  0.00           H  
ATOM   1210  O2'   C    38      24.796  42.221  77.708  1.00  0.00           O  
ATOM   1211 HO2'   C    38      24.321  42.084  78.530  1.00  0.00           H  
ATOM   1212  O3'   C    38      22.428  40.871  78.394  1.00  0.00           O  
ATOM   1213  P     A    39      20.988  41.616  78.484  1.00  0.00           P  
ATOM   1214  OP1   A    39      20.732  41.693  79.931  1.00  0.00           O  
ATOM   1215  OP2   A    39      19.987  41.008  77.520  1.00  0.00           O  
ATOM   1216  O5'   A    39      21.192  43.104  78.001  1.00  0.00           O  
ATOM   1217  C5'   A    39      21.977  44.061  78.663  1.00  0.00           C  
ATOM   1218  H5'   A    39      22.936  43.543  78.679  1.00  0.00           H  
ATOM   1219 H5''   A    39      21.530  44.375  79.606  1.00  0.00           H  
ATOM   1220  C4'   A    39      22.137  45.293  77.711  1.00  0.00           C  
ATOM   1221  H4'   A    39      22.765  46.045  78.188  1.00  0.00           H  
ATOM   1222  O4'   A    39      22.825  45.003  76.514  1.00  0.00           O  
ATOM   1223  C1'   A    39      22.347  45.891  75.473  1.00  0.00           C  
ATOM   1224  H1'   A    39      23.154  46.447  74.995  1.00  0.00           H  
ATOM   1225  N9    A    39      21.701  45.109  74.433  1.00  0.00           N  
ATOM   1226  C8    A    39      21.370  43.800  74.556  1.00  0.00           C  
ATOM   1227  H8    A    39      21.578  43.208  75.435  1.00  0.00           H  
ATOM   1228  N7    A    39      20.897  43.321  73.446  1.00  0.00           N  
ATOM   1229  C5    A    39      20.934  44.384  72.590  1.00  0.00           C  
ATOM   1230  C6    A    39      20.545  44.598  71.213  1.00  0.00           C  
ATOM   1231  N6    A    39      20.029  43.679  70.386  1.00  0.00           N  
ATOM   1232  H61   A    39      19.814  42.718  70.610  1.00  0.00           H  
ATOM   1233  H62   A    39      19.661  44.090  69.540  1.00  0.00           H  
ATOM   1234  N1    A    39      20.506  45.845  70.736  1.00  0.00           N  
ATOM   1235  C2    A    39      20.854  46.897  71.443  1.00  0.00           C  
ATOM   1236  H2    A    39      20.744  47.879  71.006  1.00  0.00           H  
ATOM   1237  N3    A    39      21.324  46.839  72.661  1.00  0.00           N  
ATOM   1238  C4    A    39      21.358  45.558  73.198  1.00  0.00           C  
ATOM   1239  C3'   A    39      20.778  45.915  77.320  1.00  0.00           C  
ATOM   1240  H3'   A    39      20.018  45.157  77.135  1.00  0.00           H  
ATOM   1241  C2'   A    39      21.227  46.766  76.111  1.00  0.00           C  
ATOM   1242  H2'   A    39      20.372  46.854  75.441  1.00  0.00           H  
ATOM   1243  O2'   A    39      21.710  47.993  76.552  1.00  0.00           O  
ATOM   1244 HO2'   A    39      21.113  48.295  77.240  1.00  0.00           H  
ATOM   1245  O3'   A    39      20.274  46.895  78.311  1.00  0.00           O  
ATOM   1246  P     C    40      18.688  47.040  78.474  1.00  0.00           P  
ATOM   1247  OP1   C    40      18.424  47.972  79.581  1.00  0.00           O  
ATOM   1248  OP2   C    40      18.076  45.730  78.516  1.00  0.00           O  
ATOM   1249  O5'   C    40      18.326  47.737  77.094  1.00  0.00           O  
ATOM   1250  C5'   C    40      18.316  49.191  77.031  1.00  0.00           C  
ATOM   1251  H5'   C    40      19.317  49.555  77.267  1.00  0.00           H  
ATOM   1252 H5''   C    40      17.588  49.616  77.721  1.00  0.00           H  
ATOM   1253  C4'   C    40      18.086  49.582  75.504  1.00  0.00           C  
ATOM   1254  H4'   C    40      18.219  50.624  75.214  1.00  0.00           H  
ATOM   1255  O4'   C    40      18.920  48.761  74.524  1.00  0.00           O  
ATOM   1256  C1'   C    40      18.094  48.588  73.358  1.00  0.00           C  
ATOM   1257  H1'   C    40      18.585  48.798  72.408  1.00  0.00           H  
ATOM   1258  N1    C    40      17.657  47.136  73.148  1.00  0.00           N  
ATOM   1259  C6    C    40      17.931  46.163  74.053  1.00  0.00           C  
ATOM   1260  H6    C    40      18.424  46.386  74.987  1.00  0.00           H  
ATOM   1261  C5    C    40      17.687  44.880  73.770  1.00  0.00           C  
ATOM   1262  H5    C    40      17.933  44.129  74.506  1.00  0.00           H  
ATOM   1263  C4    C    40      17.200  44.537  72.516  1.00  0.00           C  
ATOM   1264  N4    C    40      17.244  43.335  72.116  1.00  0.00           N  
ATOM   1265  H41   C    40      17.583  42.568  72.679  1.00  0.00           H  
ATOM   1266  H42   C    40      16.703  43.171  71.279  1.00  0.00           H  
ATOM   1267  N3    C    40      16.889  45.427  71.607  1.00  0.00           N  
ATOM   1268  C2    C    40      17.108  46.759  71.925  1.00  0.00           C  
ATOM   1269  O2    C    40      16.764  47.599  71.121  1.00  0.00           O  
ATOM   1270  C3'   C    40      16.698  49.201  75.074  1.00  0.00           C  
ATOM   1271  H3'   C    40      16.538  48.164  75.370  1.00  0.00           H  
ATOM   1272  C2'   C    40      16.786  49.386  73.513  1.00  0.00           C  
ATOM   1273  H2'   C    40      15.860  49.142  72.993  1.00  0.00           H  
ATOM   1274  O2'   C    40      16.999  50.784  73.023  1.00  0.00           O  
ATOM   1275 HO2'   C    40      16.454  51.397  73.523  1.00  0.00           H  
ATOM   1276  O3'   C    40      15.765  50.068  75.700  1.00  0.00           O  
ATOM   1277  P     A    41      14.255  49.581  75.906  1.00  0.00           P  
ATOM   1278  OP1   A    41      13.528  50.623  76.681  1.00  0.00           O  
ATOM   1279  OP2   A    41      14.215  48.157  76.339  1.00  0.00           O  
ATOM   1280  O5'   A    41      13.570  49.471  74.540  1.00  0.00           O  
ATOM   1281  C5'   A    41      13.389  50.575  73.696  1.00  0.00           C  
ATOM   1282  H5'   A    41      14.348  51.076  73.567  1.00  0.00           H  
ATOM   1283 H5''   A    41      12.684  51.252  74.179  1.00  0.00           H  
ATOM   1284  C4'   A    41      12.824  50.161  72.332  1.00  0.00           C  
ATOM   1285  H4'   A    41      12.517  51.052  71.785  1.00  0.00           H  
ATOM   1286  O4'   A    41      13.651  49.453  71.434  1.00  0.00           O  
ATOM   1287  C1'   A    41      12.938  48.366  70.884  1.00  0.00           C  
ATOM   1288  H1'   A    41      12.970  48.348  69.794  1.00  0.00           H  
ATOM   1289  N9    A    41      13.385  47.059  71.350  1.00  0.00           N  
ATOM   1290  C8    A    41      13.929  46.554  72.532  1.00  0.00           C  
ATOM   1291  H8    A    41      14.097  47.211  73.373  1.00  0.00           H  
ATOM   1292  N7    A    41      13.982  45.243  72.671  1.00  0.00           N  
ATOM   1293  C5    A    41      13.503  44.847  71.415  1.00  0.00           C  
ATOM   1294  C6    A    41      13.449  43.605  70.757  1.00  0.00           C  
ATOM   1295  N6    A    41      13.977  42.517  71.272  1.00  0.00           N  
ATOM   1296  H61   A    41      14.027  42.523  72.281  1.00  0.00           H  
ATOM   1297  H62   A    41      13.956  41.673  70.719  1.00  0.00           H  
ATOM   1298  N1    A    41      12.992  43.494  69.576  1.00  0.00           N  
ATOM   1299  C2    A    41      12.513  44.609  69.009  1.00  0.00           C  
ATOM   1300  H2    A    41      12.040  44.457  68.049  1.00  0.00           H  
ATOM   1301  N3    A    41      12.564  45.911  69.440  1.00  0.00           N  
ATOM   1302  C4    A    41      13.120  45.934  70.676  1.00  0.00           C  
ATOM   1303  C3'   A    41      11.576  49.336  72.628  1.00  0.00           C  
ATOM   1304  H3'   A    41      11.798  48.558  73.359  1.00  0.00           H  
ATOM   1305  C2'   A    41      11.480  48.628  71.257  1.00  0.00           C  
ATOM   1306  H2'   A    41      10.880  47.720  71.297  1.00  0.00           H  
ATOM   1307  O2'   A    41      11.056  49.582  70.291  1.00  0.00           O  
ATOM   1308 HO2'   A    41      10.569  50.250  70.779  1.00  0.00           H  
ATOM   1309  O3'   A    41      10.443  50.112  72.862  1.00  0.00           O  
ATOM   1310  P     G    42       9.279  49.373  73.650  1.00  0.00           P  
ATOM   1311  OP1   G    42       8.324  50.375  74.087  1.00  0.00           O  
ATOM   1312  OP2   G    42       9.881  48.421  74.578  1.00  0.00           O  
ATOM   1313  O5'   G    42       8.536  48.453  72.538  1.00  0.00           O  
ATOM   1314  C5'   G    42       7.712  48.934  71.422  1.00  0.00           C  
ATOM   1315  H5'   G    42       8.299  49.744  70.990  1.00  0.00           H  
ATOM   1316 H5''   G    42       6.724  49.267  71.739  1.00  0.00           H  
ATOM   1317  C4'   G    42       7.523  47.937  70.280  1.00  0.00           C  
ATOM   1318  H4'   G    42       7.224  48.511  69.403  1.00  0.00           H  
ATOM   1319  O4'   G    42       8.765  47.397  70.013  1.00  0.00           O  
ATOM   1320  C1'   G    42       8.545  46.093  69.508  1.00  0.00           C  
ATOM   1321  H1'   G    42       8.905  46.135  68.479  1.00  0.00           H  
ATOM   1322  N9    G    42       9.285  45.065  70.277  1.00  0.00           N  
ATOM   1323  C8    G    42       9.893  45.137  71.550  1.00  0.00           C  
ATOM   1324  H8    G    42      10.034  46.066  72.081  1.00  0.00           H  
ATOM   1325  N7    G    42      10.329  43.991  72.034  1.00  0.00           N  
ATOM   1326  C5    G    42       9.966  43.089  71.029  1.00  0.00           C  
ATOM   1327  C6    G    42      10.269  41.755  70.743  1.00  0.00           C  
ATOM   1328  O6    G    42      10.955  41.006  71.402  1.00  0.00           O  
ATOM   1329  N1    G    42       9.681  41.153  69.617  1.00  0.00           N  
ATOM   1330  H1    G    42      10.139  40.270  69.444  1.00  0.00           H  
ATOM   1331  C2    G    42       9.121  41.917  68.604  1.00  0.00           C  
ATOM   1332  N2    G    42       8.825  41.291  67.469  1.00  0.00           N  
ATOM   1333  H21   G    42       8.388  41.789  66.707  1.00  0.00           H  
ATOM   1334  H22   G    42       8.859  40.283  67.512  1.00  0.00           H  
ATOM   1335  N3    G    42       9.000  43.198  68.771  1.00  0.00           N  
ATOM   1336  C4    G    42       9.417  43.761  69.948  1.00  0.00           C  
ATOM   1337  C3'   G    42       6.590  46.821  70.678  1.00  0.00           C  
ATOM   1338  H3'   G    42       6.881  46.456  71.663  1.00  0.00           H  
ATOM   1339  C2'   G    42       7.015  45.871  69.580  1.00  0.00           C  
ATOM   1340  H2'   G    42       6.730  44.871  69.908  1.00  0.00           H  
ATOM   1341  O2'   G    42       6.480  46.206  68.265  1.00  0.00           O  
ATOM   1342 HO2'   G    42       5.527  46.094  68.272  1.00  0.00           H  
ATOM   1343  O3'   G    42       5.214  47.203  70.714  1.00  0.00           O  
ATOM   1344  P     G    43       4.194  46.467  71.720  1.00  0.00           P  
ATOM   1345  OP1   G    43       4.967  46.333  73.027  1.00  0.00           O  
ATOM   1346  OP2   G    43       2.977  47.265  71.761  1.00  0.00           O  
ATOM   1347  O5'   G    43       3.985  45.029  71.096  1.00  0.00           O  
ATOM   1348  C5'   G    43       3.067  44.838  69.998  1.00  0.00           C  
ATOM   1349  H5'   G    43       3.291  45.611  69.263  1.00  0.00           H  
ATOM   1350 H5''   G    43       2.029  44.789  70.328  1.00  0.00           H  
ATOM   1351  C4'   G    43       3.262  43.425  69.450  1.00  0.00           C  
ATOM   1352  H4'   G    43       2.638  43.482  68.558  1.00  0.00           H  
ATOM   1353  O4'   G    43       4.668  43.151  69.108  1.00  0.00           O  
ATOM   1354  C1'   G    43       4.886  41.779  69.387  1.00  0.00           C  
ATOM   1355  H1'   G    43       5.306  41.277  68.515  1.00  0.00           H  
ATOM   1356  N9    G    43       5.700  41.517  70.552  1.00  0.00           N  
ATOM   1357  C8    G    43       6.070  42.316  71.594  1.00  0.00           C  
ATOM   1358  H8    G    43       5.664  43.286  71.840  1.00  0.00           H  
ATOM   1359  N7    G    43       7.064  41.828  72.264  1.00  0.00           N  
ATOM   1360  C5    G    43       7.324  40.578  71.762  1.00  0.00           C  
ATOM   1361  C6    G    43       8.142  39.471  72.185  1.00  0.00           C  
ATOM   1362  O6    G    43       8.963  39.384  73.099  1.00  0.00           O  
ATOM   1363  N1    G    43       7.902  38.287  71.438  1.00  0.00           N  
ATOM   1364  H1    G    43       8.541  37.511  71.540  1.00  0.00           H  
ATOM   1365  C2    G    43       7.083  38.230  70.383  1.00  0.00           C  
ATOM   1366  N2    G    43       7.048  37.119  69.686  1.00  0.00           N  
ATOM   1367  H21   G    43       6.406  37.090  68.907  1.00  0.00           H  
ATOM   1368  H22   G    43       7.460  36.316  70.139  1.00  0.00           H  
ATOM   1369  N3    G    43       6.327  39.197  69.924  1.00  0.00           N  
ATOM   1370  C4    G    43       6.519  40.366  70.640  1.00  0.00           C  
ATOM   1371  C3'   G    43       2.765  42.369  70.364  1.00  0.00           C  
ATOM   1372  H3'   G    43       3.036  42.714  71.362  1.00  0.00           H  
ATOM   1373  C2'   G    43       3.528  41.164  69.695  1.00  0.00           C  
ATOM   1374  H2'   G    43       3.532  40.381  70.453  1.00  0.00           H  
ATOM   1375  O2'   G    43       2.874  40.727  68.504  1.00  0.00           O  
ATOM   1376 HO2'   G    43       2.731  41.485  67.933  1.00  0.00           H  
ATOM   1377  O3'   G    43       1.355  42.259  70.191  1.00  0.00           O  
ATOM   1378  P     C    44       0.514  41.589  71.338  1.00  0.00           P  
ATOM   1379  OP1   C    44      -0.845  41.660  70.801  1.00  0.00           O  
ATOM   1380  OP2   C    44       0.818  42.222  72.630  1.00  0.00           O  
ATOM   1381  O5'   C    44       0.942  40.031  71.466  1.00  0.00           O  
ATOM   1382  C5'   C    44       0.677  39.122  70.371  1.00  0.00           C  
ATOM   1383  H5'   C    44       1.296  39.331  69.499  1.00  0.00           H  
ATOM   1384 H5''   C    44      -0.369  39.069  70.071  1.00  0.00           H  
ATOM   1385  C4'   C    44       1.102  37.719  70.754  1.00  0.00           C  
ATOM   1386  H4'   C    44       0.853  37.049  69.930  1.00  0.00           H  
ATOM   1387  O4'   C    44       2.508  37.653  70.727  1.00  0.00           O  
ATOM   1388  C1'   C    44       2.925  36.663  71.706  1.00  0.00           C  
ATOM   1389  H1'   C    44       3.441  35.866  71.172  1.00  0.00           H  
ATOM   1390  N1    C    44       3.850  37.328  72.675  1.00  0.00           N  
ATOM   1391  C6    C    44       3.583  38.643  73.056  1.00  0.00           C  
ATOM   1392  H6    C    44       2.705  39.213  72.791  1.00  0.00           H  
ATOM   1393  C5    C    44       4.406  39.245  73.991  1.00  0.00           C  
ATOM   1394  H5    C    44       4.311  40.290  74.251  1.00  0.00           H  
ATOM   1395  C4    C    44       5.482  38.539  74.447  1.00  0.00           C  
ATOM   1396  N4    C    44       6.286  39.216  75.247  1.00  0.00           N  
ATOM   1397  H41   C    44       6.117  40.212  75.236  1.00  0.00           H  
ATOM   1398  H42   C    44       7.238  38.910  75.391  1.00  0.00           H  
ATOM   1399  N3    C    44       5.831  37.302  74.129  1.00  0.00           N  
ATOM   1400  C2    C    44       5.026  36.730  73.198  1.00  0.00           C  
ATOM   1401  O2    C    44       5.343  35.569  72.829  1.00  0.00           O  
ATOM   1402  C3'   C    44       0.619  37.262  72.111  1.00  0.00           C  
ATOM   1403  H3'   C    44       0.886  37.990  72.877  1.00  0.00           H  
ATOM   1404  C2'   C    44       1.623  36.099  72.363  1.00  0.00           C  
ATOM   1405  H2'   C    44       1.753  35.806  73.405  1.00  0.00           H  
ATOM   1406  O2'   C    44       1.238  34.967  71.614  1.00  0.00           O  
ATOM   1407 HO2'   C    44       0.297  35.035  71.433  1.00  0.00           H  
ATOM   1408  O3'   C    44      -0.721  36.798  72.137  1.00  0.00           O  
ATOM   1409  P     A    45      -1.564  37.034  73.444  1.00  0.00           P  
ATOM   1410  OP1   A    45      -2.859  36.252  73.282  1.00  0.00           O  
ATOM   1411  OP2   A    45      -1.602  38.487  73.708  1.00  0.00           O  
ATOM   1412  O5'   A    45      -0.887  36.219  74.564  1.00  0.00           O  
ATOM   1413  C5'   A    45      -1.076  34.783  74.804  1.00  0.00           C  
ATOM   1414  H5'   A    45      -0.704  34.370  73.866  1.00  0.00           H  
ATOM   1415 H5''   A    45      -2.104  34.431  74.894  1.00  0.00           H  
ATOM   1416  C4'   A    45      -0.205  34.111  75.823  1.00  0.00           C  
ATOM   1417  H4'   A    45      -0.425  33.048  75.727  1.00  0.00           H  
ATOM   1418  O4'   A    45       1.152  34.329  75.657  1.00  0.00           O  
ATOM   1419  C1'   A    45       1.742  34.726  76.842  1.00  0.00           C  
ATOM   1420  H1'   A    45       2.625  34.133  77.077  1.00  0.00           H  
ATOM   1421  N9    A    45       2.095  36.185  76.891  1.00  0.00           N  
ATOM   1422  C8    A    45       1.273  37.239  76.711  1.00  0.00           C  
ATOM   1423  H8    A    45       0.243  37.114  76.409  1.00  0.00           H  
ATOM   1424  N7    A    45       1.859  38.396  76.960  1.00  0.00           N  
ATOM   1425  C5    A    45       3.173  38.095  77.261  1.00  0.00           C  
ATOM   1426  C6    A    45       4.281  38.876  77.781  1.00  0.00           C  
ATOM   1427  N6    A    45       4.177  40.168  78.041  1.00  0.00           N  
ATOM   1428  H61   A    45       3.364  40.661  77.702  1.00  0.00           H  
ATOM   1429  H62   A    45       5.024  40.687  78.224  1.00  0.00           H  
ATOM   1430  N1    A    45       5.355  38.204  78.239  1.00  0.00           N  
ATOM   1431  C2    A    45       5.377  36.904  78.150  1.00  0.00           C  
ATOM   1432  H2    A    45       6.310  36.423  78.402  1.00  0.00           H  
ATOM   1433  N3    A    45       4.381  36.050  77.770  1.00  0.00           N  
ATOM   1434  C4    A    45       3.323  36.725  77.354  1.00  0.00           C  
ATOM   1435  C3'   A    45      -0.595  34.439  77.139  1.00  0.00           C  
ATOM   1436  H3'   A    45      -0.840  35.501  77.122  1.00  0.00           H  
ATOM   1437  C2'   A    45       0.724  34.458  77.945  1.00  0.00           C  
ATOM   1438  H2'   A    45       0.705  35.236  78.709  1.00  0.00           H  
ATOM   1439  O2'   A    45       0.984  33.164  78.503  1.00  0.00           O  
ATOM   1440 HO2'   A    45       0.504  33.230  79.332  1.00  0.00           H  
ATOM   1441  O3'   A    45      -1.751  33.693  77.672  1.00  0.00           O  
ATOM   1442  P     C    46      -2.415  34.295  79.108  1.00  0.00           P  
ATOM   1443  OP1   C    46      -3.763  33.673  79.212  1.00  0.00           O  
ATOM   1444  OP2   C    46      -2.273  35.742  79.138  1.00  0.00           O  
ATOM   1445  O5'   C    46      -1.472  33.701  80.284  1.00  0.00           O  
ATOM   1446  C5'   C    46      -1.689  32.328  80.527  1.00  0.00           C  
ATOM   1447  H5'   C    46      -1.610  31.787  79.584  1.00  0.00           H  
ATOM   1448 H5''   C    46      -2.609  32.208  81.099  1.00  0.00           H  
ATOM   1449  C4'   C    46      -0.630  31.779  81.468  1.00  0.00           C  
ATOM   1450  H4'   C    46      -0.718  30.693  81.450  1.00  0.00           H  
ATOM   1451  O4'   C    46       0.577  32.097  80.949  1.00  0.00           O  
ATOM   1452  C1'   C    46       1.536  31.884  81.994  1.00  0.00           C  
ATOM   1453  H1'   C    46       1.861  30.844  81.953  1.00  0.00           H  
ATOM   1454  N1    C    46       2.695  32.788  81.774  1.00  0.00           N  
ATOM   1455  C6    C    46       3.808  32.232  81.228  1.00  0.00           C  
ATOM   1456  H6    C    46       3.889  31.161  81.118  1.00  0.00           H  
ATOM   1457  C5    C    46       4.816  33.036  80.817  1.00  0.00           C  
ATOM   1458  H5    C    46       5.700  32.608  80.367  1.00  0.00           H  
ATOM   1459  C4    C    46       4.767  34.430  81.105  1.00  0.00           C  
ATOM   1460  N4    C    46       5.792  35.190  81.033  1.00  0.00           N  
ATOM   1461  H41   C    46       6.610  34.667  80.757  1.00  0.00           H  
ATOM   1462  H42   C    46       5.735  36.198  81.003  1.00  0.00           H  
ATOM   1463  N3    C    46       3.666  34.985  81.511  1.00  0.00           N  
ATOM   1464  C2    C    46       2.630  34.176  81.834  1.00  0.00           C  
ATOM   1465  O2    C    46       1.662  34.771  82.079  1.00  0.00           O  
ATOM   1466  C3'   C    46      -0.661  32.450  82.836  1.00  0.00           C  
ATOM   1467  H3'   C    46      -0.683  33.532  82.708  1.00  0.00           H  
ATOM   1468  C2'   C    46       0.789  32.139  83.178  1.00  0.00           C  
ATOM   1469  H2'   C    46       1.202  33.043  83.626  1.00  0.00           H  
ATOM   1470  O2'   C    46       0.794  31.120  84.143  1.00  0.00           O  
ATOM   1471 HO2'   C    46       0.110  31.231  84.807  1.00  0.00           H  
ATOM   1472  O3'   C    46      -1.737  32.247  83.763  1.00  0.00           O  
ATOM   1473  P     U    47      -1.757  32.860  85.188  1.00  0.00           P  
ATOM   1474  OP1   U    47      -3.056  33.464  85.544  1.00  0.00           O  
ATOM   1475  OP2   U    47      -1.163  31.764  86.003  1.00  0.00           O  
ATOM   1476  O5'   U    47      -0.642  34.016  85.211  1.00  0.00           O  
ATOM   1477  C5'   U    47      -0.844  35.332  84.639  1.00  0.00           C  
ATOM   1478  H5'   U    47      -1.863  35.435  84.267  1.00  0.00           H  
ATOM   1479 H5''   U    47      -0.168  35.367  83.785  1.00  0.00           H  
ATOM   1480  C4'   U    47      -0.527  36.463  85.677  1.00  0.00           C  
ATOM   1481  H4'   U    47      -0.830  37.433  85.282  1.00  0.00           H  
ATOM   1482  O4'   U    47      -1.389  36.465  86.865  1.00  0.00           O  
ATOM   1483  C1'   U    47      -0.563  36.456  88.018  1.00  0.00           C  
ATOM   1484  H1'   U    47      -0.405  37.491  88.321  1.00  0.00           H  
ATOM   1485  N1    U    47      -1.190  35.771  89.103  1.00  0.00           N  
ATOM   1486  C6    U    47      -1.858  34.569  88.962  1.00  0.00           C  
ATOM   1487  H6    U    47      -2.051  34.131  87.994  1.00  0.00           H  
ATOM   1488  C5    U    47      -2.240  33.825  90.062  1.00  0.00           C  
ATOM   1489  H5    U    47      -2.806  32.909  89.980  1.00  0.00           H  
ATOM   1490  C4    U    47      -1.900  34.269  91.354  1.00  0.00           C  
ATOM   1491  O4    U    47      -2.050  33.520  92.349  1.00  0.00           O  
ATOM   1492  N3    U    47      -1.397  35.545  91.478  1.00  0.00           N  
ATOM   1493  H3    U    47      -1.088  35.856  92.388  1.00  0.00           H  
ATOM   1494  C2    U    47      -0.995  36.274  90.360  1.00  0.00           C  
ATOM   1495  O2    U    47      -0.474  37.350  90.590  1.00  0.00           O  
ATOM   1496  C3'   U    47       0.934  36.428  86.181  1.00  0.00           C  
ATOM   1497  H3'   U    47       1.618  35.915  85.507  1.00  0.00           H  
ATOM   1498  C2'   U    47       0.749  35.823  87.589  1.00  0.00           C  
ATOM   1499  H2'   U    47       0.578  34.752  87.483  1.00  0.00           H  
ATOM   1500  O2'   U    47       1.747  36.076  88.504  1.00  0.00           O  
ATOM   1501 HO2'   U    47       2.332  35.328  88.361  1.00  0.00           H  
ATOM   1502  O3'   U    47       1.416  37.751  86.246  1.00  0.00           O  
ATOM   1503  P     A    48       2.143  38.360  85.029  1.00  0.00           P  
ATOM   1504  OP1   A    48       2.366  39.785  85.162  1.00  0.00           O  
ATOM   1505  OP2   A    48       1.367  37.892  83.816  1.00  0.00           O  
ATOM   1506  O5'   A    48       3.616  37.813  84.860  1.00  0.00           O  
ATOM   1507  C5'   A    48       4.726  38.264  85.787  1.00  0.00           C  
ATOM   1508  H5'   A    48       4.442  38.017  86.810  1.00  0.00           H  
ATOM   1509 H5''   A    48       4.947  39.326  85.681  1.00  0.00           H  
ATOM   1510  C4'   A    48       6.017  37.411  85.660  1.00  0.00           C  
ATOM   1511  H4'   A    48       6.872  37.817  86.201  1.00  0.00           H  
ATOM   1512  O4'   A    48       5.707  36.118  86.024  1.00  0.00           O  
ATOM   1513  C1'   A    48       6.413  35.158  85.241  1.00  0.00           C  
ATOM   1514  H1'   A    48       7.095  34.597  85.881  1.00  0.00           H  
ATOM   1515  N9    A    48       5.406  34.155  84.842  1.00  0.00           N  
ATOM   1516  C8    A    48       4.084  34.227  84.948  1.00  0.00           C  
ATOM   1517  H8    A    48       3.564  35.159  85.111  1.00  0.00           H  
ATOM   1518  N7    A    48       3.417  33.104  84.839  1.00  0.00           N  
ATOM   1519  C5    A    48       4.460  32.233  84.428  1.00  0.00           C  
ATOM   1520  C6    A    48       4.519  30.865  84.095  1.00  0.00           C  
ATOM   1521  N6    A    48       3.575  29.974  84.092  1.00  0.00           N  
ATOM   1522  H61   A    48       2.627  30.312  84.177  1.00  0.00           H  
ATOM   1523  H62   A    48       3.816  28.993  84.087  1.00  0.00           H  
ATOM   1524  N1    A    48       5.678  30.261  83.858  1.00  0.00           N  
ATOM   1525  C2    A    48       6.726  31.020  83.941  1.00  0.00           C  
ATOM   1526  H2    A    48       7.632  30.533  83.611  1.00  0.00           H  
ATOM   1527  N3    A    48       6.872  32.321  84.217  1.00  0.00           N  
ATOM   1528  C4    A    48       5.685  32.874  84.436  1.00  0.00           C  
ATOM   1529  C3'   A    48       6.442  37.213  84.177  1.00  0.00           C  
ATOM   1530  H3'   A    48       5.531  37.061  83.598  1.00  0.00           H  
ATOM   1531  C2'   A    48       7.261  35.933  84.205  1.00  0.00           C  
ATOM   1532  H2'   A    48       7.248  35.426  83.241  1.00  0.00           H  
ATOM   1533  O2'   A    48       8.626  35.983  84.719  1.00  0.00           O  
ATOM   1534 HO2'   A    48       9.132  35.863  83.912  1.00  0.00           H  
ATOM   1535  O3'   A    48       7.208  38.289  83.644  1.00  0.00           O  
ATOM   1536  P     G    49       7.732  38.413  82.192  1.00  0.00           P  
ATOM   1537  OP1   G    49       8.083  39.815  81.826  1.00  0.00           O  
ATOM   1538  OP2   G    49       6.694  37.770  81.301  1.00  0.00           O  
ATOM   1539  O5'   G    49       8.981  37.543  82.112  1.00  0.00           O  
ATOM   1540  C5'   G    49      10.284  37.932  82.630  1.00  0.00           C  
ATOM   1541  H5'   G    49      10.215  38.231  83.676  1.00  0.00           H  
ATOM   1542 H5''   G    49      10.533  38.766  81.974  1.00  0.00           H  
ATOM   1543  C4'   G    49      11.359  36.842  82.542  1.00  0.00           C  
ATOM   1544  H4'   G    49      12.181  37.153  83.187  1.00  0.00           H  
ATOM   1545  O4'   G    49      10.922  35.585  83.078  1.00  0.00           O  
ATOM   1546  C1'   G    49      11.375  34.442  82.344  1.00  0.00           C  
ATOM   1547  H1'   G    49      11.920  33.815  83.048  1.00  0.00           H  
ATOM   1548  N9    G    49      10.276  33.666  81.690  1.00  0.00           N  
ATOM   1549  C8    G    49       9.024  34.110  81.404  1.00  0.00           C  
ATOM   1550  H8    G    49       8.745  35.142  81.559  1.00  0.00           H  
ATOM   1551  N7    G    49       8.260  33.209  80.921  1.00  0.00           N  
ATOM   1552  C5    G    49       9.043  32.066  80.810  1.00  0.00           C  
ATOM   1553  C6    G    49       8.780  30.709  80.402  1.00  0.00           C  
ATOM   1554  O6    G    49       7.653  30.242  80.149  1.00  0.00           O  
ATOM   1555  N1    G    49       9.924  29.934  80.457  1.00  0.00           N  
ATOM   1556  H1    G    49       9.843  28.930  80.542  1.00  0.00           H  
ATOM   1557  C2    G    49      11.161  30.334  80.828  1.00  0.00           C  
ATOM   1558  N2    G    49      11.984  29.387  81.055  1.00  0.00           N  
ATOM   1559  H21   G    49      11.756  28.409  80.945  1.00  0.00           H  
ATOM   1560  H22   G    49      12.534  29.798  81.795  1.00  0.00           H  
ATOM   1561  N3    G    49      11.420  31.595  81.205  1.00  0.00           N  
ATOM   1562  C4    G    49      10.324  32.362  81.180  1.00  0.00           C  
ATOM   1563  C3'   G    49      11.918  36.512  81.136  1.00  0.00           C  
ATOM   1564  H3'   G    49      11.092  36.477  80.426  1.00  0.00           H  
ATOM   1565  C2'   G    49      12.346  35.000  81.261  1.00  0.00           C  
ATOM   1566  H2'   G    49      12.341  34.540  80.273  1.00  0.00           H  
ATOM   1567  O2'   G    49      13.647  34.846  81.918  1.00  0.00           O  
ATOM   1568 HO2'   G    49      13.516  35.067  82.843  1.00  0.00           H  
ATOM   1569  O3'   G    49      12.899  37.369  80.697  1.00  0.00           O  
ATOM   1570  P     U    50      12.788  38.086  79.235  1.00  0.00           P  
ATOM   1571  OP1   U    50      14.015  38.918  79.172  1.00  0.00           O  
ATOM   1572  OP2   U    50      11.476  38.786  79.349  1.00  0.00           O  
ATOM   1573  O5'   U    50      12.805  36.953  78.152  1.00  0.00           O  
ATOM   1574  C5'   U    50      14.031  36.321  77.662  1.00  0.00           C  
ATOM   1575  H5'   U    50      14.646  36.111  78.537  1.00  0.00           H  
ATOM   1576 H5''   U    50      14.556  37.066  77.064  1.00  0.00           H  
ATOM   1577  C4'   U    50      13.892  34.981  76.896  1.00  0.00           C  
ATOM   1578  H4'   U    50      14.891  34.573  76.739  1.00  0.00           H  
ATOM   1579  O4'   U    50      12.995  34.252  77.733  1.00  0.00           O  
ATOM   1580  C1'   U    50      12.192  33.404  76.859  1.00  0.00           C  
ATOM   1581  H1'   U    50      12.538  32.373  76.933  1.00  0.00           H  
ATOM   1582  N1    U    50      10.810  33.408  77.408  1.00  0.00           N  
ATOM   1583  C6    U    50      10.156  34.598  77.566  1.00  0.00           C  
ATOM   1584  H6    U    50      10.660  35.549  77.647  1.00  0.00           H  
ATOM   1585  C5    U    50       8.822  34.585  77.735  1.00  0.00           C  
ATOM   1586  H5    U    50       8.272  35.478  77.994  1.00  0.00           H  
ATOM   1587  C4    U    50       8.006  33.378  77.842  1.00  0.00           C  
ATOM   1588  O4    U    50       6.741  33.314  77.936  1.00  0.00           O  
ATOM   1589  N3    U    50       8.718  32.240  77.700  1.00  0.00           N  
ATOM   1590  H3    U    50       8.190  31.408  77.920  1.00  0.00           H  
ATOM   1591  C2    U    50      10.069  32.186  77.493  1.00  0.00           C  
ATOM   1592  O2    U    50      10.681  31.126  77.461  1.00  0.00           O  
ATOM   1593  C3'   U    50      13.198  35.192  75.616  1.00  0.00           C  
ATOM   1594  H3'   U    50      12.544  36.051  75.759  1.00  0.00           H  
ATOM   1595  C2'   U    50      12.376  33.892  75.418  1.00  0.00           C  
ATOM   1596  H2'   U    50      11.407  34.043  74.942  1.00  0.00           H  
ATOM   1597  O2'   U    50      13.095  32.858  74.807  1.00  0.00           O  
ATOM   1598 HO2'   U    50      13.106  33.037  73.864  1.00  0.00           H  
ATOM   1599  O3'   U    50      14.097  35.486  74.597  1.00  0.00           O  
ATOM   1600  P     A    51      13.534  35.915  73.195  1.00  0.00           P  
ATOM   1601  OP1   A    51      14.505  36.676  72.483  1.00  0.00           O  
ATOM   1602  OP2   A    51      12.233  36.543  73.432  1.00  0.00           O  
ATOM   1603  O5'   A    51      13.255  34.578  72.390  1.00  0.00           O  
ATOM   1604  C5'   A    51      14.196  33.752  71.774  1.00  0.00           C  
ATOM   1605  H5'   A    51      15.013  33.468  72.438  1.00  0.00           H  
ATOM   1606 H5''   A    51      14.599  34.398  70.994  1.00  0.00           H  
ATOM   1607  C4'   A    51      13.475  32.566  71.138  1.00  0.00           C  
ATOM   1608  H4'   A    51      14.145  31.826  70.701  1.00  0.00           H  
ATOM   1609  O4'   A    51      12.714  31.828  72.109  1.00  0.00           O  
ATOM   1610  C1'   A    51      11.416  31.639  71.645  1.00  0.00           C  
ATOM   1611  H1'   A    51      11.428  30.719  71.060  1.00  0.00           H  
ATOM   1612  N9    A    51      10.499  31.497  72.763  1.00  0.00           N  
ATOM   1613  C8    A    51       9.542  32.343  73.316  1.00  0.00           C  
ATOM   1614  H8    A    51       9.398  33.305  72.847  1.00  0.00           H  
ATOM   1615  N7    A    51       8.764  31.785  74.270  1.00  0.00           N  
ATOM   1616  C5    A    51       9.426  30.597  74.507  1.00  0.00           C  
ATOM   1617  C6    A    51       9.174  29.492  75.397  1.00  0.00           C  
ATOM   1618  N6    A    51       8.146  29.431  76.166  1.00  0.00           N  
ATOM   1619  H61   A    51       7.428  30.134  76.061  1.00  0.00           H  
ATOM   1620  H62   A    51       7.950  28.543  76.605  1.00  0.00           H  
ATOM   1621  N1    A    51       9.976  28.371  75.415  1.00  0.00           N  
ATOM   1622  C2    A    51      10.890  28.348  74.429  1.00  0.00           C  
ATOM   1623  H2    A    51      11.527  27.478  74.485  1.00  0.00           H  
ATOM   1624  N3    A    51      11.244  29.272  73.560  1.00  0.00           N  
ATOM   1625  C4    A    51      10.434  30.379  73.624  1.00  0.00           C  
ATOM   1626  C3'   A    51      12.496  33.001  69.981  1.00  0.00           C  
ATOM   1627  H3'   A    51      12.721  34.021  69.669  1.00  0.00           H  
ATOM   1628  C2'   A    51      11.176  32.806  70.791  1.00  0.00           C  
ATOM   1629  H2'   A    51      10.905  33.669  71.400  1.00  0.00           H  
ATOM   1630  O2'   A    51       9.971  32.541  70.028  1.00  0.00           O  
ATOM   1631 HO2'   A    51      10.192  31.788  69.475  1.00  0.00           H  
ATOM   1632  O3'   A    51      12.479  32.083  68.932  1.00  0.00           O  
ATOM   1633  P     C    52      13.565  32.197  67.816  1.00  0.00           P  
ATOM   1634  OP1   C    52      13.650  30.911  67.083  1.00  0.00           O  
ATOM   1635  OP2   C    52      14.816  32.879  68.271  1.00  0.00           O  
ATOM   1636  O5'   C    52      12.773  33.319  66.872  1.00  0.00           O  
ATOM   1637  C5'   C    52      11.584  32.912  66.206  1.00  0.00           C  
ATOM   1638  H5'   C    52      11.033  32.094  66.671  1.00  0.00           H  
ATOM   1639 H5''   C    52      11.897  32.434  65.278  1.00  0.00           H  
ATOM   1640  C4'   C    52      10.664  34.010  65.620  1.00  0.00           C  
ATOM   1641  H4'   C    52      10.130  33.488  64.826  1.00  0.00           H  
ATOM   1642  O4'   C    52       9.728  34.481  66.588  1.00  0.00           O  
ATOM   1643  C1'   C    52       9.634  35.920  66.537  1.00  0.00           C  
ATOM   1644  H1'   C    52       8.603  36.275  66.552  1.00  0.00           H  
ATOM   1645  N1    C    52      10.311  36.584  67.713  1.00  0.00           N  
ATOM   1646  C6    C    52      11.164  35.910  68.565  1.00  0.00           C  
ATOM   1647  H6    C    52      11.513  34.910  68.356  1.00  0.00           H  
ATOM   1648  C5    C    52      11.613  36.459  69.710  1.00  0.00           C  
ATOM   1649  H5    C    52      12.233  35.983  70.455  1.00  0.00           H  
ATOM   1650  C4    C    52      11.101  37.746  69.990  1.00  0.00           C  
ATOM   1651  N4    C    52      11.655  38.361  70.992  1.00  0.00           N  
ATOM   1652  H41   C    52      12.310  37.914  71.618  1.00  0.00           H  
ATOM   1653  H42   C    52      11.351  39.303  71.189  1.00  0.00           H  
ATOM   1654  N3    C    52      10.355  38.468  69.184  1.00  0.00           N  
ATOM   1655  C2    C    52       9.932  37.874  68.067  1.00  0.00           C  
ATOM   1656  O2    C    52       9.209  38.517  67.277  1.00  0.00           O  
ATOM   1657  C3'   C    52      11.332  35.265  65.037  1.00  0.00           C  
ATOM   1658  H3'   C    52      12.057  35.616  65.770  1.00  0.00           H  
ATOM   1659  C2'   C    52      10.154  36.235  65.141  1.00  0.00           C  
ATOM   1660  H2'   C    52      10.562  37.245  65.151  1.00  0.00           H  
ATOM   1661  O2'   C    52       9.047  35.955  64.238  1.00  0.00           O  
ATOM   1662 HO2'   C    52       9.357  35.371  63.541  1.00  0.00           H  
ATOM   1663  O3'   C    52      11.931  35.022  63.765  1.00  0.00           O  
ATOM   1664  P     U    53      13.329  35.796  63.326  1.00  0.00           P  
ATOM   1665  OP1   U    53      13.546  35.423  61.900  1.00  0.00           O  
ATOM   1666  OP2   U    53      14.363  35.453  64.392  1.00  0.00           O  
ATOM   1667  O5'   U    53      12.858  37.326  63.382  1.00  0.00           O  
ATOM   1668  C5'   U    53      11.908  37.870  62.441  1.00  0.00           C  
ATOM   1669  H5'   U    53      11.039  37.227  62.582  1.00  0.00           H  
ATOM   1670 H5''   U    53      12.027  37.719  61.368  1.00  0.00           H  
ATOM   1671  C4'   U    53      11.626  39.295  62.722  1.00  0.00           C  
ATOM   1672  H4'   U    53      10.966  39.610  61.914  1.00  0.00           H  
ATOM   1673  O4'   U    53      11.063  39.443  63.974  1.00  0.00           O  
ATOM   1674  C1'   U    53      11.496  40.679  64.569  1.00  0.00           C  
ATOM   1675  H1'   U    53      10.621  41.244  64.892  1.00  0.00           H  
ATOM   1676  N1    U    53      12.465  40.516  65.725  1.00  0.00           N  
ATOM   1677  C6    U    53      12.925  39.294  66.093  1.00  0.00           C  
ATOM   1678  H6    U    53      12.873  38.438  65.437  1.00  0.00           H  
ATOM   1679  C5    U    53      13.376  39.099  67.394  1.00  0.00           C  
ATOM   1680  H5    U    53      13.690  38.147  67.794  1.00  0.00           H  
ATOM   1681  C4    U    53      13.447  40.216  68.314  1.00  0.00           C  
ATOM   1682  O4    U    53      13.816  40.208  69.452  1.00  0.00           O  
ATOM   1683  N3    U    53      13.041  41.353  67.798  1.00  0.00           N  
ATOM   1684  H3    U    53      13.071  42.122  68.453  1.00  0.00           H  
ATOM   1685  C2    U    53      12.565  41.606  66.564  1.00  0.00           C  
ATOM   1686  O2    U    53      11.969  42.638  66.366  1.00  0.00           O  
ATOM   1687  C3'   U    53      12.689  40.380  62.617  1.00  0.00           C  
ATOM   1688  H3'   U    53      13.655  40.119  63.048  1.00  0.00           H  
ATOM   1689  C2'   U    53      12.105  41.549  63.489  1.00  0.00           C  
ATOM   1690  H2'   U    53      12.841  42.247  63.887  1.00  0.00           H  
ATOM   1691  O2'   U    53      11.018  42.119  62.820  1.00  0.00           O  
ATOM   1692 HO2'   U    53      10.762  42.890  63.332  1.00  0.00           H  
ATOM   1693  O3'   U    53      12.902  40.630  61.214  1.00  0.00           O  
ATOM   1694  P     G    54      14.279  41.214  60.654  1.00  0.00           P  
ATOM   1695  OP1   G    54      14.022  41.531  59.272  1.00  0.00           O  
ATOM   1696  OP2   G    54      15.430  40.371  60.983  1.00  0.00           O  
ATOM   1697  O5'   G    54      14.419  42.678  61.341  1.00  0.00           O  
ATOM   1698  C5'   G    54      13.614  43.750  60.845  1.00  0.00           C  
ATOM   1699  H5'   G    54      12.567  43.461  60.752  1.00  0.00           H  
ATOM   1700 H5''   G    54      13.878  43.964  59.810  1.00  0.00           H  
ATOM   1701  C4'   G    54      13.609  44.956  61.777  1.00  0.00           C  
ATOM   1702  H4'   G    54      12.847  45.621  61.370  1.00  0.00           H  
ATOM   1703  O4'   G    54      13.187  44.623  63.103  1.00  0.00           O  
ATOM   1704  C1'   G    54      13.931  45.271  64.113  1.00  0.00           C  
ATOM   1705  H1'   G    54      13.285  45.859  64.764  1.00  0.00           H  
ATOM   1706  N9    G    54      14.679  44.344  64.966  1.00  0.00           N  
ATOM   1707  C8    G    54      15.092  43.080  64.720  1.00  0.00           C  
ATOM   1708  H8    G    54      14.904  42.568  63.788  1.00  0.00           H  
ATOM   1709  N7    G    54      15.671  42.470  65.747  1.00  0.00           N  
ATOM   1710  C5    G    54      15.704  43.485  66.712  1.00  0.00           C  
ATOM   1711  C6    G    54      16.247  43.546  68.004  1.00  0.00           C  
ATOM   1712  O6    G    54      16.883  42.682  68.544  1.00  0.00           O  
ATOM   1713  N1    G    54      16.007  44.680  68.734  1.00  0.00           N  
ATOM   1714  H1    G    54      16.564  44.810  69.566  1.00  0.00           H  
ATOM   1715  C2    G    54      15.498  45.773  68.109  1.00  0.00           C  
ATOM   1716  N2    G    54      15.801  46.923  68.602  1.00  0.00           N  
ATOM   1717  H21   G    54      15.577  47.710  68.010  1.00  0.00           H  
ATOM   1718  H22   G    54      16.326  46.936  69.465  1.00  0.00           H  
ATOM   1719  N3    G    54      14.996  45.772  66.930  1.00  0.00           N  
ATOM   1720  C4    G    54      15.159  44.631  66.267  1.00  0.00           C  
ATOM   1721  C3'   G    54      14.953  45.679  62.008  1.00  0.00           C  
ATOM   1722  H3'   G    54      15.769  44.956  62.019  1.00  0.00           H  
ATOM   1723  C2'   G    54      14.778  46.290  63.400  1.00  0.00           C  
ATOM   1724  H2'   G    54      15.748  46.303  63.896  1.00  0.00           H  
ATOM   1725  O2'   G    54      14.248  47.564  63.313  1.00  0.00           O  
ATOM   1726 HO2'   G    54      14.917  48.088  62.866  1.00  0.00           H  
ATOM   1727  O3'   G    54      15.268  46.567  61.004  1.00  0.00           O  
ATOM   1728  P     A    55      16.639  47.380  61.045  1.00  0.00           P  
ATOM   1729  OP1   A    55      16.812  47.831  59.602  1.00  0.00           O  
ATOM   1730  OP2   A    55      17.666  46.609  61.843  1.00  0.00           O  
ATOM   1731  O5'   A    55      16.330  48.655  61.918  1.00  0.00           O  
ATOM   1732  C5'   A    55      15.595  49.684  61.273  1.00  0.00           C  
ATOM   1733  H5'   A    55      14.685  49.212  60.903  1.00  0.00           H  
ATOM   1734 H5''   A    55      16.207  50.110  60.478  1.00  0.00           H  
ATOM   1735  C4'   A    55      15.117  50.873  62.205  1.00  0.00           C  
ATOM   1736  H4'   A    55      14.689  51.651  61.571  1.00  0.00           H  
ATOM   1737  O4'   A    55      14.249  50.539  63.337  1.00  0.00           O  
ATOM   1738  C1'   A    55      14.525  51.475  64.413  1.00  0.00           C  
ATOM   1739  H1'   A    55      13.655  52.107  64.594  1.00  0.00           H  
ATOM   1740  N9    A    55      14.963  50.784  65.677  1.00  0.00           N  
ATOM   1741  C8    A    55      15.346  49.500  65.923  1.00  0.00           C  
ATOM   1742  H8    A    55      15.417  48.642  65.271  1.00  0.00           H  
ATOM   1743  N7    A    55      15.644  49.275  67.179  1.00  0.00           N  
ATOM   1744  C5    A    55      15.567  50.572  67.780  1.00  0.00           C  
ATOM   1745  C6    A    55      15.847  51.067  69.059  1.00  0.00           C  
ATOM   1746  N6    A    55      16.221  50.386  70.110  1.00  0.00           N  
ATOM   1747  H61   A    55      16.276  49.377  70.118  1.00  0.00           H  
ATOM   1748  H62   A    55      16.409  50.851  70.987  1.00  0.00           H  
ATOM   1749  N1    A    55      15.585  52.329  69.358  1.00  0.00           N  
ATOM   1750  C2    A    55      15.089  53.080  68.364  1.00  0.00           C  
ATOM   1751  H2    A    55      14.899  54.105  68.647  1.00  0.00           H  
ATOM   1752  N3    A    55      14.732  52.719  67.135  1.00  0.00           N  
ATOM   1753  C4    A    55      15.097  51.438  66.874  1.00  0.00           C  
ATOM   1754  C3'   A    55      16.248  51.616  62.978  1.00  0.00           C  
ATOM   1755  H3'   A    55      16.858  50.887  63.512  1.00  0.00           H  
ATOM   1756  C2'   A    55      15.584  52.460  63.963  1.00  0.00           C  
ATOM   1757  H2'   A    55      16.167  52.734  64.843  1.00  0.00           H  
ATOM   1758  O2'   A    55      14.900  53.613  63.382  1.00  0.00           O  
ATOM   1759 HO2'   A    55      15.490  54.356  63.231  1.00  0.00           H  
ATOM   1760  O3'   A    55      17.059  52.482  62.238  1.00  0.00           O  
ATOM   1761  P     U    56      18.655  52.355  62.161  1.00  0.00           P  
ATOM   1762  OP1   U    56      19.128  53.588  61.601  1.00  0.00           O  
ATOM   1763  OP2   U    56      18.797  51.029  61.520  1.00  0.00           O  
ATOM   1764  O5'   U    56      19.096  52.095  63.687  1.00  0.00           O  
ATOM   1765  C5'   U    56      19.118  53.167  64.693  1.00  0.00           C  
ATOM   1766  H5'   U    56      18.157  53.681  64.710  1.00  0.00           H  
ATOM   1767 H5''   U    56      19.836  53.947  64.442  1.00  0.00           H  
ATOM   1768  C4'   U    56      19.428  52.579  66.023  1.00  0.00           C  
ATOM   1769  H4'   U    56      19.310  53.356  66.778  1.00  0.00           H  
ATOM   1770  O4'   U    56      18.585  51.477  66.307  1.00  0.00           O  
ATOM   1771  C1'   U    56      19.301  50.790  67.412  1.00  0.00           C  
ATOM   1772  H1'   U    56      18.943  51.235  68.341  1.00  0.00           H  
ATOM   1773  N1    U    56      19.035  49.355  67.298  1.00  0.00           N  
ATOM   1774  C6    U    56      18.902  48.671  66.117  1.00  0.00           C  
ATOM   1775  H6    U    56      19.051  49.254  65.220  1.00  0.00           H  
ATOM   1776  C5    U    56      18.799  47.316  66.113  1.00  0.00           C  
ATOM   1777  H5    U    56      18.759  46.771  65.182  1.00  0.00           H  
ATOM   1778  C4    U    56      18.897  46.542  67.237  1.00  0.00           C  
ATOM   1779  O4    U    56      18.718  45.317  67.268  1.00  0.00           O  
ATOM   1780  N3    U    56      19.243  47.219  68.382  1.00  0.00           N  
ATOM   1781  H3    U    56      19.279  46.700  69.248  1.00  0.00           H  
ATOM   1782  C2    U    56      19.139  48.567  68.425  1.00  0.00           C  
ATOM   1783  O2    U    56      19.390  49.104  69.491  1.00  0.00           O  
ATOM   1784  C3'   U    56      20.788  52.006  66.101  1.00  0.00           C  
ATOM   1785  H3'   U    56      20.964  51.383  65.225  1.00  0.00           H  
ATOM   1786  C2'   U    56      20.827  51.078  67.284  1.00  0.00           C  
ATOM   1787  H2'   U    56      21.365  50.172  67.005  1.00  0.00           H  
ATOM   1788  O2'   U    56      21.285  51.675  68.511  1.00  0.00           O  
ATOM   1789 HO2'   U    56      22.182  51.996  68.398  1.00  0.00           H  
ATOM   1790  O3'   U    56      21.846  52.909  66.180  1.00  0.00           O  
ATOM   1791  P     G    57      23.397  52.472  65.915  1.00  0.00           P  
ATOM   1792  OP1   G    57      24.184  53.596  65.433  1.00  0.00           O  
ATOM   1793  OP2   G    57      23.462  51.171  65.161  1.00  0.00           O  
ATOM   1794  O5'   G    57      23.873  52.089  67.424  1.00  0.00           O  
ATOM   1795  C5'   G    57      24.222  53.064  68.364  1.00  0.00           C  
ATOM   1796  H5'   G    57      23.349  53.703  68.498  1.00  0.00           H  
ATOM   1797 H5''   G    57      25.032  53.697  68.001  1.00  0.00           H  
ATOM   1798  C4'   G    57      24.651  52.427  69.691  1.00  0.00           C  
ATOM   1799  H4'   G    57      24.861  53.282  70.334  1.00  0.00           H  
ATOM   1800  O4'   G    57      23.708  51.603  70.299  1.00  0.00           O  
ATOM   1801  C1'   G    57      24.361  50.414  70.776  1.00  0.00           C  
ATOM   1802  H1'   G    57      24.122  50.263  71.828  1.00  0.00           H  
ATOM   1803  N9    G    57      24.068  49.153  70.017  1.00  0.00           N  
ATOM   1804  C8    G    57      23.435  48.950  68.837  1.00  0.00           C  
ATOM   1805  H8    G    57      23.229  49.777  68.173  1.00  0.00           H  
ATOM   1806  N7    G    57      23.162  47.694  68.570  1.00  0.00           N  
ATOM   1807  C5    G    57      23.615  47.015  69.771  1.00  0.00           C  
ATOM   1808  C6    G    57      23.668  45.607  70.139  1.00  0.00           C  
ATOM   1809  O6    G    57      23.113  44.641  69.606  1.00  0.00           O  
ATOM   1810  N1    G    57      24.308  45.469  71.305  1.00  0.00           N  
ATOM   1811  H1    G    57      24.569  44.513  71.502  1.00  0.00           H  
ATOM   1812  C2    G    57      24.712  46.416  72.185  1.00  0.00           C  
ATOM   1813  N2    G    57      25.084  46.031  73.374  1.00  0.00           N  
ATOM   1814  H21   G    57      25.367  46.686  74.088  1.00  0.00           H  
ATOM   1815  H22   G    57      25.110  45.040  73.567  1.00  0.00           H  
ATOM   1816  N3    G    57      24.588  47.697  71.887  1.00  0.00           N  
ATOM   1817  C4    G    57      24.177  47.941  70.614  1.00  0.00           C  
ATOM   1818  C3'   G    57      25.899  51.576  69.479  1.00  0.00           C  
ATOM   1819  H3'   G    57      25.814  50.940  68.598  1.00  0.00           H  
ATOM   1820  C2'   G    57      25.856  50.608  70.705  1.00  0.00           C  
ATOM   1821  H2'   G    57      26.477  49.745  70.462  1.00  0.00           H  
ATOM   1822  O2'   G    57      26.156  51.117  71.986  1.00  0.00           O  
ATOM   1823 HO2'   G    57      26.393  52.044  71.911  1.00  0.00           H  
ATOM   1824  O3'   G    57      27.104  52.411  69.474  1.00  0.00           O  
ATOM   1825  P     U    58      28.497  52.001  68.895  1.00  0.00           P  
ATOM   1826  OP1   U    58      29.471  52.833  69.613  1.00  0.00           O  
ATOM   1827  OP2   U    58      28.428  52.036  67.393  1.00  0.00           O  
ATOM   1828  O5'   U    58      28.803  50.452  69.352  1.00  0.00           O  
ATOM   1829  C5'   U    58      29.241  50.163  70.670  1.00  0.00           C  
ATOM   1830  H5'   U    58      28.561  50.625  71.387  1.00  0.00           H  
ATOM   1831 H5''   U    58      30.257  50.486  70.893  1.00  0.00           H  
ATOM   1832  C4'   U    58      29.310  48.672  71.059  1.00  0.00           C  
ATOM   1833  H4'   U    58      29.673  48.635  72.086  1.00  0.00           H  
ATOM   1834  O4'   U    58      28.061  48.109  71.098  1.00  0.00           O  
ATOM   1835  C1'   U    58      28.263  46.666  71.254  1.00  0.00           C  
ATOM   1836  H1'   U    58      27.832  46.230  72.156  1.00  0.00           H  
ATOM   1837  N1    U    58      27.575  45.999  70.110  1.00  0.00           N  
ATOM   1838  C6    U    58      27.058  46.757  69.035  1.00  0.00           C  
ATOM   1839  H6    U    58      27.188  47.828  68.986  1.00  0.00           H  
ATOM   1840  C5    U    58      26.421  46.040  67.997  1.00  0.00           C  
ATOM   1841  H5    U    58      26.113  46.585  67.117  1.00  0.00           H  
ATOM   1842  C4    U    58      26.061  44.569  68.094  1.00  0.00           C  
ATOM   1843  O4    U    58      25.376  43.878  67.338  1.00  0.00           O  
ATOM   1844  N3    U    58      26.472  43.963  69.271  1.00  0.00           N  
ATOM   1845  H3    U    58      26.401  42.981  69.499  1.00  0.00           H  
ATOM   1846  C2    U    58      27.289  44.622  70.165  1.00  0.00           C  
ATOM   1847  O2    U    58      27.702  43.943  71.104  1.00  0.00           O  
ATOM   1848  C3'   U    58      30.358  47.707  70.417  1.00  0.00           C  
ATOM   1849  H3'   U    58      30.129  47.804  69.356  1.00  0.00           H  
ATOM   1850  C2'   U    58      29.814  46.402  71.113  1.00  0.00           C  
ATOM   1851  H2'   U    58      30.128  45.500  70.588  1.00  0.00           H  
ATOM   1852  O2'   U    58      30.427  46.219  72.340  1.00  0.00           O  
ATOM   1853 HO2'   U    58      31.373  46.373  72.285  1.00  0.00           H  
ATOM   1854  O3'   U    58      31.685  48.033  70.812  1.00  0.00           O  
ATOM   1855  P     C    59      32.939  47.334  70.137  1.00  0.00           P  
ATOM   1856  OP1   C    59      34.062  48.123  70.625  1.00  0.00           O  
ATOM   1857  OP2   C    59      32.715  47.304  68.733  1.00  0.00           O  
ATOM   1858  O5'   C    59      33.062  45.878  70.777  1.00  0.00           O  
ATOM   1859  C5'   C    59      33.719  45.606  72.028  1.00  0.00           C  
ATOM   1860  H5'   C    59      33.562  46.323  72.834  1.00  0.00           H  
ATOM   1861 H5''   C    59      34.791  45.714  71.863  1.00  0.00           H  
ATOM   1862  C4'   C    59      33.560  44.149  72.472  1.00  0.00           C  
ATOM   1863  H4'   C    59      34.056  44.051  73.437  1.00  0.00           H  
ATOM   1864  O4'   C    59      32.226  43.751  72.342  1.00  0.00           O  
ATOM   1865  C1'   C    59      32.071  42.468  71.923  1.00  0.00           C  
ATOM   1866  H1'   C    59      31.441  41.931  72.632  1.00  0.00           H  
ATOM   1867  N1    C    59      31.388  42.350  70.617  1.00  0.00           N  
ATOM   1868  C6    C    59      31.447  43.230  69.555  1.00  0.00           C  
ATOM   1869  H6    C    59      32.085  44.101  69.595  1.00  0.00           H  
ATOM   1870  C5    C    59      30.672  43.074  68.442  1.00  0.00           C  
ATOM   1871  H5    C    59      30.711  43.819  67.661  1.00  0.00           H  
ATOM   1872  C4    C    59      29.817  41.977  68.535  1.00  0.00           C  
ATOM   1873  N4    C    59      28.809  41.935  67.728  1.00  0.00           N  
ATOM   1874  H41   C    59      28.058  41.274  67.870  1.00  0.00           H  
ATOM   1875  H42   C    59      28.712  42.662  67.034  1.00  0.00           H  
ATOM   1876  N3    C    59      29.801  41.036  69.448  1.00  0.00           N  
ATOM   1877  C2    C    59      30.543  41.167  70.499  1.00  0.00           C  
ATOM   1878  O2    C    59      30.403  40.341  71.401  1.00  0.00           O  
ATOM   1879  C3'   C    59      34.236  43.161  71.485  1.00  0.00           C  
ATOM   1880  H3'   C    59      33.990  43.468  70.469  1.00  0.00           H  
ATOM   1881  C2'   C    59      33.460  41.880  71.769  1.00  0.00           C  
ATOM   1882  H2'   C    59      33.588  41.202  70.925  1.00  0.00           H  
ATOM   1883  O2'   C    59      33.846  41.325  73.017  1.00  0.00           O  
ATOM   1884 HO2'   C    59      33.894  40.369  72.949  1.00  0.00           H  
ATOM   1885  O3'   C    59      35.620  43.106  71.771  1.00  0.00           O  
ATOM   1886  P     G    60      36.628  42.627  70.739  1.00  0.00           P  
ATOM   1887  OP1   G    60      37.965  42.743  71.404  1.00  0.00           O  
ATOM   1888  OP2   G    60      36.357  43.419  69.478  1.00  0.00           O  
ATOM   1889  O5'   G    60      36.350  41.062  70.499  1.00  0.00           O  
ATOM   1890  C5'   G    60      36.603  40.143  71.502  1.00  0.00           C  
ATOM   1891  H5'   G    60      36.041  40.453  72.384  1.00  0.00           H  
ATOM   1892 H5''   G    60      37.678  40.095  71.681  1.00  0.00           H  
ATOM   1893  C4'   G    60      36.081  38.729  71.141  1.00  0.00           C  
ATOM   1894  H4'   G    60      36.443  38.054  71.917  1.00  0.00           H  
ATOM   1895  O4'   G    60      34.637  38.494  71.042  1.00  0.00           O  
ATOM   1896  C1'   G    60      34.359  37.702  69.971  1.00  0.00           C  
ATOM   1897  H1'   G    60      33.805  36.879  70.420  1.00  0.00           H  
ATOM   1898  N9    G    60      33.512  38.450  69.009  1.00  0.00           N  
ATOM   1899  C8    G    60      33.634  39.768  68.620  1.00  0.00           C  
ATOM   1900  H8    G    60      34.419  40.436  68.941  1.00  0.00           H  
ATOM   1901  N7    G    60      32.847  40.126  67.619  1.00  0.00           N  
ATOM   1902  C5    G    60      32.045  38.970  67.411  1.00  0.00           C  
ATOM   1903  C6    G    60      30.850  38.795  66.613  1.00  0.00           C  
ATOM   1904  O6    G    60      30.251  39.632  65.981  1.00  0.00           O  
ATOM   1905  N1    G    60      30.393  37.508  66.743  1.00  0.00           N  
ATOM   1906  H1    G    60      29.635  37.290  66.112  1.00  0.00           H  
ATOM   1907  C2    G    60      30.851  36.556  67.585  1.00  0.00           C  
ATOM   1908  N2    G    60      30.141  35.446  67.547  1.00  0.00           N  
ATOM   1909  H21   G    60      29.505  35.375  66.765  1.00  0.00           H  
ATOM   1910  H22   G    60      30.429  34.636  68.077  1.00  0.00           H  
ATOM   1911  N3    G    60      31.852  36.683  68.427  1.00  0.00           N  
ATOM   1912  C4    G    60      32.400  37.972  68.308  1.00  0.00           C  
ATOM   1913  C3'   G    60      36.616  38.199  69.812  1.00  0.00           C  
ATOM   1914  H3'   G    60      36.594  39.046  69.127  1.00  0.00           H  
ATOM   1915  C2'   G    60      35.638  37.146  69.292  1.00  0.00           C  
ATOM   1916  H2'   G    60      35.572  37.117  68.204  1.00  0.00           H  
ATOM   1917  O2'   G    60      35.784  35.824  69.840  1.00  0.00           O  
ATOM   1918 HO2'   G    60      36.507  35.344  69.429  1.00  0.00           H  
ATOM   1919  O3'   G    60      37.991  37.915  69.970  1.00  0.00           O  
ATOM   1920  P     U    61      38.739  37.574  68.574  1.00  0.00           P  
ATOM   1921  OP1   U    61      40.221  37.676  68.848  1.00  0.00           O  
ATOM   1922  OP2   U    61      38.222  38.428  67.483  1.00  0.00           O  
ATOM   1923  O5'   U    61      38.348  36.123  68.376  1.00  0.00           O  
ATOM   1924  C5'   U    61      39.144  35.104  68.967  1.00  0.00           C  
ATOM   1925  H5'   U    61      39.141  35.163  70.056  1.00  0.00           H  
ATOM   1926 H5''   U    61      40.192  35.148  68.671  1.00  0.00           H  
ATOM   1927  C4'   U    61      38.612  33.752  68.523  1.00  0.00           C  
ATOM   1928  H4'   U    61      39.091  32.933  69.059  1.00  0.00           H  
ATOM   1929  O4'   U    61      37.193  33.554  68.718  1.00  0.00           O  
ATOM   1930  C1'   U    61      36.680  32.871  67.515  1.00  0.00           C  
ATOM   1931  H1'   U    61      36.042  32.024  67.771  1.00  0.00           H  
ATOM   1932  N1    U    61      35.698  33.810  66.891  1.00  0.00           N  
ATOM   1933  C6    U    61      35.984  34.686  65.842  1.00  0.00           C  
ATOM   1934  H6    U    61      36.984  34.757  65.439  1.00  0.00           H  
ATOM   1935  C5    U    61      34.996  35.329  65.204  1.00  0.00           C  
ATOM   1936  H5    U    61      35.206  35.931  64.332  1.00  0.00           H  
ATOM   1937  C4    U    61      33.668  35.345  65.773  1.00  0.00           C  
ATOM   1938  O4    U    61      32.810  36.076  65.354  1.00  0.00           O  
ATOM   1939  N3    U    61      33.343  34.496  66.794  1.00  0.00           N  
ATOM   1940  H3    U    61      32.398  34.437  67.148  1.00  0.00           H  
ATOM   1941  C2    U    61      34.356  33.836  67.451  1.00  0.00           C  
ATOM   1942  O2    U    61      34.096  33.211  68.469  1.00  0.00           O  
ATOM   1943  C3'   U    61      38.891  33.411  67.082  1.00  0.00           C  
ATOM   1944  H3'   U    61      38.852  34.357  66.542  1.00  0.00           H  
ATOM   1945  C2'   U    61      37.823  32.331  66.687  1.00  0.00           C  
ATOM   1946  H2'   U    61      37.595  32.462  65.629  1.00  0.00           H  
ATOM   1947  O2'   U    61      38.113  31.027  67.099  1.00  0.00           O  
ATOM   1948 HO2'   U    61      38.260  30.976  68.047  1.00  0.00           H  
ATOM   1949  O3'   U    61      40.228  32.744  66.911  1.00  0.00           O  
ATOM   1950  P     A    62      40.794  32.470  65.450  1.00  0.00           P  
ATOM   1951  OP1   A    62      41.352  33.663  64.865  1.00  0.00           O  
ATOM   1952  OP2   A    62      39.758  31.784  64.637  1.00  0.00           O  
ATOM   1953  O5'   A    62      42.015  31.563  65.795  1.00  0.00           O  
ATOM   1954  C5'   A    62      43.105  32.190  66.534  1.00  0.00           C  
ATOM   1955  H5'   A    62      42.623  32.643  67.400  1.00  0.00           H  
ATOM   1956 H5''   A    62      43.556  32.996  65.956  1.00  0.00           H  
ATOM   1957  C4'   A    62      44.184  31.195  66.904  1.00  0.00           C  
ATOM   1958  H4'   A    62      45.019  31.817  67.226  1.00  0.00           H  
ATOM   1959  O4'   A    62      43.636  30.196  67.800  1.00  0.00           O  
ATOM   1960  C1'   A    62      43.685  28.950  67.236  1.00  0.00           C  
ATOM   1961  H1'   A    62      43.868  28.263  68.062  1.00  0.00           H  
ATOM   1962  N9    A    62      42.370  28.573  66.626  1.00  0.00           N  
ATOM   1963  C8    A    62      41.158  29.167  67.018  1.00  0.00           C  
ATOM   1964  H8    A    62      41.096  30.098  67.562  1.00  0.00           H  
ATOM   1965  N7    A    62      40.051  28.452  66.735  1.00  0.00           N  
ATOM   1966  C5    A    62      40.644  27.275  66.249  1.00  0.00           C  
ATOM   1967  C6    A    62      40.021  26.040  65.797  1.00  0.00           C  
ATOM   1968  N6    A    62      38.700  25.788  65.790  1.00  0.00           N  
ATOM   1969  H61   A    62      38.025  26.528  65.917  1.00  0.00           H  
ATOM   1970  H62   A    62      38.499  24.811  65.634  1.00  0.00           H  
ATOM   1971  N1    A    62      40.798  25.029  65.424  1.00  0.00           N  
ATOM   1972  C2    A    62      42.082  25.131  65.570  1.00  0.00           C  
ATOM   1973  H2    A    62      42.675  24.237  65.447  1.00  0.00           H  
ATOM   1974  N3    A    62      42.759  26.210  66.107  1.00  0.00           N  
ATOM   1975  C4    A    62      41.970  27.282  66.351  1.00  0.00           C  
ATOM   1976  C3'   A    62      44.705  30.425  65.627  1.00  0.00           C  
ATOM   1977  H3'   A    62      43.998  30.517  64.803  1.00  0.00           H  
ATOM   1978  C2'   A    62      44.802  29.052  66.151  1.00  0.00           C  
ATOM   1979  H2'   A    62      44.517  28.298  65.416  1.00  0.00           H  
ATOM   1980  O2'   A    62      46.113  28.673  66.679  1.00  0.00           O  
ATOM   1981 HO2'   A    62      46.838  28.953  66.116  1.00  0.00           H  
ATOM   1982  O3'   A    62      46.017  30.876  65.274  1.00  0.00           O  
ATOM   1983  P     U    63      46.298  31.471  63.812  1.00  0.00           P  
ATOM   1984  OP1   U    63      47.642  32.156  63.782  1.00  0.00           O  
ATOM   1985  OP2   U    63      45.155  32.254  63.373  1.00  0.00           O  
ATOM   1986  O5'   U    63      46.372  30.149  62.859  1.00  0.00           O  
ATOM   1987  C5'   U    63      47.393  29.163  63.062  1.00  0.00           C  
ATOM   1988  H5'   U    63      47.514  29.042  64.139  1.00  0.00           H  
ATOM   1989 H5''   U    63      48.349  29.365  62.579  1.00  0.00           H  
ATOM   1990  C4'   U    63      46.995  27.856  62.457  1.00  0.00           C  
ATOM   1991  H4'   U    63      47.681  27.078  62.791  1.00  0.00           H  
ATOM   1992  O4'   U    63      45.819  27.296  63.051  1.00  0.00           O  
ATOM   1993  C1'   U    63      44.825  27.163  62.010  1.00  0.00           C  
ATOM   1994  H1'   U    63      44.751  26.118  61.710  1.00  0.00           H  
ATOM   1995  N1    U    63      43.456  27.620  62.457  1.00  0.00           N  
ATOM   1996  C6    U    63      43.241  28.924  62.790  1.00  0.00           C  
ATOM   1997  H6    U    63      44.052  29.610  62.593  1.00  0.00           H  
ATOM   1998  C5    U    63      42.021  29.335  63.217  1.00  0.00           C  
ATOM   1999  H5    U    63      41.850  30.375  63.452  1.00  0.00           H  
ATOM   2000  C4    U    63      40.911  28.401  63.271  1.00  0.00           C  
ATOM   2001  O4    U    63      39.799  28.702  63.677  1.00  0.00           O  
ATOM   2002  N3    U    63      41.185  27.105  62.863  1.00  0.00           N  
ATOM   2003  H3    U    63      40.423  26.468  62.681  1.00  0.00           H  
ATOM   2004  C2    U    63      42.423  26.702  62.402  1.00  0.00           C  
ATOM   2005  O2    U    63      42.489  25.620  61.856  1.00  0.00           O  
ATOM   2006  C3'   U    63      46.829  27.804  60.888  1.00  0.00           C  
ATOM   2007  H3'   U    63      47.205  28.729  60.450  1.00  0.00           H  
ATOM   2008  C2'   U    63      45.308  27.826  60.727  1.00  0.00           C  
ATOM   2009  H2'   U    63      44.998  28.870  60.697  1.00  0.00           H  
ATOM   2010  O2'   U    63      44.933  27.194  59.526  1.00  0.00           O  
ATOM   2011 HO2'   U    63      45.325  27.631  58.767  1.00  0.00           H  
ATOM   2012  O3'   U    63      47.517  26.616  60.519  1.00  0.00           O  
ATOM   2013  P     A    64      49.050  26.665  60.103  1.00  0.00           P  
ATOM   2014  OP1   A    64      49.635  27.801  60.844  1.00  0.00           O  
ATOM   2015  OP2   A    64      49.503  25.332  60.215  1.00  0.00           O  
ATOM   2016  O5'   A    64      49.075  27.083  58.532  1.00  0.00           O  
ATOM   2017  C5'   A    64      48.806  26.169  57.525  1.00  0.00           C  
ATOM   2018  H5'   A    64      47.737  25.966  57.582  1.00  0.00           H  
ATOM   2019 H5''   A    64      49.444  25.298  57.673  1.00  0.00           H  
ATOM   2020  C4'   A    64      49.212  26.708  56.149  1.00  0.00           C  
ATOM   2021  H4'   A    64      48.654  26.123  55.416  1.00  0.00           H  
ATOM   2022  O4'   A    64      48.682  28.005  56.037  1.00  0.00           O  
ATOM   2023  C1'   A    64      49.716  28.871  55.407  1.00  0.00           C  
ATOM   2024  H1'   A    64      49.325  29.444  54.566  1.00  0.00           H  
ATOM   2025  N9    A    64      50.467  29.731  56.379  1.00  0.00           N  
ATOM   2026  C8    A    64      50.148  30.081  57.637  1.00  0.00           C  
ATOM   2027  H8    A    64      49.346  29.515  58.088  1.00  0.00           H  
ATOM   2028  N7    A    64      50.845  30.984  58.257  1.00  0.00           N  
ATOM   2029  C5    A    64      51.728  31.299  57.265  1.00  0.00           C  
ATOM   2030  C6    A    64      52.776  32.232  57.129  1.00  0.00           C  
ATOM   2031  N6    A    64      53.092  33.021  58.161  1.00  0.00           N  
ATOM   2032  H61   A    64      52.474  33.138  58.951  1.00  0.00           H  
ATOM   2033  H62   A    64      53.849  33.645  57.923  1.00  0.00           H  
ATOM   2034  N1    A    64      53.400  32.487  55.929  1.00  0.00           N  
ATOM   2035  C2    A    64      53.014  31.727  54.926  1.00  0.00           C  
ATOM   2036  H2    A    64      53.591  31.907  54.031  1.00  0.00           H  
ATOM   2037  N3    A    64      52.105  30.787  54.857  1.00  0.00           N  
ATOM   2038  C4    A    64      51.471  30.602  56.061  1.00  0.00           C  
ATOM   2039  C3'   A    64      50.686  26.748  55.752  1.00  0.00           C  
ATOM   2040  H3'   A    64      51.457  27.089  56.443  1.00  0.00           H  
ATOM   2041  C2'   A    64      50.629  27.814  54.781  1.00  0.00           C  
ATOM   2042  H2'   A    64      51.611  28.194  54.499  1.00  0.00           H  
ATOM   2043  O2'   A    64      50.009  27.386  53.581  1.00  0.00           O  
ATOM   2044 HO2'   A    64      50.429  26.523  53.562  1.00  0.00           H  
ATOM   2045  O3'   A    64      51.238  25.568  55.133  1.00  0.00           O  
ATOM   2046  P     C    65      51.906  24.361  55.860  1.00  0.00           P  
ATOM   2047  OP1   C    65      51.289  23.100  55.467  1.00  0.00           O  
ATOM   2048  OP2   C    65      52.159  24.626  57.299  1.00  0.00           O  
ATOM   2049  O5'   C    65      53.366  24.324  55.158  1.00  0.00           O  
ATOM   2050  C5'   C    65      54.275  25.396  55.258  1.00  0.00           C  
ATOM   2051  H5'   C    65      54.621  25.476  56.288  1.00  0.00           H  
ATOM   2052 H5''   C    65      53.746  26.302  54.961  1.00  0.00           H  
ATOM   2053  C4'   C    65      55.459  24.971  54.269  1.00  0.00           C  
ATOM   2054  H4'   C    65      56.214  25.757  54.247  1.00  0.00           H  
ATOM   2055  O4'   C    65      56.188  23.855  54.770  1.00  0.00           O  
ATOM   2056  C1'   C    65      56.424  22.955  53.658  1.00  0.00           C  
ATOM   2057  H1'   C    65      57.364  23.162  53.147  1.00  0.00           H  
ATOM   2058  N1    C    65      56.474  21.517  54.106  1.00  0.00           N  
ATOM   2059  C6    C    65      55.541  20.948  54.991  1.00  0.00           C  
ATOM   2060  H6    C    65      54.757  21.542  55.438  1.00  0.00           H  
ATOM   2061  C5    C    65      55.637  19.696  55.322  1.00  0.00           C  
ATOM   2062  H5    C    65      54.916  19.338  56.043  1.00  0.00           H  
ATOM   2063  C4    C    65      56.693  18.918  54.714  1.00  0.00           C  
ATOM   2064  N4    C    65      56.775  17.642  55.004  1.00  0.00           N  
ATOM   2065  H41   C    65      56.125  17.412  55.741  1.00  0.00           H  
ATOM   2066  H42   C    65      57.635  17.148  54.812  1.00  0.00           H  
ATOM   2067  N3    C    65      57.553  19.419  53.866  1.00  0.00           N  
ATOM   2068  C2    C    65      57.481  20.729  53.658  1.00  0.00           C  
ATOM   2069  O2    C    65      58.383  21.169  52.923  1.00  0.00           O  
ATOM   2070  C3'   C    65      55.033  24.746  52.851  1.00  0.00           C  
ATOM   2071  H3'   C    65      53.991  25.049  52.750  1.00  0.00           H  
ATOM   2072  C2'   C    65      55.197  23.212  52.785  1.00  0.00           C  
ATOM   2073  H2'   C    65      54.254  22.887  53.224  1.00  0.00           H  
ATOM   2074  O2'   C    65      55.450  22.665  51.430  1.00  0.00           O  
ATOM   2075 HO2'   C    65      54.581  22.880  51.084  1.00  0.00           H  
ATOM   2076  O3'   C    65      55.719  25.563  51.883  1.00  0.00           O  
ATOM   2077  P     A    66      55.193  26.965  51.405  1.00  0.00           P  
ATOM   2078  OP1   A    66      56.296  27.595  50.655  1.00  0.00           O  
ATOM   2079  OP2   A    66      54.627  27.794  52.537  1.00  0.00           O  
ATOM   2080  O5'   A    66      54.080  26.544  50.398  1.00  0.00           O  
ATOM   2081  C5'   A    66      54.295  26.184  49.053  1.00  0.00           C  
ATOM   2082  H5'   A    66      54.855  25.251  48.984  1.00  0.00           H  
ATOM   2083 H5''   A    66      55.010  26.848  48.568  1.00  0.00           H  
ATOM   2084  C4'   A    66      53.049  26.047  48.163  1.00  0.00           C  
ATOM   2085  H4'   A    66      52.390  25.233  48.463  1.00  0.00           H  
ATOM   2086  O4'   A    66      52.371  27.279  48.099  1.00  0.00           O  
ATOM   2087  C1'   A    66      51.910  27.532  46.744  1.00  0.00           C  
ATOM   2088  H1'   A    66      50.864  27.815  46.861  1.00  0.00           H  
ATOM   2089  N9    A    66      52.599  28.730  46.202  1.00  0.00           N  
ATOM   2090  C8    A    66      53.612  29.493  46.769  1.00  0.00           C  
ATOM   2091  H8    A    66      54.071  29.282  47.724  1.00  0.00           H  
ATOM   2092  N7    A    66      53.998  30.470  45.990  1.00  0.00           N  
ATOM   2093  C5    A    66      53.056  30.483  44.953  1.00  0.00           C  
ATOM   2094  C6    A    66      52.798  31.299  43.884  1.00  0.00           C  
ATOM   2095  N6    A    66      53.579  32.299  43.569  1.00  0.00           N  
ATOM   2096  H61   A    66      54.207  32.646  44.279  1.00  0.00           H  
ATOM   2097  H62   A    66      53.073  32.927  42.960  1.00  0.00           H  
ATOM   2098  N1    A    66      51.941  30.943  42.889  1.00  0.00           N  
ATOM   2099  C2    A    66      51.205  29.880  43.085  1.00  0.00           C  
ATOM   2100  H2    A    66      50.601  29.541  42.257  1.00  0.00           H  
ATOM   2101  N3    A    66      51.320  29.093  44.112  1.00  0.00           N  
ATOM   2102  C4    A    66      52.274  29.364  45.009  1.00  0.00           C  
ATOM   2103  C3'   A    66      53.377  25.857  46.705  1.00  0.00           C  
ATOM   2104  H3'   A    66      54.188  26.558  46.509  1.00  0.00           H  
ATOM   2105  C2'   A    66      52.088  26.280  45.904  1.00  0.00           C  
ATOM   2106  H2'   A    66      52.245  26.385  44.830  1.00  0.00           H  
ATOM   2107  O2'   A    66      50.885  25.487  46.158  1.00  0.00           O  
ATOM   2108 HO2'   A    66      50.639  25.154  45.292  1.00  0.00           H  
ATOM   2109  O3'   A    66      53.811  24.514  46.358  1.00  0.00           O  
ATOM   2110  P     G    67      55.280  24.398  45.800  1.00  0.00           P  
ATOM   2111  OP1   G    67      55.607  22.979  45.448  1.00  0.00           O  
ATOM   2112  OP2   G    67      56.101  25.159  46.756  1.00  0.00           O  
ATOM   2113  O5'   G    67      55.267  25.224  44.401  1.00  0.00           O  
ATOM   2114  C5'   G    67      54.495  24.665  43.294  1.00  0.00           C  
ATOM   2115  H5'   G    67      53.476  24.470  43.629  1.00  0.00           H  
ATOM   2116 H5''   G    67      54.880  23.745  42.854  1.00  0.00           H  
ATOM   2117  C4'   G    67      54.436  25.777  42.254  1.00  0.00           C  
ATOM   2118  H4'   G    67      53.677  25.512  41.518  1.00  0.00           H  
ATOM   2119  O4'   G    67      53.982  27.021  42.743  1.00  0.00           O  
ATOM   2120  C1'   G    67      54.572  28.072  42.071  1.00  0.00           C  
ATOM   2121  H1'   G    67      53.799  28.789  41.794  1.00  0.00           H  
ATOM   2122  N9    G    67      55.481  28.803  43.024  1.00  0.00           N  
ATOM   2123  C8    G    67      55.917  28.394  44.261  1.00  0.00           C  
ATOM   2124  H8    G    67      55.648  27.417  44.638  1.00  0.00           H  
ATOM   2125  N7    G    67      56.789  29.074  44.923  1.00  0.00           N  
ATOM   2126  C5    G    67      56.879  30.161  43.996  1.00  0.00           C  
ATOM   2127  C6    G    67      57.608  31.339  44.044  1.00  0.00           C  
ATOM   2128  O6    G    67      58.315  31.624  45.026  1.00  0.00           O  
ATOM   2129  N1    G    67      57.336  32.275  43.008  1.00  0.00           N  
ATOM   2130  H1    G    67      57.985  33.038  42.884  1.00  0.00           H  
ATOM   2131  C2    G    67      56.539  31.968  41.904  1.00  0.00           C  
ATOM   2132  N2    G    67      56.510  32.845  40.914  1.00  0.00           N  
ATOM   2133  H21   G    67      55.901  32.698  40.122  1.00  0.00           H  
ATOM   2134  H22   G    67      56.951  33.754  40.951  1.00  0.00           H  
ATOM   2135  N3    G    67      55.887  30.828  41.797  1.00  0.00           N  
ATOM   2136  C4    G    67      56.052  29.985  42.864  1.00  0.00           C  
ATOM   2137  C3'   G    67      55.815  26.094  41.579  1.00  0.00           C  
ATOM   2138  H3'   G    67      56.530  26.290  42.378  1.00  0.00           H  
ATOM   2139  C2'   G    67      55.380  27.428  40.933  1.00  0.00           C  
ATOM   2140  H2'   G    67      56.238  28.058  40.698  1.00  0.00           H  
ATOM   2141  O2'   G    67      54.681  27.278  39.669  1.00  0.00           O  
ATOM   2142 HO2'   G    67      54.395  26.362  39.659  1.00  0.00           H  
ATOM   2143  O3'   G    67      56.317  25.042  40.739  1.00  0.00           O  
ATOM   2144  P     G    68      57.782  25.120  40.116  1.00  0.00           P  
ATOM   2145  OP1   G    68      57.839  23.955  39.195  1.00  0.00           O  
ATOM   2146  OP2   G    68      58.584  25.272  41.346  1.00  0.00           O  
ATOM   2147  O5'   G    68      58.120  26.364  39.315  1.00  0.00           O  
ATOM   2148  C5'   G    68      57.544  26.686  38.039  1.00  0.00           C  
ATOM   2149  H5'   G    68      56.468  26.548  38.149  1.00  0.00           H  
ATOM   2150 H5''   G    68      57.873  26.021  37.240  1.00  0.00           H  
ATOM   2151  C4'   G    68      57.842  28.096  37.567  1.00  0.00           C  
ATOM   2152  H4'   G    68      57.339  28.273  36.616  1.00  0.00           H  
ATOM   2153  O4'   G    68      57.375  29.130  38.500  1.00  0.00           O  
ATOM   2154  C1'   G    68      58.285  30.263  38.401  1.00  0.00           C  
ATOM   2155  H1'   G    68      57.707  31.161  38.182  1.00  0.00           H  
ATOM   2156  N9    G    68      59.022  30.420  39.659  1.00  0.00           N  
ATOM   2157  C8    G    68      59.135  29.481  40.661  1.00  0.00           C  
ATOM   2158  H8    G    68      58.671  28.507  40.601  1.00  0.00           H  
ATOM   2159  N7    G    68      59.668  29.873  41.786  1.00  0.00           N  
ATOM   2160  C5    G    68      59.991  31.187  41.466  1.00  0.00           C  
ATOM   2161  C6    G    68      60.750  32.238  42.165  1.00  0.00           C  
ATOM   2162  O6    G    68      61.241  32.086  43.301  1.00  0.00           O  
ATOM   2163  N1    G    68      60.958  33.396  41.478  1.00  0.00           N  
ATOM   2164  H1    G    68      61.312  34.156  42.040  1.00  0.00           H  
ATOM   2165  C2    G    68      60.427  33.574  40.257  1.00  0.00           C  
ATOM   2166  N2    G    68      60.730  34.702  39.675  1.00  0.00           N  
ATOM   2167  H21   G    68      60.542  34.832  38.691  1.00  0.00           H  
ATOM   2168  H22   G    68      61.052  35.474  40.241  1.00  0.00           H  
ATOM   2169  N3    G    68      59.890  32.636  39.534  1.00  0.00           N  
ATOM   2170  C4    G    68      59.575  31.510  40.210  1.00  0.00           C  
ATOM   2171  C3'   G    68      59.350  28.374  37.268  1.00  0.00           C  
ATOM   2172  H3'   G    68      60.079  28.128  38.040  1.00  0.00           H  
ATOM   2173  C2'   G    68      59.254  29.953  37.214  1.00  0.00           C  
ATOM   2174  H2'   G    68      60.198  30.498  37.246  1.00  0.00           H  
ATOM   2175  O2'   G    68      58.686  30.357  35.966  1.00  0.00           O  
ATOM   2176 HO2'   G    68      58.457  29.600  35.421  1.00  0.00           H  
ATOM   2177  O3'   G    68      59.693  27.927  35.913  1.00  0.00           O  
ATOM   2178  P     G    69      61.247  27.689  35.529  1.00  0.00           P  
ATOM   2179  OP1   G    69      61.190  27.143  34.138  1.00  0.00           O  
ATOM   2180  OP2   G    69      61.867  26.836  36.645  1.00  0.00           O  
ATOM   2181  O5'   G    69      61.846  29.194  35.467  1.00  0.00           O  
ATOM   2182  C5'   G    69      61.571  29.997  34.380  1.00  0.00           C  
ATOM   2183  H5'   G    69      60.508  29.915  34.155  1.00  0.00           H  
ATOM   2184 H5''   G    69      62.152  29.518  33.592  1.00  0.00           H  
ATOM   2185  C4'   G    69      61.910  31.488  34.688  1.00  0.00           C  
ATOM   2186  H4'   G    69      61.506  32.126  33.902  1.00  0.00           H  
ATOM   2187  O4'   G    69      61.453  31.947  35.937  1.00  0.00           O  
ATOM   2188  C1'   G    69      62.368  32.812  36.538  1.00  0.00           C  
ATOM   2189  H1'   G    69      61.803  33.726  36.724  1.00  0.00           H  
ATOM   2190  N9    G    69      62.917  32.332  37.893  1.00  0.00           N  
ATOM   2191  C8    G    69      62.749  31.087  38.347  1.00  0.00           C  
ATOM   2192  H8    G    69      62.258  30.331  37.752  1.00  0.00           H  
ATOM   2193  N7    G    69      63.088  30.857  39.546  1.00  0.00           N  
ATOM   2194  C5    G    69      63.531  32.144  39.995  1.00  0.00           C  
ATOM   2195  C6    G    69      64.092  32.583  41.223  1.00  0.00           C  
ATOM   2196  O6    G    69      64.308  31.970  42.250  1.00  0.00           O  
ATOM   2197  N1    G    69      64.519  33.921  41.149  1.00  0.00           N  
ATOM   2198  H1    G    69      65.091  34.225  41.924  1.00  0.00           H  
ATOM   2199  C2    G    69      64.365  34.723  40.085  1.00  0.00           C  
ATOM   2200  N2    G    69      64.956  35.880  40.159  1.00  0.00           N  
ATOM   2201  H21   G    69      64.888  36.566  39.420  1.00  0.00           H  
ATOM   2202  H22   G    69      65.529  35.990  40.982  1.00  0.00           H  
ATOM   2203  N3    G    69      63.837  34.338  38.927  1.00  0.00           N  
ATOM   2204  C4    G    69      63.492  32.996  38.946  1.00  0.00           C  
ATOM   2205  C3'   G    69      63.425  31.724  34.680  1.00  0.00           C  
ATOM   2206  H3'   G    69      63.917  30.931  35.245  1.00  0.00           H  
ATOM   2207  C2'   G    69      63.501  32.949  35.558  1.00  0.00           C  
ATOM   2208  H2'   G    69      64.489  33.007  36.014  1.00  0.00           H  
ATOM   2209  O2'   G    69      63.302  34.145  34.808  1.00  0.00           O  
ATOM   2210 HO2'   G    69      63.519  33.928  33.899  1.00  0.00           H  
ATOM   2211  O3'   G    69      63.949  31.984  33.423  1.00  0.00           O  
ATOM   2212  P     C    70      65.410  31.482  33.032  1.00  0.00           P  
ATOM   2213  OP1   C    70      65.638  31.994  31.720  1.00  0.00           O  
ATOM   2214  OP2   C    70      65.498  30.042  33.216  1.00  0.00           O  
ATOM   2215  O5'   C    70      66.478  32.133  33.955  1.00  0.00           O  
ATOM   2216  C5'   C    70      66.765  33.478  33.724  1.00  0.00           C  
ATOM   2217  H5'   C    70      65.808  33.983  33.593  1.00  0.00           H  
ATOM   2218 H5''   C    70      67.275  33.541  32.763  1.00  0.00           H  
ATOM   2219  C4'   C    70      67.598  34.067  34.920  1.00  0.00           C  
ATOM   2220  H4'   C    70      67.829  35.079  34.588  1.00  0.00           H  
ATOM   2221  O4'   C    70      66.778  34.321  36.061  1.00  0.00           O  
ATOM   2222  C1'   C    70      67.682  34.224  37.213  1.00  0.00           C  
ATOM   2223  H1'   C    70      67.476  35.088  37.845  1.00  0.00           H  
ATOM   2224  N1    C    70      67.406  33.037  38.100  1.00  0.00           N  
ATOM   2225  C6    C    70      66.976  31.812  37.597  1.00  0.00           C  
ATOM   2226  H6    C    70      66.943  31.674  36.526  1.00  0.00           H  
ATOM   2227  C5    C    70      66.731  30.780  38.461  1.00  0.00           C  
ATOM   2228  H5    C    70      66.453  29.810  38.075  1.00  0.00           H  
ATOM   2229  C4    C    70      66.902  31.032  39.870  1.00  0.00           C  
ATOM   2230  N4    C    70      66.778  30.116  40.773  1.00  0.00           N  
ATOM   2231  H41   C    70      66.583  29.148  40.561  1.00  0.00           H  
ATOM   2232  H42   C    70      67.144  30.353  41.684  1.00  0.00           H  
ATOM   2233  N3    C    70      67.344  32.217  40.299  1.00  0.00           N  
ATOM   2234  C2    C    70      67.579  33.220  39.443  1.00  0.00           C  
ATOM   2235  O2    C    70      68.195  34.191  39.883  1.00  0.00           O  
ATOM   2236  C3'   C    70      68.903  33.521  35.366  1.00  0.00           C  
ATOM   2237  H3'   C    70      68.756  32.462  35.575  1.00  0.00           H  
ATOM   2238  C2'   C    70      69.202  34.200  36.730  1.00  0.00           C  
ATOM   2239  H2'   C    70      69.751  33.556  37.417  1.00  0.00           H  
ATOM   2240  O2'   C    70      69.594  35.581  36.771  1.00  0.00           O  
ATOM   2241 HO2'   C    70      69.193  35.949  35.980  1.00  0.00           H  
ATOM   2242  O3'   C    70      69.992  33.697  34.491  1.00  0.00           O  
ATOM   2243  P     U    71      71.005  32.558  34.339  1.00  0.00           P  
ATOM   2244  OP1   U    71      71.967  32.912  33.249  1.00  0.00           O  
ATOM   2245  OP2   U    71      70.312  31.238  34.388  1.00  0.00           O  
ATOM   2246  O5'   U    71      71.780  32.681  35.750  1.00  0.00           O  
ATOM   2247  C5'   U    71      72.685  33.700  36.170  1.00  0.00           C  
ATOM   2248  H5'   U    71      72.335  34.670  35.815  1.00  0.00           H  
ATOM   2249 H5''   U    71      73.524  33.650  35.476  1.00  0.00           H  
ATOM   2250  C4'   U    71      73.090  33.653  37.660  1.00  0.00           C  
ATOM   2251  H4'   U    71      73.736  34.494  37.913  1.00  0.00           H  
ATOM   2252  O4'   U    71      71.895  33.563  38.461  1.00  0.00           O  
ATOM   2253  C1'   U    71      72.165  32.663  39.575  1.00  0.00           C  
ATOM   2254  H1'   U    71      72.198  33.272  40.479  1.00  0.00           H  
ATOM   2255  N1    U    71      71.183  31.475  39.712  1.00  0.00           N  
ATOM   2256  C6    U    71      70.620  30.885  38.670  1.00  0.00           C  
ATOM   2257  H6    U    71      70.764  31.300  37.683  1.00  0.00           H  
ATOM   2258  C5    U    71      69.865  29.745  38.835  1.00  0.00           C  
ATOM   2259  H5    U    71      69.392  29.247  38.002  1.00  0.00           H  
ATOM   2260  C4    U    71      69.785  29.102  40.092  1.00  0.00           C  
ATOM   2261  O4    U    71      69.228  28.010  40.335  1.00  0.00           O  
ATOM   2262  N3    U    71      70.318  29.805  41.151  1.00  0.00           N  
ATOM   2263  H3    U    71      70.131  29.525  42.103  1.00  0.00           H  
ATOM   2264  C2    U    71      71.125  30.926  40.945  1.00  0.00           C  
ATOM   2265  O2    U    71      71.717  31.340  41.933  1.00  0.00           O  
ATOM   2266  C3'   U    71      73.945  32.472  38.006  1.00  0.00           C  
ATOM   2267  H3'   U    71      73.461  31.651  37.478  1.00  0.00           H  
ATOM   2268  C2'   U    71      73.633  32.150  39.449  1.00  0.00           C  
ATOM   2269  H2'   U    71      73.576  31.069  39.578  1.00  0.00           H  
ATOM   2270  O2'   U    71      74.427  32.883  40.412  1.00  0.00           O  
ATOM   2271 HO2'   U    71      75.082  32.273  40.758  1.00  0.00           H  
ATOM   2272  O3'   U    71      75.319  32.549  37.720  1.00  0.00           O  
ATOM   2273  P     U    72      76.285  31.307  37.721  1.00  0.00           P  
ATOM   2274  OP1   U    72      77.541  31.972  37.247  1.00  0.00           O  
ATOM   2275  OP2   U    72      75.654  30.213  36.896  1.00  0.00           O  
ATOM   2276  O5'   U    72      76.539  30.777  39.138  1.00  0.00           O  
ATOM   2277  C5'   U    72      77.272  31.573  40.076  1.00  0.00           C  
ATOM   2278  H5'   U    72      76.886  32.592  40.097  1.00  0.00           H  
ATOM   2279 H5''   U    72      78.291  31.745  39.729  1.00  0.00           H  
ATOM   2280  C4'   U    72      77.300  31.048  41.501  1.00  0.00           C  
ATOM   2281  H4'   U    72      77.995  31.595  42.138  1.00  0.00           H  
ATOM   2282  O4'   U    72      75.976  30.976  42.003  1.00  0.00           O  
ATOM   2283  C1'   U    72      75.977  29.947  43.056  1.00  0.00           C  
ATOM   2284  H1'   U    72      75.938  30.475  44.009  1.00  0.00           H  
ATOM   2285  N1    U    72      74.771  29.109  42.943  1.00  0.00           N  
ATOM   2286  C6    U    72      74.142  28.814  41.713  1.00  0.00           C  
ATOM   2287  H6    U    72      74.556  29.072  40.749  1.00  0.00           H  
ATOM   2288  C5    U    72      73.067  28.071  41.603  1.00  0.00           C  
ATOM   2289  H5    U    72      72.605  27.769  40.674  1.00  0.00           H  
ATOM   2290  C4    U    72      72.460  27.524  42.788  1.00  0.00           C  
ATOM   2291  O4    U    72      71.394  26.934  42.769  1.00  0.00           O  
ATOM   2292  N3    U    72      73.201  27.691  43.918  1.00  0.00           N  
ATOM   2293  H3    U    72      72.926  27.258  44.787  1.00  0.00           H  
ATOM   2294  C2    U    72      74.320  28.462  44.089  1.00  0.00           C  
ATOM   2295  O2    U    72      74.880  28.493  45.200  1.00  0.00           O  
ATOM   2296  C3'   U    72      77.820  29.598  41.586  1.00  0.00           C  
ATOM   2297  H3'   U    72      77.295  28.992  40.849  1.00  0.00           H  
ATOM   2298  C2'   U    72      77.366  29.196  42.943  1.00  0.00           C  
ATOM   2299  H2'   U    72      77.204  28.119  42.906  1.00  0.00           H  
ATOM   2300  O2'   U    72      78.175  29.684  44.030  1.00  0.00           O  
ATOM   2301 HO2'   U    72      79.084  29.714  43.721  1.00  0.00           H  
ATOM   2302  O3'   U    72      79.215  29.381  41.415  1.00  0.00           O  
ATOM   2303  P     U    73      79.749  27.956  40.966  1.00  0.00           P  
ATOM   2304  OP1   U    73      81.216  28.144  41.051  1.00  0.00           O  
ATOM   2305  OP2   U    73      79.174  27.736  39.603  1.00  0.00           O  
ATOM   2306  O5'   U    73      79.192  26.886  41.980  1.00  0.00           O  
ATOM   2307  C5'   U    73      79.558  26.707  43.342  1.00  0.00           C  
ATOM   2308  H5'   U    73      79.320  27.527  44.020  1.00  0.00           H  
ATOM   2309 H5''   U    73      80.624  26.506  43.444  1.00  0.00           H  
ATOM   2310  C4'   U    73      78.696  25.557  43.866  1.00  0.00           C  
ATOM   2311  H4'   U    73      79.160  25.247  44.802  1.00  0.00           H  
ATOM   2312  O4'   U    73      77.379  26.034  43.950  1.00  0.00           O  
ATOM   2313  C1'   U    73      76.497  24.869  43.785  1.00  0.00           C  
ATOM   2314  H1'   U    73      75.889  24.698  44.674  1.00  0.00           H  
ATOM   2315  N1    U    73      75.700  25.068  42.515  1.00  0.00           N  
ATOM   2316  C6    U    73      76.198  25.612  41.360  1.00  0.00           C  
ATOM   2317  H6    U    73      77.154  26.110  41.438  1.00  0.00           H  
ATOM   2318  C5    U    73      75.448  25.747  40.259  1.00  0.00           C  
ATOM   2319  H5    U    73      75.736  26.294  39.374  1.00  0.00           H  
ATOM   2320  C4    U    73      74.098  25.263  40.225  1.00  0.00           C  
ATOM   2321  O4    U    73      73.356  25.284  39.241  1.00  0.00           O  
ATOM   2322  N3    U    73      73.694  24.671  41.426  1.00  0.00           N  
ATOM   2323  H3    U    73      72.813  24.185  41.510  1.00  0.00           H  
ATOM   2324  C2    U    73      74.432  24.498  42.567  1.00  0.00           C  
ATOM   2325  O2    U    73      74.100  23.741  43.436  1.00  0.00           O  
ATOM   2326  C3'   U    73      78.727  24.277  43.048  1.00  0.00           C  
ATOM   2327  H3'   U    73      78.490  24.400  41.991  1.00  0.00           H  
ATOM   2328  C2'   U    73      77.474  23.646  43.730  1.00  0.00           C  
ATOM   2329  H2'   U    73      77.157  22.872  43.030  1.00  0.00           H  
ATOM   2330  O2'   U    73      77.650  23.100  45.013  1.00  0.00           O  
ATOM   2331 HO2'   U    73      78.067  22.253  44.845  1.00  0.00           H  
ATOM   2332  O3'   U    73      79.839  23.460  43.254  1.00  0.00           O  
ATOM   2333  P     U    74      80.034  22.076  42.586  1.00  0.00           P  
ATOM   2334  OP1   U    74      81.487  21.926  42.342  1.00  0.00           O  
ATOM   2335  OP2   U    74      79.088  22.038  41.416  1.00  0.00           O  
ATOM   2336  O5'   U    74      79.425  21.064  43.560  1.00  0.00           O  
ATOM   2337  C5'   U    74      80.033  20.762  44.793  1.00  0.00           C  
ATOM   2338  H5'   U    74      80.021  21.636  45.445  1.00  0.00           H  
ATOM   2339 H5''   U    74      81.089  20.526  44.665  1.00  0.00           H  
ATOM   2340  C4'   U    74      79.190  19.731  45.475  1.00  0.00           C  
ATOM   2341  H4'   U    74      79.577  19.691  46.493  1.00  0.00           H  
ATOM   2342  O4'   U    74      77.850  20.136  45.389  1.00  0.00           O  
ATOM   2343  C1'   U    74      77.005  19.072  45.296  1.00  0.00           C  
ATOM   2344  H1'   U    74      76.470  18.975  46.241  1.00  0.00           H  
ATOM   2345  N1    U    74      76.068  19.270  44.206  1.00  0.00           N  
ATOM   2346  C6    U    74      76.445  19.396  42.882  1.00  0.00           C  
ATOM   2347  H6    U    74      77.477  19.229  42.612  1.00  0.00           H  
ATOM   2348  C5    U    74      75.554  19.675  41.860  1.00  0.00           C  
ATOM   2349  H5    U    74      75.824  19.821  40.825  1.00  0.00           H  
ATOM   2350  C4    U    74      74.159  19.828  42.147  1.00  0.00           C  
ATOM   2351  O4    U    74      73.280  19.934  41.328  1.00  0.00           O  
ATOM   2352  N3    U    74      73.825  19.675  43.502  1.00  0.00           N  
ATOM   2353  H3    U    74      72.847  19.777  43.730  1.00  0.00           H  
ATOM   2354  C2    U    74      74.723  19.429  44.500  1.00  0.00           C  
ATOM   2355  O2    U    74      74.250  19.405  45.605  1.00  0.00           O  
ATOM   2356  C3'   U    74      79.289  18.357  44.824  1.00  0.00           C  
ATOM   2357  H3'   U    74      79.732  18.420  43.830  1.00  0.00           H  
ATOM   2358  C2'   U    74      77.855  17.881  44.948  1.00  0.00           C  
ATOM   2359  H2'   U    74      77.536  17.331  44.063  1.00  0.00           H  
ATOM   2360  O2'   U    74      77.795  17.035  46.077  1.00  0.00           O  
ATOM   2361 HO2'   U    74      78.714  16.873  46.302  1.00  0.00           H  
ATOM   2362  O3'   U    74      80.127  17.457  45.551  1.00  0.00           O  
ATOM   2363  P    G3    75      81.706  17.364  45.329  1.00  0.00           P  
ATOM   2364  OP1  G3    75      81.904  17.642  43.881  1.00  0.00           O  
ATOM   2365  OP2  G3    75      82.059  16.034  45.855  1.00  0.00           O  
ATOM   2366  O5'  G3    75      82.139  18.572  46.261  1.00  0.00           O  
ATOM   2367  C5'  G3    75      83.250  19.402  45.969  1.00  0.00           C  
ATOM   2368  H5'  G3    75      83.123  20.086  45.130  1.00  0.00           H  
ATOM   2369 H5''  G3    75      84.191  18.853  46.008  1.00  0.00           H  
ATOM   2370  C4'  G3    75      83.435  20.373  47.160  1.00  0.00           C  
ATOM   2371  H4'  G3    75      84.179  21.075  46.782  1.00  0.00           H  
ATOM   2372  O4'  G3    75      82.269  21.127  47.527  1.00  0.00           O  
ATOM   2373  C1'  G3    75      82.162  20.912  48.962  1.00  0.00           C  
ATOM   2374  H1'  G3    75      81.814  21.813  49.465  1.00  0.00           H  
ATOM   2375  N9   G3    75      81.038  19.946  49.160  1.00  0.00           N  
ATOM   2376  C8   G3    75      81.091  18.578  49.394  1.00  0.00           C  
ATOM   2377  H8   G3    75      82.033  18.076  49.559  1.00  0.00           H  
ATOM   2378  N7   G3    75      79.968  17.936  49.320  1.00  0.00           N  
ATOM   2379  C5   G3    75      79.094  18.984  49.035  1.00  0.00           C  
ATOM   2380  C6   G3    75      77.660  18.947  48.876  1.00  0.00           C  
ATOM   2381  O6   G3    75      76.940  18.003  48.984  1.00  0.00           O  
ATOM   2382  N1   G3    75      77.064  20.166  48.683  1.00  0.00           N  
ATOM   2383  H1   G3    75      76.083  20.244  48.457  1.00  0.00           H  
ATOM   2384  C2   G3    75      77.755  21.337  48.757  1.00  0.00           C  
ATOM   2385  N2   G3    75      77.062  22.464  48.580  1.00  0.00           N  
ATOM   2386  H21  G3    75      77.626  23.247  48.281  1.00  0.00           H  
ATOM   2387  H22  G3    75      76.061  22.497  48.444  1.00  0.00           H  
ATOM   2388  N3   G3    75      79.062  21.443  48.856  1.00  0.00           N  
ATOM   2389  C4   G3    75      79.706  20.245  49.071  1.00  0.00           C  
ATOM   2390  C3'  G3    75      84.124  19.614  48.288  1.00  0.00           C  
ATOM   2391  H3'  G3    75      83.926  18.544  48.229  1.00  0.00           H  
ATOM   2392  C2'  G3    75      83.542  20.389  49.514  1.00  0.00           C  
ATOM   2393  H2'  G3    75      83.364  19.741  50.373  1.00  0.00           H  
ATOM   2394  O2'  G3    75      84.380  21.531  49.843  1.00  0.00           O  
ATOM   2395 HO2'  G3    75      85.290  21.380  49.577  1.00  0.00           H  
ATOM   2396  O3'  G3    75      85.535  19.669  48.332  1.00  0.00           O  
ATOM   2397 HO3'  G3    75      85.954  18.824  48.509  1.00  0.00           H  
TER    2398       G3    75 
ATOM   2398 MG    MG    76      48.380  46.346  37.986  1.00  0.00          MG  
TER    2399       MG    76 
ATOM   2399 MG    MG    77      15.836  45.460  82.431  1.00  0.00          MG  
TER    2400       MG    77 
ATOM   2400 MG    MG    78      55.462  51.903  47.759  1.00  0.00          MG  
TER    2401       MG    78 
ATOM   2401 MG    MG    79      66.465  36.531  58.735  1.00  0.00          MG  
TER    2402       MG    79 
ATOM   2402 MG    MG    80      40.892  33.726  54.728  1.00  0.00          MG  
TER    2403       MG    80 
ATOM   2403 MG    MG    81      23.468  40.452  66.225  1.00  0.00          MG  
TER    2404       MG    81 
END
