# Supplementary material for: Modeling the structure of the frameshift-stimulatory pseudoknot in SARS-CoV-2 reveals multiple possible conformers
Source: PLoS Comput Biol. 2021 Jan 19;17(1):e1008603. doi: 10.1371/journal.pcbi.1008603 (PMC7845960; doi:10.1371/journal.pcbi.1008603)
Supplement: S1 Data — Files in.pdb format for each of the model structures presented in the manuscript are included in an archived.zip folder. The files corresponding to the structures shown in Figs 3B, 3E, 3H, 4B, 4E, 4H, 5B, 6A–6F, and 7A–7G are named FigNX_1.pdb, where N is the figure number and X is the letter for the figure panel. These structures represent the most populated of the clusters found in the corresponding MD simulations. The structures of the second- and third-most populated clusters from each of the simulations are in the files named FigNX_2.pdb and FigNX_3.pdb, respectively. (ZIP) [file pcbi.1008603.s006.zip › Fig6D_1.pdb]

ATOM      1 HO5'  U5     1      48.562  32.139  36.893  1.00  0.00           H  
ATOM      2  O5'  U5     1      48.002  32.576  37.538  1.00  0.00           O  
ATOM      3  C5'  U5     1      47.782  33.943  37.237  1.00  0.00           C  
ATOM      4  H5'  U5     1      47.364  33.951  36.230  1.00  0.00           H  
ATOM      5 H5''  U5     1      48.700  34.529  37.201  1.00  0.00           H  
ATOM      6  C4'  U5     1      46.755  34.482  38.226  1.00  0.00           C  
ATOM      7  H4'  U5     1      46.439  35.514  38.077  1.00  0.00           H  
ATOM      8  O4'  U5     1      45.606  33.687  38.304  1.00  0.00           O  
ATOM      9  C1'  U5     1      44.892  34.164  39.424  1.00  0.00           C  
ATOM     10  H1'  U5     1      44.209  34.962  39.131  1.00  0.00           H  
ATOM     11  N1   U5     1      44.149  33.115  40.122  1.00  0.00           N  
ATOM     12  C6   U5     1      44.658  31.823  40.209  1.00  0.00           C  
ATOM     13  H6   U5     1      45.556  31.537  39.681  1.00  0.00           H  
ATOM     14  C5   U5     1      44.104  30.926  41.000  1.00  0.00           C  
ATOM     15  H5   U5     1      44.489  29.917  40.982  1.00  0.00           H  
ATOM     16  C4   U5     1      42.962  31.195  41.881  1.00  0.00           C  
ATOM     17  O4   U5     1      42.378  30.365  42.547  1.00  0.00           O  
ATOM     18  N3   U5     1      42.446  32.464  41.732  1.00  0.00           N  
ATOM     19  H3   U5     1      41.694  32.758  42.340  1.00  0.00           H  
ATOM     20  C2   U5     1      43.057  33.448  40.926  1.00  0.00           C  
ATOM     21  O2   U5     1      42.424  34.507  40.691  1.00  0.00           O  
ATOM     22  C3'  U5     1      47.253  34.454  39.680  1.00  0.00           C  
ATOM     23  H3'  U5     1      47.570  33.435  39.899  1.00  0.00           H  
ATOM     24  C2'  U5     1      45.922  34.715  40.381  1.00  0.00           C  
ATOM     25  H2'  U5     1      45.892  34.182  41.331  1.00  0.00           H  
ATOM     26  O2'  U5     1      45.763  36.168  40.602  1.00  0.00           O  
ATOM     27 HO2'  U5     1      46.642  36.469  40.842  1.00  0.00           H  
ATOM     28  O3'  U5     1      48.263  35.425  39.841  1.00  0.00           O  
ATOM     29  P     U     2      49.003  35.569  41.216  1.00  0.00           P  
ATOM     30  OP1   U     2      50.231  36.398  41.042  1.00  0.00           O  
ATOM     31  OP2   U     2      49.149  34.217  41.818  1.00  0.00           O  
ATOM     32  O5'   U     2      48.018  36.524  42.009  1.00  0.00           O  
ATOM     33  C5'   U     2      48.369  36.888  43.336  1.00  0.00           C  
ATOM     34  H5'   U     2      49.412  36.641  43.532  1.00  0.00           H  
ATOM     35 H5''   U     2      47.772  36.270  44.006  1.00  0.00           H  
ATOM     36  C4'   U     2      47.850  38.261  43.653  1.00  0.00           C  
ATOM     37  H4'   U     2      48.030  38.451  44.711  1.00  0.00           H  
ATOM     38  O4'   U     2      48.541  39.319  42.974  1.00  0.00           O  
ATOM     39  C1'   U     2      47.586  40.177  42.323  1.00  0.00           C  
ATOM     40  H1'   U     2      47.885  41.208  42.510  1.00  0.00           H  
ATOM     41  N1    U     2      47.450  39.905  40.880  1.00  0.00           N  
ATOM     42  C6    U     2      48.134  38.967  40.187  1.00  0.00           C  
ATOM     43  H6    U     2      48.971  38.460  40.644  1.00  0.00           H  
ATOM     44  C5    U     2      47.893  38.679  38.909  1.00  0.00           C  
ATOM     45  H5    U     2      48.448  37.969  38.314  1.00  0.00           H  
ATOM     46  C4    U     2      46.853  39.302  38.158  1.00  0.00           C  
ATOM     47  O4    U     2      46.563  39.097  36.981  1.00  0.00           O  
ATOM     48  N3    U     2      46.199  40.225  38.854  1.00  0.00           N  
ATOM     49  H3    U     2      45.492  40.838  38.474  1.00  0.00           H  
ATOM     50  C2    U     2      46.479  40.552  40.120  1.00  0.00           C  
ATOM     51  O2    U     2      45.940  41.591  40.518  1.00  0.00           O  
ATOM     52  C3'   U     2      46.319  38.520  43.529  1.00  0.00           C  
ATOM     53  H3'   U     2      45.989  37.907  42.690  1.00  0.00           H  
ATOM     54  C2'   U     2      46.286  39.925  43.105  1.00  0.00           C  
ATOM     55  H2'   U     2      45.440  40.136  42.452  1.00  0.00           H  
ATOM     56  O2'   U     2      46.290  40.800  44.204  1.00  0.00           O  
ATOM     57 HO2'   U     2      46.012  40.340  44.999  1.00  0.00           H  
ATOM     58  O3'   U     2      45.536  38.400  44.769  1.00  0.00           O  
ATOM     59  P     U     3      43.932  38.140  44.698  1.00  0.00           P  
ATOM     60  OP1   U     3      43.471  38.369  43.319  1.00  0.00           O  
ATOM     61  OP2   U     3      43.370  38.973  45.793  1.00  0.00           O  
ATOM     62  O5'   U     3      43.771  36.600  45.086  1.00  0.00           O  
ATOM     63  C5'   U     3      44.169  35.507  44.222  1.00  0.00           C  
ATOM     64  H5'   U     3      45.221  35.622  43.964  1.00  0.00           H  
ATOM     65 H5''   U     3      43.481  35.652  43.389  1.00  0.00           H  
ATOM     66  C4'   U     3      43.793  34.210  44.892  1.00  0.00           C  
ATOM     67  H4'   U     3      42.724  34.166  45.098  1.00  0.00           H  
ATOM     68  O4'   U     3      44.250  33.213  43.991  1.00  0.00           O  
ATOM     69  C1'   U     3      44.786  32.169  44.691  1.00  0.00           C  
ATOM     70  H1'   U     3      43.970  31.568  45.093  1.00  0.00           H  
ATOM     71  N1    U     3      45.714  31.329  43.839  1.00  0.00           N  
ATOM     72  C6    U     3      46.780  32.036  43.188  1.00  0.00           C  
ATOM     73  H6    U     3      47.019  33.075  43.357  1.00  0.00           H  
ATOM     74  C5    U     3      47.526  31.321  42.293  1.00  0.00           C  
ATOM     75  H5    U     3      48.327  31.783  41.734  1.00  0.00           H  
ATOM     76  C4    U     3      47.344  29.887  42.091  1.00  0.00           C  
ATOM     77  O4    U     3      47.921  29.340  41.160  1.00  0.00           O  
ATOM     78  N3    U     3      46.286  29.266  42.701  1.00  0.00           N  
ATOM     79  H3    U     3      46.116  28.301  42.456  1.00  0.00           H  
ATOM     80  C2    U     3      45.533  29.924  43.664  1.00  0.00           C  
ATOM     81  O2    U     3      44.786  29.324  44.417  1.00  0.00           O  
ATOM     82  C3'   U     3      44.464  33.916  46.255  1.00  0.00           C  
ATOM     83  H3'   U     3      44.927  34.775  46.741  1.00  0.00           H  
ATOM     84  C2'   U     3      45.486  32.845  45.870  1.00  0.00           C  
ATOM     85  H2'   U     3      46.420  33.265  45.498  1.00  0.00           H  
ATOM     86  O2'   U     3      45.924  31.951  46.928  1.00  0.00           O  
ATOM     87 HO2'   U     3      45.188  31.461  47.302  1.00  0.00           H  
ATOM     88  O3'   U     3      43.485  33.228  47.072  1.00  0.00           O  
ATOM     89  P     G     4      42.665  34.117  48.124  1.00  0.00           P  
ATOM     90  OP1   G     4      41.323  33.514  48.243  1.00  0.00           O  
ATOM     91  OP2   G     4      42.831  35.577  47.925  1.00  0.00           O  
ATOM     92  O5'   G     4      43.368  33.757  49.590  1.00  0.00           O  
ATOM     93  C5'   G     4      43.202  32.499  50.252  1.00  0.00           C  
ATOM     94  H5'   G     4      43.483  31.783  49.480  1.00  0.00           H  
ATOM     95 H5''   G     4      42.195  32.306  50.623  1.00  0.00           H  
ATOM     96  C4'   G     4      44.153  32.336  51.376  1.00  0.00           C  
ATOM     97  H4'   G     4      44.032  31.351  51.828  1.00  0.00           H  
ATOM     98  O4'   G     4      45.507  32.288  51.161  1.00  0.00           O  
ATOM     99  C1'   G     4      46.226  33.166  51.999  1.00  0.00           C  
ATOM    100  H1'   G     4      47.142  32.695  52.355  1.00  0.00           H  
ATOM    101  N9    G     4      46.411  34.452  51.355  1.00  0.00           N  
ATOM    102  C8    G     4      46.215  34.740  50.014  1.00  0.00           C  
ATOM    103  H8    G     4      45.769  34.086  49.280  1.00  0.00           H  
ATOM    104  N7    G     4      46.888  35.770  49.548  1.00  0.00           N  
ATOM    105  C5    G     4      47.424  36.272  50.677  1.00  0.00           C  
ATOM    106  C6    G     4      48.150  37.510  50.845  1.00  0.00           C  
ATOM    107  O6    G     4      48.445  38.443  50.058  1.00  0.00           O  
ATOM    108  N1    G     4      48.427  37.675  52.219  1.00  0.00           N  
ATOM    109  H1    G     4      48.630  38.623  52.502  1.00  0.00           H  
ATOM    110  C2    G     4      48.282  36.729  53.171  1.00  0.00           C  
ATOM    111  N2    G     4      48.444  37.051  54.394  1.00  0.00           N  
ATOM    112  H21   G     4      48.757  37.993  54.585  1.00  0.00           H  
ATOM    113  H22   G     4      48.236  36.469  55.193  1.00  0.00           H  
ATOM    114  N3    G     4      47.745  35.551  52.995  1.00  0.00           N  
ATOM    115  C4    G     4      47.266  35.436  51.715  1.00  0.00           C  
ATOM    116  C3'   G     4      43.955  33.370  52.444  1.00  0.00           C  
ATOM    117  H3'   G     4      43.898  34.379  52.036  1.00  0.00           H  
ATOM    118  C2'   G     4      45.267  33.451  53.166  1.00  0.00           C  
ATOM    119  H2'   G     4      45.497  34.432  53.580  1.00  0.00           H  
ATOM    120  O2'   G     4      45.403  32.305  54.033  1.00  0.00           O  
ATOM    121 HO2'   G     4      44.487  32.020  54.056  1.00  0.00           H  
ATOM    122  O3'   G     4      42.932  32.990  53.413  1.00  0.00           O  
ATOM    123  P     C     5      41.764  34.040  53.760  1.00  0.00           P  
ATOM    124  OP1   C     5      40.643  33.508  54.618  1.00  0.00           O  
ATOM    125  OP2   C     5      41.330  34.631  52.489  1.00  0.00           O  
ATOM    126  O5'   C     5      42.466  35.249  54.543  1.00  0.00           O  
ATOM    127  C5'   C     5      43.070  35.082  55.827  1.00  0.00           C  
ATOM    128  H5'   C     5      43.631  34.151  55.750  1.00  0.00           H  
ATOM    129 H5''   C     5      42.312  35.075  56.611  1.00  0.00           H  
ATOM    130  C4'   C     5      43.867  36.282  56.189  1.00  0.00           C  
ATOM    131  H4'   C     5      44.257  36.118  57.194  1.00  0.00           H  
ATOM    132  O4'   C     5      44.915  36.436  55.317  1.00  0.00           O  
ATOM    133  C1'   C     5      45.300  37.792  55.178  1.00  0.00           C  
ATOM    134  H1'   C     5      46.291  38.017  55.571  1.00  0.00           H  
ATOM    135  N1    C     5      45.364  38.270  53.767  1.00  0.00           N  
ATOM    136  C6    C     5      44.630  37.654  52.736  1.00  0.00           C  
ATOM    137  H6    C     5      44.038  36.771  52.926  1.00  0.00           H  
ATOM    138  C5    C     5      44.723  38.184  51.475  1.00  0.00           C  
ATOM    139  H5    C     5      44.143  37.680  50.716  1.00  0.00           H  
ATOM    140  C4    C     5      45.405  39.426  51.311  1.00  0.00           C  
ATOM    141  N4    C     5      45.370  40.084  50.220  1.00  0.00           N  
ATOM    142  H41   C     5      44.933  39.659  49.414  1.00  0.00           H  
ATOM    143  H42   C     5      45.836  40.977  50.147  1.00  0.00           H  
ATOM    144  N3    C     5      46.113  40.018  52.292  1.00  0.00           N  
ATOM    145  C2    C     5      46.099  39.458  53.510  1.00  0.00           C  
ATOM    146  O2    C     5      46.779  39.991  54.406  1.00  0.00           O  
ATOM    147  C3'   C     5      43.172  37.655  56.087  1.00  0.00           C  
ATOM    148  H3'   C     5      42.645  37.638  55.134  1.00  0.00           H  
ATOM    149  C2'   C     5      44.382  38.621  56.007  1.00  0.00           C  
ATOM    150  H2'   C     5      44.012  39.507  55.491  1.00  0.00           H  
ATOM    151  O2'   C     5      44.899  38.868  57.261  1.00  0.00           O  
ATOM    152 HO2'   C     5      45.159  39.791  57.306  1.00  0.00           H  
ATOM    153  O3'   C     5      42.167  37.903  57.086  1.00  0.00           O  
ATOM    154  P     G     6      41.075  39.058  56.798  1.00  0.00           P  
ATOM    155  OP1   G     6      40.134  39.078  57.894  1.00  0.00           O  
ATOM    156  OP2   G     6      40.494  38.760  55.510  1.00  0.00           O  
ATOM    157  O5'   G     6      41.816  40.453  56.705  1.00  0.00           O  
ATOM    158  C5'   G     6      42.368  41.014  57.925  1.00  0.00           C  
ATOM    159  H5'   G     6      42.791  40.169  58.469  1.00  0.00           H  
ATOM    160 H5''   G     6      41.500  41.309  58.515  1.00  0.00           H  
ATOM    161  C4'   G     6      43.294  42.127  57.652  1.00  0.00           C  
ATOM    162  H4'   G     6      43.814  42.371  58.578  1.00  0.00           H  
ATOM    163  O4'   G     6      44.213  41.906  56.535  1.00  0.00           O  
ATOM    164  C1'   G     6      44.426  43.044  55.736  1.00  0.00           C  
ATOM    165  H1'   G     6      45.501  43.192  55.629  1.00  0.00           H  
ATOM    166  N9    G     6      43.914  42.914  54.346  1.00  0.00           N  
ATOM    167  C8    G     6      43.217  41.923  53.797  1.00  0.00           C  
ATOM    168  H8    G     6      42.713  41.161  54.372  1.00  0.00           H  
ATOM    169  N7    G     6      43.256  41.937  52.473  1.00  0.00           N  
ATOM    170  C5    G     6      44.029  43.112  52.160  1.00  0.00           C  
ATOM    171  C6    G     6      44.476  43.648  50.966  1.00  0.00           C  
ATOM    172  O6    G     6      44.296  43.267  49.783  1.00  0.00           O  
ATOM    173  N1    G     6      45.224  44.831  51.189  1.00  0.00           N  
ATOM    174  H1    G     6      45.643  45.251  50.371  1.00  0.00           H  
ATOM    175  C2    G     6      45.274  45.520  52.340  1.00  0.00           C  
ATOM    176  N2    G     6      46.043  46.541  52.261  1.00  0.00           N  
ATOM    177  H21   G     6      46.210  46.909  51.335  1.00  0.00           H  
ATOM    178  H22   G     6      46.626  46.722  53.066  1.00  0.00           H  
ATOM    179  N3    G     6      44.921  44.989  53.515  1.00  0.00           N  
ATOM    180  C4    G     6      44.302  43.758  53.373  1.00  0.00           C  
ATOM    181  C3'   G     6      42.646  43.386  57.098  1.00  0.00           C  
ATOM    182  H3'   G     6      41.922  43.112  56.332  1.00  0.00           H  
ATOM    183  C2'   G     6      43.837  44.197  56.524  1.00  0.00           C  
ATOM    184  H2'   G     6      43.362  45.011  55.976  1.00  0.00           H  
ATOM    185  O2'   G     6      44.716  44.743  57.408  1.00  0.00           O  
ATOM    186 HO2'   G     6      44.207  45.166  58.103  1.00  0.00           H  
ATOM    187  O3'   G     6      41.955  44.090  58.143  1.00  0.00           O  
ATOM    188  P     G     7      40.423  44.489  57.922  1.00  0.00           P  
ATOM    189  OP1   G     7      39.908  44.976  59.210  1.00  0.00           O  
ATOM    190  OP2   G     7      39.715  43.415  57.171  1.00  0.00           O  
ATOM    191  O5'   G     7      40.639  45.806  56.919  1.00  0.00           O  
ATOM    192  C5'   G     7      41.228  47.072  57.285  1.00  0.00           C  
ATOM    193  H5'   G     7      42.226  46.823  57.646  1.00  0.00           H  
ATOM    194 H5''   G     7      40.653  47.602  58.044  1.00  0.00           H  
ATOM    195  C4'   G     7      41.393  48.032  56.144  1.00  0.00           C  
ATOM    196  H4'   G     7      41.659  49.027  56.501  1.00  0.00           H  
ATOM    197  O4'   G     7      42.367  47.480  55.261  1.00  0.00           O  
ATOM    198  C1'   G     7      42.257  48.090  53.974  1.00  0.00           C  
ATOM    199  H1'   G     7      43.059  48.819  53.863  1.00  0.00           H  
ATOM    200  N9    G     7      42.049  47.126  52.870  1.00  0.00           N  
ATOM    201  C8    G     7      41.709  45.816  52.854  1.00  0.00           C  
ATOM    202  H8    G     7      41.577  45.294  53.790  1.00  0.00           H  
ATOM    203  N7    G     7      41.674  45.250  51.692  1.00  0.00           N  
ATOM    204  C5    G     7      41.975  46.248  50.790  1.00  0.00           C  
ATOM    205  C6    G     7      42.134  46.203  49.367  1.00  0.00           C  
ATOM    206  O6    G     7      41.972  45.261  48.567  1.00  0.00           O  
ATOM    207  N1    G     7      42.572  47.422  48.948  1.00  0.00           N  
ATOM    208  H1    G     7      42.727  47.554  47.959  1.00  0.00           H  
ATOM    209  C2    G     7      42.971  48.422  49.724  1.00  0.00           C  
ATOM    210  N2    G     7      43.433  49.422  49.063  1.00  0.00           N  
ATOM    211  H21   G     7      43.298  49.470  48.063  1.00  0.00           H  
ATOM    212  H22   G     7      43.767  50.174  49.649  1.00  0.00           H  
ATOM    213  N3    G     7      42.820  48.552  51.011  1.00  0.00           N  
ATOM    214  C4    G     7      42.313  47.363  51.545  1.00  0.00           C  
ATOM    215  C3'   G     7      40.230  48.182  55.154  1.00  0.00           C  
ATOM    216  H3'   G     7      39.738  47.269  54.818  1.00  0.00           H  
ATOM    217  C2'   G     7      40.921  48.865  54.030  1.00  0.00           C  
ATOM    218  H2'   G     7      40.298  48.829  53.137  1.00  0.00           H  
ATOM    219  O2'   G     7      41.193  50.238  54.402  1.00  0.00           O  
ATOM    220 HO2'   G     7      41.781  50.591  53.729  1.00  0.00           H  
ATOM    221  O3'   G     7      39.228  48.917  55.718  1.00  0.00           O  
ATOM    222  P     U     8      37.873  49.280  54.959  1.00  0.00           P  
ATOM    223  OP1   U     8      37.170  50.144  55.930  1.00  0.00           O  
ATOM    224  OP2   U     8      37.169  48.050  54.577  1.00  0.00           O  
ATOM    225  O5'   U     8      38.134  50.097  53.588  1.00  0.00           O  
ATOM    226  C5'   U     8      38.465  51.534  53.690  1.00  0.00           C  
ATOM    227  H5'   U     8      39.308  51.634  54.374  1.00  0.00           H  
ATOM    228 H5''   U     8      37.635  52.060  54.161  1.00  0.00           H  
ATOM    229  C4'   U     8      38.693  52.176  52.305  1.00  0.00           C  
ATOM    230  H4'   U     8      38.890  53.231  52.496  1.00  0.00           H  
ATOM    231  O4'   U     8      39.862  51.710  51.666  1.00  0.00           O  
ATOM    232  C1'   U     8      39.580  51.644  50.268  1.00  0.00           C  
ATOM    233  H1'   U     8      40.327  52.227  49.729  1.00  0.00           H  
ATOM    234  N1    U     8      39.583  50.183  49.793  1.00  0.00           N  
ATOM    235  C6    U     8      39.040  49.180  50.494  1.00  0.00           C  
ATOM    236  H6    U     8      38.867  49.319  51.551  1.00  0.00           H  
ATOM    237  C5    U     8      38.918  47.911  49.932  1.00  0.00           C  
ATOM    238  H5    U     8      38.513  47.148  50.580  1.00  0.00           H  
ATOM    239  C4    U     8      39.219  47.635  48.557  1.00  0.00           C  
ATOM    240  O4    U     8      39.037  46.561  47.952  1.00  0.00           O  
ATOM    241  N3    U     8      39.953  48.647  48.018  1.00  0.00           N  
ATOM    242  H3    U     8      40.096  48.538  47.025  1.00  0.00           H  
ATOM    243  C2    U     8      40.069  49.948  48.483  1.00  0.00           C  
ATOM    244  O2    U     8      40.485  50.784  47.647  1.00  0.00           O  
ATOM    245  C3'   U     8      37.527  52.055  51.306  1.00  0.00           C  
ATOM    246  H3'   U     8      37.128  51.041  51.326  1.00  0.00           H  
ATOM    247  C2'   U     8      38.283  52.389  49.988  1.00  0.00           C  
ATOM    248  H2'   U     8      37.718  52.134  49.091  1.00  0.00           H  
ATOM    249  O2'   U     8      38.733  53.695  49.788  1.00  0.00           O  
ATOM    250 HO2'   U     8      38.826  54.044  50.677  1.00  0.00           H  
ATOM    251  O3'   U     8      36.430  53.010  51.571  1.00  0.00           O  
ATOM    252  P     G     9      35.061  52.800  50.823  1.00  0.00           P  
ATOM    253  OP1   G     9      34.098  53.871  51.058  1.00  0.00           O  
ATOM    254  OP2   G     9      34.460  51.506  51.218  1.00  0.00           O  
ATOM    255  O5'   G     9      35.247  52.747  49.282  1.00  0.00           O  
ATOM    256  C5'   G     9      35.167  53.873  48.504  1.00  0.00           C  
ATOM    257  H5'   G     9      35.961  54.526  48.865  1.00  0.00           H  
ATOM    258 H5''   G     9      34.188  54.353  48.517  1.00  0.00           H  
ATOM    259  C4'   G     9      35.378  53.461  47.069  1.00  0.00           C  
ATOM    260  H4'   G     9      35.431  54.338  46.424  1.00  0.00           H  
ATOM    261  O4'   G     9      36.545  52.715  46.699  1.00  0.00           O  
ATOM    262  C1'   G     9      36.272  51.751  45.705  1.00  0.00           C  
ATOM    263  H1'   G     9      36.901  51.935  44.834  1.00  0.00           H  
ATOM    264  N9    G     9      36.426  50.370  46.165  1.00  0.00           N  
ATOM    265  C8    G     9      36.153  49.807  47.408  1.00  0.00           C  
ATOM    266  H8    G     9      35.870  50.547  48.142  1.00  0.00           H  
ATOM    267  N7    G     9      36.211  48.499  47.450  1.00  0.00           N  
ATOM    268  C5    G     9      36.574  48.090  46.122  1.00  0.00           C  
ATOM    269  C6    G     9      36.768  46.786  45.547  1.00  0.00           C  
ATOM    270  O6    G     9      36.691  45.671  46.077  1.00  0.00           O  
ATOM    271  N1    G     9      37.048  46.860  44.145  1.00  0.00           N  
ATOM    272  H1    G     9      36.792  46.065  43.577  1.00  0.00           H  
ATOM    273  C2    G     9      36.998  48.056  43.535  1.00  0.00           C  
ATOM    274  N2    G     9      36.961  47.914  42.253  1.00  0.00           N  
ATOM    275  H21   G     9      36.944  46.987  41.853  1.00  0.00           H  
ATOM    276  H22   G     9      36.655  48.738  41.757  1.00  0.00           H  
ATOM    277  N3    G     9      36.736  49.295  43.994  1.00  0.00           N  
ATOM    278  C4    G     9      36.592  49.236  45.356  1.00  0.00           C  
ATOM    279  C3'   G     9      34.230  52.617  46.481  1.00  0.00           C  
ATOM    280  H3'   G     9      34.027  51.862  47.240  1.00  0.00           H  
ATOM    281  C2'   G     9      34.806  52.058  45.257  1.00  0.00           C  
ATOM    282  H2'   G     9      34.446  51.065  44.990  1.00  0.00           H  
ATOM    283  O2'   G     9      34.667  53.005  44.234  1.00  0.00           O  
ATOM    284 HO2'   G     9      35.116  52.631  43.473  1.00  0.00           H  
ATOM    285  O3'   G     9      32.959  53.259  46.230  1.00  0.00           O  
ATOM    286  P     U    10      31.570  52.490  46.316  1.00  0.00           P  
ATOM    287  OP1   U    10      30.513  53.526  46.233  1.00  0.00           O  
ATOM    288  OP2   U    10      31.685  51.586  47.502  1.00  0.00           O  
ATOM    289  O5'   U    10      31.455  51.575  45.052  1.00  0.00           O  
ATOM    290  C5'   U    10      31.390  52.154  43.752  1.00  0.00           C  
ATOM    291  H5'   U    10      32.154  52.927  43.668  1.00  0.00           H  
ATOM    292 H5''   U    10      30.365  52.509  43.647  1.00  0.00           H  
ATOM    293  C4'   U    10      31.704  51.115  42.650  1.00  0.00           C  
ATOM    294  H4'   U    10      31.595  51.686  41.728  1.00  0.00           H  
ATOM    295  O4'   U    10      33.055  50.652  42.608  1.00  0.00           O  
ATOM    296  C1'   U    10      32.928  49.239  42.281  1.00  0.00           C  
ATOM    297  H1'   U    10      33.724  49.023  41.568  1.00  0.00           H  
ATOM    298  N1    U    10      33.197  48.269  43.420  1.00  0.00           N  
ATOM    299  C6    U    10      33.217  48.689  44.763  1.00  0.00           C  
ATOM    300  H6    U    10      32.917  49.719  44.880  1.00  0.00           H  
ATOM    301  C5    U    10      33.455  47.800  45.729  1.00  0.00           C  
ATOM    302  H5    U    10      33.411  48.187  46.737  1.00  0.00           H  
ATOM    303  C4    U    10      33.686  46.374  45.550  1.00  0.00           C  
ATOM    304  O4    U    10      33.790  45.604  46.429  1.00  0.00           O  
ATOM    305  N3    U    10      33.824  46.051  44.208  1.00  0.00           N  
ATOM    306  H3    U    10      34.025  45.096  43.946  1.00  0.00           H  
ATOM    307  C2    U    10      33.599  46.881  43.179  1.00  0.00           C  
ATOM    308  O2    U    10      33.672  46.473  42.063  1.00  0.00           O  
ATOM    309  C3'   U    10      30.636  50.033  42.499  1.00  0.00           C  
ATOM    310  H3'   U    10      30.363  49.752  43.516  1.00  0.00           H  
ATOM    311  C2'   U    10      31.543  49.057  41.723  1.00  0.00           C  
ATOM    312  H2'   U    10      31.195  48.063  42.004  1.00  0.00           H  
ATOM    313  O2'   U    10      31.495  49.337  40.274  1.00  0.00           O  
ATOM    314 HO2'   U    10      30.802  49.996  40.187  1.00  0.00           H  
ATOM    315  O3'   U    10      29.587  50.466  41.684  1.00  0.00           O  
ATOM    316  P     A    11      28.110  49.975  41.878  1.00  0.00           P  
ATOM    317  OP1   A    11      27.179  50.521  40.916  1.00  0.00           O  
ATOM    318  OP2   A    11      27.767  49.947  43.315  1.00  0.00           O  
ATOM    319  O5'   A    11      28.180  48.479  41.543  1.00  0.00           O  
ATOM    320  C5'   A    11      28.328  48.062  40.157  1.00  0.00           C  
ATOM    321  H5'   A    11      29.147  48.633  39.719  1.00  0.00           H  
ATOM    322 H5''   A    11      27.396  48.237  39.619  1.00  0.00           H  
ATOM    323  C4'   A    11      28.771  46.632  39.952  1.00  0.00           C  
ATOM    324  H4'   A    11      28.839  46.327  38.908  1.00  0.00           H  
ATOM    325  O4'   A    11      29.924  46.204  40.605  1.00  0.00           O  
ATOM    326  C1'   A    11      29.930  44.820  41.004  1.00  0.00           C  
ATOM    327  H1'   A    11      30.658  44.245  40.432  1.00  0.00           H  
ATOM    328  N9    A    11      30.054  44.723  42.453  1.00  0.00           N  
ATOM    329  C8    A    11      30.028  45.776  43.333  1.00  0.00           C  
ATOM    330  H8    A    11      29.666  46.695  42.896  1.00  0.00           H  
ATOM    331  N7    A    11      30.569  45.579  44.499  1.00  0.00           N  
ATOM    332  C5    A    11      30.884  44.177  44.438  1.00  0.00           C  
ATOM    333  C6    A    11      31.336  43.220  45.357  1.00  0.00           C  
ATOM    334  N6    A    11      31.872  43.394  46.512  1.00  0.00           N  
ATOM    335  H61   A    11      32.112  42.573  47.050  1.00  0.00           H  
ATOM    336  H62   A    11      32.132  44.315  46.834  1.00  0.00           H  
ATOM    337  N1    A    11      31.430  41.951  45.010  1.00  0.00           N  
ATOM    338  C2    A    11      31.119  41.556  43.758  1.00  0.00           C  
ATOM    339  H2    A    11      31.185  40.505  43.518  1.00  0.00           H  
ATOM    340  N3    A    11      30.650  42.381  42.847  1.00  0.00           N  
ATOM    341  C4    A    11      30.510  43.663  43.221  1.00  0.00           C  
ATOM    342  C3'   A    11      27.740  45.596  40.568  1.00  0.00           C  
ATOM    343  H3'   A    11      27.536  46.010  41.555  1.00  0.00           H  
ATOM    344  C2'   A    11      28.587  44.333  40.603  1.00  0.00           C  
ATOM    345  H2'   A    11      28.130  43.588  41.255  1.00  0.00           H  
ATOM    346  O2'   A    11      28.747  43.691  39.318  1.00  0.00           O  
ATOM    347 HO2'   A    11      28.756  42.736  39.414  1.00  0.00           H  
ATOM    348  O3'   A    11      26.566  45.536  39.866  1.00  0.00           O  
ATOM    349  P     A    12      25.244  44.939  40.641  1.00  0.00           P  
ATOM    350  OP1   A    12      24.216  44.771  39.559  1.00  0.00           O  
ATOM    351  OP2   A    12      24.861  45.806  41.793  1.00  0.00           O  
ATOM    352  O5'   A    12      25.609  43.446  41.171  1.00  0.00           O  
ATOM    353  C5'   A    12      25.610  42.309  40.271  1.00  0.00           C  
ATOM    354  H5'   A    12      26.346  42.492  39.488  1.00  0.00           H  
ATOM    355 H5''   A    12      24.634  42.209  39.795  1.00  0.00           H  
ATOM    356  C4'   A    12      26.012  41.043  41.032  1.00  0.00           C  
ATOM    357  H4'   A    12      26.003  40.234  40.302  1.00  0.00           H  
ATOM    358  O4'   A    12      27.297  41.306  41.628  1.00  0.00           O  
ATOM    359  C1'   A    12      27.474  40.445  42.698  1.00  0.00           C  
ATOM    360  H1'   A    12      28.353  39.877  42.394  1.00  0.00           H  
ATOM    361  N9    A    12      27.765  41.279  43.987  1.00  0.00           N  
ATOM    362  C8    A    12      27.422  42.524  44.205  1.00  0.00           C  
ATOM    363  H8    A    12      27.061  43.170  43.419  1.00  0.00           H  
ATOM    364  N7    A    12      27.823  43.070  45.365  1.00  0.00           N  
ATOM    365  C5    A    12      28.345  41.943  46.020  1.00  0.00           C  
ATOM    366  C6    A    12      28.781  41.631  47.307  1.00  0.00           C  
ATOM    367  N6    A    12      28.959  42.491  48.308  1.00  0.00           N  
ATOM    368  H61   A    12      28.796  43.473  48.141  1.00  0.00           H  
ATOM    369  H62   A    12      29.360  42.144  49.167  1.00  0.00           H  
ATOM    370  N1    A    12      29.281  40.432  47.557  1.00  0.00           N  
ATOM    371  C2    A    12      29.201  39.428  46.646  1.00  0.00           C  
ATOM    372  H2    A    12      29.541  38.464  46.996  1.00  0.00           H  
ATOM    373  N3    A    12      28.761  39.544  45.429  1.00  0.00           N  
ATOM    374  C4    A    12      28.320  40.847  45.167  1.00  0.00           C  
ATOM    375  C3'   A    12      25.171  40.528  42.207  1.00  0.00           C  
ATOM    376  H3'   A    12      25.017  41.351  42.905  1.00  0.00           H  
ATOM    377  C2'   A    12      26.244  39.570  42.799  1.00  0.00           C  
ATOM    378  H2'   A    12      25.983  39.155  43.773  1.00  0.00           H  
ATOM    379  O2'   A    12      26.611  38.423  42.021  1.00  0.00           O  
ATOM    380 HO2'   A    12      27.243  37.968  42.583  1.00  0.00           H  
ATOM    381  O3'   A    12      23.998  39.894  41.830  1.00  0.00           O  
ATOM    382  P     G    13      22.896  39.677  42.941  1.00  0.00           P  
ATOM    383  OP1   G    13      21.770  38.996  42.234  1.00  0.00           O  
ATOM    384  OP2   G    13      22.637  40.950  43.632  1.00  0.00           O  
ATOM    385  O5'   G    13      23.470  38.632  43.957  1.00  0.00           O  
ATOM    386  C5'   G    13      23.657  37.238  43.532  1.00  0.00           C  
ATOM    387  H5'   G    13      24.492  37.164  42.836  1.00  0.00           H  
ATOM    388 H5''   G    13      22.842  36.745  43.001  1.00  0.00           H  
ATOM    389  C4'   G    13      24.240  36.313  44.647  1.00  0.00           C  
ATOM    390  H4'   G    13      24.262  35.268  44.339  1.00  0.00           H  
ATOM    391  O4'   G    13      25.589  36.629  44.959  1.00  0.00           O  
ATOM    392  C1'   G    13      25.711  36.606  46.391  1.00  0.00           C  
ATOM    393  H1'   G    13      26.588  36.002  46.622  1.00  0.00           H  
ATOM    394  N9    G    13      25.898  37.970  47.026  1.00  0.00           N  
ATOM    395  C8    G    13      25.360  39.212  46.687  1.00  0.00           C  
ATOM    396  H8    G    13      24.822  39.414  45.773  1.00  0.00           H  
ATOM    397  N7    G    13      25.599  40.140  47.582  1.00  0.00           N  
ATOM    398  C5    G    13      26.217  39.447  48.663  1.00  0.00           C  
ATOM    399  C6    G    13      26.853  39.890  49.959  1.00  0.00           C  
ATOM    400  O6    G    13      26.854  41.039  50.375  1.00  0.00           O  
ATOM    401  N1    G    13      27.503  38.948  50.610  1.00  0.00           N  
ATOM    402  H1    G    13      28.010  39.177  51.453  1.00  0.00           H  
ATOM    403  C2    G    13      27.622  37.640  50.164  1.00  0.00           C  
ATOM    404  N2    G    13      28.288  36.778  50.865  1.00  0.00           N  
ATOM    405  H21   G    13      28.201  35.789  50.681  1.00  0.00           H  
ATOM    406  H22   G    13      28.912  37.097  51.592  1.00  0.00           H  
ATOM    407  N3    G    13      27.075  37.177  49.037  1.00  0.00           N  
ATOM    408  C4    G    13      26.338  38.138  48.327  1.00  0.00           C  
ATOM    409  C3'   G    13      23.465  36.427  45.929  1.00  0.00           C  
ATOM    410  H3'   G    13      23.244  37.483  46.084  1.00  0.00           H  
ATOM    411  C2'   G    13      24.479  35.962  46.979  1.00  0.00           C  
ATOM    412  H2'   G    13      24.210  36.397  47.942  1.00  0.00           H  
ATOM    413  O2'   G    13      24.676  34.583  47.003  1.00  0.00           O  
ATOM    414 HO2'   G    13      23.845  34.101  46.986  1.00  0.00           H  
ATOM    415  O3'   G    13      22.286  35.722  45.867  1.00  0.00           O  
ATOM    416  P     U    14      21.358  35.438  47.116  1.00  0.00           P  
ATOM    417  OP1   U    14      20.066  35.084  46.560  1.00  0.00           O  
ATOM    418  OP2   U    14      21.436  36.582  48.096  1.00  0.00           O  
ATOM    419  O5'   U    14      21.911  34.170  47.840  1.00  0.00           O  
ATOM    420  C5'   U    14      21.403  32.917  47.437  1.00  0.00           C  
ATOM    421  H5'   U    14      21.502  32.925  46.351  1.00  0.00           H  
ATOM    422 H5''   U    14      20.341  32.863  47.677  1.00  0.00           H  
ATOM    423  C4'   U    14      22.065  31.695  48.036  1.00  0.00           C  
ATOM    424  H4'   U    14      21.695  30.783  47.567  1.00  0.00           H  
ATOM    425  O4'   U    14      23.472  31.784  47.850  1.00  0.00           O  
ATOM    426  C1'   U    14      24.142  31.070  48.939  1.00  0.00           C  
ATOM    427  H1'   U    14      24.613  30.146  48.604  1.00  0.00           H  
ATOM    428  N1    U    14      25.182  31.877  49.594  1.00  0.00           N  
ATOM    429  C6    U    14      24.972  33.227  49.712  1.00  0.00           C  
ATOM    430  H6    U    14      23.992  33.581  49.430  1.00  0.00           H  
ATOM    431  C5    U    14      25.959  33.961  50.331  1.00  0.00           C  
ATOM    432  H5    U    14      25.698  35.003  50.443  1.00  0.00           H  
ATOM    433  C4    U    14      27.172  33.433  50.853  1.00  0.00           C  
ATOM    434  O4    U    14      28.100  34.012  51.390  1.00  0.00           O  
ATOM    435  N3    U    14      27.200  32.106  50.751  1.00  0.00           N  
ATOM    436  H3    U    14      27.967  31.564  51.123  1.00  0.00           H  
ATOM    437  C2    U    14      26.245  31.275  50.259  1.00  0.00           C  
ATOM    438  O2    U    14      26.232  30.083  50.471  1.00  0.00           O  
ATOM    439  C3'   U    14      21.928  31.718  49.575  1.00  0.00           C  
ATOM    440  H3'   U    14      22.262  32.683  49.956  1.00  0.00           H  
ATOM    441  C2'   U    14      23.012  30.627  49.906  1.00  0.00           C  
ATOM    442  H2'   U    14      23.293  30.588  50.959  1.00  0.00           H  
ATOM    443  O2'   U    14      22.504  29.348  49.517  1.00  0.00           O  
ATOM    444 HO2'   U    14      23.163  28.666  49.668  1.00  0.00           H  
ATOM    445  O3'   U    14      20.548  31.411  49.882  1.00  0.00           O  
ATOM    446  P     G    15      19.886  31.938  51.232  1.00  0.00           P  
ATOM    447  OP1   G    15      18.441  31.459  51.269  1.00  0.00           O  
ATOM    448  OP2   G    15      20.186  33.374  51.393  1.00  0.00           O  
ATOM    449  O5'   G    15      20.575  31.066  52.326  1.00  0.00           O  
ATOM    450  C5'   G    15      20.353  29.677  52.561  1.00  0.00           C  
ATOM    451  H5'   G    15      21.040  29.123  51.922  1.00  0.00           H  
ATOM    452 H5''   G    15      19.327  29.454  52.267  1.00  0.00           H  
ATOM    453  C4'   G    15      20.460  29.214  54.022  1.00  0.00           C  
ATOM    454  H4'   G    15      20.407  28.125  54.007  1.00  0.00           H  
ATOM    455  O4'   G    15      21.557  29.738  54.784  1.00  0.00           O  
ATOM    456  C1'   G    15      21.121  30.308  56.016  1.00  0.00           C  
ATOM    457  H1'   G    15      21.730  29.887  56.816  1.00  0.00           H  
ATOM    458  N9    G    15      21.140  31.780  55.868  1.00  0.00           N  
ATOM    459  C8    G    15      21.624  32.470  54.805  1.00  0.00           C  
ATOM    460  H8    G    15      21.971  31.923  53.941  1.00  0.00           H  
ATOM    461  N7    G    15      21.783  33.765  55.090  1.00  0.00           N  
ATOM    462  C5    G    15      21.227  33.903  56.414  1.00  0.00           C  
ATOM    463  C6    G    15      21.073  35.066  57.237  1.00  0.00           C  
ATOM    464  O6    G    15      21.425  36.281  57.000  1.00  0.00           O  
ATOM    465  N1    G    15      20.535  34.777  58.487  1.00  0.00           N  
ATOM    466  H1    G    15      20.177  35.548  59.033  1.00  0.00           H  
ATOM    467  C2    G    15      20.133  33.491  58.799  1.00  0.00           C  
ATOM    468  N2    G    15      19.534  33.365  59.968  1.00  0.00           N  
ATOM    469  H21   G    15      19.238  32.471  60.333  1.00  0.00           H  
ATOM    470  H22   G    15      19.645  34.105  60.645  1.00  0.00           H  
ATOM    471  N3    G    15      20.303  32.372  58.097  1.00  0.00           N  
ATOM    472  C4    G    15      20.843  32.657  56.892  1.00  0.00           C  
ATOM    473  C3'   G    15      19.134  29.656  54.668  1.00  0.00           C  
ATOM    474  H3'   G    15      18.861  30.634  54.270  1.00  0.00           H  
ATOM    475  C2'   G    15      19.728  29.824  56.091  1.00  0.00           C  
ATOM    476  H2'   G    15      19.050  30.520  56.584  1.00  0.00           H  
ATOM    477  O2'   G    15      19.679  28.602  56.762  1.00  0.00           O  
ATOM    478 HO2'   G    15      20.346  28.081  56.310  1.00  0.00           H  
ATOM    479  O3'   G    15      18.051  28.753  54.508  1.00  0.00           O  
ATOM    480  P     C    16      16.586  29.243  54.044  1.00  0.00           P  
ATOM    481  OP1   C    16      15.616  28.186  53.851  1.00  0.00           O  
ATOM    482  OP2   C    16      16.776  30.179  52.950  1.00  0.00           O  
ATOM    483  O5'   C    16      16.021  30.101  55.262  1.00  0.00           O  
ATOM    484  C5'   C    16      15.992  29.547  56.624  1.00  0.00           C  
ATOM    485  H5'   C    16      16.963  29.073  56.770  1.00  0.00           H  
ATOM    486 H5''   C    16      15.149  28.859  56.687  1.00  0.00           H  
ATOM    487  C4'   C    16      15.857  30.761  57.566  1.00  0.00           C  
ATOM    488  H4'   C    16      15.744  30.320  58.557  1.00  0.00           H  
ATOM    489  O4'   C    16      17.016  31.520  57.512  1.00  0.00           O  
ATOM    490  C1'   C    16      16.691  32.893  57.601  1.00  0.00           C  
ATOM    491  H1'   C    16      17.165  33.307  58.491  1.00  0.00           H  
ATOM    492  N1    C    16      17.255  33.653  56.397  1.00  0.00           N  
ATOM    493  C6    C    16      17.674  32.938  55.315  1.00  0.00           C  
ATOM    494  H6    C    16      17.502  31.873  55.288  1.00  0.00           H  
ATOM    495  C5    C    16      18.188  33.631  54.239  1.00  0.00           C  
ATOM    496  H5    C    16      18.396  32.987  53.396  1.00  0.00           H  
ATOM    497  C4    C    16      18.319  35.039  54.281  1.00  0.00           C  
ATOM    498  N4    C    16      18.783  35.727  53.292  1.00  0.00           N  
ATOM    499  H41   C    16      18.885  36.729  53.363  1.00  0.00           H  
ATOM    500  H42   C    16      19.025  35.175  52.482  1.00  0.00           H  
ATOM    501  N3    C    16      17.881  35.744  55.319  1.00  0.00           N  
ATOM    502  C2    C    16      17.364  35.068  56.388  1.00  0.00           C  
ATOM    503  O2    C    16      17.027  35.767  57.356  1.00  0.00           O  
ATOM    504  C3'   C    16      14.624  31.715  57.268  1.00  0.00           C  
ATOM    505  H3'   C    16      14.334  31.723  56.217  1.00  0.00           H  
ATOM    506  C2'   C    16      15.168  33.007  57.688  1.00  0.00           C  
ATOM    507  H2'   C    16      14.891  33.854  57.061  1.00  0.00           H  
ATOM    508  O2'   C    16      14.834  33.277  59.063  1.00  0.00           O  
ATOM    509 HO2'   C    16      13.881  33.286  59.179  1.00  0.00           H  
ATOM    510  O3'   C    16      13.439  31.290  57.995  1.00  0.00           O  
ATOM    511  P     A    17      12.081  31.991  57.757  1.00  0.00           P  
ATOM    512  OP1   A    17      12.148  33.385  58.119  1.00  0.00           O  
ATOM    513  OP2   A    17      11.039  31.170  58.471  1.00  0.00           O  
ATOM    514  O5'   A    17      11.695  31.954  56.269  1.00  0.00           O  
ATOM    515  C5'   A    17      11.651  30.680  55.561  1.00  0.00           C  
ATOM    516  H5'   A    17      11.454  29.822  56.203  1.00  0.00           H  
ATOM    517 H5''   A    17      12.530  30.335  55.016  1.00  0.00           H  
ATOM    518  C4'   A    17      10.659  30.666  54.425  1.00  0.00           C  
ATOM    519  H4'   A    17      10.822  29.757  53.847  1.00  0.00           H  
ATOM    520  O4'   A    17       9.343  30.585  54.912  1.00  0.00           O  
ATOM    521  C1'   A    17       8.462  31.358  54.063  1.00  0.00           C  
ATOM    522  H1'   A    17       7.603  30.804  53.683  1.00  0.00           H  
ATOM    523  N9    A    17       8.080  32.591  54.801  1.00  0.00           N  
ATOM    524  C8    A    17       8.447  32.889  56.083  1.00  0.00           C  
ATOM    525  H8    A    17       9.080  32.367  56.786  1.00  0.00           H  
ATOM    526  N7    A    17       8.067  34.116  56.468  1.00  0.00           N  
ATOM    527  C5    A    17       7.356  34.527  55.322  1.00  0.00           C  
ATOM    528  C6    A    17       6.625  35.710  55.010  1.00  0.00           C  
ATOM    529  N6    A    17       6.394  36.690  55.833  1.00  0.00           N  
ATOM    530  H61   A    17       5.687  37.310  55.463  1.00  0.00           H  
ATOM    531  H62   A    17       6.663  36.643  56.806  1.00  0.00           H  
ATOM    532  N1    A    17       5.832  35.858  53.953  1.00  0.00           N  
ATOM    533  C2    A    17       5.827  34.794  53.100  1.00  0.00           C  
ATOM    534  H2    A    17       5.280  34.922  52.177  1.00  0.00           H  
ATOM    535  N3    A    17       6.542  33.595  53.185  1.00  0.00           N  
ATOM    536  C4    A    17       7.211  33.543  54.363  1.00  0.00           C  
ATOM    537  C3'   A    17      10.667  31.841  53.424  1.00  0.00           C  
ATOM    538  H3'   A    17      10.818  32.777  53.962  1.00  0.00           H  
ATOM    539  C2'   A    17       9.231  31.769  52.858  1.00  0.00           C  
ATOM    540  H2'   A    17       8.996  32.753  52.455  1.00  0.00           H  
ATOM    541  O2'   A    17       9.200  30.735  51.913  1.00  0.00           O  
ATOM    542 HO2'   A    17      10.095  30.709  51.566  1.00  0.00           H  
ATOM    543  O3'   A    17      11.536  31.755  52.314  1.00  0.00           O  
ATOM    544  P     G    18      12.468  32.954  51.856  1.00  0.00           P  
ATOM    545  OP1   G    18      12.997  32.711  50.519  1.00  0.00           O  
ATOM    546  OP2   G    18      13.420  33.289  52.944  1.00  0.00           O  
ATOM    547  O5'   G    18      11.433  34.183  51.714  1.00  0.00           O  
ATOM    548  C5'   G    18      10.556  34.370  50.601  1.00  0.00           C  
ATOM    549  H5'   G    18       9.849  33.573  50.369  1.00  0.00           H  
ATOM    550 H5''   G    18      11.263  34.402  49.772  1.00  0.00           H  
ATOM    551  C4'   G    18       9.913  35.714  50.598  1.00  0.00           C  
ATOM    552  H4'   G    18       9.431  35.927  49.644  1.00  0.00           H  
ATOM    553  O4'   G    18       8.859  35.855  51.652  1.00  0.00           O  
ATOM    554  C1'   G    18       9.009  37.026  52.371  1.00  0.00           C  
ATOM    555  H1'   G    18       8.056  37.535  52.519  1.00  0.00           H  
ATOM    556  N9    G    18       9.769  36.813  53.648  1.00  0.00           N  
ATOM    557  C8    G    18      10.510  35.793  54.168  1.00  0.00           C  
ATOM    558  H8    G    18      10.523  34.812  53.715  1.00  0.00           H  
ATOM    559  N7    G    18      10.924  35.984  55.389  1.00  0.00           N  
ATOM    560  C5    G    18      10.491  37.290  55.646  1.00  0.00           C  
ATOM    561  C6    G    18      10.665  38.060  56.824  1.00  0.00           C  
ATOM    562  O6    G    18      11.303  37.811  57.887  1.00  0.00           O  
ATOM    563  N1    G    18      10.110  39.272  56.701  1.00  0.00           N  
ATOM    564  H1    G    18      10.168  39.923  57.470  1.00  0.00           H  
ATOM    565  C2    G    18       9.316  39.657  55.661  1.00  0.00           C  
ATOM    566  N2    G    18       8.806  40.854  55.701  1.00  0.00           N  
ATOM    567  H21   G    18       9.067  41.445  56.477  1.00  0.00           H  
ATOM    568  H22   G    18       8.177  41.135  54.963  1.00  0.00           H  
ATOM    569  N3    G    18       9.101  39.009  54.574  1.00  0.00           N  
ATOM    570  C4    G    18       9.757  37.764  54.633  1.00  0.00           C  
ATOM    571  C3'   G    18      10.837  36.887  50.943  1.00  0.00           C  
ATOM    572  H3'   G    18      11.454  36.576  51.786  1.00  0.00           H  
ATOM    573  C2'   G    18       9.846  37.926  51.432  1.00  0.00           C  
ATOM    574  H2'   G    18      10.379  38.676  52.017  1.00  0.00           H  
ATOM    575  O2'   G    18       9.007  38.470  50.425  1.00  0.00           O  
ATOM    576 HO2'   G    18       9.127  37.930  49.641  1.00  0.00           H  
ATOM    577  O3'   G    18      11.515  37.250  49.753  1.00  0.00           O  
ATOM    578  P     C    19      12.980  37.848  49.654  1.00  0.00           P  
ATOM    579  OP1   C    19      13.335  37.949  48.256  1.00  0.00           O  
ATOM    580  OP2   C    19      13.802  37.078  50.608  1.00  0.00           O  
ATOM    581  O5'   C    19      12.823  39.393  50.250  1.00  0.00           O  
ATOM    582  C5'   C    19      12.051  40.377  49.589  1.00  0.00           C  
ATOM    583  H5'   C    19      11.062  39.942  49.444  1.00  0.00           H  
ATOM    584 H5''   C    19      12.545  40.576  48.638  1.00  0.00           H  
ATOM    585  C4'   C    19      11.839  41.656  50.330  1.00  0.00           C  
ATOM    586  H4'   C    19      11.243  42.303  49.688  1.00  0.00           H  
ATOM    587  O4'   C    19      10.984  41.383  51.388  1.00  0.00           O  
ATOM    588  C1'   C    19      11.541  42.095  52.507  1.00  0.00           C  
ATOM    589  H1'   C    19      10.781  42.636  53.071  1.00  0.00           H  
ATOM    590  N1    C    19      12.299  41.279  53.567  1.00  0.00           N  
ATOM    591  C6    C    19      12.680  39.985  53.344  1.00  0.00           C  
ATOM    592  H6    C    19      12.330  39.558  52.415  1.00  0.00           H  
ATOM    593  C5    C    19      13.212  39.236  54.319  1.00  0.00           C  
ATOM    594  H5    C    19      13.522  38.226  54.094  1.00  0.00           H  
ATOM    595  C4    C    19      13.401  39.814  55.588  1.00  0.00           C  
ATOM    596  N4    C    19      13.905  39.231  56.588  1.00  0.00           N  
ATOM    597  H41   C    19      13.869  39.773  57.440  1.00  0.00           H  
ATOM    598  H42   C    19      14.021  38.228  56.580  1.00  0.00           H  
ATOM    599  N3    C    19      13.054  41.071  55.768  1.00  0.00           N  
ATOM    600  C2    C    19      12.465  41.871  54.791  1.00  0.00           C  
ATOM    601  O2    C    19      12.282  43.083  55.027  1.00  0.00           O  
ATOM    602  C3'   C    19      13.026  42.320  50.826  1.00  0.00           C  
ATOM    603  H3'   C    19      13.766  41.651  51.265  1.00  0.00           H  
ATOM    604  C2'   C    19      12.508  43.165  51.982  1.00  0.00           C  
ATOM    605  H2'   C    19      13.298  43.419  52.689  1.00  0.00           H  
ATOM    606  O2'   C    19      11.669  44.290  51.604  1.00  0.00           O  
ATOM    607 HO2'   C    19      10.867  43.973  51.182  1.00  0.00           H  
ATOM    608  O3'   C    19      13.733  43.010  49.820  1.00  0.00           O  
ATOM    609  P     C    20      15.318  43.106  49.803  1.00  0.00           P  
ATOM    610  OP1   C    20      15.683  43.767  48.553  1.00  0.00           O  
ATOM    611  OP2   C    20      15.940  41.788  50.026  1.00  0.00           O  
ATOM    612  O5'   C    20      15.721  44.004  51.025  1.00  0.00           O  
ATOM    613  C5'   C    20      15.414  45.374  51.091  1.00  0.00           C  
ATOM    614  H5'   C    20      14.366  45.486  50.814  1.00  0.00           H  
ATOM    615 H5''   C    20      16.065  45.901  50.393  1.00  0.00           H  
ATOM    616  C4'   C    20      15.540  45.917  52.509  1.00  0.00           C  
ATOM    617  H4'   C    20      15.160  46.937  52.580  1.00  0.00           H  
ATOM    618  O4'   C    20      14.866  45.039  53.406  1.00  0.00           O  
ATOM    619  C1'   C    20      15.419  45.114  54.741  1.00  0.00           C  
ATOM    620  H1'   C    20      14.733  45.703  55.349  1.00  0.00           H  
ATOM    621  N1    C    20      15.718  43.781  55.332  1.00  0.00           N  
ATOM    622  C6    C    20      16.011  42.730  54.581  1.00  0.00           C  
ATOM    623  H6    C    20      15.910  42.714  53.506  1.00  0.00           H  
ATOM    624  C5    C    20      16.371  41.550  55.161  1.00  0.00           C  
ATOM    625  H5    C    20      16.633  40.706  54.539  1.00  0.00           H  
ATOM    626  C4    C    20      16.455  41.548  56.612  1.00  0.00           C  
ATOM    627  N4    C    20      16.606  40.366  57.147  1.00  0.00           N  
ATOM    628  H41   C    20      16.634  39.460  56.700  1.00  0.00           H  
ATOM    629  H42   C    20      16.712  40.320  58.151  1.00  0.00           H  
ATOM    630  N3    C    20      16.238  42.623  57.362  1.00  0.00           N  
ATOM    631  C2    C    20      15.857  43.746  56.735  1.00  0.00           C  
ATOM    632  O2    C    20      15.702  44.733  57.444  1.00  0.00           O  
ATOM    633  C3'   C    20      16.935  45.875  53.242  1.00  0.00           C  
ATOM    634  H3'   C    20      17.413  44.908  53.086  1.00  0.00           H  
ATOM    635  C2'   C    20      16.710  45.936  54.780  1.00  0.00           C  
ATOM    636  H2'   C    20      17.516  45.547  55.402  1.00  0.00           H  
ATOM    637  O2'   C    20      16.370  47.215  55.279  1.00  0.00           O  
ATOM    638 HO2'   C    20      17.179  47.720  55.390  1.00  0.00           H  
ATOM    639  O3'   C    20      17.731  46.907  52.644  1.00  0.00           O  
ATOM    640  P     C    21      19.321  46.795  52.506  1.00  0.00           P  
ATOM    641  OP1   C    21      19.772  47.949  51.696  1.00  0.00           O  
ATOM    642  OP2   C    21      19.699  45.412  52.147  1.00  0.00           O  
ATOM    643  O5'   C    21      19.768  47.044  54.093  1.00  0.00           O  
ATOM    644  C5'   C    21      20.079  48.307  54.596  1.00  0.00           C  
ATOM    645  H5'   C    21      19.371  49.089  54.321  1.00  0.00           H  
ATOM    646 H5''   C    21      20.904  48.685  53.991  1.00  0.00           H  
ATOM    647  C4'   C    21      20.452  48.328  56.095  1.00  0.00           C  
ATOM    648  H4'   C    21      20.544  49.357  56.441  1.00  0.00           H  
ATOM    649  O4'   C    21      19.349  47.789  56.864  1.00  0.00           O  
ATOM    650  C1'   C    21      19.855  47.037  57.975  1.00  0.00           C  
ATOM    651  H1'   C    21      19.455  47.450  58.901  1.00  0.00           H  
ATOM    652  N1    C    21      19.746  45.578  57.839  1.00  0.00           N  
ATOM    653  C6    C    21      19.848  44.936  56.659  1.00  0.00           C  
ATOM    654  H6    C    21      20.054  45.515  55.770  1.00  0.00           H  
ATOM    655  C5    C    21      19.823  43.562  56.601  1.00  0.00           C  
ATOM    656  H5    C    21      20.069  43.072  55.670  1.00  0.00           H  
ATOM    657  C4    C    21      19.655  42.829  57.804  1.00  0.00           C  
ATOM    658  N4    C    21      19.484  41.518  57.892  1.00  0.00           N  
ATOM    659  H41   C    21      19.284  41.080  58.780  1.00  0.00           H  
ATOM    660  H42   C    21      19.327  41.029  57.023  1.00  0.00           H  
ATOM    661  N3    C    21      19.596  43.475  58.988  1.00  0.00           N  
ATOM    662  C2    C    21      19.590  44.853  59.047  1.00  0.00           C  
ATOM    663  O2    C    21      19.654  45.424  60.149  1.00  0.00           O  
ATOM    664  C3'   C    21      21.719  47.618  56.520  1.00  0.00           C  
ATOM    665  H3'   C    21      21.800  46.608  56.119  1.00  0.00           H  
ATOM    666  C2'   C    21      21.276  47.482  58.019  1.00  0.00           C  
ATOM    667  H2'   C    21      21.802  46.713  58.585  1.00  0.00           H  
ATOM    668  O2'   C    21      21.392  48.682  58.806  1.00  0.00           O  
ATOM    669 HO2'   C    21      22.166  49.215  58.610  1.00  0.00           H  
ATOM    670  O3'   C    21      22.952  48.321  56.340  1.00  0.00           O  
ATOM    671  P     G    22      24.097  47.367  55.793  1.00  0.00           P  
ATOM    672  OP1   G    22      25.282  48.229  55.790  1.00  0.00           O  
ATOM    673  OP2   G    22      23.705  46.617  54.594  1.00  0.00           O  
ATOM    674  O5'   G    22      24.231  46.378  57.009  1.00  0.00           O  
ATOM    675  C5'   G    22      24.654  46.742  58.323  1.00  0.00           C  
ATOM    676  H5'   G    22      24.061  47.600  58.638  1.00  0.00           H  
ATOM    677 H5''   G    22      25.720  46.929  58.450  1.00  0.00           H  
ATOM    678  C4'   G    22      24.396  45.692  59.471  1.00  0.00           C  
ATOM    679  H4'   G    22      24.326  46.218  60.423  1.00  0.00           H  
ATOM    680  O4'   G    22      23.151  44.853  59.297  1.00  0.00           O  
ATOM    681  C1'   G    22      23.432  43.536  59.645  1.00  0.00           C  
ATOM    682  H1'   G    22      22.791  43.151  60.438  1.00  0.00           H  
ATOM    683  N9    G    22      23.334  42.648  58.400  1.00  0.00           N  
ATOM    684  C8    G    22      23.190  43.139  57.097  1.00  0.00           C  
ATOM    685  H8    G    22      23.248  44.186  56.841  1.00  0.00           H  
ATOM    686  N7    G    22      23.087  42.216  56.211  1.00  0.00           N  
ATOM    687  C5    G    22      23.120  41.061  56.970  1.00  0.00           C  
ATOM    688  C6    G    22      22.826  39.709  56.496  1.00  0.00           C  
ATOM    689  O6    G    22      22.643  39.276  55.359  1.00  0.00           O  
ATOM    690  N1    G    22      22.772  38.836  57.564  1.00  0.00           N  
ATOM    691  H1    G    22      22.535  37.893  57.291  1.00  0.00           H  
ATOM    692  C2    G    22      23.137  39.068  58.791  1.00  0.00           C  
ATOM    693  N2    G    22      23.145  38.036  59.539  1.00  0.00           N  
ATOM    694  H21   G    22      23.152  37.090  59.186  1.00  0.00           H  
ATOM    695  H22   G    22      23.492  38.172  60.478  1.00  0.00           H  
ATOM    696  N3    G    22      23.240  40.329  59.355  1.00  0.00           N  
ATOM    697  C4    G    22      23.218  41.253  58.330  1.00  0.00           C  
ATOM    698  C3'   G    22      25.470  44.712  59.452  1.00  0.00           C  
ATOM    699  H3'   G    22      25.668  44.592  58.387  1.00  0.00           H  
ATOM    700  C2'   G    22      24.800  43.490  60.195  1.00  0.00           C  
ATOM    701  H2'   G    22      25.309  42.536  60.064  1.00  0.00           H  
ATOM    702  O2'   G    22      24.756  43.625  61.661  1.00  0.00           O  
ATOM    703 HO2'   G    22      25.109  44.486  61.897  1.00  0.00           H  
ATOM    704  O3'   G    22      26.631  45.089  60.118  1.00  0.00           O  
ATOM    705  P     U    23      28.028  44.681  59.629  1.00  0.00           P  
ATOM    706  OP1   U    23      29.035  45.380  60.423  1.00  0.00           O  
ATOM    707  OP2   U    23      28.035  44.977  58.182  1.00  0.00           O  
ATOM    708  O5'   U    23      28.038  43.211  59.768  1.00  0.00           O  
ATOM    709  C5'   U    23      28.180  42.651  61.099  1.00  0.00           C  
ATOM    710  H5'   U    23      27.420  43.097  61.741  1.00  0.00           H  
ATOM    711 H5''   U    23      29.177  42.783  61.519  1.00  0.00           H  
ATOM    712  C4'   U    23      28.119  41.163  61.095  1.00  0.00           C  
ATOM    713  H4'   U    23      28.110  40.812  62.127  1.00  0.00           H  
ATOM    714  O4'   U    23      26.941  40.701  60.411  1.00  0.00           O  
ATOM    715  C1'   U    23      27.230  39.453  59.854  1.00  0.00           C  
ATOM    716  H1'   U    23      26.715  38.697  60.447  1.00  0.00           H  
ATOM    717  N1    U    23      26.752  39.325  58.467  1.00  0.00           N  
ATOM    718  C6    U    23      26.905  40.334  57.592  1.00  0.00           C  
ATOM    719  H6    U    23      27.214  41.315  57.922  1.00  0.00           H  
ATOM    720  C5    U    23      26.600  40.099  56.302  1.00  0.00           C  
ATOM    721  H5    U    23      26.713  40.918  55.607  1.00  0.00           H  
ATOM    722  C4    U    23      26.108  38.866  55.784  1.00  0.00           C  
ATOM    723  O4    U    23      25.811  38.717  54.636  1.00  0.00           O  
ATOM    724  N3    U    23      26.025  37.865  56.742  1.00  0.00           N  
ATOM    725  H3    U    23      25.768  36.954  56.388  1.00  0.00           H  
ATOM    726  C2    U    23      26.280  38.063  58.134  1.00  0.00           C  
ATOM    727  O2    U    23      26.251  37.077  58.900  1.00  0.00           O  
ATOM    728  C3'   U    23      29.257  40.539  60.247  1.00  0.00           C  
ATOM    729  H3'   U    23      29.281  41.023  59.270  1.00  0.00           H  
ATOM    730  C2'   U    23      28.674  39.158  59.989  1.00  0.00           C  
ATOM    731  H2'   U    23      29.014  38.675  59.073  1.00  0.00           H  
ATOM    732  O2'   U    23      28.797  38.342  61.123  1.00  0.00           O  
ATOM    733 HO2'   U    23      29.721  38.358  61.384  1.00  0.00           H  
ATOM    734  O3'   U    23      30.562  40.417  60.864  1.00  0.00           O  
ATOM    735  P     C    24      31.930  40.918  60.245  1.00  0.00           P  
ATOM    736  OP1   C    24      33.029  40.547  61.143  1.00  0.00           O  
ATOM    737  OP2   C    24      31.752  42.325  59.840  1.00  0.00           O  
ATOM    738  O5'   C    24      31.927  39.972  58.964  1.00  0.00           O  
ATOM    739  C5'   C    24      32.030  38.631  59.117  1.00  0.00           C  
ATOM    740  H5'   C    24      31.266  38.356  59.845  1.00  0.00           H  
ATOM    741 H5''   C    24      33.021  38.354  59.477  1.00  0.00           H  
ATOM    742  C4'   C    24      31.772  37.869  57.794  1.00  0.00           C  
ATOM    743  H4'   C    24      31.891  36.833  58.111  1.00  0.00           H  
ATOM    744  O4'   C    24      30.420  38.124  57.241  1.00  0.00           O  
ATOM    745  C1'   C    24      30.373  37.804  55.852  1.00  0.00           C  
ATOM    746  H1'   C    24      29.943  36.841  55.574  1.00  0.00           H  
ATOM    747  N1    C    24      29.884  38.958  55.108  1.00  0.00           N  
ATOM    748  C6    C    24      29.809  40.206  55.631  1.00  0.00           C  
ATOM    749  H6    C    24      30.261  40.428  56.586  1.00  0.00           H  
ATOM    750  C5    C    24      29.380  41.236  54.833  1.00  0.00           C  
ATOM    751  H5    C    24      29.330  42.234  55.243  1.00  0.00           H  
ATOM    752  C4    C    24      28.844  40.892  53.563  1.00  0.00           C  
ATOM    753  N4    C    24      28.207  41.789  52.871  1.00  0.00           N  
ATOM    754  H41   C    24      28.375  42.768  53.057  1.00  0.00           H  
ATOM    755  H42   C    24      27.835  41.532  51.967  1.00  0.00           H  
ATOM    756  N3    C    24      28.780  39.581  53.151  1.00  0.00           N  
ATOM    757  C2    C    24      29.393  38.642  53.841  1.00  0.00           C  
ATOM    758  O2    C    24      29.548  37.550  53.391  1.00  0.00           O  
ATOM    759  C3'   C    24      32.661  38.265  56.652  1.00  0.00           C  
ATOM    760  H3'   C    24      32.743  39.344  56.521  1.00  0.00           H  
ATOM    761  C2'   C    24      31.858  37.631  55.529  1.00  0.00           C  
ATOM    762  H2'   C    24      32.089  38.244  54.658  1.00  0.00           H  
ATOM    763  O2'   C    24      32.170  36.275  55.305  1.00  0.00           O  
ATOM    764 HO2'   C    24      33.092  36.061  55.466  1.00  0.00           H  
ATOM    765  O3'   C    24      33.887  37.617  56.661  1.00  0.00           O  
ATOM    766  P     U    25      35.184  38.204  55.893  1.00  0.00           P  
ATOM    767  OP1   U    25      36.282  37.363  56.489  1.00  0.00           O  
ATOM    768  OP2   U    25      35.332  39.675  56.124  1.00  0.00           O  
ATOM    769  O5'   U    25      35.048  37.881  54.307  1.00  0.00           O  
ATOM    770  C5'   U    25      35.323  36.584  53.789  1.00  0.00           C  
ATOM    771  H5'   U    25      34.912  35.886  54.518  1.00  0.00           H  
ATOM    772 H5''   U    25      36.399  36.433  53.707  1.00  0.00           H  
ATOM    773  C4'   U    25      34.677  36.289  52.473  1.00  0.00           C  
ATOM    774  H4'   U    25      34.932  35.267  52.192  1.00  0.00           H  
ATOM    775  O4'   U    25      33.264  36.544  52.413  1.00  0.00           O  
ATOM    776  C1'   U    25      32.943  36.943  51.134  1.00  0.00           C  
ATOM    777  H1'   U    25      32.322  36.171  50.679  1.00  0.00           H  
ATOM    778  N1    U    25      32.272  38.260  51.134  1.00  0.00           N  
ATOM    779  C6    U    25      32.685  39.281  51.933  1.00  0.00           C  
ATOM    780  H6    U    25      33.406  39.127  52.723  1.00  0.00           H  
ATOM    781  C5    U    25      32.236  40.507  51.714  1.00  0.00           C  
ATOM    782  H5    U    25      32.598  41.288  52.365  1.00  0.00           H  
ATOM    783  C4    U    25      31.201  40.883  50.749  1.00  0.00           C  
ATOM    784  O4    U    25      30.732  41.992  50.593  1.00  0.00           O  
ATOM    785  N3    U    25      30.783  39.731  49.987  1.00  0.00           N  
ATOM    786  H3    U    25      30.054  39.844  49.297  1.00  0.00           H  
ATOM    787  C2    U    25      31.319  38.454  50.166  1.00  0.00           C  
ATOM    788  O2    U    25      30.951  37.553  49.426  1.00  0.00           O  
ATOM    789  C3'   U    25      35.308  37.257  51.480  1.00  0.00           C  
ATOM    790  H3'   U    25      35.421  38.231  51.955  1.00  0.00           H  
ATOM    791  C2'   U    25      34.196  37.166  50.345  1.00  0.00           C  
ATOM    792  H2'   U    25      34.286  38.050  49.715  1.00  0.00           H  
ATOM    793  O2'   U    25      34.344  36.037  49.542  1.00  0.00           O  
ATOM    794 HO2'   U    25      35.276  36.025  49.315  1.00  0.00           H  
ATOM    795  O3'   U    25      36.501  36.615  50.989  1.00  0.00           O  
ATOM    796  P     U    26      37.553  37.392  50.192  1.00  0.00           P  
ATOM    797  OP1   U    26      38.884  36.977  50.725  1.00  0.00           O  
ATOM    798  OP2   U    26      37.162  38.824  50.396  1.00  0.00           O  
ATOM    799  O5'   U    26      37.417  36.995  48.658  1.00  0.00           O  
ATOM    800  C5'   U    26      37.538  35.627  48.270  1.00  0.00           C  
ATOM    801  H5'   U    26      36.941  35.007  48.939  1.00  0.00           H  
ATOM    802 H5''   U    26      38.590  35.342  48.265  1.00  0.00           H  
ATOM    803  C4'   U    26      36.765  35.443  46.977  1.00  0.00           C  
ATOM    804  H4'   U    26      36.819  34.372  46.782  1.00  0.00           H  
ATOM    805  O4'   U    26      35.431  35.886  47.165  1.00  0.00           O  
ATOM    806  C1'   U    26      34.919  36.505  45.914  1.00  0.00           C  
ATOM    807  H1'   U    26      34.106  35.915  45.491  1.00  0.00           H  
ATOM    808  N1    U    26      34.501  37.957  46.221  1.00  0.00           N  
ATOM    809  C6    U    26      35.266  38.737  47.068  1.00  0.00           C  
ATOM    810  H6    U    26      36.269  38.532  47.410  1.00  0.00           H  
ATOM    811  C5    U    26      34.686  39.876  47.602  1.00  0.00           C  
ATOM    812  H5    U    26      35.198  40.588  48.233  1.00  0.00           H  
ATOM    813  C4    U    26      33.404  40.330  47.215  1.00  0.00           C  
ATOM    814  O4    U    26      32.747  41.194  47.794  1.00  0.00           O  
ATOM    815  N3    U    26      32.884  39.650  46.115  1.00  0.00           N  
ATOM    816  H3    U    26      31.940  39.858  45.822  1.00  0.00           H  
ATOM    817  C2    U    26      33.342  38.485  45.615  1.00  0.00           C  
ATOM    818  O2    U    26      32.787  37.947  44.669  1.00  0.00           O  
ATOM    819  C3'   U    26      37.349  36.321  45.901  1.00  0.00           C  
ATOM    820  H3'   U    26      37.603  37.307  46.291  1.00  0.00           H  
ATOM    821  C2'   U    26      36.124  36.326  45.050  1.00  0.00           C  
ATOM    822  H2'   U    26      36.200  37.126  44.314  1.00  0.00           H  
ATOM    823  O2'   U    26      35.846  35.188  44.335  1.00  0.00           O  
ATOM    824 HO2'   U    26      34.972  35.296  43.953  1.00  0.00           H  
ATOM    825  O3'   U    26      38.504  35.681  45.338  1.00  0.00           O  
ATOM    826  P     A    27      39.468  36.427  44.341  1.00  0.00           P  
ATOM    827  OP1   A    27      40.229  35.287  43.804  1.00  0.00           O  
ATOM    828  OP2   A    27      40.147  37.520  45.102  1.00  0.00           O  
ATOM    829  O5'   A    27      38.724  37.122  43.108  1.00  0.00           O  
ATOM    830  C5'   A    27      38.171  36.336  42.060  1.00  0.00           C  
ATOM    831  H5'   A    27      37.542  35.616  42.584  1.00  0.00           H  
ATOM    832 H5''   A    27      38.981  35.779  41.589  1.00  0.00           H  
ATOM    833  C4'   A    27      37.397  37.296  41.104  1.00  0.00           C  
ATOM    834  H4'   A    27      37.031  36.654  40.303  1.00  0.00           H  
ATOM    835  O4'   A    27      36.274  37.793  41.764  1.00  0.00           O  
ATOM    836  C1'   A    27      36.126  39.193  41.383  1.00  0.00           C  
ATOM    837  H1'   A    27      35.179  39.296  40.853  1.00  0.00           H  
ATOM    838  N9    A    27      36.129  39.960  42.677  1.00  0.00           N  
ATOM    839  C8    A    27      36.714  39.724  43.867  1.00  0.00           C  
ATOM    840  H8    A    27      37.460  38.951  43.975  1.00  0.00           H  
ATOM    841  N7    A    27      36.442  40.480  44.904  1.00  0.00           N  
ATOM    842  C5    A    27      35.508  41.373  44.243  1.00  0.00           C  
ATOM    843  C6    A    27      34.777  42.471  44.690  1.00  0.00           C  
ATOM    844  N6    A    27      34.766  42.933  45.927  1.00  0.00           N  
ATOM    845  H61   A    27      35.400  42.497  46.581  1.00  0.00           H  
ATOM    846  H62   A    27      34.318  43.827  46.069  1.00  0.00           H  
ATOM    847  N1    A    27      34.114  43.201  43.774  1.00  0.00           N  
ATOM    848  C2    A    27      33.968  42.752  42.522  1.00  0.00           C  
ATOM    849  H2    A    27      33.350  43.283  41.813  1.00  0.00           H  
ATOM    850  N3    A    27      34.562  41.710  41.987  1.00  0.00           N  
ATOM    851  C4    A    27      35.329  41.054  42.911  1.00  0.00           C  
ATOM    852  C3'   A    27      38.191  38.427  40.522  1.00  0.00           C  
ATOM    853  H3'   A    27      38.997  38.659  41.217  1.00  0.00           H  
ATOM    854  C2'   A    27      37.337  39.606  40.483  1.00  0.00           C  
ATOM    855  H2'   A    27      37.851  40.498  40.842  1.00  0.00           H  
ATOM    856  O2'   A    27      36.770  39.865  39.176  1.00  0.00           O  
ATOM    857 HO2'   A    27      37.106  40.686  38.809  1.00  0.00           H  
ATOM    858  O3'   A    27      38.864  38.224  39.266  1.00  0.00           O  
ATOM    859  P     C    28      40.253  38.828  38.967  1.00  0.00           P  
ATOM    860  OP1   C    28      40.672  38.216  37.696  1.00  0.00           O  
ATOM    861  OP2   C    28      41.107  38.697  40.130  1.00  0.00           O  
ATOM    862  O5'   C    28      40.057  40.365  38.774  1.00  0.00           O  
ATOM    863  C5'   C    28      39.395  40.802  37.619  1.00  0.00           C  
ATOM    864  H5'   C    28      38.485  40.249  37.386  1.00  0.00           H  
ATOM    865 H5''   C    28      40.098  40.681  36.794  1.00  0.00           H  
ATOM    866  C4'   C    28      38.915  42.276  37.714  1.00  0.00           C  
ATOM    867  H4'   C    28      38.493  42.609  36.767  1.00  0.00           H  
ATOM    868  O4'   C    28      37.904  42.363  38.638  1.00  0.00           O  
ATOM    869  C1'   C    28      37.895  43.662  39.207  1.00  0.00           C  
ATOM    870  H1'   C    28      36.930  44.087  38.930  1.00  0.00           H  
ATOM    871  N1    C    28      38.117  43.703  40.688  1.00  0.00           N  
ATOM    872  C6    C    28      38.993  42.745  41.323  1.00  0.00           C  
ATOM    873  H6    C    28      39.630  42.128  40.706  1.00  0.00           H  
ATOM    874  C5    C    28      39.020  42.655  42.650  1.00  0.00           C  
ATOM    875  H5    C    28      39.661  41.975  43.191  1.00  0.00           H  
ATOM    876  C4    C    28      38.182  43.476  43.408  1.00  0.00           C  
ATOM    877  N4    C    28      38.218  43.522  44.693  1.00  0.00           N  
ATOM    878  H41   C    28      38.867  42.949  45.214  1.00  0.00           H  
ATOM    879  H42   C    28      37.665  44.273  45.078  1.00  0.00           H  
ATOM    880  N3    C    28      37.370  44.324  42.819  1.00  0.00           N  
ATOM    881  C2    C    28      37.367  44.564  41.462  1.00  0.00           C  
ATOM    882  O2    C    28      36.681  45.437  40.939  1.00  0.00           O  
ATOM    883  C3'   C    28      39.991  43.336  38.000  1.00  0.00           C  
ATOM    884  H3'   C    28      40.602  42.893  38.787  1.00  0.00           H  
ATOM    885  C2'   C    28      38.962  44.436  38.381  1.00  0.00           C  
ATOM    886  H2'   C    28      39.550  45.223  38.854  1.00  0.00           H  
ATOM    887  O2'   C    28      38.292  45.077  37.324  1.00  0.00           O  
ATOM    888 HO2'   C    28      37.793  45.853  37.590  1.00  0.00           H  
ATOM    889  O3'   C    28      40.818  43.712  36.899  1.00  0.00           O  
ATOM    890  P     A    29      42.072  44.599  37.062  1.00  0.00           P  
ATOM    891  OP1   A    29      42.622  44.882  35.724  1.00  0.00           O  
ATOM    892  OP2   A    29      42.986  43.878  37.992  1.00  0.00           O  
ATOM    893  O5'   A    29      41.658  45.951  37.784  1.00  0.00           O  
ATOM    894  C5'   A    29      41.326  47.113  36.969  1.00  0.00           C  
ATOM    895  H5'   A    29      40.327  46.964  36.562  1.00  0.00           H  
ATOM    896 H5''   A    29      42.140  47.504  36.359  1.00  0.00           H  
ATOM    897  C4'   A    29      41.193  48.280  37.928  1.00  0.00           C  
ATOM    898  H4'   A    29      41.152  49.225  37.386  1.00  0.00           H  
ATOM    899  O4'   A    29      40.025  48.216  38.893  1.00  0.00           O  
ATOM    900  C1'   A    29      40.413  48.832  40.126  1.00  0.00           C  
ATOM    901  H1'   A    29      39.670  49.531  40.510  1.00  0.00           H  
ATOM    902  N9    A    29      40.489  47.787  41.142  1.00  0.00           N  
ATOM    903  C8    A    29      40.913  46.457  41.135  1.00  0.00           C  
ATOM    904  H8    A    29      41.252  45.989  40.222  1.00  0.00           H  
ATOM    905  N7    A    29      41.004  45.907  42.327  1.00  0.00           N  
ATOM    906  C5    A    29      40.564  46.962  43.116  1.00  0.00           C  
ATOM    907  C6    A    29      40.308  47.106  44.514  1.00  0.00           C  
ATOM    908  N6    A    29      40.431  46.176  45.418  1.00  0.00           N  
ATOM    909  H61   A    29      40.602  45.207  45.186  1.00  0.00           H  
ATOM    910  H62   A    29      40.289  46.346  46.403  1.00  0.00           H  
ATOM    911  N1    A    29      40.109  48.319  45.035  1.00  0.00           N  
ATOM    912  C2    A    29      40.072  49.386  44.242  1.00  0.00           C  
ATOM    913  H2    A    29      39.688  50.307  44.656  1.00  0.00           H  
ATOM    914  N3    A    29      40.158  49.375  42.913  1.00  0.00           N  
ATOM    915  C4    A    29      40.405  48.136  42.434  1.00  0.00           C  
ATOM    916  C3'   A    29      42.447  48.556  38.783  1.00  0.00           C  
ATOM    917  H3'   A    29      42.850  47.675  39.282  1.00  0.00           H  
ATOM    918  C2'   A    29      41.875  49.469  39.841  1.00  0.00           C  
ATOM    919  H2'   A    29      42.426  49.426  40.780  1.00  0.00           H  
ATOM    920  O2'   A    29      41.811  50.876  39.521  1.00  0.00           O  
ATOM    921 HO2'   A    29      42.497  51.035  38.868  1.00  0.00           H  
ATOM    922  O3'   A    29      43.536  49.173  38.107  1.00  0.00           O  
ATOM    923  P     C    30      45.007  49.124  38.719  1.00  0.00           P  
ATOM    924  OP1   C    30      45.816  49.963  37.834  1.00  0.00           O  
ATOM    925  OP2   C    30      45.375  47.704  39.070  1.00  0.00           O  
ATOM    926  O5'   C    30      45.003  49.749  40.093  1.00  0.00           O  
ATOM    927  C5'   C    30      45.374  51.139  40.244  1.00  0.00           C  
ATOM    928  H5'   C    30      44.657  51.776  39.726  1.00  0.00           H  
ATOM    929 H5''   C    30      46.347  51.278  39.775  1.00  0.00           H  
ATOM    930  C4'   C    30      45.362  51.411  41.751  1.00  0.00           C  
ATOM    931  H4'   C    30      45.687  52.431  41.956  1.00  0.00           H  
ATOM    932  O4'   C    30      44.014  51.079  42.233  1.00  0.00           O  
ATOM    933  C1'   C    30      44.095  50.710  43.589  1.00  0.00           C  
ATOM    934  H1'   C    30      43.511  51.398  44.202  1.00  0.00           H  
ATOM    935  N1    C    30      43.738  49.316  43.960  1.00  0.00           N  
ATOM    936  C6    C    30      43.810  48.235  43.185  1.00  0.00           C  
ATOM    937  H6    C    30      44.143  48.307  42.160  1.00  0.00           H  
ATOM    938  C5    C    30      43.743  47.036  43.801  1.00  0.00           C  
ATOM    939  H5    C    30      44.069  46.158  43.264  1.00  0.00           H  
ATOM    940  C4    C    30      43.532  46.866  45.236  1.00  0.00           C  
ATOM    941  N4    C    30      43.678  45.672  45.699  1.00  0.00           N  
ATOM    942  H41   C    30      43.329  45.519  46.635  1.00  0.00           H  
ATOM    943  H42   C    30      43.886  44.864  45.130  1.00  0.00           H  
ATOM    944  N3    C    30      43.308  47.972  45.988  1.00  0.00           N  
ATOM    945  C2    C    30      43.416  49.204  45.357  1.00  0.00           C  
ATOM    946  O2    C    30      43.241  50.225  45.999  1.00  0.00           O  
ATOM    947  C3'   C    30      46.279  50.546  42.600  1.00  0.00           C  
ATOM    948  H3'   C    30      46.217  49.571  42.117  1.00  0.00           H  
ATOM    949  C2'   C    30      45.607  50.785  43.902  1.00  0.00           C  
ATOM    950  H2'   C    30      45.858  49.938  44.541  1.00  0.00           H  
ATOM    951  O2'   C    30      46.008  52.073  44.431  1.00  0.00           O  
ATOM    952 HO2'   C    30      46.744  52.435  43.934  1.00  0.00           H  
ATOM    953  O3'   C    30      47.544  51.042  42.575  1.00  0.00           O  
ATOM    954  P     C    31      48.909  50.146  42.739  1.00  0.00           P  
ATOM    955  OP1   C    31      49.924  50.931  42.107  1.00  0.00           O  
ATOM    956  OP2   C    31      48.733  48.796  42.269  1.00  0.00           O  
ATOM    957  O5'   C    31      49.067  50.097  44.291  1.00  0.00           O  
ATOM    958  C5'   C    31      49.229  51.152  45.136  1.00  0.00           C  
ATOM    959  H5'   C    31      48.670  52.043  44.853  1.00  0.00           H  
ATOM    960 H5''   C    31      50.294  51.373  45.073  1.00  0.00           H  
ATOM    961  C4'   C    31      48.921  50.845  46.598  1.00  0.00           C  
ATOM    962  H4'   C    31      49.047  51.816  47.077  1.00  0.00           H  
ATOM    963  O4'   C    31      47.663  50.296  46.856  1.00  0.00           O  
ATOM    964  C1'   C    31      47.622  49.492  48.048  1.00  0.00           C  
ATOM    965  H1'   C    31      46.967  50.025  48.737  1.00  0.00           H  
ATOM    966  N1    C    31      47.087  48.102  47.729  1.00  0.00           N  
ATOM    967  C6    C    31      47.195  47.482  46.507  1.00  0.00           C  
ATOM    968  H6    C    31      47.543  47.925  45.585  1.00  0.00           H  
ATOM    969  C5    C    31      46.780  46.209  46.397  1.00  0.00           C  
ATOM    970  H5    C    31      46.909  45.693  45.457  1.00  0.00           H  
ATOM    971  C4    C    31      46.310  45.557  47.560  1.00  0.00           C  
ATOM    972  N4    C    31      46.042  44.280  47.591  1.00  0.00           N  
ATOM    973  H41   C    31      46.366  43.642  46.879  1.00  0.00           H  
ATOM    974  H42   C    31      45.490  44.028  48.398  1.00  0.00           H  
ATOM    975  N3    C    31      46.319  46.129  48.805  1.00  0.00           N  
ATOM    976  C2    C    31      46.754  47.357  48.883  1.00  0.00           C  
ATOM    977  O2    C    31      46.926  47.861  49.987  1.00  0.00           O  
ATOM    978  C3'   C    31      49.729  49.825  47.273  1.00  0.00           C  
ATOM    979  H3'   C    31      49.813  48.958  46.617  1.00  0.00           H  
ATOM    980  C2'   C    31      48.988  49.523  48.619  1.00  0.00           C  
ATOM    981  H2'   C    31      49.194  48.532  49.023  1.00  0.00           H  
ATOM    982  O2'   C    31      49.144  50.489  49.628  1.00  0.00           O  
ATOM    983 HO2'   C    31      49.785  51.135  49.325  1.00  0.00           H  
ATOM    984  O3'   C    31      51.022  50.244  47.597  1.00  0.00           O  
ATOM    985  P     G    32      52.096  49.136  47.848  1.00  0.00           P  
ATOM    986  OP1   G    32      53.336  49.843  48.062  1.00  0.00           O  
ATOM    987  OP2   G    32      52.081  48.182  46.751  1.00  0.00           O  
ATOM    988  O5'   G    32      51.732  48.388  49.266  1.00  0.00           O  
ATOM    989  C5'   G    32      52.108  49.012  50.452  1.00  0.00           C  
ATOM    990  H5'   G    32      51.895  50.080  50.403  1.00  0.00           H  
ATOM    991 H5''   G    32      53.189  48.965  50.580  1.00  0.00           H  
ATOM    992  C4'   G    32      51.671  48.248  51.696  1.00  0.00           C  
ATOM    993  H4'   G    32      51.789  48.909  52.554  1.00  0.00           H  
ATOM    994  O4'   G    32      50.331  47.897  51.515  1.00  0.00           O  
ATOM    995  C1'   G    32      50.151  46.699  52.173  1.00  0.00           C  
ATOM    996  H1'   G    32      49.548  46.841  53.070  1.00  0.00           H  
ATOM    997  N9    G    32      49.583  45.817  51.220  1.00  0.00           N  
ATOM    998  C8    G    32      49.603  45.730  49.870  1.00  0.00           C  
ATOM    999  H8    G    32      50.058  46.502  49.268  1.00  0.00           H  
ATOM   1000  N7    G    32      49.041  44.703  49.283  1.00  0.00           N  
ATOM   1001  C5    G    32      48.585  43.966  50.399  1.00  0.00           C  
ATOM   1002  C6    G    32      47.798  42.777  50.559  1.00  0.00           C  
ATOM   1003  O6    G    32      47.246  42.176  49.567  1.00  0.00           O  
ATOM   1004  N1    G    32      47.446  42.458  51.837  1.00  0.00           N  
ATOM   1005  H1    G    32      47.163  41.501  51.995  1.00  0.00           H  
ATOM   1006  C2    G    32      47.961  43.099  52.914  1.00  0.00           C  
ATOM   1007  N2    G    32      47.844  42.506  54.070  1.00  0.00           N  
ATOM   1008  H21   G    32      48.452  42.826  54.810  1.00  0.00           H  
ATOM   1009  H22   G    32      47.530  41.547  54.018  1.00  0.00           H  
ATOM   1010  N3    G    32      48.789  44.135  52.869  1.00  0.00           N  
ATOM   1011  C4    G    32      49.006  44.587  51.595  1.00  0.00           C  
ATOM   1012  C3'   G    32      52.522  47.018  51.769  1.00  0.00           C  
ATOM   1013  H3'   G    32      52.602  46.668  50.739  1.00  0.00           H  
ATOM   1014  C2'   G    32      51.546  46.226  52.656  1.00  0.00           C  
ATOM   1015  H2'   G    32      51.747  45.173  52.457  1.00  0.00           H  
ATOM   1016  O2'   G    32      51.802  46.512  54.035  1.00  0.00           O  
ATOM   1017 HO2'   G    32      52.736  46.667  54.196  1.00  0.00           H  
ATOM   1018  O3'   G    32      53.769  47.189  52.410  1.00  0.00           O  
ATOM   1019  P     U    33      54.964  46.182  52.136  1.00  0.00           P  
ATOM   1020  OP1   U    33      56.094  46.496  52.990  1.00  0.00           O  
ATOM   1021  OP2   U    33      55.154  46.143  50.670  1.00  0.00           O  
ATOM   1022  O5'   U    33      54.417  44.712  52.674  1.00  0.00           O  
ATOM   1023  C5'   U    33      54.547  44.240  54.030  1.00  0.00           C  
ATOM   1024  H5'   U    33      54.177  45.083  54.614  1.00  0.00           H  
ATOM   1025 H5''   U    33      55.589  44.046  54.286  1.00  0.00           H  
ATOM   1026  C4'   U    33      53.700  43.003  54.370  1.00  0.00           C  
ATOM   1027  H4'   U    33      53.631  42.875  55.450  1.00  0.00           H  
ATOM   1028  O4'   U    33      52.355  43.211  53.804  1.00  0.00           O  
ATOM   1029  C1'   U    33      51.840  41.961  53.468  1.00  0.00           C  
ATOM   1030  H1'   U    33      50.935  41.808  54.057  1.00  0.00           H  
ATOM   1031  N1    U    33      51.398  41.881  52.021  1.00  0.00           N  
ATOM   1032  C6    U    33      51.937  42.572  50.967  1.00  0.00           C  
ATOM   1033  H6    U    33      52.674  43.331  51.184  1.00  0.00           H  
ATOM   1034  C5    U    33      51.594  42.253  49.696  1.00  0.00           C  
ATOM   1035  H5    U    33      52.062  42.807  48.896  1.00  0.00           H  
ATOM   1036  C4    U    33      50.613  41.209  49.347  1.00  0.00           C  
ATOM   1037  O4    U    33      50.234  40.831  48.276  1.00  0.00           O  
ATOM   1038  N3    U    33      50.092  40.644  50.467  1.00  0.00           N  
ATOM   1039  H3    U    33      49.530  39.845  50.210  1.00  0.00           H  
ATOM   1040  C2    U    33      50.433  40.901  51.811  1.00  0.00           C  
ATOM   1041  O2    U    33      49.856  40.243  52.692  1.00  0.00           O  
ATOM   1042  C3'   U    33      54.144  41.702  53.741  1.00  0.00           C  
ATOM   1043  H3'   U    33      54.474  41.953  52.733  1.00  0.00           H  
ATOM   1044  C2'   U    33      52.910  40.903  53.723  1.00  0.00           C  
ATOM   1045  H2'   U    33      52.979  40.231  52.867  1.00  0.00           H  
ATOM   1046  O2'   U    33      52.629  40.199  54.975  1.00  0.00           O  
ATOM   1047 HO2'   U    33      53.256  39.472  54.968  1.00  0.00           H  
ATOM   1048  O3'   U    33      55.282  41.081  54.409  1.00  0.00           O  
ATOM   1049  P     G    34      56.084  39.914  53.690  1.00  0.00           P  
ATOM   1050  OP1   G    34      57.365  39.852  54.416  1.00  0.00           O  
ATOM   1051  OP2   G    34      56.081  40.164  52.257  1.00  0.00           O  
ATOM   1052  O5'   G    34      55.141  38.641  53.930  1.00  0.00           O  
ATOM   1053  C5'   G    34      55.118  38.080  55.228  1.00  0.00           C  
ATOM   1054  H5'   G    34      54.753  38.859  55.897  1.00  0.00           H  
ATOM   1055 H5''   G    34      56.138  37.740  55.410  1.00  0.00           H  
ATOM   1056  C4'   G    34      54.165  36.960  55.308  1.00  0.00           C  
ATOM   1057  H4'   G    34      54.095  36.822  56.387  1.00  0.00           H  
ATOM   1058  O4'   G    34      52.898  37.338  54.745  1.00  0.00           O  
ATOM   1059  C1'   G    34      52.388  36.132  54.195  1.00  0.00           C  
ATOM   1060  H1'   G    34      51.491  35.818  54.729  1.00  0.00           H  
ATOM   1061  N9    G    34      51.889  36.391  52.765  1.00  0.00           N  
ATOM   1062  C8    G    34      52.244  37.436  51.933  1.00  0.00           C  
ATOM   1063  H8    G    34      52.922  38.216  52.244  1.00  0.00           H  
ATOM   1064  N7    G    34      51.893  37.203  50.726  1.00  0.00           N  
ATOM   1065  C5    G    34      51.174  35.991  50.661  1.00  0.00           C  
ATOM   1066  C6    G    34      50.411  35.248  49.699  1.00  0.00           C  
ATOM   1067  O6    G    34      50.245  35.485  48.476  1.00  0.00           O  
ATOM   1068  N1    G    34      49.905  34.049  50.119  1.00  0.00           N  
ATOM   1069  H1    G    34      49.608  33.320  49.485  1.00  0.00           H  
ATOM   1070  C2    G    34      50.027  33.678  51.419  1.00  0.00           C  
ATOM   1071  N2    G    34      49.593  32.530  51.713  1.00  0.00           N  
ATOM   1072  H21   G    34      49.564  32.100  52.626  1.00  0.00           H  
ATOM   1073  H22   G    34      49.233  31.885  51.025  1.00  0.00           H  
ATOM   1074  N3    G    34      50.541  34.407  52.397  1.00  0.00           N  
ATOM   1075  C4    G    34      51.130  35.498  51.928  1.00  0.00           C  
ATOM   1076  C3'   G    34      54.679  35.674  54.590  1.00  0.00           C  
ATOM   1077  H3'   G    34      55.286  35.930  53.721  1.00  0.00           H  
ATOM   1078  C2'   G    34      53.428  35.026  54.130  1.00  0.00           C  
ATOM   1079  H2'   G    34      53.623  34.684  53.114  1.00  0.00           H  
ATOM   1080  O2'   G    34      52.887  34.011  54.983  1.00  0.00           O  
ATOM   1081 HO2'   G    34      52.985  34.429  55.842  1.00  0.00           H  
ATOM   1082  O3'   G    34      55.550  34.816  55.302  1.00  0.00           O  
ATOM   1083  P     C    35      56.481  33.758  54.523  1.00  0.00           P  
ATOM   1084  OP1   C    35      57.647  33.489  55.382  1.00  0.00           O  
ATOM   1085  OP2   C    35      56.750  34.113  53.138  1.00  0.00           O  
ATOM   1086  O5'   C    35      55.650  32.384  54.553  1.00  0.00           O  
ATOM   1087  C5'   C    35      55.431  31.712  55.793  1.00  0.00           C  
ATOM   1088  H5'   C    35      54.893  32.301  56.536  1.00  0.00           H  
ATOM   1089 H5''   C    35      56.392  31.493  56.260  1.00  0.00           H  
ATOM   1090  C4'   C    35      54.566  30.424  55.681  1.00  0.00           C  
ATOM   1091  H4'   C    35      54.455  29.828  56.587  1.00  0.00           H  
ATOM   1092  O4'   C    35      53.223  30.881  55.223  1.00  0.00           O  
ATOM   1093  C1'   C    35      52.737  29.864  54.251  1.00  0.00           C  
ATOM   1094  H1'   C    35      51.746  29.510  54.536  1.00  0.00           H  
ATOM   1095  N1    C    35      52.635  30.448  52.861  1.00  0.00           N  
ATOM   1096  C6    C    35      53.290  31.596  52.469  1.00  0.00           C  
ATOM   1097  H6    C    35      53.820  32.158  53.224  1.00  0.00           H  
ATOM   1098  C5    C    35      53.165  32.076  51.241  1.00  0.00           C  
ATOM   1099  H5    C    35      53.570  33.024  50.919  1.00  0.00           H  
ATOM   1100  C4    C    35      52.510  31.237  50.343  1.00  0.00           C  
ATOM   1101  N4    C    35      52.428  31.624  49.094  1.00  0.00           N  
ATOM   1102  H41   C    35      51.946  30.984  48.479  1.00  0.00           H  
ATOM   1103  H42   C    35      52.591  32.596  48.875  1.00  0.00           H  
ATOM   1104  N3    C    35      51.733  30.175  50.690  1.00  0.00           N  
ATOM   1105  C2    C    35      51.952  29.680  51.945  1.00  0.00           C  
ATOM   1106  O2    C    35      51.323  28.677  52.182  1.00  0.00           O  
ATOM   1107  C3'   C    35      55.022  29.427  54.653  1.00  0.00           C  
ATOM   1108  H3'   C    35      55.453  29.923  53.783  1.00  0.00           H  
ATOM   1109  C2'   C    35      53.717  28.692  54.316  1.00  0.00           C  
ATOM   1110  H2'   C    35      53.811  28.052  53.439  1.00  0.00           H  
ATOM   1111  O2'   C    35      53.165  27.939  55.391  1.00  0.00           O  
ATOM   1112 HO2'   C    35      53.789  27.255  55.644  1.00  0.00           H  
ATOM   1113  O3'   C    35      55.916  28.503  55.183  1.00  0.00           O  
ATOM   1114  P     G    36      57.088  28.022  54.372  1.00  0.00           P  
ATOM   1115  OP1   G    36      57.970  27.396  55.388  1.00  0.00           O  
ATOM   1116  OP2   G    36      57.676  29.017  53.520  1.00  0.00           O  
ATOM   1117  O5'   G    36      56.428  26.889  53.510  1.00  0.00           O  
ATOM   1118  C5'   G    36      55.923  25.685  54.170  1.00  0.00           C  
ATOM   1119  H5'   G    36      55.362  26.087  55.014  1.00  0.00           H  
ATOM   1120 H5''   G    36      56.772  25.082  54.492  1.00  0.00           H  
ATOM   1121  C4'   G    36      55.037  24.886  53.279  1.00  0.00           C  
ATOM   1122  H4'   G    36      54.668  24.035  53.853  1.00  0.00           H  
ATOM   1123  O4'   G    36      53.823  25.634  52.835  1.00  0.00           O  
ATOM   1124  C1'   G    36      53.552  25.221  51.499  1.00  0.00           C  
ATOM   1125  H1'   G    36      52.537  24.824  51.490  1.00  0.00           H  
ATOM   1126  N9    G    36      53.586  26.424  50.584  1.00  0.00           N  
ATOM   1127  C8    G    36      54.266  27.638  50.702  1.00  0.00           C  
ATOM   1128  H8    G    36      54.924  27.846  51.533  1.00  0.00           H  
ATOM   1129  N7    G    36      54.167  28.385  49.614  1.00  0.00           N  
ATOM   1130  C5    G    36      53.364  27.675  48.736  1.00  0.00           C  
ATOM   1131  C6    G    36      53.057  27.916  47.374  1.00  0.00           C  
ATOM   1132  O6    G    36      53.327  28.896  46.670  1.00  0.00           O  
ATOM   1133  N1    G    36      52.351  26.940  46.786  1.00  0.00           N  
ATOM   1134  H1    G    36      52.091  27.002  45.812  1.00  0.00           H  
ATOM   1135  C2    G    36      52.036  25.733  47.405  1.00  0.00           C  
ATOM   1136  N2    G    36      51.337  24.914  46.631  1.00  0.00           N  
ATOM   1137  H21   G    36      50.921  24.089  47.040  1.00  0.00           H  
ATOM   1138  H22   G    36      51.021  25.005  45.676  1.00  0.00           H  
ATOM   1139  N3    G    36      52.451  25.444  48.675  1.00  0.00           N  
ATOM   1140  C4    G    36      53.052  26.472  49.330  1.00  0.00           C  
ATOM   1141  C3'   G    36      55.729  24.489  51.963  1.00  0.00           C  
ATOM   1142  H3'   G    36      56.097  25.411  51.514  1.00  0.00           H  
ATOM   1143  C2'   G    36      54.527  24.113  51.140  1.00  0.00           C  
ATOM   1144  H2'   G    36      54.826  24.211  50.097  1.00  0.00           H  
ATOM   1145  O2'   G    36      53.977  22.823  51.521  1.00  0.00           O  
ATOM   1146 HO2'   G    36      53.503  22.464  50.768  1.00  0.00           H  
ATOM   1147  O3'   G    36      56.802  23.517  52.011  1.00  0.00           O  
ATOM   1148  P     G    37      57.925  23.359  50.842  1.00  0.00           P  
ATOM   1149  OP1   G    37      58.969  22.490  51.387  1.00  0.00           O  
ATOM   1150  OP2   G    37      58.249  24.701  50.289  1.00  0.00           O  
ATOM   1151  O5'   G    37      57.087  22.588  49.732  1.00  0.00           O  
ATOM   1152  C5'   G    37      56.550  21.351  49.832  1.00  0.00           C  
ATOM   1153  H5'   G    37      56.064  21.216  50.798  1.00  0.00           H  
ATOM   1154 H5''   G    37      57.325  20.589  49.749  1.00  0.00           H  
ATOM   1155  C4'   G    37      55.614  21.060  48.657  1.00  0.00           C  
ATOM   1156  H4'   G    37      54.944  20.220  48.843  1.00  0.00           H  
ATOM   1157  O4'   G    37      54.672  22.133  48.516  1.00  0.00           O  
ATOM   1158  C1'   G    37      54.386  22.220  47.135  1.00  0.00           C  
ATOM   1159  H1'   G    37      53.321  22.094  46.940  1.00  0.00           H  
ATOM   1160  N9    G    37      54.808  23.543  46.646  1.00  0.00           N  
ATOM   1161  C8    G    37      55.601  24.471  47.329  1.00  0.00           C  
ATOM   1162  H8    G    37      55.904  24.402  48.363  1.00  0.00           H  
ATOM   1163  N7    G    37      55.715  25.608  46.686  1.00  0.00           N  
ATOM   1164  C5    G    37      54.983  25.356  45.471  1.00  0.00           C  
ATOM   1165  C6    G    37      54.690  26.170  44.264  1.00  0.00           C  
ATOM   1166  O6    G    37      54.906  27.340  44.004  1.00  0.00           O  
ATOM   1167  N1    G    37      54.052  25.411  43.214  1.00  0.00           N  
ATOM   1168  H1    G    37      53.840  25.846  42.327  1.00  0.00           H  
ATOM   1169  C2    G    37      53.649  24.142  43.372  1.00  0.00           C  
ATOM   1170  N2    G    37      53.180  23.574  42.316  1.00  0.00           N  
ATOM   1171  H21   G    37      52.900  22.613  42.452  1.00  0.00           H  
ATOM   1172  H22   G    37      53.115  24.039  41.421  1.00  0.00           H  
ATOM   1173  N3    G    37      53.931  23.401  44.436  1.00  0.00           N  
ATOM   1174  C4    G    37      54.523  24.056  45.439  1.00  0.00           C  
ATOM   1175  C3'   G    37      56.339  20.760  47.346  1.00  0.00           C  
ATOM   1176  H3'   G    37      57.206  21.419  47.299  1.00  0.00           H  
ATOM   1177  C2'   G    37      55.207  21.094  46.397  1.00  0.00           C  
ATOM   1178  H2'   G    37      55.450  21.531  45.428  1.00  0.00           H  
ATOM   1179  O2'   G    37      54.397  19.949  46.133  1.00  0.00           O  
ATOM   1180 HO2'   G    37      55.066  19.264  46.060  1.00  0.00           H  
ATOM   1181  O3'   G    37      56.635  19.415  47.353  1.00  0.00           O  
ATOM   1182  P     C    38      57.678  18.741  46.380  1.00  0.00           P  
ATOM   1183  OP1   C    38      57.473  17.262  46.363  1.00  0.00           O  
ATOM   1184  OP2   C    38      59.008  19.193  46.774  1.00  0.00           O  
ATOM   1185  O5'   C    38      57.327  19.313  44.989  1.00  0.00           O  
ATOM   1186  C5'   C    38      56.687  18.503  44.018  1.00  0.00           C  
ATOM   1187  H5'   C    38      55.673  18.230  44.310  1.00  0.00           H  
ATOM   1188 H5''   C    38      57.275  17.586  43.961  1.00  0.00           H  
ATOM   1189  C4'   C    38      56.554  19.230  42.695  1.00  0.00           C  
ATOM   1190  H4'   C    38      55.932  18.619  42.042  1.00  0.00           H  
ATOM   1191  O4'   C    38      55.681  20.340  42.857  1.00  0.00           O  
ATOM   1192  C1'   C    38      56.137  21.313  41.880  1.00  0.00           C  
ATOM   1193  H1'   C    38      55.208  21.597  41.385  1.00  0.00           H  
ATOM   1194  N1    C    38      56.773  22.554  42.441  1.00  0.00           N  
ATOM   1195  C6    C    38      57.620  22.539  43.533  1.00  0.00           C  
ATOM   1196  H6    C    38      58.032  21.622  43.929  1.00  0.00           H  
ATOM   1197  C5    C    38      58.037  23.756  44.043  1.00  0.00           C  
ATOM   1198  H5    C    38      58.651  23.913  44.918  1.00  0.00           H  
ATOM   1199  C4    C    38      57.714  24.907  43.295  1.00  0.00           C  
ATOM   1200  N4    C    38      58.220  26.108  43.574  1.00  0.00           N  
ATOM   1201  H41   C    38      58.989  26.151  44.227  1.00  0.00           H  
ATOM   1202  H42   C    38      57.941  26.906  43.020  1.00  0.00           H  
ATOM   1203  N3    C    38      57.023  24.874  42.154  1.00  0.00           N  
ATOM   1204  C2    C    38      56.638  23.712  41.692  1.00  0.00           C  
ATOM   1205  O2    C    38      56.047  23.653  40.532  1.00  0.00           O  
ATOM   1206  C3'   C    38      57.695  19.716  41.783  1.00  0.00           C  
ATOM   1207  H3'   C    38      58.381  20.251  42.439  1.00  0.00           H  
ATOM   1208  C2'   C    38      57.033  20.650  40.826  1.00  0.00           C  
ATOM   1209  H2'   C    38      57.797  21.386  40.573  1.00  0.00           H  
ATOM   1210  O2'   C    38      56.288  20.004  39.862  1.00  0.00           O  
ATOM   1211 HO2'   C    38      56.574  20.237  38.975  1.00  0.00           H  
ATOM   1212  O3'   C    38      58.325  18.673  41.103  1.00  0.00           O  
ATOM   1213  P     A    39      59.885  18.562  40.913  1.00  0.00           P  
ATOM   1214  OP1   A    39      59.931  17.360  40.083  1.00  0.00           O  
ATOM   1215  OP2   A    39      60.597  18.590  42.238  1.00  0.00           O  
ATOM   1216  O5'   A    39      60.300  19.857  40.178  1.00  0.00           O  
ATOM   1217  C5'   A    39      60.021  19.950  38.772  1.00  0.00           C  
ATOM   1218  H5'   A    39      59.020  19.565  38.577  1.00  0.00           H  
ATOM   1219 H5''   A    39      60.673  19.279  38.213  1.00  0.00           H  
ATOM   1220  C4'   A    39      60.206  21.299  38.107  1.00  0.00           C  
ATOM   1221  H4'   A    39      59.758  21.231  37.115  1.00  0.00           H  
ATOM   1222  O4'   A    39      59.459  22.323  38.729  1.00  0.00           O  
ATOM   1223  C1'   A    39      60.121  23.549  38.373  1.00  0.00           C  
ATOM   1224  H1'   A    39      59.446  24.170  37.784  1.00  0.00           H  
ATOM   1225  N9    A    39      60.424  24.277  39.600  1.00  0.00           N  
ATOM   1226  C8    A    39      60.637  23.754  40.913  1.00  0.00           C  
ATOM   1227  H8    A    39      60.491  22.718  41.179  1.00  0.00           H  
ATOM   1228  N7    A    39      61.085  24.684  41.750  1.00  0.00           N  
ATOM   1229  C5    A    39      61.069  25.873  40.954  1.00  0.00           C  
ATOM   1230  C6    A    39      61.340  27.239  41.248  1.00  0.00           C  
ATOM   1231  N6    A    39      61.709  27.841  42.440  1.00  0.00           N  
ATOM   1232  H61   A    39      61.932  28.826  42.467  1.00  0.00           H  
ATOM   1233  H62   A    39      61.774  27.181  43.201  1.00  0.00           H  
ATOM   1234  N1    A    39      61.398  28.105  40.244  1.00  0.00           N  
ATOM   1235  C2    A    39      61.202  27.686  38.955  1.00  0.00           C  
ATOM   1236  H2    A    39      61.333  28.351  38.114  1.00  0.00           H  
ATOM   1237  N3    A    39      60.868  26.454  38.583  1.00  0.00           N  
ATOM   1238  C4    A    39      60.782  25.596  39.652  1.00  0.00           C  
ATOM   1239  C3'   A    39      61.576  21.790  38.040  1.00  0.00           C  
ATOM   1240  H3'   A    39      61.912  21.969  39.061  1.00  0.00           H  
ATOM   1241  C2'   A    39      61.333  23.144  37.491  1.00  0.00           C  
ATOM   1242  H2'   A    39      62.214  23.758  37.673  1.00  0.00           H  
ATOM   1243  O2'   A    39      61.083  23.109  36.064  1.00  0.00           O  
ATOM   1244 HO2'   A    39      61.952  23.114  35.655  1.00  0.00           H  
ATOM   1245  O3'   A    39      62.446  20.999  37.214  1.00  0.00           O  
ATOM   1246  P     C    40      63.973  20.801  37.659  1.00  0.00           P  
ATOM   1247  OP1   C    40      64.549  19.895  36.613  1.00  0.00           O  
ATOM   1248  OP2   C    40      64.013  20.459  39.103  1.00  0.00           O  
ATOM   1249  O5'   C    40      64.705  22.184  37.493  1.00  0.00           O  
ATOM   1250  C5'   C    40      65.005  22.704  36.232  1.00  0.00           C  
ATOM   1251  H5'   C    40      64.057  22.570  35.710  1.00  0.00           H  
ATOM   1252 H5''   C    40      65.796  22.134  35.744  1.00  0.00           H  
ATOM   1253  C4'   C    40      65.293  24.236  36.364  1.00  0.00           C  
ATOM   1254  H4'   C    40      65.345  24.719  35.389  1.00  0.00           H  
ATOM   1255  O4'   C    40      64.273  24.996  37.040  1.00  0.00           O  
ATOM   1256  C1'   C    40      64.949  26.010  37.864  1.00  0.00           C  
ATOM   1257  H1'   C    40      64.450  26.957  37.661  1.00  0.00           H  
ATOM   1258  N1    C    40      64.812  25.757  39.359  1.00  0.00           N  
ATOM   1259  C6    C    40      64.626  24.507  39.842  1.00  0.00           C  
ATOM   1260  H6    C    40      64.624  23.708  39.116  1.00  0.00           H  
ATOM   1261  C5    C    40      64.409  24.368  41.151  1.00  0.00           C  
ATOM   1262  H5    C    40      64.366  23.366  41.552  1.00  0.00           H  
ATOM   1263  C4    C    40      64.286  25.464  42.005  1.00  0.00           C  
ATOM   1264  N4    C    40      63.945  25.336  43.277  1.00  0.00           N  
ATOM   1265  H41   C    40      63.717  24.460  43.725  1.00  0.00           H  
ATOM   1266  H42   C    40      63.763  26.166  43.824  1.00  0.00           H  
ATOM   1267  N3    C    40      64.497  26.694  41.587  1.00  0.00           N  
ATOM   1268  C2    C    40      64.747  26.893  40.243  1.00  0.00           C  
ATOM   1269  O2    C    40      64.933  28.044  39.847  1.00  0.00           O  
ATOM   1270  C3'   C    40      66.611  24.558  37.041  1.00  0.00           C  
ATOM   1271  H3'   C    40      66.679  23.867  37.881  1.00  0.00           H  
ATOM   1272  C2'   C    40      66.428  26.045  37.458  1.00  0.00           C  
ATOM   1273  H2'   C    40      67.077  26.238  38.311  1.00  0.00           H  
ATOM   1274  O2'   C    40      66.440  27.075  36.471  1.00  0.00           O  
ATOM   1275 HO2'   C    40      67.310  27.027  36.069  1.00  0.00           H  
ATOM   1276  O3'   C    40      67.728  24.514  36.245  1.00  0.00           O  
ATOM   1277  P     A    41      69.155  24.277  36.947  1.00  0.00           P  
ATOM   1278  OP1   A    41      70.163  24.181  35.909  1.00  0.00           O  
ATOM   1279  OP2   A    41      69.121  23.148  37.942  1.00  0.00           O  
ATOM   1280  O5'   A    41      69.610  25.561  37.806  1.00  0.00           O  
ATOM   1281  C5'   A    41      70.039  26.732  37.227  1.00  0.00           C  
ATOM   1282  H5'   A    41      69.308  27.060  36.488  1.00  0.00           H  
ATOM   1283 H5''   A    41      71.005  26.503  36.775  1.00  0.00           H  
ATOM   1284  C4'   A    41      70.259  27.824  38.213  1.00  0.00           C  
ATOM   1285  H4'   A    41      70.433  28.752  37.668  1.00  0.00           H  
ATOM   1286  O4'   A    41      68.985  28.018  38.877  1.00  0.00           O  
ATOM   1287  C1'   A    41      69.231  28.532  40.190  1.00  0.00           C  
ATOM   1288  H1'   A    41      68.727  29.491  40.303  1.00  0.00           H  
ATOM   1289  N9    A    41      68.689  27.570  41.195  1.00  0.00           N  
ATOM   1290  C8    A    41      68.239  26.309  40.913  1.00  0.00           C  
ATOM   1291  H8    A    41      68.326  25.784  39.973  1.00  0.00           H  
ATOM   1292  N7    A    41      67.753  25.668  42.015  1.00  0.00           N  
ATOM   1293  C5    A    41      67.848  26.690  42.992  1.00  0.00           C  
ATOM   1294  C6    A    41      67.551  26.708  44.362  1.00  0.00           C  
ATOM   1295  N6    A    41      66.938  25.769  45.042  1.00  0.00           N  
ATOM   1296  H61   A    41      66.948  25.716  46.051  1.00  0.00           H  
ATOM   1297  H62   A    41      66.431  24.976  44.676  1.00  0.00           H  
ATOM   1298  N1    A    41      68.032  27.772  45.087  1.00  0.00           N  
ATOM   1299  C2    A    41      68.700  28.727  44.429  1.00  0.00           C  
ATOM   1300  H2    A    41      69.004  29.543  45.068  1.00  0.00           H  
ATOM   1301  N3    A    41      68.973  28.848  43.173  1.00  0.00           N  
ATOM   1302  C4    A    41      68.526  27.775  42.526  1.00  0.00           C  
ATOM   1303  C3'   A    41      71.298  27.770  39.371  1.00  0.00           C  
ATOM   1304  H3'   A    41      71.276  26.740  39.725  1.00  0.00           H  
ATOM   1305  C2'   A    41      70.711  28.714  40.473  1.00  0.00           C  
ATOM   1306  H2'   A    41      71.019  28.465  41.488  1.00  0.00           H  
ATOM   1307  O2'   A    41      71.119  30.038  40.171  1.00  0.00           O  
ATOM   1308 HO2'   A    41      70.848  30.635  40.873  1.00  0.00           H  
ATOM   1309  O3'   A    41      72.617  28.145  38.972  1.00  0.00           O  
ATOM   1310  P     G    42      73.870  27.366  39.512  1.00  0.00           P  
ATOM   1311  OP1   G    42      74.993  27.676  38.606  1.00  0.00           O  
ATOM   1312  OP2   G    42      73.433  25.996  39.695  1.00  0.00           O  
ATOM   1313  O5'   G    42      74.247  27.973  40.959  1.00  0.00           O  
ATOM   1314  C5'   G    42      74.687  29.344  41.028  1.00  0.00           C  
ATOM   1315  H5'   G    42      73.976  29.965  40.482  1.00  0.00           H  
ATOM   1316 H5''   G    42      75.685  29.502  40.620  1.00  0.00           H  
ATOM   1317  C4'   G    42      74.492  29.844  42.518  1.00  0.00           C  
ATOM   1318  H4'   G    42      74.841  30.869  42.644  1.00  0.00           H  
ATOM   1319  O4'   G    42      73.137  29.873  43.042  1.00  0.00           O  
ATOM   1320  C1'   G    42      73.167  29.548  44.374  1.00  0.00           C  
ATOM   1321  H1'   G    42      72.714  30.365  44.935  1.00  0.00           H  
ATOM   1322  N9    G    42      72.369  28.347  44.656  1.00  0.00           N  
ATOM   1323  C8    G    42      72.089  27.276  43.789  1.00  0.00           C  
ATOM   1324  H8    G    42      72.609  27.258  42.842  1.00  0.00           H  
ATOM   1325  N7    G    42      71.299  26.354  44.344  1.00  0.00           N  
ATOM   1326  C5    G    42      70.959  26.911  45.545  1.00  0.00           C  
ATOM   1327  C6    G    42      70.290  26.296  46.630  1.00  0.00           C  
ATOM   1328  O6    G    42      69.662  25.192  46.587  1.00  0.00           O  
ATOM   1329  N1    G    42      70.353  27.040  47.837  1.00  0.00           N  
ATOM   1330  H1    G    42      69.897  26.710  48.675  1.00  0.00           H  
ATOM   1331  C2    G    42      71.046  28.219  47.891  1.00  0.00           C  
ATOM   1332  N2    G    42      71.083  28.922  49.047  1.00  0.00           N  
ATOM   1333  H21   G    42      70.739  28.489  49.892  1.00  0.00           H  
ATOM   1334  H22   G    42      71.655  29.751  49.114  1.00  0.00           H  
ATOM   1335  N3    G    42      71.726  28.838  46.927  1.00  0.00           N  
ATOM   1336  C4    G    42      71.680  28.089  45.797  1.00  0.00           C  
ATOM   1337  C3'   G    42      75.211  28.974  43.514  1.00  0.00           C  
ATOM   1338  H3'   G    42      74.856  27.946  43.441  1.00  0.00           H  
ATOM   1339  C2'   G    42      74.589  29.419  44.826  1.00  0.00           C  
ATOM   1340  H2'   G    42      74.610  28.756  45.691  1.00  0.00           H  
ATOM   1341  O2'   G    42      74.883  30.721  45.242  1.00  0.00           O  
ATOM   1342 HO2'   G    42      75.529  31.112  44.650  1.00  0.00           H  
ATOM   1343  O3'   G    42      76.639  29.015  43.438  1.00  0.00           O  
ATOM   1344  P     G    43      77.493  27.818  44.124  1.00  0.00           P  
ATOM   1345  OP1   G    43      78.897  28.076  43.819  1.00  0.00           O  
ATOM   1346  OP2   G    43      76.891  26.494  43.801  1.00  0.00           O  
ATOM   1347  O5'   G    43      77.358  27.944  45.719  1.00  0.00           O  
ATOM   1348  C5'   G    43      77.824  29.109  46.408  1.00  0.00           C  
ATOM   1349  H5'   G    43      77.264  30.019  46.194  1.00  0.00           H  
ATOM   1350 H5''   G    43      78.899  29.208  46.262  1.00  0.00           H  
ATOM   1351  C4'   G    43      77.464  28.998  47.895  1.00  0.00           C  
ATOM   1352  H4'   G    43      77.869  29.893  48.368  1.00  0.00           H  
ATOM   1353  O4'   G    43      76.107  29.240  48.159  1.00  0.00           O  
ATOM   1354  C1'   G    43      75.617  28.465  49.286  1.00  0.00           C  
ATOM   1355  H1'   G    43      75.205  29.138  50.037  1.00  0.00           H  
ATOM   1356  N9    G    43      74.804  27.311  48.844  1.00  0.00           N  
ATOM   1357  C8    G    43      74.825  26.687  47.637  1.00  0.00           C  
ATOM   1358  H8    G    43      75.501  27.051  46.877  1.00  0.00           H  
ATOM   1359  N7    G    43      73.942  25.737  47.551  1.00  0.00           N  
ATOM   1360  C5    G    43      73.377  25.665  48.799  1.00  0.00           C  
ATOM   1361  C6    G    43      72.342  24.830  49.278  1.00  0.00           C  
ATOM   1362  O6    G    43      71.734  23.907  48.714  1.00  0.00           O  
ATOM   1363  N1    G    43      72.141  24.990  50.644  1.00  0.00           N  
ATOM   1364  H1    G    43      71.474  24.350  51.052  1.00  0.00           H  
ATOM   1365  C2    G    43      72.722  25.945  51.393  1.00  0.00           C  
ATOM   1366  N2    G    43      72.430  25.940  52.654  1.00  0.00           N  
ATOM   1367  H21   G    43      72.883  26.497  53.363  1.00  0.00           H  
ATOM   1368  H22   G    43      72.143  24.991  52.848  1.00  0.00           H  
ATOM   1369  N3    G    43      73.683  26.788  50.983  1.00  0.00           N  
ATOM   1370  C4    G    43      73.972  26.567  49.658  1.00  0.00           C  
ATOM   1371  C3'   G    43      77.902  27.793  48.741  1.00  0.00           C  
ATOM   1372  H3'   G    43      77.674  26.890  48.175  1.00  0.00           H  
ATOM   1373  C2'   G    43      76.934  27.853  49.916  1.00  0.00           C  
ATOM   1374  H2'   G    43      76.751  26.851  50.303  1.00  0.00           H  
ATOM   1375  O2'   G    43      77.419  28.769  50.904  1.00  0.00           O  
ATOM   1376 HO2'   G    43      78.341  28.976  50.735  1.00  0.00           H  
ATOM   1377  O3'   G    43      79.276  27.786  49.090  1.00  0.00           O  
ATOM   1378  P     C    44      79.746  26.407  49.730  1.00  0.00           P  
ATOM   1379  OP1   C    44      81.135  26.696  50.122  1.00  0.00           O  
ATOM   1380  OP2   C    44      79.547  25.329  48.728  1.00  0.00           O  
ATOM   1381  O5'   C    44      78.825  25.991  50.911  1.00  0.00           O  
ATOM   1382  C5'   C    44      79.033  26.336  52.254  1.00  0.00           C  
ATOM   1383  H5'   C    44      79.081  27.424  52.291  1.00  0.00           H  
ATOM   1384 H5''   C    44      79.996  26.016  52.651  1.00  0.00           H  
ATOM   1385  C4'   C    44      77.917  25.769  53.201  1.00  0.00           C  
ATOM   1386  H4'   C    44      77.963  26.300  54.152  1.00  0.00           H  
ATOM   1387  O4'   C    44      76.558  25.895  52.815  1.00  0.00           O  
ATOM   1388  C1'   C    44      75.789  24.685  53.246  1.00  0.00           C  
ATOM   1389  H1'   C    44      74.888  25.017  53.762  1.00  0.00           H  
ATOM   1390  N1    C    44      75.448  23.699  52.153  1.00  0.00           N  
ATOM   1391  C6    C    44      76.006  23.778  50.899  1.00  0.00           C  
ATOM   1392  H6    C    44      76.683  24.592  50.685  1.00  0.00           H  
ATOM   1393  C5    C    44      75.677  22.884  49.916  1.00  0.00           C  
ATOM   1394  H5    C    44      76.021  22.925  48.893  1.00  0.00           H  
ATOM   1395  C4    C    44      74.637  21.976  50.212  1.00  0.00           C  
ATOM   1396  N4    C    44      74.389  20.998  49.410  1.00  0.00           N  
ATOM   1397  H41   C    44      73.884  20.195  49.756  1.00  0.00           H  
ATOM   1398  H42   C    44      75.074  20.707  48.728  1.00  0.00           H  
ATOM   1399  N3    C    44      74.081  21.892  51.407  1.00  0.00           N  
ATOM   1400  C2    C    44      74.480  22.761  52.367  1.00  0.00           C  
ATOM   1401  O2    C    44      73.837  22.650  53.407  1.00  0.00           O  
ATOM   1402  C3'   C    44      78.148  24.350  53.462  1.00  0.00           C  
ATOM   1403  H3'   C    44      78.289  23.837  52.510  1.00  0.00           H  
ATOM   1404  C2'   C    44      76.831  23.962  54.171  1.00  0.00           C  
ATOM   1405  H2'   C    44      76.674  22.907  53.946  1.00  0.00           H  
ATOM   1406  O2'   C    44      76.513  24.346  55.538  1.00  0.00           O  
ATOM   1407 HO2'   C    44      77.359  24.507  55.963  1.00  0.00           H  
ATOM   1408  O3'   C    44      79.314  24.209  54.285  1.00  0.00           O  
ATOM   1409  P     A    45      79.996  22.771  54.419  1.00  0.00           P  
ATOM   1410  OP1   A    45      79.254  21.728  53.657  1.00  0.00           O  
ATOM   1411  OP2   A    45      80.182  22.589  55.854  1.00  0.00           O  
ATOM   1412  O5'   A    45      81.505  22.923  53.780  1.00  0.00           O  
ATOM   1413  C5'   A    45      81.708  23.317  52.413  1.00  0.00           C  
ATOM   1414  H5'   A    45      81.670  24.402  52.318  1.00  0.00           H  
ATOM   1415 H5''   A    45      81.048  22.877  51.665  1.00  0.00           H  
ATOM   1416  C4'   A    45      83.130  22.958  52.113  1.00  0.00           C  
ATOM   1417  H4'   A    45      83.339  23.437  51.156  1.00  0.00           H  
ATOM   1418  O4'   A    45      84.151  23.388  53.062  1.00  0.00           O  
ATOM   1419  C1'   A    45      85.292  22.495  52.913  1.00  0.00           C  
ATOM   1420  H1'   A    45      86.114  23.135  52.591  1.00  0.00           H  
ATOM   1421  N9    A    45      85.415  21.928  54.283  1.00  0.00           N  
ATOM   1422  C8    A    45      84.592  22.082  55.363  1.00  0.00           C  
ATOM   1423  H8    A    45      83.813  22.829  55.402  1.00  0.00           H  
ATOM   1424  N7    A    45      84.808  21.265  56.339  1.00  0.00           N  
ATOM   1425  C5    A    45      85.958  20.622  55.917  1.00  0.00           C  
ATOM   1426  C6    A    45      86.685  19.473  56.378  1.00  0.00           C  
ATOM   1427  N6    A    45      86.403  18.732  57.403  1.00  0.00           N  
ATOM   1428  H61   A    45      85.926  19.015  58.247  1.00  0.00           H  
ATOM   1429  H62   A    45      86.889  17.847  57.441  1.00  0.00           H  
ATOM   1430  N1    A    45      87.612  18.878  55.705  1.00  0.00           N  
ATOM   1431  C2    A    45      87.928  19.444  54.540  1.00  0.00           C  
ATOM   1432  H2    A    45      88.769  18.942  54.084  1.00  0.00           H  
ATOM   1433  N3    A    45      87.391  20.520  53.933  1.00  0.00           N  
ATOM   1434  C4    A    45      86.374  21.062  54.696  1.00  0.00           C  
ATOM   1435  C3'   A    45      83.380  21.448  51.970  1.00  0.00           C  
ATOM   1436  H3'   A    45      82.894  20.970  52.820  1.00  0.00           H  
ATOM   1437  C2'   A    45      84.938  21.374  51.987  1.00  0.00           C  
ATOM   1438  H2'   A    45      85.203  20.360  52.286  1.00  0.00           H  
ATOM   1439  O2'   A    45      85.531  21.734  50.731  1.00  0.00           O  
ATOM   1440 HO2'   A    45      85.045  21.308  50.022  1.00  0.00           H  
ATOM   1441  O3'   A    45      82.837  20.865  50.799  1.00  0.00           O  
ATOM   1442  P     C    46      82.278  19.384  50.840  1.00  0.00           P  
ATOM   1443  OP1   C    46      82.181  19.097  49.419  1.00  0.00           O  
ATOM   1444  OP2   C    46      81.010  19.381  51.622  1.00  0.00           O  
ATOM   1445  O5'   C    46      83.342  18.315  51.423  1.00  0.00           O  
ATOM   1446  C5'   C    46      84.502  17.969  50.698  1.00  0.00           C  
ATOM   1447  H5'   C    46      85.081  18.884  50.573  1.00  0.00           H  
ATOM   1448 H5''   C    46      84.245  17.597  49.706  1.00  0.00           H  
ATOM   1449  C4'   C    46      85.299  16.940  51.467  1.00  0.00           C  
ATOM   1450  H4'   C    46      86.081  16.604  50.786  1.00  0.00           H  
ATOM   1451  O4'   C    46      85.878  17.412  52.703  1.00  0.00           O  
ATOM   1452  C1'   C    46      85.619  16.465  53.789  1.00  0.00           C  
ATOM   1453  H1'   C    46      86.555  16.294  54.322  1.00  0.00           H  
ATOM   1454  N1    C    46      84.543  16.902  54.746  1.00  0.00           N  
ATOM   1455  C6    C    46      83.855  18.063  54.536  1.00  0.00           C  
ATOM   1456  H6    C    46      83.998  18.551  53.583  1.00  0.00           H  
ATOM   1457  C5    C    46      82.943  18.524  55.486  1.00  0.00           C  
ATOM   1458  H5    C    46      82.323  19.407  55.434  1.00  0.00           H  
ATOM   1459  C4    C    46      82.799  17.720  56.661  1.00  0.00           C  
ATOM   1460  N4    C    46      81.981  18.008  57.601  1.00  0.00           N  
ATOM   1461  H41   C    46      81.604  17.337  58.256  1.00  0.00           H  
ATOM   1462  H42   C    46      81.474  18.876  57.506  1.00  0.00           H  
ATOM   1463  N3    C    46      83.381  16.584  56.833  1.00  0.00           N  
ATOM   1464  C2    C    46      84.245  16.133  55.867  1.00  0.00           C  
ATOM   1465  O2    C    46      84.827  15.035  56.028  1.00  0.00           O  
ATOM   1466  C3'   C    46      84.609  15.583  51.828  1.00  0.00           C  
ATOM   1467  H3'   C    46      83.573  15.748  52.127  1.00  0.00           H  
ATOM   1468  C2'   C    46      85.347  15.158  53.093  1.00  0.00           C  
ATOM   1469  H2'   C    46      84.699  14.515  53.688  1.00  0.00           H  
ATOM   1470  O2'   C    46      86.586  14.549  52.786  1.00  0.00           O  
ATOM   1471 HO2'   C    46      86.517  13.816  52.169  1.00  0.00           H  
ATOM   1472  O3'   C    46      84.624  14.652  50.788  1.00  0.00           O  
ATOM   1473  P     U    47      83.404  13.679  50.545  1.00  0.00           P  
ATOM   1474  OP1   U    47      83.761  12.498  49.774  1.00  0.00           O  
ATOM   1475  OP2   U    47      82.285  14.427  49.912  1.00  0.00           O  
ATOM   1476  O5'   U    47      82.865  13.200  51.987  1.00  0.00           O  
ATOM   1477  C5'   U    47      83.464  12.203  52.852  1.00  0.00           C  
ATOM   1478  H5'   U    47      84.526  12.415  52.975  1.00  0.00           H  
ATOM   1479 H5''   U    47      83.182  11.317  52.283  1.00  0.00           H  
ATOM   1480  C4'   U    47      82.671  12.184  54.170  1.00  0.00           C  
ATOM   1481  H4'   U    47      83.002  11.319  54.745  1.00  0.00           H  
ATOM   1482  O4'   U    47      82.769  13.273  55.053  1.00  0.00           O  
ATOM   1483  C1'   U    47      81.581  13.633  55.686  1.00  0.00           C  
ATOM   1484  H1'   U    47      81.803  13.636  56.753  1.00  0.00           H  
ATOM   1485  N1    U    47      81.068  14.940  55.214  1.00  0.00           N  
ATOM   1486  C6    U    47      81.286  15.364  53.951  1.00  0.00           C  
ATOM   1487  H6    U    47      81.842  14.703  53.303  1.00  0.00           H  
ATOM   1488  C5    U    47      80.892  16.564  53.585  1.00  0.00           C  
ATOM   1489  H5    U    47      81.229  16.896  52.614  1.00  0.00           H  
ATOM   1490  C4    U    47      80.146  17.469  54.443  1.00  0.00           C  
ATOM   1491  O4    U    47      79.885  18.656  54.145  1.00  0.00           O  
ATOM   1492  N3    U    47      79.757  16.893  55.596  1.00  0.00           N  
ATOM   1493  H3    U    47      79.088  17.334  56.211  1.00  0.00           H  
ATOM   1494  C2    U    47      80.271  15.681  56.130  1.00  0.00           C  
ATOM   1495  O2    U    47      80.184  15.336  57.302  1.00  0.00           O  
ATOM   1496  C3'   U    47      81.134  11.980  53.998  1.00  0.00           C  
ATOM   1497  H3'   U    47      80.840  12.612  53.160  1.00  0.00           H  
ATOM   1498  C2'   U    47      80.594  12.556  55.342  1.00  0.00           C  
ATOM   1499  H2'   U    47      79.565  12.883  55.195  1.00  0.00           H  
ATOM   1500  O2'   U    47      80.588  11.565  56.409  1.00  0.00           O  
ATOM   1501 HO2'   U    47      80.596  10.681  56.036  1.00  0.00           H  
ATOM   1502  O3'   U    47      80.688  10.669  53.881  1.00  0.00           O  
ATOM   1503  P     A    48      79.479  10.389  52.793  1.00  0.00           P  
ATOM   1504  OP1   A    48      79.023   9.006  52.886  1.00  0.00           O  
ATOM   1505  OP2   A    48      80.022  10.917  51.531  1.00  0.00           O  
ATOM   1506  O5'   A    48      78.329  11.382  53.356  1.00  0.00           O  
ATOM   1507  C5'   A    48      77.491  10.875  54.382  1.00  0.00           C  
ATOM   1508  H5'   A    48      78.114  10.451  55.169  1.00  0.00           H  
ATOM   1509 H5''   A    48      76.824  10.075  54.059  1.00  0.00           H  
ATOM   1510  C4'   A    48      76.448  11.908  54.838  1.00  0.00           C  
ATOM   1511  H4'   A    48      76.079  11.650  55.830  1.00  0.00           H  
ATOM   1512  O4'   A    48      77.170  13.123  54.919  1.00  0.00           O  
ATOM   1513  C1'   A    48      76.286  14.262  54.669  1.00  0.00           C  
ATOM   1514  H1'   A    48      76.192  14.801  55.611  1.00  0.00           H  
ATOM   1515  N9    A    48      76.856  15.136  53.638  1.00  0.00           N  
ATOM   1516  C8    A    48      77.474  14.768  52.453  1.00  0.00           C  
ATOM   1517  H8    A    48      77.758  13.740  52.288  1.00  0.00           H  
ATOM   1518  N7    A    48      77.784  15.719  51.617  1.00  0.00           N  
ATOM   1519  C5    A    48      77.204  16.797  52.260  1.00  0.00           C  
ATOM   1520  C6    A    48      77.097  18.119  51.944  1.00  0.00           C  
ATOM   1521  N6    A    48      77.624  18.754  50.881  1.00  0.00           N  
ATOM   1522  H61   A    48      77.328  19.692  50.652  1.00  0.00           H  
ATOM   1523  H62   A    48      78.064  18.135  50.214  1.00  0.00           H  
ATOM   1524  N1    A    48      76.472  18.985  52.795  1.00  0.00           N  
ATOM   1525  C2    A    48      75.977  18.500  53.938  1.00  0.00           C  
ATOM   1526  H2    A    48      75.429  19.236  54.507  1.00  0.00           H  
ATOM   1527  N3    A    48      76.053  17.267  54.351  1.00  0.00           N  
ATOM   1528  C4    A    48      76.674  16.489  53.463  1.00  0.00           C  
ATOM   1529  C3'   A    48      75.321  12.238  53.850  1.00  0.00           C  
ATOM   1530  H3'   A    48      75.837  12.234  52.890  1.00  0.00           H  
ATOM   1531  C2'   A    48      74.930  13.702  54.240  1.00  0.00           C  
ATOM   1532  H2'   A    48      74.410  14.199  53.420  1.00  0.00           H  
ATOM   1533  O2'   A    48      74.103  13.684  55.425  1.00  0.00           O  
ATOM   1534 HO2'   A    48      73.177  13.593  55.187  1.00  0.00           H  
ATOM   1535  O3'   A    48      74.281  11.237  53.807  1.00  0.00           O  
ATOM   1536  P     G    49      73.140  11.158  52.780  1.00  0.00           P  
ATOM   1537  OP1   G    49      72.605   9.817  52.930  1.00  0.00           O  
ATOM   1538  OP2   G    49      73.730  11.597  51.469  1.00  0.00           O  
ATOM   1539  O5'   G    49      72.156  12.238  53.459  1.00  0.00           O  
ATOM   1540  C5'   G    49      71.318  11.951  54.625  1.00  0.00           C  
ATOM   1541  H5'   G    49      71.830  11.694  55.553  1.00  0.00           H  
ATOM   1542 H5''   G    49      70.576  11.211  54.327  1.00  0.00           H  
ATOM   1543  C4'   G    49      70.357  13.204  55.045  1.00  0.00           C  
ATOM   1544  H4'   G    49      69.775  12.931  55.925  1.00  0.00           H  
ATOM   1545  O4'   G    49      71.065  14.378  55.223  1.00  0.00           O  
ATOM   1546  C1'   G    49      70.424  15.495  54.608  1.00  0.00           C  
ATOM   1547  H1'   G    49      70.429  16.388  55.233  1.00  0.00           H  
ATOM   1548  N9    G    49      71.125  15.874  53.366  1.00  0.00           N  
ATOM   1549  C8    G    49      71.529  15.085  52.348  1.00  0.00           C  
ATOM   1550  H8    G    49      71.323  14.027  52.288  1.00  0.00           H  
ATOM   1551  N7    G    49      72.321  15.676  51.489  1.00  0.00           N  
ATOM   1552  C5    G    49      72.326  16.999  51.886  1.00  0.00           C  
ATOM   1553  C6    G    49      72.833  18.217  51.390  1.00  0.00           C  
ATOM   1554  O6    G    49      73.279  18.507  50.249  1.00  0.00           O  
ATOM   1555  N1    G    49      72.935  19.253  52.345  1.00  0.00           N  
ATOM   1556  H1    G    49      73.534  20.025  52.090  1.00  0.00           H  
ATOM   1557  C2    G    49      72.418  19.139  53.648  1.00  0.00           C  
ATOM   1558  N2    G    49      72.642  19.988  54.590  1.00  0.00           N  
ATOM   1559  H21   G    49      72.138  19.882  55.458  1.00  0.00           H  
ATOM   1560  H22   G    49      73.109  20.860  54.388  1.00  0.00           H  
ATOM   1561  N3    G    49      71.693  18.147  54.054  1.00  0.00           N  
ATOM   1562  C4    G    49      71.661  17.102  53.123  1.00  0.00           C  
ATOM   1563  C3'   G    49      69.256  13.500  53.956  1.00  0.00           C  
ATOM   1564  H3'   G    49      69.799  13.258  53.042  1.00  0.00           H  
ATOM   1565  C2'   G    49      69.065  14.971  54.259  1.00  0.00           C  
ATOM   1566  H2'   G    49      68.687  15.458  53.360  1.00  0.00           H  
ATOM   1567  O2'   G    49      68.116  15.244  55.366  1.00  0.00           O  
ATOM   1568 HO2'   G    49      67.326  14.761  55.113  1.00  0.00           H  
ATOM   1569  O3'   G    49      68.135  12.589  54.206  1.00  0.00           O  
ATOM   1570  P     U    50      66.888  12.570  53.244  1.00  0.00           P  
ATOM   1571  OP1   U    50      66.359  11.174  53.169  1.00  0.00           O  
ATOM   1572  OP2   U    50      67.252  13.291  51.997  1.00  0.00           O  
ATOM   1573  O5'   U    50      66.048  13.551  54.112  1.00  0.00           O  
ATOM   1574  C5'   U    50      64.856  14.111  53.578  1.00  0.00           C  
ATOM   1575  H5'   U    50      64.285  13.334  53.070  1.00  0.00           H  
ATOM   1576 H5''   U    50      65.021  14.872  52.815  1.00  0.00           H  
ATOM   1577  C4'   U    50      63.933  14.736  54.653  1.00  0.00           C  
ATOM   1578  H4'   U    50      63.149  15.210  54.063  1.00  0.00           H  
ATOM   1579  O4'   U    50      63.417  13.686  55.549  1.00  0.00           O  
ATOM   1580  C1'   U    50      63.852  14.021  56.903  1.00  0.00           C  
ATOM   1581  H1'   U    50      63.024  14.528  57.398  1.00  0.00           H  
ATOM   1582  N1    U    50      64.211  12.790  57.630  1.00  0.00           N  
ATOM   1583  C6    U    50      64.981  11.830  56.947  1.00  0.00           C  
ATOM   1584  H6    U    50      65.140  12.023  55.896  1.00  0.00           H  
ATOM   1585  C5    U    50      65.294  10.668  57.536  1.00  0.00           C  
ATOM   1586  H5    U    50      65.795   9.943  56.911  1.00  0.00           H  
ATOM   1587  C4    U    50      64.906  10.276  58.899  1.00  0.00           C  
ATOM   1588  O4    U    50      65.301   9.245  59.458  1.00  0.00           O  
ATOM   1589  N3    U    50      64.177  11.270  59.462  1.00  0.00           N  
ATOM   1590  H3    U    50      63.884  11.036  60.400  1.00  0.00           H  
ATOM   1591  C2    U    50      63.752  12.462  58.965  1.00  0.00           C  
ATOM   1592  O2    U    50      63.044  13.275  59.595  1.00  0.00           O  
ATOM   1593  C3'   U    50      64.730  15.739  55.545  1.00  0.00           C  
ATOM   1594  H3'   U    50      65.648  16.182  55.159  1.00  0.00           H  
ATOM   1595  C2'   U    50      65.067  14.866  56.734  1.00  0.00           C  
ATOM   1596  H2'   U    50      65.921  14.239  56.478  1.00  0.00           H  
ATOM   1597  O2'   U    50      65.376  15.676  57.858  1.00  0.00           O  
ATOM   1598 HO2'   U    50      64.552  16.136  58.033  1.00  0.00           H  
ATOM   1599  O3'   U    50      63.996  16.914  55.951  1.00  0.00           O  
ATOM   1600  P     A    51      63.954  18.283  55.109  1.00  0.00           P  
ATOM   1601  OP1   A    51      62.871  19.120  55.614  1.00  0.00           O  
ATOM   1602  OP2   A    51      63.907  17.843  53.670  1.00  0.00           O  
ATOM   1603  O5'   A    51      65.305  19.053  55.296  1.00  0.00           O  
ATOM   1604  C5'   A    51      65.622  19.534  56.626  1.00  0.00           C  
ATOM   1605  H5'   A    51      65.737  18.650  57.254  1.00  0.00           H  
ATOM   1606 H5''   A    51      64.796  20.168  56.948  1.00  0.00           H  
ATOM   1607  C4'   A    51      66.892  20.452  56.576  1.00  0.00           C  
ATOM   1608  H4'   A    51      66.964  21.011  57.509  1.00  0.00           H  
ATOM   1609  O4'   A    51      68.136  19.760  56.274  1.00  0.00           O  
ATOM   1610  C1'   A    51      68.829  20.362  55.169  1.00  0.00           C  
ATOM   1611  H1'   A    51      69.887  20.373  55.432  1.00  0.00           H  
ATOM   1612  N9    A    51      68.502  19.520  53.963  1.00  0.00           N  
ATOM   1613  C8    A    51      67.997  18.280  53.934  1.00  0.00           C  
ATOM   1614  H8    A    51      67.473  17.830  54.764  1.00  0.00           H  
ATOM   1615  N7    A    51      68.144  17.638  52.821  1.00  0.00           N  
ATOM   1616  C5    A    51      68.889  18.455  52.037  1.00  0.00           C  
ATOM   1617  C6    A    51      69.460  18.400  50.780  1.00  0.00           C  
ATOM   1618  N6    A    51      69.425  17.325  50.001  1.00  0.00           N  
ATOM   1619  H61   A    51      69.875  17.385  49.098  1.00  0.00           H  
ATOM   1620  H62   A    51      68.968  16.456  50.238  1.00  0.00           H  
ATOM   1621  N1    A    51      70.021  19.450  50.251  1.00  0.00           N  
ATOM   1622  C2    A    51      70.179  20.557  50.982  1.00  0.00           C  
ATOM   1623  H2    A    51      70.694  21.318  50.413  1.00  0.00           H  
ATOM   1624  N3    A    51      69.736  20.746  52.213  1.00  0.00           N  
ATOM   1625  C4    A    51      69.043  19.685  52.692  1.00  0.00           C  
ATOM   1626  C3'   A    51      66.771  21.519  55.441  1.00  0.00           C  
ATOM   1627  H3'   A    51      66.266  21.156  54.546  1.00  0.00           H  
ATOM   1628  C2'   A    51      68.250  21.833  55.136  1.00  0.00           C  
ATOM   1629  H2'   A    51      68.382  22.188  54.114  1.00  0.00           H  
ATOM   1630  O2'   A    51      68.886  22.651  56.111  1.00  0.00           O  
ATOM   1631 HO2'   A    51      68.269  22.875  56.811  1.00  0.00           H  
ATOM   1632  O3'   A    51      66.116  22.642  55.946  1.00  0.00           O  
ATOM   1633  P     C    52      65.430  23.727  55.038  1.00  0.00           P  
ATOM   1634  OP1   C    52      64.216  24.263  55.758  1.00  0.00           O  
ATOM   1635  OP2   C    52      65.319  23.176  53.695  1.00  0.00           O  
ATOM   1636  O5'   C    52      66.401  24.964  54.914  1.00  0.00           O  
ATOM   1637  C5'   C    52      66.803  25.817  55.944  1.00  0.00           C  
ATOM   1638  H5'   C    52      67.375  25.192  56.629  1.00  0.00           H  
ATOM   1639 H5''   C    52      65.924  26.156  56.491  1.00  0.00           H  
ATOM   1640  C4'   C    52      67.747  26.998  55.549  1.00  0.00           C  
ATOM   1641  H4'   C    52      67.948  27.630  56.414  1.00  0.00           H  
ATOM   1642  O4'   C    52      68.976  26.564  55.027  1.00  0.00           O  
ATOM   1643  C1'   C    52      69.269  27.253  53.832  1.00  0.00           C  
ATOM   1644  H1'   C    52      70.329  27.502  53.867  1.00  0.00           H  
ATOM   1645  N1    C    52      68.955  26.383  52.651  1.00  0.00           N  
ATOM   1646  C6    C    52      68.497  25.061  52.723  1.00  0.00           C  
ATOM   1647  H6    C    52      68.387  24.530  53.657  1.00  0.00           H  
ATOM   1648  C5    C    52      68.390  24.302  51.626  1.00  0.00           C  
ATOM   1649  H5    C    52      67.919  23.341  51.774  1.00  0.00           H  
ATOM   1650  C4    C    52      68.595  24.922  50.385  1.00  0.00           C  
ATOM   1651  N4    C    52      68.514  24.245  49.290  1.00  0.00           N  
ATOM   1652  H41   C    52      68.019  23.367  49.342  1.00  0.00           H  
ATOM   1653  H42   C    52      68.779  24.636  48.397  1.00  0.00           H  
ATOM   1654  N3    C    52      69.187  26.132  50.370  1.00  0.00           N  
ATOM   1655  C2    C    52      69.380  26.857  51.466  1.00  0.00           C  
ATOM   1656  O2    C    52      69.895  27.899  51.313  1.00  0.00           O  
ATOM   1657  C3'   C    52      67.171  28.062  54.591  1.00  0.00           C  
ATOM   1658  H3'   C    52      66.498  27.525  53.922  1.00  0.00           H  
ATOM   1659  C2'   C    52      68.409  28.549  53.847  1.00  0.00           C  
ATOM   1660  H2'   C    52      68.150  28.942  52.864  1.00  0.00           H  
ATOM   1661  O2'   C    52      69.160  29.613  54.473  1.00  0.00           O  
ATOM   1662 HO2'   C    52      68.574  30.332  54.721  1.00  0.00           H  
ATOM   1663  O3'   C    52      66.517  29.088  55.319  1.00  0.00           O  
ATOM   1664  P     U    53      65.339  29.964  54.693  1.00  0.00           P  
ATOM   1665  OP1   U    53      64.899  30.892  55.751  1.00  0.00           O  
ATOM   1666  OP2   U    53      64.283  29.068  54.174  1.00  0.00           O  
ATOM   1667  O5'   U    53      66.006  30.747  53.573  1.00  0.00           O  
ATOM   1668  C5'   U    53      66.801  31.998  53.767  1.00  0.00           C  
ATOM   1669  H5'   U    53      67.636  31.918  54.463  1.00  0.00           H  
ATOM   1670 H5''   U    53      66.055  32.728  54.083  1.00  0.00           H  
ATOM   1671  C4'   U    53      67.377  32.367  52.394  1.00  0.00           C  
ATOM   1672  H4'   U    53      67.964  33.286  52.386  1.00  0.00           H  
ATOM   1673  O4'   U    53      68.139  31.309  51.828  1.00  0.00           O  
ATOM   1674  C1'   U    53      68.083  31.342  50.387  1.00  0.00           C  
ATOM   1675  H1'   U    53      69.026  31.667  49.947  1.00  0.00           H  
ATOM   1676  N1    U    53      67.532  30.057  49.770  1.00  0.00           N  
ATOM   1677  C6    U    53      66.771  29.148  50.440  1.00  0.00           C  
ATOM   1678  H6    U    53      66.569  29.315  51.487  1.00  0.00           H  
ATOM   1679  C5    U    53      66.448  27.928  49.915  1.00  0.00           C  
ATOM   1680  H5    U    53      66.035  27.161  50.554  1.00  0.00           H  
ATOM   1681  C4    U    53      66.688  27.631  48.509  1.00  0.00           C  
ATOM   1682  O4    U    53      66.442  26.584  47.967  1.00  0.00           O  
ATOM   1683  N3    U    53      67.292  28.708  47.834  1.00  0.00           N  
ATOM   1684  H3    U    53      67.549  28.637  46.860  1.00  0.00           H  
ATOM   1685  C2    U    53      67.740  29.860  48.399  1.00  0.00           C  
ATOM   1686  O2    U    53      68.248  30.679  47.600  1.00  0.00           O  
ATOM   1687  C3'   U    53      66.214  32.489  51.433  1.00  0.00           C  
ATOM   1688  H3'   U    53      65.511  31.660  51.525  1.00  0.00           H  
ATOM   1689  C2'   U    53      67.009  32.422  50.060  1.00  0.00           C  
ATOM   1690  H2'   U    53      66.307  32.172  49.264  1.00  0.00           H  
ATOM   1691  O2'   U    53      67.732  33.651  49.751  1.00  0.00           O  
ATOM   1692 HO2'   U    53      67.089  34.224  49.328  1.00  0.00           H  
ATOM   1693  O3'   U    53      65.568  33.736  51.414  1.00  0.00           O  
ATOM   1694  P     G    54      64.159  33.974  50.643  1.00  0.00           P  
ATOM   1695  OP1   G    54      63.399  35.159  51.182  1.00  0.00           O  
ATOM   1696  OP2   G    54      63.445  32.730  50.501  1.00  0.00           O  
ATOM   1697  O5'   G    54      64.682  34.277  49.128  1.00  0.00           O  
ATOM   1698  C5'   G    54      65.269  35.452  48.702  1.00  0.00           C  
ATOM   1699  H5'   G    54      66.209  35.570  49.242  1.00  0.00           H  
ATOM   1700 H5''   G    54      64.610  36.303  48.873  1.00  0.00           H  
ATOM   1701  C4'   G    54      65.545  35.140  47.129  1.00  0.00           C  
ATOM   1702  H4'   G    54      66.069  35.943  46.611  1.00  0.00           H  
ATOM   1703  O4'   G    54      66.381  33.986  46.993  1.00  0.00           O  
ATOM   1704  C1'   G    54      65.981  33.304  45.807  1.00  0.00           C  
ATOM   1705  H1'   G    54      66.705  33.052  45.032  1.00  0.00           H  
ATOM   1706  N9    G    54      65.462  31.965  46.192  1.00  0.00           N  
ATOM   1707  C8    G    54      64.718  31.539  47.246  1.00  0.00           C  
ATOM   1708  H8    G    54      64.384  32.217  48.017  1.00  0.00           H  
ATOM   1709  N7    G    54      64.369  30.290  47.145  1.00  0.00           N  
ATOM   1710  C5    G    54      64.757  29.861  45.909  1.00  0.00           C  
ATOM   1711  C6    G    54      64.418  28.712  45.018  1.00  0.00           C  
ATOM   1712  O6    G    54      63.638  27.819  45.298  1.00  0.00           O  
ATOM   1713  N1    G    54      65.069  28.722  43.835  1.00  0.00           N  
ATOM   1714  H1    G    54      64.831  28.085  43.088  1.00  0.00           H  
ATOM   1715  C2    G    54      65.657  29.840  43.332  1.00  0.00           C  
ATOM   1716  N2    G    54      65.972  29.730  42.052  1.00  0.00           N  
ATOM   1717  H21   G    54      66.219  30.586  41.577  1.00  0.00           H  
ATOM   1718  H22   G    54      65.548  28.973  41.536  1.00  0.00           H  
ATOM   1719  N3    G    54      65.919  30.930  44.022  1.00  0.00           N  
ATOM   1720  C4    G    54      65.487  30.893  45.375  1.00  0.00           C  
ATOM   1721  C3'   G    54      64.306  34.835  46.316  1.00  0.00           C  
ATOM   1722  H3'   G    54      63.602  34.225  46.883  1.00  0.00           H  
ATOM   1723  C2'   G    54      64.945  34.078  45.097  1.00  0.00           C  
ATOM   1724  H2'   G    54      64.191  33.491  44.573  1.00  0.00           H  
ATOM   1725  O2'   G    54      65.602  34.998  44.269  1.00  0.00           O  
ATOM   1726 HO2'   G    54      64.923  35.305  43.663  1.00  0.00           H  
ATOM   1727  O3'   G    54      63.709  36.044  45.940  1.00  0.00           O  
ATOM   1728  P     A    55      62.485  36.090  44.889  1.00  0.00           P  
ATOM   1729  OP1   A    55      61.674  37.284  45.036  1.00  0.00           O  
ATOM   1730  OP2   A    55      61.776  34.768  44.884  1.00  0.00           O  
ATOM   1731  O5'   A    55      63.321  36.242  43.466  1.00  0.00           O  
ATOM   1732  C5'   A    55      64.094  37.407  43.286  1.00  0.00           C  
ATOM   1733  H5'   A    55      64.858  37.484  44.060  1.00  0.00           H  
ATOM   1734 H5''   A    55      63.452  38.278  43.410  1.00  0.00           H  
ATOM   1735  C4'   A    55      64.789  37.517  41.842  1.00  0.00           C  
ATOM   1736  H4'   A    55      65.345  38.443  41.692  1.00  0.00           H  
ATOM   1737  O4'   A    55      65.719  36.441  41.655  1.00  0.00           O  
ATOM   1738  C1'   A    55      65.901  36.112  40.227  1.00  0.00           C  
ATOM   1739  H1'   A    55      66.881  36.468  39.910  1.00  0.00           H  
ATOM   1740  N9    A    55      65.723  34.585  40.065  1.00  0.00           N  
ATOM   1741  C8    A    55      65.667  33.603  40.985  1.00  0.00           C  
ATOM   1742  H8    A    55      65.589  33.824  42.040  1.00  0.00           H  
ATOM   1743  N7    A    55      65.474  32.430  40.447  1.00  0.00           N  
ATOM   1744  C5    A    55      65.476  32.684  39.091  1.00  0.00           C  
ATOM   1745  C6    A    55      65.367  31.945  37.918  1.00  0.00           C  
ATOM   1746  N6    A    55      65.087  30.698  37.948  1.00  0.00           N  
ATOM   1747  H61   A    55      64.904  30.301  38.858  1.00  0.00           H  
ATOM   1748  H62   A    55      64.823  30.256  37.079  1.00  0.00           H  
ATOM   1749  N1    A    55      65.435  32.475  36.679  1.00  0.00           N  
ATOM   1750  C2    A    55      65.827  33.751  36.577  1.00  0.00           C  
ATOM   1751  H2    A    55      65.950  34.190  35.598  1.00  0.00           H  
ATOM   1752  N3    A    55      65.799  34.641  37.597  1.00  0.00           N  
ATOM   1753  C4    A    55      65.625  33.999  38.841  1.00  0.00           C  
ATOM   1754  C3'   A    55      63.773  37.305  40.691  1.00  0.00           C  
ATOM   1755  H3'   A    55      63.169  36.435  40.949  1.00  0.00           H  
ATOM   1756  C2'   A    55      64.724  36.886  39.531  1.00  0.00           C  
ATOM   1757  H2'   A    55      64.175  36.344  38.760  1.00  0.00           H  
ATOM   1758  O2'   A    55      65.316  38.017  38.938  1.00  0.00           O  
ATOM   1759 HO2'   A    55      64.585  38.636  38.996  1.00  0.00           H  
ATOM   1760  O3'   A    55      63.013  38.483  40.389  1.00  0.00           O  
ATOM   1761  P     U    56      61.459  38.272  40.179  1.00  0.00           P  
ATOM   1762  OP1   U    56      60.971  39.435  39.368  1.00  0.00           O  
ATOM   1763  OP2   U    56      60.950  37.929  41.509  1.00  0.00           O  
ATOM   1764  O5'   U    56      61.340  36.988  39.292  1.00  0.00           O  
ATOM   1765  C5'   U    56      61.621  37.141  37.920  1.00  0.00           C  
ATOM   1766  H5'   U    56      62.628  37.556  37.868  1.00  0.00           H  
ATOM   1767 H5''   U    56      60.874  37.772  37.437  1.00  0.00           H  
ATOM   1768  C4'   U    56      61.591  35.744  37.308  1.00  0.00           C  
ATOM   1769  H4'   U    56      61.733  35.695  36.229  1.00  0.00           H  
ATOM   1770  O4'   U    56      62.467  34.789  37.941  1.00  0.00           O  
ATOM   1771  C1'   U    56      61.946  33.455  37.917  1.00  0.00           C  
ATOM   1772  H1'   U    56      62.537  32.800  37.277  1.00  0.00           H  
ATOM   1773  N1    U    56      62.097  32.747  39.204  1.00  0.00           N  
ATOM   1774  C6    U    56      62.403  33.416  40.403  1.00  0.00           C  
ATOM   1775  H6    U    56      62.459  34.488  40.279  1.00  0.00           H  
ATOM   1776  C5    U    56      62.466  32.697  41.598  1.00  0.00           C  
ATOM   1777  H5    U    56      62.659  33.078  42.590  1.00  0.00           H  
ATOM   1778  C4    U    56      62.337  31.313  41.629  1.00  0.00           C  
ATOM   1779  O4    U    56      62.569  30.612  42.647  1.00  0.00           O  
ATOM   1780  N3    U    56      62.356  30.760  40.398  1.00  0.00           N  
ATOM   1781  H3    U    56      62.313  29.751  40.382  1.00  0.00           H  
ATOM   1782  C2    U    56      62.011  31.358  39.196  1.00  0.00           C  
ATOM   1783  O2    U    56      61.627  30.662  38.208  1.00  0.00           O  
ATOM   1784  C3'   U    56      60.287  35.079  37.605  1.00  0.00           C  
ATOM   1785  H3'   U    56      60.112  35.042  38.680  1.00  0.00           H  
ATOM   1786  C2'   U    56      60.540  33.592  37.405  1.00  0.00           C  
ATOM   1787  H2'   U    56      59.910  32.959  38.029  1.00  0.00           H  
ATOM   1788  O2'   U    56      60.464  33.112  36.052  1.00  0.00           O  
ATOM   1789 HO2'   U    56      59.605  32.697  35.944  1.00  0.00           H  
ATOM   1790  O3'   U    56      59.103  35.505  37.001  1.00  0.00           O  
ATOM   1791  P     G    57      57.642  35.205  37.485  1.00  0.00           P  
ATOM   1792  OP1   G    57      56.860  36.275  36.951  1.00  0.00           O  
ATOM   1793  OP2   G    57      57.592  34.992  38.966  1.00  0.00           O  
ATOM   1794  O5'   G    57      57.286  33.780  36.812  1.00  0.00           O  
ATOM   1795  C5'   G    57      56.971  33.605  35.484  1.00  0.00           C  
ATOM   1796  H5'   G    57      57.649  34.190  34.863  1.00  0.00           H  
ATOM   1797 H5''   G    57      56.036  34.141  35.320  1.00  0.00           H  
ATOM   1798  C4'   G    57      56.952  32.151  35.089  1.00  0.00           C  
ATOM   1799  H4'   G    57      56.902  32.148  34.000  1.00  0.00           H  
ATOM   1800  O4'   G    57      58.160  31.599  35.512  1.00  0.00           O  
ATOM   1801  C1'   G    57      57.955  30.296  36.081  1.00  0.00           C  
ATOM   1802  H1'   G    57      58.756  29.654  35.715  1.00  0.00           H  
ATOM   1803  N9    G    57      57.815  30.138  37.552  1.00  0.00           N  
ATOM   1804  C8    G    57      57.520  31.085  38.563  1.00  0.00           C  
ATOM   1805  H8    G    57      57.372  32.137  38.371  1.00  0.00           H  
ATOM   1806  N7    G    57      57.739  30.609  39.752  1.00  0.00           N  
ATOM   1807  C5    G    57      57.878  29.248  39.523  1.00  0.00           C  
ATOM   1808  C6    G    57      57.951  28.221  40.524  1.00  0.00           C  
ATOM   1809  O6    G    57      57.929  28.301  41.780  1.00  0.00           O  
ATOM   1810  N1    G    57      57.663  26.979  39.923  1.00  0.00           N  
ATOM   1811  H1    G    57      57.614  26.174  40.530  1.00  0.00           H  
ATOM   1812  C2    G    57      57.530  26.697  38.571  1.00  0.00           C  
ATOM   1813  N2    G    57      57.377  25.451  38.233  1.00  0.00           N  
ATOM   1814  H21   G    57      57.360  24.729  38.940  1.00  0.00           H  
ATOM   1815  H22   G    57      57.297  25.308  37.237  1.00  0.00           H  
ATOM   1816  N3    G    57      57.586  27.667  37.656  1.00  0.00           N  
ATOM   1817  C4    G    57      57.717  28.942  38.167  1.00  0.00           C  
ATOM   1818  C3'   G    57      55.758  31.274  35.586  1.00  0.00           C  
ATOM   1819  H3'   G    57      55.568  31.500  36.635  1.00  0.00           H  
ATOM   1820  C2'   G    57      56.542  29.890  35.547  1.00  0.00           C  
ATOM   1821  H2'   G    57      56.082  29.202  36.257  1.00  0.00           H  
ATOM   1822  O2'   G    57      56.603  29.332  34.227  1.00  0.00           O  
ATOM   1823 HO2'   G    57      55.732  29.193  33.847  1.00  0.00           H  
ATOM   1824  O3'   G    57      54.751  31.417  34.568  1.00  0.00           O  
ATOM   1825  P     U    58      53.220  31.750  34.848  1.00  0.00           P  
ATOM   1826  OP1   U    58      52.579  31.772  33.538  1.00  0.00           O  
ATOM   1827  OP2   U    58      53.216  32.881  35.835  1.00  0.00           O  
ATOM   1828  O5'   U    58      52.781  30.377  35.593  1.00  0.00           O  
ATOM   1829  C5'   U    58      52.611  29.215  34.897  1.00  0.00           C  
ATOM   1830  H5'   U    58      53.485  28.935  34.309  1.00  0.00           H  
ATOM   1831 H5''   U    58      51.857  29.426  34.138  1.00  0.00           H  
ATOM   1832  C4'   U    58      52.411  27.982  35.780  1.00  0.00           C  
ATOM   1833  H4'   U    58      52.412  27.027  35.254  1.00  0.00           H  
ATOM   1834  O4'   U    58      53.529  27.859  36.660  1.00  0.00           O  
ATOM   1835  C1'   U    58      53.143  27.436  37.975  1.00  0.00           C  
ATOM   1836  H1'   U    58      53.548  26.430  38.083  1.00  0.00           H  
ATOM   1837  N1    U    58      53.666  28.332  39.048  1.00  0.00           N  
ATOM   1838  C6    U    58      53.823  29.742  38.927  1.00  0.00           C  
ATOM   1839  H6    U    58      53.540  30.194  37.988  1.00  0.00           H  
ATOM   1840  C5    U    58      54.276  30.519  39.982  1.00  0.00           C  
ATOM   1841  H5    U    58      54.341  31.594  39.910  1.00  0.00           H  
ATOM   1842  C4    U    58      54.759  29.874  41.136  1.00  0.00           C  
ATOM   1843  O4    U    58      55.486  30.447  41.991  1.00  0.00           O  
ATOM   1844  N3    U    58      54.670  28.485  41.175  1.00  0.00           N  
ATOM   1845  H3    U    58      55.139  28.043  41.953  1.00  0.00           H  
ATOM   1846  C2    U    58      53.998  27.687  40.193  1.00  0.00           C  
ATOM   1847  O2    U    58      53.643  26.528  40.407  1.00  0.00           O  
ATOM   1848  C3'   U    58      51.204  28.078  36.746  1.00  0.00           C  
ATOM   1849  H3'   U    58      51.038  29.129  36.983  1.00  0.00           H  
ATOM   1850  C2'   U    58      51.609  27.386  38.025  1.00  0.00           C  
ATOM   1851  H2'   U    58      51.193  27.958  38.854  1.00  0.00           H  
ATOM   1852  O2'   U    58      51.361  25.941  37.992  1.00  0.00           O  
ATOM   1853 HO2'   U    58      50.412  25.841  37.891  1.00  0.00           H  
ATOM   1854  O3'   U    58      49.990  27.500  36.198  1.00  0.00           O  
ATOM   1855  P     C    59      48.545  27.749  36.879  1.00  0.00           P  
ATOM   1856  OP1   C    59      47.533  27.169  36.029  1.00  0.00           O  
ATOM   1857  OP2   C    59      48.509  29.129  37.278  1.00  0.00           O  
ATOM   1858  O5'   C    59      48.463  26.835  38.211  1.00  0.00           O  
ATOM   1859  C5'   C    59      48.076  25.483  38.180  1.00  0.00           C  
ATOM   1860  H5'   C    59      48.758  24.934  37.530  1.00  0.00           H  
ATOM   1861 H5''   C    59      47.073  25.474  37.754  1.00  0.00           H  
ATOM   1862  C4'   C    59      48.108  24.847  39.619  1.00  0.00           C  
ATOM   1863  H4'   C    59      47.683  23.845  39.562  1.00  0.00           H  
ATOM   1864  O4'   C    59      49.492  24.870  40.058  1.00  0.00           O  
ATOM   1865  C1'   C    59      49.395  24.993  41.466  1.00  0.00           C  
ATOM   1866  H1'   C    59      49.704  24.042  41.900  1.00  0.00           H  
ATOM   1867  N1    C    59      50.153  26.057  42.109  1.00  0.00           N  
ATOM   1868  C6    C    59      50.196  27.302  41.507  1.00  0.00           C  
ATOM   1869  H6    C    59      49.779  27.581  40.551  1.00  0.00           H  
ATOM   1870  C5    C    59      50.819  28.296  42.174  1.00  0.00           C  
ATOM   1871  H5    C    59      50.866  29.264  41.699  1.00  0.00           H  
ATOM   1872  C4    C    59      51.468  28.006  43.383  1.00  0.00           C  
ATOM   1873  N4    C    59      52.261  28.858  43.967  1.00  0.00           N  
ATOM   1874  H41   C    59      52.429  29.677  43.401  1.00  0.00           H  
ATOM   1875  H42   C    59      52.755  28.587  44.806  1.00  0.00           H  
ATOM   1876  N3    C    59      51.296  26.886  43.966  1.00  0.00           N  
ATOM   1877  C2    C    59      50.624  25.920  43.367  1.00  0.00           C  
ATOM   1878  O2    C    59      50.583  24.885  44.009  1.00  0.00           O  
ATOM   1879  C3'   C    59      47.292  25.565  40.699  1.00  0.00           C  
ATOM   1880  H3'   C    59      47.562  26.621  40.678  1.00  0.00           H  
ATOM   1881  C2'   C    59      47.964  25.083  42.023  1.00  0.00           C  
ATOM   1882  H2'   C    59      47.757  25.814  42.804  1.00  0.00           H  
ATOM   1883  O2'   C    59      47.570  23.807  42.386  1.00  0.00           O  
ATOM   1884 HO2'   C    59      47.346  23.830  43.319  1.00  0.00           H  
ATOM   1885  O3'   C    59      45.953  25.237  40.608  1.00  0.00           O  
ATOM   1886  P     G    60      44.860  26.195  41.303  1.00  0.00           P  
ATOM   1887  OP1   G    60      43.483  25.681  41.029  1.00  0.00           O  
ATOM   1888  OP2   G    60      45.276  27.556  40.912  1.00  0.00           O  
ATOM   1889  O5'   G    60      45.121  25.913  42.925  1.00  0.00           O  
ATOM   1890  C5'   G    60      44.755  24.660  43.500  1.00  0.00           C  
ATOM   1891  H5'   G    60      45.170  23.860  42.887  1.00  0.00           H  
ATOM   1892 H5''   G    60      43.672  24.671  43.376  1.00  0.00           H  
ATOM   1893  C4'   G    60      45.211  24.653  44.964  1.00  0.00           C  
ATOM   1894  H4'   G    60      44.934  23.720  45.453  1.00  0.00           H  
ATOM   1895  O4'   G    60      46.581  24.933  45.104  1.00  0.00           O  
ATOM   1896  C1'   G    60      46.892  25.603  46.352  1.00  0.00           C  
ATOM   1897  H1'   G    60      47.384  24.896  47.019  1.00  0.00           H  
ATOM   1898  N9    G    60      47.943  26.676  46.182  1.00  0.00           N  
ATOM   1899  C8    G    60      48.008  27.658  45.185  1.00  0.00           C  
ATOM   1900  H8    G    60      47.496  27.453  44.257  1.00  0.00           H  
ATOM   1901  N7    G    60      48.751  28.745  45.494  1.00  0.00           N  
ATOM   1902  C5    G    60      49.212  28.349  46.765  1.00  0.00           C  
ATOM   1903  C6    G    60      50.012  29.098  47.671  1.00  0.00           C  
ATOM   1904  O6    G    60      50.450  30.261  47.529  1.00  0.00           O  
ATOM   1905  N1    G    60      50.232  28.506  48.906  1.00  0.00           N  
ATOM   1906  H1    G    60      50.795  29.015  49.573  1.00  0.00           H  
ATOM   1907  C2    G    60      49.665  27.313  49.265  1.00  0.00           C  
ATOM   1908  N2    G    60      49.851  26.829  50.499  1.00  0.00           N  
ATOM   1909  H21   G    60      50.671  27.159  50.988  1.00  0.00           H  
ATOM   1910  H22   G    60      49.342  26.052  50.893  1.00  0.00           H  
ATOM   1911  N3    G    60      48.796  26.638  48.492  1.00  0.00           N  
ATOM   1912  C4    G    60      48.699  27.194  47.240  1.00  0.00           C  
ATOM   1913  C3'   G    60      44.568  25.807  45.691  1.00  0.00           C  
ATOM   1914  H3'   G    60      44.524  26.710  45.083  1.00  0.00           H  
ATOM   1915  C2'   G    60      45.558  26.120  46.873  1.00  0.00           C  
ATOM   1916  H2'   G    60      45.490  27.166  47.172  1.00  0.00           H  
ATOM   1917  O2'   G    60      45.249  25.258  47.976  1.00  0.00           O  
ATOM   1918 HO2'   G    60      44.468  25.691  48.330  1.00  0.00           H  
ATOM   1919  O3'   G    60      43.228  25.412  46.054  1.00  0.00           O  
ATOM   1920  P     U    61      42.328  26.427  46.776  1.00  0.00           P  
ATOM   1921  OP1   U    61      40.937  25.939  46.638  1.00  0.00           O  
ATOM   1922  OP2   U    61      42.596  27.784  46.265  1.00  0.00           O  
ATOM   1923  O5'   U    61      42.763  26.397  48.252  1.00  0.00           O  
ATOM   1924  C5'   U    61      42.420  25.273  49.096  1.00  0.00           C  
ATOM   1925  H5'   U    61      43.057  24.389  49.064  1.00  0.00           H  
ATOM   1926 H5''   U    61      41.383  24.948  49.010  1.00  0.00           H  
ATOM   1927  C4'   U    61      42.592  25.840  50.491  1.00  0.00           C  
ATOM   1928  H4'   U    61      42.462  25.120  51.299  1.00  0.00           H  
ATOM   1929  O4'   U    61      43.906  26.358  50.683  1.00  0.00           O  
ATOM   1930  C1'   U    61      43.793  27.602  51.378  1.00  0.00           C  
ATOM   1931  H1'   U    61      43.663  27.522  52.457  1.00  0.00           H  
ATOM   1932  N1    U    61      45.027  28.380  51.019  1.00  0.00           N  
ATOM   1933  C6    U    61      45.413  28.545  49.731  1.00  0.00           C  
ATOM   1934  H6    U    61      44.916  27.992  48.948  1.00  0.00           H  
ATOM   1935  C5    U    61      46.551  29.287  49.471  1.00  0.00           C  
ATOM   1936  H5    U    61      46.849  29.351  48.435  1.00  0.00           H  
ATOM   1937  C4    U    61      47.375  29.972  50.460  1.00  0.00           C  
ATOM   1938  O4    U    61      48.393  30.611  50.195  1.00  0.00           O  
ATOM   1939  N3    U    61      46.876  29.812  51.692  1.00  0.00           N  
ATOM   1940  H3    U    61      47.536  30.063  52.414  1.00  0.00           H  
ATOM   1941  C2    U    61      45.860  28.913  52.047  1.00  0.00           C  
ATOM   1942  O2    U    61      45.658  28.648  53.260  1.00  0.00           O  
ATOM   1943  C3'   U    61      41.608  26.982  50.760  1.00  0.00           C  
ATOM   1944  H3'   U    61      40.808  27.126  50.035  1.00  0.00           H  
ATOM   1945  C2'   U    61      42.534  28.226  50.844  1.00  0.00           C  
ATOM   1946  H2'   U    61      42.696  28.596  49.831  1.00  0.00           H  
ATOM   1947  O2'   U    61      42.148  29.255  51.681  1.00  0.00           O  
ATOM   1948 HO2'   U    61      41.396  29.621  51.208  1.00  0.00           H  
ATOM   1949  O3'   U    61      41.068  26.725  52.019  1.00  0.00           O  
ATOM   1950  P     A    62      39.828  25.824  52.211  1.00  0.00           P  
ATOM   1951  OP1   A    62      40.037  25.099  53.472  1.00  0.00           O  
ATOM   1952  OP2   A    62      39.581  24.958  50.984  1.00  0.00           O  
ATOM   1953  O5'   A    62      38.670  26.856  52.346  1.00  0.00           O  
ATOM   1954  C5'   A    62      38.653  27.880  53.318  1.00  0.00           C  
ATOM   1955  H5'   A    62      39.635  28.354  53.335  1.00  0.00           H  
ATOM   1956 H5''   A    62      38.382  27.442  54.278  1.00  0.00           H  
ATOM   1957  C4'   A    62      37.496  28.851  52.952  1.00  0.00           C  
ATOM   1958  H4'   A    62      37.590  29.692  53.640  1.00  0.00           H  
ATOM   1959  O4'   A    62      37.581  29.296  51.653  1.00  0.00           O  
ATOM   1960  C1'   A    62      36.263  29.622  51.179  1.00  0.00           C  
ATOM   1961  H1'   A    62      36.245  30.658  50.838  1.00  0.00           H  
ATOM   1962  N9    A    62      35.790  28.793  49.993  1.00  0.00           N  
ATOM   1963  C8    A    62      36.307  27.666  49.392  1.00  0.00           C  
ATOM   1964  H8    A    62      37.181  27.211  49.835  1.00  0.00           H  
ATOM   1965  N7    A    62      35.652  27.302  48.327  1.00  0.00           N  
ATOM   1966  C5    A    62      34.623  28.302  48.245  1.00  0.00           C  
ATOM   1967  C6    A    62      33.587  28.510  47.315  1.00  0.00           C  
ATOM   1968  N6    A    62      33.259  27.758  46.283  1.00  0.00           N  
ATOM   1969  H61   A    62      32.603  28.092  45.590  1.00  0.00           H  
ATOM   1970  H62   A    62      33.891  27.073  45.895  1.00  0.00           H  
ATOM   1971  N1    A    62      32.793  29.587  47.460  1.00  0.00           N  
ATOM   1972  C2    A    62      33.085  30.443  48.407  1.00  0.00           C  
ATOM   1973  H2    A    62      32.600  31.406  48.331  1.00  0.00           H  
ATOM   1974  N3    A    62      33.937  30.263  49.424  1.00  0.00           N  
ATOM   1975  C4    A    62      34.725  29.184  49.235  1.00  0.00           C  
ATOM   1976  C3'   A    62      36.090  28.283  53.079  1.00  0.00           C  
ATOM   1977  H3'   A    62      35.927  27.308  52.618  1.00  0.00           H  
ATOM   1978  C2'   A    62      35.318  29.401  52.358  1.00  0.00           C  
ATOM   1979  H2'   A    62      34.305  29.116  52.077  1.00  0.00           H  
ATOM   1980  O2'   A    62      35.279  30.582  53.173  1.00  0.00           O  
ATOM   1981 HO2'   A    62      35.319  30.251  54.073  1.00  0.00           H  
ATOM   1982  O3'   A    62      35.725  28.056  54.425  1.00  0.00           O  
ATOM   1983  P     U    63      35.020  26.699  54.917  1.00  0.00           P  
ATOM   1984  OP1   U    63      34.956  26.721  56.430  1.00  0.00           O  
ATOM   1985  OP2   U    63      35.631  25.508  54.231  1.00  0.00           O  
ATOM   1986  O5'   U    63      33.515  26.811  54.407  1.00  0.00           O  
ATOM   1987  C5'   U    63      32.814  28.065  54.488  1.00  0.00           C  
ATOM   1988  H5'   U    63      33.542  28.827  54.211  1.00  0.00           H  
ATOM   1989 H5''   U    63      32.450  28.100  55.515  1.00  0.00           H  
ATOM   1990  C4'   U    63      31.700  28.078  53.449  1.00  0.00           C  
ATOM   1991  H4'   U    63      31.219  29.055  53.482  1.00  0.00           H  
ATOM   1992  O4'   U    63      32.038  27.883  52.173  1.00  0.00           O  
ATOM   1993  C1'   U    63      31.320  26.859  51.581  1.00  0.00           C  
ATOM   1994  H1'   U    63      30.436  27.363  51.189  1.00  0.00           H  
ATOM   1995  N1    U    63      32.069  26.036  50.525  1.00  0.00           N  
ATOM   1996  C6    U    63      33.297  25.534  50.740  1.00  0.00           C  
ATOM   1997  H6    U    63      33.726  25.593  51.729  1.00  0.00           H  
ATOM   1998  C5    U    63      33.988  25.020  49.658  1.00  0.00           C  
ATOM   1999  H5    U    63      35.041  24.831  49.805  1.00  0.00           H  
ATOM   2000  C4    U    63      33.422  24.833  48.384  1.00  0.00           C  
ATOM   2001  O4    U    63      34.003  24.398  47.389  1.00  0.00           O  
ATOM   2002  N3    U    63      32.099  25.234  48.283  1.00  0.00           N  
ATOM   2003  H3    U    63      31.888  25.350  47.302  1.00  0.00           H  
ATOM   2004  C2    U    63      31.523  25.949  49.268  1.00  0.00           C  
ATOM   2005  O2    U    63      30.385  26.463  49.159  1.00  0.00           O  
ATOM   2006  C3'   U    63      30.614  27.047  53.804  1.00  0.00           C  
ATOM   2007  H3'   U    63      30.707  26.535  54.761  1.00  0.00           H  
ATOM   2008  C2'   U    63      30.767  26.004  52.717  1.00  0.00           C  
ATOM   2009  H2'   U    63      31.420  25.222  53.105  1.00  0.00           H  
ATOM   2010  O2'   U    63      29.482  25.491  52.425  1.00  0.00           O  
ATOM   2011 HO2'   U    63      29.073  25.016  53.152  1.00  0.00           H  
ATOM   2012  O3'   U    63      29.464  27.877  53.600  1.00  0.00           O  
ATOM   2013  P     A    64      28.191  27.946  54.593  1.00  0.00           P  
ATOM   2014  OP1   A    64      27.760  26.600  54.968  1.00  0.00           O  
ATOM   2015  OP2   A    64      27.232  28.729  53.770  1.00  0.00           O  
ATOM   2016  O5'   A    64      28.677  28.824  55.876  1.00  0.00           O  
ATOM   2017  C5'   A    64      29.395  28.198  56.962  1.00  0.00           C  
ATOM   2018  H5'   A    64      30.215  27.527  56.708  1.00  0.00           H  
ATOM   2019 H5''   A    64      28.827  27.497  57.572  1.00  0.00           H  
ATOM   2020  C4'   A    64      30.037  29.280  57.860  1.00  0.00           C  
ATOM   2021  H4'   A    64      30.586  28.797  58.669  1.00  0.00           H  
ATOM   2022  O4'   A    64      30.938  30.192  57.132  1.00  0.00           O  
ATOM   2023  C1'   A    64      30.715  31.503  57.655  1.00  0.00           C  
ATOM   2024  H1'   A    64      31.649  31.959  57.982  1.00  0.00           H  
ATOM   2025  N9    A    64      30.163  32.252  56.574  1.00  0.00           N  
ATOM   2026  C8    A    64      30.295  31.950  55.239  1.00  0.00           C  
ATOM   2027  H8    A    64      30.776  31.058  54.865  1.00  0.00           H  
ATOM   2028  N7    A    64      29.500  32.686  54.509  1.00  0.00           N  
ATOM   2029  C5    A    64      29.051  33.680  55.335  1.00  0.00           C  
ATOM   2030  C6    A    64      28.196  34.799  55.227  1.00  0.00           C  
ATOM   2031  N6    A    64      27.552  35.184  54.141  1.00  0.00           N  
ATOM   2032  H61   A    64      27.714  34.653  53.297  1.00  0.00           H  
ATOM   2033  H62   A    64      27.003  36.027  54.049  1.00  0.00           H  
ATOM   2034  N1    A    64      27.976  35.547  56.288  1.00  0.00           N  
ATOM   2035  C2    A    64      28.599  35.224  57.423  1.00  0.00           C  
ATOM   2036  H2    A    64      28.388  35.907  58.232  1.00  0.00           H  
ATOM   2037  N3    A    64      29.534  34.275  57.646  1.00  0.00           N  
ATOM   2038  C4    A    64      29.598  33.513  56.546  1.00  0.00           C  
ATOM   2039  C3'   A    64      28.861  30.073  58.485  1.00  0.00           C  
ATOM   2040  H3'   A    64      28.085  30.309  57.756  1.00  0.00           H  
ATOM   2041  C2'   A    64      29.648  31.308  58.806  1.00  0.00           C  
ATOM   2042  H2'   A    64      29.000  32.183  58.870  1.00  0.00           H  
ATOM   2043  O2'   A    64      30.312  31.223  59.966  1.00  0.00           O  
ATOM   2044 HO2'   A    64      29.793  30.695  60.577  1.00  0.00           H  
ATOM   2045  O3'   A    64      28.302  29.502  59.702  1.00  0.00           O  
ATOM   2046  P     C    65      26.745  29.207  59.897  1.00  0.00           P  
ATOM   2047  OP1   C    65      26.658  28.949  61.351  1.00  0.00           O  
ATOM   2048  OP2   C    65      26.379  28.204  58.821  1.00  0.00           O  
ATOM   2049  O5'   C    65      26.001  30.602  59.756  1.00  0.00           O  
ATOM   2050  C5'   C    65      26.072  31.613  60.731  1.00  0.00           C  
ATOM   2051  H5'   C    65      27.098  31.918  60.937  1.00  0.00           H  
ATOM   2052 H5''   C    65      25.560  31.314  61.646  1.00  0.00           H  
ATOM   2053  C4'   C    65      25.351  32.854  60.160  1.00  0.00           C  
ATOM   2054  H4'   C    65      25.347  33.529  61.015  1.00  0.00           H  
ATOM   2055  O4'   C    65      26.157  33.451  59.081  1.00  0.00           O  
ATOM   2056  C1'   C    65      25.279  34.143  58.162  1.00  0.00           C  
ATOM   2057  H1'   C    65      25.464  35.210  58.031  1.00  0.00           H  
ATOM   2058  N1    C    65      25.341  33.523  56.772  1.00  0.00           N  
ATOM   2059  C6    C    65      25.777  32.249  56.538  1.00  0.00           C  
ATOM   2060  H6    C    65      26.138  31.612  57.332  1.00  0.00           H  
ATOM   2061  C5    C    65      25.634  31.673  55.327  1.00  0.00           C  
ATOM   2062  H5    C    65      25.846  30.615  55.271  1.00  0.00           H  
ATOM   2063  C4    C    65      25.005  32.429  54.378  1.00  0.00           C  
ATOM   2064  N4    C    65      24.721  32.030  53.194  1.00  0.00           N  
ATOM   2065  H41   C    65      24.900  31.067  52.950  1.00  0.00           H  
ATOM   2066  H42   C    65      24.442  32.759  52.552  1.00  0.00           H  
ATOM   2067  N3    C    65      24.786  33.724  54.459  1.00  0.00           N  
ATOM   2068  C2    C    65      25.042  34.319  55.661  1.00  0.00           C  
ATOM   2069  O2    C    65      24.772  35.518  55.729  1.00  0.00           O  
ATOM   2070  C3'   C    65      23.923  32.709  59.724  1.00  0.00           C  
ATOM   2071  H3'   C    65      23.872  31.760  59.190  1.00  0.00           H  
ATOM   2072  C2'   C    65      23.896  34.005  58.813  1.00  0.00           C  
ATOM   2073  H2'   C    65      23.143  33.810  58.049  1.00  0.00           H  
ATOM   2074  O2'   C    65      23.580  35.098  59.596  1.00  0.00           O  
ATOM   2075 HO2'   C    65      23.189  34.732  60.392  1.00  0.00           H  
ATOM   2076  O3'   C    65      22.863  32.892  60.658  1.00  0.00           O  
ATOM   2077  P     A    66      22.776  32.045  62.015  1.00  0.00           P  
ATOM   2078  OP1   A    66      23.314  30.706  61.754  1.00  0.00           O  
ATOM   2079  OP2   A    66      21.432  32.149  62.592  1.00  0.00           O  
ATOM   2080  O5'   A    66      23.807  32.975  62.931  1.00  0.00           O  
ATOM   2081  C5'   A    66      24.327  32.452  64.075  1.00  0.00           C  
ATOM   2082  H5'   A    66      25.096  31.749  63.754  1.00  0.00           H  
ATOM   2083 H5''   A    66      23.677  31.800  64.659  1.00  0.00           H  
ATOM   2084  C4'   A    66      24.963  33.513  64.982  1.00  0.00           C  
ATOM   2085  H4'   A    66      25.194  33.011  65.922  1.00  0.00           H  
ATOM   2086  O4'   A    66      26.040  34.179  64.443  1.00  0.00           O  
ATOM   2087  C1'   A    66      25.889  35.505  64.783  1.00  0.00           C  
ATOM   2088  H1'   A    66      26.825  35.779  65.270  1.00  0.00           H  
ATOM   2089  N9    A    66      25.523  36.475  63.723  1.00  0.00           N  
ATOM   2090  C8    A    66      24.806  36.318  62.580  1.00  0.00           C  
ATOM   2091  H8    A    66      24.461  35.387  62.156  1.00  0.00           H  
ATOM   2092  N7    A    66      24.501  37.460  61.983  1.00  0.00           N  
ATOM   2093  C5    A    66      24.974  38.401  62.820  1.00  0.00           C  
ATOM   2094  C6    A    66      24.900  39.819  62.932  1.00  0.00           C  
ATOM   2095  N6    A    66      24.468  40.643  62.085  1.00  0.00           N  
ATOM   2096  H61   A    66      24.624  41.607  62.342  1.00  0.00           H  
ATOM   2097  H62   A    66      24.375  40.417  61.105  1.00  0.00           H  
ATOM   2098  N1    A    66      25.401  40.459  63.958  1.00  0.00           N  
ATOM   2099  C2    A    66      25.986  39.745  64.857  1.00  0.00           C  
ATOM   2100  H2    A    66      26.260  40.200  65.798  1.00  0.00           H  
ATOM   2101  N3    A    66      26.101  38.451  64.997  1.00  0.00           N  
ATOM   2102  C4    A    66      25.637  37.833  63.904  1.00  0.00           C  
ATOM   2103  C3'   A    66      23.882  34.536  65.446  1.00  0.00           C  
ATOM   2104  H3'   A    66      23.324  34.833  64.559  1.00  0.00           H  
ATOM   2105  C2'   A    66      24.831  35.636  65.925  1.00  0.00           C  
ATOM   2106  H2'   A    66      24.331  36.604  65.964  1.00  0.00           H  
ATOM   2107  O2'   A    66      25.334  35.319  67.220  1.00  0.00           O  
ATOM   2108 HO2'   A    66      24.756  34.791  67.775  1.00  0.00           H  
ATOM   2109  O3'   A    66      23.082  34.224  66.559  1.00  0.00           O  
ATOM   2110  P     G    67      21.663  34.961  66.757  1.00  0.00           P  
ATOM   2111  OP1   G    67      21.260  34.706  68.168  1.00  0.00           O  
ATOM   2112  OP2   G    67      20.688  34.612  65.711  1.00  0.00           O  
ATOM   2113  O5'   G    67      21.860  36.500  66.694  1.00  0.00           O  
ATOM   2114  C5'   G    67      22.280  37.263  67.832  1.00  0.00           C  
ATOM   2115  H5'   G    67      23.255  36.837  68.066  1.00  0.00           H  
ATOM   2116 H5''   G    67      21.604  37.210  68.686  1.00  0.00           H  
ATOM   2117  C4'   G    67      22.508  38.708  67.486  1.00  0.00           C  
ATOM   2118  H4'   G    67      23.186  39.132  68.226  1.00  0.00           H  
ATOM   2119  O4'   G    67      23.197  38.999  66.276  1.00  0.00           O  
ATOM   2120  C1'   G    67      22.596  40.116  65.632  1.00  0.00           C  
ATOM   2121  H1'   G    67      23.303  40.917  65.413  1.00  0.00           H  
ATOM   2122  N9    G    67      21.936  39.676  64.426  1.00  0.00           N  
ATOM   2123  C8    G    67      21.628  38.475  63.978  1.00  0.00           C  
ATOM   2124  H8    G    67      22.049  37.634  64.509  1.00  0.00           H  
ATOM   2125  N7    G    67      21.244  38.480  62.738  1.00  0.00           N  
ATOM   2126  C5    G    67      21.051  39.824  62.441  1.00  0.00           C  
ATOM   2127  C6    G    67      20.496  40.469  61.316  1.00  0.00           C  
ATOM   2128  O6    G    67      19.987  40.026  60.286  1.00  0.00           O  
ATOM   2129  N1    G    67      20.582  41.748  61.360  1.00  0.00           N  
ATOM   2130  H1    G    67      20.189  42.268  60.589  1.00  0.00           H  
ATOM   2131  C2    G    67      20.993  42.451  62.489  1.00  0.00           C  
ATOM   2132  N2    G    67      20.988  43.755  62.391  1.00  0.00           N  
ATOM   2133  H21   G    67      20.883  44.347  61.579  1.00  0.00           H  
ATOM   2134  H22   G    67      21.163  44.270  63.242  1.00  0.00           H  
ATOM   2135  N3    G    67      21.397  41.898  63.667  1.00  0.00           N  
ATOM   2136  C4    G    67      21.452  40.562  63.509  1.00  0.00           C  
ATOM   2137  C3'   G    67      21.158  39.403  67.237  1.00  0.00           C  
ATOM   2138  H3'   G    67      20.591  38.808  66.522  1.00  0.00           H  
ATOM   2139  C2'   G    67      21.584  40.703  66.590  1.00  0.00           C  
ATOM   2140  H2'   G    67      20.714  41.082  66.054  1.00  0.00           H  
ATOM   2141  O2'   G    67      22.224  41.582  67.473  1.00  0.00           O  
ATOM   2142 HO2'   G    67      21.979  41.372  68.377  1.00  0.00           H  
ATOM   2143  O3'   G    67      20.373  39.543  68.438  1.00  0.00           O  
ATOM   2144  P     G    68      18.708  39.487  68.334  1.00  0.00           P  
ATOM   2145  OP1   G    68      18.079  39.518  69.693  1.00  0.00           O  
ATOM   2146  OP2   G    68      18.296  38.395  67.387  1.00  0.00           O  
ATOM   2147  O5'   G    68      18.405  40.818  67.583  1.00  0.00           O  
ATOM   2148  C5'   G    68      18.631  42.080  68.234  1.00  0.00           C  
ATOM   2149  H5'   G    68      19.703  42.189  68.401  1.00  0.00           H  
ATOM   2150 H5''   G    68      18.162  42.133  69.216  1.00  0.00           H  
ATOM   2151  C4'   G    68      18.159  43.217  67.283  1.00  0.00           C  
ATOM   2152  H4'   G    68      18.269  44.038  67.992  1.00  0.00           H  
ATOM   2153  O4'   G    68      18.979  43.233  66.162  1.00  0.00           O  
ATOM   2154  C1'   G    68      18.045  43.564  65.073  1.00  0.00           C  
ATOM   2155  H1'   G    68      18.392  44.409  64.479  1.00  0.00           H  
ATOM   2156  N9    G    68      17.851  42.459  64.133  1.00  0.00           N  
ATOM   2157  C8    G    68      17.941  41.074  64.205  1.00  0.00           C  
ATOM   2158  H8    G    68      18.362  40.677  65.117  1.00  0.00           H  
ATOM   2159  N7    G    68      17.755  40.433  63.112  1.00  0.00           N  
ATOM   2160  C5    G    68      17.344  41.438  62.186  1.00  0.00           C  
ATOM   2161  C6    G    68      16.928  41.397  60.786  1.00  0.00           C  
ATOM   2162  O6    G    68      16.923  40.418  60.060  1.00  0.00           O  
ATOM   2163  N1    G    68      16.559  42.627  60.240  1.00  0.00           N  
ATOM   2164  H1    G    68      16.501  42.587  59.233  1.00  0.00           H  
ATOM   2165  C2    G    68      16.630  43.806  60.940  1.00  0.00           C  
ATOM   2166  N2    G    68      16.311  44.925  60.479  1.00  0.00           N  
ATOM   2167  H21   G    68      15.795  44.948  59.611  1.00  0.00           H  
ATOM   2168  H22   G    68      16.191  45.724  61.085  1.00  0.00           H  
ATOM   2169  N3    G    68      17.088  43.862  62.207  1.00  0.00           N  
ATOM   2170  C4    G    68      17.363  42.640  62.848  1.00  0.00           C  
ATOM   2171  C3'   G    68      16.700  43.184  66.872  1.00  0.00           C  
ATOM   2172  H3'   G    68      16.491  42.150  66.598  1.00  0.00           H  
ATOM   2173  C2'   G    68      16.671  44.012  65.634  1.00  0.00           C  
ATOM   2174  H2'   G    68      15.833  43.852  64.956  1.00  0.00           H  
ATOM   2175  O2'   G    68      16.761  45.365  65.938  1.00  0.00           O  
ATOM   2176 HO2'   G    68      16.978  45.421  66.871  1.00  0.00           H  
ATOM   2177  O3'   G    68      15.828  43.673  67.895  1.00  0.00           O  
ATOM   2178  P     G    69      14.294  43.366  67.719  1.00  0.00           P  
ATOM   2179  OP1   G    69      13.844  44.153  68.883  1.00  0.00           O  
ATOM   2180  OP2   G    69      14.088  41.936  67.648  1.00  0.00           O  
ATOM   2181  O5'   G    69      13.797  44.034  66.348  1.00  0.00           O  
ATOM   2182  C5'   G    69      13.422  45.435  66.288  1.00  0.00           C  
ATOM   2183  H5'   G    69      14.258  45.995  66.707  1.00  0.00           H  
ATOM   2184 H5''   G    69      12.559  45.494  66.950  1.00  0.00           H  
ATOM   2185  C4'   G    69      13.113  45.833  64.837  1.00  0.00           C  
ATOM   2186  H4'   G    69      12.968  46.913  64.815  1.00  0.00           H  
ATOM   2187  O4'   G    69      14.100  45.395  63.860  1.00  0.00           O  
ATOM   2188  C1'   G    69      13.406  45.166  62.628  1.00  0.00           C  
ATOM   2189  H1'   G    69      13.991  45.636  61.838  1.00  0.00           H  
ATOM   2190  N9    G    69      13.521  43.754  62.229  1.00  0.00           N  
ATOM   2191  C8    G    69      13.782  42.635  62.969  1.00  0.00           C  
ATOM   2192  H8    G    69      13.898  42.721  64.039  1.00  0.00           H  
ATOM   2193  N7    G    69      14.035  41.537  62.223  1.00  0.00           N  
ATOM   2194  C5    G    69      13.757  41.957  60.887  1.00  0.00           C  
ATOM   2195  C6    G    69      13.670  41.267  59.604  1.00  0.00           C  
ATOM   2196  O6    G    69      13.888  40.088  59.297  1.00  0.00           O  
ATOM   2197  N1    G    69      13.351  42.081  58.544  1.00  0.00           N  
ATOM   2198  H1    G    69      13.298  41.713  57.605  1.00  0.00           H  
ATOM   2199  C2    G    69      13.047  43.424  58.695  1.00  0.00           C  
ATOM   2200  N2    G    69      12.550  43.996  57.685  1.00  0.00           N  
ATOM   2201  H21   G    69      12.587  43.533  56.788  1.00  0.00           H  
ATOM   2202  H22   G    69      12.298  44.973  57.735  1.00  0.00           H  
ATOM   2203  N3    G    69      13.062  44.035  59.873  1.00  0.00           N  
ATOM   2204  C4    G    69      13.416  43.264  60.957  1.00  0.00           C  
ATOM   2205  C3'   G    69      11.727  45.329  64.350  1.00  0.00           C  
ATOM   2206  H3'   G    69      11.682  44.283  64.652  1.00  0.00           H  
ATOM   2207  C2'   G    69      11.966  45.611  62.840  1.00  0.00           C  
ATOM   2208  H2'   G    69      11.219  45.025  62.305  1.00  0.00           H  
ATOM   2209  O2'   G    69      11.929  46.940  62.405  1.00  0.00           O  
ATOM   2210 HO2'   G    69      11.050  47.306  62.530  1.00  0.00           H  
ATOM   2211  O3'   G    69      10.610  46.101  64.790  1.00  0.00           O  
ATOM   2212  P     C    70       9.089  45.467  64.593  1.00  0.00           P  
ATOM   2213  OP1   C    70       8.179  46.398  65.190  1.00  0.00           O  
ATOM   2214  OP2   C    70       9.053  44.084  65.011  1.00  0.00           O  
ATOM   2215  O5'   C    70       8.643  45.314  63.150  1.00  0.00           O  
ATOM   2216  C5'   C    70       8.323  46.420  62.232  1.00  0.00           C  
ATOM   2217  H5'   C    70       9.082  47.184  62.396  1.00  0.00           H  
ATOM   2218 H5''   C    70       7.337  46.841  62.434  1.00  0.00           H  
ATOM   2219  C4'   C    70       8.417  45.940  60.739  1.00  0.00           C  
ATOM   2220  H4'   C    70       8.247  46.810  60.103  1.00  0.00           H  
ATOM   2221  O4'   C    70       9.706  45.354  60.476  1.00  0.00           O  
ATOM   2222  C1'   C    70       9.564  44.385  59.374  1.00  0.00           C  
ATOM   2223  H1'   C    70      10.206  44.547  58.508  1.00  0.00           H  
ATOM   2224  N1    C    70       9.949  42.989  59.797  1.00  0.00           N  
ATOM   2225  C6    C    70      10.165  42.591  61.085  1.00  0.00           C  
ATOM   2226  H6    C    70       9.997  43.195  61.964  1.00  0.00           H  
ATOM   2227  C5    C    70      10.484  41.277  61.390  1.00  0.00           C  
ATOM   2228  H5    C    70      10.673  40.994  62.415  1.00  0.00           H  
ATOM   2229  C4    C    70      10.717  40.362  60.321  1.00  0.00           C  
ATOM   2230  N4    C    70      10.996  39.135  60.603  1.00  0.00           N  
ATOM   2231  H41   C    70      10.971  38.880  61.580  1.00  0.00           H  
ATOM   2232  H42   C    70      11.199  38.427  59.912  1.00  0.00           H  
ATOM   2233  N3    C    70      10.503  40.727  59.056  1.00  0.00           N  
ATOM   2234  C2    C    70      10.161  41.989  58.803  1.00  0.00           C  
ATOM   2235  O2    C    70       9.996  42.358  57.685  1.00  0.00           O  
ATOM   2236  C3'   C    70       7.450  44.890  60.299  1.00  0.00           C  
ATOM   2237  H3'   C    70       7.456  44.132  61.082  1.00  0.00           H  
ATOM   2238  C2'   C    70       8.139  44.323  59.012  1.00  0.00           C  
ATOM   2239  H2'   C    70       7.728  43.323  58.881  1.00  0.00           H  
ATOM   2240  O2'   C    70       7.889  45.129  57.844  1.00  0.00           O  
ATOM   2241 HO2'   C    70       7.162  45.748  57.944  1.00  0.00           H  
ATOM   2242  O3'   C    70       6.095  45.329  60.037  1.00  0.00           O  
ATOM   2243  P     U    71       4.883  44.307  60.403  1.00  0.00           P  
ATOM   2244  OP1   U    71       3.672  45.042  59.911  1.00  0.00           O  
ATOM   2245  OP2   U    71       4.897  43.796  61.720  1.00  0.00           O  
ATOM   2246  O5'   U    71       5.033  43.152  59.328  1.00  0.00           O  
ATOM   2247  C5'   U    71       4.707  43.229  57.972  1.00  0.00           C  
ATOM   2248  H5'   U    71       5.360  43.907  57.423  1.00  0.00           H  
ATOM   2249 H5''   U    71       3.641  43.409  57.828  1.00  0.00           H  
ATOM   2250  C4'   U    71       4.872  41.802  57.391  1.00  0.00           C  
ATOM   2251  H4'   U    71       4.480  41.763  56.374  1.00  0.00           H  
ATOM   2252  O4'   U    71       6.227  41.435  57.513  1.00  0.00           O  
ATOM   2253  C1'   U    71       6.353  40.025  57.741  1.00  0.00           C  
ATOM   2254  H1'   U    71       6.973  39.644  56.929  1.00  0.00           H  
ATOM   2255  N1    U    71       7.073  39.747  59.049  1.00  0.00           N  
ATOM   2256  C6    U    71       7.106  40.729  60.060  1.00  0.00           C  
ATOM   2257  H6    U    71       6.771  41.750  59.953  1.00  0.00           H  
ATOM   2258  C5    U    71       7.501  40.368  61.282  1.00  0.00           C  
ATOM   2259  H5    U    71       7.545  41.132  62.044  1.00  0.00           H  
ATOM   2260  C4    U    71       7.848  39.007  61.657  1.00  0.00           C  
ATOM   2261  O4    U    71       8.258  38.700  62.760  1.00  0.00           O  
ATOM   2262  N3    U    71       7.883  38.107  60.601  1.00  0.00           N  
ATOM   2263  H3    U    71       8.220  37.181  60.823  1.00  0.00           H  
ATOM   2264  C2    U    71       7.488  38.405  59.323  1.00  0.00           C  
ATOM   2265  O2    U    71       7.538  37.618  58.409  1.00  0.00           O  
ATOM   2266  C3'   U    71       4.129  40.729  58.102  1.00  0.00           C  
ATOM   2267  H3'   U    71       4.335  40.880  59.162  1.00  0.00           H  
ATOM   2268  C2'   U    71       4.957  39.487  57.595  1.00  0.00           C  
ATOM   2269  H2'   U    71       4.754  38.586  58.174  1.00  0.00           H  
ATOM   2270  O2'   U    71       4.668  39.228  56.288  1.00  0.00           O  
ATOM   2271 HO2'   U    71       3.726  39.108  56.149  1.00  0.00           H  
ATOM   2272  O3'   U    71       2.751  40.705  57.810  1.00  0.00           O  
ATOM   2273  P     U    72       1.732  39.601  58.361  1.00  0.00           P  
ATOM   2274  OP1   U    72       0.358  40.092  58.306  1.00  0.00           O  
ATOM   2275  OP2   U    72       2.207  39.058  59.623  1.00  0.00           O  
ATOM   2276  O5'   U    72       1.769  38.476  57.308  1.00  0.00           O  
ATOM   2277  C5'   U    72       1.165  38.514  56.048  1.00  0.00           C  
ATOM   2278  H5'   U    72       1.557  39.363  55.488  1.00  0.00           H  
ATOM   2279 H5''   U    72       0.084  38.640  56.112  1.00  0.00           H  
ATOM   2280  C4'   U    72       1.182  37.128  55.354  1.00  0.00           C  
ATOM   2281  H4'   U    72       0.716  37.085  54.370  1.00  0.00           H  
ATOM   2282  O4'   U    72       2.565  36.729  55.274  1.00  0.00           O  
ATOM   2283  C1'   U    72       2.623  35.315  55.368  1.00  0.00           C  
ATOM   2284  H1'   U    72       2.985  34.881  54.435  1.00  0.00           H  
ATOM   2285  N1    U    72       3.536  34.959  56.503  1.00  0.00           N  
ATOM   2286  C6    U    72       3.689  35.761  57.652  1.00  0.00           C  
ATOM   2287  H6    U    72       3.256  36.748  57.724  1.00  0.00           H  
ATOM   2288  C5    U    72       4.506  35.289  58.623  1.00  0.00           C  
ATOM   2289  H5    U    72       4.616  35.882  59.519  1.00  0.00           H  
ATOM   2290  C4    U    72       5.265  34.054  58.581  1.00  0.00           C  
ATOM   2291  O4    U    72       5.869  33.488  59.470  1.00  0.00           O  
ATOM   2292  N3    U    72       5.019  33.344  57.427  1.00  0.00           N  
ATOM   2293  H3    U    72       5.549  32.491  57.319  1.00  0.00           H  
ATOM   2294  C2    U    72       4.250  33.708  56.353  1.00  0.00           C  
ATOM   2295  O2    U    72       4.232  32.990  55.352  1.00  0.00           O  
ATOM   2296  C3'   U    72       0.508  36.008  56.128  1.00  0.00           C  
ATOM   2297  H3'   U    72       0.701  36.091  57.198  1.00  0.00           H  
ATOM   2298  C2'   U    72       1.205  34.758  55.627  1.00  0.00           C  
ATOM   2299  H2'   U    72       1.096  33.939  56.338  1.00  0.00           H  
ATOM   2300  O2'   U    72       0.630  34.242  54.444  1.00  0.00           O  
ATOM   2301 HO2'   U    72      -0.328  34.291  54.412  1.00  0.00           H  
ATOM   2302  O3'   U    72      -0.895  36.020  55.878  1.00  0.00           O  
ATOM   2303  P     U    73      -1.930  35.197  56.766  1.00  0.00           P  
ATOM   2304  OP1   U    73      -3.016  36.065  57.045  1.00  0.00           O  
ATOM   2305  OP2   U    73      -1.230  34.554  57.903  1.00  0.00           O  
ATOM   2306  O5'   U    73      -2.362  34.006  55.694  1.00  0.00           O  
ATOM   2307  C5'   U    73      -3.123  34.384  54.554  1.00  0.00           C  
ATOM   2308  H5'   U    73      -2.620  35.131  53.940  1.00  0.00           H  
ATOM   2309 H5''   U    73      -4.110  34.708  54.885  1.00  0.00           H  
ATOM   2310  C4'   U    73      -3.189  33.250  53.520  1.00  0.00           C  
ATOM   2311  H4'   U    73      -3.777  33.495  52.636  1.00  0.00           H  
ATOM   2312  O4'   U    73      -1.856  32.758  53.076  1.00  0.00           O  
ATOM   2313  C1'   U    73      -1.845  31.362  53.186  1.00  0.00           C  
ATOM   2314  H1'   U    73      -2.110  30.855  52.258  1.00  0.00           H  
ATOM   2315  N1    U    73      -0.497  30.852  53.668  1.00  0.00           N  
ATOM   2316  C6    U    73       0.159  31.292  54.765  1.00  0.00           C  
ATOM   2317  H6    U    73      -0.372  31.919  55.466  1.00  0.00           H  
ATOM   2318  C5    U    73       1.298  30.690  55.208  1.00  0.00           C  
ATOM   2319  H5    U    73       1.721  30.936  56.171  1.00  0.00           H  
ATOM   2320  C4    U    73       2.046  29.810  54.369  1.00  0.00           C  
ATOM   2321  O4    U    73       2.994  29.123  54.773  1.00  0.00           O  
ATOM   2322  N3    U    73       1.441  29.653  53.125  1.00  0.00           N  
ATOM   2323  H3    U    73       1.796  28.858  52.613  1.00  0.00           H  
ATOM   2324  C2    U    73       0.108  29.906  52.839  1.00  0.00           C  
ATOM   2325  O2    U    73      -0.238  29.606  51.733  1.00  0.00           O  
ATOM   2326  C3'   U    73      -3.946  32.061  54.160  1.00  0.00           C  
ATOM   2327  H3'   U    73      -4.274  32.338  55.162  1.00  0.00           H  
ATOM   2328  C2'   U    73      -2.889  31.006  54.291  1.00  0.00           C  
ATOM   2329  H2'   U    73      -2.422  31.054  55.275  1.00  0.00           H  
ATOM   2330  O2'   U    73      -3.429  29.667  54.190  1.00  0.00           O  
ATOM   2331 HO2'   U    73      -4.274  29.759  53.742  1.00  0.00           H  
ATOM   2332  O3'   U    73      -4.902  31.564  53.271  1.00  0.00           O  
ATOM   2333  P     U    74      -6.429  31.994  53.343  1.00  0.00           P  
ATOM   2334  OP1   U    74      -6.773  32.200  54.759  1.00  0.00           O  
ATOM   2335  OP2   U    74      -7.186  31.049  52.515  1.00  0.00           O  
ATOM   2336  O5'   U    74      -6.412  33.340  52.575  1.00  0.00           O  
ATOM   2337  C5'   U    74      -6.815  34.535  53.226  1.00  0.00           C  
ATOM   2338  H5'   U    74      -6.320  34.623  54.193  1.00  0.00           H  
ATOM   2339 H5''   U    74      -7.868  34.397  53.474  1.00  0.00           H  
ATOM   2340  C4'   U    74      -6.547  35.813  52.464  1.00  0.00           C  
ATOM   2341  H4'   U    74      -6.778  36.628  53.150  1.00  0.00           H  
ATOM   2342  O4'   U    74      -5.268  35.928  52.003  1.00  0.00           O  
ATOM   2343  C1'   U    74      -5.188  36.163  50.609  1.00  0.00           C  
ATOM   2344  H1'   U    74      -4.575  37.041  50.406  1.00  0.00           H  
ATOM   2345  N1    U    74      -4.594  34.896  49.994  1.00  0.00           N  
ATOM   2346  C6    U    74      -5.384  33.818  49.552  1.00  0.00           C  
ATOM   2347  H6    U    74      -6.454  33.786  49.695  1.00  0.00           H  
ATOM   2348  C5    U    74      -4.835  32.723  48.957  1.00  0.00           C  
ATOM   2349  H5    U    74      -5.462  31.922  48.593  1.00  0.00           H  
ATOM   2350  C4    U    74      -3.369  32.695  48.748  1.00  0.00           C  
ATOM   2351  O4    U    74      -2.757  31.846  48.126  1.00  0.00           O  
ATOM   2352  N3    U    74      -2.640  33.706  49.368  1.00  0.00           N  
ATOM   2353  H3    U    74      -1.640  33.687  49.230  1.00  0.00           H  
ATOM   2354  C2    U    74      -3.205  34.774  50.028  1.00  0.00           C  
ATOM   2355  O2    U    74      -2.444  35.659  50.478  1.00  0.00           O  
ATOM   2356  C3'   U    74      -7.505  35.772  51.173  1.00  0.00           C  
ATOM   2357  H3'   U    74      -7.656  34.730  50.892  1.00  0.00           H  
ATOM   2358  C2'   U    74      -6.657  36.390  50.113  1.00  0.00           C  
ATOM   2359  H2'   U    74      -6.856  35.879  49.171  1.00  0.00           H  
ATOM   2360  O2'   U    74      -6.732  37.826  50.043  1.00  0.00           O  
ATOM   2361 HO2'   U    74      -7.594  38.054  49.688  1.00  0.00           H  
ATOM   2362  O3'   U    74      -8.758  36.561  51.445  1.00  0.00           O  
ATOM   2363  P    G3    75      -9.888  36.775  50.338  1.00  0.00           P  
ATOM   2364  OP1  G3    75     -11.060  37.426  50.979  1.00  0.00           O  
ATOM   2365  OP2  G3    75     -10.024  35.474  49.613  1.00  0.00           O  
ATOM   2366  O5'  G3    75      -9.258  37.764  49.289  1.00  0.00           O  
ATOM   2367  C5'  G3    75      -9.290  39.167  49.460  1.00  0.00           C  
ATOM   2368  H5'  G3    75      -8.650  39.495  50.278  1.00  0.00           H  
ATOM   2369 H5''  G3    75     -10.335  39.461  49.553  1.00  0.00           H  
ATOM   2370  C4'  G3    75      -8.739  39.814  48.115  1.00  0.00           C  
ATOM   2371  H4'  G3    75      -8.677  40.899  48.201  1.00  0.00           H  
ATOM   2372  O4'  G3    75      -7.330  39.466  47.880  1.00  0.00           O  
ATOM   2373  C1'  G3    75      -7.186  39.164  46.491  1.00  0.00           C  
ATOM   2374  H1'  G3    75      -6.328  39.609  45.987  1.00  0.00           H  
ATOM   2375  N9   G3    75      -6.967  37.731  46.441  1.00  0.00           N  
ATOM   2376  C8   G3    75      -7.909  36.665  46.387  1.00  0.00           C  
ATOM   2377  H8   G3    75      -8.964  36.890  46.332  1.00  0.00           H  
ATOM   2378  N7   G3    75      -7.424  35.446  46.180  1.00  0.00           N  
ATOM   2379  C5   G3    75      -6.082  35.757  46.284  1.00  0.00           C  
ATOM   2380  C6   G3    75      -4.994  34.864  46.098  1.00  0.00           C  
ATOM   2381  O6   G3    75      -4.971  33.651  45.817  1.00  0.00           O  
ATOM   2382  N1   G3    75      -3.702  35.417  46.172  1.00  0.00           N  
ATOM   2383  H1   G3    75      -2.901  34.858  45.913  1.00  0.00           H  
ATOM   2384  C2   G3    75      -3.581  36.804  46.257  1.00  0.00           C  
ATOM   2385  N2   G3    75      -2.384  37.326  45.964  1.00  0.00           N  
ATOM   2386  H21  G3    75      -2.127  38.294  46.094  1.00  0.00           H  
ATOM   2387  H22  G3    75      -1.774  36.527  45.867  1.00  0.00           H  
ATOM   2388  N3   G3    75      -4.496  37.727  46.330  1.00  0.00           N  
ATOM   2389  C4   G3    75      -5.752  37.103  46.359  1.00  0.00           C  
ATOM   2390  C3'  G3    75      -9.571  39.455  46.868  1.00  0.00           C  
ATOM   2391  H3'  G3    75     -10.103  38.506  46.936  1.00  0.00           H  
ATOM   2392  C2'  G3    75      -8.474  39.473  45.758  1.00  0.00           C  
ATOM   2393  H2'  G3    75      -8.580  38.784  44.920  1.00  0.00           H  
ATOM   2394  O2'  G3    75      -8.410  40.751  45.154  1.00  0.00           O  
ATOM   2395 HO2'  G3    75      -9.284  41.148  45.146  1.00  0.00           H  
ATOM   2396  O3'  G3    75     -10.585  40.416  46.650  1.00  0.00           O  
ATOM   2397 HO3'  G3    75     -11.148  40.173  45.911  1.00  0.00           H  
TER    2398       G3    75 
ATOM   2398 MG    MG    76      17.941  38.751  47.627  1.00  0.00          MG  
TER    2399       MG    76 
ATOM   2399 MG    MG    77      40.166  35.816  51.631  1.00  0.00          MG  
TER    2400       MG    77 
ATOM   2400 MG    MG    78      27.367  50.241  45.276  1.00  0.00          MG  
TER    2401       MG    78 
ATOM   2401 MG    MG    79      16.602  31.009  51.238  1.00  0.00          MG  
TER    2402       MG    79 
ATOM   2402 MG    MG    80      42.285  38.609  41.699  1.00  0.00          MG  
TER    2403       MG    80 
ATOM   2403 MG    MG    81      36.085  23.672  54.106  1.00  0.00          MG  
TER    2404       MG    81 
END
