# Supplementary material for: Modeling the structure of the frameshift-stimulatory pseudoknot in SARS-CoV-2 reveals multiple possible conformers
Source: PLoS Comput Biol. 2021 Jan 19;17(1):e1008603. doi: 10.1371/journal.pcbi.1008603 (PMC7845960; doi:10.1371/journal.pcbi.1008603)
Supplement: S1 Data — Files in.pdb format for each of the model structures presented in the manuscript are included in an archived.zip folder. The files corresponding to the structures shown in Figs 3B, 3E, 3H, 4B, 4E, 4H, 5B, 6A–6F, and 7A–7G are named FigNX_1.pdb, where N is the figure number and X is the letter for the figure panel. These structures represent the most populated of the clusters found in the corresponding MD simulations. The structures of the second- and third-most populated clusters from each of the simulations are in the files named FigNX_2.pdb and FigNX_3.pdb, respectively. (ZIP) [file pcbi.1008603.s006.zip › Fig6D_2.pdb]

ATOM      1 HO5'  U5     1      47.727  42.236  35.157  1.00  0.00           H  
ATOM      2  O5'  U5     1      47.924  41.353  34.836  1.00  0.00           O  
ATOM      3  C5'  U5     1      46.752  40.897  34.278  1.00  0.00           C  
ATOM      4  H5'  U5     1      46.625  41.268  33.261  1.00  0.00           H  
ATOM      5 H5''  U5     1      45.921  41.439  34.729  1.00  0.00           H  
ATOM      6  C4'  U5     1      46.636  39.340  34.297  1.00  0.00           C  
ATOM      7  H4'  U5     1      45.595  39.140  34.046  1.00  0.00           H  
ATOM      8  O4'  U5     1      47.500  38.622  33.399  1.00  0.00           O  
ATOM      9  C1'  U5     1      47.546  37.362  33.932  1.00  0.00           C  
ATOM     10  H1'  U5     1      46.531  36.971  33.869  1.00  0.00           H  
ATOM     11  N1   U5     1      48.526  36.469  33.285  1.00  0.00           N  
ATOM     12  C6   U5     1      49.738  37.006  32.848  1.00  0.00           C  
ATOM     13  H6   U5     1      49.985  38.045  33.012  1.00  0.00           H  
ATOM     14  C5   U5     1      50.573  36.219  32.095  1.00  0.00           C  
ATOM     15  H5   U5     1      51.493  36.599  31.675  1.00  0.00           H  
ATOM     16  C4   U5     1      50.338  34.808  31.894  1.00  0.00           C  
ATOM     17  O4   U5     1      51.037  34.068  31.204  1.00  0.00           O  
ATOM     18  N3   U5     1      49.233  34.335  32.528  1.00  0.00           N  
ATOM     19  H3   U5     1      49.002  33.382  32.286  1.00  0.00           H  
ATOM     20  C2   U5     1      48.303  35.101  33.188  1.00  0.00           C  
ATOM     21  O2   U5     1      47.331  34.469  33.713  1.00  0.00           O  
ATOM     22  C3'  U5     1      46.847  38.779  35.656  1.00  0.00           C  
ATOM     23  H3'  U5     1      47.382  39.452  36.327  1.00  0.00           H  
ATOM     24  C2'  U5     1      47.806  37.624  35.360  1.00  0.00           C  
ATOM     25  H2'  U5     1      48.836  37.977  35.408  1.00  0.00           H  
ATOM     26  O2'  U5     1      47.489  36.409  36.013  1.00  0.00           O  
ATOM     27 HO2'  U5     1      46.570  36.223  35.807  1.00  0.00           H  
ATOM     28  O3'  U5     1      45.675  38.268  36.347  1.00  0.00           O  
ATOM     29  P     U     2      44.552  39.258  36.904  1.00  0.00           P  
ATOM     30  OP1   U     2      43.458  38.368  37.383  1.00  0.00           O  
ATOM     31  OP2   U     2      44.179  40.271  35.906  1.00  0.00           O  
ATOM     32  O5'   U     2      45.325  39.894  38.104  1.00  0.00           O  
ATOM     33  C5'   U     2      45.387  39.150  39.352  1.00  0.00           C  
ATOM     34  H5'   U     2      46.121  38.345  39.326  1.00  0.00           H  
ATOM     35 H5''   U     2      44.422  38.693  39.571  1.00  0.00           H  
ATOM     36  C4'   U     2      45.741  40.052  40.479  1.00  0.00           C  
ATOM     37  H4'   U     2      45.672  39.584  41.461  1.00  0.00           H  
ATOM     38  O4'   U     2      47.081  40.504  40.220  1.00  0.00           O  
ATOM     39  C1'   U     2      47.011  41.932  40.436  1.00  0.00           C  
ATOM     40  H1'   U     2      47.028  41.956  41.525  1.00  0.00           H  
ATOM     41  N1    U     2      48.243  42.517  39.834  1.00  0.00           N  
ATOM     42  C6    U     2      48.490  42.499  38.454  1.00  0.00           C  
ATOM     43  H6    U     2      47.800  41.908  37.870  1.00  0.00           H  
ATOM     44  C5    U     2      49.587  43.072  37.853  1.00  0.00           C  
ATOM     45  H5    U     2      49.722  43.001  36.784  1.00  0.00           H  
ATOM     46  C4    U     2      50.509  43.795  38.675  1.00  0.00           C  
ATOM     47  O4    U     2      51.554  44.301  38.276  1.00  0.00           O  
ATOM     48  N3    U     2      50.296  43.672  40.083  1.00  0.00           N  
ATOM     49  H3    U     2      50.994  44.032  40.718  1.00  0.00           H  
ATOM     50  C2    U     2      49.180  43.162  40.649  1.00  0.00           C  
ATOM     51  O2    U     2      48.932  43.309  41.837  1.00  0.00           O  
ATOM     52  C3'   U     2      44.820  41.316  40.457  1.00  0.00           C  
ATOM     53  H3'   U     2      43.955  41.252  39.797  1.00  0.00           H  
ATOM     54  C2'   U     2      45.668  42.542  40.035  1.00  0.00           C  
ATOM     55  H2'   U     2      45.685  42.615  38.948  1.00  0.00           H  
ATOM     56  O2'   U     2      45.468  43.767  40.727  1.00  0.00           O  
ATOM     57 HO2'   U     2      44.513  43.835  40.804  1.00  0.00           H  
ATOM     58  O3'   U     2      44.294  41.599  41.767  1.00  0.00           O  
ATOM     59  P     U     3      43.180  40.747  42.449  1.00  0.00           P  
ATOM     60  OP1   U     3      42.159  40.608  41.403  1.00  0.00           O  
ATOM     61  OP2   U     3      42.806  41.442  43.652  1.00  0.00           O  
ATOM     62  O5'   U     3      43.790  39.291  42.925  1.00  0.00           O  
ATOM     63  C5'   U     3      43.317  38.072  42.350  1.00  0.00           C  
ATOM     64  H5'   U     3      43.083  38.166  41.289  1.00  0.00           H  
ATOM     65 H5''   U     3      42.314  37.899  42.740  1.00  0.00           H  
ATOM     66  C4'   U     3      44.272  36.831  42.505  1.00  0.00           C  
ATOM     67  H4'   U     3      43.851  35.903  42.118  1.00  0.00           H  
ATOM     68  O4'   U     3      45.499  37.072  41.805  1.00  0.00           O  
ATOM     69  C1'   U     3      46.613  36.726  42.555  1.00  0.00           C  
ATOM     70  H1'   U     3      47.160  35.932  42.048  1.00  0.00           H  
ATOM     71  N1    U     3      47.426  37.939  42.851  1.00  0.00           N  
ATOM     72  C6    U     3      47.037  38.979  43.652  1.00  0.00           C  
ATOM     73  H6    U     3      46.105  38.825  44.176  1.00  0.00           H  
ATOM     74  C5    U     3      47.816  39.982  43.952  1.00  0.00           C  
ATOM     75  H5    U     3      47.563  40.715  44.704  1.00  0.00           H  
ATOM     76  C4    U     3      49.086  40.235  43.320  1.00  0.00           C  
ATOM     77  O4    U     3      49.880  41.161  43.520  1.00  0.00           O  
ATOM     78  N3    U     3      49.395  39.264  42.434  1.00  0.00           N  
ATOM     79  H3    U     3      50.298  39.326  41.985  1.00  0.00           H  
ATOM     80  C2    U     3      48.622  38.118  42.130  1.00  0.00           C  
ATOM     81  O2    U     3      49.077  37.299  41.277  1.00  0.00           O  
ATOM     82  C3'   U     3      44.608  36.463  43.946  1.00  0.00           C  
ATOM     83  H3'   U     3      44.581  37.404  44.497  1.00  0.00           H  
ATOM     84  C2'   U     3      46.067  36.074  43.868  1.00  0.00           C  
ATOM     85  H2'   U     3      46.554  36.215  44.833  1.00  0.00           H  
ATOM     86  O2'   U     3      46.202  34.694  43.425  1.00  0.00           O  
ATOM     87 HO2'   U     3      46.343  34.160  44.210  1.00  0.00           H  
ATOM     88  O3'   U     3      43.740  35.472  44.512  1.00  0.00           O  
ATOM     89  P     G     4      43.242  35.417  46.027  1.00  0.00           P  
ATOM     90  OP1   G     4      42.029  34.540  46.060  1.00  0.00           O  
ATOM     91  OP2   G     4      43.143  36.764  46.527  1.00  0.00           O  
ATOM     92  O5'   G     4      44.332  34.689  46.880  1.00  0.00           O  
ATOM     93  C5'   G     4      44.196  33.267  47.083  1.00  0.00           C  
ATOM     94  H5'   G     4      44.413  32.691  46.183  1.00  0.00           H  
ATOM     95 H5''   G     4      43.206  33.013  47.460  1.00  0.00           H  
ATOM     96  C4'   G     4      45.194  32.818  48.225  1.00  0.00           C  
ATOM     97  H4'   G     4      45.252  31.736  48.337  1.00  0.00           H  
ATOM     98  O4'   G     4      46.589  33.114  47.990  1.00  0.00           O  
ATOM     99  C1'   G     4      47.198  33.661  49.189  1.00  0.00           C  
ATOM    100  H1'   G     4      48.049  33.054  49.496  1.00  0.00           H  
ATOM    101  N9    G     4      47.500  35.067  48.917  1.00  0.00           N  
ATOM    102  C8    G     4      47.141  35.754  47.813  1.00  0.00           C  
ATOM    103  H8    G     4      46.556  35.341  47.005  1.00  0.00           H  
ATOM    104  N7    G     4      47.455  37.027  47.772  1.00  0.00           N  
ATOM    105  C5    G     4      48.148  37.171  48.974  1.00  0.00           C  
ATOM    106  C6    G     4      48.734  38.299  49.590  1.00  0.00           C  
ATOM    107  O6    G     4      49.133  39.342  49.155  1.00  0.00           O  
ATOM    108  N1    G     4      49.128  38.065  50.842  1.00  0.00           N  
ATOM    109  H1    G     4      49.603  38.798  51.348  1.00  0.00           H  
ATOM    110  C2    G     4      49.098  36.884  51.450  1.00  0.00           C  
ATOM    111  N2    G     4      49.537  36.809  52.692  1.00  0.00           N  
ATOM    112  H21   G     4      49.759  37.652  53.203  1.00  0.00           H  
ATOM    113  H22   G     4      49.355  35.976  53.234  1.00  0.00           H  
ATOM    114  N3    G     4      48.560  35.739  50.945  1.00  0.00           N  
ATOM    115  C4    G     4      48.070  36.021  49.721  1.00  0.00           C  
ATOM    116  C3'   G     4      44.786  33.497  49.511  1.00  0.00           C  
ATOM    117  H3'   G     4      44.440  34.531  49.509  1.00  0.00           H  
ATOM    118  C2'   G     4      46.122  33.561  50.257  1.00  0.00           C  
ATOM    119  H2'   G     4      46.044  34.393  50.956  1.00  0.00           H  
ATOM    120  O2'   G     4      46.380  32.478  51.118  1.00  0.00           O  
ATOM    121 HO2'   G     4      45.481  32.176  51.265  1.00  0.00           H  
ATOM    122  O3'   G     4      43.890  32.728  50.313  1.00  0.00           O  
ATOM    123  P     C     5      42.641  33.430  51.044  1.00  0.00           P  
ATOM    124  OP1   C     5      41.836  32.419  51.720  1.00  0.00           O  
ATOM    125  OP2   C     5      41.973  34.309  50.155  1.00  0.00           O  
ATOM    126  O5'   C     5      43.463  34.321  52.082  1.00  0.00           O  
ATOM    127  C5'   C     5      43.805  33.900  53.413  1.00  0.00           C  
ATOM    128  H5'   C     5      44.470  33.040  53.333  1.00  0.00           H  
ATOM    129 H5''   C     5      42.946  33.598  54.011  1.00  0.00           H  
ATOM    130  C4'   C     5      44.447  34.977  54.242  1.00  0.00           C  
ATOM    131  H4'   C     5      44.816  34.522  55.161  1.00  0.00           H  
ATOM    132  O4'   C     5      45.637  35.415  53.652  1.00  0.00           O  
ATOM    133  C1'   C     5      45.880  36.816  53.953  1.00  0.00           C  
ATOM    134  H1'   C     5      46.823  36.995  54.470  1.00  0.00           H  
ATOM    135  N1    C     5      45.718  37.721  52.784  1.00  0.00           N  
ATOM    136  C6    C     5      45.137  37.236  51.703  1.00  0.00           C  
ATOM    137  H6    C     5      44.743  36.232  51.644  1.00  0.00           H  
ATOM    138  C5    C     5      45.235  37.970  50.582  1.00  0.00           C  
ATOM    139  H5    C     5      44.819  37.523  49.691  1.00  0.00           H  
ATOM    140  C4    C     5      45.893  39.207  50.584  1.00  0.00           C  
ATOM    141  N4    C     5      45.987  39.843  49.395  1.00  0.00           N  
ATOM    142  H41   C     5      45.973  39.156  48.655  1.00  0.00           H  
ATOM    143  H42   C     5      46.471  40.728  49.335  1.00  0.00           H  
ATOM    144  N3    C     5      46.409  39.790  51.657  1.00  0.00           N  
ATOM    145  C2    C     5      46.372  39.001  52.756  1.00  0.00           C  
ATOM    146  O2    C     5      46.952  39.353  53.782  1.00  0.00           O  
ATOM    147  C3'   C     5      43.615  36.231  54.549  1.00  0.00           C  
ATOM    148  H3'   C     5      43.204  36.531  53.584  1.00  0.00           H  
ATOM    149  C2'   C     5      44.737  37.181  54.892  1.00  0.00           C  
ATOM    150  H2'   C     5      44.496  38.224  54.688  1.00  0.00           H  
ATOM    151  O2'   C     5      45.221  37.078  56.204  1.00  0.00           O  
ATOM    152 HO2'   C     5      44.495  37.467  56.696  1.00  0.00           H  
ATOM    153  O3'   C     5      42.610  36.027  55.516  1.00  0.00           O  
ATOM    154  P     G     6      41.337  36.829  55.617  1.00  0.00           P  
ATOM    155  OP1   G     6      40.662  36.385  56.842  1.00  0.00           O  
ATOM    156  OP2   G     6      40.728  36.677  54.306  1.00  0.00           O  
ATOM    157  O5'   G     6      41.878  38.323  55.907  1.00  0.00           O  
ATOM    158  C5'   G     6      42.402  38.742  57.178  1.00  0.00           C  
ATOM    159  H5'   G     6      43.094  38.050  57.659  1.00  0.00           H  
ATOM    160 H5''   G     6      41.607  38.866  57.913  1.00  0.00           H  
ATOM    161  C4'   G     6      42.999  40.187  57.029  1.00  0.00           C  
ATOM    162  H4'   G     6      43.446  40.312  58.015  1.00  0.00           H  
ATOM    163  O4'   G     6      44.010  40.213  55.990  1.00  0.00           O  
ATOM    164  C1'   G     6      44.050  41.504  55.483  1.00  0.00           C  
ATOM    165  H1'   G     6      45.075  41.801  55.706  1.00  0.00           H  
ATOM    166  N9    G     6      43.842  41.450  54.047  1.00  0.00           N  
ATOM    167  C8    G     6      43.240  40.509  53.197  1.00  0.00           C  
ATOM    168  H8    G     6      42.850  39.579  53.583  1.00  0.00           H  
ATOM    169  N7    G     6      43.205  40.781  51.940  1.00  0.00           N  
ATOM    170  C5    G     6      43.738  42.072  51.888  1.00  0.00           C  
ATOM    171  C6    G     6      43.887  43.014  50.788  1.00  0.00           C  
ATOM    172  O6    G     6      43.548  42.914  49.627  1.00  0.00           O  
ATOM    173  N1    G     6      44.311  44.304  51.141  1.00  0.00           N  
ATOM    174  H1    G     6      44.311  45.005  50.414  1.00  0.00           H  
ATOM    175  C2    G     6      44.658  44.569  52.384  1.00  0.00           C  
ATOM    176  N2    G     6      44.915  45.857  52.689  1.00  0.00           N  
ATOM    177  H21   G     6      45.141  46.517  51.958  1.00  0.00           H  
ATOM    178  H22   G     6      44.900  46.188  53.643  1.00  0.00           H  
ATOM    179  N3    G     6      44.554  43.719  53.437  1.00  0.00           N  
ATOM    180  C4    G     6      44.117  42.455  53.136  1.00  0.00           C  
ATOM    181  C3'   G     6      42.036  41.323  56.653  1.00  0.00           C  
ATOM    182  H3'   G     6      41.532  40.973  55.752  1.00  0.00           H  
ATOM    183  C2'   G     6      43.150  42.277  56.372  1.00  0.00           C  
ATOM    184  H2'   G     6      42.703  43.160  55.915  1.00  0.00           H  
ATOM    185  O2'   G     6      43.858  42.838  57.469  1.00  0.00           O  
ATOM    186 HO2'   G     6      43.242  43.069  58.169  1.00  0.00           H  
ATOM    187  O3'   G     6      41.188  41.866  57.573  1.00  0.00           O  
ATOM    188  P     G     7      39.972  42.788  57.000  1.00  0.00           P  
ATOM    189  OP1   G     7      39.107  43.033  58.173  1.00  0.00           O  
ATOM    190  OP2   G     7      39.474  42.106  55.821  1.00  0.00           O  
ATOM    191  O5'   G     7      40.511  44.099  56.410  1.00  0.00           O  
ATOM    192  C5'   G     7      41.050  45.120  57.217  1.00  0.00           C  
ATOM    193  H5'   G     7      41.915  44.674  57.708  1.00  0.00           H  
ATOM    194 H5''   G     7      40.356  45.387  58.015  1.00  0.00           H  
ATOM    195  C4'   G     7      41.406  46.414  56.490  1.00  0.00           C  
ATOM    196  H4'   G     7      41.883  47.059  57.227  1.00  0.00           H  
ATOM    197  O4'   G     7      42.272  46.146  55.441  1.00  0.00           O  
ATOM    198  C1'   G     7      42.090  47.012  54.428  1.00  0.00           C  
ATOM    199  H1'   G     7      43.014  47.554  54.227  1.00  0.00           H  
ATOM    200  N9    G     7      41.635  46.289  53.187  1.00  0.00           N  
ATOM    201  C8    G     7      41.289  44.920  52.984  1.00  0.00           C  
ATOM    202  H8    G     7      41.128  44.261  53.824  1.00  0.00           H  
ATOM    203  N7    G     7      41.128  44.573  51.730  1.00  0.00           N  
ATOM    204  C5    G     7      41.431  45.764  51.058  1.00  0.00           C  
ATOM    205  C6    G     7      41.498  46.015  49.678  1.00  0.00           C  
ATOM    206  O6    G     7      41.360  45.212  48.767  1.00  0.00           O  
ATOM    207  N1    G     7      41.675  47.348  49.392  1.00  0.00           N  
ATOM    208  H1    G     7      41.621  47.632  48.424  1.00  0.00           H  
ATOM    209  C2    G     7      41.844  48.341  50.302  1.00  0.00           C  
ATOM    210  N2    G     7      42.210  49.543  49.845  1.00  0.00           N  
ATOM    211  H21   G     7      42.120  49.770  48.865  1.00  0.00           H  
ATOM    212  H22   G     7      42.430  50.230  50.552  1.00  0.00           H  
ATOM    213  N3    G     7      41.870  48.198  51.633  1.00  0.00           N  
ATOM    214  C4    G     7      41.592  46.861  51.923  1.00  0.00           C  
ATOM    215  C3'   G     7      40.135  47.090  55.855  1.00  0.00           C  
ATOM    216  H3'   G     7      39.468  46.374  55.375  1.00  0.00           H  
ATOM    217  C2'   G     7      40.962  47.920  54.860  1.00  0.00           C  
ATOM    218  H2'   G     7      40.442  48.303  53.982  1.00  0.00           H  
ATOM    219  O2'   G     7      41.406  49.070  55.538  1.00  0.00           O  
ATOM    220 HO2'   G     7      40.703  49.249  56.167  1.00  0.00           H  
ATOM    221  O3'   G     7      39.458  47.968  56.714  1.00  0.00           O  
ATOM    222  P     U     8      37.983  48.406  56.443  1.00  0.00           P  
ATOM    223  OP1   U     8      37.431  49.095  57.637  1.00  0.00           O  
ATOM    224  OP2   U     8      37.282  47.220  55.901  1.00  0.00           O  
ATOM    225  O5'   U     8      37.928  49.360  55.221  1.00  0.00           O  
ATOM    226  C5'   U     8      38.306  50.631  55.296  1.00  0.00           C  
ATOM    227  H5'   U     8      39.324  50.692  55.681  1.00  0.00           H  
ATOM    228 H5''   U     8      37.642  51.189  55.957  1.00  0.00           H  
ATOM    229  C4'   U     8      38.305  51.359  53.979  1.00  0.00           C  
ATOM    230  H4'   U     8      38.444  52.369  54.364  1.00  0.00           H  
ATOM    231  O4'   U     8      39.363  51.030  53.140  1.00  0.00           O  
ATOM    232  C1'   U     8      38.980  51.417  51.837  1.00  0.00           C  
ATOM    233  H1'   U     8      39.599  52.200  51.398  1.00  0.00           H  
ATOM    234  N1    U     8      38.869  50.139  50.949  1.00  0.00           N  
ATOM    235  C6    U     8      38.503  48.870  51.509  1.00  0.00           C  
ATOM    236  H6    U     8      38.250  48.810  52.557  1.00  0.00           H  
ATOM    237  C5    U     8      38.367  47.772  50.712  1.00  0.00           C  
ATOM    238  H5    U     8      38.153  46.788  51.101  1.00  0.00           H  
ATOM    239  C4    U     8      38.584  47.882  49.381  1.00  0.00           C  
ATOM    240  O4    U     8      38.540  46.890  48.659  1.00  0.00           O  
ATOM    241  N3    U     8      38.891  49.127  48.806  1.00  0.00           N  
ATOM    242  H3    U     8      38.946  49.183  47.799  1.00  0.00           H  
ATOM    243  C2    U     8      39.080  50.310  49.586  1.00  0.00           C  
ATOM    244  O2    U     8      39.240  51.412  49.019  1.00  0.00           O  
ATOM    245  C3'   U     8      36.970  51.315  53.206  1.00  0.00           C  
ATOM    246  H3'   U     8      36.641  50.293  53.018  1.00  0.00           H  
ATOM    247  C2'   U     8      37.580  52.015  51.967  1.00  0.00           C  
ATOM    248  H2'   U     8      37.020  51.792  51.058  1.00  0.00           H  
ATOM    249  O2'   U     8      37.650  53.403  52.183  1.00  0.00           O  
ATOM    250 HO2'   U     8      37.923  53.846  51.376  1.00  0.00           H  
ATOM    251  O3'   U     8      35.952  52.150  53.767  1.00  0.00           O  
ATOM    252  P     G     9      34.466  51.954  53.352  1.00  0.00           P  
ATOM    253  OP1   G     9      33.593  52.818  54.155  1.00  0.00           O  
ATOM    254  OP2   G     9      34.062  50.506  53.396  1.00  0.00           O  
ATOM    255  O5'   G     9      34.339  52.395  51.897  1.00  0.00           O  
ATOM    256  C5'   G     9      34.260  53.787  51.421  1.00  0.00           C  
ATOM    257  H5'   G     9      35.049  54.223  52.035  1.00  0.00           H  
ATOM    258 H5''   G     9      33.236  54.127  51.574  1.00  0.00           H  
ATOM    259  C4'   G     9      34.546  53.962  49.933  1.00  0.00           C  
ATOM    260  H4'   G     9      34.503  55.031  49.724  1.00  0.00           H  
ATOM    261  O4'   G     9      35.701  53.268  49.460  1.00  0.00           O  
ATOM    262  C1'   G     9      35.434  52.566  48.238  1.00  0.00           C  
ATOM    263  H1'   G     9      36.163  52.922  47.510  1.00  0.00           H  
ATOM    264  N9    G     9      35.390  51.102  48.337  1.00  0.00           N  
ATOM    265  C8    G     9      35.359  50.250  49.435  1.00  0.00           C  
ATOM    266  H8    G     9      35.228  50.558  50.462  1.00  0.00           H  
ATOM    267  N7    G     9      35.379  48.972  49.124  1.00  0.00           N  
ATOM    268  C5    G     9      35.510  48.954  47.718  1.00  0.00           C  
ATOM    269  C6    G     9      35.698  47.827  46.832  1.00  0.00           C  
ATOM    270  O6    G     9      35.755  46.597  47.120  1.00  0.00           O  
ATOM    271  N1    G     9      35.674  48.220  45.511  1.00  0.00           N  
ATOM    272  H1    G     9      36.043  47.563  44.838  1.00  0.00           H  
ATOM    273  C2    G     9      35.646  49.549  45.118  1.00  0.00           C  
ATOM    274  N2    G     9      35.864  49.756  43.823  1.00  0.00           N  
ATOM    275  H21   G     9      35.832  48.989  43.166  1.00  0.00           H  
ATOM    276  H22   G     9      35.782  50.723  43.546  1.00  0.00           H  
ATOM    277  N3    G     9      35.577  50.634  45.886  1.00  0.00           N  
ATOM    278  C4    G     9      35.536  50.246  47.231  1.00  0.00           C  
ATOM    279  C3'   G     9      33.393  53.383  49.129  1.00  0.00           C  
ATOM    280  H3'   G     9      33.057  52.476  49.629  1.00  0.00           H  
ATOM    281  C2'   G     9      34.060  53.082  47.805  1.00  0.00           C  
ATOM    282  H2'   G     9      33.520  52.323  47.239  1.00  0.00           H  
ATOM    283  O2'   G     9      34.322  54.269  46.957  1.00  0.00           O  
ATOM    284 HO2'   G     9      34.251  53.953  46.053  1.00  0.00           H  
ATOM    285  O3'   G     9      32.329  54.305  48.980  1.00  0.00           O  
ATOM    286  P     U    10      30.869  53.831  48.907  1.00  0.00           P  
ATOM    287  OP1   U    10      30.067  55.060  48.788  1.00  0.00           O  
ATOM    288  OP2   U    10      30.655  52.916  50.047  1.00  0.00           O  
ATOM    289  O5'   U    10      30.671  52.904  47.643  1.00  0.00           O  
ATOM    290  C5'   U    10      30.935  53.346  46.328  1.00  0.00           C  
ATOM    291  H5'   U    10      31.803  54.000  46.242  1.00  0.00           H  
ATOM    292 H5''   U    10      30.071  53.959  46.072  1.00  0.00           H  
ATOM    293  C4'   U    10      31.173  52.304  45.234  1.00  0.00           C  
ATOM    294  H4'   U    10      31.234  52.767  44.249  1.00  0.00           H  
ATOM    295  O4'   U    10      32.329  51.528  45.481  1.00  0.00           O  
ATOM    296  C1'   U    10      32.025  50.239  44.958  1.00  0.00           C  
ATOM    297  H1'   U    10      32.625  49.825  44.148  1.00  0.00           H  
ATOM    298  N1    U    10      32.185  49.230  46.138  1.00  0.00           N  
ATOM    299  C6    U    10      31.836  49.677  47.372  1.00  0.00           C  
ATOM    300  H6    U    10      31.524  50.684  47.608  1.00  0.00           H  
ATOM    301  C5    U    10      31.901  48.740  48.377  1.00  0.00           C  
ATOM    302  H5    U    10      31.650  49.074  49.373  1.00  0.00           H  
ATOM    303  C4    U    10      32.346  47.341  48.236  1.00  0.00           C  
ATOM    304  O4    U    10      32.482  46.536  49.159  1.00  0.00           O  
ATOM    305  N3    U    10      32.644  47.012  46.941  1.00  0.00           N  
ATOM    306  H3    U    10      33.196  46.183  46.777  1.00  0.00           H  
ATOM    307  C2    U    10      32.548  47.917  45.917  1.00  0.00           C  
ATOM    308  O2    U    10      32.683  47.511  44.752  1.00  0.00           O  
ATOM    309  C3'   U    10      30.015  51.380  45.083  1.00  0.00           C  
ATOM    310  H3'   U    10      29.627  51.103  46.064  1.00  0.00           H  
ATOM    311  C2'   U    10      30.600  50.165  44.455  1.00  0.00           C  
ATOM    312  H2'   U    10      30.136  49.205  44.681  1.00  0.00           H  
ATOM    313  O2'   U    10      30.832  50.267  43.040  1.00  0.00           O  
ATOM    314 HO2'   U    10      30.251  50.936  42.672  1.00  0.00           H  
ATOM    315  O3'   U    10      28.953  51.723  44.222  1.00  0.00           O  
ATOM    316  P     A    11      27.574  51.036  44.451  1.00  0.00           P  
ATOM    317  OP1   A    11      26.651  51.846  43.698  1.00  0.00           O  
ATOM    318  OP2   A    11      27.327  50.905  45.933  1.00  0.00           O  
ATOM    319  O5'   A    11      27.565  49.631  43.845  1.00  0.00           O  
ATOM    320  C5'   A    11      27.274  49.446  42.481  1.00  0.00           C  
ATOM    321  H5'   A    11      27.881  50.185  41.958  1.00  0.00           H  
ATOM    322 H5''   A    11      26.203  49.478  42.277  1.00  0.00           H  
ATOM    323  C4'   A    11      27.716  48.021  42.050  1.00  0.00           C  
ATOM    324  H4'   A    11      27.886  48.013  40.974  1.00  0.00           H  
ATOM    325  O4'   A    11      29.003  47.725  42.668  1.00  0.00           O  
ATOM    326  C1'   A    11      28.998  46.372  42.909  1.00  0.00           C  
ATOM    327  H1'   A    11      29.786  45.847  42.369  1.00  0.00           H  
ATOM    328  N9    A    11      28.979  46.174  44.321  1.00  0.00           N  
ATOM    329  C8    A    11      28.794  47.026  45.349  1.00  0.00           C  
ATOM    330  H8    A    11      28.389  48.026  45.300  1.00  0.00           H  
ATOM    331  N7    A    11      29.271  46.540  46.477  1.00  0.00           N  
ATOM    332  C5    A    11      29.646  45.211  46.165  1.00  0.00           C  
ATOM    333  C6    A    11      30.086  44.094  46.900  1.00  0.00           C  
ATOM    334  N6    A    11      30.215  44.137  48.213  1.00  0.00           N  
ATOM    335  H61   A    11      30.573  43.289  48.628  1.00  0.00           H  
ATOM    336  H62   A    11      29.686  44.867  48.669  1.00  0.00           H  
ATOM    337  N1    A    11      30.365  42.971  46.287  1.00  0.00           N  
ATOM    338  C2    A    11      30.148  42.866  44.996  1.00  0.00           C  
ATOM    339  H2    A    11      30.289  41.908  44.517  1.00  0.00           H  
ATOM    340  N3    A    11      29.683  43.781  44.181  1.00  0.00           N  
ATOM    341  C4    A    11      29.432  44.947  44.818  1.00  0.00           C  
ATOM    342  C3'   A    11      26.721  46.976  42.466  1.00  0.00           C  
ATOM    343  H3'   A    11      26.261  47.140  43.440  1.00  0.00           H  
ATOM    344  C2'   A    11      27.573  45.711  42.530  1.00  0.00           C  
ATOM    345  H2'   A    11      27.215  44.900  43.165  1.00  0.00           H  
ATOM    346  O2'   A    11      27.825  45.254  41.188  1.00  0.00           O  
ATOM    347 HO2'   A    11      26.999  45.116  40.719  1.00  0.00           H  
ATOM    348  O3'   A    11      25.767  46.891  41.454  1.00  0.00           O  
ATOM    349  P     A    12      24.402  46.151  41.737  1.00  0.00           P  
ATOM    350  OP1   A    12      23.639  46.151  40.491  1.00  0.00           O  
ATOM    351  OP2   A    12      23.850  46.822  42.937  1.00  0.00           O  
ATOM    352  O5'   A    12      24.736  44.653  42.038  1.00  0.00           O  
ATOM    353  C5'   A    12      24.651  43.585  41.036  1.00  0.00           C  
ATOM    354  H5'   A    12      25.348  43.816  40.230  1.00  0.00           H  
ATOM    355 H5''   A    12      23.622  43.545  40.677  1.00  0.00           H  
ATOM    356  C4'   A    12      25.111  42.146  41.528  1.00  0.00           C  
ATOM    357  H4'   A    12      25.360  41.472  40.708  1.00  0.00           H  
ATOM    358  O4'   A    12      26.152  42.340  42.389  1.00  0.00           O  
ATOM    359  C1'   A    12      26.274  41.192  43.242  1.00  0.00           C  
ATOM    360  H1'   A    12      27.007  40.495  42.837  1.00  0.00           H  
ATOM    361  N9    A    12      26.623  41.667  44.618  1.00  0.00           N  
ATOM    362  C8    A    12      26.180  42.783  45.346  1.00  0.00           C  
ATOM    363  H8    A    12      25.519  43.516  44.909  1.00  0.00           H  
ATOM    364  N7    A    12      26.643  42.898  46.532  1.00  0.00           N  
ATOM    365  C5    A    12      27.376  41.689  46.674  1.00  0.00           C  
ATOM    366  C6    A    12      28.174  41.165  47.726  1.00  0.00           C  
ATOM    367  N6    A    12      28.307  41.734  48.925  1.00  0.00           N  
ATOM    368  H61   A    12      27.752  42.537  49.186  1.00  0.00           H  
ATOM    369  H62   A    12      29.015  41.320  49.513  1.00  0.00           H  
ATOM    370  N1    A    12      28.687  39.900  47.614  1.00  0.00           N  
ATOM    371  C2    A    12      28.554  39.292  46.420  1.00  0.00           C  
ATOM    372  H2    A    12      28.984  38.316  46.247  1.00  0.00           H  
ATOM    373  N3    A    12      27.911  39.748  45.362  1.00  0.00           N  
ATOM    374  C4    A    12      27.375  40.974  45.517  1.00  0.00           C  
ATOM    375  C3'   A    12      24.108  41.519  42.464  1.00  0.00           C  
ATOM    376  H3'   A    12      23.792  42.284  43.173  1.00  0.00           H  
ATOM    377  C2'   A    12      24.935  40.514  43.233  1.00  0.00           C  
ATOM    378  H2'   A    12      24.483  40.295  44.201  1.00  0.00           H  
ATOM    379  O2'   A    12      24.964  39.231  42.655  1.00  0.00           O  
ATOM    380 HO2'   A    12      24.512  38.595  43.216  1.00  0.00           H  
ATOM    381  O3'   A    12      23.027  40.875  41.833  1.00  0.00           O  
ATOM    382  P     G    13      21.770  40.460  42.823  1.00  0.00           P  
ATOM    383  OP1   G    13      20.609  40.346  41.997  1.00  0.00           O  
ATOM    384  OP2   G    13      21.694  41.387  43.936  1.00  0.00           O  
ATOM    385  O5'   G    13      22.145  39.018  43.471  1.00  0.00           O  
ATOM    386  C5'   G    13      22.088  37.809  42.744  1.00  0.00           C  
ATOM    387  H5'   G    13      22.693  37.849  41.838  1.00  0.00           H  
ATOM    388 H5''   G    13      21.050  37.552  42.532  1.00  0.00           H  
ATOM    389  C4'   G    13      22.724  36.718  43.636  1.00  0.00           C  
ATOM    390  H4'   G    13      22.960  35.791  43.113  1.00  0.00           H  
ATOM    391  O4'   G    13      23.966  37.297  44.223  1.00  0.00           O  
ATOM    392  C1'   G    13      24.184  36.849  45.505  1.00  0.00           C  
ATOM    393  H1'   G    13      25.142  36.332  45.563  1.00  0.00           H  
ATOM    394  N9    G    13      24.321  38.015  46.399  1.00  0.00           N  
ATOM    395  C8    G    13      23.617  39.200  46.461  1.00  0.00           C  
ATOM    396  H8    G    13      22.809  39.429  45.782  1.00  0.00           H  
ATOM    397  N7    G    13      24.049  40.029  47.375  1.00  0.00           N  
ATOM    398  C5    G    13      24.975  39.284  48.113  1.00  0.00           C  
ATOM    399  C6    G    13      25.679  39.601  49.372  1.00  0.00           C  
ATOM    400  O6    G    13      25.514  40.570  50.125  1.00  0.00           O  
ATOM    401  N1    G    13      26.608  38.599  49.685  1.00  0.00           N  
ATOM    402  H1    G    13      27.039  38.474  50.589  1.00  0.00           H  
ATOM    403  C2    G    13      26.845  37.507  48.934  1.00  0.00           C  
ATOM    404  N2    G    13      27.505  36.541  49.452  1.00  0.00           N  
ATOM    405  H21   G    13      27.565  35.677  48.933  1.00  0.00           H  
ATOM    406  H22   G    13      27.967  36.595  50.349  1.00  0.00           H  
ATOM    407  N3    G    13      26.143  37.178  47.867  1.00  0.00           N  
ATOM    408  C4    G    13      25.186  38.075  47.469  1.00  0.00           C  
ATOM    409  C3'   G    13      21.859  36.403  44.855  1.00  0.00           C  
ATOM    410  H3'   G    13      21.351  37.264  45.287  1.00  0.00           H  
ATOM    411  C2'   G    13      22.932  36.000  45.937  1.00  0.00           C  
ATOM    412  H2'   G    13      22.605  36.249  46.947  1.00  0.00           H  
ATOM    413  O2'   G    13      23.418  34.697  45.772  1.00  0.00           O  
ATOM    414 HO2'   G    13      22.655  34.135  45.924  1.00  0.00           H  
ATOM    415  O3'   G    13      21.016  35.374  44.546  1.00  0.00           O  
ATOM    416  P     U    14      19.801  34.946  45.498  1.00  0.00           P  
ATOM    417  OP1   U    14      18.918  34.114  44.647  1.00  0.00           O  
ATOM    418  OP2   U    14      19.312  36.190  46.050  1.00  0.00           O  
ATOM    419  O5'   U    14      20.510  34.086  46.678  1.00  0.00           O  
ATOM    420  C5'   U    14      20.569  32.696  46.554  1.00  0.00           C  
ATOM    421  H5'   U    14      21.192  32.525  45.677  1.00  0.00           H  
ATOM    422 H5''   U    14      19.640  32.126  46.592  1.00  0.00           H  
ATOM    423  C4'   U    14      21.338  32.100  47.795  1.00  0.00           C  
ATOM    424  H4'   U    14      21.394  31.015  47.714  1.00  0.00           H  
ATOM    425  O4'   U    14      22.618  32.626  47.940  1.00  0.00           O  
ATOM    426  C1'   U    14      22.974  32.840  49.326  1.00  0.00           C  
ATOM    427  H1'   U    14      23.872  32.223  49.366  1.00  0.00           H  
ATOM    428  N1    U    14      23.160  34.294  49.632  1.00  0.00           N  
ATOM    429  C6    U    14      22.129  35.248  49.630  1.00  0.00           C  
ATOM    430  H6    U    14      21.135  34.941  49.341  1.00  0.00           H  
ATOM    431  C5    U    14      22.381  36.540  50.086  1.00  0.00           C  
ATOM    432  H5    U    14      21.582  37.256  50.211  1.00  0.00           H  
ATOM    433  C4    U    14      23.613  36.841  50.661  1.00  0.00           C  
ATOM    434  O4    U    14      23.777  37.942  51.158  1.00  0.00           O  
ATOM    435  N3    U    14      24.558  35.860  50.623  1.00  0.00           N  
ATOM    436  H3    U    14      25.452  36.028  51.060  1.00  0.00           H  
ATOM    437  C2    U    14      24.452  34.598  50.129  1.00  0.00           C  
ATOM    438  O2    U    14      25.388  33.831  50.011  1.00  0.00           O  
ATOM    439  C3'   U    14      20.644  32.323  49.106  1.00  0.00           C  
ATOM    440  H3'   U    14      20.160  33.293  49.218  1.00  0.00           H  
ATOM    441  C2'   U    14      21.834  32.140  50.065  1.00  0.00           C  
ATOM    442  H2'   U    14      21.719  32.606  51.044  1.00  0.00           H  
ATOM    443  O2'   U    14      22.227  30.748  50.324  1.00  0.00           O  
ATOM    444 HO2'   U    14      21.433  30.322  50.655  1.00  0.00           H  
ATOM    445  O3'   U    14      19.541  31.361  49.196  1.00  0.00           O  
ATOM    446  P     G    15      18.677  31.242  50.542  1.00  0.00           P  
ATOM    447  OP1   G    15      17.467  30.436  50.163  1.00  0.00           O  
ATOM    448  OP2   G    15      18.497  32.561  51.109  1.00  0.00           O  
ATOM    449  O5'   G    15      19.711  30.391  51.489  1.00  0.00           O  
ATOM    450  C5'   G    15      19.727  28.986  51.564  1.00  0.00           C  
ATOM    451  H5'   G    15      20.598  28.625  51.019  1.00  0.00           H  
ATOM    452 H5''   G    15      18.862  28.486  51.127  1.00  0.00           H  
ATOM    453  C4'   G    15      19.848  28.605  53.013  1.00  0.00           C  
ATOM    454  H4'   G    15      19.898  27.519  52.941  1.00  0.00           H  
ATOM    455  O4'   G    15      20.948  29.065  53.764  1.00  0.00           O  
ATOM    456  C1'   G    15      20.483  29.647  54.971  1.00  0.00           C  
ATOM    457  H1'   G    15      21.215  29.422  55.748  1.00  0.00           H  
ATOM    458  N9    G    15      20.456  31.117  54.874  1.00  0.00           N  
ATOM    459  C8    G    15      21.137  31.803  53.925  1.00  0.00           C  
ATOM    460  H8    G    15      21.514  31.287  53.054  1.00  0.00           H  
ATOM    461  N7    G    15      21.160  33.090  54.119  1.00  0.00           N  
ATOM    462  C5    G    15      20.565  33.244  55.307  1.00  0.00           C  
ATOM    463  C6    G    15      20.436  34.396  56.171  1.00  0.00           C  
ATOM    464  O6    G    15      20.653  35.566  55.935  1.00  0.00           O  
ATOM    465  N1    G    15      19.809  34.099  57.390  1.00  0.00           N  
ATOM    466  H1    G    15      19.621  34.930  57.933  1.00  0.00           H  
ATOM    467  C2    G    15      19.585  32.853  57.864  1.00  0.00           C  
ATOM    468  N2    G    15      18.832  32.739  58.900  1.00  0.00           N  
ATOM    469  H21   G    15      18.539  31.821  59.203  1.00  0.00           H  
ATOM    470  H22   G    15      18.421  33.555  59.331  1.00  0.00           H  
ATOM    471  N3    G    15      19.748  31.729  57.102  1.00  0.00           N  
ATOM    472  C4    G    15      20.229  32.008  55.845  1.00  0.00           C  
ATOM    473  C3'   G    15      18.609  28.996  53.889  1.00  0.00           C  
ATOM    474  H3'   G    15      18.236  29.976  53.592  1.00  0.00           H  
ATOM    475  C2'   G    15      19.141  29.081  55.291  1.00  0.00           C  
ATOM    476  H2'   G    15      18.492  29.707  55.904  1.00  0.00           H  
ATOM    477  O2'   G    15      19.370  27.746  55.819  1.00  0.00           O  
ATOM    478 HO2'   G    15      18.714  27.106  55.531  1.00  0.00           H  
ATOM    479  O3'   G    15      17.596  27.933  53.924  1.00  0.00           O  
ATOM    480  P     C    16      16.065  28.161  53.453  1.00  0.00           P  
ATOM    481  OP1   C    16      15.379  26.869  53.292  1.00  0.00           O  
ATOM    482  OP2   C    16      16.057  28.990  52.238  1.00  0.00           O  
ATOM    483  O5'   C    16      15.331  28.962  54.595  1.00  0.00           O  
ATOM    484  C5'   C    16      15.130  28.345  55.832  1.00  0.00           C  
ATOM    485  H5'   C    16      15.991  27.779  56.187  1.00  0.00           H  
ATOM    486 H5''   C    16      14.152  27.866  55.882  1.00  0.00           H  
ATOM    487  C4'   C    16      14.891  29.459  56.837  1.00  0.00           C  
ATOM    488  H4'   C    16      14.772  29.011  57.824  1.00  0.00           H  
ATOM    489  O4'   C    16      16.057  30.191  56.945  1.00  0.00           O  
ATOM    490  C1'   C    16      15.715  31.520  57.342  1.00  0.00           C  
ATOM    491  H1'   C    16      16.252  31.778  58.255  1.00  0.00           H  
ATOM    492  N1    C    16      16.115  32.556  56.343  1.00  0.00           N  
ATOM    493  C6    C    16      16.686  32.191  55.114  1.00  0.00           C  
ATOM    494  H6    C    16      16.563  31.168  54.790  1.00  0.00           H  
ATOM    495  C5    C    16      17.168  33.169  54.313  1.00  0.00           C  
ATOM    496  H5    C    16      17.697  32.885  53.415  1.00  0.00           H  
ATOM    497  C4    C    16      17.178  34.499  54.745  1.00  0.00           C  
ATOM    498  N4    C    16      17.735  35.462  54.069  1.00  0.00           N  
ATOM    499  H41   C    16      17.705  36.379  54.490  1.00  0.00           H  
ATOM    500  H42   C    16      18.174  35.235  53.188  1.00  0.00           H  
ATOM    501  N3    C    16      16.638  34.852  55.896  1.00  0.00           N  
ATOM    502  C2    C    16      16.090  33.892  56.724  1.00  0.00           C  
ATOM    503  O2    C    16      15.580  34.252  57.748  1.00  0.00           O  
ATOM    504  C3'   C    16      13.695  30.435  56.661  1.00  0.00           C  
ATOM    505  H3'   C    16      13.641  30.881  55.668  1.00  0.00           H  
ATOM    506  C2'   C    16      14.170  31.562  57.619  1.00  0.00           C  
ATOM    507  H2'   C    16      13.723  32.533  57.407  1.00  0.00           H  
ATOM    508  O2'   C    16      13.993  31.311  59.027  1.00  0.00           O  
ATOM    509 HO2'   C    16      13.058  31.104  59.086  1.00  0.00           H  
ATOM    510  O3'   C    16      12.475  29.725  57.000  1.00  0.00           O  
ATOM    511  P     A    17      11.057  30.440  56.777  1.00  0.00           P  
ATOM    512  OP1   A    17      10.948  31.767  57.443  1.00  0.00           O  
ATOM    513  OP2   A    17      10.118  29.449  57.234  1.00  0.00           O  
ATOM    514  O5'   A    17      10.772  30.630  55.184  1.00  0.00           O  
ATOM    515  C5'   A    17      10.966  29.561  54.261  1.00  0.00           C  
ATOM    516  H5'   A    17      10.712  28.597  54.702  1.00  0.00           H  
ATOM    517 H5''   A    17      12.000  29.550  53.918  1.00  0.00           H  
ATOM    518  C4'   A    17      10.013  29.824  53.078  1.00  0.00           C  
ATOM    519  H4'   A    17       9.978  28.944  52.435  1.00  0.00           H  
ATOM    520  O4'   A    17       8.756  29.998  53.662  1.00  0.00           O  
ATOM    521  C1'   A    17       8.008  31.009  53.006  1.00  0.00           C  
ATOM    522  H1'   A    17       7.090  30.595  52.589  1.00  0.00           H  
ATOM    523  N9    A    17       7.698  32.105  53.957  1.00  0.00           N  
ATOM    524  C8    A    17       7.930  32.172  55.285  1.00  0.00           C  
ATOM    525  H8    A    17       8.635  31.475  55.714  1.00  0.00           H  
ATOM    526  N7    A    17       7.494  33.221  55.870  1.00  0.00           N  
ATOM    527  C5    A    17       6.795  33.919  54.847  1.00  0.00           C  
ATOM    528  C6    A    17       5.980  35.078  54.820  1.00  0.00           C  
ATOM    529  N6    A    17       5.776  35.962  55.741  1.00  0.00           N  
ATOM    530  H61   A    17       5.464  36.854  55.386  1.00  0.00           H  
ATOM    531  H62   A    17       6.114  35.780  56.675  1.00  0.00           H  
ATOM    532  N1    A    17       5.544  35.508  53.630  1.00  0.00           N  
ATOM    533  C2    A    17       5.733  34.754  52.589  1.00  0.00           C  
ATOM    534  H2    A    17       5.214  35.092  51.703  1.00  0.00           H  
ATOM    535  N3    A    17       6.282  33.540  52.511  1.00  0.00           N  
ATOM    536  C4    A    17       6.902  33.237  53.708  1.00  0.00           C  
ATOM    537  C3'   A    17      10.353  31.168  52.419  1.00  0.00           C  
ATOM    538  H3'   A    17      10.656  31.844  53.218  1.00  0.00           H  
ATOM    539  C2'   A    17       8.936  31.485  51.885  1.00  0.00           C  
ATOM    540  H2'   A    17       8.832  32.560  51.736  1.00  0.00           H  
ATOM    541  O2'   A    17       8.685  30.791  50.720  1.00  0.00           O  
ATOM    542 HO2'   A    17       9.492  30.723  50.204  1.00  0.00           H  
ATOM    543  O3'   A    17      11.321  31.146  51.379  1.00  0.00           O  
ATOM    544  P     G    18      12.207  32.375  51.179  1.00  0.00           P  
ATOM    545  OP1   G    18      12.882  32.313  49.883  1.00  0.00           O  
ATOM    546  OP2   G    18      13.014  32.472  52.402  1.00  0.00           O  
ATOM    547  O5'   G    18      11.209  33.578  51.326  1.00  0.00           O  
ATOM    548  C5'   G    18      10.536  34.061  50.200  1.00  0.00           C  
ATOM    549  H5'   G    18       9.863  33.340  49.735  1.00  0.00           H  
ATOM    550 H5''   G    18      11.346  34.217  49.487  1.00  0.00           H  
ATOM    551  C4'   G    18       9.766  35.348  50.464  1.00  0.00           C  
ATOM    552  H4'   G    18       9.411  35.746  49.514  1.00  0.00           H  
ATOM    553  O4'   G    18       8.639  35.251  51.301  1.00  0.00           O  
ATOM    554  C1'   G    18       8.803  36.338  52.279  1.00  0.00           C  
ATOM    555  H1'   G    18       7.825  36.778  52.477  1.00  0.00           H  
ATOM    556  N9    G    18       9.361  35.919  53.599  1.00  0.00           N  
ATOM    557  C8    G    18       9.836  34.740  54.049  1.00  0.00           C  
ATOM    558  H8    G    18      10.086  33.930  53.380  1.00  0.00           H  
ATOM    559  N7    G    18      10.081  34.712  55.360  1.00  0.00           N  
ATOM    560  C5    G    18       9.778  35.969  55.780  1.00  0.00           C  
ATOM    561  C6    G    18       9.774  36.563  57.099  1.00  0.00           C  
ATOM    562  O6    G    18      10.230  36.141  58.184  1.00  0.00           O  
ATOM    563  N1    G    18       9.329  37.869  57.146  1.00  0.00           N  
ATOM    564  H1    G    18       9.485  38.427  57.973  1.00  0.00           H  
ATOM    565  C2    G    18       9.048  38.542  55.990  1.00  0.00           C  
ATOM    566  N2    G    18       8.494  39.769  56.076  1.00  0.00           N  
ATOM    567  H21   G    18       8.523  40.316  56.924  1.00  0.00           H  
ATOM    568  H22   G    18       7.963  40.102  55.284  1.00  0.00           H  
ATOM    569  N3    G    18       8.836  38.023  54.777  1.00  0.00           N  
ATOM    570  C4    G    18       9.237  36.678  54.723  1.00  0.00           C  
ATOM    571  C3'   G    18      10.662  36.451  50.841  1.00  0.00           C  
ATOM    572  H3'   G    18      11.506  36.022  51.381  1.00  0.00           H  
ATOM    573  C2'   G    18       9.697  37.308  51.648  1.00  0.00           C  
ATOM    574  H2'   G    18      10.159  38.010  52.342  1.00  0.00           H  
ATOM    575  O2'   G    18       8.971  38.076  50.812  1.00  0.00           O  
ATOM    576 HO2'   G    18       9.564  38.288  50.087  1.00  0.00           H  
ATOM    577  O3'   G    18      11.131  37.099  49.656  1.00  0.00           O  
ATOM    578  P     C    19      12.596  37.784  49.661  1.00  0.00           P  
ATOM    579  OP1   C    19      12.944  38.206  48.282  1.00  0.00           O  
ATOM    580  OP2   C    19      13.476  36.890  50.271  1.00  0.00           O  
ATOM    581  O5'   C    19      12.309  38.992  50.664  1.00  0.00           O  
ATOM    582  C5'   C    19      11.515  40.156  50.312  1.00  0.00           C  
ATOM    583  H5'   C    19      10.499  39.885  50.024  1.00  0.00           H  
ATOM    584 H5''   C    19      12.026  40.655  49.488  1.00  0.00           H  
ATOM    585  C4'   C    19      11.233  41.189  51.434  1.00  0.00           C  
ATOM    586  H4'   C    19      10.590  41.947  50.987  1.00  0.00           H  
ATOM    587  O4'   C    19      10.609  40.515  52.553  1.00  0.00           O  
ATOM    588  C1'   C    19      10.853  41.094  53.796  1.00  0.00           C  
ATOM    589  H1'   C    19       9.873  41.359  54.194  1.00  0.00           H  
ATOM    590  N1    C    19      11.663  40.236  54.728  1.00  0.00           N  
ATOM    591  C6    C    19      11.956  38.951  54.435  1.00  0.00           C  
ATOM    592  H6    C    19      11.840  38.515  53.453  1.00  0.00           H  
ATOM    593  C5    C    19      12.435  38.159  55.459  1.00  0.00           C  
ATOM    594  H5    C    19      12.553  37.097  55.308  1.00  0.00           H  
ATOM    595  C4    C    19      12.729  38.796  56.732  1.00  0.00           C  
ATOM    596  N4    C    19      13.178  38.080  57.666  1.00  0.00           N  
ATOM    597  H41   C    19      13.359  38.512  58.561  1.00  0.00           H  
ATOM    598  H42   C    19      13.214  37.101  57.419  1.00  0.00           H  
ATOM    599  N3    C    19      12.436  40.088  56.955  1.00  0.00           N  
ATOM    600  C2    C    19      11.813  40.768  56.006  1.00  0.00           C  
ATOM    601  O2    C    19      11.570  41.928  56.264  1.00  0.00           O  
ATOM    602  C3'   C    19      12.305  42.014  52.070  1.00  0.00           C  
ATOM    603  H3'   C    19      13.095  41.282  52.239  1.00  0.00           H  
ATOM    604  C2'   C    19      11.672  42.350  53.360  1.00  0.00           C  
ATOM    605  H2'   C    19      12.373  42.703  54.115  1.00  0.00           H  
ATOM    606  O2'   C    19      10.773  43.374  53.111  1.00  0.00           O  
ATOM    607 HO2'   C    19      11.126  43.848  52.355  1.00  0.00           H  
ATOM    608  O3'   C    19      12.600  43.158  51.297  1.00  0.00           O  
ATOM    609  P     C    20      14.178  43.618  50.965  1.00  0.00           P  
ATOM    610  OP1   C    20      14.286  44.747  49.988  1.00  0.00           O  
ATOM    611  OP2   C    20      14.971  42.388  50.887  1.00  0.00           O  
ATOM    612  O5'   C    20      14.563  44.194  52.419  1.00  0.00           O  
ATOM    613  C5'   C    20      14.190  45.531  52.767  1.00  0.00           C  
ATOM    614  H5'   C    20      13.114  45.672  52.662  1.00  0.00           H  
ATOM    615 H5''   C    20      14.624  46.189  52.015  1.00  0.00           H  
ATOM    616  C4'   C    20      14.537  45.977  54.189  1.00  0.00           C  
ATOM    617  H4'   C    20      14.228  46.997  54.417  1.00  0.00           H  
ATOM    618  O4'   C    20      13.951  45.030  55.065  1.00  0.00           O  
ATOM    619  C1'   C    20      14.868  44.856  56.102  1.00  0.00           C  
ATOM    620  H1'   C    20      14.421  45.102  57.065  1.00  0.00           H  
ATOM    621  N1    C    20      15.345  43.479  56.329  1.00  0.00           N  
ATOM    622  C6    C    20      15.223  42.512  55.396  1.00  0.00           C  
ATOM    623  H6    C    20      14.976  42.787  54.382  1.00  0.00           H  
ATOM    624  C5    C    20      15.322  41.217  55.774  1.00  0.00           C  
ATOM    625  H5    C    20      15.158  40.480  55.002  1.00  0.00           H  
ATOM    626  C4    C    20      15.605  40.937  57.132  1.00  0.00           C  
ATOM    627  N4    C    20      15.835  39.677  57.409  1.00  0.00           N  
ATOM    628  H41   C    20      15.533  38.943  56.784  1.00  0.00           H  
ATOM    629  H42   C    20      16.334  39.438  58.254  1.00  0.00           H  
ATOM    630  N3    C    20      15.905  41.881  58.012  1.00  0.00           N  
ATOM    631  C2    C    20      15.736  43.165  57.588  1.00  0.00           C  
ATOM    632  O2    C    20      15.926  43.981  58.423  1.00  0.00           O  
ATOM    633  C3'   C    20      16.072  45.809  54.418  1.00  0.00           C  
ATOM    634  H3'   C    20      16.424  44.889  53.952  1.00  0.00           H  
ATOM    635  C2'   C    20      16.042  45.771  55.938  1.00  0.00           C  
ATOM    636  H2'   C    20      16.920  45.319  56.398  1.00  0.00           H  
ATOM    637  O2'   C    20      15.745  47.069  56.480  1.00  0.00           O  
ATOM    638 HO2'   C    20      16.120  47.712  55.874  1.00  0.00           H  
ATOM    639  O3'   C    20      16.883  46.915  54.014  1.00  0.00           O  
ATOM    640  P     C    21      18.463  46.582  53.618  1.00  0.00           P  
ATOM    641  OP1   C    21      18.835  47.856  52.941  1.00  0.00           O  
ATOM    642  OP2   C    21      18.604  45.329  52.805  1.00  0.00           O  
ATOM    643  O5'   C    21      19.192  46.544  55.081  1.00  0.00           O  
ATOM    644  C5'   C    21      19.414  47.698  55.810  1.00  0.00           C  
ATOM    645  H5'   C    21      18.501  48.292  55.758  1.00  0.00           H  
ATOM    646 H5''   C    21      20.246  48.231  55.350  1.00  0.00           H  
ATOM    647  C4'   C    21      19.717  47.423  57.275  1.00  0.00           C  
ATOM    648  H4'   C    21      19.776  48.423  57.705  1.00  0.00           H  
ATOM    649  O4'   C    21      18.710  46.618  57.916  1.00  0.00           O  
ATOM    650  C1'   C    21      19.319  45.820  58.954  1.00  0.00           C  
ATOM    651  H1'   C    21      18.723  45.943  59.859  1.00  0.00           H  
ATOM    652  N1    C    21      19.470  44.345  58.661  1.00  0.00           N  
ATOM    653  C6    C    21      19.302  43.901  57.393  1.00  0.00           C  
ATOM    654  H6    C    21      19.129  44.616  56.601  1.00  0.00           H  
ATOM    655  C5    C    21      19.331  42.594  57.101  1.00  0.00           C  
ATOM    656  H5    C    21      19.224  42.276  56.074  1.00  0.00           H  
ATOM    657  C4    C    21      19.484  41.723  58.205  1.00  0.00           C  
ATOM    658  N4    C    21      19.553  40.446  58.011  1.00  0.00           N  
ATOM    659  H41   C    21      19.462  39.892  58.850  1.00  0.00           H  
ATOM    660  H42   C    21      19.304  39.916  57.187  1.00  0.00           H  
ATOM    661  N3    C    21      19.717  42.081  59.421  1.00  0.00           N  
ATOM    662  C2    C    21      19.777  43.374  59.665  1.00  0.00           C  
ATOM    663  O2    C    21      20.069  43.789  60.803  1.00  0.00           O  
ATOM    664  C3'   C    21      21.022  46.746  57.581  1.00  0.00           C  
ATOM    665  H3'   C    21      21.113  45.897  56.904  1.00  0.00           H  
ATOM    666  C2'   C    21      20.798  46.322  59.033  1.00  0.00           C  
ATOM    667  H2'   C    21      21.463  45.500  59.297  1.00  0.00           H  
ATOM    668  O2'   C    21      21.015  47.545  59.831  1.00  0.00           O  
ATOM    669 HO2'   C    21      21.610  48.110  59.332  1.00  0.00           H  
ATOM    670  O3'   C    21      22.186  47.594  57.453  1.00  0.00           O  
ATOM    671  P     G    22      23.601  46.906  57.104  1.00  0.00           P  
ATOM    672  OP1   G    22      24.686  47.864  57.031  1.00  0.00           O  
ATOM    673  OP2   G    22      23.323  46.107  55.915  1.00  0.00           O  
ATOM    674  O5'   G    22      23.928  45.829  58.170  1.00  0.00           O  
ATOM    675  C5'   G    22      24.227  46.155  59.499  1.00  0.00           C  
ATOM    676  H5'   G    22      23.334  46.692  59.819  1.00  0.00           H  
ATOM    677 H5''   G    22      25.152  46.729  59.546  1.00  0.00           H  
ATOM    678  C4'   G    22      24.300  44.795  60.303  1.00  0.00           C  
ATOM    679  H4'   G    22      24.396  45.017  61.366  1.00  0.00           H  
ATOM    680  O4'   G    22      23.281  43.939  59.974  1.00  0.00           O  
ATOM    681  C1'   G    22      23.654  42.516  59.999  1.00  0.00           C  
ATOM    682  H1'   G    22      23.111  41.979  60.777  1.00  0.00           H  
ATOM    683  N9    G    22      23.259  41.996  58.645  1.00  0.00           N  
ATOM    684  C8    G    22      23.078  42.773  57.558  1.00  0.00           C  
ATOM    685  H8    G    22      22.898  43.831  57.445  1.00  0.00           H  
ATOM    686  N7    G    22      22.796  42.069  56.464  1.00  0.00           N  
ATOM    687  C5    G    22      22.797  40.795  56.949  1.00  0.00           C  
ATOM    688  C6    G    22      22.462  39.572  56.246  1.00  0.00           C  
ATOM    689  O6    G    22      22.070  39.364  55.101  1.00  0.00           O  
ATOM    690  N1    G    22      22.590  38.504  57.060  1.00  0.00           N  
ATOM    691  H1    G    22      22.380  37.622  56.616  1.00  0.00           H  
ATOM    692  C2    G    22      23.107  38.534  58.322  1.00  0.00           C  
ATOM    693  N2    G    22      23.299  37.382  58.942  1.00  0.00           N  
ATOM    694  H21   G    22      23.098  36.557  58.395  1.00  0.00           H  
ATOM    695  H22   G    22      23.646  37.348  59.890  1.00  0.00           H  
ATOM    696  N3    G    22      23.512  39.613  58.979  1.00  0.00           N  
ATOM    697  C4    G    22      23.194  40.729  58.267  1.00  0.00           C  
ATOM    698  C3'   G    22      25.490  43.949  59.749  1.00  0.00           C  
ATOM    699  H3'   G    22      25.457  43.986  58.660  1.00  0.00           H  
ATOM    700  C2'   G    22      25.121  42.566  60.368  1.00  0.00           C  
ATOM    701  H2'   G    22      25.643  41.720  59.921  1.00  0.00           H  
ATOM    702  O2'   G    22      25.125  42.431  61.706  1.00  0.00           O  
ATOM    703 HO2'   G    22      25.678  43.171  61.966  1.00  0.00           H  
ATOM    704  O3'   G    22      26.788  44.270  60.211  1.00  0.00           O  
ATOM    705  P     U    23      28.124  43.968  59.264  1.00  0.00           P  
ATOM    706  OP1   U    23      29.236  44.565  59.961  1.00  0.00           O  
ATOM    707  OP2   U    23      27.821  44.216  57.871  1.00  0.00           O  
ATOM    708  O5'   U    23      28.387  42.466  59.302  1.00  0.00           O  
ATOM    709  C5'   U    23      28.678  41.813  60.505  1.00  0.00           C  
ATOM    710  H5'   U    23      27.919  42.051  61.250  1.00  0.00           H  
ATOM    711 H5''   U    23      29.700  42.066  60.788  1.00  0.00           H  
ATOM    712  C4'   U    23      28.551  40.323  60.401  1.00  0.00           C  
ATOM    713  H4'   U    23      28.991  40.027  61.353  1.00  0.00           H  
ATOM    714  O4'   U    23      27.281  39.699  60.235  1.00  0.00           O  
ATOM    715  C1'   U    23      27.382  38.432  59.506  1.00  0.00           C  
ATOM    716  H1'   U    23      27.127  37.590  60.150  1.00  0.00           H  
ATOM    717  N1    U    23      26.664  38.421  58.157  1.00  0.00           N  
ATOM    718  C6    U    23      26.514  39.613  57.404  1.00  0.00           C  
ATOM    719  H6    U    23      26.967  40.552  57.688  1.00  0.00           H  
ATOM    720  C5    U    23      26.002  39.494  56.132  1.00  0.00           C  
ATOM    721  H5    U    23      25.941  40.367  55.499  1.00  0.00           H  
ATOM    722  C4    U    23      25.529  38.258  55.603  1.00  0.00           C  
ATOM    723  O4    U    23      24.890  38.096  54.567  1.00  0.00           O  
ATOM    724  N3    U    23      25.847  37.175  56.342  1.00  0.00           N  
ATOM    725  H3    U    23      25.438  36.320  55.991  1.00  0.00           H  
ATOM    726  C2    U    23      26.255  37.236  57.653  1.00  0.00           C  
ATOM    727  O2    U    23      26.430  36.175  58.252  1.00  0.00           O  
ATOM    728  C3'   U    23      29.403  39.727  59.322  1.00  0.00           C  
ATOM    729  H3'   U    23      29.179  40.293  58.418  1.00  0.00           H  
ATOM    730  C2'   U    23      28.943  38.253  59.226  1.00  0.00           C  
ATOM    731  H2'   U    23      29.070  37.799  58.244  1.00  0.00           H  
ATOM    732  O2'   U    23      29.463  37.531  60.412  1.00  0.00           O  
ATOM    733 HO2'   U    23      30.380  37.815  60.389  1.00  0.00           H  
ATOM    734  O3'   U    23      30.710  39.641  59.707  1.00  0.00           O  
ATOM    735  P     C    24      31.837  40.034  58.665  1.00  0.00           P  
ATOM    736  OP1   C    24      33.186  39.686  59.299  1.00  0.00           O  
ATOM    737  OP2   C    24      31.703  41.396  58.152  1.00  0.00           O  
ATOM    738  O5'   C    24      31.551  38.941  57.570  1.00  0.00           O  
ATOM    739  C5'   C    24      31.932  37.584  57.688  1.00  0.00           C  
ATOM    740  H5'   C    24      31.597  37.153  58.632  1.00  0.00           H  
ATOM    741 H5''   C    24      33.014  37.570  57.823  1.00  0.00           H  
ATOM    742  C4'   C    24      31.579  36.862  56.435  1.00  0.00           C  
ATOM    743  H4'   C    24      31.710  35.819  56.722  1.00  0.00           H  
ATOM    744  O4'   C    24      30.215  37.004  56.045  1.00  0.00           O  
ATOM    745  C1'   C    24      30.241  36.875  54.620  1.00  0.00           C  
ATOM    746  H1'   C    24      29.654  36.017  54.294  1.00  0.00           H  
ATOM    747  N1    C    24      29.532  38.047  54.028  1.00  0.00           N  
ATOM    748  C6    C    24      29.504  39.253  54.677  1.00  0.00           C  
ATOM    749  H6    C    24      29.986  39.458  55.622  1.00  0.00           H  
ATOM    750  C5    C    24      28.893  40.275  54.017  1.00  0.00           C  
ATOM    751  H5    C    24      28.951  41.223  54.531  1.00  0.00           H  
ATOM    752  C4    C    24      28.124  39.963  52.806  1.00  0.00           C  
ATOM    753  N4    C    24      27.512  40.940  52.187  1.00  0.00           N  
ATOM    754  H41   C    24      27.741  41.897  52.416  1.00  0.00           H  
ATOM    755  H42   C    24      27.051  40.670  51.330  1.00  0.00           H  
ATOM    756  N3    C    24      28.204  38.801  52.220  1.00  0.00           N  
ATOM    757  C2    C    24      28.923  37.837  52.760  1.00  0.00           C  
ATOM    758  O2    C    24      29.031  36.862  52.008  1.00  0.00           O  
ATOM    759  C3'   C    24      32.477  37.139  55.262  1.00  0.00           C  
ATOM    760  H3'   C    24      32.598  38.222  55.243  1.00  0.00           H  
ATOM    761  C2'   C    24      31.649  36.751  54.028  1.00  0.00           C  
ATOM    762  H2'   C    24      31.825  37.488  53.245  1.00  0.00           H  
ATOM    763  O2'   C    24      31.852  35.370  53.584  1.00  0.00           O  
ATOM    764 HO2'   C    24      32.675  35.315  53.093  1.00  0.00           H  
ATOM    765  O3'   C    24      33.737  36.518  55.436  1.00  0.00           O  
ATOM    766  P     U    25      35.018  37.209  54.881  1.00  0.00           P  
ATOM    767  OP1   U    25      36.141  36.497  55.527  1.00  0.00           O  
ATOM    768  OP2   U    25      35.016  38.683  54.965  1.00  0.00           O  
ATOM    769  O5'   U    25      34.976  36.682  53.385  1.00  0.00           O  
ATOM    770  C5'   U    25      35.532  35.524  52.847  1.00  0.00           C  
ATOM    771  H5'   U    25      35.239  34.635  53.405  1.00  0.00           H  
ATOM    772 H5''   U    25      36.621  35.469  52.825  1.00  0.00           H  
ATOM    773  C4'   U    25      34.969  35.365  51.449  1.00  0.00           C  
ATOM    774  H4'   U    25      35.330  34.395  51.105  1.00  0.00           H  
ATOM    775  O4'   U    25      33.519  35.497  51.476  1.00  0.00           O  
ATOM    776  C1'   U    25      33.163  36.234  50.375  1.00  0.00           C  
ATOM    777  H1'   U    25      32.474  35.592  49.827  1.00  0.00           H  
ATOM    778  N1    U    25      32.451  37.530  50.578  1.00  0.00           N  
ATOM    779  C6    U    25      32.927  38.515  51.423  1.00  0.00           C  
ATOM    780  H6    U    25      33.864  38.393  51.945  1.00  0.00           H  
ATOM    781  C5    U    25      32.221  39.702  51.506  1.00  0.00           C  
ATOM    782  H5    U    25      32.627  40.446  52.175  1.00  0.00           H  
ATOM    783  C4    U    25      31.022  39.928  50.783  1.00  0.00           C  
ATOM    784  O4    U    25      30.352  41.008  50.816  1.00  0.00           O  
ATOM    785  N3    U    25      30.682  38.966  49.908  1.00  0.00           N  
ATOM    786  H3    U    25      29.860  39.207  49.373  1.00  0.00           H  
ATOM    787  C2    U    25      31.294  37.716  49.812  1.00  0.00           C  
ATOM    788  O2    U    25      30.884  36.803  49.084  1.00  0.00           O  
ATOM    789  C3'   U    25      35.538  36.483  50.519  1.00  0.00           C  
ATOM    790  H3'   U    25      35.539  37.397  51.114  1.00  0.00           H  
ATOM    791  C2'   U    25      34.453  36.439  49.472  1.00  0.00           C  
ATOM    792  H2'   U    25      34.331  37.356  48.895  1.00  0.00           H  
ATOM    793  O2'   U    25      34.504  35.236  48.684  1.00  0.00           O  
ATOM    794 HO2'   U    25      35.236  35.260  48.064  1.00  0.00           H  
ATOM    795  O3'   U    25      36.800  36.195  50.007  1.00  0.00           O  
ATOM    796  P     U    26      37.661  37.271  49.250  1.00  0.00           P  
ATOM    797  OP1   U    26      39.026  36.629  49.186  1.00  0.00           O  
ATOM    798  OP2   U    26      37.436  38.557  49.956  1.00  0.00           O  
ATOM    799  O5'   U    26      36.978  37.446  47.732  1.00  0.00           O  
ATOM    800  C5'   U    26      36.924  36.403  46.805  1.00  0.00           C  
ATOM    801  H5'   U    26      36.750  35.457  47.317  1.00  0.00           H  
ATOM    802 H5''   U    26      37.865  36.183  46.300  1.00  0.00           H  
ATOM    803  C4'   U    26      35.906  36.659  45.696  1.00  0.00           C  
ATOM    804  H4'   U    26      35.836  35.787  45.046  1.00  0.00           H  
ATOM    805  O4'   U    26      34.636  36.969  46.281  1.00  0.00           O  
ATOM    806  C1'   U    26      33.957  38.026  45.626  1.00  0.00           C  
ATOM    807  H1'   U    26      33.124  37.482  45.180  1.00  0.00           H  
ATOM    808  N1    U    26      33.567  39.112  46.511  1.00  0.00           N  
ATOM    809  C6    U    26      34.317  39.530  47.560  1.00  0.00           C  
ATOM    810  H6    U    26      35.325  39.177  47.720  1.00  0.00           H  
ATOM    811  C5    U    26      33.932  40.496  48.359  1.00  0.00           C  
ATOM    812  H5    U    26      34.573  40.924  49.116  1.00  0.00           H  
ATOM    813  C4    U    26      32.589  41.091  48.324  1.00  0.00           C  
ATOM    814  O4    U    26      32.221  42.063  48.989  1.00  0.00           O  
ATOM    815  N3    U    26      31.848  40.647  47.281  1.00  0.00           N  
ATOM    816  H3    U    26      30.975  41.130  47.123  1.00  0.00           H  
ATOM    817  C2    U    26      32.255  39.633  46.415  1.00  0.00           C  
ATOM    818  O2    U    26      31.484  39.265  45.566  1.00  0.00           O  
ATOM    819  C3'   U    26      36.256  37.834  44.832  1.00  0.00           C  
ATOM    820  H3'   U    26      36.824  38.513  45.468  1.00  0.00           H  
ATOM    821  C2'   U    26      34.875  38.446  44.459  1.00  0.00           C  
ATOM    822  H2'   U    26      34.856  39.531  44.353  1.00  0.00           H  
ATOM    823  O2'   U    26      34.325  37.771  43.345  1.00  0.00           O  
ATOM    824 HO2'   U    26      35.011  37.378  42.800  1.00  0.00           H  
ATOM    825  O3'   U    26      36.870  37.366  43.680  1.00  0.00           O  
ATOM    826  P     A    27      37.772  38.351  42.757  1.00  0.00           P  
ATOM    827  OP1   A    27      38.685  37.514  41.929  1.00  0.00           O  
ATOM    828  OP2   A    27      38.230  39.441  43.581  1.00  0.00           O  
ATOM    829  O5'   A    27      36.779  39.075  41.715  1.00  0.00           O  
ATOM    830  C5'   A    27      36.371  38.376  40.550  1.00  0.00           C  
ATOM    831  H5'   A    27      35.937  37.407  40.797  1.00  0.00           H  
ATOM    832 H5''   A    27      37.249  38.192  39.931  1.00  0.00           H  
ATOM    833  C4'   A    27      35.367  39.169  39.623  1.00  0.00           C  
ATOM    834  H4'   A    27      35.184  38.521  38.766  1.00  0.00           H  
ATOM    835  O4'   A    27      34.108  39.494  40.121  1.00  0.00           O  
ATOM    836  C1'   A    27      33.741  40.810  39.809  1.00  0.00           C  
ATOM    837  H1'   A    27      32.788  40.780  39.281  1.00  0.00           H  
ATOM    838  N9    A    27      33.664  41.626  41.045  1.00  0.00           N  
ATOM    839  C8    A    27      33.535  41.104  42.378  1.00  0.00           C  
ATOM    840  H8    A    27      33.919  40.117  42.588  1.00  0.00           H  
ATOM    841  N7    A    27      33.284  42.016  43.335  1.00  0.00           N  
ATOM    842  C5    A    27      33.031  43.144  42.585  1.00  0.00           C  
ATOM    843  C6    A    27      32.597  44.466  42.909  1.00  0.00           C  
ATOM    844  N6    A    27      32.611  44.873  44.167  1.00  0.00           N  
ATOM    845  H61   A    27      32.987  44.187  44.806  1.00  0.00           H  
ATOM    846  H62   A    27      32.441  45.834  44.425  1.00  0.00           H  
ATOM    847  N1    A    27      32.488  45.424  41.975  1.00  0.00           N  
ATOM    848  C2    A    27      32.701  45.085  40.714  1.00  0.00           C  
ATOM    849  H2    A    27      32.357  45.840  40.023  1.00  0.00           H  
ATOM    850  N3    A    27      33.009  43.932  40.246  1.00  0.00           N  
ATOM    851  C4    A    27      33.217  42.954  41.163  1.00  0.00           C  
ATOM    852  C3'   A    27      35.947  40.460  39.262  1.00  0.00           C  
ATOM    853  H3'   A    27      36.321  40.898  40.188  1.00  0.00           H  
ATOM    854  C2'   A    27      34.744  41.227  38.858  1.00  0.00           C  
ATOM    855  H2'   A    27      34.816  42.312  38.925  1.00  0.00           H  
ATOM    856  O2'   A    27      34.265  40.905  37.507  1.00  0.00           O  
ATOM    857 HO2'   A    27      35.019  40.541  37.036  1.00  0.00           H  
ATOM    858  O3'   A    27      36.800  40.201  38.209  1.00  0.00           O  
ATOM    859  P     C    28      38.111  41.079  38.085  1.00  0.00           P  
ATOM    860  OP1   C    28      38.610  40.984  36.700  1.00  0.00           O  
ATOM    861  OP2   C    28      39.000  40.657  39.179  1.00  0.00           O  
ATOM    862  O5'   C    28      37.699  42.645  38.256  1.00  0.00           O  
ATOM    863  C5'   C    28      36.953  43.416  37.343  1.00  0.00           C  
ATOM    864  H5'   C    28      35.939  43.016  37.349  1.00  0.00           H  
ATOM    865 H5''   C    28      37.413  43.352  36.357  1.00  0.00           H  
ATOM    866  C4'   C    28      36.846  44.930  37.771  1.00  0.00           C  
ATOM    867  H4'   C    28      36.541  45.501  36.894  1.00  0.00           H  
ATOM    868  O4'   C    28      35.904  45.112  38.760  1.00  0.00           O  
ATOM    869  C1'   C    28      36.232  46.145  39.710  1.00  0.00           C  
ATOM    870  H1'   C    28      35.479  46.930  39.787  1.00  0.00           H  
ATOM    871  N1    C    28      36.385  45.531  41.128  1.00  0.00           N  
ATOM    872  C6    C    28      36.429  44.150  41.390  1.00  0.00           C  
ATOM    873  H6    C    28      36.429  43.479  40.544  1.00  0.00           H  
ATOM    874  C5    C    28      36.677  43.677  42.643  1.00  0.00           C  
ATOM    875  H5    C    28      36.714  42.602  42.738  1.00  0.00           H  
ATOM    876  C4    C    28      36.663  44.658  43.645  1.00  0.00           C  
ATOM    877  N4    C    28      36.678  44.346  44.941  1.00  0.00           N  
ATOM    878  H41   C    28      36.617  43.391  45.265  1.00  0.00           H  
ATOM    879  H42   C    28      36.671  45.109  45.604  1.00  0.00           H  
ATOM    880  N3    C    28      36.599  45.981  43.422  1.00  0.00           N  
ATOM    881  C2    C    28      36.469  46.440  42.184  1.00  0.00           C  
ATOM    882  O2    C    28      36.314  47.626  41.985  1.00  0.00           O  
ATOM    883  C3'   C    28      38.167  45.555  38.299  1.00  0.00           C  
ATOM    884  H3'   C    28      38.565  44.718  38.873  1.00  0.00           H  
ATOM    885  C2'   C    28      37.621  46.667  39.216  1.00  0.00           C  
ATOM    886  H2'   C    28      38.338  46.956  39.984  1.00  0.00           H  
ATOM    887  O2'   C    28      37.437  47.823  38.502  1.00  0.00           O  
ATOM    888 HO2'   C    28      37.305  48.538  39.129  1.00  0.00           H  
ATOM    889  O3'   C    28      38.992  45.881  37.254  1.00  0.00           O  
ATOM    890  P     A    29      40.581  45.844  37.300  1.00  0.00           P  
ATOM    891  OP1   A    29      40.977  46.128  35.925  1.00  0.00           O  
ATOM    892  OP2   A    29      40.956  44.566  37.917  1.00  0.00           O  
ATOM    893  O5'   A    29      40.892  47.124  38.231  1.00  0.00           O  
ATOM    894  C5'   A    29      40.917  48.416  37.733  1.00  0.00           C  
ATOM    895  H5'   A    29      40.032  48.494  37.100  1.00  0.00           H  
ATOM    896 H5''   A    29      41.825  48.676  37.189  1.00  0.00           H  
ATOM    897  C4'   A    29      40.701  49.513  38.761  1.00  0.00           C  
ATOM    898  H4'   A    29      40.475  50.454  38.261  1.00  0.00           H  
ATOM    899  O4'   A    29      39.745  49.059  39.729  1.00  0.00           O  
ATOM    900  C1'   A    29      39.959  49.624  41.007  1.00  0.00           C  
ATOM    901  H1'   A    29      39.250  50.439  41.152  1.00  0.00           H  
ATOM    902  N9    A    29      39.932  48.574  42.021  1.00  0.00           N  
ATOM    903  C8    A    29      40.102  47.243  41.793  1.00  0.00           C  
ATOM    904  H8    A    29      40.401  46.853  40.831  1.00  0.00           H  
ATOM    905  N7    A    29      39.860  46.540  42.861  1.00  0.00           N  
ATOM    906  C5    A    29      39.472  47.452  43.851  1.00  0.00           C  
ATOM    907  C6    A    29      39.113  47.449  45.220  1.00  0.00           C  
ATOM    908  N6    A    29      39.099  46.370  46.046  1.00  0.00           N  
ATOM    909  H61   A    29      39.293  45.484  45.601  1.00  0.00           H  
ATOM    910  H62   A    29      38.973  46.484  47.042  1.00  0.00           H  
ATOM    911  N1    A    29      38.938  48.576  45.868  1.00  0.00           N  
ATOM    912  C2    A    29      39.122  49.748  45.261  1.00  0.00           C  
ATOM    913  H2    A    29      38.947  50.581  45.926  1.00  0.00           H  
ATOM    914  N3    A    29      39.638  49.884  44.027  1.00  0.00           N  
ATOM    915  C4    A    29      39.642  48.717  43.338  1.00  0.00           C  
ATOM    916  C3'   A    29      41.935  49.600  39.623  1.00  0.00           C  
ATOM    917  H3'   A    29      42.308  48.612  39.895  1.00  0.00           H  
ATOM    918  C2'   A    29      41.369  50.270  40.877  1.00  0.00           C  
ATOM    919  H2'   A    29      42.060  49.959  41.659  1.00  0.00           H  
ATOM    920  O2'   A    29      41.353  51.743  40.632  1.00  0.00           O  
ATOM    921 HO2'   A    29      42.046  51.987  40.014  1.00  0.00           H  
ATOM    922  O3'   A    29      42.971  50.294  38.918  1.00  0.00           O  
ATOM    923  P     C    30      44.485  50.221  39.400  1.00  0.00           P  
ATOM    924  OP1   C    30      45.384  51.114  38.660  1.00  0.00           O  
ATOM    925  OP2   C    30      44.737  48.743  39.332  1.00  0.00           O  
ATOM    926  O5'   C    30      44.582  50.555  40.881  1.00  0.00           O  
ATOM    927  C5'   C    30      44.712  51.892  41.326  1.00  0.00           C  
ATOM    928  H5'   C    30      43.980  52.502  40.796  1.00  0.00           H  
ATOM    929 H5''   C    30      45.680  52.278  41.007  1.00  0.00           H  
ATOM    930  C4'   C    30      44.562  52.166  42.826  1.00  0.00           C  
ATOM    931  H4'   C    30      44.697  53.246  42.877  1.00  0.00           H  
ATOM    932  O4'   C    30      43.319  51.605  43.220  1.00  0.00           O  
ATOM    933  C1'   C    30      43.389  51.284  44.647  1.00  0.00           C  
ATOM    934  H1'   C    30      42.850  52.048  45.207  1.00  0.00           H  
ATOM    935  N1    C    30      42.943  49.858  44.974  1.00  0.00           N  
ATOM    936  C6    C    30      43.281  48.842  44.143  1.00  0.00           C  
ATOM    937  H6    C    30      43.928  49.053  43.304  1.00  0.00           H  
ATOM    938  C5    C    30      43.051  47.572  44.515  1.00  0.00           C  
ATOM    939  H5    C    30      43.440  46.750  43.933  1.00  0.00           H  
ATOM    940  C4    C    30      42.381  47.380  45.712  1.00  0.00           C  
ATOM    941  N4    C    30      42.148  46.126  46.062  1.00  0.00           N  
ATOM    942  H41   C    30      41.584  45.896  46.868  1.00  0.00           H  
ATOM    943  H42   C    30      42.407  45.375  45.439  1.00  0.00           H  
ATOM    944  N3    C    30      42.074  48.301  46.583  1.00  0.00           N  
ATOM    945  C2    C    30      42.362  49.542  46.214  1.00  0.00           C  
ATOM    946  O2    C    30      42.056  50.458  47.039  1.00  0.00           O  
ATOM    947  C3'   C    30      45.542  51.365  43.719  1.00  0.00           C  
ATOM    948  H3'   C    30      45.552  50.320  43.407  1.00  0.00           H  
ATOM    949  C2'   C    30      44.854  51.471  45.008  1.00  0.00           C  
ATOM    950  H2'   C    30      45.161  50.646  45.651  1.00  0.00           H  
ATOM    951  O2'   C    30      45.082  52.637  45.789  1.00  0.00           O  
ATOM    952 HO2'   C    30      45.490  52.387  46.621  1.00  0.00           H  
ATOM    953  O3'   C    30      46.856  51.779  43.754  1.00  0.00           O  
ATOM    954  P     C    31      48.056  50.869  44.134  1.00  0.00           P  
ATOM    955  OP1   C    31      49.326  51.562  43.647  1.00  0.00           O  
ATOM    956  OP2   C    31      47.796  49.475  43.584  1.00  0.00           O  
ATOM    957  O5'   C    31      48.067  50.674  45.694  1.00  0.00           O  
ATOM    958  C5'   C    31      48.325  51.772  46.585  1.00  0.00           C  
ATOM    959  H5'   C    31      47.911  52.705  46.202  1.00  0.00           H  
ATOM    960 H5''   C    31      49.400  51.942  46.646  1.00  0.00           H  
ATOM    961  C4'   C    31      47.698  51.448  47.892  1.00  0.00           C  
ATOM    962  H4'   C    31      47.419  52.404  48.334  1.00  0.00           H  
ATOM    963  O4'   C    31      46.418  50.798  47.724  1.00  0.00           O  
ATOM    964  C1'   C    31      46.075  49.968  48.832  1.00  0.00           C  
ATOM    965  H1'   C    31      45.224  50.407  49.353  1.00  0.00           H  
ATOM    966  N1    C    31      45.805  48.570  48.431  1.00  0.00           N  
ATOM    967  C6    C    31      45.911  48.093  47.134  1.00  0.00           C  
ATOM    968  H6    C    31      46.366  48.712  46.375  1.00  0.00           H  
ATOM    969  C5    C    31      45.448  46.834  46.884  1.00  0.00           C  
ATOM    970  H5    C    31      45.512  46.487  45.863  1.00  0.00           H  
ATOM    971  C4    C    31      44.889  46.084  47.940  1.00  0.00           C  
ATOM    972  N4    C    31      44.604  44.863  47.767  1.00  0.00           N  
ATOM    973  H41   C    31      44.871  44.462  46.879  1.00  0.00           H  
ATOM    974  H42   C    31      44.196  44.329  48.521  1.00  0.00           H  
ATOM    975  N3    C    31      44.800  46.490  49.183  1.00  0.00           N  
ATOM    976  C2    C    31      45.273  47.746  49.407  1.00  0.00           C  
ATOM    977  O2    C    31      45.248  48.084  50.577  1.00  0.00           O  
ATOM    978  C3'   C    31      48.451  50.570  48.883  1.00  0.00           C  
ATOM    979  H3'   C    31      48.896  49.814  48.235  1.00  0.00           H  
ATOM    980  C2'   C    31      47.280  50.187  49.781  1.00  0.00           C  
ATOM    981  H2'   C    31      47.486  49.258  50.314  1.00  0.00           H  
ATOM    982  O2'   C    31      46.955  51.188  50.737  1.00  0.00           O  
ATOM    983 HO2'   C    31      47.720  51.765  50.800  1.00  0.00           H  
ATOM    984  O3'   C    31      49.472  51.269  49.533  1.00  0.00           O  
ATOM    985  P     G    32      50.768  50.480  49.949  1.00  0.00           P  
ATOM    986  OP1   G    32      51.775  51.480  50.484  1.00  0.00           O  
ATOM    987  OP2   G    32      51.230  49.515  48.903  1.00  0.00           O  
ATOM    988  O5'   G    32      50.261  49.633  51.161  1.00  0.00           O  
ATOM    989  C5'   G    32      50.067  50.186  52.449  1.00  0.00           C  
ATOM    990  H5'   G    32      49.202  50.833  52.308  1.00  0.00           H  
ATOM    991 H5''   G    32      50.856  50.809  52.871  1.00  0.00           H  
ATOM    992  C4'   G    32      49.833  49.103  53.496  1.00  0.00           C  
ATOM    993  H4'   G    32      49.776  49.464  54.523  1.00  0.00           H  
ATOM    994  O4'   G    32      48.663  48.453  53.144  1.00  0.00           O  
ATOM    995  C1'   G    32      48.707  47.081  53.484  1.00  0.00           C  
ATOM    996  H1'   G    32      47.935  46.789  54.196  1.00  0.00           H  
ATOM    997  N9    G    32      48.586  46.232  52.267  1.00  0.00           N  
ATOM    998  C8    G    32      48.652  46.601  50.937  1.00  0.00           C  
ATOM    999  H8    G    32      48.996  47.590  50.673  1.00  0.00           H  
ATOM   1000  N7    G    32      48.308  45.648  50.102  1.00  0.00           N  
ATOM   1001  C5    G    32      47.976  44.593  50.957  1.00  0.00           C  
ATOM   1002  C6    G    32      47.559  43.270  50.689  1.00  0.00           C  
ATOM   1003  O6    G    32      47.293  42.785  49.618  1.00  0.00           O  
ATOM   1004  N1    G    32      47.514  42.424  51.846  1.00  0.00           N  
ATOM   1005  H1    G    32      47.193  41.470  51.759  1.00  0.00           H  
ATOM   1006  C2    G    32      47.716  42.919  53.064  1.00  0.00           C  
ATOM   1007  N2    G    32      47.613  42.083  54.063  1.00  0.00           N  
ATOM   1008  H21   G    32      47.930  42.362  54.980  1.00  0.00           H  
ATOM   1009  H22   G    32      47.491  41.114  53.804  1.00  0.00           H  
ATOM   1010  N3    G    32      48.026  44.158  53.346  1.00  0.00           N  
ATOM   1011  C4    G    32      48.189  44.928  52.264  1.00  0.00           C  
ATOM   1012  C3'   G    32      50.908  47.986  53.462  1.00  0.00           C  
ATOM   1013  H3'   G    32      51.035  47.720  52.413  1.00  0.00           H  
ATOM   1014  C2'   G    32      50.069  46.809  54.160  1.00  0.00           C  
ATOM   1015  H2'   G    32      50.488  45.817  53.990  1.00  0.00           H  
ATOM   1016  O2'   G    32      49.951  46.985  55.590  1.00  0.00           O  
ATOM   1017 HO2'   G    32      49.504  46.262  56.036  1.00  0.00           H  
ATOM   1018  O3'   G    32      52.132  48.225  54.177  1.00  0.00           O  
ATOM   1019  P     U    33      53.443  47.464  53.637  1.00  0.00           P  
ATOM   1020  OP1   U    33      54.495  48.033  54.525  1.00  0.00           O  
ATOM   1021  OP2   U    33      53.515  47.798  52.191  1.00  0.00           O  
ATOM   1022  O5'   U    33      53.295  45.864  53.884  1.00  0.00           O  
ATOM   1023  C5'   U    33      53.151  45.304  55.154  1.00  0.00           C  
ATOM   1024  H5'   U    33      52.453  45.775  55.846  1.00  0.00           H  
ATOM   1025 H5''   U    33      54.139  45.408  55.604  1.00  0.00           H  
ATOM   1026  C4'   U    33      52.826  43.854  55.029  1.00  0.00           C  
ATOM   1027  H4'   U    33      52.923  43.462  56.042  1.00  0.00           H  
ATOM   1028  O4'   U    33      51.480  43.716  54.585  1.00  0.00           O  
ATOM   1029  C1'   U    33      51.310  42.481  53.830  1.00  0.00           C  
ATOM   1030  H1'   U    33      50.465  41.903  54.203  1.00  0.00           H  
ATOM   1031  N1    U    33      51.037  42.734  52.303  1.00  0.00           N  
ATOM   1032  C6    U    33      51.365  43.892  51.623  1.00  0.00           C  
ATOM   1033  H6    U    33      51.928  44.637  52.166  1.00  0.00           H  
ATOM   1034  C5    U    33      51.014  44.023  50.261  1.00  0.00           C  
ATOM   1035  H5    U    33      51.205  44.918  49.688  1.00  0.00           H  
ATOM   1036  C4    U    33      50.463  42.865  49.571  1.00  0.00           C  
ATOM   1037  O4    U    33      50.086  42.884  48.388  1.00  0.00           O  
ATOM   1038  N3    U    33      50.271  41.748  50.312  1.00  0.00           N  
ATOM   1039  H3    U    33      49.805  40.930  49.945  1.00  0.00           H  
ATOM   1040  C2    U    33      50.590  41.547  51.655  1.00  0.00           C  
ATOM   1041  O2    U    33      50.393  40.451  52.160  1.00  0.00           O  
ATOM   1042  C3'   U    33      53.626  42.881  54.154  1.00  0.00           C  
ATOM   1043  H3'   U    33      53.901  43.373  53.221  1.00  0.00           H  
ATOM   1044  C2'   U    33      52.576  41.750  53.965  1.00  0.00           C  
ATOM   1045  H2'   U    33      52.856  41.168  53.087  1.00  0.00           H  
ATOM   1046  O2'   U    33      52.447  40.867  55.094  1.00  0.00           O  
ATOM   1047 HO2'   U    33      52.204  40.012  54.732  1.00  0.00           H  
ATOM   1048  O3'   U    33      54.763  42.446  54.885  1.00  0.00           O  
ATOM   1049  P     G    34      55.861  41.545  54.191  1.00  0.00           P  
ATOM   1050  OP1   G    34      56.931  41.419  55.199  1.00  0.00           O  
ATOM   1051  OP2   G    34      56.301  42.170  52.922  1.00  0.00           O  
ATOM   1052  O5'   G    34      55.277  40.040  53.995  1.00  0.00           O  
ATOM   1053  C5'   G    34      55.162  39.083  55.056  1.00  0.00           C  
ATOM   1054  H5'   G    34      54.611  39.439  55.926  1.00  0.00           H  
ATOM   1055 H5''   G    34      56.151  38.770  55.392  1.00  0.00           H  
ATOM   1056  C4'   G    34      54.528  37.781  54.516  1.00  0.00           C  
ATOM   1057  H4'   G    34      54.259  37.150  55.363  1.00  0.00           H  
ATOM   1058  O4'   G    34      53.297  38.083  53.754  1.00  0.00           O  
ATOM   1059  C1'   G    34      52.937  36.861  53.160  1.00  0.00           C  
ATOM   1060  H1'   G    34      52.122  36.330  53.651  1.00  0.00           H  
ATOM   1061  N9    G    34      52.475  36.961  51.788  1.00  0.00           N  
ATOM   1062  C8    G    34      52.623  38.010  50.929  1.00  0.00           C  
ATOM   1063  H8    G    34      53.102  38.922  51.254  1.00  0.00           H  
ATOM   1064  N7    G    34      52.328  37.736  49.647  1.00  0.00           N  
ATOM   1065  C5    G    34      52.022  36.392  49.745  1.00  0.00           C  
ATOM   1066  C6    G    34      51.518  35.463  48.760  1.00  0.00           C  
ATOM   1067  O6    G    34      51.419  35.570  47.532  1.00  0.00           O  
ATOM   1068  N1    G    34      51.187  34.220  49.230  1.00  0.00           N  
ATOM   1069  H1    G    34      50.895  33.615  48.476  1.00  0.00           H  
ATOM   1070  C2    G    34      51.416  33.834  50.484  1.00  0.00           C  
ATOM   1071  N2    G    34      51.041  32.665  50.846  1.00  0.00           N  
ATOM   1072  H21   G    34      51.103  32.494  51.840  1.00  0.00           H  
ATOM   1073  H22   G    34      50.639  31.963  50.241  1.00  0.00           H  
ATOM   1074  N3    G    34      51.767  34.678  51.501  1.00  0.00           N  
ATOM   1075  C4    G    34      52.041  35.920  51.034  1.00  0.00           C  
ATOM   1076  C3'   G    34      55.307  36.863  53.639  1.00  0.00           C  
ATOM   1077  H3'   G    34      55.702  37.385  52.767  1.00  0.00           H  
ATOM   1078  C2'   G    34      54.186  35.923  53.184  1.00  0.00           C  
ATOM   1079  H2'   G    34      54.325  35.362  52.259  1.00  0.00           H  
ATOM   1080  O2'   G    34      53.986  34.909  54.183  1.00  0.00           O  
ATOM   1081 HO2'   G    34      54.610  34.201  54.006  1.00  0.00           H  
ATOM   1082  O3'   G    34      56.405  36.182  54.217  1.00  0.00           O  
ATOM   1083  P     C    35      57.337  35.137  53.413  1.00  0.00           P  
ATOM   1084  OP1   C    35      58.558  34.953  54.151  1.00  0.00           O  
ATOM   1085  OP2   C    35      57.365  35.476  51.956  1.00  0.00           O  
ATOM   1086  O5'   C    35      56.482  33.787  53.555  1.00  0.00           O  
ATOM   1087  C5'   C    35      56.362  33.211  54.795  1.00  0.00           C  
ATOM   1088  H5'   C    35      55.795  33.840  55.481  1.00  0.00           H  
ATOM   1089 H5''   C    35      57.307  33.100  55.327  1.00  0.00           H  
ATOM   1090  C4'   C    35      55.628  31.854  54.698  1.00  0.00           C  
ATOM   1091  H4'   C    35      55.466  31.493  55.714  1.00  0.00           H  
ATOM   1092  O4'   C    35      54.354  32.049  54.128  1.00  0.00           O  
ATOM   1093  C1'   C    35      53.991  30.805  53.512  1.00  0.00           C  
ATOM   1094  H1'   C    35      53.000  30.552  53.887  1.00  0.00           H  
ATOM   1095  N1    C    35      53.896  31.023  52.033  1.00  0.00           N  
ATOM   1096  C6    C    35      54.423  32.041  51.371  1.00  0.00           C  
ATOM   1097  H6    C    35      55.000  32.742  51.955  1.00  0.00           H  
ATOM   1098  C5    C    35      54.284  32.071  50.050  1.00  0.00           C  
ATOM   1099  H5    C    35      54.645  32.892  49.449  1.00  0.00           H  
ATOM   1100  C4    C    35      53.371  31.195  49.429  1.00  0.00           C  
ATOM   1101  N4    C    35      53.010  31.404  48.186  1.00  0.00           N  
ATOM   1102  H41   C    35      52.549  30.641  47.713  1.00  0.00           H  
ATOM   1103  H42   C    35      53.414  32.206  47.723  1.00  0.00           H  
ATOM   1104  N3    C    35      52.866  30.185  50.036  1.00  0.00           N  
ATOM   1105  C2    C    35      53.178  30.028  51.357  1.00  0.00           C  
ATOM   1106  O2    C    35      52.859  28.975  51.811  1.00  0.00           O  
ATOM   1107  C3'   C    35      56.287  30.726  53.893  1.00  0.00           C  
ATOM   1108  H3'   C    35      56.536  31.031  52.876  1.00  0.00           H  
ATOM   1109  C2'   C    35      55.093  29.751  53.727  1.00  0.00           C  
ATOM   1110  H2'   C    35      55.263  29.060  52.901  1.00  0.00           H  
ATOM   1111  O2'   C    35      54.888  29.117  54.999  1.00  0.00           O  
ATOM   1112 HO2'   C    35      55.730  28.800  55.335  1.00  0.00           H  
ATOM   1113  O3'   C    35      57.382  30.213  54.630  1.00  0.00           O  
ATOM   1114  P     G    36      58.619  29.604  53.794  1.00  0.00           P  
ATOM   1115  OP1   G    36      59.653  29.290  54.770  1.00  0.00           O  
ATOM   1116  OP2   G    36      58.928  30.506  52.695  1.00  0.00           O  
ATOM   1117  O5'   G    36      58.055  28.196  53.276  1.00  0.00           O  
ATOM   1118  C5'   G    36      57.812  27.213  54.217  1.00  0.00           C  
ATOM   1119  H5'   G    36      57.268  27.548  55.100  1.00  0.00           H  
ATOM   1120 H5''   G    36      58.784  26.813  54.506  1.00  0.00           H  
ATOM   1121  C4'   G    36      56.916  26.155  53.522  1.00  0.00           C  
ATOM   1122  H4'   G    36      56.684  25.368  54.239  1.00  0.00           H  
ATOM   1123  O4'   G    36      55.676  26.717  53.178  1.00  0.00           O  
ATOM   1124  C1'   G    36      55.200  26.082  52.022  1.00  0.00           C  
ATOM   1125  H1'   G    36      54.180  25.744  52.203  1.00  0.00           H  
ATOM   1126  N9    G    36      55.218  26.936  50.868  1.00  0.00           N  
ATOM   1127  C8    G    36      56.083  28.038  50.682  1.00  0.00           C  
ATOM   1128  H8    G    36      56.850  28.325  51.386  1.00  0.00           H  
ATOM   1129  N7    G    36      55.932  28.589  49.508  1.00  0.00           N  
ATOM   1130  C5    G    36      54.996  27.816  48.832  1.00  0.00           C  
ATOM   1131  C6    G    36      54.523  27.843  47.499  1.00  0.00           C  
ATOM   1132  O6    G    36      54.677  28.631  46.576  1.00  0.00           O  
ATOM   1133  N1    G    36      53.839  26.678  47.122  1.00  0.00           N  
ATOM   1134  H1    G    36      53.460  26.649  46.186  1.00  0.00           H  
ATOM   1135  C2    G    36      53.560  25.639  47.996  1.00  0.00           C  
ATOM   1136  N2    G    36      53.047  24.586  47.562  1.00  0.00           N  
ATOM   1137  H21   G    36      52.884  23.815  48.194  1.00  0.00           H  
ATOM   1138  H22   G    36      52.703  24.425  46.626  1.00  0.00           H  
ATOM   1139  N3    G    36      53.866  25.630  49.315  1.00  0.00           N  
ATOM   1140  C4    G    36      54.650  26.707  49.624  1.00  0.00           C  
ATOM   1141  C3'   G    36      57.424  25.531  52.242  1.00  0.00           C  
ATOM   1142  H3'   G    36      57.916  26.293  51.638  1.00  0.00           H  
ATOM   1143  C2'   G    36      56.105  24.929  51.750  1.00  0.00           C  
ATOM   1144  H2'   G    36      56.249  24.583  50.726  1.00  0.00           H  
ATOM   1145  O2'   G    36      55.700  23.772  52.530  1.00  0.00           O  
ATOM   1146 HO2'   G    36      54.849  23.433  52.241  1.00  0.00           H  
ATOM   1147  O3'   G    36      58.429  24.580  52.462  1.00  0.00           O  
ATOM   1148  P     G    37      59.319  24.127  51.325  1.00  0.00           P  
ATOM   1149  OP1   G    37      60.372  23.256  51.928  1.00  0.00           O  
ATOM   1150  OP2   G    37      59.713  25.252  50.517  1.00  0.00           O  
ATOM   1151  O5'   G    37      58.507  23.286  50.299  1.00  0.00           O  
ATOM   1152  C5'   G    37      58.074  21.998  50.726  1.00  0.00           C  
ATOM   1153  H5'   G    37      57.430  22.067  51.603  1.00  0.00           H  
ATOM   1154 H5''   G    37      58.934  21.411  51.047  1.00  0.00           H  
ATOM   1155  C4'   G    37      57.285  21.276  49.635  1.00  0.00           C  
ATOM   1156  H4'   G    37      56.935  20.310  49.999  1.00  0.00           H  
ATOM   1157  O4'   G    37      56.138  22.076  49.189  1.00  0.00           O  
ATOM   1158  C1'   G    37      56.039  21.906  47.805  1.00  0.00           C  
ATOM   1159  H1'   G    37      55.030  21.549  47.597  1.00  0.00           H  
ATOM   1160  N9    G    37      56.289  23.227  47.209  1.00  0.00           N  
ATOM   1161  C8    G    37      56.793  24.399  47.660  1.00  0.00           C  
ATOM   1162  H8    G    37      57.209  24.545  48.645  1.00  0.00           H  
ATOM   1163  N7    G    37      56.859  25.428  46.815  1.00  0.00           N  
ATOM   1164  C5    G    37      56.145  24.908  45.759  1.00  0.00           C  
ATOM   1165  C6    G    37      55.734  25.508  44.549  1.00  0.00           C  
ATOM   1166  O6    G    37      55.880  26.681  44.214  1.00  0.00           O  
ATOM   1167  N1    G    37      55.279  24.609  43.543  1.00  0.00           N  
ATOM   1168  H1    G    37      54.663  24.893  42.795  1.00  0.00           H  
ATOM   1169  C2    G    37      55.058  23.264  43.831  1.00  0.00           C  
ATOM   1170  N2    G    37      54.435  22.515  42.930  1.00  0.00           N  
ATOM   1171  H21   G    37      54.227  21.539  43.080  1.00  0.00           H  
ATOM   1172  H22   G    37      54.288  22.828  41.981  1.00  0.00           H  
ATOM   1173  N3    G    37      55.239  22.759  45.063  1.00  0.00           N  
ATOM   1174  C4    G    37      55.822  23.601  45.973  1.00  0.00           C  
ATOM   1175  C3'   G    37      58.216  21.124  48.417  1.00  0.00           C  
ATOM   1176  H3'   G    37      58.722  22.078  48.276  1.00  0.00           H  
ATOM   1177  C2'   G    37      57.157  20.857  47.356  1.00  0.00           C  
ATOM   1178  H2'   G    37      57.546  21.073  46.361  1.00  0.00           H  
ATOM   1179  O2'   G    37      56.585  19.555  47.387  1.00  0.00           O  
ATOM   1180 HO2'   G    37      57.318  18.942  47.475  1.00  0.00           H  
ATOM   1181  O3'   G    37      59.052  19.951  48.654  1.00  0.00           O  
ATOM   1182  P     C    38      60.355  19.634  47.776  1.00  0.00           P  
ATOM   1183  OP1   C    38      60.634  18.217  48.099  1.00  0.00           O  
ATOM   1184  OP2   C    38      61.303  20.690  48.135  1.00  0.00           O  
ATOM   1185  O5'   C    38      60.062  19.669  46.220  1.00  0.00           O  
ATOM   1186  C5'   C    38      59.308  18.678  45.497  1.00  0.00           C  
ATOM   1187  H5'   C    38      58.457  18.384  46.112  1.00  0.00           H  
ATOM   1188 H5''   C    38      59.972  17.826  45.347  1.00  0.00           H  
ATOM   1189  C4'   C    38      58.851  19.033  44.085  1.00  0.00           C  
ATOM   1190  H4'   C    38      58.242  18.254  43.626  1.00  0.00           H  
ATOM   1191  O4'   C    38      57.967  20.127  44.089  1.00  0.00           O  
ATOM   1192  C1'   C    38      58.213  20.922  42.880  1.00  0.00           C  
ATOM   1193  H1'   C    38      57.281  20.998  42.320  1.00  0.00           H  
ATOM   1194  N1    C    38      58.651  22.405  43.150  1.00  0.00           N  
ATOM   1195  C6    C    38      59.266  22.728  44.318  1.00  0.00           C  
ATOM   1196  H6    C    38      59.530  21.975  45.046  1.00  0.00           H  
ATOM   1197  C5    C    38      59.534  24.017  44.614  1.00  0.00           C  
ATOM   1198  H5    C    38      59.980  24.302  45.555  1.00  0.00           H  
ATOM   1199  C4    C    38      59.089  24.975  43.665  1.00  0.00           C  
ATOM   1200  N4    C    38      59.182  26.255  43.881  1.00  0.00           N  
ATOM   1201  H41   C    38      59.458  26.536  44.811  1.00  0.00           H  
ATOM   1202  H42   C    38      58.864  26.918  43.188  1.00  0.00           H  
ATOM   1203  N3    C    38      58.514  24.668  42.531  1.00  0.00           N  
ATOM   1204  C2    C    38      58.287  23.386  42.219  1.00  0.00           C  
ATOM   1205  O2    C    38      57.849  23.062  41.109  1.00  0.00           O  
ATOM   1206  C3'   C    38      59.941  19.397  43.118  1.00  0.00           C  
ATOM   1207  H3'   C    38      60.562  20.129  43.634  1.00  0.00           H  
ATOM   1208  C2'   C    38      59.194  20.175  42.045  1.00  0.00           C  
ATOM   1209  H2'   C    38      59.792  20.834  41.414  1.00  0.00           H  
ATOM   1210  O2'   C    38      58.502  19.352  41.105  1.00  0.00           O  
ATOM   1211 HO2'   C    38      59.026  18.558  40.974  1.00  0.00           H  
ATOM   1212  O3'   C    38      60.556  18.172  42.642  1.00  0.00           O  
ATOM   1213  P     A    39      62.148  18.241  42.411  1.00  0.00           P  
ATOM   1214  OP1   A    39      62.572  16.893  42.180  1.00  0.00           O  
ATOM   1215  OP2   A    39      62.713  18.988  43.580  1.00  0.00           O  
ATOM   1216  O5'   A    39      62.378  19.148  41.147  1.00  0.00           O  
ATOM   1217  C5'   A    39      62.000  18.679  39.873  1.00  0.00           C  
ATOM   1218  H5'   A    39      61.067  18.115  39.858  1.00  0.00           H  
ATOM   1219 H5''   A    39      62.772  17.989  39.533  1.00  0.00           H  
ATOM   1220  C4'   A    39      61.950  19.830  38.895  1.00  0.00           C  
ATOM   1221  H4'   A    39      61.485  19.483  37.973  1.00  0.00           H  
ATOM   1222  O4'   A    39      61.008  20.724  39.282  1.00  0.00           O  
ATOM   1223  C1'   A    39      61.302  21.997  38.691  1.00  0.00           C  
ATOM   1224  H1'   A    39      60.519  22.379  38.035  1.00  0.00           H  
ATOM   1225  N9    A    39      61.524  22.939  39.816  1.00  0.00           N  
ATOM   1226  C8    A    39      61.813  22.710  41.143  1.00  0.00           C  
ATOM   1227  H8    A    39      62.104  21.727  41.484  1.00  0.00           H  
ATOM   1228  N7    A    39      61.875  23.793  41.798  1.00  0.00           N  
ATOM   1229  C5    A    39      61.536  24.856  40.916  1.00  0.00           C  
ATOM   1230  C6    A    39      61.465  26.293  40.909  1.00  0.00           C  
ATOM   1231  N6    A    39      61.811  27.012  41.999  1.00  0.00           N  
ATOM   1232  H61   A    39      61.542  27.983  41.934  1.00  0.00           H  
ATOM   1233  H62   A    39      62.046  26.639  42.908  1.00  0.00           H  
ATOM   1234  N1    A    39      61.059  27.015  39.830  1.00  0.00           N  
ATOM   1235  C2    A    39      60.839  26.282  38.752  1.00  0.00           C  
ATOM   1236  H2    A    39      60.531  26.773  37.841  1.00  0.00           H  
ATOM   1237  N3    A    39      60.890  24.969  38.583  1.00  0.00           N  
ATOM   1238  C4    A    39      61.339  24.314  39.694  1.00  0.00           C  
ATOM   1239  C3'   A    39      63.211  20.636  38.594  1.00  0.00           C  
ATOM   1240  H3'   A    39      63.535  20.924  39.594  1.00  0.00           H  
ATOM   1241  C2'   A    39      62.605  21.841  37.821  1.00  0.00           C  
ATOM   1242  H2'   A    39      63.182  22.753  37.972  1.00  0.00           H  
ATOM   1243  O2'   A    39      62.186  21.491  36.524  1.00  0.00           O  
ATOM   1244 HO2'   A    39      62.500  20.628  36.243  1.00  0.00           H  
ATOM   1245  O3'   A    39      64.143  19.819  37.874  1.00  0.00           O  
ATOM   1246  P     C    40      65.720  20.152  37.764  1.00  0.00           P  
ATOM   1247  OP1   C    40      66.318  19.296  36.694  1.00  0.00           O  
ATOM   1248  OP2   C    40      66.275  20.076  39.134  1.00  0.00           O  
ATOM   1249  O5'   C    40      65.802  21.612  37.278  1.00  0.00           O  
ATOM   1250  C5'   C    40      65.715  21.970  35.919  1.00  0.00           C  
ATOM   1251  H5'   C    40      64.726  21.942  35.463  1.00  0.00           H  
ATOM   1252 H5''   C    40      66.337  21.341  35.281  1.00  0.00           H  
ATOM   1253  C4'   C    40      66.293  23.365  35.791  1.00  0.00           C  
ATOM   1254  H4'   C    40      66.252  23.615  34.731  1.00  0.00           H  
ATOM   1255  O4'   C    40      65.519  24.394  36.538  1.00  0.00           O  
ATOM   1256  C1'   C    40      66.421  25.371  37.116  1.00  0.00           C  
ATOM   1257  H1'   C    40      66.079  26.381  36.890  1.00  0.00           H  
ATOM   1258  N1    C    40      66.388  25.344  38.602  1.00  0.00           N  
ATOM   1259  C6    C    40      65.454  24.532  39.234  1.00  0.00           C  
ATOM   1260  H6    C    40      64.971  23.732  38.693  1.00  0.00           H  
ATOM   1261  C5    C    40      65.104  24.823  40.499  1.00  0.00           C  
ATOM   1262  H5    C    40      64.297  24.265  40.950  1.00  0.00           H  
ATOM   1263  C4    C    40      65.737  25.882  41.158  1.00  0.00           C  
ATOM   1264  N4    C    40      65.340  26.135  42.393  1.00  0.00           N  
ATOM   1265  H41   C    40      64.648  25.527  42.808  1.00  0.00           H  
ATOM   1266  H42   C    40      65.924  26.801  42.878  1.00  0.00           H  
ATOM   1267  N3    C    40      66.586  26.687  40.572  1.00  0.00           N  
ATOM   1268  C2    C    40      66.914  26.441  39.273  1.00  0.00           C  
ATOM   1269  O2    C    40      67.656  27.282  38.679  1.00  0.00           O  
ATOM   1270  C3'   C    40      67.749  23.502  36.476  1.00  0.00           C  
ATOM   1271  H3'   C    40      67.669  22.966  37.422  1.00  0.00           H  
ATOM   1272  C2'   C    40      67.794  25.022  36.617  1.00  0.00           C  
ATOM   1273  H2'   C    40      68.571  25.285  37.334  1.00  0.00           H  
ATOM   1274  O2'   C    40      68.118  25.655  35.416  1.00  0.00           O  
ATOM   1275 HO2'   C    40      68.453  24.980  34.823  1.00  0.00           H  
ATOM   1276  O3'   C    40      68.791  23.031  35.644  1.00  0.00           O  
ATOM   1277  P     A    41      70.079  22.537  36.301  1.00  0.00           P  
ATOM   1278  OP1   A    41      70.788  21.730  35.323  1.00  0.00           O  
ATOM   1279  OP2   A    41      69.767  21.933  37.594  1.00  0.00           O  
ATOM   1280  O5'   A    41      70.890  23.826  36.664  1.00  0.00           O  
ATOM   1281  C5'   A    41      71.543  24.689  35.775  1.00  0.00           C  
ATOM   1282  H5'   A    41      70.732  25.182  35.240  1.00  0.00           H  
ATOM   1283 H5''   A    41      72.222  24.100  35.159  1.00  0.00           H  
ATOM   1284  C4'   A    41      72.320  25.739  36.509  1.00  0.00           C  
ATOM   1285  H4'   A    41      72.959  26.284  35.814  1.00  0.00           H  
ATOM   1286  O4'   A    41      71.402  26.742  36.991  1.00  0.00           O  
ATOM   1287  C1'   A    41      71.765  27.147  38.293  1.00  0.00           C  
ATOM   1288  H1'   A    41      71.736  28.219  38.487  1.00  0.00           H  
ATOM   1289  N9    A    41      70.841  26.684  39.384  1.00  0.00           N  
ATOM   1290  C8    A    41      70.102  25.542  39.484  1.00  0.00           C  
ATOM   1291  H8    A    41      70.080  24.849  38.656  1.00  0.00           H  
ATOM   1292  N7    A    41      69.688  25.233  40.690  1.00  0.00           N  
ATOM   1293  C5    A    41      70.072  26.354  41.438  1.00  0.00           C  
ATOM   1294  C6    A    41      69.915  26.895  42.772  1.00  0.00           C  
ATOM   1295  N6    A    41      69.113  26.447  43.751  1.00  0.00           N  
ATOM   1296  H61   A    41      68.936  26.998  44.579  1.00  0.00           H  
ATOM   1297  H62   A    41      68.497  25.692  43.484  1.00  0.00           H  
ATOM   1298  N1    A    41      70.479  28.059  43.136  1.00  0.00           N  
ATOM   1299  C2    A    41      71.240  28.663  42.289  1.00  0.00           C  
ATOM   1300  H2    A    41      71.569  29.653  42.568  1.00  0.00           H  
ATOM   1301  N3    A    41      71.461  28.300  41.072  1.00  0.00           N  
ATOM   1302  C4    A    41      70.808  27.174  40.653  1.00  0.00           C  
ATOM   1303  C3'   A    41      73.158  25.232  37.740  1.00  0.00           C  
ATOM   1304  H3'   A    41      72.556  24.561  38.352  1.00  0.00           H  
ATOM   1305  C2'   A    41      73.216  26.591  38.418  1.00  0.00           C  
ATOM   1306  H2'   A    41      73.436  26.573  39.485  1.00  0.00           H  
ATOM   1307  O2'   A    41      74.121  27.491  37.767  1.00  0.00           O  
ATOM   1308 HO2'   A    41      73.889  28.349  38.130  1.00  0.00           H  
ATOM   1309  O3'   A    41      74.365  24.669  37.467  1.00  0.00           O  
ATOM   1310  P     G    42      75.144  23.934  38.590  1.00  0.00           P  
ATOM   1311  OP1   G    42      76.462  23.539  37.989  1.00  0.00           O  
ATOM   1312  OP2   G    42      74.210  22.919  39.162  1.00  0.00           O  
ATOM   1313  O5'   G    42      75.473  25.068  39.605  1.00  0.00           O  
ATOM   1314  C5'   G    42      76.469  25.997  39.284  1.00  0.00           C  
ATOM   1315  H5'   G    42      76.219  26.599  38.410  1.00  0.00           H  
ATOM   1316 H5''   G    42      77.452  25.540  39.173  1.00  0.00           H  
ATOM   1317  C4'   G    42      76.610  27.015  40.423  1.00  0.00           C  
ATOM   1318  H4'   G    42      77.302  27.811  40.146  1.00  0.00           H  
ATOM   1319  O4'   G    42      75.347  27.567  40.784  1.00  0.00           O  
ATOM   1320  C1'   G    42      75.343  27.732  42.225  1.00  0.00           C  
ATOM   1321  H1'   G    42      75.168  28.755  42.557  1.00  0.00           H  
ATOM   1322  N9    G    42      74.332  26.811  42.822  1.00  0.00           N  
ATOM   1323  C8    G    42      73.736  25.713  42.246  1.00  0.00           C  
ATOM   1324  H8    G    42      73.978  25.452  41.227  1.00  0.00           H  
ATOM   1325  N7    G    42      72.934  25.074  43.028  1.00  0.00           N  
ATOM   1326  C5    G    42      72.955  25.826  44.188  1.00  0.00           C  
ATOM   1327  C6    G    42      72.196  25.707  45.370  1.00  0.00           C  
ATOM   1328  O6    G    42      71.358  24.875  45.672  1.00  0.00           O  
ATOM   1329  N1    G    42      72.484  26.735  46.283  1.00  0.00           N  
ATOM   1330  H1    G    42      72.048  26.634  47.188  1.00  0.00           H  
ATOM   1331  C2    G    42      73.399  27.705  46.145  1.00  0.00           C  
ATOM   1332  N2    G    42      73.640  28.485  47.190  1.00  0.00           N  
ATOM   1333  H21   G    42      73.222  28.213  48.069  1.00  0.00           H  
ATOM   1334  H22   G    42      74.357  29.195  47.150  1.00  0.00           H  
ATOM   1335  N3    G    42      74.033  27.904  44.991  1.00  0.00           N  
ATOM   1336  C4    G    42      73.708  26.969  43.982  1.00  0.00           C  
ATOM   1337  C3'   G    42      77.185  26.317  41.654  1.00  0.00           C  
ATOM   1338  H3'   G    42      76.754  25.351  41.916  1.00  0.00           H  
ATOM   1339  C2'   G    42      76.655  27.246  42.749  1.00  0.00           C  
ATOM   1340  H2'   G    42      76.448  26.610  43.610  1.00  0.00           H  
ATOM   1341  O2'   G    42      77.495  28.343  42.879  1.00  0.00           O  
ATOM   1342 HO2'   G    42      77.357  28.569  43.802  1.00  0.00           H  
ATOM   1343  O3'   G    42      78.612  26.257  41.782  1.00  0.00           O  
ATOM   1344  P     G    43      79.388  24.961  42.434  1.00  0.00           P  
ATOM   1345  OP1   G    43      80.814  25.167  42.134  1.00  0.00           O  
ATOM   1346  OP2   G    43      78.703  23.722  42.009  1.00  0.00           O  
ATOM   1347  O5'   G    43      79.056  25.254  43.986  1.00  0.00           O  
ATOM   1348  C5'   G    43      79.710  26.287  44.802  1.00  0.00           C  
ATOM   1349  H5'   G    43      79.704  27.271  44.332  1.00  0.00           H  
ATOM   1350 H5''   G    43      80.734  25.959  44.977  1.00  0.00           H  
ATOM   1351  C4'   G    43      79.054  26.501  46.159  1.00  0.00           C  
ATOM   1352  H4'   G    43      79.479  27.371  46.661  1.00  0.00           H  
ATOM   1353  O4'   G    43      77.606  26.634  46.030  1.00  0.00           O  
ATOM   1354  C1'   G    43      77.017  26.278  47.283  1.00  0.00           C  
ATOM   1355  H1'   G    43      76.459  27.159  47.601  1.00  0.00           H  
ATOM   1356  N9    G    43      75.980  25.220  47.204  1.00  0.00           N  
ATOM   1357  C8    G    43      75.818  24.380  46.165  1.00  0.00           C  
ATOM   1358  H8    G    43      76.479  24.361  45.312  1.00  0.00           H  
ATOM   1359  N7    G    43      74.871  23.501  46.438  1.00  0.00           N  
ATOM   1360  C5    G    43      74.417  23.834  47.779  1.00  0.00           C  
ATOM   1361  C6    G    43      73.464  23.231  48.667  1.00  0.00           C  
ATOM   1362  O6    G    43      72.652  22.298  48.529  1.00  0.00           O  
ATOM   1363  N1    G    43      73.453  23.822  49.865  1.00  0.00           N  
ATOM   1364  H1    G    43      72.961  23.320  50.591  1.00  0.00           H  
ATOM   1365  C2    G    43      74.124  24.921  50.213  1.00  0.00           C  
ATOM   1366  N2    G    43      74.188  25.311  51.475  1.00  0.00           N  
ATOM   1367  H21   G    43      74.690  26.165  51.673  1.00  0.00           H  
ATOM   1368  H22   G    43      73.726  24.792  52.208  1.00  0.00           H  
ATOM   1369  N3    G    43      74.930  25.570  49.398  1.00  0.00           N  
ATOM   1370  C4    G    43      75.091  24.941  48.196  1.00  0.00           C  
ATOM   1371  C3'   G    43      79.164  25.297  47.130  1.00  0.00           C  
ATOM   1372  H3'   G    43      78.722  24.374  46.755  1.00  0.00           H  
ATOM   1373  C2'   G    43      78.131  25.743  48.177  1.00  0.00           C  
ATOM   1374  H2'   G    43      77.699  24.940  48.774  1.00  0.00           H  
ATOM   1375  O2'   G    43      78.438  26.823  49.085  1.00  0.00           O  
ATOM   1376 HO2'   G    43      79.348  27.128  49.088  1.00  0.00           H  
ATOM   1377  O3'   G    43      80.486  25.139  47.672  1.00  0.00           O  
ATOM   1378  P     C    44      80.828  23.678  48.267  1.00  0.00           P  
ATOM   1379  OP1   C    44      82.285  23.670  48.527  1.00  0.00           O  
ATOM   1380  OP2   C    44      80.385  22.718  47.256  1.00  0.00           O  
ATOM   1381  O5'   C    44      79.970  23.552  49.575  1.00  0.00           O  
ATOM   1382  C5'   C    44      80.332  24.529  50.610  1.00  0.00           C  
ATOM   1383  H5'   C    44      80.359  25.556  50.248  1.00  0.00           H  
ATOM   1384 H5''   C    44      81.362  24.265  50.850  1.00  0.00           H  
ATOM   1385  C4'   C    44      79.416  24.441  51.825  1.00  0.00           C  
ATOM   1386  H4'   C    44      79.782  25.177  52.541  1.00  0.00           H  
ATOM   1387  O4'   C    44      78.056  24.668  51.641  1.00  0.00           O  
ATOM   1388  C1'   C    44      77.284  23.879  52.587  1.00  0.00           C  
ATOM   1389  H1'   C    44      76.606  24.403  53.261  1.00  0.00           H  
ATOM   1390  N1    C    44      76.569  22.817  51.730  1.00  0.00           N  
ATOM   1391  C6    C    44      76.802  22.550  50.416  1.00  0.00           C  
ATOM   1392  H6    C    44      77.536  23.133  49.879  1.00  0.00           H  
ATOM   1393  C5    C    44      76.088  21.649  49.725  1.00  0.00           C  
ATOM   1394  H5    C    44      76.375  21.471  48.699  1.00  0.00           H  
ATOM   1395  C4    C    44      75.159  20.969  50.477  1.00  0.00           C  
ATOM   1396  N4    C    44      74.561  19.965  49.795  1.00  0.00           N  
ATOM   1397  H41   C    44      73.882  19.336  50.199  1.00  0.00           H  
ATOM   1398  H42   C    44      75.129  19.650  49.021  1.00  0.00           H  
ATOM   1399  N3    C    44      74.759  21.282  51.674  1.00  0.00           N  
ATOM   1400  C2    C    44      75.504  22.201  52.348  1.00  0.00           C  
ATOM   1401  O2    C    44      75.300  22.394  53.523  1.00  0.00           O  
ATOM   1402  C3'   C    44      79.446  23.094  52.502  1.00  0.00           C  
ATOM   1403  H3'   C    44      79.202  22.335  51.760  1.00  0.00           H  
ATOM   1404  C2'   C    44      78.285  23.215  53.491  1.00  0.00           C  
ATOM   1405  H2'   C    44      78.069  22.174  53.731  1.00  0.00           H  
ATOM   1406  O2'   C    44      78.577  24.126  54.507  1.00  0.00           O  
ATOM   1407 HO2'   C    44      79.484  24.009  54.798  1.00  0.00           H  
ATOM   1408  O3'   C    44      80.659  22.836  53.155  1.00  0.00           O  
ATOM   1409  P     A    45      81.055  21.359  53.674  1.00  0.00           P  
ATOM   1410  OP1   A    45      79.891  20.562  53.554  1.00  0.00           O  
ATOM   1411  OP2   A    45      81.747  21.452  54.994  1.00  0.00           O  
ATOM   1412  O5'   A    45      82.140  20.931  52.596  1.00  0.00           O  
ATOM   1413  C5'   A    45      81.847  20.821  51.218  1.00  0.00           C  
ATOM   1414  H5'   A    45      81.684  21.827  50.830  1.00  0.00           H  
ATOM   1415 H5''   A    45      80.881  20.327  51.114  1.00  0.00           H  
ATOM   1416  C4'   A    45      82.931  20.021  50.427  1.00  0.00           C  
ATOM   1417  H4'   A    45      82.743  20.032  49.353  1.00  0.00           H  
ATOM   1418  O4'   A    45      84.300  20.231  50.736  1.00  0.00           O  
ATOM   1419  C1'   A    45      84.936  18.949  50.947  1.00  0.00           C  
ATOM   1420  H1'   A    45      85.847  18.807  50.365  1.00  0.00           H  
ATOM   1421  N9    A    45      85.265  18.660  52.368  1.00  0.00           N  
ATOM   1422  C8    A    45      85.005  19.448  53.482  1.00  0.00           C  
ATOM   1423  H8    A    45      84.584  20.437  53.375  1.00  0.00           H  
ATOM   1424  N7    A    45      85.248  18.909  54.656  1.00  0.00           N  
ATOM   1425  C5    A    45      85.826  17.664  54.248  1.00  0.00           C  
ATOM   1426  C6    A    45      86.387  16.542  54.942  1.00  0.00           C  
ATOM   1427  N6    A    45      86.485  16.463  56.259  1.00  0.00           N  
ATOM   1428  H61   A    45      86.339  17.293  56.816  1.00  0.00           H  
ATOM   1429  H62   A    45      87.049  15.693  56.589  1.00  0.00           H  
ATOM   1430  N1    A    45      86.624  15.410  54.334  1.00  0.00           N  
ATOM   1431  C2    A    45      86.471  15.357  53.027  1.00  0.00           C  
ATOM   1432  H2    A    45      86.548  14.362  52.612  1.00  0.00           H  
ATOM   1433  N3    A    45      86.117  16.390  52.231  1.00  0.00           N  
ATOM   1434  C4    A    45      85.743  17.509  52.922  1.00  0.00           C  
ATOM   1435  C3'   A    45      82.678  18.524  50.748  1.00  0.00           C  
ATOM   1436  H3'   A    45      82.515  18.483  51.825  1.00  0.00           H  
ATOM   1437  C2'   A    45      84.008  17.868  50.382  1.00  0.00           C  
ATOM   1438  H2'   A    45      84.141  16.882  50.826  1.00  0.00           H  
ATOM   1439  O2'   A    45      84.133  17.866  48.969  1.00  0.00           O  
ATOM   1440 HO2'   A    45      83.247  17.733  48.624  1.00  0.00           H  
ATOM   1441  O3'   A    45      81.767  17.881  50.007  1.00  0.00           O  
ATOM   1442  P     C    46      80.721  16.913  50.723  1.00  0.00           P  
ATOM   1443  OP1   C    46      80.041  16.283  49.531  1.00  0.00           O  
ATOM   1444  OP2   C    46      79.872  17.681  51.631  1.00  0.00           O  
ATOM   1445  O5'   C    46      81.562  15.856  51.413  1.00  0.00           O  
ATOM   1446  C5'   C    46      82.267  14.841  50.649  1.00  0.00           C  
ATOM   1447  H5'   C    46      83.119  15.204  50.073  1.00  0.00           H  
ATOM   1448 H5''   C    46      81.581  14.339  49.967  1.00  0.00           H  
ATOM   1449  C4'   C    46      82.828  13.727  51.591  1.00  0.00           C  
ATOM   1450  H4'   C    46      83.434  13.041  50.999  1.00  0.00           H  
ATOM   1451  O4'   C    46      83.652  14.425  52.516  1.00  0.00           O  
ATOM   1452  C1'   C    46      83.398  14.022  53.806  1.00  0.00           C  
ATOM   1453  H1'   C    46      84.313  13.783  54.348  1.00  0.00           H  
ATOM   1454  N1    C    46      82.946  15.138  54.718  1.00  0.00           N  
ATOM   1455  C6    C    46      82.499  16.414  54.395  1.00  0.00           C  
ATOM   1456  H6    C    46      82.383  16.703  53.361  1.00  0.00           H  
ATOM   1457  C5    C    46      82.255  17.401  55.264  1.00  0.00           C  
ATOM   1458  H5    C    46      81.787  18.308  54.912  1.00  0.00           H  
ATOM   1459  C4    C    46      82.386  17.029  56.585  1.00  0.00           C  
ATOM   1460  N4    C    46      82.063  17.826  57.610  1.00  0.00           N  
ATOM   1461  H41   C    46      82.261  17.627  58.580  1.00  0.00           H  
ATOM   1462  H42   C    46      81.483  18.620  57.378  1.00  0.00           H  
ATOM   1463  N3    C    46      82.851  15.846  56.974  1.00  0.00           N  
ATOM   1464  C2    C    46      83.242  14.906  56.034  1.00  0.00           C  
ATOM   1465  O2    C    46      83.778  13.861  56.462  1.00  0.00           O  
ATOM   1466  C3'   C    46      81.865  12.891  52.414  1.00  0.00           C  
ATOM   1467  H3'   C    46      80.928  13.427  52.567  1.00  0.00           H  
ATOM   1468  C2'   C    46      82.571  12.716  53.693  1.00  0.00           C  
ATOM   1469  H2'   C    46      81.820  12.525  54.458  1.00  0.00           H  
ATOM   1470  O2'   C    46      83.556  11.650  53.722  1.00  0.00           O  
ATOM   1471 HO2'   C    46      83.198  10.793  53.479  1.00  0.00           H  
ATOM   1472  O3'   C    46      81.648  11.583  51.806  1.00  0.00           O  
ATOM   1473  P     U    47      80.223  11.059  51.539  1.00  0.00           P  
ATOM   1474  OP1   U    47      80.319   9.688  51.000  1.00  0.00           O  
ATOM   1475  OP2   U    47      79.511  12.038  50.726  1.00  0.00           O  
ATOM   1476  O5'   U    47      79.505  10.908  52.991  1.00  0.00           O  
ATOM   1477  C5'   U    47      79.753   9.848  53.818  1.00  0.00           C  
ATOM   1478  H5'   U    47      80.815   9.605  53.824  1.00  0.00           H  
ATOM   1479 H5''   U    47      79.129   8.993  53.559  1.00  0.00           H  
ATOM   1480  C4'   U    47      79.372  10.250  55.267  1.00  0.00           C  
ATOM   1481  H4'   U    47      79.508   9.410  55.948  1.00  0.00           H  
ATOM   1482  O4'   U    47      80.146  11.416  55.534  1.00  0.00           O  
ATOM   1483  C1'   U    47      79.373  12.376  56.285  1.00  0.00           C  
ATOM   1484  H1'   U    47      79.893  12.360  57.243  1.00  0.00           H  
ATOM   1485  N1    U    47      79.297  13.782  55.902  1.00  0.00           N  
ATOM   1486  C6    U    47      79.013  14.134  54.611  1.00  0.00           C  
ATOM   1487  H6    U    47      79.010  13.260  53.977  1.00  0.00           H  
ATOM   1488  C5    U    47      78.753  15.382  54.210  1.00  0.00           C  
ATOM   1489  H5    U    47      78.560  15.542  53.159  1.00  0.00           H  
ATOM   1490  C4    U    47      78.884  16.463  55.157  1.00  0.00           C  
ATOM   1491  O4    U    47      78.882  17.629  54.846  1.00  0.00           O  
ATOM   1492  N3    U    47      79.124  16.077  56.491  1.00  0.00           N  
ATOM   1493  H3    U    47      79.336  16.788  57.177  1.00  0.00           H  
ATOM   1494  C2    U    47      79.333  14.774  56.889  1.00  0.00           C  
ATOM   1495  O2    U    47      79.449  14.453  58.077  1.00  0.00           O  
ATOM   1496  C3'   U    47      77.927  10.804  55.422  1.00  0.00           C  
ATOM   1497  H3'   U    47      77.705  11.360  54.511  1.00  0.00           H  
ATOM   1498  C2'   U    47      77.977  11.761  56.618  1.00  0.00           C  
ATOM   1499  H2'   U    47      77.163  12.472  56.475  1.00  0.00           H  
ATOM   1500  O2'   U    47      77.868  11.095  57.860  1.00  0.00           O  
ATOM   1501 HO2'   U    47      78.513  10.386  57.914  1.00  0.00           H  
ATOM   1502  O3'   U    47      76.858   9.909  55.643  1.00  0.00           O  
ATOM   1503  P     A    48      75.568   9.895  54.701  1.00  0.00           P  
ATOM   1504  OP1   A    48      74.683   8.729  55.049  1.00  0.00           O  
ATOM   1505  OP2   A    48      75.973  10.198  53.356  1.00  0.00           O  
ATOM   1506  O5'   A    48      74.776  11.177  55.250  1.00  0.00           O  
ATOM   1507  C5'   A    48      74.390  11.207  56.644  1.00  0.00           C  
ATOM   1508  H5'   A    48      75.211  11.058  57.346  1.00  0.00           H  
ATOM   1509 H5''   A    48      73.548  10.536  56.811  1.00  0.00           H  
ATOM   1510  C4'   A    48      73.864  12.575  56.846  1.00  0.00           C  
ATOM   1511  H4'   A    48      73.702  12.702  57.917  1.00  0.00           H  
ATOM   1512  O4'   A    48      74.877  13.598  56.549  1.00  0.00           O  
ATOM   1513  C1'   A    48      74.222  14.744  56.071  1.00  0.00           C  
ATOM   1514  H1'   A    48      74.384  15.612  56.711  1.00  0.00           H  
ATOM   1515  N9    A    48      74.681  15.156  54.753  1.00  0.00           N  
ATOM   1516  C8    A    48      74.749  14.345  53.612  1.00  0.00           C  
ATOM   1517  H8    A    48      74.538  13.300  53.781  1.00  0.00           H  
ATOM   1518  N7    A    48      75.293  14.907  52.594  1.00  0.00           N  
ATOM   1519  C5    A    48      75.506  16.211  53.084  1.00  0.00           C  
ATOM   1520  C6    A    48      76.122  17.427  52.627  1.00  0.00           C  
ATOM   1521  N6    A    48      76.585  17.689  51.451  1.00  0.00           N  
ATOM   1522  H61   A    48      77.036  18.583  51.317  1.00  0.00           H  
ATOM   1523  H62   A    48      76.712  16.921  50.809  1.00  0.00           H  
ATOM   1524  N1    A    48      76.382  18.486  53.393  1.00  0.00           N  
ATOM   1525  C2    A    48      75.853  18.451  54.607  1.00  0.00           C  
ATOM   1526  H2    A    48      76.005  19.347  55.190  1.00  0.00           H  
ATOM   1527  N3    A    48      75.136  17.481  55.173  1.00  0.00           N  
ATOM   1528  C4    A    48      75.028  16.407  54.345  1.00  0.00           C  
ATOM   1529  C3'   A    48      72.684  12.919  55.988  1.00  0.00           C  
ATOM   1530  H3'   A    48      72.852  12.664  54.942  1.00  0.00           H  
ATOM   1531  C2'   A    48      72.759  14.455  56.100  1.00  0.00           C  
ATOM   1532  H2'   A    48      72.296  14.900  55.219  1.00  0.00           H  
ATOM   1533  O2'   A    48      72.184  14.939  57.257  1.00  0.00           O  
ATOM   1534 HO2'   A    48      72.183  15.896  57.173  1.00  0.00           H  
ATOM   1535  O3'   A    48      71.457  12.399  56.538  1.00  0.00           O  
ATOM   1536  P     G    49      70.087  12.426  55.706  1.00  0.00           P  
ATOM   1537  OP1   G    49      69.178  11.363  56.261  1.00  0.00           O  
ATOM   1538  OP2   G    49      70.403  12.252  54.297  1.00  0.00           O  
ATOM   1539  O5'   G    49      69.384  13.846  55.857  1.00  0.00           O  
ATOM   1540  C5'   G    49      68.916  14.255  57.087  1.00  0.00           C  
ATOM   1541  H5'   G    49      69.768  14.205  57.766  1.00  0.00           H  
ATOM   1542 H5''   G    49      68.169  13.588  57.518  1.00  0.00           H  
ATOM   1543  C4'   G    49      68.293  15.664  56.953  1.00  0.00           C  
ATOM   1544  H4'   G    49      67.884  16.047  57.888  1.00  0.00           H  
ATOM   1545  O4'   G    49      69.392  16.488  56.619  1.00  0.00           O  
ATOM   1546  C1'   G    49      68.954  17.515  55.877  1.00  0.00           C  
ATOM   1547  H1'   G    49      69.126  18.464  56.385  1.00  0.00           H  
ATOM   1548  N9    G    49      69.784  17.361  54.628  1.00  0.00           N  
ATOM   1549  C8    G    49      69.723  16.327  53.743  1.00  0.00           C  
ATOM   1550  H8    G    49      69.017  15.511  53.764  1.00  0.00           H  
ATOM   1551  N7    G    49      70.717  16.362  52.824  1.00  0.00           N  
ATOM   1552  C5    G    49      71.366  17.548  53.076  1.00  0.00           C  
ATOM   1553  C6    G    49      72.583  18.181  52.531  1.00  0.00           C  
ATOM   1554  O6    G    49      73.217  17.717  51.585  1.00  0.00           O  
ATOM   1555  N1    G    49      72.963  19.363  53.136  1.00  0.00           N  
ATOM   1556  H1    G    49      73.804  19.848  52.859  1.00  0.00           H  
ATOM   1557  C2    G    49      72.356  19.766  54.289  1.00  0.00           C  
ATOM   1558  N2    G    49      72.897  20.827  54.749  1.00  0.00           N  
ATOM   1559  H21   G    49      72.502  21.204  55.599  1.00  0.00           H  
ATOM   1560  H22   G    49      73.724  21.275  54.381  1.00  0.00           H  
ATOM   1561  N3    G    49      71.288  19.237  54.883  1.00  0.00           N  
ATOM   1562  C4    G    49      70.839  18.172  54.198  1.00  0.00           C  
ATOM   1563  C3'   G    49      67.261  15.891  55.817  1.00  0.00           C  
ATOM   1564  H3'   G    49      67.397  15.232  54.959  1.00  0.00           H  
ATOM   1565  C2'   G    49      67.470  17.387  55.525  1.00  0.00           C  
ATOM   1566  H2'   G    49      67.207  17.543  54.478  1.00  0.00           H  
ATOM   1567  O2'   G    49      66.666  18.229  56.318  1.00  0.00           O  
ATOM   1568 HO2'   G    49      65.764  18.111  56.011  1.00  0.00           H  
ATOM   1569  O3'   G    49      66.044  15.704  56.471  1.00  0.00           O  
ATOM   1570  P     U    50      64.683  15.152  55.835  1.00  0.00           P  
ATOM   1571  OP1   U    50      63.875  14.483  56.877  1.00  0.00           O  
ATOM   1572  OP2   U    50      65.062  14.461  54.597  1.00  0.00           O  
ATOM   1573  O5'   U    50      63.992  16.518  55.556  1.00  0.00           O  
ATOM   1574  C5'   U    50      63.943  17.142  54.326  1.00  0.00           C  
ATOM   1575  H5'   U    50      63.663  16.429  53.551  1.00  0.00           H  
ATOM   1576 H5''   U    50      64.952  17.502  54.125  1.00  0.00           H  
ATOM   1577  C4'   U    50      63.010  18.331  54.207  1.00  0.00           C  
ATOM   1578  H4'   U    50      63.244  18.818  53.260  1.00  0.00           H  
ATOM   1579  O4'   U    50      61.655  17.944  54.132  1.00  0.00           O  
ATOM   1580  C1'   U    50      60.917  19.156  54.017  1.00  0.00           C  
ATOM   1581  H1'   U    50      60.833  19.348  52.947  1.00  0.00           H  
ATOM   1582  N1    U    50      59.607  18.981  54.773  1.00  0.00           N  
ATOM   1583  C6    U    50      59.405  18.192  55.905  1.00  0.00           C  
ATOM   1584  H6    U    50      60.206  17.509  56.148  1.00  0.00           H  
ATOM   1585  C5    U    50      58.280  18.224  56.604  1.00  0.00           C  
ATOM   1586  H5    U    50      58.152  17.639  57.503  1.00  0.00           H  
ATOM   1587  C4    U    50      57.209  19.161  56.411  1.00  0.00           C  
ATOM   1588  O4    U    50      56.205  19.242  57.169  1.00  0.00           O  
ATOM   1589  N3    U    50      57.404  19.913  55.219  1.00  0.00           N  
ATOM   1590  H3    U    50      56.675  20.508  54.852  1.00  0.00           H  
ATOM   1591  C2    U    50      58.598  19.923  54.466  1.00  0.00           C  
ATOM   1592  O2    U    50      58.714  20.739  53.538  1.00  0.00           O  
ATOM   1593  C3'   U    50      63.018  19.433  55.188  1.00  0.00           C  
ATOM   1594  H3'   U    50      62.896  18.976  56.170  1.00  0.00           H  
ATOM   1595  C2'   U    50      61.730  20.214  54.696  1.00  0.00           C  
ATOM   1596  H2'   U    50      61.236  20.494  55.626  1.00  0.00           H  
ATOM   1597  O2'   U    50      61.981  21.397  53.985  1.00  0.00           O  
ATOM   1598 HO2'   U    50      62.533  21.975  54.517  1.00  0.00           H  
ATOM   1599  O3'   U    50      64.215  20.243  55.214  1.00  0.00           O  
ATOM   1600  P     A    51      64.511  21.463  56.243  1.00  0.00           P  
ATOM   1601  OP1   A    51      64.346  20.906  57.581  1.00  0.00           O  
ATOM   1602  OP2   A    51      63.774  22.633  55.709  1.00  0.00           O  
ATOM   1603  O5'   A    51      66.061  21.767  55.999  1.00  0.00           O  
ATOM   1604  C5'   A    51      66.869  22.320  57.029  1.00  0.00           C  
ATOM   1605  H5'   A    51      67.157  21.556  57.751  1.00  0.00           H  
ATOM   1606 H5''   A    51      66.343  23.128  57.536  1.00  0.00           H  
ATOM   1607  C4'   A    51      68.216  22.816  56.466  1.00  0.00           C  
ATOM   1608  H4'   A    51      68.883  23.282  57.192  1.00  0.00           H  
ATOM   1609  O4'   A    51      69.029  21.715  56.070  1.00  0.00           O  
ATOM   1610  C1'   A    51      69.441  21.994  54.785  1.00  0.00           C  
ATOM   1611  H1'   A    51      70.526  22.051  54.691  1.00  0.00           H  
ATOM   1612  N9    A    51      68.909  20.968  53.851  1.00  0.00           N  
ATOM   1613  C8    A    51      67.824  20.190  53.958  1.00  0.00           C  
ATOM   1614  H8    A    51      67.218  20.208  54.852  1.00  0.00           H  
ATOM   1615  N7    A    51      67.401  19.559  52.844  1.00  0.00           N  
ATOM   1616  C5    A    51      68.432  19.888  51.940  1.00  0.00           C  
ATOM   1617  C6    A    51      68.826  19.481  50.609  1.00  0.00           C  
ATOM   1618  N6    A    51      68.191  18.733  49.725  1.00  0.00           N  
ATOM   1619  H61   A    51      68.682  18.547  48.862  1.00  0.00           H  
ATOM   1620  H62   A    51      67.198  18.583  49.825  1.00  0.00           H  
ATOM   1621  N1    A    51      69.971  19.902  50.118  1.00  0.00           N  
ATOM   1622  C2    A    51      70.673  20.803  50.807  1.00  0.00           C  
ATOM   1623  H2    A    51      71.546  21.186  50.301  1.00  0.00           H  
ATOM   1624  N3    A    51      70.432  21.293  51.989  1.00  0.00           N  
ATOM   1625  C4    A    51      69.377  20.652  52.563  1.00  0.00           C  
ATOM   1626  C3'   A    51      67.891  23.823  55.308  1.00  0.00           C  
ATOM   1627  H3'   A    51      67.014  23.489  54.754  1.00  0.00           H  
ATOM   1628  C2'   A    51      69.154  23.489  54.420  1.00  0.00           C  
ATOM   1629  H2'   A    51      68.866  23.562  53.372  1.00  0.00           H  
ATOM   1630  O2'   A    51      70.310  24.252  54.766  1.00  0.00           O  
ATOM   1631 HO2'   A    51      70.018  25.161  54.863  1.00  0.00           H  
ATOM   1632  O3'   A    51      67.750  25.202  55.659  1.00  0.00           O  
ATOM   1633  P     C    52      67.352  26.327  54.635  1.00  0.00           P  
ATOM   1634  OP1   C    52      66.531  27.353  55.235  1.00  0.00           O  
ATOM   1635  OP2   C    52      66.794  25.628  53.472  1.00  0.00           O  
ATOM   1636  O5'   C    52      68.693  26.955  54.150  1.00  0.00           O  
ATOM   1637  C5'   C    52      69.561  27.647  55.111  1.00  0.00           C  
ATOM   1638  H5'   C    52      69.914  26.931  55.853  1.00  0.00           H  
ATOM   1639 H5''   C    52      68.966  28.434  55.575  1.00  0.00           H  
ATOM   1640  C4'   C    52      70.697  28.294  54.314  1.00  0.00           C  
ATOM   1641  H4'   C    52      71.402  28.849  54.933  1.00  0.00           H  
ATOM   1642  O4'   C    52      71.331  27.196  53.612  1.00  0.00           O  
ATOM   1643  C1'   C    52      71.840  27.651  52.332  1.00  0.00           C  
ATOM   1644  H1'   C    52      72.889  27.377  52.220  1.00  0.00           H  
ATOM   1645  N1    C    52      71.148  26.880  51.233  1.00  0.00           N  
ATOM   1646  C6    C    52      70.315  25.748  51.458  1.00  0.00           C  
ATOM   1647  H6    C    52      69.982  25.550  52.466  1.00  0.00           H  
ATOM   1648  C5    C    52      69.988  24.900  50.430  1.00  0.00           C  
ATOM   1649  H5    C    52      69.442  23.987  50.613  1.00  0.00           H  
ATOM   1650  C4    C    52      70.422  25.269  49.168  1.00  0.00           C  
ATOM   1651  N4    C    52      70.197  24.475  48.146  1.00  0.00           N  
ATOM   1652  H41   C    52      69.603  23.674  48.309  1.00  0.00           H  
ATOM   1653  H42   C    52      70.319  24.919  47.247  1.00  0.00           H  
ATOM   1654  N3    C    52      71.288  26.251  48.948  1.00  0.00           N  
ATOM   1655  C2    C    52      71.723  27.070  49.953  1.00  0.00           C  
ATOM   1656  O2    C    52      72.570  27.902  49.713  1.00  0.00           O  
ATOM   1657  C3'   C    52      70.216  29.181  53.117  1.00  0.00           C  
ATOM   1658  H3'   C    52      69.500  28.657  52.483  1.00  0.00           H  
ATOM   1659  C2'   C    52      71.430  29.156  52.216  1.00  0.00           C  
ATOM   1660  H2'   C    52      71.187  29.368  51.175  1.00  0.00           H  
ATOM   1661  O2'   C    52      72.565  29.948  52.695  1.00  0.00           O  
ATOM   1662 HO2'   C    52      73.268  29.781  52.063  1.00  0.00           H  
ATOM   1663  O3'   C    52      69.706  30.498  53.461  1.00  0.00           O  
ATOM   1664  P     U    53      68.764  31.273  52.516  1.00  0.00           P  
ATOM   1665  OP1   U    53      68.211  32.494  53.221  1.00  0.00           O  
ATOM   1666  OP2   U    53      67.755  30.276  52.159  1.00  0.00           O  
ATOM   1667  O5'   U    53      69.567  31.702  51.229  1.00  0.00           O  
ATOM   1668  C5'   U    53      70.613  32.620  51.216  1.00  0.00           C  
ATOM   1669  H5'   U    53      71.357  32.476  51.999  1.00  0.00           H  
ATOM   1670 H5''   U    53      70.190  33.598  51.449  1.00  0.00           H  
ATOM   1671  C4'   U    53      71.317  32.689  49.838  1.00  0.00           C  
ATOM   1672  H4'   U    53      72.187  33.342  49.899  1.00  0.00           H  
ATOM   1673  O4'   U    53      71.699  31.448  49.331  1.00  0.00           O  
ATOM   1674  C1'   U    53      71.487  31.592  47.962  1.00  0.00           C  
ATOM   1675  H1'   U    53      72.423  31.407  47.434  1.00  0.00           H  
ATOM   1676  N1    U    53      70.606  30.504  47.551  1.00  0.00           N  
ATOM   1677  C6    U    53      69.623  30.089  48.337  1.00  0.00           C  
ATOM   1678  H6    U    53      69.473  30.701  49.215  1.00  0.00           H  
ATOM   1679  C5    U    53      68.821  29.053  48.006  1.00  0.00           C  
ATOM   1680  H5    U    53      67.982  28.706  48.591  1.00  0.00           H  
ATOM   1681  C4    U    53      69.054  28.341  46.724  1.00  0.00           C  
ATOM   1682  O4    U    53      68.401  27.385  46.261  1.00  0.00           O  
ATOM   1683  N3    U    53      69.991  28.928  45.901  1.00  0.00           N  
ATOM   1684  H3    U    53      70.294  28.595  44.997  1.00  0.00           H  
ATOM   1685  C2    U    53      70.754  29.990  46.295  1.00  0.00           C  
ATOM   1686  O2    U    53      71.622  30.449  45.511  1.00  0.00           O  
ATOM   1687  C3'   U    53      70.374  33.313  48.823  1.00  0.00           C  
ATOM   1688  H3'   U    53      69.392  32.869  48.985  1.00  0.00           H  
ATOM   1689  C2'   U    53      70.999  32.959  47.403  1.00  0.00           C  
ATOM   1690  H2'   U    53      70.249  32.852  46.620  1.00  0.00           H  
ATOM   1691  O2'   U    53      72.165  33.554  46.942  1.00  0.00           O  
ATOM   1692 HO2'   U    53      72.063  34.426  46.552  1.00  0.00           H  
ATOM   1693  O3'   U    53      70.263  34.737  49.026  1.00  0.00           O  
ATOM   1694  P     G    54      68.895  35.459  48.698  1.00  0.00           P  
ATOM   1695  OP1   G    54      69.026  36.885  49.082  1.00  0.00           O  
ATOM   1696  OP2   G    54      67.837  34.716  49.374  1.00  0.00           O  
ATOM   1697  O5'   G    54      68.694  35.261  47.127  1.00  0.00           O  
ATOM   1698  C5'   G    54      69.339  36.183  46.239  1.00  0.00           C  
ATOM   1699  H5'   G    54      70.406  36.211  46.456  1.00  0.00           H  
ATOM   1700 H5''   G    54      68.830  37.124  46.448  1.00  0.00           H  
ATOM   1701  C4'   G    54      69.336  35.626  44.823  1.00  0.00           C  
ATOM   1702  H4'   G    54      69.985  36.168  44.136  1.00  0.00           H  
ATOM   1703  O4'   G    54      69.736  34.232  44.683  1.00  0.00           O  
ATOM   1704  C1'   G    54      69.007  33.760  43.518  1.00  0.00           C  
ATOM   1705  H1'   G    54      69.622  33.467  42.667  1.00  0.00           H  
ATOM   1706  N9    G    54      68.253  32.549  43.962  1.00  0.00           N  
ATOM   1707  C8    G    54      67.659  32.254  45.116  1.00  0.00           C  
ATOM   1708  H8    G    54      67.685  33.017  45.880  1.00  0.00           H  
ATOM   1709  N7    G    54      67.108  31.062  45.238  1.00  0.00           N  
ATOM   1710  C5    G    54      67.379  30.505  43.990  1.00  0.00           C  
ATOM   1711  C6    G    54      66.942  29.315  43.363  1.00  0.00           C  
ATOM   1712  O6    G    54      66.165  28.552  43.808  1.00  0.00           O  
ATOM   1713  N1    G    54      67.481  29.057  42.126  1.00  0.00           N  
ATOM   1714  H1    G    54      67.193  28.263  41.572  1.00  0.00           H  
ATOM   1715  C2    G    54      68.204  30.024  41.470  1.00  0.00           C  
ATOM   1716  N2    G    54      68.453  29.728  40.229  1.00  0.00           N  
ATOM   1717  H21   G    54      69.130  30.116  39.589  1.00  0.00           H  
ATOM   1718  H22   G    54      67.966  28.912  39.886  1.00  0.00           H  
ATOM   1719  N3    G    54      68.512  31.179  41.972  1.00  0.00           N  
ATOM   1720  C4    G    54      68.148  31.350  43.242  1.00  0.00           C  
ATOM   1721  C3'   G    54      67.957  35.799  44.211  1.00  0.00           C  
ATOM   1722  H3'   G    54      67.263  35.270  44.865  1.00  0.00           H  
ATOM   1723  C2'   G    54      68.083  34.852  42.967  1.00  0.00           C  
ATOM   1724  H2'   G    54      67.113  34.468  42.653  1.00  0.00           H  
ATOM   1725  O2'   G    54      68.755  35.536  41.903  1.00  0.00           O  
ATOM   1726 HO2'   G    54      68.363  36.412  41.908  1.00  0.00           H  
ATOM   1727  O3'   G    54      67.592  37.143  43.825  1.00  0.00           O  
ATOM   1728  P     A    55      66.083  37.633  43.602  1.00  0.00           P  
ATOM   1729  OP1   A    55      66.135  39.047  43.354  1.00  0.00           O  
ATOM   1730  OP2   A    55      65.194  37.117  44.669  1.00  0.00           O  
ATOM   1731  O5'   A    55      65.741  36.847  42.271  1.00  0.00           O  
ATOM   1732  C5'   A    55      65.855  37.480  41.013  1.00  0.00           C  
ATOM   1733  H5'   A    55      66.744  38.101  40.908  1.00  0.00           H  
ATOM   1734 H5''   A    55      65.047  38.212  40.994  1.00  0.00           H  
ATOM   1735  C4'   A    55      65.641  36.622  39.803  1.00  0.00           C  
ATOM   1736  H4'   A    55      65.953  37.148  38.901  1.00  0.00           H  
ATOM   1737  O4'   A    55      66.481  35.509  39.996  1.00  0.00           O  
ATOM   1738  C1'   A    55      65.817  34.378  39.429  1.00  0.00           C  
ATOM   1739  H1'   A    55      66.325  34.052  38.522  1.00  0.00           H  
ATOM   1740  N9    A    55      65.486  33.182  40.270  1.00  0.00           N  
ATOM   1741  C8    A    55      65.228  33.147  41.625  1.00  0.00           C  
ATOM   1742  H8    A    55      65.214  34.004  42.282  1.00  0.00           H  
ATOM   1743  N7    A    55      64.731  32.003  42.063  1.00  0.00           N  
ATOM   1744  C5    A    55      64.866  31.218  40.909  1.00  0.00           C  
ATOM   1745  C6    A    55      64.725  29.827  40.599  1.00  0.00           C  
ATOM   1746  N6    A    55      64.254  28.913  41.395  1.00  0.00           N  
ATOM   1747  H61   A    55      64.152  29.071  42.388  1.00  0.00           H  
ATOM   1748  H62   A    55      64.203  27.968  41.041  1.00  0.00           H  
ATOM   1749  N1    A    55      64.980  29.334  39.354  1.00  0.00           N  
ATOM   1750  C2    A    55      65.287  30.260  38.401  1.00  0.00           C  
ATOM   1751  H2    A    55      65.578  29.886  37.431  1.00  0.00           H  
ATOM   1752  N3    A    55      65.547  31.529  38.605  1.00  0.00           N  
ATOM   1753  C4    A    55      65.308  31.931  39.842  1.00  0.00           C  
ATOM   1754  C3'   A    55      64.226  36.069  39.604  1.00  0.00           C  
ATOM   1755  H3'   A    55      63.805  35.938  40.600  1.00  0.00           H  
ATOM   1756  C2'   A    55      64.541  34.858  38.805  1.00  0.00           C  
ATOM   1757  H2'   A    55      63.655  34.233  38.917  1.00  0.00           H  
ATOM   1758  O2'   A    55      64.837  35.063  37.416  1.00  0.00           O  
ATOM   1759 HO2'   A    55      64.571  35.970  37.244  1.00  0.00           H  
ATOM   1760  O3'   A    55      63.491  36.976  38.808  1.00  0.00           O  
ATOM   1761  P     U    56      61.868  37.057  38.867  1.00  0.00           P  
ATOM   1762  OP1   U    56      61.337  38.275  38.189  1.00  0.00           O  
ATOM   1763  OP2   U    56      61.414  36.807  40.230  1.00  0.00           O  
ATOM   1764  O5'   U    56      61.566  35.816  38.017  1.00  0.00           O  
ATOM   1765  C5'   U    56      61.500  35.851  36.568  1.00  0.00           C  
ATOM   1766  H5'   U    56      62.453  36.153  36.133  1.00  0.00           H  
ATOM   1767 H5''   U    56      60.605  36.312  36.151  1.00  0.00           H  
ATOM   1768  C4'   U    56      61.189  34.396  36.053  1.00  0.00           C  
ATOM   1769  H4'   U    56      61.315  34.428  34.971  1.00  0.00           H  
ATOM   1770  O4'   U    56      62.087  33.430  36.569  1.00  0.00           O  
ATOM   1771  C1'   U    56      61.348  32.248  36.647  1.00  0.00           C  
ATOM   1772  H1'   U    56      61.875  31.563  35.982  1.00  0.00           H  
ATOM   1773  N1    U    56      61.536  31.710  38.046  1.00  0.00           N  
ATOM   1774  C6    U    56      61.656  32.487  39.233  1.00  0.00           C  
ATOM   1775  H6    U    56      61.527  33.555  39.142  1.00  0.00           H  
ATOM   1776  C5    U    56      61.637  31.856  40.402  1.00  0.00           C  
ATOM   1777  H5    U    56      61.524  32.410  41.322  1.00  0.00           H  
ATOM   1778  C4    U    56      61.470  30.403  40.614  1.00  0.00           C  
ATOM   1779  O4    U    56      61.363  29.884  41.709  1.00  0.00           O  
ATOM   1780  N3    U    56      61.506  29.750  39.394  1.00  0.00           N  
ATOM   1781  H3    U    56      61.364  28.751  39.436  1.00  0.00           H  
ATOM   1782  C2    U    56      61.435  30.362  38.159  1.00  0.00           C  
ATOM   1783  O2    U    56      61.177  29.598  37.237  1.00  0.00           O  
ATOM   1784  C3'   U    56      59.785  34.054  36.451  1.00  0.00           C  
ATOM   1785  H3'   U    56      59.629  34.359  37.486  1.00  0.00           H  
ATOM   1786  C2'   U    56      59.884  32.552  36.367  1.00  0.00           C  
ATOM   1787  H2'   U    56      59.214  32.163  37.134  1.00  0.00           H  
ATOM   1788  O2'   U    56      59.677  32.045  35.047  1.00  0.00           O  
ATOM   1789 HO2'   U    56      58.814  31.626  35.085  1.00  0.00           H  
ATOM   1790  O3'   U    56      58.746  34.617  35.662  1.00  0.00           O  
ATOM   1791  P     G    57      57.191  34.493  36.182  1.00  0.00           P  
ATOM   1792  OP1   G    57      56.411  35.478  35.368  1.00  0.00           O  
ATOM   1793  OP2   G    57      57.261  34.698  37.633  1.00  0.00           O  
ATOM   1794  O5'   G    57      56.743  33.070  35.900  1.00  0.00           O  
ATOM   1795  C5'   G    57      56.577  32.550  34.652  1.00  0.00           C  
ATOM   1796  H5'   G    57      57.250  32.805  33.834  1.00  0.00           H  
ATOM   1797 H5''   G    57      55.614  32.918  34.299  1.00  0.00           H  
ATOM   1798  C4'   G    57      56.517  31.029  34.860  1.00  0.00           C  
ATOM   1799  H4'   G    57      56.641  30.495  33.917  1.00  0.00           H  
ATOM   1800  O4'   G    57      57.710  30.563  35.524  1.00  0.00           O  
ATOM   1801  C1'   G    57      57.321  29.327  36.172  1.00  0.00           C  
ATOM   1802  H1'   G    57      57.913  28.488  35.806  1.00  0.00           H  
ATOM   1803  N9    G    57      57.399  29.433  37.655  1.00  0.00           N  
ATOM   1804  C8    G    57      57.546  30.559  38.482  1.00  0.00           C  
ATOM   1805  H8    G    57      57.511  31.575  38.118  1.00  0.00           H  
ATOM   1806  N7    G    57      57.981  30.313  39.686  1.00  0.00           N  
ATOM   1807  C5    G    57      58.020  28.913  39.731  1.00  0.00           C  
ATOM   1808  C6    G    57      58.189  28.024  40.900  1.00  0.00           C  
ATOM   1809  O6    G    57      58.555  28.376  42.023  1.00  0.00           O  
ATOM   1810  N1    G    57      58.006  26.692  40.577  1.00  0.00           N  
ATOM   1811  H1    G    57      57.977  26.020  41.331  1.00  0.00           H  
ATOM   1812  C2    G    57      57.643  26.272  39.310  1.00  0.00           C  
ATOM   1813  N2    G    57      57.725  24.984  39.082  1.00  0.00           N  
ATOM   1814  H21   G    57      57.809  24.310  39.830  1.00  0.00           H  
ATOM   1815  H22   G    57      57.445  24.694  38.156  1.00  0.00           H  
ATOM   1816  N3    G    57      57.426  27.042  38.248  1.00  0.00           N  
ATOM   1817  C4    G    57      57.617  28.381  38.491  1.00  0.00           C  
ATOM   1818  C3'   G    57      55.264  30.420  35.463  1.00  0.00           C  
ATOM   1819  H3'   G    57      55.031  30.953  36.385  1.00  0.00           H  
ATOM   1820  C2'   G    57      55.904  29.077  35.680  1.00  0.00           C  
ATOM   1821  H2'   G    57      55.343  28.506  36.420  1.00  0.00           H  
ATOM   1822  O2'   G    57      55.940  28.309  34.434  1.00  0.00           O  
ATOM   1823 HO2'   G    57      55.056  28.433  34.080  1.00  0.00           H  
ATOM   1824  O3'   G    57      54.259  30.404  34.419  1.00  0.00           O  
ATOM   1825  P     U    58      52.770  30.225  34.993  1.00  0.00           P  
ATOM   1826  OP1   U    58      51.860  30.095  33.882  1.00  0.00           O  
ATOM   1827  OP2   U    58      52.636  31.194  36.077  1.00  0.00           O  
ATOM   1828  O5'   U    58      52.788  28.905  35.818  1.00  0.00           O  
ATOM   1829  C5'   U    58      52.752  27.631  35.315  1.00  0.00           C  
ATOM   1830  H5'   U    58      53.460  27.516  34.494  1.00  0.00           H  
ATOM   1831 H5''   U    58      51.745  27.521  34.914  1.00  0.00           H  
ATOM   1832  C4'   U    58      52.926  26.525  36.373  1.00  0.00           C  
ATOM   1833  H4'   U    58      52.777  25.532  35.949  1.00  0.00           H  
ATOM   1834  O4'   U    58      54.204  26.502  37.045  1.00  0.00           O  
ATOM   1835  C1'   U    58      53.996  26.230  38.407  1.00  0.00           C  
ATOM   1836  H1'   U    58      54.535  25.341  38.735  1.00  0.00           H  
ATOM   1837  N1    U    58      54.376  27.228  39.402  1.00  0.00           N  
ATOM   1838  C6    U    58      54.187  28.575  39.132  1.00  0.00           C  
ATOM   1839  H6    U    58      53.788  28.838  38.163  1.00  0.00           H  
ATOM   1840  C5    U    58      54.591  29.514  40.011  1.00  0.00           C  
ATOM   1841  H5    U    58      54.662  30.544  39.696  1.00  0.00           H  
ATOM   1842  C4    U    58      55.079  29.138  41.358  1.00  0.00           C  
ATOM   1843  O4    U    58      55.496  29.917  42.218  1.00  0.00           O  
ATOM   1844  N3    U    58      55.005  27.763  41.700  1.00  0.00           N  
ATOM   1845  H3    U    58      55.338  27.459  42.604  1.00  0.00           H  
ATOM   1846  C2    U    58      54.663  26.822  40.759  1.00  0.00           C  
ATOM   1847  O2    U    58      54.662  25.677  41.124  1.00  0.00           O  
ATOM   1848  C3'   U    58      51.837  26.784  37.361  1.00  0.00           C  
ATOM   1849  H3'   U    58      51.662  27.821  37.648  1.00  0.00           H  
ATOM   1850  C2'   U    58      52.508  26.073  38.531  1.00  0.00           C  
ATOM   1851  H2'   U    58      52.207  26.578  39.449  1.00  0.00           H  
ATOM   1852  O2'   U    58      52.157  24.717  38.510  1.00  0.00           O  
ATOM   1853 HO2'   U    58      51.268  24.617  38.859  1.00  0.00           H  
ATOM   1854  O3'   U    58      50.642  26.167  36.873  1.00  0.00           O  
ATOM   1855  P     C    59      49.276  26.512  37.590  1.00  0.00           P  
ATOM   1856  OP1   C    59      48.184  25.734  36.962  1.00  0.00           O  
ATOM   1857  OP2   C    59      49.193  27.979  37.859  1.00  0.00           O  
ATOM   1858  O5'   C    59      49.430  25.887  39.042  1.00  0.00           O  
ATOM   1859  C5'   C    59      49.056  24.556  39.245  1.00  0.00           C  
ATOM   1860  H5'   C    59      49.526  23.926  38.490  1.00  0.00           H  
ATOM   1861 H5''   C    59      47.986  24.644  39.053  1.00  0.00           H  
ATOM   1862  C4'   C    59      49.308  24.046  40.652  1.00  0.00           C  
ATOM   1863  H4'   C    59      49.018  23.000  40.563  1.00  0.00           H  
ATOM   1864  O4'   C    59      50.617  24.211  41.109  1.00  0.00           O  
ATOM   1865  C1'   C    59      50.651  24.399  42.496  1.00  0.00           C  
ATOM   1866  H1'   C    59      51.114  23.520  42.942  1.00  0.00           H  
ATOM   1867  N1    C    59      51.291  25.643  42.859  1.00  0.00           N  
ATOM   1868  C6    C    59      51.363  26.758  42.056  1.00  0.00           C  
ATOM   1869  H6    C    59      50.916  26.717  41.074  1.00  0.00           H  
ATOM   1870  C5    C    59      52.033  27.831  42.472  1.00  0.00           C  
ATOM   1871  H5    C    59      52.212  28.658  41.800  1.00  0.00           H  
ATOM   1872  C4    C    59      52.510  27.862  43.814  1.00  0.00           C  
ATOM   1873  N4    C    59      53.231  28.774  44.292  1.00  0.00           N  
ATOM   1874  H41   C    59      53.635  29.566  43.813  1.00  0.00           H  
ATOM   1875  H42   C    59      53.454  28.442  45.220  1.00  0.00           H  
ATOM   1876  N3    C    59      52.428  26.812  44.585  1.00  0.00           N  
ATOM   1877  C2    C    59      51.816  25.690  44.187  1.00  0.00           C  
ATOM   1878  O2    C    59      51.709  24.769  45.037  1.00  0.00           O  
ATOM   1879  C3'   C    59      48.367  24.683  41.752  1.00  0.00           C  
ATOM   1880  H3'   C    59      48.373  25.753  41.546  1.00  0.00           H  
ATOM   1881  C2'   C    59      49.198  24.427  43.023  1.00  0.00           C  
ATOM   1882  H2'   C    59      49.001  25.247  43.715  1.00  0.00           H  
ATOM   1883  O2'   C    59      48.858  23.183  43.597  1.00  0.00           O  
ATOM   1884 HO2'   C    59      47.998  22.930  43.251  1.00  0.00           H  
ATOM   1885  O3'   C    59      47.086  24.039  41.733  1.00  0.00           O  
ATOM   1886  P     G    60      45.821  24.936  42.304  1.00  0.00           P  
ATOM   1887  OP1   G    60      44.576  24.359  41.774  1.00  0.00           O  
ATOM   1888  OP2   G    60      46.095  26.358  42.070  1.00  0.00           O  
ATOM   1889  O5'   G    60      45.829  24.782  43.898  1.00  0.00           O  
ATOM   1890  C5'   G    60      45.498  23.622  44.627  1.00  0.00           C  
ATOM   1891  H5'   G    60      46.104  22.784  44.283  1.00  0.00           H  
ATOM   1892 H5''   G    60      44.469  23.356  44.385  1.00  0.00           H  
ATOM   1893  C4'   G    60      45.654  23.849  46.116  1.00  0.00           C  
ATOM   1894  H4'   G    60      45.254  23.016  46.693  1.00  0.00           H  
ATOM   1895  O4'   G    60      47.039  24.020  46.440  1.00  0.00           O  
ATOM   1896  C1'   G    60      47.211  24.999  47.488  1.00  0.00           C  
ATOM   1897  H1'   G    60      47.689  24.609  48.387  1.00  0.00           H  
ATOM   1898  N9    G    60      48.105  26.101  47.020  1.00  0.00           N  
ATOM   1899  C8    G    60      48.096  26.775  45.822  1.00  0.00           C  
ATOM   1900  H8    G    60      47.361  26.562  45.060  1.00  0.00           H  
ATOM   1901  N7    G    60      49.008  27.649  45.680  1.00  0.00           N  
ATOM   1902  C5    G    60      49.661  27.661  46.930  1.00  0.00           C  
ATOM   1903  C6    G    60      50.708  28.490  47.430  1.00  0.00           C  
ATOM   1904  O6    G    60      51.372  29.393  46.874  1.00  0.00           O  
ATOM   1905  N1    G    60      51.064  28.196  48.712  1.00  0.00           N  
ATOM   1906  H1    G    60      51.757  28.835  49.073  1.00  0.00           H  
ATOM   1907  C2    G    60      50.421  27.328  49.480  1.00  0.00           C  
ATOM   1908  N2    G    60      50.733  27.360  50.729  1.00  0.00           N  
ATOM   1909  H21   G    60      51.532  27.914  51.004  1.00  0.00           H  
ATOM   1910  H22   G    60      50.195  26.779  51.357  1.00  0.00           H  
ATOM   1911  N3    G    60      49.369  26.559  49.085  1.00  0.00           N  
ATOM   1912  C4    G    60      49.073  26.758  47.756  1.00  0.00           C  
ATOM   1913  C3'   G    60      45.072  25.147  46.523  1.00  0.00           C  
ATOM   1914  H3'   G    60      45.346  25.972  45.865  1.00  0.00           H  
ATOM   1915  C2'   G    60      45.768  25.411  47.822  1.00  0.00           C  
ATOM   1916  H2'   G    60      45.718  26.466  48.091  1.00  0.00           H  
ATOM   1917  O2'   G    60      45.291  24.522  48.803  1.00  0.00           O  
ATOM   1918 HO2'   G    60      45.605  24.917  49.620  1.00  0.00           H  
ATOM   1919  O3'   G    60      43.653  25.163  46.559  1.00  0.00           O  
ATOM   1920  P     U    61      42.751  26.415  46.451  1.00  0.00           P  
ATOM   1921  OP1   U    61      41.383  25.936  46.380  1.00  0.00           O  
ATOM   1922  OP2   U    61      43.262  27.281  45.414  1.00  0.00           O  
ATOM   1923  O5'   U    61      43.027  27.112  47.843  1.00  0.00           O  
ATOM   1924  C5'   U    61      42.438  26.538  49.053  1.00  0.00           C  
ATOM   1925  H5'   U    61      42.672  25.484  49.201  1.00  0.00           H  
ATOM   1926 H5''   U    61      41.356  26.601  48.946  1.00  0.00           H  
ATOM   1927  C4'   U    61      42.866  27.372  50.281  1.00  0.00           C  
ATOM   1928  H4'   U    61      42.749  26.838  51.224  1.00  0.00           H  
ATOM   1929  O4'   U    61      44.290  27.422  50.159  1.00  0.00           O  
ATOM   1930  C1'   U    61      44.770  28.518  50.846  1.00  0.00           C  
ATOM   1931  H1'   U    61      44.840  28.118  51.858  1.00  0.00           H  
ATOM   1932  N1    U    61      46.069  29.008  50.315  1.00  0.00           N  
ATOM   1933  C6    U    61      46.139  29.448  49.006  1.00  0.00           C  
ATOM   1934  H6    U    61      45.309  29.401  48.316  1.00  0.00           H  
ATOM   1935  C5    U    61      47.220  30.036  48.543  1.00  0.00           C  
ATOM   1936  H5    U    61      47.306  30.355  47.515  1.00  0.00           H  
ATOM   1937  C4    U    61      48.369  30.295  49.427  1.00  0.00           C  
ATOM   1938  O4    U    61      49.392  30.928  49.164  1.00  0.00           O  
ATOM   1939  N3    U    61      48.253  29.679  50.646  1.00  0.00           N  
ATOM   1940  H3    U    61      49.070  29.654  51.239  1.00  0.00           H  
ATOM   1941  C2    U    61      47.165  29.004  51.184  1.00  0.00           C  
ATOM   1942  O2    U    61      47.229  28.394  52.262  1.00  0.00           O  
ATOM   1943  C3'   U    61      42.341  28.769  50.402  1.00  0.00           C  
ATOM   1944  H3'   U    61      41.865  29.058  49.465  1.00  0.00           H  
ATOM   1945  C2'   U    61      43.656  29.546  50.746  1.00  0.00           C  
ATOM   1946  H2'   U    61      43.889  30.160  49.876  1.00  0.00           H  
ATOM   1947  O2'   U    61      43.578  30.360  51.942  1.00  0.00           O  
ATOM   1948 HO2'   U    61      42.806  30.929  51.937  1.00  0.00           H  
ATOM   1949  O3'   U    61      41.499  28.918  51.521  1.00  0.00           O  
ATOM   1950  P     A    62      40.022  28.300  51.530  1.00  0.00           P  
ATOM   1951  OP1   A    62      40.157  26.850  51.875  1.00  0.00           O  
ATOM   1952  OP2   A    62      39.460  28.764  50.228  1.00  0.00           O  
ATOM   1953  O5'   A    62      39.069  28.986  52.572  1.00  0.00           O  
ATOM   1954  C5'   A    62      39.257  28.962  53.985  1.00  0.00           C  
ATOM   1955  H5'   A    62      40.221  29.422  54.199  1.00  0.00           H  
ATOM   1956 H5''   A    62      39.210  27.918  54.296  1.00  0.00           H  
ATOM   1957  C4'   A    62      38.147  29.764  54.623  1.00  0.00           C  
ATOM   1958  H4'   A    62      38.404  29.975  55.661  1.00  0.00           H  
ATOM   1959  O4'   A    62      38.111  31.007  53.968  1.00  0.00           O  
ATOM   1960  C1'   A    62      36.688  31.331  53.865  1.00  0.00           C  
ATOM   1961  H1'   A    62      36.457  32.255  54.396  1.00  0.00           H  
ATOM   1962  N9    A    62      36.207  31.463  52.483  1.00  0.00           N  
ATOM   1963  C8    A    62      36.975  31.174  51.357  1.00  0.00           C  
ATOM   1964  H8    A    62      38.044  31.026  51.405  1.00  0.00           H  
ATOM   1965  N7    A    62      36.301  31.204  50.230  1.00  0.00           N  
ATOM   1966  C5    A    62      35.074  31.636  50.639  1.00  0.00           C  
ATOM   1967  C6    A    62      33.868  31.831  49.939  1.00  0.00           C  
ATOM   1968  N6    A    62      33.700  31.676  48.605  1.00  0.00           N  
ATOM   1969  H61   A    62      32.760  31.793  48.255  1.00  0.00           H  
ATOM   1970  H62   A    62      34.360  31.236  47.980  1.00  0.00           H  
ATOM   1971  N1    A    62      32.785  32.287  50.543  1.00  0.00           N  
ATOM   1972  C2    A    62      32.781  32.397  51.839  1.00  0.00           C  
ATOM   1973  H2    A    62      31.816  32.608  52.276  1.00  0.00           H  
ATOM   1974  N3    A    62      33.846  32.165  52.676  1.00  0.00           N  
ATOM   1975  C4    A    62      34.990  31.843  51.999  1.00  0.00           C  
ATOM   1976  C3'   A    62      36.739  29.093  54.623  1.00  0.00           C  
ATOM   1977  H3'   A    62      36.460  28.590  53.698  1.00  0.00           H  
ATOM   1978  C2'   A    62      35.888  30.369  54.655  1.00  0.00           C  
ATOM   1979  H2'   A    62      34.913  30.247  54.184  1.00  0.00           H  
ATOM   1980  O2'   A    62      35.772  30.809  56.013  1.00  0.00           O  
ATOM   1981 HO2'   A    62      35.482  30.052  56.528  1.00  0.00           H  
ATOM   1982  O3'   A    62      36.419  28.435  55.797  1.00  0.00           O  
ATOM   1983  P     U    63      36.111  26.965  55.937  1.00  0.00           P  
ATOM   1984  OP1   U    63      36.083  26.570  57.352  1.00  0.00           O  
ATOM   1985  OP2   U    63      37.010  26.269  55.014  1.00  0.00           O  
ATOM   1986  O5'   U    63      34.593  26.791  55.327  1.00  0.00           O  
ATOM   1987  C5'   U    63      33.493  27.522  55.908  1.00  0.00           C  
ATOM   1988  H5'   U    63      33.728  28.586  55.922  1.00  0.00           H  
ATOM   1989 H5''   U    63      33.302  27.093  56.892  1.00  0.00           H  
ATOM   1990  C4'   U    63      32.163  27.499  55.106  1.00  0.00           C  
ATOM   1991  H4'   U    63      31.387  28.021  55.666  1.00  0.00           H  
ATOM   1992  O4'   U    63      32.398  28.228  53.890  1.00  0.00           O  
ATOM   1993  C1'   U    63      32.203  27.357  52.767  1.00  0.00           C  
ATOM   1994  H1'   U    63      31.215  27.330  52.308  1.00  0.00           H  
ATOM   1995  N1    U    63      33.212  27.703  51.740  1.00  0.00           N  
ATOM   1996  C6    U    63      34.574  27.640  51.922  1.00  0.00           C  
ATOM   1997  H6    U    63      35.016  27.504  52.898  1.00  0.00           H  
ATOM   1998  C5    U    63      35.346  27.892  50.817  1.00  0.00           C  
ATOM   1999  H5    U    63      36.411  27.950  50.987  1.00  0.00           H  
ATOM   2000  C4    U    63      34.877  28.231  49.538  1.00  0.00           C  
ATOM   2001  O4    U    63      35.543  28.521  48.546  1.00  0.00           O  
ATOM   2002  N3    U    63      33.508  28.370  49.464  1.00  0.00           N  
ATOM   2003  H3    U    63      33.086  28.705  48.610  1.00  0.00           H  
ATOM   2004  C2    U    63      32.668  28.068  50.475  1.00  0.00           C  
ATOM   2005  O2    U    63      31.457  28.286  50.284  1.00  0.00           O  
ATOM   2006  C3'   U    63      31.830  26.078  54.763  1.00  0.00           C  
ATOM   2007  H3'   U    63      32.191  25.317  55.455  1.00  0.00           H  
ATOM   2008  C2'   U    63      32.531  25.947  53.381  1.00  0.00           C  
ATOM   2009  H2'   U    63      33.605  25.827  53.519  1.00  0.00           H  
ATOM   2010  O2'   U    63      31.977  24.897  52.559  1.00  0.00           O  
ATOM   2011 HO2'   U    63      31.024  24.982  52.628  1.00  0.00           H  
ATOM   2012  O3'   U    63      30.413  25.990  54.697  1.00  0.00           O  
ATOM   2013  P     A    64      29.556  25.746  55.949  1.00  0.00           P  
ATOM   2014  OP1   A    64      30.178  24.685  56.798  1.00  0.00           O  
ATOM   2015  OP2   A    64      28.203  25.505  55.460  1.00  0.00           O  
ATOM   2016  O5'   A    64      29.493  27.098  56.744  1.00  0.00           O  
ATOM   2017  C5'   A    64      29.903  27.258  58.065  1.00  0.00           C  
ATOM   2018  H5'   A    64      30.951  27.028  58.255  1.00  0.00           H  
ATOM   2019 H5''   A    64      29.177  26.671  58.628  1.00  0.00           H  
ATOM   2020  C4'   A    64      29.772  28.662  58.650  1.00  0.00           C  
ATOM   2021  H4'   A    64      29.939  28.707  59.726  1.00  0.00           H  
ATOM   2022  O4'   A    64      30.622  29.649  57.939  1.00  0.00           O  
ATOM   2023  C1'   A    64      29.909  30.898  57.888  1.00  0.00           C  
ATOM   2024  H1'   A    64      30.514  31.552  58.516  1.00  0.00           H  
ATOM   2025  N9    A    64      29.892  31.309  56.444  1.00  0.00           N  
ATOM   2026  C8    A    64      30.198  30.703  55.252  1.00  0.00           C  
ATOM   2027  H8    A    64      30.690  29.742  55.225  1.00  0.00           H  
ATOM   2028  N7    A    64      29.764  31.339  54.172  1.00  0.00           N  
ATOM   2029  C5    A    64      29.098  32.403  54.755  1.00  0.00           C  
ATOM   2030  C6    A    64      28.342  33.562  54.242  1.00  0.00           C  
ATOM   2031  N6    A    64      28.056  33.814  52.995  1.00  0.00           N  
ATOM   2032  H61   A    64      28.076  33.105  52.277  1.00  0.00           H  
ATOM   2033  H62   A    64      27.418  34.594  52.926  1.00  0.00           H  
ATOM   2034  N1    A    64      27.855  34.491  55.107  1.00  0.00           N  
ATOM   2035  C2    A    64      28.240  34.377  56.343  1.00  0.00           C  
ATOM   2036  H2    A    64      27.864  35.116  57.034  1.00  0.00           H  
ATOM   2037  N3    A    64      28.865  33.399  56.981  1.00  0.00           N  
ATOM   2038  C4    A    64      29.372  32.508  56.128  1.00  0.00           C  
ATOM   2039  C3'   A    64      28.379  29.154  58.501  1.00  0.00           C  
ATOM   2040  H3'   A    64      27.982  28.838  57.537  1.00  0.00           H  
ATOM   2041  C2'   A    64      28.503  30.680  58.403  1.00  0.00           C  
ATOM   2042  H2'   A    64      27.723  31.015  57.719  1.00  0.00           H  
ATOM   2043  O2'   A    64      28.509  31.388  59.633  1.00  0.00           O  
ATOM   2044 HO2'   A    64      28.435  32.317  59.400  1.00  0.00           H  
ATOM   2045  O3'   A    64      27.508  28.655  59.473  1.00  0.00           O  
ATOM   2046  P     C    65      25.897  28.561  59.258  1.00  0.00           P  
ATOM   2047  OP1   C    65      25.276  27.962  60.441  1.00  0.00           O  
ATOM   2048  OP2   C    65      25.707  27.779  58.030  1.00  0.00           O  
ATOM   2049  O5'   C    65      25.243  30.004  58.924  1.00  0.00           O  
ATOM   2050  C5'   C    65      25.290  31.044  59.892  1.00  0.00           C  
ATOM   2051  H5'   C    65      26.261  31.188  60.366  1.00  0.00           H  
ATOM   2052 H5''   C    65      24.757  30.734  60.791  1.00  0.00           H  
ATOM   2053  C4'   C    65      24.784  32.379  59.442  1.00  0.00           C  
ATOM   2054  H4'   C    65      24.868  33.188  60.168  1.00  0.00           H  
ATOM   2055  O4'   C    65      25.595  32.761  58.397  1.00  0.00           O  
ATOM   2056  C1'   C    65      24.887  33.496  57.355  1.00  0.00           C  
ATOM   2057  H1'   C    65      25.082  34.569  57.375  1.00  0.00           H  
ATOM   2058  N1    C    65      24.985  32.970  56.021  1.00  0.00           N  
ATOM   2059  C6    C    65      25.428  31.671  55.713  1.00  0.00           C  
ATOM   2060  H6    C    65      25.758  31.078  56.553  1.00  0.00           H  
ATOM   2061  C5    C    65      25.508  31.294  54.406  1.00  0.00           C  
ATOM   2062  H5    C    65      25.915  30.337  54.113  1.00  0.00           H  
ATOM   2063  C4    C    65      25.167  32.305  53.454  1.00  0.00           C  
ATOM   2064  N4    C    65      25.224  31.979  52.161  1.00  0.00           N  
ATOM   2065  H41   C    65      25.629  31.092  51.898  1.00  0.00           H  
ATOM   2066  H42   C    65      25.100  32.687  51.452  1.00  0.00           H  
ATOM   2067  N3    C    65      24.877  33.520  53.695  1.00  0.00           N  
ATOM   2068  C2    C    65      24.742  33.910  54.987  1.00  0.00           C  
ATOM   2069  O2    C    65      24.482  35.085  55.144  1.00  0.00           O  
ATOM   2070  C3'   C    65      23.368  32.247  58.896  1.00  0.00           C  
ATOM   2071  H3'   C    65      23.218  31.317  58.348  1.00  0.00           H  
ATOM   2072  C2'   C    65      23.471  33.420  57.935  1.00  0.00           C  
ATOM   2073  H2'   C    65      22.739  33.303  57.135  1.00  0.00           H  
ATOM   2074  O2'   C    65      23.148  34.620  58.630  1.00  0.00           O  
ATOM   2075 HO2'   C    65      22.610  34.394  59.392  1.00  0.00           H  
ATOM   2076  O3'   C    65      22.273  32.559  59.765  1.00  0.00           O  
ATOM   2077  P     A    66      21.780  31.690  61.015  1.00  0.00           P  
ATOM   2078  OP1   A    66      21.950  30.235  60.817  1.00  0.00           O  
ATOM   2079  OP2   A    66      20.443  32.131  61.384  1.00  0.00           O  
ATOM   2080  O5'   A    66      22.654  32.279  62.283  1.00  0.00           O  
ATOM   2081  C5'   A    66      23.407  31.470  63.163  1.00  0.00           C  
ATOM   2082  H5'   A    66      24.138  30.787  62.729  1.00  0.00           H  
ATOM   2083 H5''   A    66      22.738  30.812  63.716  1.00  0.00           H  
ATOM   2084  C4'   A    66      24.329  32.218  64.087  1.00  0.00           C  
ATOM   2085  H4'   A    66      24.863  31.574  64.786  1.00  0.00           H  
ATOM   2086  O4'   A    66      25.353  32.978  63.480  1.00  0.00           O  
ATOM   2087  C1'   A    66      25.547  34.225  64.200  1.00  0.00           C  
ATOM   2088  H1'   A    66      26.609  34.268  64.441  1.00  0.00           H  
ATOM   2089  N9    A    66      25.270  35.304  63.211  1.00  0.00           N  
ATOM   2090  C8    A    66      24.669  35.360  61.976  1.00  0.00           C  
ATOM   2091  H8    A    66      24.318  34.443  61.525  1.00  0.00           H  
ATOM   2092  N7    A    66      24.369  36.565  61.497  1.00  0.00           N  
ATOM   2093  C5    A    66      24.892  37.369  62.504  1.00  0.00           C  
ATOM   2094  C6    A    66      25.028  38.749  62.667  1.00  0.00           C  
ATOM   2095  N6    A    66      24.469  39.622  61.859  1.00  0.00           N  
ATOM   2096  H61   A    66      24.564  40.617  61.999  1.00  0.00           H  
ATOM   2097  H62   A    66      23.990  39.355  61.011  1.00  0.00           H  
ATOM   2098  N1    A    66      25.581  39.233  63.774  1.00  0.00           N  
ATOM   2099  C2    A    66      25.932  38.377  64.704  1.00  0.00           C  
ATOM   2100  H2    A    66      26.385  38.767  65.603  1.00  0.00           H  
ATOM   2101  N3    A    66      25.985  37.098  64.771  1.00  0.00           N  
ATOM   2102  C4    A    66      25.489  36.609  63.540  1.00  0.00           C  
ATOM   2103  C3'   A    66      23.540  33.193  64.985  1.00  0.00           C  
ATOM   2104  H3'   A    66      22.764  33.563  64.314  1.00  0.00           H  
ATOM   2105  C2'   A    66      24.669  34.199  65.418  1.00  0.00           C  
ATOM   2106  H2'   A    66      24.201  35.103  65.808  1.00  0.00           H  
ATOM   2107  O2'   A    66      25.349  33.648  66.485  1.00  0.00           O  
ATOM   2108 HO2'   A    66      25.922  34.327  66.847  1.00  0.00           H  
ATOM   2109  O3'   A    66      22.847  32.570  66.078  1.00  0.00           O  
ATOM   2110  P     G    67      21.421  33.120  66.527  1.00  0.00           P  
ATOM   2111  OP1   G    67      21.033  32.456  67.768  1.00  0.00           O  
ATOM   2112  OP2   G    67      20.537  33.046  65.379  1.00  0.00           O  
ATOM   2113  O5'   G    67      21.556  34.619  66.822  1.00  0.00           O  
ATOM   2114  C5'   G    67      22.313  35.098  67.996  1.00  0.00           C  
ATOM   2115  H5'   G    67      23.330  34.714  68.070  1.00  0.00           H  
ATOM   2116 H5''   G    67      21.735  34.833  68.881  1.00  0.00           H  
ATOM   2117  C4'   G    67      22.389  36.588  67.766  1.00  0.00           C  
ATOM   2118  H4'   G    67      22.896  37.006  68.635  1.00  0.00           H  
ATOM   2119  O4'   G    67      23.193  36.949  66.643  1.00  0.00           O  
ATOM   2120  C1'   G    67      22.673  38.169  66.129  1.00  0.00           C  
ATOM   2121  H1'   G    67      23.477  38.879  65.939  1.00  0.00           H  
ATOM   2122  N9    G    67      22.029  38.012  64.845  1.00  0.00           N  
ATOM   2123  C8    G    67      21.521  36.870  64.320  1.00  0.00           C  
ATOM   2124  H8    G    67      21.522  35.935  64.860  1.00  0.00           H  
ATOM   2125  N7    G    67      20.943  37.008  63.133  1.00  0.00           N  
ATOM   2126  C5    G    67      21.146  38.316  62.813  1.00  0.00           C  
ATOM   2127  C6    G    67      20.651  39.053  61.656  1.00  0.00           C  
ATOM   2128  O6    G    67      20.104  38.758  60.653  1.00  0.00           O  
ATOM   2129  N1    G    67      20.911  40.418  61.744  1.00  0.00           N  
ATOM   2130  H1    G    67      20.572  41.030  61.015  1.00  0.00           H  
ATOM   2131  C2    G    67      21.399  40.965  62.947  1.00  0.00           C  
ATOM   2132  N2    G    67      21.482  42.295  62.916  1.00  0.00           N  
ATOM   2133  H21   G    67      21.062  42.759  62.123  1.00  0.00           H  
ATOM   2134  H22   G    67      21.781  42.775  63.752  1.00  0.00           H  
ATOM   2135  N3    G    67      21.895  40.325  64.016  1.00  0.00           N  
ATOM   2136  C4    G    67      21.688  38.969  63.895  1.00  0.00           C  
ATOM   2137  C3'   G    67      21.069  37.302  67.694  1.00  0.00           C  
ATOM   2138  H3'   G    67      20.505  36.840  66.884  1.00  0.00           H  
ATOM   2139  C2'   G    67      21.658  38.677  67.153  1.00  0.00           C  
ATOM   2140  H2'   G    67      20.815  39.159  66.658  1.00  0.00           H  
ATOM   2141  O2'   G    67      22.279  39.481  68.214  1.00  0.00           O  
ATOM   2142 HO2'   G    67      23.112  39.149  68.557  1.00  0.00           H  
ATOM   2143  O3'   G    67      20.363  37.239  68.888  1.00  0.00           O  
ATOM   2144  P     G    68      18.815  37.642  68.982  1.00  0.00           P  
ATOM   2145  OP1   G    68      18.382  37.676  70.384  1.00  0.00           O  
ATOM   2146  OP2   G    68      18.101  36.730  68.045  1.00  0.00           O  
ATOM   2147  O5'   G    68      18.470  39.071  68.349  1.00  0.00           O  
ATOM   2148  C5'   G    68      18.930  40.313  68.861  1.00  0.00           C  
ATOM   2149  H5'   G    68      20.001  40.450  69.010  1.00  0.00           H  
ATOM   2150 H5''   G    68      18.357  40.510  69.768  1.00  0.00           H  
ATOM   2151  C4'   G    68      18.651  41.444  67.869  1.00  0.00           C  
ATOM   2152  H4'   G    68      18.975  42.428  68.206  1.00  0.00           H  
ATOM   2153  O4'   G    68      19.233  41.168  66.624  1.00  0.00           O  
ATOM   2154  C1'   G    68      18.561  41.828  65.518  1.00  0.00           C  
ATOM   2155  H1'   G    68      19.068  42.642  65.000  1.00  0.00           H  
ATOM   2156  N9    G    68      18.237  40.866  64.445  1.00  0.00           N  
ATOM   2157  C8    G    68      18.269  39.487  64.412  1.00  0.00           C  
ATOM   2158  H8    G    68      18.470  38.955  65.330  1.00  0.00           H  
ATOM   2159  N7    G    68      17.901  38.977  63.318  1.00  0.00           N  
ATOM   2160  C5    G    68      17.692  40.055  62.472  1.00  0.00           C  
ATOM   2161  C6    G    68      17.408  40.178  61.075  1.00  0.00           C  
ATOM   2162  O6    G    68      17.460  39.342  60.170  1.00  0.00           O  
ATOM   2163  N1    G    68      17.001  41.436  60.729  1.00  0.00           N  
ATOM   2164  H1    G    68      16.623  41.712  59.833  1.00  0.00           H  
ATOM   2165  C2    G    68      17.035  42.465  61.565  1.00  0.00           C  
ATOM   2166  N2    G    68      16.613  43.571  61.084  1.00  0.00           N  
ATOM   2167  H21   G    68      16.373  43.621  60.104  1.00  0.00           H  
ATOM   2168  H22   G    68      16.559  44.400  61.658  1.00  0.00           H  
ATOM   2169  N3    G    68      17.418  42.470  62.823  1.00  0.00           N  
ATOM   2170  C4    G    68      17.732  41.186  63.213  1.00  0.00           C  
ATOM   2171  C3'   G    68      17.204  41.634  67.527  1.00  0.00           C  
ATOM   2172  H3'   G    68      16.747  40.669  67.306  1.00  0.00           H  
ATOM   2173  C2'   G    68      17.297  42.344  66.100  1.00  0.00           C  
ATOM   2174  H2'   G    68      16.443  42.017  65.508  1.00  0.00           H  
ATOM   2175  O2'   G    68      17.272  43.785  66.175  1.00  0.00           O  
ATOM   2176 HO2'   G    68      16.672  44.156  65.524  1.00  0.00           H  
ATOM   2177  O3'   G    68      16.470  42.292  68.457  1.00  0.00           O  
ATOM   2178  P     G    69      14.887  42.074  68.509  1.00  0.00           P  
ATOM   2179  OP1   G    69      14.486  42.735  69.760  1.00  0.00           O  
ATOM   2180  OP2   G    69      14.587  40.649  68.212  1.00  0.00           O  
ATOM   2181  O5'   G    69      14.331  42.876  67.217  1.00  0.00           O  
ATOM   2182  C5'   G    69      13.821  44.234  67.337  1.00  0.00           C  
ATOM   2183  H5'   G    69      14.639  44.947  67.435  1.00  0.00           H  
ATOM   2184 H5''   G    69      13.176  44.223  68.216  1.00  0.00           H  
ATOM   2185  C4'   G    69      13.098  44.631  66.009  1.00  0.00           C  
ATOM   2186  H4'   G    69      12.811  45.666  66.196  1.00  0.00           H  
ATOM   2187  O4'   G    69      14.040  44.571  64.958  1.00  0.00           O  
ATOM   2188  C1'   G    69      13.393  44.053  63.824  1.00  0.00           C  
ATOM   2189  H1'   G    69      13.503  44.759  63.002  1.00  0.00           H  
ATOM   2190  N9    G    69      13.814  42.784  63.244  1.00  0.00           N  
ATOM   2191  C8    G    69      14.223  41.618  63.822  1.00  0.00           C  
ATOM   2192  H8    G    69      14.455  41.591  64.876  1.00  0.00           H  
ATOM   2193  N7    G    69      14.199  40.560  63.063  1.00  0.00           N  
ATOM   2194  C5    G    69      13.866  41.106  61.839  1.00  0.00           C  
ATOM   2195  C6    G    69      13.766  40.476  60.596  1.00  0.00           C  
ATOM   2196  O6    G    69      14.159  39.397  60.215  1.00  0.00           O  
ATOM   2197  N1    G    69      13.158  41.207  59.639  1.00  0.00           N  
ATOM   2198  H1    G    69      13.173  40.751  58.738  1.00  0.00           H  
ATOM   2199  C2    G    69      12.921  42.534  59.768  1.00  0.00           C  
ATOM   2200  N2    G    69      12.307  43.075  58.744  1.00  0.00           N  
ATOM   2201  H21   G    69      12.263  42.626  57.841  1.00  0.00           H  
ATOM   2202  H22   G    69      12.220  44.072  58.883  1.00  0.00           H  
ATOM   2203  N3    G    69      13.070  43.248  60.906  1.00  0.00           N  
ATOM   2204  C4    G    69      13.555  42.425  61.958  1.00  0.00           C  
ATOM   2205  C3'   G    69      11.913  43.761  65.701  1.00  0.00           C  
ATOM   2206  H3'   G    69      12.159  42.716  65.888  1.00  0.00           H  
ATOM   2207  C2'   G    69      11.862  44.005  64.196  1.00  0.00           C  
ATOM   2208  H2'   G    69      11.411  43.135  63.718  1.00  0.00           H  
ATOM   2209  O2'   G    69      11.205  45.192  63.804  1.00  0.00           O  
ATOM   2210 HO2'   G    69      10.430  45.153  64.371  1.00  0.00           H  
ATOM   2211  O3'   G    69      10.659  44.168  66.162  1.00  0.00           O  
ATOM   2212  P     C    70       9.426  43.150  66.061  1.00  0.00           P  
ATOM   2213  OP1   C    70       8.310  43.702  66.818  1.00  0.00           O  
ATOM   2214  OP2   C    70       9.899  41.861  66.532  1.00  0.00           O  
ATOM   2215  O5'   C    70       8.975  43.082  64.468  1.00  0.00           O  
ATOM   2216  C5'   C    70       8.168  44.105  63.828  1.00  0.00           C  
ATOM   2217  H5'   C    70       8.489  45.120  64.066  1.00  0.00           H  
ATOM   2218 H5''   C    70       7.154  44.067  64.224  1.00  0.00           H  
ATOM   2219  C4'   C    70       8.083  43.987  62.328  1.00  0.00           C  
ATOM   2220  H4'   C    70       7.622  44.901  61.954  1.00  0.00           H  
ATOM   2221  O4'   C    70       9.272  43.724  61.659  1.00  0.00           O  
ATOM   2222  C1'   C    70       8.976  43.003  60.428  1.00  0.00           C  
ATOM   2223  H1'   C    70       9.316  43.581  59.569  1.00  0.00           H  
ATOM   2224  N1    C    70       9.568  41.679  60.449  1.00  0.00           N  
ATOM   2225  C6    C    70      10.139  41.078  61.566  1.00  0.00           C  
ATOM   2226  H6    C    70      10.191  41.552  62.535  1.00  0.00           H  
ATOM   2227  C5    C    70      10.741  39.837  61.544  1.00  0.00           C  
ATOM   2228  H5    C    70      11.295  39.403  62.363  1.00  0.00           H  
ATOM   2229  C4    C    70      10.651  39.177  60.307  1.00  0.00           C  
ATOM   2230  N4    C    70      11.085  37.958  60.155  1.00  0.00           N  
ATOM   2231  H41   C    70      11.348  37.456  60.992  1.00  0.00           H  
ATOM   2232  H42   C    70      10.975  37.450  59.289  1.00  0.00           H  
ATOM   2233  N3    C    70      10.132  39.683  59.224  1.00  0.00           N  
ATOM   2234  C2    C    70       9.608  40.963  59.290  1.00  0.00           C  
ATOM   2235  O2    C    70       9.154  41.446  58.252  1.00  0.00           O  
ATOM   2236  C3'   C    70       7.206  42.841  61.977  1.00  0.00           C  
ATOM   2237  H3'   C    70       7.510  41.978  62.570  1.00  0.00           H  
ATOM   2238  C2'   C    70       7.481  42.784  60.464  1.00  0.00           C  
ATOM   2239  H2'   C    70       7.236  41.784  60.106  1.00  0.00           H  
ATOM   2240  O2'   C    70       6.785  43.687  59.624  1.00  0.00           O  
ATOM   2241 HO2'   C    70       5.957  43.983  60.011  1.00  0.00           H  
ATOM   2242  O3'   C    70       5.861  43.215  62.258  1.00  0.00           O  
ATOM   2243  P     U    71       4.861  42.075  62.622  1.00  0.00           P  
ATOM   2244  OP1   U    71       3.542  42.676  62.622  1.00  0.00           O  
ATOM   2245  OP2   U    71       5.372  41.260  63.742  1.00  0.00           O  
ATOM   2246  O5'   U    71       4.999  41.074  61.330  1.00  0.00           O  
ATOM   2247  C5'   U    71       4.447  41.306  60.043  1.00  0.00           C  
ATOM   2248  H5'   U    71       4.970  42.191  59.679  1.00  0.00           H  
ATOM   2249 H5''   U    71       3.419  41.657  60.133  1.00  0.00           H  
ATOM   2250  C4'   U    71       4.614  40.151  59.070  1.00  0.00           C  
ATOM   2251  H4'   U    71       4.181  40.529  58.144  1.00  0.00           H  
ATOM   2252  O4'   U    71       5.942  39.832  58.807  1.00  0.00           O  
ATOM   2253  C1'   U    71       6.030  38.452  58.520  1.00  0.00           C  
ATOM   2254  H1'   U    71       6.566  38.256  57.592  1.00  0.00           H  
ATOM   2255  N1    U    71       6.696  37.698  59.683  1.00  0.00           N  
ATOM   2256  C6    U    71       7.108  38.345  60.818  1.00  0.00           C  
ATOM   2257  H6    U    71       6.899  39.392  60.982  1.00  0.00           H  
ATOM   2258  C5    U    71       7.740  37.703  61.848  1.00  0.00           C  
ATOM   2259  H5    U    71       8.141  38.138  62.751  1.00  0.00           H  
ATOM   2260  C4    U    71       7.929  36.232  61.767  1.00  0.00           C  
ATOM   2261  O4    U    71       8.280  35.522  62.719  1.00  0.00           O  
ATOM   2262  N3    U    71       7.669  35.670  60.557  1.00  0.00           N  
ATOM   2263  H3    U    71       7.896  34.700  60.391  1.00  0.00           H  
ATOM   2264  C2    U    71       7.109  36.384  59.476  1.00  0.00           C  
ATOM   2265  O2    U    71       6.948  35.732  58.409  1.00  0.00           O  
ATOM   2266  C3'   U    71       3.850  38.856  59.276  1.00  0.00           C  
ATOM   2267  H3'   U    71       3.997  38.548  60.311  1.00  0.00           H  
ATOM   2268  C2'   U    71       4.619  37.930  58.321  1.00  0.00           C  
ATOM   2269  H2'   U    71       4.590  36.862  58.537  1.00  0.00           H  
ATOM   2270  O2'   U    71       4.222  38.297  56.946  1.00  0.00           O  
ATOM   2271 HO2'   U    71       3.395  37.883  56.688  1.00  0.00           H  
ATOM   2272  O3'   U    71       2.501  38.993  58.956  1.00  0.00           O  
ATOM   2273  P     U    72       1.637  37.699  58.982  1.00  0.00           P  
ATOM   2274  OP1   U    72       0.317  38.232  59.202  1.00  0.00           O  
ATOM   2275  OP2   U    72       2.210  36.680  59.894  1.00  0.00           O  
ATOM   2276  O5'   U    72       1.644  37.245  57.483  1.00  0.00           O  
ATOM   2277  C5'   U    72       0.984  38.005  56.436  1.00  0.00           C  
ATOM   2278  H5'   U    72       1.552  38.910  56.219  1.00  0.00           H  
ATOM   2279 H5''   U    72       0.020  38.333  56.825  1.00  0.00           H  
ATOM   2280  C4'   U    72       0.740  37.340  55.066  1.00  0.00           C  
ATOM   2281  H4'   U    72       0.343  38.088  54.379  1.00  0.00           H  
ATOM   2282  O4'   U    72       1.946  36.824  54.555  1.00  0.00           O  
ATOM   2283  C1'   U    72       1.663  35.672  53.708  1.00  0.00           C  
ATOM   2284  H1'   U    72       1.705  35.851  52.634  1.00  0.00           H  
ATOM   2285  N1    U    72       2.568  34.478  54.012  1.00  0.00           N  
ATOM   2286  C6    U    72       3.007  34.215  55.318  1.00  0.00           C  
ATOM   2287  H6    U    72       2.890  34.946  56.104  1.00  0.00           H  
ATOM   2288  C5    U    72       3.693  33.070  55.571  1.00  0.00           C  
ATOM   2289  H5    U    72       4.001  32.828  56.577  1.00  0.00           H  
ATOM   2290  C4    U    72       3.936  32.061  54.507  1.00  0.00           C  
ATOM   2291  O4    U    72       4.500  30.999  54.612  1.00  0.00           O  
ATOM   2292  N3    U    72       3.493  32.496  53.197  1.00  0.00           N  
ATOM   2293  H3    U    72       3.669  31.836  52.453  1.00  0.00           H  
ATOM   2294  C2    U    72       2.823  33.645  52.937  1.00  0.00           C  
ATOM   2295  O2    U    72       2.532  33.921  51.818  1.00  0.00           O  
ATOM   2296  C3'   U    72      -0.169  36.180  55.160  1.00  0.00           C  
ATOM   2297  H3'   U    72       0.139  35.671  56.073  1.00  0.00           H  
ATOM   2298  C2'   U    72       0.184  35.317  53.963  1.00  0.00           C  
ATOM   2299  H2'   U    72       0.130  34.255  54.205  1.00  0.00           H  
ATOM   2300  O2'   U    72      -0.698  35.509  52.890  1.00  0.00           O  
ATOM   2301 HO2'   U    72      -1.560  35.482  53.312  1.00  0.00           H  
ATOM   2302  O3'   U    72      -1.573  36.566  55.243  1.00  0.00           O  
ATOM   2303  P     U    73      -2.603  35.748  56.112  1.00  0.00           P  
ATOM   2304  OP1   U    73      -3.914  36.421  55.970  1.00  0.00           O  
ATOM   2305  OP2   U    73      -2.073  35.535  57.431  1.00  0.00           O  
ATOM   2306  O5'   U    73      -2.735  34.288  55.406  1.00  0.00           O  
ATOM   2307  C5'   U    73      -3.662  33.915  54.380  1.00  0.00           C  
ATOM   2308  H5'   U    73      -3.603  34.558  53.502  1.00  0.00           H  
ATOM   2309 H5''   U    73      -4.675  34.014  54.769  1.00  0.00           H  
ATOM   2310  C4'   U    73      -3.529  32.458  53.934  1.00  0.00           C  
ATOM   2311  H4'   U    73      -4.329  32.395  53.196  1.00  0.00           H  
ATOM   2312  O4'   U    73      -2.250  32.204  53.304  1.00  0.00           O  
ATOM   2313  C1'   U    73      -1.963  30.755  53.442  1.00  0.00           C  
ATOM   2314  H1'   U    73      -1.992  30.324  52.441  1.00  0.00           H  
ATOM   2315  N1    U    73      -0.678  30.458  54.162  1.00  0.00           N  
ATOM   2316  C6    U    73      -0.188  31.316  55.064  1.00  0.00           C  
ATOM   2317  H6    U    73      -0.711  32.240  55.260  1.00  0.00           H  
ATOM   2318  C5    U    73       1.033  31.106  55.573  1.00  0.00           C  
ATOM   2319  H5    U    73       1.429  31.764  56.333  1.00  0.00           H  
ATOM   2320  C4    U    73       1.749  29.875  55.356  1.00  0.00           C  
ATOM   2321  O4    U    73       2.726  29.449  55.976  1.00  0.00           O  
ATOM   2322  N3    U    73       1.176  29.007  54.482  1.00  0.00           N  
ATOM   2323  H3    U    73       1.855  28.287  54.279  1.00  0.00           H  
ATOM   2324  C2    U    73      -0.003  29.254  53.797  1.00  0.00           C  
ATOM   2325  O2    U    73      -0.461  28.503  52.913  1.00  0.00           O  
ATOM   2326  C3'   U    73      -3.631  31.377  55.031  1.00  0.00           C  
ATOM   2327  H3'   U    73      -2.855  31.668  55.740  1.00  0.00           H  
ATOM   2328  C2'   U    73      -3.135  30.153  54.255  1.00  0.00           C  
ATOM   2329  H2'   U    73      -2.636  29.477  54.949  1.00  0.00           H  
ATOM   2330  O2'   U    73      -4.104  29.586  53.408  1.00  0.00           O  
ATOM   2331 HO2'   U    73      -4.830  29.428  54.015  1.00  0.00           H  
ATOM   2332  O3'   U    73      -4.961  31.312  55.483  1.00  0.00           O  
ATOM   2333  P     U    74      -5.296  30.269  56.603  1.00  0.00           P  
ATOM   2334  OP1   U    74      -6.338  30.915  57.485  1.00  0.00           O  
ATOM   2335  OP2   U    74      -4.146  29.671  57.253  1.00  0.00           O  
ATOM   2336  O5'   U    74      -5.887  29.135  55.668  1.00  0.00           O  
ATOM   2337  C5'   U    74      -6.997  29.383  54.882  1.00  0.00           C  
ATOM   2338  H5'   U    74      -6.810  30.093  54.077  1.00  0.00           H  
ATOM   2339 H5''   U    74      -7.793  29.838  55.472  1.00  0.00           H  
ATOM   2340  C4'   U    74      -7.552  28.110  54.218  1.00  0.00           C  
ATOM   2341  H4'   U    74      -8.498  28.366  53.741  1.00  0.00           H  
ATOM   2342  O4'   U    74      -6.577  27.595  53.281  1.00  0.00           O  
ATOM   2343  C1'   U    74      -6.319  26.255  53.455  1.00  0.00           C  
ATOM   2344  H1'   U    74      -6.334  25.715  52.509  1.00  0.00           H  
ATOM   2345  N1    U    74      -4.981  26.282  54.018  1.00  0.00           N  
ATOM   2346  C6    U    74      -4.770  26.101  55.383  1.00  0.00           C  
ATOM   2347  H6    U    74      -5.554  25.720  56.020  1.00  0.00           H  
ATOM   2348  C5    U    74      -3.558  26.246  55.916  1.00  0.00           C  
ATOM   2349  H5    U    74      -3.367  26.147  56.974  1.00  0.00           H  
ATOM   2350  C4    U    74      -2.423  26.550  55.138  1.00  0.00           C  
ATOM   2351  O4    U    74      -1.319  26.737  55.549  1.00  0.00           O  
ATOM   2352  N3    U    74      -2.632  26.609  53.772  1.00  0.00           N  
ATOM   2353  H3    U    74      -1.801  26.752  53.215  1.00  0.00           H  
ATOM   2354  C2    U    74      -3.876  26.482  53.176  1.00  0.00           C  
ATOM   2355  O2    U    74      -3.915  26.439  51.938  1.00  0.00           O  
ATOM   2356  C3'   U    74      -7.831  26.989  55.207  1.00  0.00           C  
ATOM   2357  H3'   U    74      -7.075  27.064  55.988  1.00  0.00           H  
ATOM   2358  C2'   U    74      -7.522  25.786  54.239  1.00  0.00           C  
ATOM   2359  H2'   U    74      -7.398  24.900  54.862  1.00  0.00           H  
ATOM   2360  O2'   U    74      -8.523  25.502  53.216  1.00  0.00           O  
ATOM   2361 HO2'   U    74      -9.402  25.752  53.509  1.00  0.00           H  
ATOM   2362  O3'   U    74      -9.167  27.083  55.660  1.00  0.00           O  
ATOM   2363  P    G3    75      -9.530  26.228  56.936  1.00  0.00           P  
ATOM   2364  OP1  G3    75     -10.570  27.029  57.616  1.00  0.00           O  
ATOM   2365  OP2  G3    75      -8.293  25.846  57.652  1.00  0.00           O  
ATOM   2366  O5'  G3    75     -10.283  24.880  56.565  1.00  0.00           O  
ATOM   2367  C5'  G3    75      -9.609  23.758  56.098  1.00  0.00           C  
ATOM   2368  H5'  G3    75      -8.702  23.615  56.685  1.00  0.00           H  
ATOM   2369 H5''  G3    75      -9.426  23.860  55.028  1.00  0.00           H  
ATOM   2370  C4'  G3    75     -10.512  22.536  56.397  1.00  0.00           C  
ATOM   2371  H4'  G3    75     -11.490  22.619  55.923  1.00  0.00           H  
ATOM   2372  O4'  G3    75     -10.077  21.287  56.092  1.00  0.00           O  
ATOM   2373  C1'  G3    75     -10.503  20.324  57.033  1.00  0.00           C  
ATOM   2374  H1'  G3    75     -11.581  20.165  57.083  1.00  0.00           H  
ATOM   2375  N9   G3    75      -9.812  19.038  56.818  1.00  0.00           N  
ATOM   2376  C8   G3    75     -10.452  17.834  56.681  1.00  0.00           C  
ATOM   2377  H8   G3    75     -11.523  17.758  56.570  1.00  0.00           H  
ATOM   2378  N7   G3    75      -9.676  16.789  56.959  1.00  0.00           N  
ATOM   2379  C5   G3    75      -8.387  17.396  56.946  1.00  0.00           C  
ATOM   2380  C6   G3    75      -7.100  16.852  57.213  1.00  0.00           C  
ATOM   2381  O6   G3    75      -6.795  15.723  57.599  1.00  0.00           O  
ATOM   2382  N1   G3    75      -6.050  17.752  57.164  1.00  0.00           N  
ATOM   2383  H1   G3    75      -5.262  17.551  57.763  1.00  0.00           H  
ATOM   2384  C2   G3    75      -6.270  19.083  56.905  1.00  0.00           C  
ATOM   2385  N2   G3    75      -5.174  19.811  56.874  1.00  0.00           N  
ATOM   2386  H21  G3    75      -5.377  20.707  56.456  1.00  0.00           H  
ATOM   2387  H22  G3    75      -4.286  19.335  56.802  1.00  0.00           H  
ATOM   2388  N3   G3    75      -7.449  19.717  56.814  1.00  0.00           N  
ATOM   2389  C4   G3    75      -8.475  18.788  56.857  1.00  0.00           C  
ATOM   2390  C3'  G3    75     -10.738  22.467  57.965  1.00  0.00           C  
ATOM   2391  H3'  G3    75     -10.117  23.203  58.475  1.00  0.00           H  
ATOM   2392  C2'  G3    75     -10.221  21.024  58.261  1.00  0.00           C  
ATOM   2393  H2'  G3    75      -9.149  20.934  58.438  1.00  0.00           H  
ATOM   2394  O2'  G3    75     -10.921  20.370  59.422  1.00  0.00           O  
ATOM   2395 HO2'  G3    75     -11.848  20.192  59.247  1.00  0.00           H  
ATOM   2396  O3'  G3    75     -12.088  22.762  58.253  1.00  0.00           O  
ATOM   2397 HO3'  G3    75     -12.106  22.732  59.213  1.00  0.00           H  
TER    2398       G3    75 
ATOM   2398 MG    MG    76       9.918  34.114  43.930  1.00  0.00          MG  
TER    2399       MG    76 
ATOM   2399 MG    MG    77      40.449  35.535  49.786  1.00  0.00          MG  
TER    2400       MG    77 
ATOM   2400 MG    MG    78      26.692  50.132  47.509  1.00  0.00          MG  
TER    2401       MG    78 
ATOM   2401 MG    MG    79      15.637  29.983  50.594  1.00  0.00          MG  
TER    2402       MG    79 
ATOM   2402 MG    MG    80      40.640  40.620  40.241  1.00  0.00          MG  
TER    2403       MG    80 
ATOM   2403 MG    MG    81      37.605  24.632  54.254  1.00  0.00          MG  
TER    2404       MG    81 
END
