# Supplementary material for: Modeling the structure of the frameshift-stimulatory pseudoknot in SARS-CoV-2 reveals multiple possible conformers
Source: PLoS Comput Biol. 2021 Jan 19;17(1):e1008603. doi: 10.1371/journal.pcbi.1008603 (PMC7845960; doi:10.1371/journal.pcbi.1008603)
Supplement: S1 Data — Files in.pdb format for each of the model structures presented in the manuscript are included in an archived.zip folder. The files corresponding to the structures shown in Figs 3B, 3E, 3H, 4B, 4E, 4H, 5B, 6A–6F, and 7A–7G are named FigNX_1.pdb, where N is the figure number and X is the letter for the figure panel. These structures represent the most populated of the clusters found in the corresponding MD simulations. The structures of the second- and third-most populated clusters from each of the simulations are in the files named FigNX_2.pdb and FigNX_3.pdb, respectively. (ZIP) [file pcbi.1008603.s006.zip › Fig6D_3.pdb]

ATOM      1 HO5'  U5     1      46.737  37.547  35.044  1.00  0.00           H  
ATOM      2  O5'  U5     1      46.125  37.584  35.783  1.00  0.00           O  
ATOM      3  C5'  U5     1      45.942  38.981  36.225  1.00  0.00           C  
ATOM      4  H5'  U5     1      45.358  39.485  35.455  1.00  0.00           H  
ATOM      5 H5''  U5     1      46.879  39.487  36.457  1.00  0.00           H  
ATOM      6  C4'  U5     1      45.196  38.988  37.555  1.00  0.00           C  
ATOM      7  H4'  U5     1      45.019  40.024  37.843  1.00  0.00           H  
ATOM      8  O4'  U5     1      43.926  38.541  37.364  1.00  0.00           O  
ATOM      9  C1'  U5     1      43.436  37.943  38.545  1.00  0.00           C  
ATOM     10  H1'  U5     1      43.097  38.738  39.209  1.00  0.00           H  
ATOM     11  N1   U5     1      42.396  36.893  38.278  1.00  0.00           N  
ATOM     12  C6   U5     1      42.341  36.234  37.098  1.00  0.00           C  
ATOM     13  H6   U5     1      42.901  36.692  36.295  1.00  0.00           H  
ATOM     14  C5   U5     1      41.445  35.215  36.877  1.00  0.00           C  
ATOM     15  H5   U5     1      41.234  34.713  35.944  1.00  0.00           H  
ATOM     16  C4   U5     1      40.544  34.825  37.933  1.00  0.00           C  
ATOM     17  O4   U5     1      39.595  34.014  37.915  1.00  0.00           O  
ATOM     18  N3   U5     1      40.822  35.344  39.125  1.00  0.00           N  
ATOM     19  H3   U5     1      40.261  35.051  39.911  1.00  0.00           H  
ATOM     20  C2   U5     1      41.653  36.347  39.348  1.00  0.00           C  
ATOM     21  O2   U5     1      41.652  36.965  40.368  1.00  0.00           O  
ATOM     22  C3'  U5     1      45.815  38.262  38.772  1.00  0.00           C  
ATOM     23  H3'  U5     1      46.640  37.641  38.424  1.00  0.00           H  
ATOM     24  C2'  U5     1      44.652  37.367  39.228  1.00  0.00           C  
ATOM     25  H2'  U5     1      44.915  36.371  38.872  1.00  0.00           H  
ATOM     26  O2'  U5     1      44.503  37.247  40.622  1.00  0.00           O  
ATOM     27 HO2'  U5     1      45.392  37.325  40.976  1.00  0.00           H  
ATOM     28  O3'  U5     1      46.248  39.163  39.806  1.00  0.00           O  
ATOM     29  P     U     2      47.627  40.004  39.668  1.00  0.00           P  
ATOM     30  OP1   U     2      47.511  40.966  38.601  1.00  0.00           O  
ATOM     31  OP2   U     2      48.669  38.947  39.586  1.00  0.00           O  
ATOM     32  O5'   U     2      47.743  40.661  41.091  1.00  0.00           O  
ATOM     33  C5'   U     2      47.768  39.843  42.235  1.00  0.00           C  
ATOM     34  H5'   U     2      48.700  39.279  42.209  1.00  0.00           H  
ATOM     35 H5''   U     2      46.885  39.209  42.158  1.00  0.00           H  
ATOM     36  C4'   U     2      47.681  40.764  43.476  1.00  0.00           C  
ATOM     37  H4'   U     2      47.712  40.058  44.306  1.00  0.00           H  
ATOM     38  O4'   U     2      48.832  41.476  43.451  1.00  0.00           O  
ATOM     39  C1'   U     2      48.638  42.817  43.984  1.00  0.00           C  
ATOM     40  H1'   U     2      48.637  42.859  45.073  1.00  0.00           H  
ATOM     41  N1    U     2      49.659  43.741  43.429  1.00  0.00           N  
ATOM     42  C6    U     2      49.887  43.797  42.093  1.00  0.00           C  
ATOM     43  H6    U     2      49.282  43.220  41.410  1.00  0.00           H  
ATOM     44  C5    U     2      50.806  44.563  41.552  1.00  0.00           C  
ATOM     45  H5    U     2      50.866  44.774  40.494  1.00  0.00           H  
ATOM     46  C4    U     2      51.648  45.346  42.392  1.00  0.00           C  
ATOM     47  O4    U     2      52.558  46.013  42.024  1.00  0.00           O  
ATOM     48  N3    U     2      51.400  45.241  43.727  1.00  0.00           N  
ATOM     49  H3    U     2      52.064  45.634  44.379  1.00  0.00           H  
ATOM     50  C2    U     2      50.386  44.492  44.291  1.00  0.00           C  
ATOM     51  O2    U     2      50.226  44.601  45.525  1.00  0.00           O  
ATOM     52  C3'   U     2      46.503  41.775  43.583  1.00  0.00           C  
ATOM     53  H3'   U     2      45.826  41.631  42.741  1.00  0.00           H  
ATOM     54  C2'   U     2      47.199  43.090  43.508  1.00  0.00           C  
ATOM     55  H2'   U     2      47.226  43.414  42.467  1.00  0.00           H  
ATOM     56  O2'   U     2      46.523  44.064  44.321  1.00  0.00           O  
ATOM     57 HO2'   U     2      45.798  43.545  44.676  1.00  0.00           H  
ATOM     58  O3'   U     2      45.865  41.563  44.818  1.00  0.00           O  
ATOM     59  P     U     3      44.580  40.538  44.833  1.00  0.00           P  
ATOM     60  OP1   U     3      43.856  40.679  43.548  1.00  0.00           O  
ATOM     61  OP2   U     3      43.817  40.923  46.015  1.00  0.00           O  
ATOM     62  O5'   U     3      45.350  39.037  44.988  1.00  0.00           O  
ATOM     63  C5'   U     3      44.538  37.935  44.707  1.00  0.00           C  
ATOM     64  H5'   U     3      44.110  38.189  43.737  1.00  0.00           H  
ATOM     65 H5''   U     3      43.727  37.931  45.435  1.00  0.00           H  
ATOM     66  C4'   U     3      45.279  36.539  44.567  1.00  0.00           C  
ATOM     67  H4'   U     3      44.492  35.836  44.293  1.00  0.00           H  
ATOM     68  O4'   U     3      46.223  36.633  43.477  1.00  0.00           O  
ATOM     69  C1'   U     3      47.276  35.757  43.761  1.00  0.00           C  
ATOM     70  H1'   U     3      46.900  34.743  43.624  1.00  0.00           H  
ATOM     71  N1    U     3      48.519  36.026  42.913  1.00  0.00           N  
ATOM     72  C6    U     3      49.640  36.709  43.370  1.00  0.00           C  
ATOM     73  H6    U     3      49.733  36.931  44.423  1.00  0.00           H  
ATOM     74  C5    U     3      50.691  36.975  42.556  1.00  0.00           C  
ATOM     75  H5    U     3      51.502  37.514  43.022  1.00  0.00           H  
ATOM     76  C4    U     3      50.720  36.529  41.219  1.00  0.00           C  
ATOM     77  O4    U     3      51.566  36.794  40.341  1.00  0.00           O  
ATOM     78  N3    U     3      49.636  35.891  40.811  1.00  0.00           N  
ATOM     79  H3    U     3      49.725  35.461  39.901  1.00  0.00           H  
ATOM     80  C2    U     3      48.487  35.602  41.559  1.00  0.00           C  
ATOM     81  O2    U     3      47.581  35.037  40.997  1.00  0.00           O  
ATOM     82  C3'   U     3      46.007  36.024  45.852  1.00  0.00           C  
ATOM     83  H3'   U     3      46.093  36.710  46.695  1.00  0.00           H  
ATOM     84  C2'   U     3      47.455  35.949  45.285  1.00  0.00           C  
ATOM     85  H2'   U     3      47.940  36.916  45.417  1.00  0.00           H  
ATOM     86  O2'   U     3      48.140  34.905  45.939  1.00  0.00           O  
ATOM     87 HO2'   U     3      48.816  35.395  46.413  1.00  0.00           H  
ATOM     88  O3'   U     3      45.435  34.805  46.368  1.00  0.00           O  
ATOM     89  P     G     4      44.094  34.870  47.173  1.00  0.00           P  
ATOM     90  OP1   G     4      43.117  34.162  46.400  1.00  0.00           O  
ATOM     91  OP2   G     4      43.811  36.278  47.488  1.00  0.00           O  
ATOM     92  O5'   G     4      44.389  34.030  48.516  1.00  0.00           O  
ATOM     93  C5'   G     4      44.258  32.638  48.555  1.00  0.00           C  
ATOM     94  H5'   G     4      44.639  32.152  47.657  1.00  0.00           H  
ATOM     95 H5''   G     4      43.181  32.474  48.594  1.00  0.00           H  
ATOM     96  C4'   G     4      44.848  31.975  49.866  1.00  0.00           C  
ATOM     97  H4'   G     4      44.493  30.946  49.824  1.00  0.00           H  
ATOM     98  O4'   G     4      46.255  31.997  49.823  1.00  0.00           O  
ATOM     99  C1'   G     4      46.716  32.685  50.964  1.00  0.00           C  
ATOM    100  H1'   G     4      47.630  32.264  51.382  1.00  0.00           H  
ATOM    101  N9    G     4      47.077  34.053  50.571  1.00  0.00           N  
ATOM    102  C8    G     4      47.199  34.514  49.277  1.00  0.00           C  
ATOM    103  H8    G     4      47.000  33.947  48.380  1.00  0.00           H  
ATOM    104  N7    G     4      47.766  35.698  49.170  1.00  0.00           N  
ATOM    105  C5    G     4      48.011  36.070  50.497  1.00  0.00           C  
ATOM    106  C6    G     4      48.674  37.249  50.967  1.00  0.00           C  
ATOM    107  O6    G     4      49.080  38.265  50.404  1.00  0.00           O  
ATOM    108  N1    G     4      48.851  37.160  52.357  1.00  0.00           N  
ATOM    109  H1    G     4      49.196  37.942  52.895  1.00  0.00           H  
ATOM    110  C2    G     4      48.534  36.023  53.135  1.00  0.00           C  
ATOM    111  N2    G     4      48.823  36.176  54.412  1.00  0.00           N  
ATOM    112  H21   G     4      49.090  36.994  54.940  1.00  0.00           H  
ATOM    113  H22   G     4      48.409  35.394  54.901  1.00  0.00           H  
ATOM    114  N3    G     4      47.922  34.932  52.687  1.00  0.00           N  
ATOM    115  C4    G     4      47.683  35.023  51.321  1.00  0.00           C  
ATOM    116  C3'   G     4      44.383  32.589  51.181  1.00  0.00           C  
ATOM    117  H3'   G     4      43.918  33.572  51.100  1.00  0.00           H  
ATOM    118  C2'   G     4      45.654  32.687  52.028  1.00  0.00           C  
ATOM    119  H2'   G     4      45.578  33.549  52.691  1.00  0.00           H  
ATOM    120  O2'   G     4      45.929  31.450  52.755  1.00  0.00           O  
ATOM    121 HO2'   G     4      45.106  31.011  52.985  1.00  0.00           H  
ATOM    122  O3'   G     4      43.451  31.760  51.907  1.00  0.00           O  
ATOM    123  P     C     5      42.127  32.341  52.587  1.00  0.00           P  
ATOM    124  OP1   C     5      41.343  31.220  53.184  1.00  0.00           O  
ATOM    125  OP2   C     5      41.453  33.117  51.569  1.00  0.00           O  
ATOM    126  O5'   C     5      42.618  33.460  53.579  1.00  0.00           O  
ATOM    127  C5'   C     5      42.796  33.122  54.906  1.00  0.00           C  
ATOM    128  H5'   C     5      43.409  32.238  55.084  1.00  0.00           H  
ATOM    129 H5''   C     5      41.876  32.861  55.429  1.00  0.00           H  
ATOM    130  C4'   C     5      43.328  34.321  55.694  1.00  0.00           C  
ATOM    131  H4'   C     5      43.260  34.065  56.752  1.00  0.00           H  
ATOM    132  O4'   C     5      44.663  34.595  55.315  1.00  0.00           O  
ATOM    133  C1'   C     5      44.998  35.918  55.497  1.00  0.00           C  
ATOM    134  H1'   C     5      45.812  35.942  56.222  1.00  0.00           H  
ATOM    135  N1    C     5      45.289  36.646  54.205  1.00  0.00           N  
ATOM    136  C6    C     5      44.853  36.172  53.028  1.00  0.00           C  
ATOM    137  H6    C     5      44.474  35.163  52.965  1.00  0.00           H  
ATOM    138  C5    C     5      44.976  36.912  51.873  1.00  0.00           C  
ATOM    139  H5    C     5      44.664  36.448  50.949  1.00  0.00           H  
ATOM    140  C4    C     5      45.437  38.236  51.960  1.00  0.00           C  
ATOM    141  N4    C     5      45.345  39.046  50.932  1.00  0.00           N  
ATOM    142  H41   C     5      45.049  38.778  50.004  1.00  0.00           H  
ATOM    143  H42   C     5      45.647  39.983  51.157  1.00  0.00           H  
ATOM    144  N3    C     5      45.951  38.712  53.167  1.00  0.00           N  
ATOM    145  C2    C     5      45.924  37.898  54.250  1.00  0.00           C  
ATOM    146  O2    C     5      46.406  38.333  55.313  1.00  0.00           O  
ATOM    147  C3'   C     5      42.583  35.672  55.539  1.00  0.00           C  
ATOM    148  H3'   C     5      42.351  35.982  54.520  1.00  0.00           H  
ATOM    149  C2'   C     5      43.757  36.503  56.094  1.00  0.00           C  
ATOM    150  H2'   C     5      43.765  37.570  55.871  1.00  0.00           H  
ATOM    151  O2'   C     5      43.946  36.352  57.489  1.00  0.00           O  
ATOM    152 HO2'   C     5      44.651  36.920  57.808  1.00  0.00           H  
ATOM    153  O3'   C     5      41.538  35.893  56.455  1.00  0.00           O  
ATOM    154  P     G     6      40.594  37.144  56.225  1.00  0.00           P  
ATOM    155  OP1   G     6      39.350  37.013  57.000  1.00  0.00           O  
ATOM    156  OP2   G     6      40.385  37.289  54.780  1.00  0.00           O  
ATOM    157  O5'   G     6      41.315  38.478  56.622  1.00  0.00           O  
ATOM    158  C5'   G     6      41.249  39.071  57.911  1.00  0.00           C  
ATOM    159  H5'   G     6      41.786  38.442  58.621  1.00  0.00           H  
ATOM    160 H5''   G     6      40.251  39.132  58.346  1.00  0.00           H  
ATOM    161  C4'   G     6      41.784  40.420  58.164  1.00  0.00           C  
ATOM    162  H4'   G     6      41.715  40.585  59.240  1.00  0.00           H  
ATOM    163  O4'   G     6      43.125  40.405  57.790  1.00  0.00           O  
ATOM    164  C1'   G     6      43.322  41.622  57.082  1.00  0.00           C  
ATOM    165  H1'   G     6      44.248  42.086  57.421  1.00  0.00           H  
ATOM    166  N9    G     6      43.549  41.507  55.670  1.00  0.00           N  
ATOM    167  C8    G     6      43.342  40.459  54.823  1.00  0.00           C  
ATOM    168  H8    G     6      42.972  39.505  55.167  1.00  0.00           H  
ATOM    169  N7    G     6      43.450  40.756  53.583  1.00  0.00           N  
ATOM    170  C5    G     6      43.760  42.071  53.567  1.00  0.00           C  
ATOM    171  C6    G     6      44.118  43.002  52.474  1.00  0.00           C  
ATOM    172  O6    G     6      44.126  42.759  51.222  1.00  0.00           O  
ATOM    173  N1    G     6      44.622  44.197  52.916  1.00  0.00           N  
ATOM    174  H1    G     6      44.835  44.901  52.225  1.00  0.00           H  
ATOM    175  C2    G     6      44.655  44.527  54.216  1.00  0.00           C  
ATOM    176  N2    G     6      45.005  45.783  54.480  1.00  0.00           N  
ATOM    177  H21   G     6      45.272  46.473  53.792  1.00  0.00           H  
ATOM    178  H22   G     6      45.248  45.959  55.445  1.00  0.00           H  
ATOM    179  N3    G     6      44.348  43.762  55.249  1.00  0.00           N  
ATOM    180  C4    G     6      43.948  42.559  54.872  1.00  0.00           C  
ATOM    181  C3'   G     6      40.974  41.502  57.433  1.00  0.00           C  
ATOM    182  H3'   G     6      40.770  41.122  56.432  1.00  0.00           H  
ATOM    183  C2'   G     6      42.101  42.496  57.505  1.00  0.00           C  
ATOM    184  H2'   G     6      41.931  43.330  56.824  1.00  0.00           H  
ATOM    185  O2'   G     6      42.281  43.097  58.805  1.00  0.00           O  
ATOM    186 HO2'   G     6      41.449  43.026  59.280  1.00  0.00           H  
ATOM    187  O3'   G     6      39.817  41.966  58.092  1.00  0.00           O  
ATOM    188  P     G     7      38.728  42.965  57.459  1.00  0.00           P  
ATOM    189  OP1   G     7      37.723  43.192  58.538  1.00  0.00           O  
ATOM    190  OP2   G     7      38.201  42.451  56.173  1.00  0.00           O  
ATOM    191  O5'   G     7      39.485  44.341  57.130  1.00  0.00           O  
ATOM    192  C5'   G     7      39.782  45.311  58.096  1.00  0.00           C  
ATOM    193  H5'   G     7      40.287  44.804  58.918  1.00  0.00           H  
ATOM    194 H5''   G     7      38.781  45.621  58.395  1.00  0.00           H  
ATOM    195  C4'   G     7      40.582  46.461  57.471  1.00  0.00           C  
ATOM    196  H4'   G     7      41.144  47.050  58.196  1.00  0.00           H  
ATOM    197  O4'   G     7      41.551  45.956  56.527  1.00  0.00           O  
ATOM    198  C1'   G     7      41.609  46.811  55.433  1.00  0.00           C  
ATOM    199  H1'   G     7      42.600  47.265  55.396  1.00  0.00           H  
ATOM    200  N9    G     7      41.396  46.063  54.233  1.00  0.00           N  
ATOM    201  C8    G     7      41.064  44.730  54.007  1.00  0.00           C  
ATOM    202  H8    G     7      40.796  44.107  54.847  1.00  0.00           H  
ATOM    203  N7    G     7      41.069  44.308  52.772  1.00  0.00           N  
ATOM    204  C5    G     7      41.434  45.494  52.062  1.00  0.00           C  
ATOM    205  C6    G     7      41.592  45.719  50.683  1.00  0.00           C  
ATOM    206  O6    G     7      41.517  44.896  49.754  1.00  0.00           O  
ATOM    207  N1    G     7      41.950  47.006  50.366  1.00  0.00           N  
ATOM    208  H1    G     7      42.034  47.285  49.398  1.00  0.00           H  
ATOM    209  C2    G     7      42.203  47.934  51.299  1.00  0.00           C  
ATOM    210  N2    G     7      42.428  49.149  50.822  1.00  0.00           N  
ATOM    211  H21   G     7      42.268  49.463  49.875  1.00  0.00           H  
ATOM    212  H22   G     7      42.754  49.871  51.448  1.00  0.00           H  
ATOM    213  N3    G     7      42.027  47.847  52.640  1.00  0.00           N  
ATOM    214  C4    G     7      41.637  46.559  52.945  1.00  0.00           C  
ATOM    215  C3'   G     7      39.698  47.340  56.635  1.00  0.00           C  
ATOM    216  H3'   G     7      38.975  46.764  56.058  1.00  0.00           H  
ATOM    217  C2'   G     7      40.630  47.951  55.608  1.00  0.00           C  
ATOM    218  H2'   G     7      40.057  48.148  54.702  1.00  0.00           H  
ATOM    219  O2'   G     7      41.243  49.143  56.101  1.00  0.00           O  
ATOM    220 HO2'   G     7      41.326  49.686  55.313  1.00  0.00           H  
ATOM    221  O3'   G     7      39.157  48.335  57.502  1.00  0.00           O  
ATOM    222  P     U     8      37.602  48.828  57.260  1.00  0.00           P  
ATOM    223  OP1   U     8      37.193  49.834  58.241  1.00  0.00           O  
ATOM    224  OP2   U     8      36.741  47.628  57.089  1.00  0.00           O  
ATOM    225  O5'   U     8      37.641  49.622  55.969  1.00  0.00           O  
ATOM    226  C5'   U     8      38.334  50.835  55.923  1.00  0.00           C  
ATOM    227  H5'   U     8      39.317  50.833  56.394  1.00  0.00           H  
ATOM    228 H5''   U     8      37.817  51.658  56.416  1.00  0.00           H  
ATOM    229  C4'   U     8      38.681  51.319  54.522  1.00  0.00           C  
ATOM    230  H4'   U     8      39.094  52.327  54.537  1.00  0.00           H  
ATOM    231  O4'   U     8      39.538  50.477  53.831  1.00  0.00           O  
ATOM    232  C1'   U     8      39.302  50.577  52.492  1.00  0.00           C  
ATOM    233  H1'   U     8      40.146  51.018  51.962  1.00  0.00           H  
ATOM    234  N1    U     8      38.923  49.305  51.739  1.00  0.00           N  
ATOM    235  C6    U     8      38.538  48.161  52.369  1.00  0.00           C  
ATOM    236  H6    U     8      38.417  48.166  53.443  1.00  0.00           H  
ATOM    237  C5    U     8      38.391  47.003  51.703  1.00  0.00           C  
ATOM    238  H5    U     8      38.121  46.104  52.238  1.00  0.00           H  
ATOM    239  C4    U     8      38.675  46.924  50.297  1.00  0.00           C  
ATOM    240  O4    U     8      38.570  45.939  49.599  1.00  0.00           O  
ATOM    241  N3    U     8      38.942  48.122  49.727  1.00  0.00           N  
ATOM    242  H3    U     8      39.412  48.039  48.837  1.00  0.00           H  
ATOM    243  C2    U     8      39.169  49.293  50.386  1.00  0.00           C  
ATOM    244  O2    U     8      39.544  50.257  49.729  1.00  0.00           O  
ATOM    245  C3'   U     8      37.426  51.361  53.704  1.00  0.00           C  
ATOM    246  H3'   U     8      36.913  50.410  53.846  1.00  0.00           H  
ATOM    247  C2'   U     8      38.141  51.507  52.296  1.00  0.00           C  
ATOM    248  H2'   U     8      37.569  51.252  51.403  1.00  0.00           H  
ATOM    249  O2'   U     8      38.549  52.828  52.187  1.00  0.00           O  
ATOM    250 HO2'   U     8      37.781  53.333  51.910  1.00  0.00           H  
ATOM    251  O3'   U     8      36.608  52.536  54.072  1.00  0.00           O  
ATOM    252  P     G     9      35.196  52.855  53.402  1.00  0.00           P  
ATOM    253  OP1   G     9      34.661  54.113  53.948  1.00  0.00           O  
ATOM    254  OP2   G     9      34.466  51.559  53.457  1.00  0.00           O  
ATOM    255  O5'   G     9      35.474  52.996  51.877  1.00  0.00           O  
ATOM    256  C5'   G     9      34.449  53.048  50.884  1.00  0.00           C  
ATOM    257  H5'   G     9      33.736  53.851  51.071  1.00  0.00           H  
ATOM    258 H5''   G     9      33.891  52.112  50.905  1.00  0.00           H  
ATOM    259  C4'   G     9      35.012  53.229  49.478  1.00  0.00           C  
ATOM    260  H4'   G     9      35.146  54.302  49.348  1.00  0.00           H  
ATOM    261  O4'   G     9      36.179  52.447  49.131  1.00  0.00           O  
ATOM    262  C1'   G     9      36.127  51.902  47.839  1.00  0.00           C  
ATOM    263  H1'   G     9      36.970  52.183  47.208  1.00  0.00           H  
ATOM    264  N9    G     9      36.086  50.457  47.903  1.00  0.00           N  
ATOM    265  C8    G     9      35.869  49.643  48.988  1.00  0.00           C  
ATOM    266  H8    G     9      35.643  50.030  49.971  1.00  0.00           H  
ATOM    267  N7    G     9      35.966  48.351  48.771  1.00  0.00           N  
ATOM    268  C5    G     9      36.112  48.305  47.342  1.00  0.00           C  
ATOM    269  C6    G     9      36.285  47.244  46.481  1.00  0.00           C  
ATOM    270  O6    G     9      36.361  46.095  46.808  1.00  0.00           O  
ATOM    271  N1    G     9      36.545  47.588  45.133  1.00  0.00           N  
ATOM    272  H1    G     9      36.828  46.877  44.474  1.00  0.00           H  
ATOM    273  C2    G     9      36.805  48.849  44.771  1.00  0.00           C  
ATOM    274  N2    G     9      37.102  49.001  43.498  1.00  0.00           N  
ATOM    275  H21   G     9      37.023  48.186  42.908  1.00  0.00           H  
ATOM    276  H22   G     9      37.400  49.913  43.183  1.00  0.00           H  
ATOM    277  N3    G     9      36.600  49.914  45.573  1.00  0.00           N  
ATOM    278  C4    G     9      36.240  49.580  46.822  1.00  0.00           C  
ATOM    279  C3'   G     9      33.989  52.744  48.541  1.00  0.00           C  
ATOM    280  H3'   G     9      33.491  51.875  48.971  1.00  0.00           H  
ATOM    281  C2'   G     9      34.825  52.401  47.278  1.00  0.00           C  
ATOM    282  H2'   G     9      34.252  51.696  46.676  1.00  0.00           H  
ATOM    283  O2'   G     9      35.237  53.555  46.648  1.00  0.00           O  
ATOM    284 HO2'   G     9      34.484  54.148  46.693  1.00  0.00           H  
ATOM    285  O3'   G     9      33.137  53.786  48.158  1.00  0.00           O  
ATOM    286  P     U    10      31.646  53.537  47.715  1.00  0.00           P  
ATOM    287  OP1   U    10      30.973  54.811  47.375  1.00  0.00           O  
ATOM    288  OP2   U    10      30.962  52.693  48.744  1.00  0.00           O  
ATOM    289  O5'   U    10      31.657  52.536  46.482  1.00  0.00           O  
ATOM    290  C5'   U    10      31.919  53.046  45.193  1.00  0.00           C  
ATOM    291  H5'   U    10      32.835  53.628  45.301  1.00  0.00           H  
ATOM    292 H5''   U    10      31.130  53.702  44.825  1.00  0.00           H  
ATOM    293  C4'   U    10      32.255  51.901  44.287  1.00  0.00           C  
ATOM    294  H4'   U    10      32.450  52.306  43.293  1.00  0.00           H  
ATOM    295  O4'   U    10      33.245  51.062  44.776  1.00  0.00           O  
ATOM    296  C1'   U    10      33.030  49.730  44.386  1.00  0.00           C  
ATOM    297  H1'   U    10      33.924  49.398  43.858  1.00  0.00           H  
ATOM    298  N1    U    10      33.007  48.840  45.667  1.00  0.00           N  
ATOM    299  C6    U    10      32.739  49.380  46.900  1.00  0.00           C  
ATOM    300  H6    U    10      32.433  50.413  46.983  1.00  0.00           H  
ATOM    301  C5    U    10      32.731  48.548  47.969  1.00  0.00           C  
ATOM    302  H5    U    10      32.339  48.931  48.900  1.00  0.00           H  
ATOM    303  C4    U    10      32.947  47.139  47.904  1.00  0.00           C  
ATOM    304  O4    U    10      32.828  46.337  48.854  1.00  0.00           O  
ATOM    305  N3    U    10      33.344  46.749  46.642  1.00  0.00           N  
ATOM    306  H3    U    10      33.574  45.769  46.557  1.00  0.00           H  
ATOM    307  C2    U    10      33.205  47.479  45.505  1.00  0.00           C  
ATOM    308  O2    U    10      33.318  46.851  44.454  1.00  0.00           O  
ATOM    309  C3'   U    10      31.033  51.004  44.038  1.00  0.00           C  
ATOM    310  H3'   U    10      30.481  50.838  44.963  1.00  0.00           H  
ATOM    311  C2'   U    10      31.773  49.702  43.538  1.00  0.00           C  
ATOM    312  H2'   U    10      31.030  48.906  43.587  1.00  0.00           H  
ATOM    313  O2'   U    10      32.199  49.930  42.198  1.00  0.00           O  
ATOM    314 HO2'   U    10      32.038  49.126  41.698  1.00  0.00           H  
ATOM    315  O3'   U    10      30.074  51.470  43.027  1.00  0.00           O  
ATOM    316  P     A    11      28.613  50.961  43.004  1.00  0.00           P  
ATOM    317  OP1   A    11      27.891  51.637  41.973  1.00  0.00           O  
ATOM    318  OP2   A    11      28.216  51.166  44.437  1.00  0.00           O  
ATOM    319  O5'   A    11      28.715  49.383  42.604  1.00  0.00           O  
ATOM    320  C5'   A    11      29.021  48.985  41.223  1.00  0.00           C  
ATOM    321  H5'   A    11      29.802  49.668  40.889  1.00  0.00           H  
ATOM    322 H5''   A    11      28.148  49.173  40.599  1.00  0.00           H  
ATOM    323  C4'   A    11      29.468  47.520  41.110  1.00  0.00           C  
ATOM    324  H4'   A    11      29.527  47.439  40.025  1.00  0.00           H  
ATOM    325  O4'   A    11      30.700  47.211  41.753  1.00  0.00           O  
ATOM    326  C1'   A    11      30.582  45.903  42.120  1.00  0.00           C  
ATOM    327  H1'   A    11      31.446  45.330  41.784  1.00  0.00           H  
ATOM    328  N9    A    11      30.482  45.659  43.610  1.00  0.00           N  
ATOM    329  C8    A    11      30.190  46.562  44.578  1.00  0.00           C  
ATOM    330  H8    A    11      29.797  47.548  44.376  1.00  0.00           H  
ATOM    331  N7    A    11      30.302  46.115  45.779  1.00  0.00           N  
ATOM    332  C5    A    11      30.711  44.760  45.640  1.00  0.00           C  
ATOM    333  C6    A    11      31.075  43.753  46.536  1.00  0.00           C  
ATOM    334  N6    A    11      30.999  43.803  47.826  1.00  0.00           N  
ATOM    335  H61   A    11      31.224  42.976  48.359  1.00  0.00           H  
ATOM    336  H62   A    11      30.700  44.687  48.214  1.00  0.00           H  
ATOM    337  N1    A    11      31.509  42.620  45.996  1.00  0.00           N  
ATOM    338  C2    A    11      31.541  42.411  44.660  1.00  0.00           C  
ATOM    339  H2    A    11      31.824  41.429  44.311  1.00  0.00           H  
ATOM    340  N3    A    11      31.171  43.307  43.729  1.00  0.00           N  
ATOM    341  C4    A    11      30.773  44.458  44.271  1.00  0.00           C  
ATOM    342  C3'   A    11      28.435  46.528  41.627  1.00  0.00           C  
ATOM    343  H3'   A    11      28.218  46.806  42.658  1.00  0.00           H  
ATOM    344  C2'   A    11      29.335  45.264  41.508  1.00  0.00           C  
ATOM    345  H2'   A    11      29.035  44.482  42.204  1.00  0.00           H  
ATOM    346  O2'   A    11      29.609  44.806  40.170  1.00  0.00           O  
ATOM    347 HO2'   A    11      28.880  44.990  39.574  1.00  0.00           H  
ATOM    348  O3'   A    11      27.167  46.548  40.945  1.00  0.00           O  
ATOM    349  P     A    12      25.882  45.880  41.600  1.00  0.00           P  
ATOM    350  OP1   A    12      24.902  45.836  40.450  1.00  0.00           O  
ATOM    351  OP2   A    12      25.542  46.511  42.883  1.00  0.00           O  
ATOM    352  O5'   A    12      26.285  44.369  41.886  1.00  0.00           O  
ATOM    353  C5'   A    12      26.439  43.426  40.838  1.00  0.00           C  
ATOM    354  H5'   A    12      27.262  43.697  40.177  1.00  0.00           H  
ATOM    355 H5''   A    12      25.517  43.353  40.260  1.00  0.00           H  
ATOM    356  C4'   A    12      26.901  42.119  41.398  1.00  0.00           C  
ATOM    357  H4'   A    12      27.053  41.502  40.511  1.00  0.00           H  
ATOM    358  O4'   A    12      27.975  42.261  42.340  1.00  0.00           O  
ATOM    359  C1'   A    12      27.858  41.205  43.291  1.00  0.00           C  
ATOM    360  H1'   A    12      28.681  40.492  43.339  1.00  0.00           H  
ATOM    361  N9    A    12      27.799  41.773  44.651  1.00  0.00           N  
ATOM    362  C8    A    12      27.603  43.036  45.046  1.00  0.00           C  
ATOM    363  H8    A    12      27.303  43.800  44.344  1.00  0.00           H  
ATOM    364  N7    A    12      27.763  43.201  46.315  1.00  0.00           N  
ATOM    365  C5    A    12      28.176  41.954  46.802  1.00  0.00           C  
ATOM    366  C6    A    12      28.731  41.469  48.010  1.00  0.00           C  
ATOM    367  N6    A    12      28.834  42.196  49.146  1.00  0.00           N  
ATOM    368  H61   A    12      28.708  43.195  49.069  1.00  0.00           H  
ATOM    369  H62   A    12      29.292  41.710  49.904  1.00  0.00           H  
ATOM    370  N1    A    12      29.166  40.212  48.108  1.00  0.00           N  
ATOM    371  C2    A    12      29.013  39.424  47.010  1.00  0.00           C  
ATOM    372  H2    A    12      29.277  38.389  47.168  1.00  0.00           H  
ATOM    373  N3    A    12      28.525  39.806  45.875  1.00  0.00           N  
ATOM    374  C4    A    12      28.193  41.077  45.769  1.00  0.00           C  
ATOM    375  C3'   A    12      25.761  41.439  42.215  1.00  0.00           C  
ATOM    376  H3'   A    12      25.343  42.156  42.921  1.00  0.00           H  
ATOM    377  C2'   A    12      26.566  40.431  42.965  1.00  0.00           C  
ATOM    378  H2'   A    12      26.037  40.153  43.877  1.00  0.00           H  
ATOM    379  O2'   A    12      26.948  39.329  42.179  1.00  0.00           O  
ATOM    380 HO2'   A    12      26.474  39.325  41.344  1.00  0.00           H  
ATOM    381  O3'   A    12      24.752  40.903  41.339  1.00  0.00           O  
ATOM    382  P     G    13      23.342  40.671  41.923  1.00  0.00           P  
ATOM    383  OP1   G    13      22.410  40.234  40.856  1.00  0.00           O  
ATOM    384  OP2   G    13      23.035  41.915  42.645  1.00  0.00           O  
ATOM    385  O5'   G    13      23.538  39.481  42.984  1.00  0.00           O  
ATOM    386  C5'   G    13      23.745  38.095  42.566  1.00  0.00           C  
ATOM    387  H5'   G    13      24.476  38.082  41.757  1.00  0.00           H  
ATOM    388 H5''   G    13      22.751  37.727  42.311  1.00  0.00           H  
ATOM    389  C4'   G    13      24.196  37.250  43.782  1.00  0.00           C  
ATOM    390  H4'   G    13      24.451  36.301  43.310  1.00  0.00           H  
ATOM    391  O4'   G    13      25.221  37.851  44.477  1.00  0.00           O  
ATOM    392  C1'   G    13      25.090  37.425  45.841  1.00  0.00           C  
ATOM    393  H1'   G    13      25.802  36.627  46.049  1.00  0.00           H  
ATOM    394  N9    G    13      25.359  38.633  46.716  1.00  0.00           N  
ATOM    395  C8    G    13      24.951  39.918  46.541  1.00  0.00           C  
ATOM    396  H8    G    13      24.513  40.322  45.640  1.00  0.00           H  
ATOM    397  N7    G    13      25.151  40.778  47.550  1.00  0.00           N  
ATOM    398  C5    G    13      25.827  39.878  48.466  1.00  0.00           C  
ATOM    399  C6    G    13      26.351  40.119  49.771  1.00  0.00           C  
ATOM    400  O6    G    13      26.311  41.168  50.427  1.00  0.00           O  
ATOM    401  N1    G    13      26.914  38.965  50.349  1.00  0.00           N  
ATOM    402  H1    G    13      26.988  38.905  51.355  1.00  0.00           H  
ATOM    403  C2    G    13      27.070  37.792  49.715  1.00  0.00           C  
ATOM    404  N2    G    13      27.504  36.814  50.377  1.00  0.00           N  
ATOM    405  H21   G    13      27.785  35.974  49.893  1.00  0.00           H  
ATOM    406  H22   G    13      27.687  36.846  51.370  1.00  0.00           H  
ATOM    407  N3    G    13      26.559  37.514  48.497  1.00  0.00           N  
ATOM    408  C4    G    13      25.986  38.602  47.933  1.00  0.00           C  
ATOM    409  C3'   G    13      23.064  37.077  44.781  1.00  0.00           C  
ATOM    410  H3'   G    13      22.457  37.982  44.811  1.00  0.00           H  
ATOM    411  C2'   G    13      23.761  36.766  46.115  1.00  0.00           C  
ATOM    412  H2'   G    13      23.261  37.310  46.916  1.00  0.00           H  
ATOM    413  O2'   G    13      23.948  35.449  46.366  1.00  0.00           O  
ATOM    414 HO2'   G    13      23.122  34.982  46.510  1.00  0.00           H  
ATOM    415  O3'   G    13      22.155  36.035  44.319  1.00  0.00           O  
ATOM    416  P     U    14      20.832  35.654  45.038  1.00  0.00           P  
ATOM    417  OP1   U    14      20.072  34.875  44.039  1.00  0.00           O  
ATOM    418  OP2   U    14      20.193  36.908  45.581  1.00  0.00           O  
ATOM    419  O5'   U    14      21.184  34.680  46.211  1.00  0.00           O  
ATOM    420  C5'   U    14      21.123  33.273  46.006  1.00  0.00           C  
ATOM    421  H5'   U    14      21.831  33.034  45.213  1.00  0.00           H  
ATOM    422 H5''   U    14      20.126  32.893  45.781  1.00  0.00           H  
ATOM    423  C4'   U    14      21.673  32.555  47.247  1.00  0.00           C  
ATOM    424  H4'   U    14      21.714  31.491  47.014  1.00  0.00           H  
ATOM    425  O4'   U    14      22.966  33.073  47.613  1.00  0.00           O  
ATOM    426  C1'   U    14      22.976  33.297  49.036  1.00  0.00           C  
ATOM    427  H1'   U    14      23.721  32.611  49.441  1.00  0.00           H  
ATOM    428  N1    U    14      23.210  34.681  49.502  1.00  0.00           N  
ATOM    429  C6    U    14      22.267  35.700  49.242  1.00  0.00           C  
ATOM    430  H6    U    14      21.432  35.453  48.603  1.00  0.00           H  
ATOM    431  C5    U    14      22.469  36.935  49.803  1.00  0.00           C  
ATOM    432  H5    U    14      21.714  37.706  49.756  1.00  0.00           H  
ATOM    433  C4    U    14      23.650  37.292  50.581  1.00  0.00           C  
ATOM    434  O4    U    14      23.771  38.251  51.264  1.00  0.00           O  
ATOM    435  N3    U    14      24.504  36.159  50.822  1.00  0.00           N  
ATOM    436  H3    U    14      25.286  36.287  51.448  1.00  0.00           H  
ATOM    437  C2    U    14      24.301  34.882  50.404  1.00  0.00           C  
ATOM    438  O2    U    14      25.064  33.963  50.769  1.00  0.00           O  
ATOM    439  C3'   U    14      20.691  32.798  48.388  1.00  0.00           C  
ATOM    440  H3'   U    14      20.178  33.755  48.301  1.00  0.00           H  
ATOM    441  C2'   U    14      21.630  32.806  49.638  1.00  0.00           C  
ATOM    442  H2'   U    14      21.329  33.524  50.401  1.00  0.00           H  
ATOM    443  O2'   U    14      21.801  31.536  50.251  1.00  0.00           O  
ATOM    444 HO2'   U    14      20.940  31.192  50.501  1.00  0.00           H  
ATOM    445  O3'   U    14      19.744  31.759  48.621  1.00  0.00           O  
ATOM    446  P     G    15      18.622  31.864  49.777  1.00  0.00           P  
ATOM    447  OP1   G    15      17.479  31.156  49.196  1.00  0.00           O  
ATOM    448  OP2   G    15      18.471  33.258  50.135  1.00  0.00           O  
ATOM    449  O5'   G    15      19.320  30.975  50.902  1.00  0.00           O  
ATOM    450  C5'   G    15      19.503  29.514  50.903  1.00  0.00           C  
ATOM    451  H5'   G    15      20.475  29.283  50.468  1.00  0.00           H  
ATOM    452 H5''   G    15      18.887  29.002  50.164  1.00  0.00           H  
ATOM    453  C4'   G    15      19.362  28.950  52.253  1.00  0.00           C  
ATOM    454  H4'   G    15      19.594  27.886  52.202  1.00  0.00           H  
ATOM    455  O4'   G    15      20.412  29.497  53.090  1.00  0.00           O  
ATOM    456  C1'   G    15      19.900  29.885  54.313  1.00  0.00           C  
ATOM    457  H1'   G    15      20.492  29.329  55.040  1.00  0.00           H  
ATOM    458  N9    G    15      19.938  31.348  54.530  1.00  0.00           N  
ATOM    459  C8    G    15      20.582  32.282  53.781  1.00  0.00           C  
ATOM    460  H8    G    15      21.163  32.006  52.914  1.00  0.00           H  
ATOM    461  N7    G    15      20.381  33.515  54.241  1.00  0.00           N  
ATOM    462  C5    G    15      19.653  33.274  55.410  1.00  0.00           C  
ATOM    463  C6    G    15      19.126  34.165  56.413  1.00  0.00           C  
ATOM    464  O6    G    15      18.975  35.397  56.321  1.00  0.00           O  
ATOM    465  N1    G    15      18.456  33.590  57.465  1.00  0.00           N  
ATOM    466  H1    G    15      17.957  34.251  58.043  1.00  0.00           H  
ATOM    467  C2    G    15      18.287  32.320  57.579  1.00  0.00           C  
ATOM    468  N2    G    15      17.345  32.067  58.393  1.00  0.00           N  
ATOM    469  H21   G    15      17.012  31.114  58.431  1.00  0.00           H  
ATOM    470  H22   G    15      16.911  32.745  59.003  1.00  0.00           H  
ATOM    471  N3    G    15      18.735  31.350  56.766  1.00  0.00           N  
ATOM    472  C4    G    15      19.467  31.980  55.640  1.00  0.00           C  
ATOM    473  C3'   G    15      18.013  29.237  52.902  1.00  0.00           C  
ATOM    474  H3'   G    15      17.612  30.227  52.684  1.00  0.00           H  
ATOM    475  C2'   G    15      18.533  29.244  54.362  1.00  0.00           C  
ATOM    476  H2'   G    15      17.957  29.770  55.123  1.00  0.00           H  
ATOM    477  O2'   G    15      18.798  27.902  54.866  1.00  0.00           O  
ATOM    478 HO2'   G    15      17.976  27.406  54.902  1.00  0.00           H  
ATOM    479  O3'   G    15      16.966  28.298  52.622  1.00  0.00           O  
ATOM    480  P     C    16      15.524  28.723  52.048  1.00  0.00           P  
ATOM    481  OP1   C    16      14.682  27.538  51.832  1.00  0.00           O  
ATOM    482  OP2   C    16      15.733  29.568  50.852  1.00  0.00           O  
ATOM    483  O5'   C    16      14.835  29.612  53.138  1.00  0.00           O  
ATOM    484  C5'   C    16      14.386  29.111  54.351  1.00  0.00           C  
ATOM    485  H5'   C    16      15.146  28.463  54.787  1.00  0.00           H  
ATOM    486 H5''   C    16      13.421  28.621  54.220  1.00  0.00           H  
ATOM    487  C4'   C    16      14.102  30.182  55.323  1.00  0.00           C  
ATOM    488  H4'   C    16      13.569  29.693  56.139  1.00  0.00           H  
ATOM    489  O4'   C    16      15.234  30.773  55.990  1.00  0.00           O  
ATOM    490  C1'   C    16      14.870  32.168  56.150  1.00  0.00           C  
ATOM    491  H1'   C    16      15.119  32.587  57.125  1.00  0.00           H  
ATOM    492  N1    C    16      15.755  32.988  55.278  1.00  0.00           N  
ATOM    493  C6    C    16      16.477  32.407  54.361  1.00  0.00           C  
ATOM    494  H6    C    16      16.533  31.341  54.197  1.00  0.00           H  
ATOM    495  C5    C    16      17.022  33.230  53.365  1.00  0.00           C  
ATOM    496  H5    C    16      17.472  32.846  52.461  1.00  0.00           H  
ATOM    497  C4    C    16      16.847  34.611  53.464  1.00  0.00           C  
ATOM    498  N4    C    16      17.590  35.423  52.763  1.00  0.00           N  
ATOM    499  H41   C    16      17.449  36.405  52.953  1.00  0.00           H  
ATOM    500  H42   C    16      18.024  34.971  51.971  1.00  0.00           H  
ATOM    501  N3    C    16      16.172  35.209  54.388  1.00  0.00           N  
ATOM    502  C2    C    16      15.607  34.404  55.341  1.00  0.00           C  
ATOM    503  O2    C    16      15.013  34.982  56.242  1.00  0.00           O  
ATOM    504  C3'   C    16      13.218  31.282  54.791  1.00  0.00           C  
ATOM    505  H3'   C    16      13.689  31.607  53.863  1.00  0.00           H  
ATOM    506  C2'   C    16      13.408  32.354  55.853  1.00  0.00           C  
ATOM    507  H2'   C    16      13.314  33.368  55.464  1.00  0.00           H  
ATOM    508  O2'   C    16      12.710  31.985  56.981  1.00  0.00           O  
ATOM    509 HO2'   C    16      11.816  32.125  56.662  1.00  0.00           H  
ATOM    510  O3'   C    16      11.877  30.809  54.590  1.00  0.00           O  
ATOM    511  P     A    17      10.692  31.720  54.092  1.00  0.00           P  
ATOM    512  OP1   A    17      10.796  33.023  54.700  1.00  0.00           O  
ATOM    513  OP2   A    17       9.441  30.884  54.187  1.00  0.00           O  
ATOM    514  O5'   A    17      10.927  32.053  52.543  1.00  0.00           O  
ATOM    515  C5'   A    17      11.084  31.064  51.582  1.00  0.00           C  
ATOM    516  H5'   A    17      10.745  30.120  52.008  1.00  0.00           H  
ATOM    517 H5''   A    17      12.123  31.042  51.253  1.00  0.00           H  
ATOM    518  C4'   A    17      10.159  31.152  50.305  1.00  0.00           C  
ATOM    519  H4'   A    17      10.459  30.378  49.599  1.00  0.00           H  
ATOM    520  O4'   A    17       8.765  31.121  50.546  1.00  0.00           O  
ATOM    521  C1'   A    17       8.043  32.107  49.802  1.00  0.00           C  
ATOM    522  H1'   A    17       7.329  31.757  49.058  1.00  0.00           H  
ATOM    523  N9    A    17       7.465  33.041  50.803  1.00  0.00           N  
ATOM    524  C8    A    17       7.486  32.930  52.172  1.00  0.00           C  
ATOM    525  H8    A    17       7.954  32.076  52.638  1.00  0.00           H  
ATOM    526  N7    A    17       7.178  34.042  52.818  1.00  0.00           N  
ATOM    527  C5    A    17       6.790  34.853  51.763  1.00  0.00           C  
ATOM    528  C6    A    17       6.304  36.162  51.624  1.00  0.00           C  
ATOM    529  N6    A    17       5.970  36.985  52.596  1.00  0.00           N  
ATOM    530  H61   A    17       5.502  37.865  52.432  1.00  0.00           H  
ATOM    531  H62   A    17       6.176  36.751  53.557  1.00  0.00           H  
ATOM    532  N1    A    17       6.073  36.759  50.462  1.00  0.00           N  
ATOM    533  C2    A    17       6.166  36.046  49.395  1.00  0.00           C  
ATOM    534  H2    A    17       5.979  36.508  48.437  1.00  0.00           H  
ATOM    535  N3    A    17       6.648  34.808  49.327  1.00  0.00           N  
ATOM    536  C4    A    17       6.943  34.253  50.559  1.00  0.00           C  
ATOM    537  C3'   A    17      10.397  32.488  49.551  1.00  0.00           C  
ATOM    538  H3'   A    17      10.598  33.240  50.313  1.00  0.00           H  
ATOM    539  C2'   A    17       9.111  32.831  48.949  1.00  0.00           C  
ATOM    540  H2'   A    17       9.031  33.918  48.931  1.00  0.00           H  
ATOM    541  O2'   A    17       9.105  32.178  47.660  1.00  0.00           O  
ATOM    542 HO2'   A    17      10.041  31.974  47.600  1.00  0.00           H  
ATOM    543  O3'   A    17      11.492  32.509  48.632  1.00  0.00           O  
ATOM    544  P     G    18      12.474  33.832  48.570  1.00  0.00           P  
ATOM    545  OP1   G    18      13.247  33.781  47.298  1.00  0.00           O  
ATOM    546  OP2   G    18      13.163  33.952  49.894  1.00  0.00           O  
ATOM    547  O5'   G    18      11.520  35.011  48.541  1.00  0.00           O  
ATOM    548  C5'   G    18      10.866  35.377  47.304  1.00  0.00           C  
ATOM    549  H5'   G    18      10.141  34.613  47.022  1.00  0.00           H  
ATOM    550 H5''   G    18      11.606  35.400  46.503  1.00  0.00           H  
ATOM    551  C4'   G    18      10.134  36.767  47.504  1.00  0.00           C  
ATOM    552  H4'   G    18       9.861  37.092  46.500  1.00  0.00           H  
ATOM    553  O4'   G    18       8.969  36.678  48.398  1.00  0.00           O  
ATOM    554  C1'   G    18       9.011  37.813  49.224  1.00  0.00           C  
ATOM    555  H1'   G    18       8.046  38.318  49.209  1.00  0.00           H  
ATOM    556  N9    G    18       9.480  37.489  50.608  1.00  0.00           N  
ATOM    557  C8    G    18       9.949  36.250  51.069  1.00  0.00           C  
ATOM    558  H8    G    18      10.176  35.442  50.390  1.00  0.00           H  
ATOM    559  N7    G    18       9.858  36.051  52.381  1.00  0.00           N  
ATOM    560  C5    G    18       9.531  37.367  52.862  1.00  0.00           C  
ATOM    561  C6    G    18       9.413  37.946  54.170  1.00  0.00           C  
ATOM    562  O6    G    18       9.475  37.324  55.193  1.00  0.00           O  
ATOM    563  N1    G    18       8.918  39.192  54.136  1.00  0.00           N  
ATOM    564  H1    G    18       8.984  39.708  55.002  1.00  0.00           H  
ATOM    565  C2    G    18       8.526  39.849  53.056  1.00  0.00           C  
ATOM    566  N2    G    18       8.201  41.079  53.175  1.00  0.00           N  
ATOM    567  H21   G    18       8.232  41.433  54.120  1.00  0.00           H  
ATOM    568  H22   G    18       7.964  41.565  52.322  1.00  0.00           H  
ATOM    569  N3    G    18       8.738  39.421  51.820  1.00  0.00           N  
ATOM    570  C4    G    18       9.248  38.168  51.763  1.00  0.00           C  
ATOM    571  C3'   G    18      11.041  37.836  48.050  1.00  0.00           C  
ATOM    572  H3'   G    18      11.621  37.534  48.922  1.00  0.00           H  
ATOM    573  C2'   G    18      10.021  38.759  48.602  1.00  0.00           C  
ATOM    574  H2'   G    18      10.448  39.478  49.301  1.00  0.00           H  
ATOM    575  O2'   G    18       9.317  39.494  47.611  1.00  0.00           O  
ATOM    576 HO2'   G    18       9.881  39.856  46.923  1.00  0.00           H  
ATOM    577  O3'   G    18      11.834  38.439  47.054  1.00  0.00           O  
ATOM    578  P     C    19      13.297  38.951  47.337  1.00  0.00           P  
ATOM    579  OP1   C    19      13.902  39.341  46.050  1.00  0.00           O  
ATOM    580  OP2   C    19      13.924  37.880  48.092  1.00  0.00           O  
ATOM    581  O5'   C    19      12.945  40.153  48.284  1.00  0.00           O  
ATOM    582  C5'   C    19      12.486  41.271  47.724  1.00  0.00           C  
ATOM    583  H5'   C    19      11.551  41.078  47.198  1.00  0.00           H  
ATOM    584 H5''   C    19      13.216  41.765  47.083  1.00  0.00           H  
ATOM    585  C4'   C    19      12.040  42.215  48.838  1.00  0.00           C  
ATOM    586  H4'   C    19      11.463  43.027  48.397  1.00  0.00           H  
ATOM    587  O4'   C    19      11.206  41.635  49.876  1.00  0.00           O  
ATOM    588  C1'   C    19      11.531  42.245  51.142  1.00  0.00           C  
ATOM    589  H1'   C    19      10.613  42.734  51.468  1.00  0.00           H  
ATOM    590  N1    C    19      11.904  41.212  52.189  1.00  0.00           N  
ATOM    591  C6    C    19      12.220  39.909  51.921  1.00  0.00           C  
ATOM    592  H6    C    19      12.305  39.476  50.936  1.00  0.00           H  
ATOM    593  C5    C    19      12.415  38.989  52.951  1.00  0.00           C  
ATOM    594  H5    C    19      12.589  37.933  52.805  1.00  0.00           H  
ATOM    595  C4    C    19      12.288  39.545  54.254  1.00  0.00           C  
ATOM    596  N4    C    19      12.262  38.880  55.335  1.00  0.00           N  
ATOM    597  H41   C    19      12.199  39.387  56.206  1.00  0.00           H  
ATOM    598  H42   C    19      12.599  37.929  55.282  1.00  0.00           H  
ATOM    599  N3    C    19      12.179  40.801  54.499  1.00  0.00           N  
ATOM    600  C2    C    19      12.038  41.648  53.479  1.00  0.00           C  
ATOM    601  O2    C    19      12.000  42.795  53.791  1.00  0.00           O  
ATOM    602  C3'   C    19      13.221  42.734  49.495  1.00  0.00           C  
ATOM    603  H3'   C    19      13.960  41.944  49.627  1.00  0.00           H  
ATOM    604  C2'   C    19      12.707  43.221  50.787  1.00  0.00           C  
ATOM    605  H2'   C    19      13.542  43.238  51.488  1.00  0.00           H  
ATOM    606  O2'   C    19      12.174  44.539  50.717  1.00  0.00           O  
ATOM    607 HO2'   C    19      11.989  44.856  51.604  1.00  0.00           H  
ATOM    608  O3'   C    19      13.816  43.855  48.777  1.00  0.00           O  
ATOM    609  P     C    20      15.418  44.165  48.917  1.00  0.00           P  
ATOM    610  OP1   C    20      15.704  45.219  47.900  1.00  0.00           O  
ATOM    611  OP2   C    20      16.242  42.964  48.813  1.00  0.00           O  
ATOM    612  O5'   C    20      15.747  44.828  50.296  1.00  0.00           O  
ATOM    613  C5'   C    20      15.045  46.048  50.628  1.00  0.00           C  
ATOM    614  H5'   C    20      14.010  45.942  50.305  1.00  0.00           H  
ATOM    615 H5''   C    20      15.531  46.885  50.126  1.00  0.00           H  
ATOM    616  C4'   C    20      14.953  46.375  52.124  1.00  0.00           C  
ATOM    617  H4'   C    20      14.298  47.239  52.231  1.00  0.00           H  
ATOM    618  O4'   C    20      14.312  45.341  52.823  1.00  0.00           O  
ATOM    619  C1'   C    20      14.596  45.444  54.240  1.00  0.00           C  
ATOM    620  H1'   C    20      13.726  45.814  54.782  1.00  0.00           H  
ATOM    621  N1    C    20      15.116  44.101  54.753  1.00  0.00           N  
ATOM    622  C6    C    20      15.466  43.068  53.882  1.00  0.00           C  
ATOM    623  H6    C    20      15.336  43.101  52.811  1.00  0.00           H  
ATOM    624  C5    C    20      15.741  41.857  54.374  1.00  0.00           C  
ATOM    625  H5    C    20      16.037  40.965  53.842  1.00  0.00           H  
ATOM    626  C4    C    20      15.577  41.674  55.779  1.00  0.00           C  
ATOM    627  N4    C    20      15.625  40.508  56.378  1.00  0.00           N  
ATOM    628  H41   C    20      15.768  39.727  55.754  1.00  0.00           H  
ATOM    629  H42   C    20      15.291  40.425  57.328  1.00  0.00           H  
ATOM    630  N3    C    20      15.318  42.650  56.663  1.00  0.00           N  
ATOM    631  C2    C    20      14.987  43.863  56.150  1.00  0.00           C  
ATOM    632  O2    C    20      14.682  44.836  56.913  1.00  0.00           O  
ATOM    633  C3'   C    20      16.279  46.529  52.967  1.00  0.00           C  
ATOM    634  H3'   C    20      16.983  45.722  52.765  1.00  0.00           H  
ATOM    635  C2'   C    20      15.760  46.437  54.356  1.00  0.00           C  
ATOM    636  H2'   C    20      16.520  46.205  55.103  1.00  0.00           H  
ATOM    637  O2'   C    20      15.083  47.686  54.795  1.00  0.00           O  
ATOM    638 HO2'   C    20      15.682  48.432  54.724  1.00  0.00           H  
ATOM    639  O3'   C    20      16.874  47.748  52.794  1.00  0.00           O  
ATOM    640  P     C    21      18.413  48.059  53.304  1.00  0.00           P  
ATOM    641  OP1   C    21      18.676  49.464  52.906  1.00  0.00           O  
ATOM    642  OP2   C    21      19.319  46.982  52.832  1.00  0.00           O  
ATOM    643  O5'   C    21      18.612  48.039  54.945  1.00  0.00           O  
ATOM    644  C5'   C    21      18.783  49.204  55.729  1.00  0.00           C  
ATOM    645  H5'   C    21      17.876  49.808  55.685  1.00  0.00           H  
ATOM    646 H5''   C    21      19.716  49.711  55.485  1.00  0.00           H  
ATOM    647  C4'   C    21      18.964  48.727  57.185  1.00  0.00           C  
ATOM    648  H4'   C    21      18.873  49.565  57.876  1.00  0.00           H  
ATOM    649  O4'   C    21      18.049  47.764  57.526  1.00  0.00           O  
ATOM    650  C1'   C    21      18.644  46.966  58.547  1.00  0.00           C  
ATOM    651  H1'   C    21      18.027  47.073  59.439  1.00  0.00           H  
ATOM    652  N1    C    21      18.725  45.508  58.285  1.00  0.00           N  
ATOM    653  C6    C    21      18.487  45.044  56.971  1.00  0.00           C  
ATOM    654  H6    C    21      18.201  45.710  56.170  1.00  0.00           H  
ATOM    655  C5    C    21      18.383  43.704  56.731  1.00  0.00           C  
ATOM    656  H5    C    21      18.203  43.288  55.750  1.00  0.00           H  
ATOM    657  C4    C    21      18.500  42.795  57.823  1.00  0.00           C  
ATOM    658  N4    C    21      18.514  41.482  57.640  1.00  0.00           N  
ATOM    659  H41   C    21      18.611  40.946  58.490  1.00  0.00           H  
ATOM    660  H42   C    21      18.329  41.056  56.743  1.00  0.00           H  
ATOM    661  N3    C    21      18.795  43.204  59.040  1.00  0.00           N  
ATOM    662  C2    C    21      18.855  44.566  59.303  1.00  0.00           C  
ATOM    663  O2    C    21      18.985  44.961  60.471  1.00  0.00           O  
ATOM    664  C3'   C    21      20.351  48.189  57.431  1.00  0.00           C  
ATOM    665  H3'   C    21      20.518  47.401  56.697  1.00  0.00           H  
ATOM    666  C2'   C    21      20.051  47.591  58.805  1.00  0.00           C  
ATOM    667  H2'   C    21      20.698  46.742  59.026  1.00  0.00           H  
ATOM    668  O2'   C    21      19.923  48.562  59.878  1.00  0.00           O  
ATOM    669 HO2'   C    21      20.172  48.091  60.677  1.00  0.00           H  
ATOM    670  O3'   C    21      21.526  49.080  57.550  1.00  0.00           O  
ATOM    671  P     G    22      22.998  48.552  57.105  1.00  0.00           P  
ATOM    672  OP1   G    22      23.926  49.494  57.676  1.00  0.00           O  
ATOM    673  OP2   G    22      22.983  48.300  55.633  1.00  0.00           O  
ATOM    674  O5'   G    22      23.235  47.198  57.863  1.00  0.00           O  
ATOM    675  C5'   G    22      23.567  47.219  59.333  1.00  0.00           C  
ATOM    676  H5'   G    22      22.833  47.861  59.818  1.00  0.00           H  
ATOM    677 H5''   G    22      24.583  47.589  59.476  1.00  0.00           H  
ATOM    678  C4'   G    22      23.486  45.761  59.974  1.00  0.00           C  
ATOM    679  H4'   G    22      23.658  46.019  61.019  1.00  0.00           H  
ATOM    680  O4'   G    22      22.251  45.122  59.876  1.00  0.00           O  
ATOM    681  C1'   G    22      22.371  43.727  59.598  1.00  0.00           C  
ATOM    682  H1'   G    22      21.713  43.180  60.272  1.00  0.00           H  
ATOM    683  N9    G    22      22.165  43.275  58.246  1.00  0.00           N  
ATOM    684  C8    G    22      22.145  44.014  57.099  1.00  0.00           C  
ATOM    685  H8    G    22      22.385  45.064  57.019  1.00  0.00           H  
ATOM    686  N7    G    22      21.848  43.325  55.998  1.00  0.00           N  
ATOM    687  C5    G    22      21.597  42.058  56.593  1.00  0.00           C  
ATOM    688  C6    G    22      21.476  40.852  55.893  1.00  0.00           C  
ATOM    689  O6    G    22      21.355  40.720  54.663  1.00  0.00           O  
ATOM    690  N1    G    22      21.631  39.742  56.762  1.00  0.00           N  
ATOM    691  H1    G    22      21.538  38.853  56.292  1.00  0.00           H  
ATOM    692  C2    G    22      21.568  39.812  58.159  1.00  0.00           C  
ATOM    693  N2    G    22      21.663  38.646  58.764  1.00  0.00           N  
ATOM    694  H21   G    22      21.481  37.796  58.249  1.00  0.00           H  
ATOM    695  H22   G    22      21.619  38.635  59.773  1.00  0.00           H  
ATOM    696  N3    G    22      21.843  40.979  58.777  1.00  0.00           N  
ATOM    697  C4    G    22      21.850  42.020  57.904  1.00  0.00           C  
ATOM    698  C3'   G    22      24.560  44.783  59.502  1.00  0.00           C  
ATOM    699  H3'   G    22      24.531  44.829  58.413  1.00  0.00           H  
ATOM    700  C2'   G    22      23.785  43.486  60.084  1.00  0.00           C  
ATOM    701  H2'   G    22      24.169  42.606  59.567  1.00  0.00           H  
ATOM    702  O2'   G    22      23.697  43.323  61.537  1.00  0.00           O  
ATOM    703 HO2'   G    22      24.592  43.418  61.871  1.00  0.00           H  
ATOM    704  O3'   G    22      25.835  44.913  60.166  1.00  0.00           O  
ATOM    705  P     U    23      27.097  44.183  59.595  1.00  0.00           P  
ATOM    706  OP1   U    23      28.282  44.658  60.309  1.00  0.00           O  
ATOM    707  OP2   U    23      27.085  44.378  58.119  1.00  0.00           O  
ATOM    708  O5'   U    23      26.947  42.612  59.898  1.00  0.00           O  
ATOM    709  C5'   U    23      27.052  41.966  61.159  1.00  0.00           C  
ATOM    710  H5'   U    23      26.242  42.405  61.742  1.00  0.00           H  
ATOM    711 H5''   U    23      28.012  42.213  61.612  1.00  0.00           H  
ATOM    712  C4'   U    23      26.982  40.441  61.080  1.00  0.00           C  
ATOM    713  H4'   U    23      27.028  40.094  62.112  1.00  0.00           H  
ATOM    714  O4'   U    23      25.679  39.975  60.533  1.00  0.00           O  
ATOM    715  C1'   U    23      25.911  38.797  59.816  1.00  0.00           C  
ATOM    716  H1'   U    23      25.273  38.082  60.336  1.00  0.00           H  
ATOM    717  N1    U    23      25.435  38.798  58.421  1.00  0.00           N  
ATOM    718  C6    U    23      25.391  39.986  57.676  1.00  0.00           C  
ATOM    719  H6    U    23      25.655  40.963  58.054  1.00  0.00           H  
ATOM    720  C5    U    23      24.900  39.902  56.403  1.00  0.00           C  
ATOM    721  H5    U    23      24.734  40.780  55.796  1.00  0.00           H  
ATOM    722  C4    U    23      24.435  38.698  55.763  1.00  0.00           C  
ATOM    723  O4    U    23      23.832  38.676  54.668  1.00  0.00           O  
ATOM    724  N3    U    23      24.549  37.560  56.584  1.00  0.00           N  
ATOM    725  H3    U    23      24.313  36.668  56.175  1.00  0.00           H  
ATOM    726  C2    U    23      25.090  37.554  57.875  1.00  0.00           C  
ATOM    727  O2    U    23      24.978  36.516  58.479  1.00  0.00           O  
ATOM    728  C3'   U    23      28.001  39.782  60.170  1.00  0.00           C  
ATOM    729  H3'   U    23      28.012  40.418  59.286  1.00  0.00           H  
ATOM    730  C2'   U    23      27.391  38.404  59.854  1.00  0.00           C  
ATOM    731  H2'   U    23      27.616  37.909  58.909  1.00  0.00           H  
ATOM    732  O2'   U    23      27.420  37.505  60.905  1.00  0.00           O  
ATOM    733 HO2'   U    23      28.283  37.494  61.324  1.00  0.00           H  
ATOM    734  O3'   U    23      29.222  39.679  60.674  1.00  0.00           O  
ATOM    735  P     C    24      30.527  39.641  59.689  1.00  0.00           P  
ATOM    736  OP1   C    24      31.679  39.198  60.562  1.00  0.00           O  
ATOM    737  OP2   C    24      30.613  40.964  59.023  1.00  0.00           O  
ATOM    738  O5'   C    24      30.233  38.531  58.635  1.00  0.00           O  
ATOM    739  C5'   C    24      30.516  37.188  58.847  1.00  0.00           C  
ATOM    740  H5'   C    24      29.684  36.720  59.373  1.00  0.00           H  
ATOM    741 H5''   C    24      31.477  36.958  59.308  1.00  0.00           H  
ATOM    742  C4'   C    24      30.530  36.342  57.583  1.00  0.00           C  
ATOM    743  H4'   C    24      30.657  35.296  57.860  1.00  0.00           H  
ATOM    744  O4'   C    24      29.260  36.402  56.947  1.00  0.00           O  
ATOM    745  C1'   C    24      29.459  36.361  55.556  1.00  0.00           C  
ATOM    746  H1'   C    24      29.050  35.425  55.175  1.00  0.00           H  
ATOM    747  N1    C    24      28.828  37.540  54.928  1.00  0.00           N  
ATOM    748  C6    C    24      28.422  38.647  55.559  1.00  0.00           C  
ATOM    749  H6    C    24      28.447  38.596  56.638  1.00  0.00           H  
ATOM    750  C5    C    24      28.153  39.775  54.941  1.00  0.00           C  
ATOM    751  H5    C    24      27.935  40.652  55.532  1.00  0.00           H  
ATOM    752  C4    C    24      28.182  39.765  53.510  1.00  0.00           C  
ATOM    753  N4    C    24      27.735  40.833  52.849  1.00  0.00           N  
ATOM    754  H41   C    24      27.382  41.582  53.427  1.00  0.00           H  
ATOM    755  H42   C    24      27.851  40.958  51.853  1.00  0.00           H  
ATOM    756  N3    C    24      28.450  38.692  52.853  1.00  0.00           N  
ATOM    757  C2    C    24      28.835  37.544  53.506  1.00  0.00           C  
ATOM    758  O2    C    24      29.043  36.626  52.798  1.00  0.00           O  
ATOM    759  C3'   C    24      31.636  36.834  56.650  1.00  0.00           C  
ATOM    760  H3'   C    24      31.731  37.920  56.620  1.00  0.00           H  
ATOM    761  C2'   C    24      30.997  36.219  55.368  1.00  0.00           C  
ATOM    762  H2'   C    24      31.293  36.759  54.468  1.00  0.00           H  
ATOM    763  O2'   C    24      31.318  34.816  55.303  1.00  0.00           O  
ATOM    764 HO2'   C    24      32.234  34.716  55.573  1.00  0.00           H  
ATOM    765  O3'   C    24      32.846  36.172  56.890  1.00  0.00           O  
ATOM    766  P     U    25      34.220  36.802  56.290  1.00  0.00           P  
ATOM    767  OP1   U    25      35.331  36.110  56.934  1.00  0.00           O  
ATOM    768  OP2   U    25      34.157  38.247  56.375  1.00  0.00           O  
ATOM    769  O5'   U    25      34.156  36.478  54.785  1.00  0.00           O  
ATOM    770  C5'   U    25      34.595  35.167  54.280  1.00  0.00           C  
ATOM    771  H5'   U    25      33.957  34.441  54.785  1.00  0.00           H  
ATOM    772 H5''   U    25      35.652  35.057  54.523  1.00  0.00           H  
ATOM    773  C4'   U    25      34.418  35.118  52.752  1.00  0.00           C  
ATOM    774  H4'   U    25      34.684  34.208  52.214  1.00  0.00           H  
ATOM    775  O4'   U    25      33.028  35.388  52.419  1.00  0.00           O  
ATOM    776  C1'   U    25      32.982  36.058  51.148  1.00  0.00           C  
ATOM    777  H1'   U    25      32.473  35.385  50.459  1.00  0.00           H  
ATOM    778  N1    U    25      32.344  37.372  51.163  1.00  0.00           N  
ATOM    779  C6    U    25      32.712  38.292  52.105  1.00  0.00           C  
ATOM    780  H6    U    25      33.469  38.036  52.832  1.00  0.00           H  
ATOM    781  C5    U    25      32.191  39.512  52.098  1.00  0.00           C  
ATOM    782  H5    U    25      32.552  40.085  52.939  1.00  0.00           H  
ATOM    783  C4    U    25      31.099  39.892  51.287  1.00  0.00           C  
ATOM    784  O4    U    25      30.483  40.995  51.299  1.00  0.00           O  
ATOM    785  N3    U    25      30.717  38.903  50.414  1.00  0.00           N  
ATOM    786  H3    U    25      29.924  39.088  49.817  1.00  0.00           H  
ATOM    787  C2    U    25      31.292  37.672  50.296  1.00  0.00           C  
ATOM    788  O2    U    25      30.909  36.918  49.454  1.00  0.00           O  
ATOM    789  C3'   U    25      35.231  36.116  51.909  1.00  0.00           C  
ATOM    790  H3'   U    25      35.306  37.102  52.367  1.00  0.00           H  
ATOM    791  C2'   U    25      34.344  36.111  50.636  1.00  0.00           C  
ATOM    792  H2'   U    25      34.518  37.073  50.153  1.00  0.00           H  
ATOM    793  O2'   U    25      34.608  34.959  49.832  1.00  0.00           O  
ATOM    794 HO2'   U    25      35.409  35.143  49.335  1.00  0.00           H  
ATOM    795  O3'   U    25      36.542  35.651  51.518  1.00  0.00           O  
ATOM    796  P     U    26      37.579  36.681  50.850  1.00  0.00           P  
ATOM    797  OP1   U    26      38.906  35.994  50.834  1.00  0.00           O  
ATOM    798  OP2   U    26      37.477  38.041  51.474  1.00  0.00           O  
ATOM    799  O5'   U    26      37.098  36.837  49.327  1.00  0.00           O  
ATOM    800  C5'   U    26      37.424  35.843  48.354  1.00  0.00           C  
ATOM    801  H5'   U    26      37.069  34.878  48.718  1.00  0.00           H  
ATOM    802 H5''   U    26      38.487  35.806  48.118  1.00  0.00           H  
ATOM    803  C4'   U    26      36.782  36.154  47.022  1.00  0.00           C  
ATOM    804  H4'   U    26      36.843  35.315  46.329  1.00  0.00           H  
ATOM    805  O4'   U    26      35.433  36.408  47.362  1.00  0.00           O  
ATOM    806  C1'   U    26      34.871  37.399  46.447  1.00  0.00           C  
ATOM    807  H1'   U    26      34.033  36.992  45.882  1.00  0.00           H  
ATOM    808  N1    U    26      34.338  38.586  47.230  1.00  0.00           N  
ATOM    809  C6    U    26      34.870  39.042  48.405  1.00  0.00           C  
ATOM    810  H6    U    26      35.779  38.728  48.897  1.00  0.00           H  
ATOM    811  C5    U    26      34.239  40.057  49.038  1.00  0.00           C  
ATOM    812  H5    U    26      34.589  40.485  49.966  1.00  0.00           H  
ATOM    813  C4    U    26      33.043  40.743  48.519  1.00  0.00           C  
ATOM    814  O4    U    26      32.392  41.628  49.085  1.00  0.00           O  
ATOM    815  N3    U    26      32.600  40.276  47.321  1.00  0.00           N  
ATOM    816  H3    U    26      31.774  40.665  46.889  1.00  0.00           H  
ATOM    817  C2    U    26      33.222  39.230  46.621  1.00  0.00           C  
ATOM    818  O2    U    26      32.828  38.926  45.514  1.00  0.00           O  
ATOM    819  C3'   U    26      37.306  37.405  46.227  1.00  0.00           C  
ATOM    820  H3'   U    26      37.513  38.241  46.895  1.00  0.00           H  
ATOM    821  C2'   U    26      36.014  37.849  45.513  1.00  0.00           C  
ATOM    822  H2'   U    26      36.006  38.936  45.432  1.00  0.00           H  
ATOM    823  O2'   U    26      35.828  37.174  44.251  1.00  0.00           O  
ATOM    824 HO2'   U    26      35.011  37.448  43.827  1.00  0.00           H  
ATOM    825  O3'   U    26      38.302  37.208  45.199  1.00  0.00           O  
ATOM    826  P     A    27      39.033  38.373  44.403  1.00  0.00           P  
ATOM    827  OP1   A    27      40.348  37.966  44.106  1.00  0.00           O  
ATOM    828  OP2   A    27      38.928  39.646  45.121  1.00  0.00           O  
ATOM    829  O5'   A    27      38.342  38.659  42.929  1.00  0.00           O  
ATOM    830  C5'   A    27      38.328  37.704  41.898  1.00  0.00           C  
ATOM    831  H5'   A    27      37.795  36.789  42.156  1.00  0.00           H  
ATOM    832 H5''   A    27      39.355  37.369  41.755  1.00  0.00           H  
ATOM    833  C4'   A    27      37.713  38.331  40.659  1.00  0.00           C  
ATOM    834  H4'   A    27      37.880  37.680  39.801  1.00  0.00           H  
ATOM    835  O4'   A    27      36.321  38.483  40.806  1.00  0.00           O  
ATOM    836  C1'   A    27      35.872  39.726  40.270  1.00  0.00           C  
ATOM    837  H1'   A    27      34.934  39.547  39.745  1.00  0.00           H  
ATOM    838  N9    A    27      35.561  40.697  41.369  1.00  0.00           N  
ATOM    839  C8    A    27      35.539  40.466  42.755  1.00  0.00           C  
ATOM    840  H8    A    27      35.910  39.522  43.125  1.00  0.00           H  
ATOM    841  N7    A    27      35.073  41.509  43.402  1.00  0.00           N  
ATOM    842  C5    A    27      34.838  42.423  42.414  1.00  0.00           C  
ATOM    843  C6    A    27      34.378  43.721  42.490  1.00  0.00           C  
ATOM    844  N6    A    27      34.204  44.321  43.644  1.00  0.00           N  
ATOM    845  H61   A    27      34.357  43.771  44.478  1.00  0.00           H  
ATOM    846  H62   A    27      33.795  45.245  43.641  1.00  0.00           H  
ATOM    847  N1    A    27      34.256  44.497  41.380  1.00  0.00           N  
ATOM    848  C2    A    27      34.457  43.894  40.227  1.00  0.00           C  
ATOM    849  H2    A    27      34.123  44.506  39.401  1.00  0.00           H  
ATOM    850  N3    A    27      34.867  42.679  39.941  1.00  0.00           N  
ATOM    851  C4    A    27      35.096  41.952  41.144  1.00  0.00           C  
ATOM    852  C3'   A    27      38.220  39.689  40.154  1.00  0.00           C  
ATOM    853  H3'   A    27      38.522  40.310  40.997  1.00  0.00           H  
ATOM    854  C2'   A    27      37.012  40.257  39.378  1.00  0.00           C  
ATOM    855  H2'   A    27      36.972  41.343  39.305  1.00  0.00           H  
ATOM    856  O2'   A    27      37.107  39.650  38.117  1.00  0.00           O  
ATOM    857 HO2'   A    27      37.994  39.293  38.039  1.00  0.00           H  
ATOM    858  O3'   A    27      39.372  39.427  39.375  1.00  0.00           O  
ATOM    859  P     C    28      40.506  40.475  39.312  1.00  0.00           P  
ATOM    860  OP1   C    28      41.323  40.156  38.142  1.00  0.00           O  
ATOM    861  OP2   C    28      41.251  40.508  40.585  1.00  0.00           O  
ATOM    862  O5'   C    28      39.847  41.858  39.126  1.00  0.00           O  
ATOM    863  C5'   C    28      39.603  42.331  37.820  1.00  0.00           C  
ATOM    864  H5'   C    28      38.905  41.705  37.264  1.00  0.00           H  
ATOM    865 H5''   C    28      40.584  42.318  37.345  1.00  0.00           H  
ATOM    866  C4'   C    28      39.175  43.773  37.975  1.00  0.00           C  
ATOM    867  H4'   C    28      39.193  44.259  36.999  1.00  0.00           H  
ATOM    868  O4'   C    28      37.928  43.965  38.569  1.00  0.00           O  
ATOM    869  C1'   C    28      37.843  45.157  39.315  1.00  0.00           C  
ATOM    870  H1'   C    28      36.958  45.683  38.956  1.00  0.00           H  
ATOM    871  N1    C    28      37.779  44.853  40.801  1.00  0.00           N  
ATOM    872  C6    C    28      38.204  43.649  41.298  1.00  0.00           C  
ATOM    873  H6    C    28      38.564  42.863  40.650  1.00  0.00           H  
ATOM    874  C5    C    28      38.103  43.438  42.617  1.00  0.00           C  
ATOM    875  H5    C    28      38.411  42.537  43.127  1.00  0.00           H  
ATOM    876  C4    C    28      37.525  44.494  43.399  1.00  0.00           C  
ATOM    877  N4    C    28      37.223  44.245  44.647  1.00  0.00           N  
ATOM    878  H41   C    28      37.395  43.288  44.918  1.00  0.00           H  
ATOM    879  H42   C    28      36.774  44.935  45.233  1.00  0.00           H  
ATOM    880  N3    C    28      37.161  45.701  42.940  1.00  0.00           N  
ATOM    881  C2    C    28      37.313  45.904  41.625  1.00  0.00           C  
ATOM    882  O2    C    28      37.103  47.063  41.177  1.00  0.00           O  
ATOM    883  C3'   C    28      40.032  44.755  38.766  1.00  0.00           C  
ATOM    884  H3'   C    28      40.211  44.342  39.759  1.00  0.00           H  
ATOM    885  C2'   C    28      39.067  45.964  38.960  1.00  0.00           C  
ATOM    886  H2'   C    28      39.399  46.566  39.806  1.00  0.00           H  
ATOM    887  O2'   C    28      38.876  46.641  37.697  1.00  0.00           O  
ATOM    888 HO2'   C    28      38.077  47.162  37.587  1.00  0.00           H  
ATOM    889  O3'   C    28      41.287  44.985  38.105  1.00  0.00           O  
ATOM    890  P     A    29      42.605  45.260  38.844  1.00  0.00           P  
ATOM    891  OP1   A    29      43.655  45.501  37.845  1.00  0.00           O  
ATOM    892  OP2   A    29      42.800  44.222  39.861  1.00  0.00           O  
ATOM    893  O5'   A    29      42.407  46.563  39.670  1.00  0.00           O  
ATOM    894  C5'   A    29      42.164  47.838  39.084  1.00  0.00           C  
ATOM    895  H5'   A    29      41.218  47.766  38.548  1.00  0.00           H  
ATOM    896 H5''   A    29      42.969  48.232  38.464  1.00  0.00           H  
ATOM    897  C4'   A    29      41.818  48.933  40.142  1.00  0.00           C  
ATOM    898  H4'   A    29      41.679  49.897  39.652  1.00  0.00           H  
ATOM    899  O4'   A    29      40.678  48.787  40.993  1.00  0.00           O  
ATOM    900  C1'   A    29      40.978  49.287  42.266  1.00  0.00           C  
ATOM    901  H1'   A    29      40.248  50.064  42.495  1.00  0.00           H  
ATOM    902  N9    A    29      40.905  48.130  43.195  1.00  0.00           N  
ATOM    903  C8    A    29      41.039  46.795  42.887  1.00  0.00           C  
ATOM    904  H8    A    29      41.368  46.333  41.968  1.00  0.00           H  
ATOM    905  N7    A    29      40.547  46.014  43.820  1.00  0.00           N  
ATOM    906  C5    A    29      40.259  46.889  44.934  1.00  0.00           C  
ATOM    907  C6    A    29      39.680  46.726  46.230  1.00  0.00           C  
ATOM    908  N6    A    29      39.162  45.649  46.783  1.00  0.00           N  
ATOM    909  H61   A    29      39.169  44.755  46.312  1.00  0.00           H  
ATOM    910  H62   A    29      38.484  45.830  47.509  1.00  0.00           H  
ATOM    911  N1    A    29      39.459  47.824  46.993  1.00  0.00           N  
ATOM    912  C2    A    29      39.745  48.984  46.437  1.00  0.00           C  
ATOM    913  H2    A    29      39.549  49.847  47.056  1.00  0.00           H  
ATOM    914  N3    A    29      40.307  49.300  45.250  1.00  0.00           N  
ATOM    915  C4    A    29      40.516  48.143  44.503  1.00  0.00           C  
ATOM    916  C3'   A    29      42.939  49.180  41.060  1.00  0.00           C  
ATOM    917  H3'   A    29      43.246  48.213  41.458  1.00  0.00           H  
ATOM    918  C2'   A    29      42.326  50.002  42.203  1.00  0.00           C  
ATOM    919  H2'   A    29      42.923  49.918  43.111  1.00  0.00           H  
ATOM    920  O2'   A    29      41.973  51.363  41.881  1.00  0.00           O  
ATOM    921 HO2'   A    29      42.161  51.977  42.595  1.00  0.00           H  
ATOM    922  O3'   A    29      44.142  49.640  40.491  1.00  0.00           O  
ATOM    923  P     C    30      45.565  49.308  41.191  1.00  0.00           P  
ATOM    924  OP1   C    30      46.625  50.010  40.372  1.00  0.00           O  
ATOM    925  OP2   C    30      45.653  47.855  41.400  1.00  0.00           O  
ATOM    926  O5'   C    30      45.432  49.939  42.631  1.00  0.00           O  
ATOM    927  C5'   C    30      45.468  51.297  42.854  1.00  0.00           C  
ATOM    928  H5'   C    30      44.897  51.932  42.176  1.00  0.00           H  
ATOM    929 H5''   C    30      46.516  51.559  42.704  1.00  0.00           H  
ATOM    930  C4'   C    30      45.174  51.765  44.294  1.00  0.00           C  
ATOM    931  H4'   C    30      45.197  52.844  44.450  1.00  0.00           H  
ATOM    932  O4'   C    30      43.877  51.413  44.640  1.00  0.00           O  
ATOM    933  C1'   C    30      43.848  51.137  46.046  1.00  0.00           C  
ATOM    934  H1'   C    30      43.117  51.793  46.518  1.00  0.00           H  
ATOM    935  N1    C    30      43.545  49.687  46.322  1.00  0.00           N  
ATOM    936  C6    C    30      43.946  48.632  45.534  1.00  0.00           C  
ATOM    937  H6    C    30      44.419  48.853  44.588  1.00  0.00           H  
ATOM    938  C5    C    30      43.728  47.384  45.888  1.00  0.00           C  
ATOM    939  H5    C    30      44.187  46.664  45.227  1.00  0.00           H  
ATOM    940  C4    C    30      42.985  47.147  47.064  1.00  0.00           C  
ATOM    941  N4    C    30      42.873  45.928  47.431  1.00  0.00           N  
ATOM    942  H41   C    30      42.544  45.732  48.366  1.00  0.00           H  
ATOM    943  H42   C    30      43.296  45.188  46.888  1.00  0.00           H  
ATOM    944  N3    C    30      42.691  48.077  47.865  1.00  0.00           N  
ATOM    945  C2    C    30      42.885  49.352  47.521  1.00  0.00           C  
ATOM    946  O2    C    30      42.407  50.228  48.205  1.00  0.00           O  
ATOM    947  C3'   C    30      45.975  51.142  45.312  1.00  0.00           C  
ATOM    948  H3'   C    30      46.015  50.106  44.978  1.00  0.00           H  
ATOM    949  C2'   C    30      45.234  51.328  46.637  1.00  0.00           C  
ATOM    950  H2'   C    30      45.443  50.610  47.430  1.00  0.00           H  
ATOM    951  O2'   C    30      45.341  52.670  47.054  1.00  0.00           O  
ATOM    952 HO2'   C    30      46.173  52.945  46.662  1.00  0.00           H  
ATOM    953  O3'   C    30      47.287  51.729  45.424  1.00  0.00           O  
ATOM    954  P     C    31      48.495  51.044  46.126  1.00  0.00           P  
ATOM    955  OP1   C    31      49.682  51.832  46.049  1.00  0.00           O  
ATOM    956  OP2   C    31      48.505  49.636  45.562  1.00  0.00           O  
ATOM    957  O5'   C    31      47.983  50.939  47.701  1.00  0.00           O  
ATOM    958  C5'   C    31      48.104  51.983  48.630  1.00  0.00           C  
ATOM    959  H5'   C    31      47.496  52.820  48.289  1.00  0.00           H  
ATOM    960 H5''   C    31      49.142  52.317  48.637  1.00  0.00           H  
ATOM    961  C4'   C    31      47.783  51.622  50.091  1.00  0.00           C  
ATOM    962  H4'   C    31      47.984  52.529  50.661  1.00  0.00           H  
ATOM    963  O4'   C    31      46.474  51.160  50.286  1.00  0.00           O  
ATOM    964  C1'   C    31      46.445  50.187  51.297  1.00  0.00           C  
ATOM    965  H1'   C    31      45.702  50.536  52.014  1.00  0.00           H  
ATOM    966  N1    C    31      45.963  48.924  50.680  1.00  0.00           N  
ATOM    967  C6    C    31      46.257  48.534  49.358  1.00  0.00           C  
ATOM    968  H6    C    31      46.559  49.279  48.637  1.00  0.00           H  
ATOM    969  C5    C    31      46.035  47.226  48.938  1.00  0.00           C  
ATOM    970  H5    C    31      46.298  46.978  47.920  1.00  0.00           H  
ATOM    971  C4    C    31      45.604  46.308  49.919  1.00  0.00           C  
ATOM    972  N4    C    31      45.260  45.120  49.538  1.00  0.00           N  
ATOM    973  H41   C    31      45.554  44.872  48.604  1.00  0.00           H  
ATOM    974  H42   C    31      44.738  44.463  50.100  1.00  0.00           H  
ATOM    975  N3    C    31      45.321  46.664  51.098  1.00  0.00           N  
ATOM    976  C2    C    31      45.490  47.898  51.522  1.00  0.00           C  
ATOM    977  O2    C    31      45.459  48.106  52.713  1.00  0.00           O  
ATOM    978  C3'   C    31      48.578  50.463  50.600  1.00  0.00           C  
ATOM    979  H3'   C    31      48.509  49.669  49.857  1.00  0.00           H  
ATOM    980  C2'   C    31      47.831  50.088  51.813  1.00  0.00           C  
ATOM    981  H2'   C    31      48.025  49.118  52.271  1.00  0.00           H  
ATOM    982  O2'   C    31      47.874  51.126  52.811  1.00  0.00           O  
ATOM    983 HO2'   C    31      48.727  51.533  52.642  1.00  0.00           H  
ATOM    984  O3'   C    31      49.902  50.811  51.026  1.00  0.00           O  
ATOM    985  P     G    32      51.114  49.795  51.325  1.00  0.00           P  
ATOM    986  OP1   G    32      52.219  50.637  51.882  1.00  0.00           O  
ATOM    987  OP2   G    32      51.313  49.046  50.054  1.00  0.00           O  
ATOM    988  O5'   G    32      50.660  48.792  52.456  1.00  0.00           O  
ATOM    989  C5'   G    32      50.458  49.216  53.784  1.00  0.00           C  
ATOM    990  H5'   G    32      49.988  50.194  53.891  1.00  0.00           H  
ATOM    991 H5''   G    32      51.410  49.214  54.314  1.00  0.00           H  
ATOM    992  C4'   G    32      49.850  48.091  54.606  1.00  0.00           C  
ATOM    993  H4'   G    32      49.661  48.524  55.588  1.00  0.00           H  
ATOM    994  O4'   G    32      48.628  47.602  54.128  1.00  0.00           O  
ATOM    995  C1'   G    32      48.340  46.255  54.573  1.00  0.00           C  
ATOM    996  H1'   G    32      47.446  46.181  55.193  1.00  0.00           H  
ATOM    997  N9    G    32      48.222  45.370  53.376  1.00  0.00           N  
ATOM    998  C8    G    32      48.326  45.737  52.062  1.00  0.00           C  
ATOM    999  H8    G    32      48.518  46.757  51.765  1.00  0.00           H  
ATOM   1000  N7    G    32      48.115  44.757  51.245  1.00  0.00           N  
ATOM   1001  C5    G    32      47.719  43.632  52.012  1.00  0.00           C  
ATOM   1002  C6    G    32      47.188  42.328  51.725  1.00  0.00           C  
ATOM   1003  O6    G    32      47.039  41.754  50.617  1.00  0.00           O  
ATOM   1004  N1    G    32      47.046  41.479  52.824  1.00  0.00           N  
ATOM   1005  H1    G    32      46.514  40.626  52.733  1.00  0.00           H  
ATOM   1006  C2    G    32      47.231  41.991  54.105  1.00  0.00           C  
ATOM   1007  N2    G    32      47.155  41.081  55.042  1.00  0.00           N  
ATOM   1008  H21   G    32      47.468  41.229  55.991  1.00  0.00           H  
ATOM   1009  H22   G    32      46.915  40.140  54.764  1.00  0.00           H  
ATOM   1010  N3    G    32      47.627  43.251  54.441  1.00  0.00           N  
ATOM   1011  C4    G    32      47.832  43.991  53.342  1.00  0.00           C  
ATOM   1012  C3'   G    32      50.656  46.855  54.867  1.00  0.00           C  
ATOM   1013  H3'   G    32      51.159  46.483  53.975  1.00  0.00           H  
ATOM   1014  C2'   G    32      49.560  45.808  55.402  1.00  0.00           C  
ATOM   1015  H2'   G    32      49.903  44.780  55.287  1.00  0.00           H  
ATOM   1016  O2'   G    32      49.174  46.016  56.756  1.00  0.00           O  
ATOM   1017 HO2'   G    32      49.611  46.839  56.986  1.00  0.00           H  
ATOM   1018  O3'   G    32      51.720  47.206  55.760  1.00  0.00           O  
ATOM   1019  P     U    33      53.144  46.556  55.600  1.00  0.00           P  
ATOM   1020  OP1   U    33      53.996  46.733  56.804  1.00  0.00           O  
ATOM   1021  OP2   U    33      53.732  47.065  54.351  1.00  0.00           O  
ATOM   1022  O5'   U    33      52.711  44.948  55.398  1.00  0.00           O  
ATOM   1023  C5'   U    33      52.588  44.125  56.547  1.00  0.00           C  
ATOM   1024  H5'   U    33      51.823  44.631  57.136  1.00  0.00           H  
ATOM   1025 H5''   U    33      53.566  44.009  57.015  1.00  0.00           H  
ATOM   1026  C4'   U    33      52.130  42.658  56.345  1.00  0.00           C  
ATOM   1027  H4'   U    33      52.059  42.201  57.332  1.00  0.00           H  
ATOM   1028  O4'   U    33      50.900  42.671  55.694  1.00  0.00           O  
ATOM   1029  C1'   U    33      50.778  41.457  54.939  1.00  0.00           C  
ATOM   1030  H1'   U    33      49.894  40.958  55.337  1.00  0.00           H  
ATOM   1031  N1    U    33      50.592  41.672  53.505  1.00  0.00           N  
ATOM   1032  C6    U    33      50.869  42.909  52.903  1.00  0.00           C  
ATOM   1033  H6    U    33      51.349  43.656  53.518  1.00  0.00           H  
ATOM   1034  C5    U    33      50.809  43.085  51.561  1.00  0.00           C  
ATOM   1035  H5    U    33      51.015  44.069  51.165  1.00  0.00           H  
ATOM   1036  C4    U    33      50.298  42.012  50.791  1.00  0.00           C  
ATOM   1037  O4    U    33      49.928  42.047  49.573  1.00  0.00           O  
ATOM   1038  N3    U    33      50.073  40.794  51.419  1.00  0.00           N  
ATOM   1039  H3    U    33      49.642  40.039  50.905  1.00  0.00           H  
ATOM   1040  C2    U    33      50.066  40.610  52.785  1.00  0.00           C  
ATOM   1041  O2    U    33      49.632  39.564  53.330  1.00  0.00           O  
ATOM   1042  C3'   U    33      53.030  41.708  55.627  1.00  0.00           C  
ATOM   1043  H3'   U    33      53.436  42.317  54.819  1.00  0.00           H  
ATOM   1044  C2'   U    33      51.978  40.642  55.349  1.00  0.00           C  
ATOM   1045  H2'   U    33      52.403  40.088  54.512  1.00  0.00           H  
ATOM   1046  O2'   U    33      51.676  39.866  56.534  1.00  0.00           O  
ATOM   1047 HO2'   U    33      52.469  39.780  57.068  1.00  0.00           H  
ATOM   1048  O3'   U    33      54.144  41.185  56.322  1.00  0.00           O  
ATOM   1049  P     G    34      55.254  40.196  55.720  1.00  0.00           P  
ATOM   1050  OP1   G    34      56.355  40.174  56.726  1.00  0.00           O  
ATOM   1051  OP2   G    34      55.568  40.696  54.336  1.00  0.00           O  
ATOM   1052  O5'   G    34      54.657  38.765  55.675  1.00  0.00           O  
ATOM   1053  C5'   G    34      54.522  37.866  56.785  1.00  0.00           C  
ATOM   1054  H5'   G    34      53.882  38.280  57.564  1.00  0.00           H  
ATOM   1055 H5''   G    34      55.468  37.643  57.278  1.00  0.00           H  
ATOM   1056  C4'   G    34      53.843  36.654  56.209  1.00  0.00           C  
ATOM   1057  H4'   G    34      53.461  36.004  56.996  1.00  0.00           H  
ATOM   1058  O4'   G    34      52.722  37.093  55.409  1.00  0.00           O  
ATOM   1059  C1'   G    34      52.391  36.133  54.462  1.00  0.00           C  
ATOM   1060  H1'   G    34      51.476  35.559  54.607  1.00  0.00           H  
ATOM   1061  N9    G    34      52.306  36.750  53.046  1.00  0.00           N  
ATOM   1062  C8    G    34      52.729  38.014  52.682  1.00  0.00           C  
ATOM   1063  H8    G    34      53.133  38.703  53.409  1.00  0.00           H  
ATOM   1064  N7    G    34      52.606  38.280  51.378  1.00  0.00           N  
ATOM   1065  C5    G    34      52.091  37.079  50.849  1.00  0.00           C  
ATOM   1066  C6    G    34      51.869  36.668  49.440  1.00  0.00           C  
ATOM   1067  O6    G    34      52.009  37.363  48.428  1.00  0.00           O  
ATOM   1068  N1    G    34      51.487  35.325  49.344  1.00  0.00           N  
ATOM   1069  H1    G    34      51.574  35.012  48.388  1.00  0.00           H  
ATOM   1070  C2    G    34      51.238  34.570  50.338  1.00  0.00           C  
ATOM   1071  N2    G    34      50.611  33.477  50.138  1.00  0.00           N  
ATOM   1072  H21   G    34      50.288  32.929  50.922  1.00  0.00           H  
ATOM   1073  H22   G    34      50.605  33.189  49.170  1.00  0.00           H  
ATOM   1074  N3    G    34      51.378  34.913  51.643  1.00  0.00           N  
ATOM   1075  C4    G    34      51.887  36.167  51.825  1.00  0.00           C  
ATOM   1076  C3'   G    34      54.727  35.843  55.233  1.00  0.00           C  
ATOM   1077  H3'   G    34      55.201  36.563  54.566  1.00  0.00           H  
ATOM   1078  C2'   G    34      53.585  35.138  54.421  1.00  0.00           C  
ATOM   1079  H2'   G    34      53.908  35.091  53.381  1.00  0.00           H  
ATOM   1080  O2'   G    34      53.213  33.860  55.029  1.00  0.00           O  
ATOM   1081 HO2'   G    34      54.056  33.422  55.170  1.00  0.00           H  
ATOM   1082  O3'   G    34      55.586  34.923  55.931  1.00  0.00           O  
ATOM   1083  P     C    35      56.607  34.017  55.186  1.00  0.00           P  
ATOM   1084  OP1   C    35      57.688  33.822  56.088  1.00  0.00           O  
ATOM   1085  OP2   C    35      56.877  34.581  53.818  1.00  0.00           O  
ATOM   1086  O5'   C    35      55.725  32.644  55.026  1.00  0.00           O  
ATOM   1087  C5'   C    35      55.440  31.901  56.180  1.00  0.00           C  
ATOM   1088  H5'   C    35      54.728  32.549  56.691  1.00  0.00           H  
ATOM   1089 H5''   C    35      56.344  31.841  56.785  1.00  0.00           H  
ATOM   1090  C4'   C    35      54.821  30.544  55.903  1.00  0.00           C  
ATOM   1091  H4'   C    35      54.629  30.021  56.840  1.00  0.00           H  
ATOM   1092  O4'   C    35      53.628  30.758  55.178  1.00  0.00           O  
ATOM   1093  C1'   C    35      53.372  29.694  54.339  1.00  0.00           C  
ATOM   1094  H1'   C    35      52.571  29.179  54.870  1.00  0.00           H  
ATOM   1095  N1    C    35      52.911  30.114  52.977  1.00  0.00           N  
ATOM   1096  C6    C    35      53.449  31.187  52.336  1.00  0.00           C  
ATOM   1097  H6    C    35      54.141  31.841  52.845  1.00  0.00           H  
ATOM   1098  C5    C    35      53.165  31.453  51.055  1.00  0.00           C  
ATOM   1099  H5    C    35      53.636  32.277  50.540  1.00  0.00           H  
ATOM   1100  C4    C    35      52.405  30.500  50.398  1.00  0.00           C  
ATOM   1101  N4    C    35      52.336  30.681  49.098  1.00  0.00           N  
ATOM   1102  H41   C    35      51.813  30.039  48.520  1.00  0.00           H  
ATOM   1103  H42   C    35      52.809  31.502  48.748  1.00  0.00           H  
ATOM   1104  N3    C    35      51.978  29.373  50.905  1.00  0.00           N  
ATOM   1105  C2    C    35      52.187  29.138  52.233  1.00  0.00           C  
ATOM   1106  O2    C    35      51.715  28.131  52.691  1.00  0.00           O  
ATOM   1107  C3'   C    35      55.591  29.709  54.847  1.00  0.00           C  
ATOM   1108  H3'   C    35      55.869  30.284  53.964  1.00  0.00           H  
ATOM   1109  C2'   C    35      54.522  28.727  54.449  1.00  0.00           C  
ATOM   1110  H2'   C    35      54.632  28.312  53.447  1.00  0.00           H  
ATOM   1111  O2'   C    35      54.313  27.708  55.398  1.00  0.00           O  
ATOM   1112 HO2'   C    35      54.414  26.921  54.858  1.00  0.00           H  
ATOM   1113  O3'   C    35      56.693  29.112  55.474  1.00  0.00           O  
ATOM   1114  P     G    36      58.057  28.638  54.626  1.00  0.00           P  
ATOM   1115  OP1   G    36      58.959  28.371  55.762  1.00  0.00           O  
ATOM   1116  OP2   G    36      58.378  29.790  53.672  1.00  0.00           O  
ATOM   1117  O5'   G    36      57.728  27.292  53.862  1.00  0.00           O  
ATOM   1118  C5'   G    36      57.475  26.148  54.622  1.00  0.00           C  
ATOM   1119  H5'   G    36      56.819  26.408  55.453  1.00  0.00           H  
ATOM   1120 H5''   G    36      58.435  25.848  55.041  1.00  0.00           H  
ATOM   1121  C4'   G    36      56.753  24.979  53.904  1.00  0.00           C  
ATOM   1122  H4'   G    36      56.478  24.203  54.619  1.00  0.00           H  
ATOM   1123  O4'   G    36      55.439  25.436  53.541  1.00  0.00           O  
ATOM   1124  C1'   G    36      55.092  24.914  52.267  1.00  0.00           C  
ATOM   1125  H1'   G    36      54.176  24.333  52.373  1.00  0.00           H  
ATOM   1126  N9    G    36      54.875  25.981  51.278  1.00  0.00           N  
ATOM   1127  C8    G    36      55.472  27.186  51.190  1.00  0.00           C  
ATOM   1128  H8    G    36      56.206  27.560  51.889  1.00  0.00           H  
ATOM   1129  N7    G    36      55.170  27.864  50.100  1.00  0.00           N  
ATOM   1130  C5    G    36      54.299  26.980  49.422  1.00  0.00           C  
ATOM   1131  C6    G    36      53.758  27.053  48.094  1.00  0.00           C  
ATOM   1132  O6    G    36      53.976  27.907  47.231  1.00  0.00           O  
ATOM   1133  N1    G    36      53.060  25.894  47.708  1.00  0.00           N  
ATOM   1134  H1    G    36      52.741  25.839  46.751  1.00  0.00           H  
ATOM   1135  C2    G    36      52.705  24.895  48.574  1.00  0.00           C  
ATOM   1136  N2    G    36      52.125  23.724  48.212  1.00  0.00           N  
ATOM   1137  H21   G    36      52.157  22.957  48.869  1.00  0.00           H  
ATOM   1138  H22   G    36      51.733  23.641  47.285  1.00  0.00           H  
ATOM   1139  N3    G    36      53.282  24.819  49.761  1.00  0.00           N  
ATOM   1140  C4    G    36      54.025  25.865  50.156  1.00  0.00           C  
ATOM   1141  C3'   G    36      57.345  24.568  52.559  1.00  0.00           C  
ATOM   1142  H3'   G    36      57.634  25.415  51.937  1.00  0.00           H  
ATOM   1143  C2'   G    36      56.151  23.922  51.811  1.00  0.00           C  
ATOM   1144  H2'   G    36      56.227  23.947  50.724  1.00  0.00           H  
ATOM   1145  O2'   G    36      55.934  22.569  52.314  1.00  0.00           O  
ATOM   1146 HO2'   G    36      55.614  22.018  51.596  1.00  0.00           H  
ATOM   1147  O3'   G    36      58.525  23.713  52.632  1.00  0.00           O  
ATOM   1148  P     G    37      59.510  23.541  51.432  1.00  0.00           P  
ATOM   1149  OP1   G    37      60.669  22.775  51.941  1.00  0.00           O  
ATOM   1150  OP2   G    37      59.789  24.837  50.765  1.00  0.00           O  
ATOM   1151  O5'   G    37      58.646  22.634  50.424  1.00  0.00           O  
ATOM   1152  C5'   G    37      58.428  21.272  50.719  1.00  0.00           C  
ATOM   1153  H5'   G    37      58.146  21.086  51.756  1.00  0.00           H  
ATOM   1154 H5''   G    37      59.360  20.769  50.463  1.00  0.00           H  
ATOM   1155  C4'   G    37      57.258  20.792  49.831  1.00  0.00           C  
ATOM   1156  H4'   G    37      56.849  19.892  50.290  1.00  0.00           H  
ATOM   1157  O4'   G    37      56.159  21.665  49.582  1.00  0.00           O  
ATOM   1158  C1'   G    37      55.740  21.509  48.222  1.00  0.00           C  
ATOM   1159  H1'   G    37      54.704  21.183  48.128  1.00  0.00           H  
ATOM   1160  N9    G    37      55.844  22.753  47.343  1.00  0.00           N  
ATOM   1161  C8    G    37      56.297  23.949  47.707  1.00  0.00           C  
ATOM   1162  H8    G    37      56.651  24.236  48.686  1.00  0.00           H  
ATOM   1163  N7    G    37      56.130  24.856  46.783  1.00  0.00           N  
ATOM   1164  C5    G    37      55.576  24.153  45.689  1.00  0.00           C  
ATOM   1165  C6    G    37      55.150  24.573  44.364  1.00  0.00           C  
ATOM   1166  O6    G    37      55.287  25.629  43.739  1.00  0.00           O  
ATOM   1167  N1    G    37      54.574  23.589  43.598  1.00  0.00           N  
ATOM   1168  H1    G    37      54.454  23.733  42.605  1.00  0.00           H  
ATOM   1169  C2    G    37      54.495  22.335  44.051  1.00  0.00           C  
ATOM   1170  N2    G    37      54.217  21.364  43.218  1.00  0.00           N  
ATOM   1171  H21   G    37      54.077  20.476  43.678  1.00  0.00           H  
ATOM   1172  H22   G    37      53.782  21.447  42.310  1.00  0.00           H  
ATOM   1173  N3    G    37      54.762  21.934  45.332  1.00  0.00           N  
ATOM   1174  C4    G    37      55.333  22.899  46.098  1.00  0.00           C  
ATOM   1175  C3'   G    37      57.867  20.437  48.531  1.00  0.00           C  
ATOM   1176  H3'   G    37      58.502  21.300  48.331  1.00  0.00           H  
ATOM   1177  C2'   G    37      56.586  20.314  47.663  1.00  0.00           C  
ATOM   1178  H2'   G    37      56.910  20.495  46.638  1.00  0.00           H  
ATOM   1179  O2'   G    37      55.973  19.054  47.795  1.00  0.00           O  
ATOM   1180 HO2'   G    37      55.588  18.928  48.665  1.00  0.00           H  
ATOM   1181  O3'   G    37      58.597  19.172  48.488  1.00  0.00           O  
ATOM   1182  P     C    38      59.592  18.747  47.308  1.00  0.00           P  
ATOM   1183  OP1   C    38      60.118  17.360  47.487  1.00  0.00           O  
ATOM   1184  OP2   C    38      60.612  19.838  47.225  1.00  0.00           O  
ATOM   1185  O5'   C    38      58.871  18.838  45.861  1.00  0.00           O  
ATOM   1186  C5'   C    38      57.922  17.878  45.401  1.00  0.00           C  
ATOM   1187  H5'   C    38      57.076  17.967  46.082  1.00  0.00           H  
ATOM   1188 H5''   C    38      58.316  16.865  45.323  1.00  0.00           H  
ATOM   1189  C4'   C    38      57.489  18.278  43.999  1.00  0.00           C  
ATOM   1190  H4'   C    38      56.856  17.497  43.579  1.00  0.00           H  
ATOM   1191  O4'   C    38      56.649  19.444  43.930  1.00  0.00           O  
ATOM   1192  C1'   C    38      57.007  20.100  42.707  1.00  0.00           C  
ATOM   1193  H1'   C    38      56.153  20.114  42.030  1.00  0.00           H  
ATOM   1194  N1    C    38      57.608  21.476  42.936  1.00  0.00           N  
ATOM   1195  C6    C    38      58.335  21.765  44.022  1.00  0.00           C  
ATOM   1196  H6    C    38      58.605  20.947  44.674  1.00  0.00           H  
ATOM   1197  C5    C    38      58.693  23.052  44.180  1.00  0.00           C  
ATOM   1198  H5    C    38      59.259  23.300  45.067  1.00  0.00           H  
ATOM   1199  C4    C    38      58.366  24.010  43.157  1.00  0.00           C  
ATOM   1200  N4    C    38      58.508  25.286  43.253  1.00  0.00           N  
ATOM   1201  H41   C    38      58.778  25.702  44.133  1.00  0.00           H  
ATOM   1202  H42   C    38      57.997  25.884  42.620  1.00  0.00           H  
ATOM   1203  N3    C    38      57.673  23.661  42.090  1.00  0.00           N  
ATOM   1204  C2    C    38      57.302  22.368  41.912  1.00  0.00           C  
ATOM   1205  O2    C    38      56.713  22.002  40.874  1.00  0.00           O  
ATOM   1206  C3'   C    38      58.657  18.583  43.026  1.00  0.00           C  
ATOM   1207  H3'   C    38      59.332  19.269  43.539  1.00  0.00           H  
ATOM   1208  C2'   C    38      57.958  19.249  41.852  1.00  0.00           C  
ATOM   1209  H2'   C    38      58.528  19.846  41.140  1.00  0.00           H  
ATOM   1210  O2'   C    38      57.141  18.362  41.076  1.00  0.00           O  
ATOM   1211 HO2'   C    38      57.449  17.462  41.202  1.00  0.00           H  
ATOM   1212  O3'   C    38      59.389  17.426  42.648  1.00  0.00           O  
ATOM   1213  P     A    39      60.948  17.501  42.212  1.00  0.00           P  
ATOM   1214  OP1   A    39      61.423  16.159  42.047  1.00  0.00           O  
ATOM   1215  OP2   A    39      61.659  18.364  43.202  1.00  0.00           O  
ATOM   1216  O5'   A    39      60.894  18.266  40.824  1.00  0.00           O  
ATOM   1217  C5'   A    39      60.237  17.723  39.680  1.00  0.00           C  
ATOM   1218  H5'   A    39      59.232  17.345  39.865  1.00  0.00           H  
ATOM   1219 H5''   A    39      60.894  16.929  39.326  1.00  0.00           H  
ATOM   1220  C4'   A    39      60.267  18.741  38.544  1.00  0.00           C  
ATOM   1221  H4'   A    39      59.931  18.226  37.644  1.00  0.00           H  
ATOM   1222  O4'   A    39      59.406  19.762  38.853  1.00  0.00           O  
ATOM   1223  C1'   A    39      59.917  20.929  38.359  1.00  0.00           C  
ATOM   1224  H1'   A    39      59.137  21.274  37.680  1.00  0.00           H  
ATOM   1225  N9    A    39      60.313  21.867  39.368  1.00  0.00           N  
ATOM   1226  C8    A    39      60.674  21.709  40.691  1.00  0.00           C  
ATOM   1227  H8    A    39      60.747  20.728  41.137  1.00  0.00           H  
ATOM   1228  N7    A    39      60.908  22.836  41.314  1.00  0.00           N  
ATOM   1229  C5    A    39      60.745  23.830  40.365  1.00  0.00           C  
ATOM   1230  C6    A    39      60.795  25.231  40.273  1.00  0.00           C  
ATOM   1231  N6    A    39      61.020  26.052  41.255  1.00  0.00           N  
ATOM   1232  H61   A    39      61.222  27.006  40.991  1.00  0.00           H  
ATOM   1233  H62   A    39      60.820  25.791  42.210  1.00  0.00           H  
ATOM   1234  N1    A    39      60.787  25.832  39.077  1.00  0.00           N  
ATOM   1235  C2    A    39      60.640  25.092  38.026  1.00  0.00           C  
ATOM   1236  H2    A    39      60.869  25.603  37.103  1.00  0.00           H  
ATOM   1237  N3    A    39      60.516  23.797  37.931  1.00  0.00           N  
ATOM   1238  C4    A    39      60.574  23.169  39.129  1.00  0.00           C  
ATOM   1239  C3'   A    39      61.625  19.360  38.324  1.00  0.00           C  
ATOM   1240  H3'   A    39      62.027  19.652  39.295  1.00  0.00           H  
ATOM   1241  C2'   A    39      61.228  20.598  37.553  1.00  0.00           C  
ATOM   1242  H2'   A    39      62.017  21.339  37.678  1.00  0.00           H  
ATOM   1243  O2'   A    39      60.905  20.372  36.204  1.00  0.00           O  
ATOM   1244 HO2'   A    39      60.481  21.149  35.832  1.00  0.00           H  
ATOM   1245  O3'   A    39      62.595  18.566  37.722  1.00  0.00           O  
ATOM   1246  P     C    40      64.128  18.679  37.946  1.00  0.00           P  
ATOM   1247  OP1   C    40      64.801  17.650  37.099  1.00  0.00           O  
ATOM   1248  OP2   C    40      64.524  18.637  39.412  1.00  0.00           O  
ATOM   1249  O5'   C    40      64.479  20.191  37.428  1.00  0.00           O  
ATOM   1250  C5'   C    40      64.319  20.692  36.113  1.00  0.00           C  
ATOM   1251  H5'   C    40      63.291  20.665  35.753  1.00  0.00           H  
ATOM   1252 H5''   C    40      64.946  20.078  35.466  1.00  0.00           H  
ATOM   1253  C4'   C    40      65.014  22.101  35.999  1.00  0.00           C  
ATOM   1254  H4'   C    40      65.151  22.316  34.939  1.00  0.00           H  
ATOM   1255  O4'   C    40      64.234  23.041  36.667  1.00  0.00           O  
ATOM   1256  C1'   C    40      65.096  24.023  37.221  1.00  0.00           C  
ATOM   1257  H1'   C    40      64.831  24.979  36.769  1.00  0.00           H  
ATOM   1258  N1    C    40      65.103  24.203  38.754  1.00  0.00           N  
ATOM   1259  C6    C    40      64.456  23.283  39.561  1.00  0.00           C  
ATOM   1260  H6    C    40      64.068  22.413  39.051  1.00  0.00           H  
ATOM   1261  C5    C    40      64.151  23.505  40.815  1.00  0.00           C  
ATOM   1262  H5    C    40      63.537  22.871  41.437  1.00  0.00           H  
ATOM   1263  C4    C    40      64.594  24.783  41.303  1.00  0.00           C  
ATOM   1264  N4    C    40      64.587  24.996  42.561  1.00  0.00           N  
ATOM   1265  H41   C    40      63.914  24.580  43.188  1.00  0.00           H  
ATOM   1266  H42   C    40      65.139  25.789  42.856  1.00  0.00           H  
ATOM   1267  N3    C    40      65.299  25.622  40.529  1.00  0.00           N  
ATOM   1268  C2    C    40      65.648  25.368  39.319  1.00  0.00           C  
ATOM   1269  O2    C    40      66.309  26.126  38.613  1.00  0.00           O  
ATOM   1270  C3'   C    40      66.436  22.172  36.543  1.00  0.00           C  
ATOM   1271  H3'   C    40      66.400  21.566  37.449  1.00  0.00           H  
ATOM   1272  C2'   C    40      66.560  23.678  36.869  1.00  0.00           C  
ATOM   1273  H2'   C    40      67.266  23.859  37.679  1.00  0.00           H  
ATOM   1274  O2'   C    40      66.868  24.416  35.775  1.00  0.00           O  
ATOM   1275 HO2'   C    40      67.599  23.971  35.340  1.00  0.00           H  
ATOM   1276  O3'   C    40      67.358  21.729  35.570  1.00  0.00           O  
ATOM   1277  P     A    41      68.664  21.041  35.982  1.00  0.00           P  
ATOM   1278  OP1   A    41      69.349  20.585  34.797  1.00  0.00           O  
ATOM   1279  OP2   A    41      68.415  20.062  37.099  1.00  0.00           O  
ATOM   1280  O5'   A    41      69.459  22.230  36.595  1.00  0.00           O  
ATOM   1281  C5'   A    41      70.236  23.080  35.707  1.00  0.00           C  
ATOM   1282  H5'   A    41      69.569  23.349  34.888  1.00  0.00           H  
ATOM   1283 H5''   A    41      71.129  22.603  35.303  1.00  0.00           H  
ATOM   1284  C4'   A    41      70.525  24.393  36.494  1.00  0.00           C  
ATOM   1285  H4'   A    41      70.860  25.007  35.657  1.00  0.00           H  
ATOM   1286  O4'   A    41      69.405  24.901  37.248  1.00  0.00           O  
ATOM   1287  C1'   A    41      69.910  25.753  38.240  1.00  0.00           C  
ATOM   1288  H1'   A    41      69.689  26.811  38.094  1.00  0.00           H  
ATOM   1289  N9    A    41      69.317  25.467  39.595  1.00  0.00           N  
ATOM   1290  C8    A    41      68.828  24.198  40.060  1.00  0.00           C  
ATOM   1291  H8    A    41      68.936  23.369  39.376  1.00  0.00           H  
ATOM   1292  N7    A    41      68.427  24.192  41.293  1.00  0.00           N  
ATOM   1293  C5    A    41      68.707  25.500  41.693  1.00  0.00           C  
ATOM   1294  C6    A    41      68.641  26.143  42.929  1.00  0.00           C  
ATOM   1295  N6    A    41      68.033  25.567  43.955  1.00  0.00           N  
ATOM   1296  H61   A    41      67.807  26.049  44.814  1.00  0.00           H  
ATOM   1297  H62   A    41      67.652  24.653  43.754  1.00  0.00           H  
ATOM   1298  N1    A    41      68.993  27.453  43.135  1.00  0.00           N  
ATOM   1299  C2    A    41      69.619  28.006  42.099  1.00  0.00           C  
ATOM   1300  H2    A    41      69.969  29.026  42.156  1.00  0.00           H  
ATOM   1301  N3    A    41      69.835  27.548  40.855  1.00  0.00           N  
ATOM   1302  C4    A    41      69.290  26.265  40.712  1.00  0.00           C  
ATOM   1303  C3'   A    41      71.539  24.199  37.599  1.00  0.00           C  
ATOM   1304  H3'   A    41      71.195  23.484  38.347  1.00  0.00           H  
ATOM   1305  C2'   A    41      71.414  25.553  38.295  1.00  0.00           C  
ATOM   1306  H2'   A    41      71.868  25.447  39.280  1.00  0.00           H  
ATOM   1307  O2'   A    41      71.992  26.597  37.431  1.00  0.00           O  
ATOM   1308 HO2'   A    41      72.602  26.130  36.855  1.00  0.00           H  
ATOM   1309  O3'   A    41      72.853  24.048  37.072  1.00  0.00           O  
ATOM   1310  P     G    42      73.996  23.547  37.978  1.00  0.00           P  
ATOM   1311  OP1   G    42      75.125  23.536  37.073  1.00  0.00           O  
ATOM   1312  OP2   G    42      73.587  22.272  38.600  1.00  0.00           O  
ATOM   1313  O5'   G    42      74.343  24.685  39.073  1.00  0.00           O  
ATOM   1314  C5'   G    42      75.034  25.840  38.629  1.00  0.00           C  
ATOM   1315  H5'   G    42      74.374  26.299  37.893  1.00  0.00           H  
ATOM   1316 H5''   G    42      76.034  25.610  38.262  1.00  0.00           H  
ATOM   1317  C4'   G    42      75.216  26.865  39.712  1.00  0.00           C  
ATOM   1318  H4'   G    42      75.813  27.656  39.258  1.00  0.00           H  
ATOM   1319  O4'   G    42      73.999  27.428  40.136  1.00  0.00           O  
ATOM   1320  C1'   G    42      74.125  27.812  41.515  1.00  0.00           C  
ATOM   1321  H1'   G    42      73.750  28.822  41.680  1.00  0.00           H  
ATOM   1322  N9    G    42      73.314  26.860  42.381  1.00  0.00           N  
ATOM   1323  C8    G    42      72.665  25.655  42.024  1.00  0.00           C  
ATOM   1324  H8    G    42      72.599  25.355  40.989  1.00  0.00           H  
ATOM   1325  N7    G    42      71.922  25.122  42.974  1.00  0.00           N  
ATOM   1326  C5    G    42      72.037  26.093  44.000  1.00  0.00           C  
ATOM   1327  C6    G    42      71.534  26.101  45.344  1.00  0.00           C  
ATOM   1328  O6    G    42      70.677  25.377  45.750  1.00  0.00           O  
ATOM   1329  N1    G    42      71.876  27.202  46.077  1.00  0.00           N  
ATOM   1330  H1    G    42      71.581  27.270  47.041  1.00  0.00           H  
ATOM   1331  C2    G    42      72.682  28.168  45.656  1.00  0.00           C  
ATOM   1332  N2    G    42      73.028  29.083  46.512  1.00  0.00           N  
ATOM   1333  H21   G    42      72.604  29.011  47.426  1.00  0.00           H  
ATOM   1334  H22   G    42      73.628  29.860  46.275  1.00  0.00           H  
ATOM   1335  N3    G    42      73.168  28.251  44.404  1.00  0.00           N  
ATOM   1336  C4    G    42      72.864  27.112  43.654  1.00  0.00           C  
ATOM   1337  C3'   G    42      75.895  26.421  40.954  1.00  0.00           C  
ATOM   1338  H3'   G    42      75.257  25.633  41.352  1.00  0.00           H  
ATOM   1339  C2'   G    42      75.641  27.618  41.895  1.00  0.00           C  
ATOM   1340  H2'   G    42      75.725  27.297  42.933  1.00  0.00           H  
ATOM   1341  O2'   G    42      76.406  28.741  41.556  1.00  0.00           O  
ATOM   1342 HO2'   G    42      76.949  28.476  40.810  1.00  0.00           H  
ATOM   1343  O3'   G    42      77.322  26.129  40.803  1.00  0.00           O  
ATOM   1344  P     G    43      77.873  25.082  41.779  1.00  0.00           P  
ATOM   1345  OP1   G    43      79.190  24.634  41.239  1.00  0.00           O  
ATOM   1346  OP2   G    43      76.787  24.128  41.952  1.00  0.00           O  
ATOM   1347  O5'   G    43      78.079  25.794  43.161  1.00  0.00           O  
ATOM   1348  C5'   G    43      78.865  26.936  43.265  1.00  0.00           C  
ATOM   1349  H5'   G    43      78.763  27.557  42.375  1.00  0.00           H  
ATOM   1350 H5''   G    43      79.854  26.490  43.374  1.00  0.00           H  
ATOM   1351  C4'   G    43      78.569  27.693  44.528  1.00  0.00           C  
ATOM   1352  H4'   G    43      79.098  28.643  44.606  1.00  0.00           H  
ATOM   1353  O4'   G    43      77.237  28.088  44.707  1.00  0.00           O  
ATOM   1354  C1'   G    43      76.891  27.966  46.049  1.00  0.00           C  
ATOM   1355  H1'   G    43      76.436  28.888  46.409  1.00  0.00           H  
ATOM   1356  N9    G    43      75.912  26.895  46.269  1.00  0.00           N  
ATOM   1357  C8    G    43      75.493  25.875  45.387  1.00  0.00           C  
ATOM   1358  H8    G    43      75.804  25.831  44.354  1.00  0.00           H  
ATOM   1359  N7    G    43      74.672  25.002  45.947  1.00  0.00           N  
ATOM   1360  C5    G    43      74.546  25.432  47.271  1.00  0.00           C  
ATOM   1361  C6    G    43      73.734  24.887  48.354  1.00  0.00           C  
ATOM   1362  O6    G    43      73.025  23.873  48.403  1.00  0.00           O  
ATOM   1363  N1    G    43      74.019  25.561  49.531  1.00  0.00           N  
ATOM   1364  H1    G    43      73.528  25.169  50.321  1.00  0.00           H  
ATOM   1365  C2    G    43      74.899  26.528  49.731  1.00  0.00           C  
ATOM   1366  N2    G    43      75.302  26.875  50.906  1.00  0.00           N  
ATOM   1367  H21   G    43      75.979  27.622  50.956  1.00  0.00           H  
ATOM   1368  H22   G    43      74.898  26.534  51.767  1.00  0.00           H  
ATOM   1369  N3    G    43      75.538  27.123  48.713  1.00  0.00           N  
ATOM   1370  C4    G    43      75.326  26.495  47.526  1.00  0.00           C  
ATOM   1371  C3'   G    43      79.022  26.911  45.771  1.00  0.00           C  
ATOM   1372  H3'   G    43      78.634  25.892  45.756  1.00  0.00           H  
ATOM   1373  C2'   G    43      78.170  27.704  46.796  1.00  0.00           C  
ATOM   1374  H2'   G    43      78.055  27.087  47.687  1.00  0.00           H  
ATOM   1375  O2'   G    43      78.896  28.947  46.976  1.00  0.00           O  
ATOM   1376 HO2'   G    43      79.820  28.728  47.115  1.00  0.00           H  
ATOM   1377  O3'   G    43      80.381  27.011  46.069  1.00  0.00           O  
ATOM   1378  P     C    44      81.228  25.817  46.559  1.00  0.00           P  
ATOM   1379  OP1   C    44      82.601  26.240  46.674  1.00  0.00           O  
ATOM   1380  OP2   C    44      80.849  24.634  45.732  1.00  0.00           O  
ATOM   1381  O5'   C    44      80.491  25.650  48.030  1.00  0.00           O  
ATOM   1382  C5'   C    44      80.644  26.612  49.036  1.00  0.00           C  
ATOM   1383  H5'   C    44      80.227  27.577  48.749  1.00  0.00           H  
ATOM   1384 H5''   C    44      81.713  26.650  49.242  1.00  0.00           H  
ATOM   1385  C4'   C    44      79.938  26.117  50.309  1.00  0.00           C  
ATOM   1386  H4'   C    44      80.132  26.836  51.106  1.00  0.00           H  
ATOM   1387  O4'   C    44      78.511  25.970  50.047  1.00  0.00           O  
ATOM   1388  C1'   C    44      77.980  25.037  51.025  1.00  0.00           C  
ATOM   1389  H1'   C    44      77.355  25.537  51.765  1.00  0.00           H  
ATOM   1390  N1    C    44      77.029  24.022  50.425  1.00  0.00           N  
ATOM   1391  C6    C    44      76.879  23.773  49.089  1.00  0.00           C  
ATOM   1392  H6    C    44      77.440  24.418  48.429  1.00  0.00           H  
ATOM   1393  C5    C    44      76.139  22.685  48.665  1.00  0.00           C  
ATOM   1394  H5    C    44      76.105  22.544  47.595  1.00  0.00           H  
ATOM   1395  C4    C    44      75.525  21.843  49.627  1.00  0.00           C  
ATOM   1396  N4    C    44      74.920  20.722  49.281  1.00  0.00           N  
ATOM   1397  H41   C    44      74.709  20.130  50.072  1.00  0.00           H  
ATOM   1398  H42   C    44      75.026  20.293  48.373  1.00  0.00           H  
ATOM   1399  N3    C    44      75.570  22.204  50.877  1.00  0.00           N  
ATOM   1400  C2    C    44      76.258  23.305  51.349  1.00  0.00           C  
ATOM   1401  O2    C    44      76.302  23.512  52.585  1.00  0.00           O  
ATOM   1402  C3'   C    44      80.388  24.806  50.965  1.00  0.00           C  
ATOM   1403  H3'   C    44      80.585  24.027  50.228  1.00  0.00           H  
ATOM   1404  C2'   C    44      79.115  24.410  51.768  1.00  0.00           C  
ATOM   1405  H2'   C    44      79.051  23.322  51.773  1.00  0.00           H  
ATOM   1406  O2'   C    44      79.180  25.019  53.056  1.00  0.00           O  
ATOM   1407 HO2'   C    44      80.002  25.510  52.986  1.00  0.00           H  
ATOM   1408  O3'   C    44      81.453  24.988  51.859  1.00  0.00           O  
ATOM   1409  P     A    45      82.534  23.836  52.152  1.00  0.00           P  
ATOM   1410  OP1   A    45      81.960  22.512  52.027  1.00  0.00           O  
ATOM   1411  OP2   A    45      83.149  24.235  53.453  1.00  0.00           O  
ATOM   1412  O5'   A    45      83.664  24.162  51.052  1.00  0.00           O  
ATOM   1413  C5'   A    45      83.510  23.872  49.673  1.00  0.00           C  
ATOM   1414  H5'   A    45      83.638  24.837  49.183  1.00  0.00           H  
ATOM   1415 H5''   A    45      82.517  23.452  49.512  1.00  0.00           H  
ATOM   1416  C4'   A    45      84.425  22.810  48.963  1.00  0.00           C  
ATOM   1417  H4'   A    45      84.364  22.977  47.887  1.00  0.00           H  
ATOM   1418  O4'   A    45      85.796  23.066  49.274  1.00  0.00           O  
ATOM   1419  C1'   A    45      86.394  21.786  49.590  1.00  0.00           C  
ATOM   1420  H1'   A    45      87.405  21.546  49.262  1.00  0.00           H  
ATOM   1421  N9    A    45      86.541  21.535  51.049  1.00  0.00           N  
ATOM   1422  C8    A    45      86.275  22.346  52.068  1.00  0.00           C  
ATOM   1423  H8    A    45      85.777  23.283  51.867  1.00  0.00           H  
ATOM   1424  N7    A    45      86.536  21.888  53.257  1.00  0.00           N  
ATOM   1425  C5    A    45      87.213  20.706  52.959  1.00  0.00           C  
ATOM   1426  C6    A    45      87.791  19.651  53.680  1.00  0.00           C  
ATOM   1427  N6    A    45      87.930  19.632  55.016  1.00  0.00           N  
ATOM   1428  H61   A    45      87.540  20.405  55.536  1.00  0.00           H  
ATOM   1429  H62   A    45      88.565  18.961  55.424  1.00  0.00           H  
ATOM   1430  N1    A    45      88.278  18.572  53.038  1.00  0.00           N  
ATOM   1431  C2    A    45      88.263  18.534  51.665  1.00  0.00           C  
ATOM   1432  H2    A    45      88.593  17.644  51.149  1.00  0.00           H  
ATOM   1433  N3    A    45      87.750  19.488  50.885  1.00  0.00           N  
ATOM   1434  C4    A    45      87.201  20.496  51.586  1.00  0.00           C  
ATOM   1435  C3'   A    45      84.145  21.378  49.292  1.00  0.00           C  
ATOM   1436  H3'   A    45      83.852  21.267  50.336  1.00  0.00           H  
ATOM   1437  C2'   A    45      85.506  20.774  48.983  1.00  0.00           C  
ATOM   1438  H2'   A    45      85.412  19.788  49.438  1.00  0.00           H  
ATOM   1439  O2'   A    45      85.867  20.603  47.577  1.00  0.00           O  
ATOM   1440 HO2'   A    45      85.072  20.529  47.045  1.00  0.00           H  
ATOM   1441  O3'   A    45      83.236  20.733  48.360  1.00  0.00           O  
ATOM   1442  P     C    46      82.371  19.517  48.819  1.00  0.00           P  
ATOM   1443  OP1   C    46      81.666  19.012  47.634  1.00  0.00           O  
ATOM   1444  OP2   C    46      81.533  20.042  49.944  1.00  0.00           O  
ATOM   1445  O5'   C    46      83.311  18.348  49.380  1.00  0.00           O  
ATOM   1446  C5'   C    46      83.927  17.405  48.570  1.00  0.00           C  
ATOM   1447  H5'   C    46      84.604  17.920  47.888  1.00  0.00           H  
ATOM   1448 H5''   C    46      83.251  16.975  47.832  1.00  0.00           H  
ATOM   1449  C4'   C    46      84.668  16.339  49.353  1.00  0.00           C  
ATOM   1450  H4'   C    46      85.339  15.760  48.718  1.00  0.00           H  
ATOM   1451  O4'   C    46      85.675  16.754  50.267  1.00  0.00           O  
ATOM   1452  C1'   C    46      85.479  16.103  51.559  1.00  0.00           C  
ATOM   1453  H1'   C    46      86.447  15.791  51.950  1.00  0.00           H  
ATOM   1454  N1    C    46      84.898  17.124  52.543  1.00  0.00           N  
ATOM   1455  C6    C    46      84.585  18.439  52.229  1.00  0.00           C  
ATOM   1456  H6    C    46      84.669  18.691  51.182  1.00  0.00           H  
ATOM   1457  C5    C    46      84.150  19.317  53.163  1.00  0.00           C  
ATOM   1458  H5    C    46      83.994  20.349  52.885  1.00  0.00           H  
ATOM   1459  C4    C    46      84.105  18.826  54.461  1.00  0.00           C  
ATOM   1460  N4    C    46      83.446  19.485  55.428  1.00  0.00           N  
ATOM   1461  H41   C    46      83.562  19.122  56.363  1.00  0.00           H  
ATOM   1462  H42   C    46      83.087  20.397  55.183  1.00  0.00           H  
ATOM   1463  N3    C    46      84.474  17.597  54.839  1.00  0.00           N  
ATOM   1464  C2    C    46      84.771  16.717  53.913  1.00  0.00           C  
ATOM   1465  O2    C    46      85.053  15.583  54.283  1.00  0.00           O  
ATOM   1466  C3'   C    46      83.671  15.468  49.994  1.00  0.00           C  
ATOM   1467  H3'   C    46      82.819  16.073  50.303  1.00  0.00           H  
ATOM   1468  C2'   C    46      84.489  14.947  51.249  1.00  0.00           C  
ATOM   1469  H2'   C    46      83.990  14.918  52.218  1.00  0.00           H  
ATOM   1470  O2'   C    46      85.212  13.741  50.971  1.00  0.00           O  
ATOM   1471 HO2'   C    46      84.697  13.145  50.423  1.00  0.00           H  
ATOM   1472  O3'   C    46      83.242  14.345  49.154  1.00  0.00           O  
ATOM   1473  P     U    47      81.703  13.814  49.081  1.00  0.00           P  
ATOM   1474  OP1   U    47      81.716  12.464  48.564  1.00  0.00           O  
ATOM   1475  OP2   U    47      80.866  14.814  48.336  1.00  0.00           O  
ATOM   1476  O5'   U    47      81.239  13.732  50.610  1.00  0.00           O  
ATOM   1477  C5'   U    47      81.611  12.689  51.417  1.00  0.00           C  
ATOM   1478  H5'   U    47      82.651  12.409  51.247  1.00  0.00           H  
ATOM   1479 H5''   U    47      80.950  11.831  51.295  1.00  0.00           H  
ATOM   1480  C4'   U    47      81.500  12.981  52.946  1.00  0.00           C  
ATOM   1481  H4'   U    47      81.912  12.094  53.428  1.00  0.00           H  
ATOM   1482  O4'   U    47      82.273  14.062  53.452  1.00  0.00           O  
ATOM   1483  C1'   U    47      81.491  14.805  54.418  1.00  0.00           C  
ATOM   1484  H1'   U    47      82.129  14.963  55.288  1.00  0.00           H  
ATOM   1485  N1    U    47      81.028  16.125  54.070  1.00  0.00           N  
ATOM   1486  C6    U    47      81.097  16.508  52.763  1.00  0.00           C  
ATOM   1487  H6    U    47      81.394  15.747  52.057  1.00  0.00           H  
ATOM   1488  C5    U    47      81.041  17.812  52.526  1.00  0.00           C  
ATOM   1489  H5    U    47      81.225  18.158  51.519  1.00  0.00           H  
ATOM   1490  C4    U    47      80.807  18.840  53.516  1.00  0.00           C  
ATOM   1491  O4    U    47      80.766  20.028  53.289  1.00  0.00           O  
ATOM   1492  N3    U    47      80.469  18.306  54.707  1.00  0.00           N  
ATOM   1493  H3    U    47      80.235  19.007  55.396  1.00  0.00           H  
ATOM   1494  C2    U    47      80.712  17.008  55.079  1.00  0.00           C  
ATOM   1495  O2    U    47      80.663  16.746  56.258  1.00  0.00           O  
ATOM   1496  C3'   U    47      80.108  13.275  53.406  1.00  0.00           C  
ATOM   1497  H3'   U    47      79.552  13.956  52.761  1.00  0.00           H  
ATOM   1498  C2'   U    47      80.242  13.938  54.815  1.00  0.00           C  
ATOM   1499  H2'   U    47      79.337  14.495  55.060  1.00  0.00           H  
ATOM   1500  O2'   U    47      80.604  12.996  55.790  1.00  0.00           O  
ATOM   1501 HO2'   U    47      80.366  12.129  55.454  1.00  0.00           H  
ATOM   1502  O3'   U    47      79.322  12.075  53.463  1.00  0.00           O  
ATOM   1503  P     A    48      77.791  12.059  53.027  1.00  0.00           P  
ATOM   1504  OP1   A    48      77.136  10.784  53.448  1.00  0.00           O  
ATOM   1505  OP2   A    48      77.774  12.387  51.612  1.00  0.00           O  
ATOM   1506  O5'   A    48      77.112  13.324  53.786  1.00  0.00           O  
ATOM   1507  C5'   A    48      76.896  13.268  55.162  1.00  0.00           C  
ATOM   1508  H5'   A    48      77.807  12.938  55.661  1.00  0.00           H  
ATOM   1509 H5''   A    48      76.209  12.460  55.415  1.00  0.00           H  
ATOM   1510  C4'   A    48      76.340  14.525  55.812  1.00  0.00           C  
ATOM   1511  H4'   A    48      76.169  14.344  56.873  1.00  0.00           H  
ATOM   1512  O4'   A    48      77.190  15.635  55.541  1.00  0.00           O  
ATOM   1513  C1'   A    48      76.434  16.758  55.153  1.00  0.00           C  
ATOM   1514  H1'   A    48      76.821  17.581  55.754  1.00  0.00           H  
ATOM   1515  N9    A    48      76.703  17.091  53.713  1.00  0.00           N  
ATOM   1516  C8    A    48      76.677  16.214  52.692  1.00  0.00           C  
ATOM   1517  H8    A    48      76.357  15.183  52.726  1.00  0.00           H  
ATOM   1518  N7    A    48      77.007  16.864  51.533  1.00  0.00           N  
ATOM   1519  C5    A    48      77.410  18.119  51.908  1.00  0.00           C  
ATOM   1520  C6    A    48      77.802  19.276  51.140  1.00  0.00           C  
ATOM   1521  N6    A    48      78.051  19.451  49.885  1.00  0.00           N  
ATOM   1522  H61   A    48      78.246  20.360  49.490  1.00  0.00           H  
ATOM   1523  H62   A    48      77.723  18.742  49.245  1.00  0.00           H  
ATOM   1524  N1    A    48      77.984  20.397  51.762  1.00  0.00           N  
ATOM   1525  C2    A    48      77.676  20.487  53.063  1.00  0.00           C  
ATOM   1526  H2    A    48      77.785  21.458  53.523  1.00  0.00           H  
ATOM   1527  N3    A    48      77.271  19.514  53.833  1.00  0.00           N  
ATOM   1528  C4    A    48      77.098  18.319  53.217  1.00  0.00           C  
ATOM   1529  C3'   A    48      74.948  14.919  55.274  1.00  0.00           C  
ATOM   1530  H3'   A    48      74.779  14.554  54.261  1.00  0.00           H  
ATOM   1531  C2'   A    48      74.968  16.455  55.398  1.00  0.00           C  
ATOM   1532  H2'   A    48      74.355  16.878  54.603  1.00  0.00           H  
ATOM   1533  O2'   A    48      74.657  16.937  56.720  1.00  0.00           O  
ATOM   1534 HO2'   A    48      73.715  16.774  56.812  1.00  0.00           H  
ATOM   1535  O3'   A    48      73.928  14.265  56.091  1.00  0.00           O  
ATOM   1536  P     G    49      72.375  14.371  55.603  1.00  0.00           P  
ATOM   1537  OP1   G    49      71.639  13.344  56.313  1.00  0.00           O  
ATOM   1538  OP2   G    49      72.260  14.429  54.070  1.00  0.00           O  
ATOM   1539  O5'   G    49      71.994  15.772  56.267  1.00  0.00           O  
ATOM   1540  C5'   G    49      71.778  15.982  57.632  1.00  0.00           C  
ATOM   1541  H5'   G    49      72.694  15.864  58.210  1.00  0.00           H  
ATOM   1542 H5''   G    49      71.015  15.263  57.932  1.00  0.00           H  
ATOM   1543  C4'   G    49      71.227  17.330  57.939  1.00  0.00           C  
ATOM   1544  H4'   G    49      71.018  17.494  58.996  1.00  0.00           H  
ATOM   1545  O4'   G    49      72.070  18.410  57.515  1.00  0.00           O  
ATOM   1546  C1'   G    49      71.288  19.091  56.550  1.00  0.00           C  
ATOM   1547  H1'   G    49      71.442  20.139  56.806  1.00  0.00           H  
ATOM   1548  N9    G    49      71.698  18.795  55.168  1.00  0.00           N  
ATOM   1549  C8    G    49      71.298  17.805  54.279  1.00  0.00           C  
ATOM   1550  H8    G    49      70.422  17.215  54.502  1.00  0.00           H  
ATOM   1551  N7    G    49      71.961  17.818  53.156  1.00  0.00           N  
ATOM   1552  C5    G    49      72.838  18.886  53.357  1.00  0.00           C  
ATOM   1553  C6    G    49      73.806  19.475  52.494  1.00  0.00           C  
ATOM   1554  O6    G    49      74.124  19.030  51.358  1.00  0.00           O  
ATOM   1555  N1    G    49      74.492  20.630  52.930  1.00  0.00           N  
ATOM   1556  H1    G    49      74.965  21.240  52.279  1.00  0.00           H  
ATOM   1557  C2    G    49      74.178  21.160  54.140  1.00  0.00           C  
ATOM   1558  N2    G    49      74.760  22.270  54.489  1.00  0.00           N  
ATOM   1559  H21   G    49      74.477  22.773  55.318  1.00  0.00           H  
ATOM   1560  H22   G    49      75.443  22.600  53.822  1.00  0.00           H  
ATOM   1561  N3    G    49      73.234  20.722  54.990  1.00  0.00           N  
ATOM   1562  C4    G    49      72.641  19.544  54.498  1.00  0.00           C  
ATOM   1563  C3'   G    49      69.870  17.389  57.213  1.00  0.00           C  
ATOM   1564  H3'   G    49      69.802  16.717  56.357  1.00  0.00           H  
ATOM   1565  C2'   G    49      69.822  18.872  56.782  1.00  0.00           C  
ATOM   1566  H2'   G    49      69.275  18.976  55.845  1.00  0.00           H  
ATOM   1567  O2'   G    49      69.272  19.635  57.814  1.00  0.00           O  
ATOM   1568 HO2'   G    49      68.411  19.258  58.008  1.00  0.00           H  
ATOM   1569  O3'   G    49      68.868  16.960  58.167  1.00  0.00           O  
ATOM   1570  P     U    50      67.351  16.708  57.886  1.00  0.00           P  
ATOM   1571  OP1   U    50      66.771  16.115  59.082  1.00  0.00           O  
ATOM   1572  OP2   U    50      67.188  16.123  56.542  1.00  0.00           O  
ATOM   1573  O5'   U    50      66.718  18.196  57.863  1.00  0.00           O  
ATOM   1574  C5'   U    50      65.379  18.411  57.354  1.00  0.00           C  
ATOM   1575  H5'   U    50      64.777  17.510  57.245  1.00  0.00           H  
ATOM   1576 H5''   U    50      65.460  18.813  56.344  1.00  0.00           H  
ATOM   1577  C4'   U    50      64.721  19.524  58.309  1.00  0.00           C  
ATOM   1578  H4'   U    50      63.853  19.962  57.815  1.00  0.00           H  
ATOM   1579  O4'   U    50      64.205  19.069  59.530  1.00  0.00           O  
ATOM   1580  C1'   U    50      64.455  20.009  60.564  1.00  0.00           C  
ATOM   1581  H1'   U    50      63.623  20.714  60.566  1.00  0.00           H  
ATOM   1582  N1    U    50      64.529  19.307  61.846  1.00  0.00           N  
ATOM   1583  C6    U    50      65.468  18.298  61.947  1.00  0.00           C  
ATOM   1584  H6    U    50      65.899  17.839  61.069  1.00  0.00           H  
ATOM   1585  C5    U    50      65.805  17.857  63.209  1.00  0.00           C  
ATOM   1586  H5    U    50      66.503  17.051  63.375  1.00  0.00           H  
ATOM   1587  C4    U    50      65.180  18.365  64.374  1.00  0.00           C  
ATOM   1588  O4    U    50      65.444  18.108  65.553  1.00  0.00           O  
ATOM   1589  N3    U    50      64.050  19.204  64.158  1.00  0.00           N  
ATOM   1590  H3    U    50      63.656  19.564  65.015  1.00  0.00           H  
ATOM   1591  C2    U    50      63.656  19.646  62.909  1.00  0.00           C  
ATOM   1592  O2    U    50      62.677  20.312  62.823  1.00  0.00           O  
ATOM   1593  C3'   U    50      65.722  20.717  58.601  1.00  0.00           C  
ATOM   1594  H3'   U    50      66.744  20.580  58.246  1.00  0.00           H  
ATOM   1595  C2'   U    50      65.778  20.760  60.153  1.00  0.00           C  
ATOM   1596  H2'   U    50      66.649  20.158  60.411  1.00  0.00           H  
ATOM   1597  O2'   U    50      65.899  22.014  60.816  1.00  0.00           O  
ATOM   1598 HO2'   U    50      65.853  22.791  60.254  1.00  0.00           H  
ATOM   1599  O3'   U    50      65.400  21.975  58.189  1.00  0.00           O  
ATOM   1600  P     A    51      65.418  22.273  56.622  1.00  0.00           P  
ATOM   1601  OP1   A    51      64.840  23.635  56.514  1.00  0.00           O  
ATOM   1602  OP2   A    51      64.825  21.147  55.865  1.00  0.00           O  
ATOM   1603  O5'   A    51      67.024  22.332  56.381  1.00  0.00           O  
ATOM   1604  C5'   A    51      67.771  23.093  57.259  1.00  0.00           C  
ATOM   1605  H5'   A    51      67.913  22.513  58.171  1.00  0.00           H  
ATOM   1606 H5''   A    51      67.164  23.918  57.633  1.00  0.00           H  
ATOM   1607  C4'   A    51      69.106  23.609  56.607  1.00  0.00           C  
ATOM   1608  H4'   A    51      69.627  24.251  57.317  1.00  0.00           H  
ATOM   1609  O4'   A    51      69.918  22.540  56.266  1.00  0.00           O  
ATOM   1610  C1'   A    51      70.565  22.923  55.037  1.00  0.00           C  
ATOM   1611  H1'   A    51      71.640  22.778  55.142  1.00  0.00           H  
ATOM   1612  N9    A    51      70.071  21.929  53.965  1.00  0.00           N  
ATOM   1613  C8    A    51      69.208  20.906  54.069  1.00  0.00           C  
ATOM   1614  H8    A    51      68.642  20.824  54.985  1.00  0.00           H  
ATOM   1615  N7    A    51      69.194  20.036  53.095  1.00  0.00           N  
ATOM   1616  C5    A    51      70.108  20.629  52.220  1.00  0.00           C  
ATOM   1617  C6    A    51      70.661  20.288  50.982  1.00  0.00           C  
ATOM   1618  N6    A    51      70.427  19.235  50.296  1.00  0.00           N  
ATOM   1619  H61   A    51      70.943  19.253  49.428  1.00  0.00           H  
ATOM   1620  H62   A    51      69.959  18.434  50.697  1.00  0.00           H  
ATOM   1621  N1    A    51      71.367  21.092  50.295  1.00  0.00           N  
ATOM   1622  C2    A    51      71.838  22.176  50.937  1.00  0.00           C  
ATOM   1623  H2    A    51      72.589  22.781  50.452  1.00  0.00           H  
ATOM   1624  N3    A    51      71.488  22.580  52.160  1.00  0.00           N  
ATOM   1625  C4    A    51      70.623  21.815  52.727  1.00  0.00           C  
ATOM   1626  C3'   A    51      68.809  24.399  55.321  1.00  0.00           C  
ATOM   1627  H3'   A    51      68.040  23.880  54.749  1.00  0.00           H  
ATOM   1628  C2'   A    51      70.171  24.390  54.642  1.00  0.00           C  
ATOM   1629  H2'   A    51      70.029  24.534  53.571  1.00  0.00           H  
ATOM   1630  O2'   A    51      71.181  25.254  55.119  1.00  0.00           O  
ATOM   1631 HO2'   A    51      70.872  25.848  55.807  1.00  0.00           H  
ATOM   1632  O3'   A    51      68.445  25.710  55.598  1.00  0.00           O  
ATOM   1633  P     C    52      67.922  26.614  54.446  1.00  0.00           P  
ATOM   1634  OP1   C    52      66.841  27.478  55.039  1.00  0.00           O  
ATOM   1635  OP2   C    52      67.552  25.781  53.291  1.00  0.00           O  
ATOM   1636  O5'   C    52      69.137  27.581  53.901  1.00  0.00           O  
ATOM   1637  C5'   C    52      69.891  28.467  54.776  1.00  0.00           C  
ATOM   1638  H5'   C    52      70.408  27.907  55.555  1.00  0.00           H  
ATOM   1639 H5''   C    52      69.164  29.096  55.290  1.00  0.00           H  
ATOM   1640  C4'   C    52      70.847  29.324  53.926  1.00  0.00           C  
ATOM   1641  H4'   C    52      71.122  30.034  54.706  1.00  0.00           H  
ATOM   1642  O4'   C    52      71.969  28.614  53.454  1.00  0.00           O  
ATOM   1643  C1'   C    52      72.200  28.890  52.072  1.00  0.00           C  
ATOM   1644  H1'   C    52      73.266  29.046  51.904  1.00  0.00           H  
ATOM   1645  N1    C    52      71.699  27.821  51.181  1.00  0.00           N  
ATOM   1646  C6    C    52      71.147  26.756  51.698  1.00  0.00           C  
ATOM   1647  H6    C    52      71.256  26.475  52.735  1.00  0.00           H  
ATOM   1648  C5    C    52      70.401  25.915  50.926  1.00  0.00           C  
ATOM   1649  H5    C    52      69.806  25.090  51.289  1.00  0.00           H  
ATOM   1650  C4    C    52      70.264  26.185  49.531  1.00  0.00           C  
ATOM   1651  N4    C    52      69.591  25.471  48.702  1.00  0.00           N  
ATOM   1652  H41   C    52      68.967  24.747  49.028  1.00  0.00           H  
ATOM   1653  H42   C    52      69.664  25.580  47.700  1.00  0.00           H  
ATOM   1654  N3    C    52      70.900  27.179  48.979  1.00  0.00           N  
ATOM   1655  C2    C    52      71.604  27.977  49.765  1.00  0.00           C  
ATOM   1656  O2    C    52      72.254  28.854  49.152  1.00  0.00           O  
ATOM   1657  C3'   C    52      70.161  30.080  52.759  1.00  0.00           C  
ATOM   1658  H3'   C    52      69.374  29.502  52.275  1.00  0.00           H  
ATOM   1659  C2'   C    52      71.432  30.217  51.917  1.00  0.00           C  
ATOM   1660  H2'   C    52      71.098  30.498  50.918  1.00  0.00           H  
ATOM   1661  O2'   C    52      72.184  31.355  52.321  1.00  0.00           O  
ATOM   1662 HO2'   C    52      71.564  31.856  52.856  1.00  0.00           H  
ATOM   1663  O3'   C    52      69.611  31.267  53.241  1.00  0.00           O  
ATOM   1664  P     U    53      68.603  32.168  52.404  1.00  0.00           P  
ATOM   1665  OP1   U    53      68.655  33.521  53.015  1.00  0.00           O  
ATOM   1666  OP2   U    53      67.305  31.517  52.429  1.00  0.00           O  
ATOM   1667  O5'   U    53      69.142  32.234  50.938  1.00  0.00           O  
ATOM   1668  C5'   U    53      70.102  33.226  50.582  1.00  0.00           C  
ATOM   1669  H5'   U    53      71.018  33.154  51.169  1.00  0.00           H  
ATOM   1670 H5''   U    53      69.570  34.173  50.676  1.00  0.00           H  
ATOM   1671  C4'   U    53      70.381  33.115  49.101  1.00  0.00           C  
ATOM   1672  H4'   U    53      70.959  34.000  48.834  1.00  0.00           H  
ATOM   1673  O4'   U    53      71.014  31.903  48.657  1.00  0.00           O  
ATOM   1674  C1'   U    53      70.538  31.489  47.314  1.00  0.00           C  
ATOM   1675  H1'   U    53      71.356  31.479  46.594  1.00  0.00           H  
ATOM   1676  N1    U    53      69.867  30.174  47.229  1.00  0.00           N  
ATOM   1677  C6    U    53      69.174  29.668  48.278  1.00  0.00           C  
ATOM   1678  H6    U    53      69.343  30.158  49.225  1.00  0.00           H  
ATOM   1679  C5    U    53      68.333  28.581  48.138  1.00  0.00           C  
ATOM   1680  H5    U    53      67.872  28.284  49.068  1.00  0.00           H  
ATOM   1681  C4    U    53      68.149  27.924  46.847  1.00  0.00           C  
ATOM   1682  O4    U    53      67.424  26.968  46.627  1.00  0.00           O  
ATOM   1683  N3    U    53      68.844  28.520  45.841  1.00  0.00           N  
ATOM   1684  H3    U    53      68.681  28.060  44.956  1.00  0.00           H  
ATOM   1685  C2    U    53      69.639  29.632  45.945  1.00  0.00           C  
ATOM   1686  O2    U    53      70.278  30.102  44.965  1.00  0.00           O  
ATOM   1687  C3'   U    53      69.155  33.285  48.171  1.00  0.00           C  
ATOM   1688  H3'   U    53      68.307  32.714  48.549  1.00  0.00           H  
ATOM   1689  C2'   U    53      69.574  32.578  46.873  1.00  0.00           C  
ATOM   1690  H2'   U    53      68.673  32.182  46.405  1.00  0.00           H  
ATOM   1691  O2'   U    53      70.259  33.525  46.016  1.00  0.00           O  
ATOM   1692 HO2'   U    53      69.657  34.089  45.525  1.00  0.00           H  
ATOM   1693  O3'   U    53      68.815  34.626  48.043  1.00  0.00           O  
ATOM   1694  P     G    54      67.374  35.055  47.510  1.00  0.00           P  
ATOM   1695  OP1   G    54      67.193  36.470  47.784  1.00  0.00           O  
ATOM   1696  OP2   G    54      66.323  34.119  47.952  1.00  0.00           O  
ATOM   1697  O5'   G    54      67.493  34.833  45.932  1.00  0.00           O  
ATOM   1698  C5'   G    54      67.881  35.836  45.032  1.00  0.00           C  
ATOM   1699  H5'   G    54      68.829  36.204  45.423  1.00  0.00           H  
ATOM   1700 H5''   G    54      67.074  36.563  44.948  1.00  0.00           H  
ATOM   1701  C4'   G    54      68.086  35.256  43.513  1.00  0.00           C  
ATOM   1702  H4'   G    54      68.731  35.857  42.871  1.00  0.00           H  
ATOM   1703  O4'   G    54      68.515  33.887  43.565  1.00  0.00           O  
ATOM   1704  C1'   G    54      67.931  32.980  42.530  1.00  0.00           C  
ATOM   1705  H1'   G    54      68.597  32.715  41.710  1.00  0.00           H  
ATOM   1706  N9    G    54      67.196  31.833  43.100  1.00  0.00           N  
ATOM   1707  C8    G    54      66.567  31.699  44.359  1.00  0.00           C  
ATOM   1708  H8    G    54      66.503  32.551  45.020  1.00  0.00           H  
ATOM   1709  N7    G    54      66.113  30.466  44.624  1.00  0.00           N  
ATOM   1710  C5    G    54      66.324  29.823  43.398  1.00  0.00           C  
ATOM   1711  C6    G    54      65.886  28.541  42.909  1.00  0.00           C  
ATOM   1712  O6    G    54      65.263  27.724  43.525  1.00  0.00           O  
ATOM   1713  N1    G    54      66.245  28.185  41.614  1.00  0.00           N  
ATOM   1714  H1    G    54      65.991  27.271  41.268  1.00  0.00           H  
ATOM   1715  C2    G    54      66.871  29.092  40.826  1.00  0.00           C  
ATOM   1716  N2    G    54      67.081  28.726  39.627  1.00  0.00           N  
ATOM   1717  H21   G    54      67.604  29.379  39.062  1.00  0.00           H  
ATOM   1718  H22   G    54      66.991  27.786  39.268  1.00  0.00           H  
ATOM   1719  N3    G    54      67.228  30.323  41.182  1.00  0.00           N  
ATOM   1720  C4    G    54      66.932  30.619  42.464  1.00  0.00           C  
ATOM   1721  C3'   G    54      66.726  34.977  42.847  1.00  0.00           C  
ATOM   1722  H3'   G    54      66.080  34.549  43.614  1.00  0.00           H  
ATOM   1723  C2'   G    54      66.913  33.865  41.798  1.00  0.00           C  
ATOM   1724  H2'   G    54      65.962  33.337  41.727  1.00  0.00           H  
ATOM   1725  O2'   G    54      67.465  34.337  40.580  1.00  0.00           O  
ATOM   1726 HO2'   G    54      66.919  34.012  39.860  1.00  0.00           H  
ATOM   1727  O3'   G    54      66.023  36.088  42.374  1.00  0.00           O  
ATOM   1728  P     A    55      64.495  35.992  41.855  1.00  0.00           P  
ATOM   1729  OP1   A    55      64.230  37.389  41.634  1.00  0.00           O  
ATOM   1730  OP2   A    55      63.717  35.227  42.897  1.00  0.00           O  
ATOM   1731  O5'   A    55      64.580  35.195  40.466  1.00  0.00           O  
ATOM   1732  C5'   A    55      64.802  35.917  39.217  1.00  0.00           C  
ATOM   1733  H5'   A    55      65.852  36.211  39.228  1.00  0.00           H  
ATOM   1734 H5''   A    55      64.097  36.733  39.062  1.00  0.00           H  
ATOM   1735  C4'   A    55      64.725  35.073  37.926  1.00  0.00           C  
ATOM   1736  H4'   A    55      64.994  35.746  37.112  1.00  0.00           H  
ATOM   1737  O4'   A    55      65.541  33.882  37.996  1.00  0.00           O  
ATOM   1738  C1'   A    55      64.825  32.899  37.258  1.00  0.00           C  
ATOM   1739  H1'   A    55      65.408  32.402  36.483  1.00  0.00           H  
ATOM   1740  N9    A    55      64.588  31.845  38.244  1.00  0.00           N  
ATOM   1741  C8    A    55      64.518  31.932  39.649  1.00  0.00           C  
ATOM   1742  H8    A    55      64.664  32.825  40.240  1.00  0.00           H  
ATOM   1743  N7    A    55      64.251  30.771  40.255  1.00  0.00           N  
ATOM   1744  C5    A    55      64.041  29.938  39.182  1.00  0.00           C  
ATOM   1745  C6    A    55      63.601  28.600  38.986  1.00  0.00           C  
ATOM   1746  N6    A    55      63.123  27.847  39.928  1.00  0.00           N  
ATOM   1747  H61   A    55      63.201  28.207  40.868  1.00  0.00           H  
ATOM   1748  H62   A    55      62.936  26.867  39.765  1.00  0.00           H  
ATOM   1749  N1    A    55      63.424  28.018  37.816  1.00  0.00           N  
ATOM   1750  C2    A    55      63.791  28.700  36.751  1.00  0.00           C  
ATOM   1751  H2    A    55      63.661  28.217  35.794  1.00  0.00           H  
ATOM   1752  N3    A    55      64.371  29.881  36.760  1.00  0.00           N  
ATOM   1753  C4    A    55      64.351  30.487  37.990  1.00  0.00           C  
ATOM   1754  C3'   A    55      63.261  34.538  37.786  1.00  0.00           C  
ATOM   1755  H3'   A    55      63.009  34.134  38.766  1.00  0.00           H  
ATOM   1756  C2'   A    55      63.550  33.492  36.737  1.00  0.00           C  
ATOM   1757  H2'   A    55      62.697  32.820  36.643  1.00  0.00           H  
ATOM   1758  O2'   A    55      63.955  33.862  35.493  1.00  0.00           O  
ATOM   1759 HO2'   A    55      63.314  33.672  34.804  1.00  0.00           H  
ATOM   1760  O3'   A    55      62.427  35.537  37.202  1.00  0.00           O  
ATOM   1761  P     U    56      60.912  35.544  37.498  1.00  0.00           P  
ATOM   1762  OP1   U    56      60.380  36.833  37.019  1.00  0.00           O  
ATOM   1763  OP2   U    56      60.624  35.201  38.849  1.00  0.00           O  
ATOM   1764  O5'   U    56      60.363  34.340  36.669  1.00  0.00           O  
ATOM   1765  C5'   U    56      60.460  34.257  35.292  1.00  0.00           C  
ATOM   1766  H5'   U    56      61.513  34.470  35.108  1.00  0.00           H  
ATOM   1767 H5''   U    56      59.775  34.966  34.827  1.00  0.00           H  
ATOM   1768  C4'   U    56      60.113  32.814  34.819  1.00  0.00           C  
ATOM   1769  H4'   U    56      60.115  32.793  33.729  1.00  0.00           H  
ATOM   1770  O4'   U    56      61.106  31.876  35.296  1.00  0.00           O  
ATOM   1771  C1'   U    56      60.403  30.689  35.646  1.00  0.00           C  
ATOM   1772  H1'   U    56      60.931  29.905  35.104  1.00  0.00           H  
ATOM   1773  N1    U    56      60.306  30.299  37.113  1.00  0.00           N  
ATOM   1774  C6    U    56      60.573  31.253  38.135  1.00  0.00           C  
ATOM   1775  H6    U    56      60.763  32.252  37.770  1.00  0.00           H  
ATOM   1776  C5    U    56      60.574  30.855  39.423  1.00  0.00           C  
ATOM   1777  H5    U    56      60.682  31.641  40.156  1.00  0.00           H  
ATOM   1778  C4    U    56      60.330  29.480  39.810  1.00  0.00           C  
ATOM   1779  O4    U    56      60.525  29.042  40.949  1.00  0.00           O  
ATOM   1780  N3    U    56      60.190  28.588  38.736  1.00  0.00           N  
ATOM   1781  H3    U    56      60.339  27.595  38.852  1.00  0.00           H  
ATOM   1782  C2    U    56      60.142  28.949  37.451  1.00  0.00           C  
ATOM   1783  O2    U    56      59.852  28.155  36.660  1.00  0.00           O  
ATOM   1784  C3'   U    56      58.789  32.231  35.242  1.00  0.00           C  
ATOM   1785  H3'   U    56      58.710  32.493  36.297  1.00  0.00           H  
ATOM   1786  C2'   U    56      59.042  30.728  35.061  1.00  0.00           C  
ATOM   1787  H2'   U    56      58.291  30.142  35.592  1.00  0.00           H  
ATOM   1788  O2'   U    56      59.064  30.283  33.774  1.00  0.00           O  
ATOM   1789 HO2'   U    56      58.499  29.536  33.566  1.00  0.00           H  
ATOM   1790  O3'   U    56      57.622  32.741  34.487  1.00  0.00           O  
ATOM   1791  P     G    57      56.238  32.884  35.240  1.00  0.00           P  
ATOM   1792  OP1   G    57      55.348  33.720  34.436  1.00  0.00           O  
ATOM   1793  OP2   G    57      56.543  33.340  36.576  1.00  0.00           O  
ATOM   1794  O5'   G    57      55.759  31.376  35.281  1.00  0.00           O  
ATOM   1795  C5'   G    57      54.993  30.899  34.184  1.00  0.00           C  
ATOM   1796  H5'   G    57      55.494  31.166  33.254  1.00  0.00           H  
ATOM   1797 H5''   G    57      54.039  31.422  34.257  1.00  0.00           H  
ATOM   1798  C4'   G    57      54.944  29.367  34.143  1.00  0.00           C  
ATOM   1799  H4'   G    57      54.770  29.033  33.120  1.00  0.00           H  
ATOM   1800  O4'   G    57      56.189  28.882  34.556  1.00  0.00           O  
ATOM   1801  C1'   G    57      56.075  27.726  35.289  1.00  0.00           C  
ATOM   1802  H1'   G    57      56.647  26.874  34.923  1.00  0.00           H  
ATOM   1803  N9    G    57      56.349  27.955  36.718  1.00  0.00           N  
ATOM   1804  C8    G    57      56.577  29.155  37.383  1.00  0.00           C  
ATOM   1805  H8    G    57      56.570  30.114  36.886  1.00  0.00           H  
ATOM   1806  N7    G    57      56.897  29.037  38.653  1.00  0.00           N  
ATOM   1807  C5    G    57      56.830  27.688  38.861  1.00  0.00           C  
ATOM   1808  C6    G    57      57.086  26.781  40.048  1.00  0.00           C  
ATOM   1809  O6    G    57      57.227  27.150  41.238  1.00  0.00           O  
ATOM   1810  N1    G    57      57.263  25.469  39.729  1.00  0.00           N  
ATOM   1811  H1    G    57      57.270  24.834  40.514  1.00  0.00           H  
ATOM   1812  C2    G    57      57.124  24.997  38.474  1.00  0.00           C  
ATOM   1813  N2    G    57      57.016  23.679  38.397  1.00  0.00           N  
ATOM   1814  H21   G    57      57.040  23.099  39.224  1.00  0.00           H  
ATOM   1815  H22   G    57      56.879  23.267  37.485  1.00  0.00           H  
ATOM   1816  N3    G    57      56.758  25.688  37.395  1.00  0.00           N  
ATOM   1817  C4    G    57      56.678  26.995  37.657  1.00  0.00           C  
ATOM   1818  C3'   G    57      53.998  28.677  35.023  1.00  0.00           C  
ATOM   1819  H3'   G    57      53.841  29.222  35.954  1.00  0.00           H  
ATOM   1820  C2'   G    57      54.673  27.308  35.304  1.00  0.00           C  
ATOM   1821  H2'   G    57      54.291  26.916  36.247  1.00  0.00           H  
ATOM   1822  O2'   G    57      54.456  26.444  34.194  1.00  0.00           O  
ATOM   1823 HO2'   G    57      53.514  26.386  34.016  1.00  0.00           H  
ATOM   1824  O3'   G    57      52.751  28.611  34.279  1.00  0.00           O  
ATOM   1825  P     U    58      51.346  28.703  35.039  1.00  0.00           P  
ATOM   1826  OP1   U    58      50.331  28.376  34.061  1.00  0.00           O  
ATOM   1827  OP2   U    58      51.218  29.992  35.767  1.00  0.00           O  
ATOM   1828  O5'   U    58      51.334  27.514  35.991  1.00  0.00           O  
ATOM   1829  C5'   U    58      50.961  26.220  35.576  1.00  0.00           C  
ATOM   1830  H5'   U    58      51.360  25.962  34.595  1.00  0.00           H  
ATOM   1831 H5''   U    58      49.888  26.078  35.452  1.00  0.00           H  
ATOM   1832  C4'   U    58      51.375  25.141  36.586  1.00  0.00           C  
ATOM   1833  H4'   U    58      51.337  24.138  36.161  1.00  0.00           H  
ATOM   1834  O4'   U    58      52.745  25.357  37.033  1.00  0.00           O  
ATOM   1835  C1'   U    58      52.845  24.931  38.441  1.00  0.00           C  
ATOM   1836  H1'   U    58      53.420  24.017  38.586  1.00  0.00           H  
ATOM   1837  N1    U    58      53.304  26.030  39.341  1.00  0.00           N  
ATOM   1838  C6    U    58      53.333  27.336  38.899  1.00  0.00           C  
ATOM   1839  H6    U    58      53.082  27.591  37.880  1.00  0.00           H  
ATOM   1840  C5    U    58      53.694  28.351  39.707  1.00  0.00           C  
ATOM   1841  H5    U    58      53.784  29.369  39.357  1.00  0.00           H  
ATOM   1842  C4    U    58      54.049  28.099  41.145  1.00  0.00           C  
ATOM   1843  O4    U    58      54.299  29.060  41.897  1.00  0.00           O  
ATOM   1844  N3    U    58      54.057  26.744  41.443  1.00  0.00           N  
ATOM   1845  H3    U    58      54.280  26.508  42.400  1.00  0.00           H  
ATOM   1846  C2    U    58      53.631  25.734  40.669  1.00  0.00           C  
ATOM   1847  O2    U    58      53.624  24.526  41.072  1.00  0.00           O  
ATOM   1848  C3'   U    58      50.546  25.248  37.866  1.00  0.00           C  
ATOM   1849  H3'   U    58      50.393  26.271  38.208  1.00  0.00           H  
ATOM   1850  C2'   U    58      51.380  24.516  38.884  1.00  0.00           C  
ATOM   1851  H2'   U    58      51.152  24.806  39.910  1.00  0.00           H  
ATOM   1852  O2'   U    58      51.292  23.092  38.781  1.00  0.00           O  
ATOM   1853 HO2'   U    58      50.407  22.943  38.441  1.00  0.00           H  
ATOM   1854  O3'   U    58      49.369  24.510  37.512  1.00  0.00           O  
ATOM   1855  P     C    59      47.958  24.691  38.264  1.00  0.00           P  
ATOM   1856  OP1   C    59      46.942  23.947  37.556  1.00  0.00           O  
ATOM   1857  OP2   C    59      47.841  26.101  38.523  1.00  0.00           O  
ATOM   1858  O5'   C    59      48.035  24.112  39.734  1.00  0.00           O  
ATOM   1859  C5'   C    59      47.931  22.733  40.119  1.00  0.00           C  
ATOM   1860  H5'   C    59      48.753  22.293  39.555  1.00  0.00           H  
ATOM   1861 H5''   C    59      46.935  22.388  39.841  1.00  0.00           H  
ATOM   1862  C4'   C    59      48.254  22.404  41.536  1.00  0.00           C  
ATOM   1863  H4'   C    59      48.375  21.320  41.527  1.00  0.00           H  
ATOM   1864  O4'   C    59      49.512  22.777  41.917  1.00  0.00           O  
ATOM   1865  C1'   C    59      49.680  23.063  43.265  1.00  0.00           C  
ATOM   1866  H1'   C    59      50.229  22.218  43.681  1.00  0.00           H  
ATOM   1867  N1    C    59      50.426  24.357  43.538  1.00  0.00           N  
ATOM   1868  C6    C    59      50.389  25.380  42.632  1.00  0.00           C  
ATOM   1869  H6    C    59      49.651  25.278  41.850  1.00  0.00           H  
ATOM   1870  C5    C    59      51.082  26.506  42.894  1.00  0.00           C  
ATOM   1871  H5    C    59      51.051  27.330  42.197  1.00  0.00           H  
ATOM   1872  C4    C    59      51.818  26.569  44.082  1.00  0.00           C  
ATOM   1873  N4    C    59      52.414  27.646  44.447  1.00  0.00           N  
ATOM   1874  H41   C    59      52.227  28.429  43.837  1.00  0.00           H  
ATOM   1875  H42   C    59      52.746  27.699  45.399  1.00  0.00           H  
ATOM   1876  N3    C    59      51.960  25.515  44.888  1.00  0.00           N  
ATOM   1877  C2    C    59      51.267  24.372  44.676  1.00  0.00           C  
ATOM   1878  O2    C    59      51.302  23.507  45.545  1.00  0.00           O  
ATOM   1879  C3'   C    59      47.406  22.968  42.662  1.00  0.00           C  
ATOM   1880  H3'   C    59      47.138  24.006  42.464  1.00  0.00           H  
ATOM   1881  C2'   C    59      48.333  23.003  43.890  1.00  0.00           C  
ATOM   1882  H2'   C    59      48.042  23.868  44.487  1.00  0.00           H  
ATOM   1883  O2'   C    59      48.214  21.799  44.688  1.00  0.00           O  
ATOM   1884 HO2'   C    59      47.296  21.527  44.619  1.00  0.00           H  
ATOM   1885  O3'   C    59      46.252  22.221  42.889  1.00  0.00           O  
ATOM   1886  P     G    60      44.871  22.930  43.151  1.00  0.00           P  
ATOM   1887  OP1   G    60      43.780  21.935  42.968  1.00  0.00           O  
ATOM   1888  OP2   G    60      44.797  24.212  42.418  1.00  0.00           O  
ATOM   1889  O5'   G    60      44.864  23.332  44.710  1.00  0.00           O  
ATOM   1890  C5'   G    60      44.835  22.279  45.644  1.00  0.00           C  
ATOM   1891  H5'   G    60      45.604  21.560  45.363  1.00  0.00           H  
ATOM   1892 H5''   G    60      43.870  21.777  45.712  1.00  0.00           H  
ATOM   1893  C4'   G    60      45.204  22.822  47.094  1.00  0.00           C  
ATOM   1894  H4'   G    60      44.960  22.124  47.896  1.00  0.00           H  
ATOM   1895  O4'   G    60      46.622  23.114  47.220  1.00  0.00           O  
ATOM   1896  C1'   G    60      46.848  24.149  48.133  1.00  0.00           C  
ATOM   1897  H1'   G    60      47.341  23.867  49.063  1.00  0.00           H  
ATOM   1898  N9    G    60      47.600  25.234  47.458  1.00  0.00           N  
ATOM   1899  C8    G    60      47.490  25.856  46.285  1.00  0.00           C  
ATOM   1900  H8    G    60      46.634  25.560  45.696  1.00  0.00           H  
ATOM   1901  N7    G    60      48.407  26.844  46.076  1.00  0.00           N  
ATOM   1902  C5    G    60      49.115  26.841  47.317  1.00  0.00           C  
ATOM   1903  C6    G    60      50.141  27.686  47.833  1.00  0.00           C  
ATOM   1904  O6    G    60      50.765  28.608  47.305  1.00  0.00           O  
ATOM   1905  N1    G    60      50.530  27.377  49.096  1.00  0.00           N  
ATOM   1906  H1    G    60      50.919  28.175  49.578  1.00  0.00           H  
ATOM   1907  C2    G    60      49.979  26.348  49.807  1.00  0.00           C  
ATOM   1908  N2    G    60      50.455  26.094  50.969  1.00  0.00           N  
ATOM   1909  H21   G    60      50.991  26.771  51.492  1.00  0.00           H  
ATOM   1910  H22   G    60      50.099  25.260  51.414  1.00  0.00           H  
ATOM   1911  N3    G    60      49.049  25.565  49.342  1.00  0.00           N  
ATOM   1912  C4    G    60      48.560  25.874  48.122  1.00  0.00           C  
ATOM   1913  C3'   G    60      44.580  24.205  47.348  1.00  0.00           C  
ATOM   1914  H3'   G    60      44.805  24.842  46.493  1.00  0.00           H  
ATOM   1915  C2'   G    60      45.417  24.700  48.530  1.00  0.00           C  
ATOM   1916  H2'   G    60      45.429  25.789  48.486  1.00  0.00           H  
ATOM   1917  O2'   G    60      44.958  24.099  49.722  1.00  0.00           O  
ATOM   1918 HO2'   G    60      44.113  24.498  49.941  1.00  0.00           H  
ATOM   1919  O3'   G    60      43.155  24.218  47.695  1.00  0.00           O  
ATOM   1920  P     U    61      42.492  25.672  47.989  1.00  0.00           P  
ATOM   1921  OP1   U    61      41.073  25.480  47.664  1.00  0.00           O  
ATOM   1922  OP2   U    61      43.189  26.787  47.361  1.00  0.00           O  
ATOM   1923  O5'   U    61      42.606  26.041  49.495  1.00  0.00           O  
ATOM   1924  C5'   U    61      41.939  25.341  50.512  1.00  0.00           C  
ATOM   1925  H5'   U    61      42.195  24.286  50.614  1.00  0.00           H  
ATOM   1926 H5''   U    61      40.857  25.461  50.469  1.00  0.00           H  
ATOM   1927  C4'   U    61      42.409  26.132  51.799  1.00  0.00           C  
ATOM   1928  H4'   U    61      42.206  25.742  52.796  1.00  0.00           H  
ATOM   1929  O4'   U    61      43.785  26.233  51.734  1.00  0.00           O  
ATOM   1930  C1'   U    61      44.204  27.340  52.540  1.00  0.00           C  
ATOM   1931  H1'   U    61      44.225  27.040  53.588  1.00  0.00           H  
ATOM   1932  N1    U    61      45.516  27.875  51.908  1.00  0.00           N  
ATOM   1933  C6    U    61      45.506  28.181  50.540  1.00  0.00           C  
ATOM   1934  H6    U    61      44.616  27.904  49.996  1.00  0.00           H  
ATOM   1935  C5    U    61      46.660  28.680  49.994  1.00  0.00           C  
ATOM   1936  H5    U    61      46.639  29.020  48.969  1.00  0.00           H  
ATOM   1937  C4    U    61      47.815  28.820  50.779  1.00  0.00           C  
ATOM   1938  O4    U    61      48.880  29.325  50.462  1.00  0.00           O  
ATOM   1939  N3    U    61      47.849  28.273  52.017  1.00  0.00           N  
ATOM   1940  H3    U    61      48.703  28.387  52.543  1.00  0.00           H  
ATOM   1941  C2    U    61      46.681  27.969  52.679  1.00  0.00           C  
ATOM   1942  O2    U    61      46.742  27.928  53.879  1.00  0.00           O  
ATOM   1943  C3'   U    61      41.899  27.590  51.784  1.00  0.00           C  
ATOM   1944  H3'   U    61      41.676  27.968  50.786  1.00  0.00           H  
ATOM   1945  C2'   U    61      43.084  28.390  52.457  1.00  0.00           C  
ATOM   1946  H2'   U    61      43.301  29.212  51.775  1.00  0.00           H  
ATOM   1947  O2'   U    61      42.724  28.923  53.757  1.00  0.00           O  
ATOM   1948 HO2'   U    61      42.033  29.562  53.567  1.00  0.00           H  
ATOM   1949  O3'   U    61      40.690  27.761  52.544  1.00  0.00           O  
ATOM   1950  P     A    62      39.283  27.025  52.267  1.00  0.00           P  
ATOM   1951  OP1   A    62      39.261  25.722  52.970  1.00  0.00           O  
ATOM   1952  OP2   A    62      39.071  27.081  50.763  1.00  0.00           O  
ATOM   1953  O5'   A    62      38.111  27.890  52.947  1.00  0.00           O  
ATOM   1954  C5'   A    62      38.212  28.159  54.370  1.00  0.00           C  
ATOM   1955  H5'   A    62      39.060  28.797  54.617  1.00  0.00           H  
ATOM   1956 H5''   A    62      38.452  27.262  54.940  1.00  0.00           H  
ATOM   1957  C4'   A    62      37.034  28.953  54.997  1.00  0.00           C  
ATOM   1958  H4'   A    62      37.164  29.304  56.021  1.00  0.00           H  
ATOM   1959  O4'   A    62      36.860  29.980  54.089  1.00  0.00           O  
ATOM   1960  C1'   A    62      35.587  30.584  54.336  1.00  0.00           C  
ATOM   1961  H1'   A    62      35.730  31.400  55.044  1.00  0.00           H  
ATOM   1962  N9    A    62      35.012  31.076  53.018  1.00  0.00           N  
ATOM   1963  C8    A    62      35.651  31.340  51.872  1.00  0.00           C  
ATOM   1964  H8    A    62      36.696  31.093  51.758  1.00  0.00           H  
ATOM   1965  N7    A    62      34.927  31.830  50.867  1.00  0.00           N  
ATOM   1966  C5    A    62      33.643  31.890  51.468  1.00  0.00           C  
ATOM   1967  C6    A    62      32.377  32.237  51.044  1.00  0.00           C  
ATOM   1968  N6    A    62      32.106  32.592  49.783  1.00  0.00           N  
ATOM   1969  H61   A    62      31.234  33.042  49.546  1.00  0.00           H  
ATOM   1970  H62   A    62      32.883  32.754  49.158  1.00  0.00           H  
ATOM   1971  N1    A    62      31.372  32.245  51.923  1.00  0.00           N  
ATOM   1972  C2    A    62      31.610  31.804  53.149  1.00  0.00           C  
ATOM   1973  H2    A    62      30.762  31.810  53.817  1.00  0.00           H  
ATOM   1974  N3    A    62      32.784  31.484  53.671  1.00  0.00           N  
ATOM   1975  C4    A    62      33.757  31.586  52.788  1.00  0.00           C  
ATOM   1976  C3'   A    62      35.665  28.306  54.777  1.00  0.00           C  
ATOM   1977  H3'   A    62      35.554  28.058  53.721  1.00  0.00           H  
ATOM   1978  C2'   A    62      34.772  29.544  55.088  1.00  0.00           C  
ATOM   1979  H2'   A    62      33.797  29.464  54.608  1.00  0.00           H  
ATOM   1980  O2'   A    62      34.550  29.815  56.538  1.00  0.00           O  
ATOM   1981 HO2'   A    62      34.986  29.117  57.033  1.00  0.00           H  
ATOM   1982  O3'   A    62      35.366  27.194  55.566  1.00  0.00           O  
ATOM   1983  P     U    63      34.305  26.147  55.113  1.00  0.00           P  
ATOM   1984  OP1   U    63      34.247  25.073  56.100  1.00  0.00           O  
ATOM   1985  OP2   U    63      34.647  25.713  53.747  1.00  0.00           O  
ATOM   1986  O5'   U    63      33.013  27.036  55.071  1.00  0.00           O  
ATOM   1987  C5'   U    63      32.227  27.314  56.206  1.00  0.00           C  
ATOM   1988  H5'   U    63      32.611  28.081  56.880  1.00  0.00           H  
ATOM   1989 H5''   U    63      32.267  26.444  56.861  1.00  0.00           H  
ATOM   1990  C4'   U    63      30.724  27.636  55.783  1.00  0.00           C  
ATOM   1991  H4'   U    63      30.192  27.961  56.677  1.00  0.00           H  
ATOM   1992  O4'   U    63      30.885  28.635  54.874  1.00  0.00           O  
ATOM   1993  C1'   U    63      30.436  28.113  53.644  1.00  0.00           C  
ATOM   1994  H1'   U    63      29.368  28.325  53.605  1.00  0.00           H  
ATOM   1995  N1    U    63      31.098  28.731  52.453  1.00  0.00           N  
ATOM   1996  C6    U    63      32.321  28.336  52.005  1.00  0.00           C  
ATOM   1997  H6    U    63      33.020  27.926  52.718  1.00  0.00           H  
ATOM   1998  C5    U    63      32.607  28.553  50.740  1.00  0.00           C  
ATOM   1999  H5    U    63      33.546  28.181  50.359  1.00  0.00           H  
ATOM   2000  C4    U    63      31.772  29.274  49.784  1.00  0.00           C  
ATOM   2001  O4    U    63      32.064  29.396  48.568  1.00  0.00           O  
ATOM   2002  N3    U    63      30.606  29.721  50.276  1.00  0.00           N  
ATOM   2003  H3    U    63      29.988  30.057  49.551  1.00  0.00           H  
ATOM   2004  C2    U    63      30.211  29.396  51.516  1.00  0.00           C  
ATOM   2005  O2    U    63      29.008  29.689  51.733  1.00  0.00           O  
ATOM   2006  C3'   U    63      30.076  26.391  55.169  1.00  0.00           C  
ATOM   2007  H3'   U    63      30.526  25.502  55.613  1.00  0.00           H  
ATOM   2008  C2'   U    63      30.419  26.555  53.695  1.00  0.00           C  
ATOM   2009  H2'   U    63      31.411  26.128  53.550  1.00  0.00           H  
ATOM   2010  O2'   U    63      29.473  25.977  52.781  1.00  0.00           O  
ATOM   2011 HO2'   U    63      28.586  26.310  52.937  1.00  0.00           H  
ATOM   2012  O3'   U    63      28.704  26.428  55.168  1.00  0.00           O  
ATOM   2013  P     A    64      27.865  25.808  56.427  1.00  0.00           P  
ATOM   2014  OP1   A    64      28.742  24.967  57.252  1.00  0.00           O  
ATOM   2015  OP2   A    64      26.622  25.314  55.939  1.00  0.00           O  
ATOM   2016  O5'   A    64      27.619  27.061  57.264  1.00  0.00           O  
ATOM   2017  C5'   A    64      28.075  27.266  58.566  1.00  0.00           C  
ATOM   2018  H5'   A    64      29.101  26.912  58.669  1.00  0.00           H  
ATOM   2019 H5''   A    64      27.414  26.618  59.143  1.00  0.00           H  
ATOM   2020  C4'   A    64      28.023  28.778  58.878  1.00  0.00           C  
ATOM   2021  H4'   A    64      28.185  28.806  59.955  1.00  0.00           H  
ATOM   2022  O4'   A    64      29.013  29.629  58.345  1.00  0.00           O  
ATOM   2023  C1'   A    64      28.417  30.915  58.177  1.00  0.00           C  
ATOM   2024  H1'   A    64      29.079  31.705  58.532  1.00  0.00           H  
ATOM   2025  N9    A    64      28.146  31.238  56.753  1.00  0.00           N  
ATOM   2026  C8    A    64      28.393  30.433  55.710  1.00  0.00           C  
ATOM   2027  H8    A    64      28.797  29.434  55.791  1.00  0.00           H  
ATOM   2028  N7    A    64      28.230  30.952  54.506  1.00  0.00           N  
ATOM   2029  C5    A    64      27.733  32.239  54.849  1.00  0.00           C  
ATOM   2030  C6    A    64      27.170  33.251  54.115  1.00  0.00           C  
ATOM   2031  N6    A    64      27.045  33.205  52.808  1.00  0.00           N  
ATOM   2032  H61   A    64      27.310  32.375  52.297  1.00  0.00           H  
ATOM   2033  H62   A    64      26.353  33.808  52.388  1.00  0.00           H  
ATOM   2034  N1    A    64      26.662  34.301  54.733  1.00  0.00           N  
ATOM   2035  C2    A    64      26.639  34.361  56.053  1.00  0.00           C  
ATOM   2036  H2    A    64      26.091  35.152  56.542  1.00  0.00           H  
ATOM   2037  N3    A    64      27.107  33.477  56.874  1.00  0.00           N  
ATOM   2038  C4    A    64      27.636  32.396  56.189  1.00  0.00           C  
ATOM   2039  C3'   A    64      26.718  29.422  58.700  1.00  0.00           C  
ATOM   2040  H3'   A    64      26.325  29.185  57.711  1.00  0.00           H  
ATOM   2041  C2'   A    64      27.113  30.913  58.882  1.00  0.00           C  
ATOM   2042  H2'   A    64      26.505  31.672  58.391  1.00  0.00           H  
ATOM   2043  O2'   A    64      27.366  31.219  60.252  1.00  0.00           O  
ATOM   2044 HO2'   A    64      27.764  32.089  60.327  1.00  0.00           H  
ATOM   2045  O3'   A    64      25.889  28.829  59.699  1.00  0.00           O  
ATOM   2046  P     C    65      24.311  28.757  59.451  1.00  0.00           P  
ATOM   2047  OP1   C    65      23.732  28.353  60.733  1.00  0.00           O  
ATOM   2048  OP2   C    65      24.141  27.915  58.230  1.00  0.00           O  
ATOM   2049  O5'   C    65      23.996  30.276  59.188  1.00  0.00           O  
ATOM   2050  C5'   C    65      23.918  31.286  60.142  1.00  0.00           C  
ATOM   2051  H5'   C    65      24.940  31.450  60.480  1.00  0.00           H  
ATOM   2052 H5''   C    65      23.424  30.782  60.973  1.00  0.00           H  
ATOM   2053  C4'   C    65      23.288  32.618  59.652  1.00  0.00           C  
ATOM   2054  H4'   C    65      23.142  33.346  60.450  1.00  0.00           H  
ATOM   2055  O4'   C    65      24.220  33.277  58.792  1.00  0.00           O  
ATOM   2056  C1'   C    65      23.420  33.887  57.682  1.00  0.00           C  
ATOM   2057  H1'   C    65      23.689  34.933  57.537  1.00  0.00           H  
ATOM   2058  N1    C    65      23.590  33.277  56.360  1.00  0.00           N  
ATOM   2059  C6    C    65      24.198  32.036  56.149  1.00  0.00           C  
ATOM   2060  H6    C    65      24.371  31.414  57.015  1.00  0.00           H  
ATOM   2061  C5    C    65      24.564  31.569  54.949  1.00  0.00           C  
ATOM   2062  H5    C    65      25.070  30.624  54.817  1.00  0.00           H  
ATOM   2063  C4    C    65      24.124  32.298  53.851  1.00  0.00           C  
ATOM   2064  N4    C    65      24.446  31.829  52.707  1.00  0.00           N  
ATOM   2065  H41   C    65      24.788  30.879  52.700  1.00  0.00           H  
ATOM   2066  H42   C    65      24.473  32.541  51.991  1.00  0.00           H  
ATOM   2067  N3    C    65      23.572  33.476  53.956  1.00  0.00           N  
ATOM   2068  C2    C    65      23.410  34.007  55.185  1.00  0.00           C  
ATOM   2069  O2    C    65      23.074  35.206  55.256  1.00  0.00           O  
ATOM   2070  C3'   C    65      21.916  32.663  58.909  1.00  0.00           C  
ATOM   2071  H3'   C    65      21.869  31.827  58.211  1.00  0.00           H  
ATOM   2072  C2'   C    65      21.989  34.011  58.162  1.00  0.00           C  
ATOM   2073  H2'   C    65      21.394  34.115  57.255  1.00  0.00           H  
ATOM   2074  O2'   C    65      21.955  35.258  58.805  1.00  0.00           O  
ATOM   2075 HO2'   C    65      21.090  35.637  58.982  1.00  0.00           H  
ATOM   2076  O3'   C    65      20.750  32.704  59.703  1.00  0.00           O  
ATOM   2077  P     A    66      20.355  31.672  60.821  1.00  0.00           P  
ATOM   2078  OP1   A    66      20.713  30.312  60.363  1.00  0.00           O  
ATOM   2079  OP2   A    66      18.962  31.928  61.233  1.00  0.00           O  
ATOM   2080  O5'   A    66      21.390  32.018  61.998  1.00  0.00           O  
ATOM   2081  C5'   A    66      21.079  33.112  62.825  1.00  0.00           C  
ATOM   2082  H5'   A    66      20.209  32.931  63.457  1.00  0.00           H  
ATOM   2083 H5''   A    66      20.780  33.993  62.256  1.00  0.00           H  
ATOM   2084  C4'   A    66      22.298  33.436  63.780  1.00  0.00           C  
ATOM   2085  H4'   A    66      22.602  32.508  64.263  1.00  0.00           H  
ATOM   2086  O4'   A    66      23.484  33.905  63.112  1.00  0.00           O  
ATOM   2087  C1'   A    66      23.934  35.153  63.714  1.00  0.00           C  
ATOM   2088  H1'   A    66      25.002  35.202  63.929  1.00  0.00           H  
ATOM   2089  N9    A    66      23.522  36.308  62.950  1.00  0.00           N  
ATOM   2090  C8    A    66      22.698  36.342  61.847  1.00  0.00           C  
ATOM   2091  H8    A    66      22.379  35.378  61.478  1.00  0.00           H  
ATOM   2092  N7    A    66      22.514  37.497  61.240  1.00  0.00           N  
ATOM   2093  C5    A    66      23.137  38.304  62.183  1.00  0.00           C  
ATOM   2094  C6    A    66      23.226  39.710  62.352  1.00  0.00           C  
ATOM   2095  N6    A    66      22.764  40.711  61.670  1.00  0.00           N  
ATOM   2096  H61   A    66      23.014  41.648  61.950  1.00  0.00           H  
ATOM   2097  H62   A    66      22.525  40.553  60.702  1.00  0.00           H  
ATOM   2098  N1    A    66      23.799  40.192  63.390  1.00  0.00           N  
ATOM   2099  C2    A    66      24.233  39.444  64.315  1.00  0.00           C  
ATOM   2100  H2    A    66      24.652  40.010  65.133  1.00  0.00           H  
ATOM   2101  N3    A    66      24.240  38.116  64.347  1.00  0.00           N  
ATOM   2102  C4    A    66      23.635  37.627  63.273  1.00  0.00           C  
ATOM   2103  C3'   A    66      21.960  34.461  64.842  1.00  0.00           C  
ATOM   2104  H3'   A    66      21.278  35.180  64.386  1.00  0.00           H  
ATOM   2105  C2'   A    66      23.277  35.151  65.086  1.00  0.00           C  
ATOM   2106  H2'   A    66      22.947  36.126  65.445  1.00  0.00           H  
ATOM   2107  O2'   A    66      24.100  34.496  66.015  1.00  0.00           O  
ATOM   2108 HO2'   A    66      23.484  34.056  66.604  1.00  0.00           H  
ATOM   2109  O3'   A    66      21.502  33.846  65.998  1.00  0.00           O  
ATOM   2110  P     G    67      20.030  34.100  66.479  1.00  0.00           P  
ATOM   2111  OP1   G    67      19.788  33.390  67.759  1.00  0.00           O  
ATOM   2112  OP2   G    67      19.054  33.713  65.426  1.00  0.00           O  
ATOM   2113  O5'   G    67      19.898  35.611  66.689  1.00  0.00           O  
ATOM   2114  C5'   G    67      19.988  36.220  67.930  1.00  0.00           C  
ATOM   2115  H5'   G    67      20.984  35.994  68.312  1.00  0.00           H  
ATOM   2116 H5''   G    67      19.139  35.878  68.521  1.00  0.00           H  
ATOM   2117  C4'   G    67      19.838  37.710  67.794  1.00  0.00           C  
ATOM   2118  H4'   G    67      20.188  38.307  68.636  1.00  0.00           H  
ATOM   2119  O4'   G    67      20.737  38.185  66.753  1.00  0.00           O  
ATOM   2120  C1'   G    67      20.208  39.255  66.015  1.00  0.00           C  
ATOM   2121  H1'   G    67      20.849  40.137  66.016  1.00  0.00           H  
ATOM   2122  N9    G    67      19.925  38.921  64.641  1.00  0.00           N  
ATOM   2123  C8    G    67      19.562  37.735  64.039  1.00  0.00           C  
ATOM   2124  H8    G    67      19.490  36.805  64.585  1.00  0.00           H  
ATOM   2125  N7    G    67      19.343  37.804  62.771  1.00  0.00           N  
ATOM   2126  C5    G    67      19.582  39.097  62.415  1.00  0.00           C  
ATOM   2127  C6    G    67      19.420  39.793  61.149  1.00  0.00           C  
ATOM   2128  O6    G    67      19.151  39.356  60.066  1.00  0.00           O  
ATOM   2129  N1    G    67      19.607  41.176  61.289  1.00  0.00           N  
ATOM   2130  H1    G    67      19.458  41.725  60.454  1.00  0.00           H  
ATOM   2131  C2    G    67      19.770  41.837  62.484  1.00  0.00           C  
ATOM   2132  N2    G    67      19.607  43.214  62.490  1.00  0.00           N  
ATOM   2133  H21   G    67      19.212  43.695  61.694  1.00  0.00           H  
ATOM   2134  H22   G    67      19.678  43.752  63.342  1.00  0.00           H  
ATOM   2135  N3    G    67      19.913  41.193  63.701  1.00  0.00           N  
ATOM   2136  C4    G    67      19.763  39.827  63.623  1.00  0.00           C  
ATOM   2137  C3'   G    67      18.517  38.260  67.329  1.00  0.00           C  
ATOM   2138  H3'   G    67      18.036  37.674  66.546  1.00  0.00           H  
ATOM   2139  C2'   G    67      18.899  39.609  66.637  1.00  0.00           C  
ATOM   2140  H2'   G    67      18.115  39.855  65.920  1.00  0.00           H  
ATOM   2141  O2'   G    67      19.133  40.658  67.541  1.00  0.00           O  
ATOM   2142 HO2'   G    67      18.842  40.466  68.436  1.00  0.00           H  
ATOM   2143  O3'   G    67      17.502  38.380  68.319  1.00  0.00           O  
ATOM   2144  P     G    68      15.973  38.532  67.910  1.00  0.00           P  
ATOM   2145  OP1   G    68      15.273  38.668  69.217  1.00  0.00           O  
ATOM   2146  OP2   G    68      15.641  37.408  67.013  1.00  0.00           O  
ATOM   2147  O5'   G    68      15.844  39.956  67.192  1.00  0.00           O  
ATOM   2148  C5'   G    68      15.855  41.197  67.886  1.00  0.00           C  
ATOM   2149  H5'   G    68      16.792  41.333  68.426  1.00  0.00           H  
ATOM   2150 H5''   G    68      15.018  41.204  68.585  1.00  0.00           H  
ATOM   2151  C4'   G    68      15.593  42.403  66.874  1.00  0.00           C  
ATOM   2152  H4'   G    68      15.592  43.253  67.556  1.00  0.00           H  
ATOM   2153  O4'   G    68      16.576  42.630  65.906  1.00  0.00           O  
ATOM   2154  C1'   G    68      15.931  43.154  64.706  1.00  0.00           C  
ATOM   2155  H1'   G    68      16.470  44.059  64.425  1.00  0.00           H  
ATOM   2156  N9    G    68      16.118  42.183  63.684  1.00  0.00           N  
ATOM   2157  C8    G    68      16.378  40.842  63.835  1.00  0.00           C  
ATOM   2158  H8    G    68      16.476  40.406  64.818  1.00  0.00           H  
ATOM   2159  N7    G    68      16.477  40.181  62.724  1.00  0.00           N  
ATOM   2160  C5    G    68      16.223  41.146  61.733  1.00  0.00           C  
ATOM   2161  C6    G    68      16.087  41.017  60.287  1.00  0.00           C  
ATOM   2162  O6    G    68      16.346  40.098  59.547  1.00  0.00           O  
ATOM   2163  N1    G    68      15.750  42.217  59.674  1.00  0.00           N  
ATOM   2164  H1    G    68      15.790  42.250  58.666  1.00  0.00           H  
ATOM   2165  C2    G    68      15.452  43.385  60.356  1.00  0.00           C  
ATOM   2166  N2    G    68      14.968  44.411  59.732  1.00  0.00           N  
ATOM   2167  H21   G    68      14.682  44.288  58.771  1.00  0.00           H  
ATOM   2168  H22   G    68      14.819  45.340  60.099  1.00  0.00           H  
ATOM   2169  N3    G    68      15.600  43.589  61.658  1.00  0.00           N  
ATOM   2170  C4    G    68      15.921  42.417  62.341  1.00  0.00           C  
ATOM   2171  C3'   G    68      14.243  42.192  66.184  1.00  0.00           C  
ATOM   2172  H3'   G    68      14.284  41.230  65.672  1.00  0.00           H  
ATOM   2173  C2'   G    68      14.437  43.364  65.091  1.00  0.00           C  
ATOM   2174  H2'   G    68      13.841  43.106  64.216  1.00  0.00           H  
ATOM   2175  O2'   G    68      14.283  44.699  65.556  1.00  0.00           O  
ATOM   2176 HO2'   G    68      13.503  44.726  66.115  1.00  0.00           H  
ATOM   2177  O3'   G    68      13.157  42.445  66.982  1.00  0.00           O  
ATOM   2178  P     G    69      11.742  41.958  66.520  1.00  0.00           P  
ATOM   2179  OP1   G    69      10.832  42.407  67.581  1.00  0.00           O  
ATOM   2180  OP2   G    69      11.719  40.482  66.329  1.00  0.00           O  
ATOM   2181  O5'   G    69      11.443  42.814  65.115  1.00  0.00           O  
ATOM   2182  C5'   G    69      11.115  44.196  65.091  1.00  0.00           C  
ATOM   2183  H5'   G    69      11.917  44.714  65.616  1.00  0.00           H  
ATOM   2184 H5''   G    69      10.198  44.347  65.662  1.00  0.00           H  
ATOM   2185  C4'   G    69      10.840  44.776  63.691  1.00  0.00           C  
ATOM   2186  H4'   G    69      10.629  45.831  63.866  1.00  0.00           H  
ATOM   2187  O4'   G    69      11.941  44.623  62.835  1.00  0.00           O  
ATOM   2188  C1'   G    69      11.521  44.492  61.489  1.00  0.00           C  
ATOM   2189  H1'   G    69      11.757  45.335  60.840  1.00  0.00           H  
ATOM   2190  N9    G    69      11.848  43.244  60.939  1.00  0.00           N  
ATOM   2191  C8    G    69      12.281  42.079  61.580  1.00  0.00           C  
ATOM   2192  H8    G    69      12.268  41.981  62.655  1.00  0.00           H  
ATOM   2193  N7    G    69      12.639  41.049  60.819  1.00  0.00           N  
ATOM   2194  C5    G    69      12.339  41.591  59.492  1.00  0.00           C  
ATOM   2195  C6    G    69      12.499  41.021  58.229  1.00  0.00           C  
ATOM   2196  O6    G    69      13.060  39.999  57.908  1.00  0.00           O  
ATOM   2197  N1    G    69      12.132  41.847  57.167  1.00  0.00           N  
ATOM   2198  H1    G    69      12.390  41.549  56.237  1.00  0.00           H  
ATOM   2199  C2    G    69      11.661  43.061  57.394  1.00  0.00           C  
ATOM   2200  N2    G    69      11.429  43.745  56.306  1.00  0.00           N  
ATOM   2201  H21   G    69      11.598  43.319  55.406  1.00  0.00           H  
ATOM   2202  H22   G    69      11.204  44.710  56.502  1.00  0.00           H  
ATOM   2203  N3    G    69      11.503  43.621  58.544  1.00  0.00           N  
ATOM   2204  C4    G    69      11.823  42.830  59.612  1.00  0.00           C  
ATOM   2205  C3'   G    69       9.674  44.113  63.051  1.00  0.00           C  
ATOM   2206  H3'   G    69       9.767  43.031  63.150  1.00  0.00           H  
ATOM   2207  C2'   G    69       9.953  44.518  61.573  1.00  0.00           C  
ATOM   2208  H2'   G    69       9.481  43.792  60.913  1.00  0.00           H  
ATOM   2209  O2'   G    69       9.546  45.749  61.162  1.00  0.00           O  
ATOM   2210 HO2'   G    69       9.039  46.118  61.889  1.00  0.00           H  
ATOM   2211  O3'   G    69       8.461  44.714  63.511  1.00  0.00           O  
ATOM   2212  P     C    70       7.044  43.960  63.205  1.00  0.00           P  
ATOM   2213  OP1   C    70       6.128  44.847  64.047  1.00  0.00           O  
ATOM   2214  OP2   C    70       7.228  42.549  63.648  1.00  0.00           O  
ATOM   2215  O5'   C    70       6.680  44.075  61.611  1.00  0.00           O  
ATOM   2216  C5'   C    70       6.200  45.226  60.905  1.00  0.00           C  
ATOM   2217  H5'   C    70       6.732  46.094  61.293  1.00  0.00           H  
ATOM   2218 H5''   C    70       5.131  45.350  61.078  1.00  0.00           H  
ATOM   2219  C4'   C    70       6.460  45.097  59.373  1.00  0.00           C  
ATOM   2220  H4'   C    70       6.287  46.096  58.973  1.00  0.00           H  
ATOM   2221  O4'   C    70       7.857  44.766  59.052  1.00  0.00           O  
ATOM   2222  C1'   C    70       7.922  44.102  57.786  1.00  0.00           C  
ATOM   2223  H1'   C    70       8.745  44.542  57.223  1.00  0.00           H  
ATOM   2224  N1    C    70       8.266  42.629  57.831  1.00  0.00           N  
ATOM   2225  C6    C    70       8.434  41.974  59.043  1.00  0.00           C  
ATOM   2226  H6    C    70       8.238  42.376  60.026  1.00  0.00           H  
ATOM   2227  C5    C    70       8.990  40.764  58.960  1.00  0.00           C  
ATOM   2228  H5    C    70       9.178  40.224  59.876  1.00  0.00           H  
ATOM   2229  C4    C    70       9.165  40.177  57.660  1.00  0.00           C  
ATOM   2230  N4    C    70       9.674  38.988  57.694  1.00  0.00           N  
ATOM   2231  H41   C    70      10.121  38.612  58.518  1.00  0.00           H  
ATOM   2232  H42   C    70       9.940  38.456  56.878  1.00  0.00           H  
ATOM   2233  N3    C    70       8.915  40.764  56.519  1.00  0.00           N  
ATOM   2234  C2    C    70       8.438  42.030  56.577  1.00  0.00           C  
ATOM   2235  O2    C    70       8.312  42.610  55.509  1.00  0.00           O  
ATOM   2236  C3'   C    70       5.638  44.221  58.394  1.00  0.00           C  
ATOM   2237  H3'   C    70       5.533  43.185  58.716  1.00  0.00           H  
ATOM   2238  C2'   C    70       6.498  44.295  57.142  1.00  0.00           C  
ATOM   2239  H2'   C    70       6.223  43.518  56.429  1.00  0.00           H  
ATOM   2240  O2'   C    70       6.491  45.643  56.607  1.00  0.00           O  
ATOM   2241 HO2'   C    70       5.689  45.841  56.118  1.00  0.00           H  
ATOM   2242  O3'   C    70       4.391  44.907  58.197  1.00  0.00           O  
ATOM   2243  P     U    71       3.050  44.116  57.972  1.00  0.00           P  
ATOM   2244  OP1   U    71       2.033  45.069  57.382  1.00  0.00           O  
ATOM   2245  OP2   U    71       2.732  43.424  59.258  1.00  0.00           O  
ATOM   2246  O5'   U    71       3.572  43.009  56.970  1.00  0.00           O  
ATOM   2247  C5'   U    71       3.610  43.168  55.545  1.00  0.00           C  
ATOM   2248  H5'   U    71       4.256  44.011  55.300  1.00  0.00           H  
ATOM   2249 H5''   U    71       2.605  43.365  55.171  1.00  0.00           H  
ATOM   2250  C4'   U    71       4.039  41.890  54.917  1.00  0.00           C  
ATOM   2251  H4'   U    71       4.108  42.095  53.848  1.00  0.00           H  
ATOM   2252  O4'   U    71       5.292  41.412  55.442  1.00  0.00           O  
ATOM   2253  C1'   U    71       5.323  40.037  55.186  1.00  0.00           C  
ATOM   2254  H1'   U    71       6.222  39.937  54.578  1.00  0.00           H  
ATOM   2255  N1    U    71       5.506  39.306  56.515  1.00  0.00           N  
ATOM   2256  C6    U    71       5.185  39.880  57.735  1.00  0.00           C  
ATOM   2257  H6    U    71       4.890  40.919  57.740  1.00  0.00           H  
ATOM   2258  C5    U    71       5.452  39.180  58.913  1.00  0.00           C  
ATOM   2259  H5    U    71       5.223  39.688  59.838  1.00  0.00           H  
ATOM   2260  C4    U    71       6.062  37.892  58.903  1.00  0.00           C  
ATOM   2261  O4    U    71       6.431  37.332  59.889  1.00  0.00           O  
ATOM   2262  N3    U    71       6.393  37.396  57.636  1.00  0.00           N  
ATOM   2263  H3    U    71       6.775  36.473  57.487  1.00  0.00           H  
ATOM   2264  C2    U    71       6.078  38.015  56.417  1.00  0.00           C  
ATOM   2265  O2    U    71       6.412  37.460  55.376  1.00  0.00           O  
ATOM   2266  C3'   U    71       3.099  40.684  55.081  1.00  0.00           C  
ATOM   2267  H3'   U    71       2.862  40.608  56.142  1.00  0.00           H  
ATOM   2268  C2'   U    71       3.953  39.504  54.665  1.00  0.00           C  
ATOM   2269  H2'   U    71       3.597  38.571  55.102  1.00  0.00           H  
ATOM   2270  O2'   U    71       4.085  39.333  53.271  1.00  0.00           O  
ATOM   2271 HO2'   U    71       3.217  39.057  52.967  1.00  0.00           H  
ATOM   2272  O3'   U    71       1.935  40.890  54.336  1.00  0.00           O  
ATOM   2273  P     U    72       0.639  39.982  54.536  1.00  0.00           P  
ATOM   2274  OP1   U    72      -0.567  40.742  54.137  1.00  0.00           O  
ATOM   2275  OP2   U    72       0.728  39.320  55.831  1.00  0.00           O  
ATOM   2276  O5'   U    72       1.080  38.817  53.482  1.00  0.00           O  
ATOM   2277  C5'   U    72       0.865  38.998  52.095  1.00  0.00           C  
ATOM   2278  H5'   U    72       1.395  39.779  51.550  1.00  0.00           H  
ATOM   2279 H5''   U    72      -0.070  39.557  52.158  1.00  0.00           H  
ATOM   2280  C4'   U    72       0.822  37.666  51.417  1.00  0.00           C  
ATOM   2281  H4'   U    72       0.548  37.811  50.372  1.00  0.00           H  
ATOM   2282  O4'   U    72       2.094  37.047  51.583  1.00  0.00           O  
ATOM   2283  C1'   U    72       1.966  35.690  51.566  1.00  0.00           C  
ATOM   2284  H1'   U    72       2.427  35.348  50.639  1.00  0.00           H  
ATOM   2285  N1    U    72       2.635  35.112  52.755  1.00  0.00           N  
ATOM   2286  C6    U    72       2.639  35.772  53.957  1.00  0.00           C  
ATOM   2287  H6    U    72       2.146  36.732  53.995  1.00  0.00           H  
ATOM   2288  C5    U    72       3.353  35.349  54.942  1.00  0.00           C  
ATOM   2289  H5    U    72       3.365  35.886  55.879  1.00  0.00           H  
ATOM   2290  C4    U    72       4.187  34.140  54.816  1.00  0.00           C  
ATOM   2291  O4    U    72       4.961  33.793  55.714  1.00  0.00           O  
ATOM   2292  N3    U    72       4.129  33.507  53.601  1.00  0.00           N  
ATOM   2293  H3    U    72       4.741  32.719  53.444  1.00  0.00           H  
ATOM   2294  C2    U    72       3.348  33.976  52.538  1.00  0.00           C  
ATOM   2295  O2    U    72       3.245  33.319  51.497  1.00  0.00           O  
ATOM   2296  C3'   U    72      -0.169  36.706  52.060  1.00  0.00           C  
ATOM   2297  H3'   U    72      -0.040  36.646  53.141  1.00  0.00           H  
ATOM   2298  C2'   U    72       0.447  35.380  51.534  1.00  0.00           C  
ATOM   2299  H2'   U    72       0.341  34.490  52.155  1.00  0.00           H  
ATOM   2300  O2'   U    72      -0.055  35.040  50.290  1.00  0.00           O  
ATOM   2301 HO2'   U    72      -0.965  34.751  50.389  1.00  0.00           H  
ATOM   2302  O3'   U    72      -1.585  36.858  51.650  1.00  0.00           O  
ATOM   2303  P     U    73      -2.743  36.104  52.447  1.00  0.00           P  
ATOM   2304  OP1   U    73      -3.947  36.961  52.509  1.00  0.00           O  
ATOM   2305  OP2   U    73      -2.097  35.609  53.696  1.00  0.00           O  
ATOM   2306  O5'   U    73      -2.941  34.747  51.588  1.00  0.00           O  
ATOM   2307  C5'   U    73      -3.896  34.696  50.501  1.00  0.00           C  
ATOM   2308  H5'   U    73      -3.853  35.567  49.846  1.00  0.00           H  
ATOM   2309 H5''   U    73      -4.963  34.737  50.717  1.00  0.00           H  
ATOM   2310  C4'   U    73      -3.665  33.446  49.636  1.00  0.00           C  
ATOM   2311  H4'   U    73      -4.419  33.388  48.851  1.00  0.00           H  
ATOM   2312  O4'   U    73      -2.389  33.256  49.175  1.00  0.00           O  
ATOM   2313  C1'   U    73      -2.308  31.863  48.789  1.00  0.00           C  
ATOM   2314  H1'   U    73      -2.577  31.898  47.733  1.00  0.00           H  
ATOM   2315  N1    U    73      -0.954  31.417  48.904  1.00  0.00           N  
ATOM   2316  C6    U    73      -0.192  31.632  49.972  1.00  0.00           C  
ATOM   2317  H6    U    73      -0.589  32.221  50.786  1.00  0.00           H  
ATOM   2318  C5    U    73       1.085  31.165  50.065  1.00  0.00           C  
ATOM   2319  H5    U    73       1.566  31.254  51.028  1.00  0.00           H  
ATOM   2320  C4    U    73       1.666  30.375  49.012  1.00  0.00           C  
ATOM   2321  O4    U    73       2.797  29.787  49.128  1.00  0.00           O  
ATOM   2322  N3    U    73       0.846  30.190  47.928  1.00  0.00           N  
ATOM   2323  H3    U    73       1.183  29.632  47.156  1.00  0.00           H  
ATOM   2324  C2    U    73      -0.405  30.703  47.787  1.00  0.00           C  
ATOM   2325  O2    U    73      -0.920  30.636  46.681  1.00  0.00           O  
ATOM   2326  C3'   U    73      -3.965  32.150  50.384  1.00  0.00           C  
ATOM   2327  H3'   U    73      -3.411  32.082  51.320  1.00  0.00           H  
ATOM   2328  C2'   U    73      -3.369  31.069  49.439  1.00  0.00           C  
ATOM   2329  H2'   U    73      -2.956  30.304  50.095  1.00  0.00           H  
ATOM   2330  O2'   U    73      -4.275  30.571  48.484  1.00  0.00           O  
ATOM   2331 HO2'   U    73      -5.001  30.169  48.965  1.00  0.00           H  
ATOM   2332  O3'   U    73      -5.378  32.062  50.694  1.00  0.00           O  
ATOM   2333  P     U    74      -5.933  30.827  51.410  1.00  0.00           P  
ATOM   2334  OP1   U    74      -7.264  31.236  51.866  1.00  0.00           O  
ATOM   2335  OP2   U    74      -4.970  30.368  52.388  1.00  0.00           O  
ATOM   2336  O5'   U    74      -6.073  29.756  50.298  1.00  0.00           O  
ATOM   2337  C5'   U    74      -7.206  29.763  49.445  1.00  0.00           C  
ATOM   2338  H5'   U    74      -7.136  30.668  48.841  1.00  0.00           H  
ATOM   2339 H5''   U    74      -8.106  29.605  50.040  1.00  0.00           H  
ATOM   2340  C4'   U    74      -7.247  28.586  48.487  1.00  0.00           C  
ATOM   2341  H4'   U    74      -8.122  28.661  47.840  1.00  0.00           H  
ATOM   2342  O4'   U    74      -6.138  28.474  47.612  1.00  0.00           O  
ATOM   2343  C1'   U    74      -5.714  27.126  47.797  1.00  0.00           C  
ATOM   2344  H1'   U    74      -5.528  26.705  46.809  1.00  0.00           H  
ATOM   2345  N1    U    74      -4.331  27.238  48.436  1.00  0.00           N  
ATOM   2346  C6    U    74      -4.126  27.486  49.771  1.00  0.00           C  
ATOM   2347  H6    U    74      -4.923  27.149  50.418  1.00  0.00           H  
ATOM   2348  C5    U    74      -2.890  27.720  50.262  1.00  0.00           C  
ATOM   2349  H5    U    74      -2.725  27.724  51.330  1.00  0.00           H  
ATOM   2350  C4    U    74      -1.794  27.792  49.388  1.00  0.00           C  
ATOM   2351  O4    U    74      -0.638  28.103  49.742  1.00  0.00           O  
ATOM   2352  N3    U    74      -2.018  27.710  48.097  1.00  0.00           N  
ATOM   2353  H3    U    74      -1.263  27.630  47.430  1.00  0.00           H  
ATOM   2354  C2    U    74      -3.218  27.288  47.589  1.00  0.00           C  
ATOM   2355  O2    U    74      -3.287  27.082  46.342  1.00  0.00           O  
ATOM   2356  C3'   U    74      -7.513  27.341  49.356  1.00  0.00           C  
ATOM   2357  H3'   U    74      -7.033  27.562  50.310  1.00  0.00           H  
ATOM   2358  C2'   U    74      -6.801  26.256  48.540  1.00  0.00           C  
ATOM   2359  H2'   U    74      -6.322  25.470  49.123  1.00  0.00           H  
ATOM   2360  O2'   U    74      -7.640  25.714  47.621  1.00  0.00           O  
ATOM   2361 HO2'   U    74      -8.542  25.814  47.933  1.00  0.00           H  
ATOM   2362  O3'   U    74      -8.926  26.981  49.642  1.00  0.00           O  
ATOM   2363  P    G3    75      -9.311  26.241  51.066  1.00  0.00           P  
ATOM   2364  OP1  G3    75     -10.608  25.596  50.978  1.00  0.00           O  
ATOM   2365  OP2  G3    75      -9.000  27.042  52.233  1.00  0.00           O  
ATOM   2366  O5'  G3    75      -8.164  25.162  51.079  1.00  0.00           O  
ATOM   2367  C5'  G3    75      -8.369  23.945  50.483  1.00  0.00           C  
ATOM   2368  H5'  G3    75      -7.360  23.534  50.486  1.00  0.00           H  
ATOM   2369 H5''  G3    75      -8.751  24.094  49.473  1.00  0.00           H  
ATOM   2370  C4'  G3    75      -9.210  22.889  51.208  1.00  0.00           C  
ATOM   2371  H4'  G3    75     -10.279  22.923  50.996  1.00  0.00           H  
ATOM   2372  O4'  G3    75      -8.713  21.681  50.660  1.00  0.00           O  
ATOM   2373  C1'  G3    75      -8.174  20.784  51.581  1.00  0.00           C  
ATOM   2374  H1'  G3    75      -8.947  20.065  51.852  1.00  0.00           H  
ATOM   2375  N9   G3    75      -6.901  20.083  51.169  1.00  0.00           N  
ATOM   2376  C8   G3    75      -6.640  18.732  51.148  1.00  0.00           C  
ATOM   2377  H8   G3    75      -7.437  18.044  51.389  1.00  0.00           H  
ATOM   2378  N7   G3    75      -5.494  18.367  50.694  1.00  0.00           N  
ATOM   2379  C5   G3    75      -4.872  19.618  50.578  1.00  0.00           C  
ATOM   2380  C6   G3    75      -3.532  19.976  50.144  1.00  0.00           C  
ATOM   2381  O6   G3    75      -2.735  19.173  49.744  1.00  0.00           O  
ATOM   2382  N1   G3    75      -3.185  21.302  50.282  1.00  0.00           N  
ATOM   2383  H1   G3    75      -2.318  21.634  49.883  1.00  0.00           H  
ATOM   2384  C2   G3    75      -4.028  22.249  50.677  1.00  0.00           C  
ATOM   2385  N2   G3    75      -3.601  23.495  50.825  1.00  0.00           N  
ATOM   2386  H21  G3    75      -4.271  24.089  51.291  1.00  0.00           H  
ATOM   2387  H22  G3    75      -2.684  23.775  50.505  1.00  0.00           H  
ATOM   2388  N3   G3    75      -5.305  22.021  51.028  1.00  0.00           N  
ATOM   2389  C4   G3    75      -5.690  20.658  50.984  1.00  0.00           C  
ATOM   2390  C3'  G3    75      -8.982  22.688  52.740  1.00  0.00           C  
ATOM   2391  H3'  G3    75      -8.846  23.707  53.102  1.00  0.00           H  
ATOM   2392  C2'  G3    75      -7.891  21.641  52.788  1.00  0.00           C  
ATOM   2393  H2'  G3    75      -6.913  22.121  52.735  1.00  0.00           H  
ATOM   2394  O2'  G3    75      -7.938  20.945  53.998  1.00  0.00           O  
ATOM   2395 HO2'  G3    75      -7.818  21.494  54.777  1.00  0.00           H  
ATOM   2396  O3'  G3    75     -10.313  22.219  53.178  1.00  0.00           O  
ATOM   2397 HO3'  G3    75     -10.353  21.276  53.002  1.00  0.00           H  
TER    2398       G3    75 
ATOM   2398 MG    MG    76      32.592  44.188  52.671  1.00  0.00          MG  
TER    2399       MG    76 
ATOM   2399 MG    MG    77      40.099  34.420  51.192  1.00  0.00          MG  
TER    2400       MG    77 
ATOM   2400 MG    MG    78      27.497  51.459  46.190  1.00  0.00          MG  
TER    2401       MG    78 
ATOM   2401 MG    MG    79      15.620  30.714  49.260  1.00  0.00          MG  
TER    2402       MG    79 
ATOM   2402 MG    MG    80      42.349  40.578  42.239  1.00  0.00          MG  
TER    2403       MG    80 
ATOM   2403 MG    MG    81      35.174  24.302  52.619  1.00  0.00          MG  
TER    2404       MG    81 
END
