# Supplementary material for: Modeling the structure of the frameshift-stimulatory pseudoknot in SARS-CoV-2 reveals multiple possible conformers
Source: PLoS Comput Biol. 2021 Jan 19;17(1):e1008603. doi: 10.1371/journal.pcbi.1008603 (PMC7845960; doi:10.1371/journal.pcbi.1008603)
Supplement: S1 Data — Files in.pdb format for each of the model structures presented in the manuscript are included in an archived.zip folder. The files corresponding to the structures shown in Figs 3B, 3E, 3H, 4B, 4E, 4H, 5B, 6A–6F, and 7A–7G are named FigNX_1.pdb, where N is the figure number and X is the letter for the figure panel. These structures represent the most populated of the clusters found in the corresponding MD simulations. The structures of the second- and third-most populated clusters from each of the simulations are in the files named FigNX_2.pdb and FigNX_3.pdb, respectively. (ZIP) [file pcbi.1008603.s006.zip › Fig6E_1.pdb]

ATOM      1 HO5'  U5     1      31.733  12.180  61.371  1.00  0.00           H  
ATOM      2  O5'  U5     1      32.543  12.210  60.856  1.00  0.00           O  
ATOM      3  C5'  U5     1      32.829  13.583  60.547  1.00  0.00           C  
ATOM      4  H5'  U5     1      33.900  13.735  60.413  1.00  0.00           H  
ATOM      5 H5''  U5     1      32.255  13.841  59.657  1.00  0.00           H  
ATOM      6  C4'  U5     1      32.531  14.564  61.681  1.00  0.00           C  
ATOM      7  H4'  U5     1      32.596  15.603  61.358  1.00  0.00           H  
ATOM      8  O4'  U5     1      31.157  14.293  62.047  1.00  0.00           O  
ATOM      9  C1'  U5     1      31.208  14.105  63.518  1.00  0.00           C  
ATOM     10  H1'  U5     1      31.173  15.101  63.961  1.00  0.00           H  
ATOM     11  N1   U5     1      30.195  13.216  64.086  1.00  0.00           N  
ATOM     12  C6   U5     1      29.424  13.735  65.086  1.00  0.00           C  
ATOM     13  H6   U5     1      29.780  14.608  65.614  1.00  0.00           H  
ATOM     14  C5   U5     1      28.238  13.180  65.460  1.00  0.00           C  
ATOM     15  H5   U5     1      27.732  13.520  66.352  1.00  0.00           H  
ATOM     16  C4   U5     1      27.823  12.013  64.904  1.00  0.00           C  
ATOM     17  O4   U5     1      26.748  11.493  65.158  1.00  0.00           O  
ATOM     18  N3   U5     1      28.615  11.531  63.923  1.00  0.00           N  
ATOM     19  H3   U5     1      28.214  10.922  63.224  1.00  0.00           H  
ATOM     20  C2   U5     1      29.810  12.036  63.458  1.00  0.00           C  
ATOM     21  O2   U5     1      30.304  11.621  62.402  1.00  0.00           O  
ATOM     22  C3'  U5     1      33.433  14.372  62.912  1.00  0.00           C  
ATOM     23  H3'  U5     1      34.332  13.793  62.701  1.00  0.00           H  
ATOM     24  C2'  U5     1      32.555  13.575  63.864  1.00  0.00           C  
ATOM     25  H2'  U5     1      32.515  12.506  63.651  1.00  0.00           H  
ATOM     26  O2'  U5     1      32.875  13.722  65.250  1.00  0.00           O  
ATOM     27 HO2'  U5     1      33.543  14.392  65.410  1.00  0.00           H  
ATOM     28  O3'  U5     1      33.667  15.641  63.484  1.00  0.00           O  
ATOM     29  P     U     2      34.829  16.600  63.195  1.00  0.00           P  
ATOM     30  OP1   U     2      35.992  15.750  62.962  1.00  0.00           O  
ATOM     31  OP2   U     2      34.748  17.534  64.362  1.00  0.00           O  
ATOM     32  O5'   U     2      34.421  17.319  61.840  1.00  0.00           O  
ATOM     33  C5'   U     2      35.169  17.192  60.577  1.00  0.00           C  
ATOM     34  H5'   U     2      36.183  17.536  60.781  1.00  0.00           H  
ATOM     35 H5''   U     2      35.276  16.125  60.382  1.00  0.00           H  
ATOM     36  C4'   U     2      34.481  17.947  59.381  1.00  0.00           C  
ATOM     37  H4'   U     2      35.234  18.104  58.609  1.00  0.00           H  
ATOM     38  O4'   U     2      33.501  17.108  58.861  1.00  0.00           O  
ATOM     39  C1'   U     2      32.344  17.839  58.461  1.00  0.00           C  
ATOM     40  H1'   U     2      32.029  17.789  57.419  1.00  0.00           H  
ATOM     41  N1    U     2      31.185  17.424  59.381  1.00  0.00           N  
ATOM     42  C6    U     2      30.857  17.950  60.589  1.00  0.00           C  
ATOM     43  H6    U     2      31.442  18.718  61.073  1.00  0.00           H  
ATOM     44  C5    U     2      29.745  17.529  61.234  1.00  0.00           C  
ATOM     45  H5    U     2      29.483  17.965  62.187  1.00  0.00           H  
ATOM     46  C4    U     2      28.955  16.456  60.751  1.00  0.00           C  
ATOM     47  O4    U     2      27.917  16.043  61.264  1.00  0.00           O  
ATOM     48  N3    U     2      29.334  15.965  59.506  1.00  0.00           N  
ATOM     49  H3    U     2      28.732  15.361  58.965  1.00  0.00           H  
ATOM     50  C2    U     2      30.489  16.346  58.789  1.00  0.00           C  
ATOM     51  O2    U     2      30.847  15.687  57.869  1.00  0.00           O  
ATOM     52  C3'   U     2      33.839  19.301  59.721  1.00  0.00           C  
ATOM     53  H3'   U     2      33.390  19.188  60.707  1.00  0.00           H  
ATOM     54  C2'   U     2      32.760  19.374  58.595  1.00  0.00           C  
ATOM     55  H2'   U     2      31.904  20.010  58.819  1.00  0.00           H  
ATOM     56  O2'   U     2      33.268  19.751  57.330  1.00  0.00           O  
ATOM     57 HO2'   U     2      34.081  20.236  57.490  1.00  0.00           H  
ATOM     58  O3'   U     2      34.670  20.462  59.651  1.00  0.00           O  
ATOM     59  P     U     3      34.130  21.848  60.150  1.00  0.00           P  
ATOM     60  OP1   U     3      35.310  22.468  60.821  1.00  0.00           O  
ATOM     61  OP2   U     3      32.855  21.654  60.933  1.00  0.00           O  
ATOM     62  O5'   U     3      33.797  22.673  58.796  1.00  0.00           O  
ATOM     63  C5'   U     3      34.739  23.409  58.082  1.00  0.00           C  
ATOM     64  H5'   U     3      35.270  24.064  58.772  1.00  0.00           H  
ATOM     65 H5''   U     3      35.443  22.702  57.641  1.00  0.00           H  
ATOM     66  C4'   U     3      34.095  24.255  56.937  1.00  0.00           C  
ATOM     67  H4'   U     3      34.914  24.732  56.398  1.00  0.00           H  
ATOM     68  O4'   U     3      33.319  23.444  56.046  1.00  0.00           O  
ATOM     69  C1'   U     3      32.079  24.092  55.799  1.00  0.00           C  
ATOM     70  H1'   U     3      31.909  24.004  54.726  1.00  0.00           H  
ATOM     71  N1    U     3      30.845  23.357  56.262  1.00  0.00           N  
ATOM     72  C6    U     3      30.888  22.330  57.164  1.00  0.00           C  
ATOM     73  H6    U     3      31.831  22.084  57.629  1.00  0.00           H  
ATOM     74  C5    U     3      29.778  21.685  57.580  1.00  0.00           C  
ATOM     75  H5    U     3      29.876  20.897  58.312  1.00  0.00           H  
ATOM     76  C4    U     3      28.437  22.047  57.187  1.00  0.00           C  
ATOM     77  O4    U     3      27.435  21.546  57.626  1.00  0.00           O  
ATOM     78  N3    U     3      28.462  23.165  56.373  1.00  0.00           N  
ATOM     79  H3    U     3      27.530  23.539  56.262  1.00  0.00           H  
ATOM     80  C2    U     3      29.593  23.753  55.813  1.00  0.00           C  
ATOM     81  O2    U     3      29.502  24.774  55.033  1.00  0.00           O  
ATOM     82  C3'   U     3      33.172  25.392  57.403  1.00  0.00           C  
ATOM     83  H3'   U     3      32.605  25.046  58.267  1.00  0.00           H  
ATOM     84  C2'   U     3      32.224  25.504  56.221  1.00  0.00           C  
ATOM     85  H2'   U     3      31.314  25.970  56.600  1.00  0.00           H  
ATOM     86  O2'   U     3      32.855  26.345  55.258  1.00  0.00           O  
ATOM     87 HO2'   U     3      33.226  27.095  55.729  1.00  0.00           H  
ATOM     88  O3'   U     3      33.823  26.576  57.786  1.00  0.00           O  
ATOM     89  P     G     4      33.325  27.495  59.025  1.00  0.00           P  
ATOM     90  OP1   G     4      34.382  28.521  59.249  1.00  0.00           O  
ATOM     91  OP2   G     4      32.990  26.681  60.192  1.00  0.00           O  
ATOM     92  O5'   G     4      31.957  28.218  58.693  1.00  0.00           O  
ATOM     93  C5'   G     4      32.045  29.238  57.745  1.00  0.00           C  
ATOM     94  H5'   G     4      32.613  30.110  58.071  1.00  0.00           H  
ATOM     95 H5''   G     4      32.552  28.794  56.889  1.00  0.00           H  
ATOM     96  C4'   G     4      30.702  29.763  57.104  1.00  0.00           C  
ATOM     97  H4'   G     4      30.866  30.395  56.231  1.00  0.00           H  
ATOM     98  O4'   G     4      30.102  28.643  56.474  1.00  0.00           O  
ATOM     99  C1'   G     4      28.703  28.723  56.728  1.00  0.00           C  
ATOM    100  H1'   G     4      28.124  28.560  55.819  1.00  0.00           H  
ATOM    101  N9    G     4      28.376  27.596  57.681  1.00  0.00           N  
ATOM    102  C8    G     4      29.148  26.609  58.255  1.00  0.00           C  
ATOM    103  H8    G     4      30.221  26.583  58.380  1.00  0.00           H  
ATOM    104  N7    G     4      28.435  25.741  58.977  1.00  0.00           N  
ATOM    105  C5    G     4      27.093  26.096  58.658  1.00  0.00           C  
ATOM    106  C6    G     4      25.835  25.661  59.227  1.00  0.00           C  
ATOM    107  O6    G     4      25.565  24.608  59.806  1.00  0.00           O  
ATOM    108  N1    G     4      24.725  26.477  58.982  1.00  0.00           N  
ATOM    109  H1    G     4      23.865  26.276  59.471  1.00  0.00           H  
ATOM    110  C2    G     4      24.889  27.647  58.252  1.00  0.00           C  
ATOM    111  N2    G     4      23.814  28.388  58.205  1.00  0.00           N  
ATOM    112  H21   G     4      23.795  29.272  57.717  1.00  0.00           H  
ATOM    113  H22   G     4      23.098  28.196  58.891  1.00  0.00           H  
ATOM    114  N3    G     4      25.970  28.008  57.559  1.00  0.00           N  
ATOM    115  C4    G     4      27.068  27.257  57.923  1.00  0.00           C  
ATOM    116  C3'   G     4      29.664  30.210  58.140  1.00  0.00           C  
ATOM    117  H3'   G     4      29.526  29.529  58.979  1.00  0.00           H  
ATOM    118  C2'   G     4      28.420  30.135  57.229  1.00  0.00           C  
ATOM    119  H2'   G     4      27.467  30.315  57.728  1.00  0.00           H  
ATOM    120  O2'   G     4      28.440  30.997  56.105  1.00  0.00           O  
ATOM    121 HO2'   G     4      28.537  31.929  56.312  1.00  0.00           H  
ATOM    122  O3'   G     4      29.827  31.514  58.613  1.00  0.00           O  
ATOM    123  P     C     5      29.738  31.801  60.185  1.00  0.00           P  
ATOM    124  OP1   C     5      30.178  33.193  60.402  1.00  0.00           O  
ATOM    125  OP2   C     5      30.379  30.662  60.936  1.00  0.00           O  
ATOM    126  O5'   C     5      28.161  31.848  60.319  1.00  0.00           O  
ATOM    127  C5'   C     5      27.294  32.698  59.525  1.00  0.00           C  
ATOM    128  H5'   C     5      27.413  33.740  59.822  1.00  0.00           H  
ATOM    129 H5''   C     5      27.449  32.660  58.447  1.00  0.00           H  
ATOM    130  C4'   C     5      25.773  32.592  59.777  1.00  0.00           C  
ATOM    131  H4'   C     5      25.263  33.445  59.329  1.00  0.00           H  
ATOM    132  O4'   C     5      25.167  31.442  59.375  1.00  0.00           O  
ATOM    133  C1'   C     5      24.235  30.975  60.363  1.00  0.00           C  
ATOM    134  H1'   C     5      23.253  30.750  59.946  1.00  0.00           H  
ATOM    135  N1    C     5      24.800  29.717  60.947  1.00  0.00           N  
ATOM    136  C6    C     5      26.086  29.170  60.823  1.00  0.00           C  
ATOM    137  H6    C     5      26.803  29.650  60.173  1.00  0.00           H  
ATOM    138  C5    C     5      26.488  28.096  61.539  1.00  0.00           C  
ATOM    139  H5    C     5      27.484  27.690  61.444  1.00  0.00           H  
ATOM    140  C4    C     5      25.570  27.561  62.451  1.00  0.00           C  
ATOM    141  N4    C     5      25.718  26.337  62.825  1.00  0.00           N  
ATOM    142  H41   C     5      26.413  25.722  62.426  1.00  0.00           H  
ATOM    143  H42   C     5      24.946  25.894  63.302  1.00  0.00           H  
ATOM    144  N3    C     5      24.283  27.943  62.492  1.00  0.00           N  
ATOM    145  C2    C     5      23.903  28.985  61.765  1.00  0.00           C  
ATOM    146  O2    C     5      22.733  29.412  61.853  1.00  0.00           O  
ATOM    147  C3'   C     5      25.536  32.872  61.243  1.00  0.00           C  
ATOM    148  H3'   C     5      26.238  32.402  61.933  1.00  0.00           H  
ATOM    149  C2'   C     5      24.116  32.135  61.426  1.00  0.00           C  
ATOM    150  H2'   C     5      24.049  31.804  62.462  1.00  0.00           H  
ATOM    151  O2'   C     5      23.001  32.911  61.005  1.00  0.00           O  
ATOM    152 HO2'   C     5      22.921  33.757  61.451  1.00  0.00           H  
ATOM    153  O3'   C     5      25.481  34.229  61.652  1.00  0.00           O  
ATOM    154  P     G     6      25.733  34.636  63.141  1.00  0.00           P  
ATOM    155  OP1   G     6      25.504  36.073  63.148  1.00  0.00           O  
ATOM    156  OP2   G     6      27.037  34.040  63.584  1.00  0.00           O  
ATOM    157  O5'   G     6      24.602  33.863  63.947  1.00  0.00           O  
ATOM    158  C5'   G     6      23.359  34.500  64.156  1.00  0.00           C  
ATOM    159  H5'   G     6      23.422  35.555  64.422  1.00  0.00           H  
ATOM    160 H5''   G     6      22.827  34.471  63.205  1.00  0.00           H  
ATOM    161  C4'   G     6      22.407  33.599  65.001  1.00  0.00           C  
ATOM    162  H4'   G     6      21.498  34.186  65.133  1.00  0.00           H  
ATOM    163  O4'   G     6      22.089  32.267  64.461  1.00  0.00           O  
ATOM    164  C1'   G     6      21.813  31.342  65.510  1.00  0.00           C  
ATOM    165  H1'   G     6      20.784  30.985  65.461  1.00  0.00           H  
ATOM    166  N9    G     6      22.785  30.228  65.642  1.00  0.00           N  
ATOM    167  C8    G     6      24.080  30.184  65.131  1.00  0.00           C  
ATOM    168  H8    G     6      24.559  30.921  64.504  1.00  0.00           H  
ATOM    169  N7    G     6      24.678  29.084  65.442  1.00  0.00           N  
ATOM    170  C5    G     6      23.781  28.382  66.202  1.00  0.00           C  
ATOM    171  C6    G     6      23.896  27.122  66.934  1.00  0.00           C  
ATOM    172  O6    G     6      24.894  26.441  67.030  1.00  0.00           O  
ATOM    173  N1    G     6      22.740  26.820  67.648  1.00  0.00           N  
ATOM    174  H1    G     6      22.780  25.991  68.224  1.00  0.00           H  
ATOM    175  C2    G     6      21.612  27.596  67.576  1.00  0.00           C  
ATOM    176  N2    G     6      20.641  27.194  68.409  1.00  0.00           N  
ATOM    177  H21   G     6      20.796  26.313  68.877  1.00  0.00           H  
ATOM    178  H22   G     6      19.879  27.822  68.621  1.00  0.00           H  
ATOM    179  N3    G     6      21.469  28.764  66.983  1.00  0.00           N  
ATOM    180  C4    G     6      22.597  29.086  66.305  1.00  0.00           C  
ATOM    181  C3'   G     6      23.015  33.215  66.358  1.00  0.00           C  
ATOM    182  H3'   G     6      24.026  32.813  66.285  1.00  0.00           H  
ATOM    183  C2'   G     6      22.040  32.105  66.786  1.00  0.00           C  
ATOM    184  H2'   G     6      22.515  31.430  67.498  1.00  0.00           H  
ATOM    185  O2'   G     6      20.776  32.526  67.140  1.00  0.00           O  
ATOM    186 HO2'   G     6      20.711  32.411  68.091  1.00  0.00           H  
ATOM    187  O3'   G     6      23.226  34.359  67.171  1.00  0.00           O  
ATOM    188  P     G     7      23.995  34.239  68.611  1.00  0.00           P  
ATOM    189  OP1   G     7      24.059  35.598  69.173  1.00  0.00           O  
ATOM    190  OP2   G     7      25.274  33.562  68.404  1.00  0.00           O  
ATOM    191  O5'   G     7      23.152  33.353  69.690  1.00  0.00           O  
ATOM    192  C5'   G     7      21.920  33.770  70.292  1.00  0.00           C  
ATOM    193  H5'   G     7      22.202  34.598  70.943  1.00  0.00           H  
ATOM    194 H5''   G     7      21.256  34.246  69.571  1.00  0.00           H  
ATOM    195  C4'   G     7      21.254  32.621  71.114  1.00  0.00           C  
ATOM    196  H4'   G     7      20.272  33.007  71.386  1.00  0.00           H  
ATOM    197  O4'   G     7      21.152  31.392  70.355  1.00  0.00           O  
ATOM    198  C1'   G     7      21.289  30.250  71.259  1.00  0.00           C  
ATOM    199  H1'   G     7      20.378  29.651  71.248  1.00  0.00           H  
ATOM    200  N9    G     7      22.526  29.464  70.834  1.00  0.00           N  
ATOM    201  C8    G     7      23.457  29.723  69.879  1.00  0.00           C  
ATOM    202  H8    G     7      23.516  30.679  69.380  1.00  0.00           H  
ATOM    203  N7    G     7      24.432  28.904  69.844  1.00  0.00           N  
ATOM    204  C5    G     7      24.059  27.939  70.737  1.00  0.00           C  
ATOM    205  C6    G     7      24.691  26.650  71.124  1.00  0.00           C  
ATOM    206  O6    G     7      25.727  26.168  70.719  1.00  0.00           O  
ATOM    207  N1    G     7      24.002  25.961  72.104  1.00  0.00           N  
ATOM    208  H1    G     7      24.519  25.136  72.374  1.00  0.00           H  
ATOM    209  C2    G     7      22.859  26.443  72.710  1.00  0.00           C  
ATOM    210  N2    G     7      22.344  25.726  73.652  1.00  0.00           N  
ATOM    211  H21   G     7      22.818  24.876  73.922  1.00  0.00           H  
ATOM    212  H22   G     7      21.535  26.083  74.140  1.00  0.00           H  
ATOM    213  N3    G     7      22.246  27.528  72.304  1.00  0.00           N  
ATOM    214  C4    G     7      22.871  28.203  71.349  1.00  0.00           C  
ATOM    215  C3'   G     7      21.986  32.306  72.387  1.00  0.00           C  
ATOM    216  H3'   G     7      23.056  32.254  72.187  1.00  0.00           H  
ATOM    217  C2'   G     7      21.450  30.847  72.634  1.00  0.00           C  
ATOM    218  H2'   G     7      22.151  30.308  73.271  1.00  0.00           H  
ATOM    219  O2'   G     7      20.157  30.904  73.261  1.00  0.00           O  
ATOM    220 HO2'   G     7      20.187  30.381  74.066  1.00  0.00           H  
ATOM    221  O3'   G     7      21.651  33.191  73.432  1.00  0.00           O  
ATOM    222  P     U     8      22.616  33.611  74.531  1.00  0.00           P  
ATOM    223  OP1   U     8      21.997  34.686  75.284  1.00  0.00           O  
ATOM    224  OP2   U     8      23.899  33.854  73.953  1.00  0.00           O  
ATOM    225  O5'   U     8      22.764  32.278  75.390  1.00  0.00           O  
ATOM    226  C5'   U     8      21.729  31.871  76.271  1.00  0.00           C  
ATOM    227  H5'   U     8      21.742  32.461  77.187  1.00  0.00           H  
ATOM    228 H5''   U     8      20.715  31.969  75.883  1.00  0.00           H  
ATOM    229  C4'   U     8      22.152  30.512  76.895  1.00  0.00           C  
ATOM    230  H4'   U     8      21.287  30.209  77.484  1.00  0.00           H  
ATOM    231  O4'   U     8      22.614  29.714  75.782  1.00  0.00           O  
ATOM    232  C1'   U     8      23.438  28.658  76.215  1.00  0.00           C  
ATOM    233  H1'   U     8      22.880  27.744  76.418  1.00  0.00           H  
ATOM    234  N1    U     8      24.547  28.453  75.276  1.00  0.00           N  
ATOM    235  C6    U     8      25.000  29.479  74.476  1.00  0.00           C  
ATOM    236  H6    U     8      24.512  30.438  74.568  1.00  0.00           H  
ATOM    237  C5    U     8      26.019  29.345  73.570  1.00  0.00           C  
ATOM    238  H5    U     8      26.341  30.147  72.922  1.00  0.00           H  
ATOM    239  C4    U     8      26.743  28.052  73.519  1.00  0.00           C  
ATOM    240  O4    U     8      27.623  27.649  72.677  1.00  0.00           O  
ATOM    241  N3    U     8      26.245  27.102  74.367  1.00  0.00           N  
ATOM    242  H3    U     8      26.623  26.167  74.305  1.00  0.00           H  
ATOM    243  C2    U     8      25.140  27.192  75.183  1.00  0.00           C  
ATOM    244  O2    U     8      24.731  26.215  75.791  1.00  0.00           O  
ATOM    245  C3'   U     8      23.376  30.451  77.802  1.00  0.00           C  
ATOM    246  H3'   U     8      24.048  31.258  77.510  1.00  0.00           H  
ATOM    247  C2'   U     8      24.154  29.216  77.406  1.00  0.00           C  
ATOM    248  H2'   U     8      25.181  29.564  77.296  1.00  0.00           H  
ATOM    249  O2'   U     8      24.139  28.176  78.348  1.00  0.00           O  
ATOM    250 HO2'   U     8      24.910  28.258  78.913  1.00  0.00           H  
ATOM    251  O3'   U     8      23.174  30.488  79.223  1.00  0.00           O  
ATOM    252  P     G     9      24.162  31.102  80.237  1.00  0.00           P  
ATOM    253  OP1   G     9      23.409  31.469  81.431  1.00  0.00           O  
ATOM    254  OP2   G     9      25.005  32.143  79.649  1.00  0.00           O  
ATOM    255  O5'   G     9      25.246  29.970  80.493  1.00  0.00           O  
ATOM    256  C5'   G     9      25.203  28.899  81.439  1.00  0.00           C  
ATOM    257  H5'   G     9      25.416  29.381  82.393  1.00  0.00           H  
ATOM    258 H5''   G     9      24.220  28.428  81.460  1.00  0.00           H  
ATOM    259  C4'   G     9      26.254  27.847  81.076  1.00  0.00           C  
ATOM    260  H4'   G     9      26.079  26.953  81.675  1.00  0.00           H  
ATOM    261  O4'   G     9      26.170  27.473  79.705  1.00  0.00           O  
ATOM    262  C1'   G     9      27.414  26.900  79.343  1.00  0.00           C  
ATOM    263  H1'   G     9      27.338  25.813  79.328  1.00  0.00           H  
ATOM    264  N9    G     9      27.944  27.378  77.998  1.00  0.00           N  
ATOM    265  C8    G     9      27.659  28.492  77.263  1.00  0.00           C  
ATOM    266  H8    G     9      27.138  29.269  77.803  1.00  0.00           H  
ATOM    267  N7    G     9      28.282  28.585  76.124  1.00  0.00           N  
ATOM    268  C5    G     9      29.084  27.429  76.127  1.00  0.00           C  
ATOM    269  C6    G     9      29.999  26.925  75.159  1.00  0.00           C  
ATOM    270  O6    G     9      30.388  27.353  74.061  1.00  0.00           O  
ATOM    271  N1    G     9      30.637  25.753  75.483  1.00  0.00           N  
ATOM    272  H1    G     9      31.203  25.272  74.799  1.00  0.00           H  
ATOM    273  C2    G     9      30.514  25.145  76.678  1.00  0.00           C  
ATOM    274  N2    G     9      31.188  24.117  77.013  1.00  0.00           N  
ATOM    275  H21   G     9      31.115  23.667  77.914  1.00  0.00           H  
ATOM    276  H22   G     9      31.738  23.597  76.344  1.00  0.00           H  
ATOM    277  N3    G     9      29.601  25.553  77.589  1.00  0.00           N  
ATOM    278  C4    G     9      28.885  26.639  77.241  1.00  0.00           C  
ATOM    279  C3'   G     9      27.723  28.356  81.201  1.00  0.00           C  
ATOM    280  H3'   G     9      27.714  29.271  80.609  1.00  0.00           H  
ATOM    281  C2'   G     9      28.417  27.169  80.484  1.00  0.00           C  
ATOM    282  H2'   G     9      29.359  27.427  80.000  1.00  0.00           H  
ATOM    283  O2'   G     9      28.599  26.145  81.404  1.00  0.00           O  
ATOM    284 HO2'   G     9      28.837  26.471  82.276  1.00  0.00           H  
ATOM    285  O3'   G     9      28.407  28.689  82.418  1.00  0.00           O  
ATOM    286  P     U    10      29.690  29.649  82.547  1.00  0.00           P  
ATOM    287  OP1   U    10      29.818  29.900  84.021  1.00  0.00           O  
ATOM    288  OP2   U    10      29.497  30.810  81.663  1.00  0.00           O  
ATOM    289  O5'   U    10      31.013  28.832  82.113  1.00  0.00           O  
ATOM    290  C5'   U    10      31.419  27.708  82.826  1.00  0.00           C  
ATOM    291  H5'   U    10      31.913  28.031  83.742  1.00  0.00           H  
ATOM    292 H5''   U    10      30.665  26.971  83.102  1.00  0.00           H  
ATOM    293  C4'   U    10      32.490  26.898  82.094  1.00  0.00           C  
ATOM    294  H4'   U    10      32.750  26.044  82.720  1.00  0.00           H  
ATOM    295  O4'   U    10      31.945  26.320  80.908  1.00  0.00           O  
ATOM    296  C1'   U    10      32.884  26.250  79.878  1.00  0.00           C  
ATOM    297  H1'   U    10      33.072  25.208  79.617  1.00  0.00           H  
ATOM    298  N1    U    10      32.630  27.089  78.674  1.00  0.00           N  
ATOM    299  C6    U    10      31.916  28.268  78.852  1.00  0.00           C  
ATOM    300  H6    U    10      31.446  28.419  79.812  1.00  0.00           H  
ATOM    301  C5    U    10      31.828  29.172  77.866  1.00  0.00           C  
ATOM    302  H5    U    10      31.237  30.048  78.086  1.00  0.00           H  
ATOM    303  C4    U    10      32.475  29.019  76.589  1.00  0.00           C  
ATOM    304  O4    U    10      32.303  29.780  75.602  1.00  0.00           O  
ATOM    305  N3    U    10      33.208  27.824  76.459  1.00  0.00           N  
ATOM    306  H3    U    10      33.706  27.687  75.591  1.00  0.00           H  
ATOM    307  C2    U    10      33.347  26.859  77.486  1.00  0.00           C  
ATOM    308  O2    U    10      34.082  25.934  77.307  1.00  0.00           O  
ATOM    309  C3'   U    10      33.700  27.664  81.631  1.00  0.00           C  
ATOM    310  H3'   U    10      33.367  28.604  81.192  1.00  0.00           H  
ATOM    311  C2'   U    10      34.186  26.699  80.534  1.00  0.00           C  
ATOM    312  H2'   U    10      34.744  27.279  79.800  1.00  0.00           H  
ATOM    313  O2'   U    10      34.930  25.623  81.058  1.00  0.00           O  
ATOM    314 HO2'   U    10      35.396  25.941  81.835  1.00  0.00           H  
ATOM    315  O3'   U    10      34.670  27.929  82.633  1.00  0.00           O  
ATOM    316  P     A    11      35.560  29.210  82.619  1.00  0.00           P  
ATOM    317  OP1   A    11      36.189  29.277  84.000  1.00  0.00           O  
ATOM    318  OP2   A    11      34.819  30.435  82.125  1.00  0.00           O  
ATOM    319  O5'   A    11      36.686  29.040  81.658  1.00  0.00           O  
ATOM    320  C5'   A    11      37.550  27.928  81.745  1.00  0.00           C  
ATOM    321  H5'   A    11      38.368  28.096  82.446  1.00  0.00           H  
ATOM    322 H5''   A    11      36.973  27.052  82.041  1.00  0.00           H  
ATOM    323  C4'   A    11      38.163  27.529  80.416  1.00  0.00           C  
ATOM    324  H4'   A    11      38.815  26.678  80.610  1.00  0.00           H  
ATOM    325  O4'   A    11      37.123  27.117  79.537  1.00  0.00           O  
ATOM    326  C1'   A    11      37.374  27.479  78.211  1.00  0.00           C  
ATOM    327  H1'   A    11      37.387  26.567  77.613  1.00  0.00           H  
ATOM    328  N9    A    11      36.509  28.536  77.627  1.00  0.00           N  
ATOM    329  C8    A    11      35.899  29.588  78.320  1.00  0.00           C  
ATOM    330  H8    A    11      35.921  29.645  79.398  1.00  0.00           H  
ATOM    331  N7    A    11      35.428  30.506  77.553  1.00  0.00           N  
ATOM    332  C5    A    11      35.763  30.055  76.238  1.00  0.00           C  
ATOM    333  C6    A    11      35.554  30.551  74.911  1.00  0.00           C  
ATOM    334  N6    A    11      34.835  31.604  74.479  1.00  0.00           N  
ATOM    335  H61   A    11      34.911  31.776  73.486  1.00  0.00           H  
ATOM    336  H62   A    11      34.235  32.080  75.137  1.00  0.00           H  
ATOM    337  N1    A    11      36.073  29.945  73.899  1.00  0.00           N  
ATOM    338  C2    A    11      36.814  28.854  74.165  1.00  0.00           C  
ATOM    339  H2    A    11      37.111  28.297  73.288  1.00  0.00           H  
ATOM    340  N3    A    11      37.068  28.255  75.315  1.00  0.00           N  
ATOM    341  C4    A    11      36.428  28.909  76.325  1.00  0.00           C  
ATOM    342  C3'   A    11      38.924  28.638  79.666  1.00  0.00           C  
ATOM    343  H3'   A    11      38.318  29.542  79.611  1.00  0.00           H  
ATOM    344  C2'   A    11      38.840  28.062  78.198  1.00  0.00           C  
ATOM    345  H2'   A    11      38.943  28.886  77.492  1.00  0.00           H  
ATOM    346  O2'   A    11      39.644  26.958  77.795  1.00  0.00           O  
ATOM    347 HO2'   A    11      40.551  27.174  78.021  1.00  0.00           H  
ATOM    348  O3'   A    11      40.181  28.899  80.280  1.00  0.00           O  
ATOM    349  P     A    12      40.993  30.185  79.963  1.00  0.00           P  
ATOM    350  OP1   A    12      42.027  30.271  81.021  1.00  0.00           O  
ATOM    351  OP2   A    12      40.036  31.344  79.782  1.00  0.00           O  
ATOM    352  O5'   A    12      41.656  29.972  78.555  1.00  0.00           O  
ATOM    353  C5'   A    12      42.592  28.945  78.197  1.00  0.00           C  
ATOM    354  H5'   A    12      43.541  29.154  78.690  1.00  0.00           H  
ATOM    355 H5''   A    12      42.253  28.010  78.644  1.00  0.00           H  
ATOM    356  C4'   A    12      42.760  28.867  76.642  1.00  0.00           C  
ATOM    357  H4'   A    12      43.419  28.007  76.523  1.00  0.00           H  
ATOM    358  O4'   A    12      41.533  28.745  75.972  1.00  0.00           O  
ATOM    359  C1'   A    12      41.496  29.543  74.794  1.00  0.00           C  
ATOM    360  H1'   A    12      41.401  28.768  74.032  1.00  0.00           H  
ATOM    361  N9    A    12      40.335  30.491  74.822  1.00  0.00           N  
ATOM    362  C8    A    12      39.620  30.956  75.932  1.00  0.00           C  
ATOM    363  H8    A    12      39.820  30.626  76.941  1.00  0.00           H  
ATOM    364  N7    A    12      38.708  31.864  75.625  1.00  0.00           N  
ATOM    365  C5    A    12      38.818  31.932  74.269  1.00  0.00           C  
ATOM    366  C6    A    12      38.194  32.701  73.252  1.00  0.00           C  
ATOM    367  N6    A    12      37.240  33.547  73.423  1.00  0.00           N  
ATOM    368  H61   A    12      36.763  33.921  72.615  1.00  0.00           H  
ATOM    369  H62   A    12      37.004  33.763  74.381  1.00  0.00           H  
ATOM    370  N1    A    12      38.615  32.614  71.959  1.00  0.00           N  
ATOM    371  C2    A    12      39.479  31.698  71.624  1.00  0.00           C  
ATOM    372  H2    A    12      39.754  31.720  70.580  1.00  0.00           H  
ATOM    373  N3    A    12      40.147  30.842  72.412  1.00  0.00           N  
ATOM    374  C4    A    12      39.773  31.085  73.703  1.00  0.00           C  
ATOM    375  C3'   A    12      43.286  30.184  76.117  1.00  0.00           C  
ATOM    376  H3'   A    12      42.680  30.914  76.655  1.00  0.00           H  
ATOM    377  C2'   A    12      42.837  30.237  74.637  1.00  0.00           C  
ATOM    378  H2'   A    12      42.899  31.229  74.189  1.00  0.00           H  
ATOM    379  O2'   A    12      43.688  29.422  73.894  1.00  0.00           O  
ATOM    380 HO2'   A    12      44.529  29.557  74.337  1.00  0.00           H  
ATOM    381  O3'   A    12      44.646  30.308  76.279  1.00  0.00           O  
ATOM    382  P     G    13      45.492  31.666  76.317  1.00  0.00           P  
ATOM    383  OP1   G    13      46.855  31.249  76.568  1.00  0.00           O  
ATOM    384  OP2   G    13      44.865  32.623  77.211  1.00  0.00           O  
ATOM    385  O5'   G    13      45.448  32.267  74.866  1.00  0.00           O  
ATOM    386  C5'   G    13      46.153  31.653  73.760  1.00  0.00           C  
ATOM    387  H5'   G    13      47.187  31.985  73.848  1.00  0.00           H  
ATOM    388 H5''   G    13      46.223  30.565  73.742  1.00  0.00           H  
ATOM    389  C4'   G    13      45.663  32.260  72.438  1.00  0.00           C  
ATOM    390  H4'   G    13      46.204  31.791  71.616  1.00  0.00           H  
ATOM    391  O4'   G    13      44.270  32.083  72.163  1.00  0.00           O  
ATOM    392  C1'   G    13      43.750  33.225  71.658  1.00  0.00           C  
ATOM    393  H1'   G    13      43.229  32.901  70.757  1.00  0.00           H  
ATOM    394  N9    G    13      42.676  33.817  72.458  1.00  0.00           N  
ATOM    395  C8    G    13      42.699  33.934  73.854  1.00  0.00           C  
ATOM    396  H8    G    13      43.421  33.382  74.437  1.00  0.00           H  
ATOM    397  N7    G    13      41.737  34.716  74.395  1.00  0.00           N  
ATOM    398  C5    G    13      41.057  35.166  73.215  1.00  0.00           C  
ATOM    399  C6    G    13      39.867  36.067  73.064  1.00  0.00           C  
ATOM    400  O6    G    13      39.181  36.607  73.950  1.00  0.00           O  
ATOM    401  N1    G    13      39.445  36.096  71.732  1.00  0.00           N  
ATOM    402  H1    G    13      38.677  36.696  71.466  1.00  0.00           H  
ATOM    403  C2    G    13      40.088  35.507  70.721  1.00  0.00           C  
ATOM    404  N2    G    13      39.779  35.861  69.525  1.00  0.00           N  
ATOM    405  H21   G    13      38.934  36.397  69.387  1.00  0.00           H  
ATOM    406  H22   G    13      40.473  35.809  68.793  1.00  0.00           H  
ATOM    407  N3    G    13      41.228  34.786  70.794  1.00  0.00           N  
ATOM    408  C4    G    13      41.711  34.666  72.069  1.00  0.00           C  
ATOM    409  C3'   G    13      45.961  33.688  72.321  1.00  0.00           C  
ATOM    410  H3'   G    13      45.792  34.246  73.242  1.00  0.00           H  
ATOM    411  C2'   G    13      44.870  34.120  71.354  1.00  0.00           C  
ATOM    412  H2'   G    13      44.618  35.177  71.438  1.00  0.00           H  
ATOM    413  O2'   G    13      45.308  33.931  70.006  1.00  0.00           O  
ATOM    414 HO2'   G    13      46.246  34.132  70.047  1.00  0.00           H  
ATOM    415  O3'   G    13      47.253  33.905  71.859  1.00  0.00           O  
ATOM    416  P     U    14      48.316  34.884  72.529  1.00  0.00           P  
ATOM    417  OP1   U    14      49.532  35.001  71.698  1.00  0.00           O  
ATOM    418  OP2   U    14      48.403  34.632  73.936  1.00  0.00           O  
ATOM    419  O5'   U    14      47.521  36.288  72.383  1.00  0.00           O  
ATOM    420  C5'   U    14      47.257  36.765  71.052  1.00  0.00           C  
ATOM    421  H5'   U    14      48.174  37.080  70.554  1.00  0.00           H  
ATOM    422 H5''   U    14      46.915  36.002  70.352  1.00  0.00           H  
ATOM    423  C4'   U    14      46.221  37.909  71.306  1.00  0.00           C  
ATOM    424  H4'   U    14      45.904  38.336  70.355  1.00  0.00           H  
ATOM    425  O4'   U    14      45.120  37.439  72.118  1.00  0.00           O  
ATOM    426  C1'   U    14      44.554  38.538  72.760  1.00  0.00           C  
ATOM    427  H1'   U    14      43.700  38.878  72.173  1.00  0.00           H  
ATOM    428  N1    U    14      44.072  38.108  74.064  1.00  0.00           N  
ATOM    429  C6    U    14      44.781  37.255  74.895  1.00  0.00           C  
ATOM    430  H6    U    14      45.772  36.942  74.601  1.00  0.00           H  
ATOM    431  C5    U    14      44.300  36.815  76.094  1.00  0.00           C  
ATOM    432  H5    U    14      44.900  36.270  76.809  1.00  0.00           H  
ATOM    433  C4    U    14      42.989  37.243  76.526  1.00  0.00           C  
ATOM    434  O4    U    14      42.645  37.003  77.697  1.00  0.00           O  
ATOM    435  N3    U    14      42.333  38.104  75.789  1.00  0.00           N  
ATOM    436  H3    U    14      41.534  38.595  76.164  1.00  0.00           H  
ATOM    437  C2    U    14      42.758  38.539  74.511  1.00  0.00           C  
ATOM    438  O2    U    14      41.891  39.146  73.841  1.00  0.00           O  
ATOM    439  C3'   U    14      46.862  38.975  72.263  1.00  0.00           C  
ATOM    440  H3'   U    14      47.331  38.528  73.140  1.00  0.00           H  
ATOM    441  C2'   U    14      45.603  39.655  72.731  1.00  0.00           C  
ATOM    442  H2'   U    14      45.627  40.090  73.731  1.00  0.00           H  
ATOM    443  O2'   U    14      45.223  40.760  71.836  1.00  0.00           O  
ATOM    444 HO2'   U    14      45.946  41.371  71.676  1.00  0.00           H  
ATOM    445  O3'   U    14      47.669  39.909  71.551  1.00  0.00           O  
ATOM    446  P     G    15      48.740  40.871  72.246  1.00  0.00           P  
ATOM    447  OP1   G    15      49.991  40.862  71.482  1.00  0.00           O  
ATOM    448  OP2   G    15      48.751  40.580  73.692  1.00  0.00           O  
ATOM    449  O5'   G    15      48.002  42.234  71.990  1.00  0.00           O  
ATOM    450  C5'   G    15      48.033  42.943  70.770  1.00  0.00           C  
ATOM    451  H5'   G    15      49.102  43.022  70.571  1.00  0.00           H  
ATOM    452 H5''   G    15      47.365  42.580  69.989  1.00  0.00           H  
ATOM    453  C4'   G    15      47.528  44.345  71.022  1.00  0.00           C  
ATOM    454  H4'   G    15      47.999  44.948  70.246  1.00  0.00           H  
ATOM    455  O4'   G    15      46.150  44.318  70.927  1.00  0.00           O  
ATOM    456  C1'   G    15      45.607  45.280  71.758  1.00  0.00           C  
ATOM    457  H1'   G    15      45.021  46.019  71.212  1.00  0.00           H  
ATOM    458  N9    G    15      44.733  44.792  72.878  1.00  0.00           N  
ATOM    459  C8    G    15      44.953  43.805  73.810  1.00  0.00           C  
ATOM    460  H8    G    15      45.819  43.161  73.770  1.00  0.00           H  
ATOM    461  N7    G    15      43.983  43.702  74.702  1.00  0.00           N  
ATOM    462  C5    G    15      43.105  44.714  74.397  1.00  0.00           C  
ATOM    463  C6    G    15      41.956  45.119  75.044  1.00  0.00           C  
ATOM    464  O6    G    15      41.474  44.752  76.145  1.00  0.00           O  
ATOM    465  N1    G    15      41.224  46.049  74.330  1.00  0.00           N  
ATOM    466  H1    G    15      40.320  46.414  74.592  1.00  0.00           H  
ATOM    467  C2    G    15      41.736  46.652  73.179  1.00  0.00           C  
ATOM    468  N2    G    15      41.028  47.647  72.733  1.00  0.00           N  
ATOM    469  H21   G    15      40.104  47.807  73.109  1.00  0.00           H  
ATOM    470  H22   G    15      41.370  48.201  71.962  1.00  0.00           H  
ATOM    471  N3    G    15      42.873  46.425  72.587  1.00  0.00           N  
ATOM    472  C4    G    15      43.494  45.389  73.210  1.00  0.00           C  
ATOM    473  C3'   G    15      47.940  45.037  72.369  1.00  0.00           C  
ATOM    474  H3'   G    15      47.826  44.345  73.203  1.00  0.00           H  
ATOM    475  C2'   G    15      46.773  46.026  72.385  1.00  0.00           C  
ATOM    476  H2'   G    15      46.497  46.175  73.429  1.00  0.00           H  
ATOM    477  O2'   G    15      46.999  47.262  71.763  1.00  0.00           O  
ATOM    478 HO2'   G    15      47.793  47.594  72.189  1.00  0.00           H  
ATOM    479  O3'   G    15      49.248  45.499  72.378  1.00  0.00           O  
ATOM    480  P     C    16      49.929  46.049  73.683  1.00  0.00           P  
ATOM    481  OP1   C    16      51.325  46.287  73.408  1.00  0.00           O  
ATOM    482  OP2   C    16      49.601  45.156  74.845  1.00  0.00           O  
ATOM    483  O5'   C    16      49.223  47.508  73.972  1.00  0.00           O  
ATOM    484  C5'   C    16      49.752  48.624  73.354  1.00  0.00           C  
ATOM    485  H5'   C    16      50.758  48.758  73.752  1.00  0.00           H  
ATOM    486 H5''   C    16      49.836  48.325  72.309  1.00  0.00           H  
ATOM    487  C4'   C    16      48.928  49.859  73.550  1.00  0.00           C  
ATOM    488  H4'   C    16      49.505  50.646  73.064  1.00  0.00           H  
ATOM    489  O4'   C    16      47.584  49.764  72.973  1.00  0.00           O  
ATOM    490  C1'   C    16      46.770  50.577  73.723  1.00  0.00           C  
ATOM    491  H1'   C    16      46.325  51.290  73.029  1.00  0.00           H  
ATOM    492  N1    C    16      45.695  49.842  74.377  1.00  0.00           N  
ATOM    493  C6    C    16      45.860  48.520  74.737  1.00  0.00           C  
ATOM    494  H6    C    16      46.753  47.921  74.637  1.00  0.00           H  
ATOM    495  C5    C    16      44.858  47.807  75.321  1.00  0.00           C  
ATOM    496  H5    C    16      45.040  46.811  75.696  1.00  0.00           H  
ATOM    497  C4    C    16      43.709  48.557  75.607  1.00  0.00           C  
ATOM    498  N4    C    16      42.820  48.037  76.438  1.00  0.00           N  
ATOM    499  H41   C    16      43.090  47.237  76.993  1.00  0.00           H  
ATOM    500  H42   C    16      41.941  48.521  76.552  1.00  0.00           H  
ATOM    501  N3    C    16      43.425  49.821  75.236  1.00  0.00           N  
ATOM    502  C2    C    16      44.430  50.458  74.639  1.00  0.00           C  
ATOM    503  O2    C    16      44.127  51.596  74.221  1.00  0.00           O  
ATOM    504  C3'   C    16      48.729  50.184  74.981  1.00  0.00           C  
ATOM    505  H3'   C    16      48.523  49.293  75.574  1.00  0.00           H  
ATOM    506  C2'   C    16      47.652  51.240  74.789  1.00  0.00           C  
ATOM    507  H2'   C    16      47.024  51.397  75.666  1.00  0.00           H  
ATOM    508  O2'   C    16      48.172  52.473  74.338  1.00  0.00           O  
ATOM    509 HO2'   C    16      49.038  52.707  74.682  1.00  0.00           H  
ATOM    510  O3'   C    16      49.989  50.702  75.542  1.00  0.00           O  
ATOM    511  P     A    17      50.223  50.926  77.120  1.00  0.00           P  
ATOM    512  OP1   A    17      48.881  51.102  77.682  1.00  0.00           O  
ATOM    513  OP2   A    17      51.149  52.002  77.359  1.00  0.00           O  
ATOM    514  O5'   A    17      50.772  49.500  77.729  1.00  0.00           O  
ATOM    515  C5'   A    17      52.000  48.928  77.283  1.00  0.00           C  
ATOM    516  H5'   A    17      51.729  48.021  76.743  1.00  0.00           H  
ATOM    517 H5''   A    17      52.375  49.624  76.533  1.00  0.00           H  
ATOM    518  C4'   A    17      53.025  48.722  78.427  1.00  0.00           C  
ATOM    519  H4'   A    17      54.010  48.614  77.974  1.00  0.00           H  
ATOM    520  O4'   A    17      53.085  49.861  79.237  1.00  0.00           O  
ATOM    521  C1'   A    17      53.309  49.419  80.564  1.00  0.00           C  
ATOM    522  H1'   A    17      54.185  49.876  81.023  1.00  0.00           H  
ATOM    523  N9    A    17      52.154  49.793  81.364  1.00  0.00           N  
ATOM    524  C8    A    17      51.118  50.677  80.998  1.00  0.00           C  
ATOM    525  H8    A    17      51.143  51.127  80.017  1.00  0.00           H  
ATOM    526  N7    A    17      50.253  50.964  81.904  1.00  0.00           N  
ATOM    527  C5    A    17      50.759  50.260  83.001  1.00  0.00           C  
ATOM    528  C6    A    17      50.402  50.101  84.393  1.00  0.00           C  
ATOM    529  N6    A    17      49.364  50.663  84.944  1.00  0.00           N  
ATOM    530  H61   A    17      48.772  51.226  84.350  1.00  0.00           H  
ATOM    531  H62   A    17      49.285  50.404  85.917  1.00  0.00           H  
ATOM    532  N1    A    17      51.043  49.266  85.264  1.00  0.00           N  
ATOM    533  C2    A    17      52.149  48.679  84.791  1.00  0.00           C  
ATOM    534  H2    A    17      52.711  48.060  85.475  1.00  0.00           H  
ATOM    535  N3    A    17      52.729  48.853  83.590  1.00  0.00           N  
ATOM    536  C4    A    17      51.949  49.633  82.679  1.00  0.00           C  
ATOM    537  C3'   A    17      52.693  47.529  79.372  1.00  0.00           C  
ATOM    538  H3'   A    17      51.620  47.512  79.566  1.00  0.00           H  
ATOM    539  C2'   A    17      53.446  47.913  80.569  1.00  0.00           C  
ATOM    540  H2'   A    17      52.900  47.455  81.394  1.00  0.00           H  
ATOM    541  O2'   A    17      54.833  47.563  80.478  1.00  0.00           O  
ATOM    542 HO2'   A    17      54.873  46.631  80.704  1.00  0.00           H  
ATOM    543  O3'   A    17      53.124  46.210  79.117  1.00  0.00           O  
ATOM    544  P     G    18      52.063  44.924  79.110  1.00  0.00           P  
ATOM    545  OP1   G    18      52.768  43.663  79.058  1.00  0.00           O  
ATOM    546  OP2   G    18      51.033  45.203  78.032  1.00  0.00           O  
ATOM    547  O5'   G    18      51.354  45.034  80.531  1.00  0.00           O  
ATOM    548  C5'   G    18      51.849  44.401  81.688  1.00  0.00           C  
ATOM    549  H5'   G    18      51.763  43.315  81.651  1.00  0.00           H  
ATOM    550 H5''   G    18      52.905  44.662  81.763  1.00  0.00           H  
ATOM    551  C4'   G    18      50.959  44.862  82.818  1.00  0.00           C  
ATOM    552  H4'   G    18      51.330  44.346  83.704  1.00  0.00           H  
ATOM    553  O4'   G    18      50.940  46.298  82.911  1.00  0.00           O  
ATOM    554  C1'   G    18      49.674  46.744  83.424  1.00  0.00           C  
ATOM    555  H1'   G    18      49.658  47.450  84.255  1.00  0.00           H  
ATOM    556  N9    G    18      48.840  47.525  82.467  1.00  0.00           N  
ATOM    557  C8    G    18      48.946  47.611  81.101  1.00  0.00           C  
ATOM    558  H8    G    18      49.586  46.948  80.537  1.00  0.00           H  
ATOM    559  N7    G    18      48.269  48.551  80.528  1.00  0.00           N  
ATOM    560  C5    G    18      47.544  49.075  81.589  1.00  0.00           C  
ATOM    561  C6    G    18      46.645  50.164  81.593  1.00  0.00           C  
ATOM    562  O6    G    18      46.288  50.922  80.650  1.00  0.00           O  
ATOM    563  N1    G    18      45.925  50.225  82.815  1.00  0.00           N  
ATOM    564  H1    G    18      45.088  50.789  82.864  1.00  0.00           H  
ATOM    565  C2    G    18      46.223  49.530  83.933  1.00  0.00           C  
ATOM    566  N2    G    18      45.502  49.795  85.030  1.00  0.00           N  
ATOM    567  H21   G    18      45.469  49.299  85.910  1.00  0.00           H  
ATOM    568  H22   G    18      44.887  50.592  84.957  1.00  0.00           H  
ATOM    569  N3    G    18      47.120  48.466  83.936  1.00  0.00           N  
ATOM    570  C4    G    18      47.785  48.349  82.763  1.00  0.00           C  
ATOM    571  C3'   G    18      49.487  44.518  82.707  1.00  0.00           C  
ATOM    572  H3'   G    18      49.040  44.860  81.774  1.00  0.00           H  
ATOM    573  C2'   G    18      48.895  45.522  83.817  1.00  0.00           C  
ATOM    574  H2'   G    18      47.828  45.644  83.631  1.00  0.00           H  
ATOM    575  O2'   G    18      49.249  45.241  85.157  1.00  0.00           O  
ATOM    576 HO2'   G    18      48.461  45.307  85.700  1.00  0.00           H  
ATOM    577  O3'   G    18      49.315  43.103  82.908  1.00  0.00           O  
ATOM    578  P     C    19      47.935  42.547  82.408  1.00  0.00           P  
ATOM    579  OP1   C    19      47.980  41.100  82.776  1.00  0.00           O  
ATOM    580  OP2   C    19      47.796  43.020  80.944  1.00  0.00           O  
ATOM    581  O5'   C    19      46.776  43.229  83.165  1.00  0.00           O  
ATOM    582  C5'   C    19      46.514  42.939  84.521  1.00  0.00           C  
ATOM    583  H5'   C    19      46.251  41.906  84.746  1.00  0.00           H  
ATOM    584 H5''   C    19      47.429  43.158  85.071  1.00  0.00           H  
ATOM    585  C4'   C    19      45.441  43.804  85.133  1.00  0.00           C  
ATOM    586  H4'   C    19      45.522  43.604  86.202  1.00  0.00           H  
ATOM    587  O4'   C    19      45.706  45.193  84.951  1.00  0.00           O  
ATOM    588  C1'   C    19      44.475  45.825  84.657  1.00  0.00           C  
ATOM    589  H1'   C    19      44.288  46.568  85.433  1.00  0.00           H  
ATOM    590  N1    C    19      44.430  46.406  83.229  1.00  0.00           N  
ATOM    591  C6    C    19      45.311  46.126  82.224  1.00  0.00           C  
ATOM    592  H6    C    19      46.037  45.339  82.370  1.00  0.00           H  
ATOM    593  C5    C    19      45.284  46.695  80.998  1.00  0.00           C  
ATOM    594  H5    C    19      45.996  46.450  80.224  1.00  0.00           H  
ATOM    595  C4    C    19      44.213  47.604  80.817  1.00  0.00           C  
ATOM    596  N4    C    19      44.080  48.086  79.609  1.00  0.00           N  
ATOM    597  H41   C    19      44.935  47.992  79.079  1.00  0.00           H  
ATOM    598  H42   C    19      43.490  48.878  79.395  1.00  0.00           H  
ATOM    599  N3    C    19      43.293  47.870  81.752  1.00  0.00           N  
ATOM    600  C2    C    19      43.395  47.263  82.891  1.00  0.00           C  
ATOM    601  O2    C    19      42.552  47.652  83.684  1.00  0.00           O  
ATOM    602  C3'   C    19      44.047  43.399  84.543  1.00  0.00           C  
ATOM    603  H3'   C    19      44.154  43.206  83.475  1.00  0.00           H  
ATOM    604  C2'   C    19      43.330  44.792  84.831  1.00  0.00           C  
ATOM    605  H2'   C    19      42.531  45.010  84.123  1.00  0.00           H  
ATOM    606  O2'   C    19      42.812  44.797  86.069  1.00  0.00           O  
ATOM    607 HO2'   C    19      42.696  43.908  86.410  1.00  0.00           H  
ATOM    608  O3'   C    19      43.369  42.368  85.231  1.00  0.00           O  
ATOM    609  P     C    20      42.419  41.403  84.534  1.00  0.00           P  
ATOM    610  OP1   C    20      42.092  40.234  85.396  1.00  0.00           O  
ATOM    611  OP2   C    20      43.131  41.120  83.252  1.00  0.00           O  
ATOM    612  O5'   C    20      41.148  42.314  84.307  1.00  0.00           O  
ATOM    613  C5'   C    20      40.266  42.581  85.322  1.00  0.00           C  
ATOM    614  H5'   C    20      39.778  41.626  85.513  1.00  0.00           H  
ATOM    615 H5''   C    20      40.798  42.829  86.240  1.00  0.00           H  
ATOM    616  C4'   C    20      39.315  43.684  85.002  1.00  0.00           C  
ATOM    617  H4'   C    20      38.756  43.980  85.890  1.00  0.00           H  
ATOM    618  O4'   C    20      40.033  44.760  84.409  1.00  0.00           O  
ATOM    619  C1'   C    20      39.133  45.383  83.550  1.00  0.00           C  
ATOM    620  H1'   C    20      38.878  46.329  84.029  1.00  0.00           H  
ATOM    621  N1    C    20      39.720  45.760  82.263  1.00  0.00           N  
ATOM    622  C6    C    20      40.759  45.015  81.728  1.00  0.00           C  
ATOM    623  H6    C    20      41.067  44.133  82.270  1.00  0.00           H  
ATOM    624  C5    C    20      41.308  45.385  80.548  1.00  0.00           C  
ATOM    625  H5    C    20      42.074  44.738  80.149  1.00  0.00           H  
ATOM    626  C4    C    20      40.900  46.563  79.949  1.00  0.00           C  
ATOM    627  N4    C    20      41.390  46.891  78.784  1.00  0.00           N  
ATOM    628  H41   C    20      40.976  47.667  78.288  1.00  0.00           H  
ATOM    629  H42   C    20      42.305  46.560  78.513  1.00  0.00           H  
ATOM    630  N3    C    20      39.874  47.236  80.380  1.00  0.00           N  
ATOM    631  C2    C    20      39.297  46.904  81.557  1.00  0.00           C  
ATOM    632  O2    C    20      38.376  47.618  81.929  1.00  0.00           O  
ATOM    633  C3'   C    20      38.252  43.183  84.054  1.00  0.00           C  
ATOM    634  H3'   C    20      38.603  42.440  83.339  1.00  0.00           H  
ATOM    635  C2'   C    20      37.917  44.495  83.327  1.00  0.00           C  
ATOM    636  H2'   C    20      37.769  44.059  82.339  1.00  0.00           H  
ATOM    637  O2'   C    20      36.863  45.263  83.831  1.00  0.00           O  
ATOM    638 HO2'   C    20      36.084  44.745  83.616  1.00  0.00           H  
ATOM    639  O3'   C    20      37.198  42.693  84.895  1.00  0.00           O  
ATOM    640  P     C    21      35.885  41.965  84.239  1.00  0.00           P  
ATOM    641  OP1   C    21      34.993  41.416  85.309  1.00  0.00           O  
ATOM    642  OP2   C    21      36.309  41.115  83.088  1.00  0.00           O  
ATOM    643  O5'   C    21      34.993  43.188  83.536  1.00  0.00           O  
ATOM    644  C5'   C    21      34.312  43.034  82.280  1.00  0.00           C  
ATOM    645  H5'   C    21      35.067  42.824  81.522  1.00  0.00           H  
ATOM    646 H5''   C    21      33.609  42.211  82.155  1.00  0.00           H  
ATOM    647  C4'   C    21      33.561  44.344  81.995  1.00  0.00           C  
ATOM    648  H4'   C    21      32.808  44.401  82.782  1.00  0.00           H  
ATOM    649  O4'   C    21      34.510  45.467  82.007  1.00  0.00           O  
ATOM    650  C1'   C    21      34.260  46.300  80.879  1.00  0.00           C  
ATOM    651  H1'   C    21      34.278  47.352  81.164  1.00  0.00           H  
ATOM    652  N1    C    21      35.369  46.191  79.864  1.00  0.00           N  
ATOM    653  C6    C    21      36.322  45.217  80.025  1.00  0.00           C  
ATOM    654  H6    C    21      36.279  44.407  80.738  1.00  0.00           H  
ATOM    655  C5    C    21      37.417  45.167  79.201  1.00  0.00           C  
ATOM    656  H5    C    21      38.178  44.436  79.435  1.00  0.00           H  
ATOM    657  C4    C    21      37.439  46.105  78.108  1.00  0.00           C  
ATOM    658  N4    C    21      38.513  46.223  77.331  1.00  0.00           N  
ATOM    659  H41   C    21      39.280  45.569  77.381  1.00  0.00           H  
ATOM    660  H42   C    21      38.433  46.867  76.557  1.00  0.00           H  
ATOM    661  N3    C    21      36.518  46.957  77.896  1.00  0.00           N  
ATOM    662  C2    C    21      35.544  47.081  78.762  1.00  0.00           C  
ATOM    663  O2    C    21      34.727  47.977  78.505  1.00  0.00           O  
ATOM    664  C3'   C    21      33.070  44.353  80.515  1.00  0.00           C  
ATOM    665  H3'   C    21      33.854  43.844  79.955  1.00  0.00           H  
ATOM    666  C2'   C    21      32.932  45.865  80.267  1.00  0.00           C  
ATOM    667  H2'   C    21      32.894  46.075  79.198  1.00  0.00           H  
ATOM    668  O2'   C    21      31.769  46.566  80.817  1.00  0.00           O  
ATOM    669 HO2'   C    21      32.128  47.041  81.570  1.00  0.00           H  
ATOM    670  O3'   C    21      31.835  43.739  80.187  1.00  0.00           O  
ATOM    671  P     G    22      31.648  42.706  78.970  1.00  0.00           P  
ATOM    672  OP1   G    22      30.255  42.206  79.074  1.00  0.00           O  
ATOM    673  OP2   G    22      32.735  41.739  78.948  1.00  0.00           O  
ATOM    674  O5'   G    22      31.778  43.728  77.743  1.00  0.00           O  
ATOM    675  C5'   G    22      30.827  44.711  77.593  1.00  0.00           C  
ATOM    676  H5'   G    22      29.876  44.351  77.200  1.00  0.00           H  
ATOM    677 H5''   G    22      30.599  45.265  78.504  1.00  0.00           H  
ATOM    678  C4'   G    22      31.317  45.789  76.602  1.00  0.00           C  
ATOM    679  H4'   G    22      30.541  46.554  76.584  1.00  0.00           H  
ATOM    680  O4'   G    22      32.558  46.356  76.983  1.00  0.00           O  
ATOM    681  C1'   G    22      33.486  46.306  75.796  1.00  0.00           C  
ATOM    682  H1'   G    22      33.891  47.303  75.623  1.00  0.00           H  
ATOM    683  N9    G    22      34.514  45.326  75.945  1.00  0.00           N  
ATOM    684  C8    G    22      34.652  44.308  76.845  1.00  0.00           C  
ATOM    685  H8    G    22      33.844  44.267  77.561  1.00  0.00           H  
ATOM    686  N7    G    22      35.794  43.614  76.808  1.00  0.00           N  
ATOM    687  C5    G    22      36.356  44.163  75.622  1.00  0.00           C  
ATOM    688  C6    G    22      37.592  43.912  74.985  1.00  0.00           C  
ATOM    689  O6    G    22      38.379  43.042  75.329  1.00  0.00           O  
ATOM    690  N1    G    22      37.753  44.591  73.863  1.00  0.00           N  
ATOM    691  H1    G    22      38.508  44.207  73.313  1.00  0.00           H  
ATOM    692  C2    G    22      36.896  45.482  73.340  1.00  0.00           C  
ATOM    693  N2    G    22      37.339  45.958  72.174  1.00  0.00           N  
ATOM    694  H21   G    22      38.232  45.706  71.775  1.00  0.00           H  
ATOM    695  H22   G    22      36.836  46.691  71.695  1.00  0.00           H  
ATOM    696  N3    G    22      35.807  45.896  73.991  1.00  0.00           N  
ATOM    697  C4    G    22      35.608  45.229  75.149  1.00  0.00           C  
ATOM    698  C3'   G    22      31.462  45.207  75.232  1.00  0.00           C  
ATOM    699  H3'   G    22      31.957  44.247  75.380  1.00  0.00           H  
ATOM    700  C2'   G    22      32.466  46.138  74.667  1.00  0.00           C  
ATOM    701  H2'   G    22      33.047  45.656  73.880  1.00  0.00           H  
ATOM    702  O2'   G    22      31.878  47.399  74.320  1.00  0.00           O  
ATOM    703 HO2'   G    22      31.062  47.309  73.822  1.00  0.00           H  
ATOM    704  O3'   G    22      30.205  45.117  74.554  1.00  0.00           O  
ATOM    705  P     U    23      29.776  43.828  73.737  1.00  0.00           P  
ATOM    706  OP1   U    23      28.474  44.059  73.087  1.00  0.00           O  
ATOM    707  OP2   U    23      29.876  42.654  74.643  1.00  0.00           O  
ATOM    708  O5'   U    23      30.974  43.736  72.607  1.00  0.00           O  
ATOM    709  C5'   U    23      30.917  44.727  71.593  1.00  0.00           C  
ATOM    710  H5'   U    23      30.143  44.552  70.846  1.00  0.00           H  
ATOM    711 H5''   U    23      30.934  45.726  72.028  1.00  0.00           H  
ATOM    712  C4'   U    23      32.198  44.861  70.733  1.00  0.00           C  
ATOM    713  H4'   U    23      32.166  45.811  70.199  1.00  0.00           H  
ATOM    714  O4'   U    23      33.380  44.864  71.475  1.00  0.00           O  
ATOM    715  C1'   U    23      34.449  44.279  70.761  1.00  0.00           C  
ATOM    716  H1'   U    23      35.231  45.021  70.604  1.00  0.00           H  
ATOM    717  N1    U    23      35.137  43.210  71.501  1.00  0.00           N  
ATOM    718  C6    U    23      34.622  42.656  72.628  1.00  0.00           C  
ATOM    719  H6    U    23      33.571  42.782  72.843  1.00  0.00           H  
ATOM    720  C5    U    23      35.366  41.844  73.393  1.00  0.00           C  
ATOM    721  H5    U    23      34.894  41.349  74.229  1.00  0.00           H  
ATOM    722  C4    U    23      36.704  41.506  73.095  1.00  0.00           C  
ATOM    723  O4    U    23      37.387  40.710  73.735  1.00  0.00           O  
ATOM    724  N3    U    23      37.215  42.192  71.995  1.00  0.00           N  
ATOM    725  H3    U    23      38.183  41.990  71.789  1.00  0.00           H  
ATOM    726  C2    U    23      36.493  43.000  71.168  1.00  0.00           C  
ATOM    727  O2    U    23      37.024  43.682  70.258  1.00  0.00           O  
ATOM    728  C3'   U    23      32.415  43.697  69.672  1.00  0.00           C  
ATOM    729  H3'   U    23      32.199  42.765  70.193  1.00  0.00           H  
ATOM    730  C2'   U    23      33.929  43.759  69.421  1.00  0.00           C  
ATOM    731  H2'   U    23      34.411  42.829  69.119  1.00  0.00           H  
ATOM    732  O2'   U    23      34.201  44.683  68.504  1.00  0.00           O  
ATOM    733 HO2'   U    23      33.419  45.188  68.270  1.00  0.00           H  
ATOM    734  O3'   U    23      31.612  43.790  68.490  1.00  0.00           O  
ATOM    735  P     C    24      31.091  42.547  67.754  1.00  0.00           P  
ATOM    736  OP1   C    24      30.649  42.939  66.401  1.00  0.00           O  
ATOM    737  OP2   C    24      30.105  41.980  68.615  1.00  0.00           O  
ATOM    738  O5'   C    24      32.333  41.501  67.638  1.00  0.00           O  
ATOM    739  C5'   C    24      33.186  41.651  66.517  1.00  0.00           C  
ATOM    740  H5'   C    24      32.609  41.548  65.598  1.00  0.00           H  
ATOM    741 H5''   C    24      33.604  42.651  66.632  1.00  0.00           H  
ATOM    742  C4'   C    24      34.461  40.830  66.450  1.00  0.00           C  
ATOM    743  H4'   C    24      35.091  41.126  65.611  1.00  0.00           H  
ATOM    744  O4'   C    24      35.205  40.800  67.681  1.00  0.00           O  
ATOM    745  C1'   C    24      36.030  39.623  67.713  1.00  0.00           C  
ATOM    746  H1'   C    24      37.067  39.891  67.510  1.00  0.00           H  
ATOM    747  N1    C    24      36.019  38.944  69.031  1.00  0.00           N  
ATOM    748  C6    C    24      35.325  39.388  70.098  1.00  0.00           C  
ATOM    749  H6    C    24      34.793  40.315  69.949  1.00  0.00           H  
ATOM    750  C5    C    24      35.436  38.858  71.286  1.00  0.00           C  
ATOM    751  H5    C    24      34.812  39.194  72.101  1.00  0.00           H  
ATOM    752  C4    C    24      36.342  37.833  71.543  1.00  0.00           C  
ATOM    753  N4    C    24      36.602  37.430  72.781  1.00  0.00           N  
ATOM    754  H41   C    24      37.381  36.797  72.889  1.00  0.00           H  
ATOM    755  H42   C    24      36.157  38.017  73.472  1.00  0.00           H  
ATOM    756  N3    C    24      37.148  37.457  70.566  1.00  0.00           N  
ATOM    757  C2    C    24      36.995  37.941  69.305  1.00  0.00           C  
ATOM    758  O2    C    24      37.728  37.495  68.491  1.00  0.00           O  
ATOM    759  C3'   C    24      34.185  39.319  66.204  1.00  0.00           C  
ATOM    760  H3'   C    24      33.585  38.864  66.993  1.00  0.00           H  
ATOM    761  C2'   C    24      35.494  38.748  66.601  1.00  0.00           C  
ATOM    762  H2'   C    24      35.371  37.690  66.832  1.00  0.00           H  
ATOM    763  O2'   C    24      36.482  38.825  65.500  1.00  0.00           O  
ATOM    764 HO2'   C    24      37.112  38.111  65.625  1.00  0.00           H  
ATOM    765  O3'   C    24      33.792  39.069  64.856  1.00  0.00           O  
ATOM    766  P     U    25      33.052  37.764  64.465  1.00  0.00           P  
ATOM    767  OP1   U    25      32.727  37.916  63.034  1.00  0.00           O  
ATOM    768  OP2   U    25      31.929  37.603  65.393  1.00  0.00           O  
ATOM    769  O5'   U    25      34.041  36.486  64.583  1.00  0.00           O  
ATOM    770  C5'   U    25      35.204  36.428  63.756  1.00  0.00           C  
ATOM    771  H5'   U    25      34.691  35.860  62.979  1.00  0.00           H  
ATOM    772 H5''   U    25      35.718  37.248  63.254  1.00  0.00           H  
ATOM    773  C4'   U    25      36.305  35.562  64.285  1.00  0.00           C  
ATOM    774  H4'   U    25      37.084  35.542  63.523  1.00  0.00           H  
ATOM    775  O4'   U    25      36.947  36.011  65.495  1.00  0.00           O  
ATOM    776  C1'   U    25      37.350  34.936  66.305  1.00  0.00           C  
ATOM    777  H1'   U    25      38.385  35.139  66.577  1.00  0.00           H  
ATOM    778  N1    U    25      36.649  34.715  67.587  1.00  0.00           N  
ATOM    779  C6    U    25      35.413  35.329  67.892  1.00  0.00           C  
ATOM    780  H6    U    25      34.802  35.813  67.145  1.00  0.00           H  
ATOM    781  C5    U    25      34.961  35.299  69.174  1.00  0.00           C  
ATOM    782  H5    U    25      34.075  35.858  69.434  1.00  0.00           H  
ATOM    783  C4    U    25      35.598  34.678  70.260  1.00  0.00           C  
ATOM    784  O4    U    25      35.210  34.626  71.427  1.00  0.00           O  
ATOM    785  N3    U    25      36.779  34.045  69.870  1.00  0.00           N  
ATOM    786  H3    U    25      37.294  33.623  70.630  1.00  0.00           H  
ATOM    787  C2    U    25      37.336  33.937  68.580  1.00  0.00           C  
ATOM    788  O2    U    25      38.349  33.293  68.367  1.00  0.00           O  
ATOM    789  C3'   U    25      35.922  34.088  64.542  1.00  0.00           C  
ATOM    790  H3'   U    25      34.988  34.063  65.103  1.00  0.00           H  
ATOM    791  C2'   U    25      37.206  33.750  65.365  1.00  0.00           C  
ATOM    792  H2'   U    25      37.045  32.902  66.031  1.00  0.00           H  
ATOM    793  O2'   U    25      38.472  33.777  64.713  1.00  0.00           O  
ATOM    794 HO2'   U    25      38.353  34.171  63.845  1.00  0.00           H  
ATOM    795  O3'   U    25      35.829  33.191  63.432  1.00  0.00           O  
ATOM    796  P     U    26      35.345  31.672  63.493  1.00  0.00           P  
ATOM    797  OP1   U    26      35.795  30.992  62.272  1.00  0.00           O  
ATOM    798  OP2   U    26      33.880  31.569  63.818  1.00  0.00           O  
ATOM    799  O5'   U    26      36.129  30.939  64.735  1.00  0.00           O  
ATOM    800  C5'   U    26      37.395  30.387  64.500  1.00  0.00           C  
ATOM    801  H5'   U    26      37.195  29.646  63.726  1.00  0.00           H  
ATOM    802 H5''   U    26      38.055  31.161  64.111  1.00  0.00           H  
ATOM    803  C4'   U    26      37.980  29.717  65.721  1.00  0.00           C  
ATOM    804  H4'   U    26      38.973  29.470  65.347  1.00  0.00           H  
ATOM    805  O4'   U    26      38.111  30.597  66.819  1.00  0.00           O  
ATOM    806  C1'   U    26      38.031  29.851  67.947  1.00  0.00           C  
ATOM    807  H1'   U    26      38.934  30.071  68.517  1.00  0.00           H  
ATOM    808  N1    U    26      36.847  30.246  68.820  1.00  0.00           N  
ATOM    809  C6    U    26      35.870  31.084  68.367  1.00  0.00           C  
ATOM    810  H6    U    26      35.878  31.362  67.324  1.00  0.00           H  
ATOM    811  C5    U    26      34.954  31.639  69.164  1.00  0.00           C  
ATOM    812  H5    U    26      34.134  32.236  68.794  1.00  0.00           H  
ATOM    813  C4    U    26      34.993  31.372  70.519  1.00  0.00           C  
ATOM    814  O4    U    26      34.193  31.765  71.356  1.00  0.00           O  
ATOM    815  N3    U    26      36.057  30.639  70.988  1.00  0.00           N  
ATOM    816  H3    U    26      36.075  30.263  71.925  1.00  0.00           H  
ATOM    817  C2    U    26      36.920  29.983  70.206  1.00  0.00           C  
ATOM    818  O2    U    26      37.662  29.062  70.696  1.00  0.00           O  
ATOM    819  C3'   U    26      37.307  28.450  66.187  1.00  0.00           C  
ATOM    820  H3'   U    26      36.244  28.670  66.280  1.00  0.00           H  
ATOM    821  C2'   U    26      37.953  28.356  67.628  1.00  0.00           C  
ATOM    822  H2'   U    26      37.324  27.838  68.353  1.00  0.00           H  
ATOM    823  O2'   U    26      39.222  27.872  67.570  1.00  0.00           O  
ATOM    824 HO2'   U    26      39.571  27.883  66.676  1.00  0.00           H  
ATOM    825  O3'   U    26      37.541  27.334  65.215  1.00  0.00           O  
ATOM    826  P     A    27      36.451  26.279  64.873  1.00  0.00           P  
ATOM    827  OP1   A    27      36.957  25.530  63.690  1.00  0.00           O  
ATOM    828  OP2   A    27      35.203  27.073  64.783  1.00  0.00           O  
ATOM    829  O5'   A    27      36.501  25.412  66.202  1.00  0.00           O  
ATOM    830  C5'   A    27      37.614  24.643  66.591  1.00  0.00           C  
ATOM    831  H5'   A    27      37.729  23.766  65.954  1.00  0.00           H  
ATOM    832 H5''   A    27      38.478  25.290  66.436  1.00  0.00           H  
ATOM    833  C4'   A    27      37.579  24.290  68.079  1.00  0.00           C  
ATOM    834  H4'   A    27      38.434  23.650  68.296  1.00  0.00           H  
ATOM    835  O4'   A    27      37.554  25.370  69.030  1.00  0.00           O  
ATOM    836  C1'   A    27      36.750  24.995  70.184  1.00  0.00           C  
ATOM    837  H1'   A    27      37.325  24.989  71.109  1.00  0.00           H  
ATOM    838  N9    A    27      35.620  25.964  70.360  1.00  0.00           N  
ATOM    839  C8    A    27      35.136  26.845  69.471  1.00  0.00           C  
ATOM    840  H8    A    27      35.422  26.873  68.430  1.00  0.00           H  
ATOM    841  N7    A    27      34.324  27.731  70.007  1.00  0.00           N  
ATOM    842  C5    A    27      34.306  27.425  71.409  1.00  0.00           C  
ATOM    843  C6    A    27      33.717  27.957  72.634  1.00  0.00           C  
ATOM    844  N6    A    27      32.870  28.967  72.761  1.00  0.00           N  
ATOM    845  H61   A    27      32.768  29.374  73.680  1.00  0.00           H  
ATOM    846  H62   A    27      32.513  29.486  71.971  1.00  0.00           H  
ATOM    847  N1    A    27      34.041  27.358  73.772  1.00  0.00           N  
ATOM    848  C2    A    27      34.961  26.382  73.817  1.00  0.00           C  
ATOM    849  H2    A    27      35.174  25.890  74.755  1.00  0.00           H  
ATOM    850  N3    A    27      35.571  25.803  72.785  1.00  0.00           N  
ATOM    851  C4    A    27      35.183  26.368  71.630  1.00  0.00           C  
ATOM    852  C3'   A    27      36.379  23.420  68.400  1.00  0.00           C  
ATOM    853  H3'   A    27      35.500  23.847  67.917  1.00  0.00           H  
ATOM    854  C2'   A    27      36.253  23.590  69.902  1.00  0.00           C  
ATOM    855  H2'   A    27      35.189  23.488  70.116  1.00  0.00           H  
ATOM    856  O2'   A    27      36.941  22.691  70.745  1.00  0.00           O  
ATOM    857 HO2'   A    27      36.187  22.343  71.226  1.00  0.00           H  
ATOM    858  O3'   A    27      36.767  22.048  68.116  1.00  0.00           O  
ATOM    859  P     C    28      35.639  21.007  68.043  1.00  0.00           P  
ATOM    860  OP1   C    28      36.132  19.710  67.507  1.00  0.00           O  
ATOM    861  OP2   C    28      34.496  21.503  67.314  1.00  0.00           O  
ATOM    862  O5'   C    28      35.103  20.718  69.538  1.00  0.00           O  
ATOM    863  C5'   C    28      35.653  19.684  70.294  1.00  0.00           C  
ATOM    864  H5'   C    28      35.345  18.744  69.836  1.00  0.00           H  
ATOM    865 H5''   C    28      36.731  19.759  70.433  1.00  0.00           H  
ATOM    866  C4'   C    28      35.089  19.687  71.716  1.00  0.00           C  
ATOM    867  H4'   C    28      35.658  18.937  72.265  1.00  0.00           H  
ATOM    868  O4'   C    28      35.219  20.913  72.304  1.00  0.00           O  
ATOM    869  C1'   C    28      34.085  21.159  73.134  1.00  0.00           C  
ATOM    870  H1'   C    28      34.405  21.380  74.152  1.00  0.00           H  
ATOM    871  N1    C    28      33.362  22.358  72.711  1.00  0.00           N  
ATOM    872  C6    C    28      33.275  22.722  71.373  1.00  0.00           C  
ATOM    873  H6    C    28      33.646  22.066  70.599  1.00  0.00           H  
ATOM    874  C5    C    28      32.747  23.958  71.087  1.00  0.00           C  
ATOM    875  H5    C    28      32.714  24.187  70.032  1.00  0.00           H  
ATOM    876  C4    C    28      32.115  24.702  72.080  1.00  0.00           C  
ATOM    877  N4    C    28      31.437  25.807  71.930  1.00  0.00           N  
ATOM    878  H41   C    28      31.313  26.164  70.993  1.00  0.00           H  
ATOM    879  H42   C    28      31.119  26.178  72.814  1.00  0.00           H  
ATOM    880  N3    C    28      32.140  24.338  73.347  1.00  0.00           N  
ATOM    881  C2    C    28      32.686  23.177  73.687  1.00  0.00           C  
ATOM    882  O2    C    28      32.766  22.801  74.881  1.00  0.00           O  
ATOM    883  C3'   C    28      33.659  19.260  71.669  1.00  0.00           C  
ATOM    884  H3'   C    28      32.912  19.685  70.999  1.00  0.00           H  
ATOM    885  C2'   C    28      33.263  19.833  73.066  1.00  0.00           C  
ATOM    886  H2'   C    28      32.178  19.930  73.079  1.00  0.00           H  
ATOM    887  O2'   C    28      33.775  19.020  74.036  1.00  0.00           O  
ATOM    888 HO2'   C    28      33.807  18.111  73.727  1.00  0.00           H  
ATOM    889  O3'   C    28      33.648  17.884  71.711  1.00  0.00           O  
ATOM    890  P     A    29      32.209  17.139  71.441  1.00  0.00           P  
ATOM    891  OP1   A    29      32.376  15.706  71.639  1.00  0.00           O  
ATOM    892  OP2   A    29      31.553  17.588  70.174  1.00  0.00           O  
ATOM    893  O5'   A    29      31.252  17.619  72.660  1.00  0.00           O  
ATOM    894  C5'   A    29      31.156  16.971  73.960  1.00  0.00           C  
ATOM    895  H5'   A    29      30.844  15.930  73.883  1.00  0.00           H  
ATOM    896 H5''   A    29      32.138  16.868  74.421  1.00  0.00           H  
ATOM    897  C4'   A    29      30.212  17.748  74.905  1.00  0.00           C  
ATOM    898  H4'   A    29      30.282  17.410  75.939  1.00  0.00           H  
ATOM    899  O4'   A    29      30.468  19.149  74.848  1.00  0.00           O  
ATOM    900  C1'   A    29      29.256  19.852  75.174  1.00  0.00           C  
ATOM    901  H1'   A    29      29.484  20.306  76.139  1.00  0.00           H  
ATOM    902  N9    A    29      29.191  20.972  74.225  1.00  0.00           N  
ATOM    903  C8    A    29      29.711  21.031  72.958  1.00  0.00           C  
ATOM    904  H8    A    29      30.213  20.184  72.513  1.00  0.00           H  
ATOM    905  N7    A    29      29.669  22.240  72.472  1.00  0.00           N  
ATOM    906  C5    A    29      28.960  22.967  73.407  1.00  0.00           C  
ATOM    907  C6    A    29      28.503  24.312  73.601  1.00  0.00           C  
ATOM    908  N6    A    29      28.620  25.156  72.648  1.00  0.00           N  
ATOM    909  H61   A    29      28.967  24.814  71.764  1.00  0.00           H  
ATOM    910  H62   A    29      28.305  26.073  72.933  1.00  0.00           H  
ATOM    911  N1    A    29      27.719  24.663  74.618  1.00  0.00           N  
ATOM    912  C2    A    29      27.543  23.776  75.495  1.00  0.00           C  
ATOM    913  H2    A    29      27.114  24.123  76.423  1.00  0.00           H  
ATOM    914  N3    A    29      27.878  22.513  75.505  1.00  0.00           N  
ATOM    915  C4    A    29      28.602  22.156  74.443  1.00  0.00           C  
ATOM    916  C3'   A    29      28.707  17.653  74.478  1.00  0.00           C  
ATOM    917  H3'   A    29      28.780  17.899  73.418  1.00  0.00           H  
ATOM    918  C2'   A    29      28.126  18.851  75.227  1.00  0.00           C  
ATOM    919  H2'   A    29      27.259  19.129  74.628  1.00  0.00           H  
ATOM    920  O2'   A    29      27.721  18.489  76.551  1.00  0.00           O  
ATOM    921 HO2'   A    29      27.180  19.196  76.912  1.00  0.00           H  
ATOM    922  O3'   A    29      28.171  16.320  74.749  1.00  0.00           O  
ATOM    923  P     C    30      26.981  15.768  73.885  1.00  0.00           P  
ATOM    924  OP1   C    30      26.584  14.474  74.384  1.00  0.00           O  
ATOM    925  OP2   C    30      27.528  15.869  72.474  1.00  0.00           O  
ATOM    926  O5'   C    30      25.804  16.861  73.910  1.00  0.00           O  
ATOM    927  C5'   C    30      24.852  16.886  74.911  1.00  0.00           C  
ATOM    928  H5'   C    30      24.272  15.972  74.781  1.00  0.00           H  
ATOM    929 H5''   C    30      25.298  16.828  75.904  1.00  0.00           H  
ATOM    930  C4'   C    30      23.896  18.104  74.804  1.00  0.00           C  
ATOM    931  H4'   C    30      23.100  18.015  75.543  1.00  0.00           H  
ATOM    932  O4'   C    30      24.596  19.343  75.037  1.00  0.00           O  
ATOM    933  C1'   C    30      23.865  20.349  74.325  1.00  0.00           C  
ATOM    934  H1'   C    30      23.285  20.980  74.999  1.00  0.00           H  
ATOM    935  N1    C    30      24.788  21.187  73.510  1.00  0.00           N  
ATOM    936  C6    C    30      25.821  20.609  72.800  1.00  0.00           C  
ATOM    937  H6    C    30      26.011  19.548  72.871  1.00  0.00           H  
ATOM    938  C5    C    30      26.494  21.321  71.901  1.00  0.00           C  
ATOM    939  H5    C    30      27.347  20.937  71.361  1.00  0.00           H  
ATOM    940  C4    C    30      26.055  22.644  71.689  1.00  0.00           C  
ATOM    941  N4    C    30      26.536  23.370  70.680  1.00  0.00           N  
ATOM    942  H41   C    30      27.120  22.957  69.966  1.00  0.00           H  
ATOM    943  H42   C    30      26.155  24.304  70.624  1.00  0.00           H  
ATOM    944  N3    C    30      25.094  23.234  72.384  1.00  0.00           N  
ATOM    945  C2    C    30      24.376  22.515  73.284  1.00  0.00           C  
ATOM    946  O2    C    30      23.452  23.128  73.904  1.00  0.00           O  
ATOM    947  C3'   C    30      23.272  18.174  73.479  1.00  0.00           C  
ATOM    948  H3'   C    30      24.012  17.902  72.726  1.00  0.00           H  
ATOM    949  C2'   C    30      22.949  19.689  73.396  1.00  0.00           C  
ATOM    950  H2'   C    30      22.984  20.010  72.355  1.00  0.00           H  
ATOM    951  O2'   C    30      21.641  19.879  73.891  1.00  0.00           O  
ATOM    952 HO2'   C    30      21.124  20.402  73.274  1.00  0.00           H  
ATOM    953  O3'   C    30      22.153  17.261  73.314  1.00  0.00           O  
ATOM    954  P     C    31      21.508  17.026  71.914  1.00  0.00           P  
ATOM    955  OP1   C    31      20.304  16.127  72.132  1.00  0.00           O  
ATOM    956  OP2   C    31      22.499  16.582  70.954  1.00  0.00           O  
ATOM    957  O5'   C    31      20.956  18.413  71.358  1.00  0.00           O  
ATOM    958  C5'   C    31      19.613  18.710  71.715  1.00  0.00           C  
ATOM    959  H5'   C    31      18.890  17.996  71.320  1.00  0.00           H  
ATOM    960 H5''   C    31      19.532  18.672  72.801  1.00  0.00           H  
ATOM    961  C4'   C    31      19.247  20.123  71.225  1.00  0.00           C  
ATOM    962  H4'   C    31      18.283  20.483  71.583  1.00  0.00           H  
ATOM    963  O4'   C    31      20.233  21.135  71.567  1.00  0.00           O  
ATOM    964  C1'   C    31      20.043  22.182  70.645  1.00  0.00           C  
ATOM    965  H1'   C    31      19.638  23.029  71.200  1.00  0.00           H  
ATOM    966  N1    C    31      21.320  22.634  70.082  1.00  0.00           N  
ATOM    967  C6    C    31      22.317  21.722  69.967  1.00  0.00           C  
ATOM    968  H6    C    31      22.161  20.786  70.484  1.00  0.00           H  
ATOM    969  C5    C    31      23.440  22.021  69.248  1.00  0.00           C  
ATOM    970  H5    C    31      24.301  21.369  69.251  1.00  0.00           H  
ATOM    971  C4    C    31      23.545  23.413  68.786  1.00  0.00           C  
ATOM    972  N4    C    31      24.559  23.734  68.019  1.00  0.00           N  
ATOM    973  H41   C    31      24.698  24.691  67.730  1.00  0.00           H  
ATOM    974  H42   C    31      25.255  23.030  67.816  1.00  0.00           H  
ATOM    975  N3    C    31      22.627  24.273  68.945  1.00  0.00           N  
ATOM    976  C2    C    31      21.523  23.917  69.618  1.00  0.00           C  
ATOM    977  O2    C    31      20.598  24.709  69.575  1.00  0.00           O  
ATOM    978  C3'   C    31      19.169  20.193  69.708  1.00  0.00           C  
ATOM    979  H3'   C    31      20.085  19.735  69.334  1.00  0.00           H  
ATOM    980  C2'   C    31      19.138  21.720  69.508  1.00  0.00           C  
ATOM    981  H2'   C    31      19.565  22.025  68.553  1.00  0.00           H  
ATOM    982  O2'   C    31      17.846  22.265  69.625  1.00  0.00           O  
ATOM    983 HO2'   C    31      17.727  22.833  68.860  1.00  0.00           H  
ATOM    984  O3'   C    31      18.049  19.542  69.187  1.00  0.00           O  
ATOM    985  P     G    32      17.957  19.230  67.652  1.00  0.00           P  
ATOM    986  OP1   G    32      16.658  18.511  67.519  1.00  0.00           O  
ATOM    987  OP2   G    32      19.236  18.640  67.272  1.00  0.00           O  
ATOM    988  O5'   G    32      17.745  20.601  66.930  1.00  0.00           O  
ATOM    989  C5'   G    32      16.476  21.210  66.970  1.00  0.00           C  
ATOM    990  H5'   G    32      15.747  20.713  66.329  1.00  0.00           H  
ATOM    991 H5''   G    32      16.107  21.264  67.994  1.00  0.00           H  
ATOM    992  C4'   G    32      16.556  22.635  66.430  1.00  0.00           C  
ATOM    993  H4'   G    32      15.651  23.201  66.653  1.00  0.00           H  
ATOM    994  O4'   G    32      17.635  23.444  66.931  1.00  0.00           O  
ATOM    995  C1'   G    32      18.133  24.379  65.977  1.00  0.00           C  
ATOM    996  H1'   G    32      18.025  25.414  66.301  1.00  0.00           H  
ATOM    997  N9    G    32      19.533  24.103  65.697  1.00  0.00           N  
ATOM    998  C8    G    32      20.258  22.931  65.926  1.00  0.00           C  
ATOM    999  H8    G    32      19.969  22.067  66.507  1.00  0.00           H  
ATOM   1000  N7    G    32      21.484  23.051  65.564  1.00  0.00           N  
ATOM   1001  C5    G    32      21.686  24.319  65.009  1.00  0.00           C  
ATOM   1002  C6    G    32      22.761  24.921  64.355  1.00  0.00           C  
ATOM   1003  O6    G    32      23.912  24.636  64.178  1.00  0.00           O  
ATOM   1004  N1    G    32      22.420  26.212  63.960  1.00  0.00           N  
ATOM   1005  H1    G    32      23.123  26.654  63.385  1.00  0.00           H  
ATOM   1006  C2    G    32      21.177  26.806  64.106  1.00  0.00           C  
ATOM   1007  N2    G    32      21.022  28.018  63.627  1.00  0.00           N  
ATOM   1008  H21   G    32      20.225  28.529  63.978  1.00  0.00           H  
ATOM   1009  H22   G    32      21.780  28.602  63.304  1.00  0.00           H  
ATOM   1010  N3    G    32      20.143  26.267  64.652  1.00  0.00           N  
ATOM   1011  C4    G    32      20.442  24.962  65.079  1.00  0.00           C  
ATOM   1012  C3'   G    32      16.820  22.642  64.975  1.00  0.00           C  
ATOM   1013  H3'   G    32      17.632  21.935  64.809  1.00  0.00           H  
ATOM   1014  C2'   G    32      17.343  24.057  64.660  1.00  0.00           C  
ATOM   1015  H2'   G    32      17.960  24.089  63.762  1.00  0.00           H  
ATOM   1016  O2'   G    32      16.218  24.893  64.610  1.00  0.00           O  
ATOM   1017 HO2'   G    32      15.520  24.236  64.651  1.00  0.00           H  
ATOM   1018  O3'   G    32      15.797  22.344  64.002  1.00  0.00           O  
ATOM   1019  P     U    33      16.175  21.807  62.533  1.00  0.00           P  
ATOM   1020  OP1   U    33      14.887  21.642  61.831  1.00  0.00           O  
ATOM   1021  OP2   U    33      17.013  20.556  62.709  1.00  0.00           O  
ATOM   1022  O5'   U    33      16.994  22.933  61.810  1.00  0.00           O  
ATOM   1023  C5'   U    33      16.357  24.097  61.337  1.00  0.00           C  
ATOM   1024  H5'   U    33      15.740  23.798  60.490  1.00  0.00           H  
ATOM   1025 H5''   U    33      15.800  24.616  62.118  1.00  0.00           H  
ATOM   1026  C4'   U    33      17.405  25.075  60.884  1.00  0.00           C  
ATOM   1027  H4'   U    33      17.003  26.088  60.874  1.00  0.00           H  
ATOM   1028  O4'   U    33      18.500  25.124  61.706  1.00  0.00           O  
ATOM   1029  C1'   U    33      19.661  25.439  60.999  1.00  0.00           C  
ATOM   1030  H1'   U    33      20.127  26.377  61.303  1.00  0.00           H  
ATOM   1031  N1    U    33      20.703  24.348  61.155  1.00  0.00           N  
ATOM   1032  C6    U    33      20.523  23.121  61.835  1.00  0.00           C  
ATOM   1033  H6    U    33      19.520  22.951  62.198  1.00  0.00           H  
ATOM   1034  C5    U    33      21.523  22.292  62.018  1.00  0.00           C  
ATOM   1035  H5    U    33      21.391  21.372  62.569  1.00  0.00           H  
ATOM   1036  C4    U    33      22.853  22.617  61.667  1.00  0.00           C  
ATOM   1037  O4    U    33      23.882  22.057  62.020  1.00  0.00           O  
ATOM   1038  N3    U    33      23.024  23.784  60.937  1.00  0.00           N  
ATOM   1039  H3    U    33      23.889  24.170  60.586  1.00  0.00           H  
ATOM   1040  C2    U    33      22.017  24.706  60.737  1.00  0.00           C  
ATOM   1041  O2    U    33      22.332  25.763  60.234  1.00  0.00           O  
ATOM   1042  C3'   U    33      17.947  24.680  59.470  1.00  0.00           C  
ATOM   1043  H3'   U    33      18.241  23.633  59.550  1.00  0.00           H  
ATOM   1044  C2'   U    33      19.309  25.439  59.499  1.00  0.00           C  
ATOM   1045  H2'   U    33      20.047  24.890  58.913  1.00  0.00           H  
ATOM   1046  O2'   U    33      19.195  26.791  59.003  1.00  0.00           O  
ATOM   1047 HO2'   U    33      18.670  26.868  58.203  1.00  0.00           H  
ATOM   1048  O3'   U    33      17.219  24.906  58.258  1.00  0.00           O  
ATOM   1049  P     G    34      17.758  24.304  56.846  1.00  0.00           P  
ATOM   1050  OP1   G    34      16.639  24.010  55.866  1.00  0.00           O  
ATOM   1051  OP2   G    34      18.747  23.156  57.133  1.00  0.00           O  
ATOM   1052  O5'   G    34      18.592  25.543  56.247  1.00  0.00           O  
ATOM   1053  C5'   G    34      17.969  26.728  55.898  1.00  0.00           C  
ATOM   1054  H5'   G    34      17.217  26.400  55.179  1.00  0.00           H  
ATOM   1055 H5''   G    34      17.483  27.111  56.795  1.00  0.00           H  
ATOM   1056  C4'   G    34      18.835  27.823  55.371  1.00  0.00           C  
ATOM   1057  H4'   G    34      18.203  28.679  55.136  1.00  0.00           H  
ATOM   1058  O4'   G    34      19.842  28.214  56.286  1.00  0.00           O  
ATOM   1059  C1'   G    34      20.974  28.518  55.498  1.00  0.00           C  
ATOM   1060  H1'   G    34      21.339  29.519  55.728  1.00  0.00           H  
ATOM   1061  N9    G    34      21.998  27.483  55.769  1.00  0.00           N  
ATOM   1062  C8    G    34      21.891  26.351  56.582  1.00  0.00           C  
ATOM   1063  H8    G    34      20.938  26.180  57.061  1.00  0.00           H  
ATOM   1064  N7    G    34      22.918  25.495  56.436  1.00  0.00           N  
ATOM   1065  C5    G    34      23.849  26.251  55.693  1.00  0.00           C  
ATOM   1066  C6    G    34      25.158  25.918  55.257  1.00  0.00           C  
ATOM   1067  O6    G    34      25.887  24.946  55.547  1.00  0.00           O  
ATOM   1068  N1    G    34      25.850  26.864  54.448  1.00  0.00           N  
ATOM   1069  H1    G    34      26.782  26.715  54.091  1.00  0.00           H  
ATOM   1070  C2    G    34      25.182  27.959  54.036  1.00  0.00           C  
ATOM   1071  N2    G    34      25.883  28.788  53.230  1.00  0.00           N  
ATOM   1072  H21   G    34      25.360  29.462  52.690  1.00  0.00           H  
ATOM   1073  H22   G    34      26.791  28.535  52.867  1.00  0.00           H  
ATOM   1074  N3    G    34      23.947  28.341  54.406  1.00  0.00           N  
ATOM   1075  C4    G    34      23.306  27.443  55.205  1.00  0.00           C  
ATOM   1076  C3'   G    34      19.472  27.423  54.076  1.00  0.00           C  
ATOM   1077  H3'   G    34      19.919  26.437  54.196  1.00  0.00           H  
ATOM   1078  C2'   G    34      20.596  28.502  54.065  1.00  0.00           C  
ATOM   1079  H2'   G    34      21.390  28.209  53.377  1.00  0.00           H  
ATOM   1080  O2'   G    34      20.149  29.804  53.868  1.00  0.00           O  
ATOM   1081 HO2'   G    34      19.702  29.824  53.019  1.00  0.00           H  
ATOM   1082  O3'   G    34      18.714  27.491  52.968  1.00  0.00           O  
ATOM   1083  P     C    35      19.023  26.598  51.760  1.00  0.00           P  
ATOM   1084  OP1   C    35      17.965  26.898  50.770  1.00  0.00           O  
ATOM   1085  OP2   C    35      19.181  25.226  52.241  1.00  0.00           O  
ATOM   1086  O5'   C    35      20.333  27.051  51.127  1.00  0.00           O  
ATOM   1087  C5'   C    35      20.556  28.353  50.520  1.00  0.00           C  
ATOM   1088  H5'   C    35      19.722  28.502  49.835  1.00  0.00           H  
ATOM   1089 H5''   C    35      20.550  29.187  51.222  1.00  0.00           H  
ATOM   1090  C4'   C    35      21.865  28.542  49.856  1.00  0.00           C  
ATOM   1091  H4'   C    35      22.054  29.505  49.382  1.00  0.00           H  
ATOM   1092  O4'   C    35      22.866  28.259  50.825  1.00  0.00           O  
ATOM   1093  C1'   C    35      24.054  27.691  50.171  1.00  0.00           C  
ATOM   1094  H1'   C    35      24.923  28.346  50.233  1.00  0.00           H  
ATOM   1095  N1    C    35      24.434  26.378  50.771  1.00  0.00           N  
ATOM   1096  C6    C    35      23.459  25.766  51.618  1.00  0.00           C  
ATOM   1097  H6    C    35      22.455  26.147  51.730  1.00  0.00           H  
ATOM   1098  C5    C    35      23.811  24.785  52.447  1.00  0.00           C  
ATOM   1099  H5    C    35      23.102  24.268  53.077  1.00  0.00           H  
ATOM   1100  C4    C    35      25.127  24.268  52.303  1.00  0.00           C  
ATOM   1101  N4    C    35      25.448  23.155  52.917  1.00  0.00           N  
ATOM   1102  H41   C    35      24.734  22.758  53.512  1.00  0.00           H  
ATOM   1103  H42   C    35      26.443  23.019  53.021  1.00  0.00           H  
ATOM   1104  N3    C    35      26.013  24.790  51.420  1.00  0.00           N  
ATOM   1105  C2    C    35      25.743  25.817  50.681  1.00  0.00           C  
ATOM   1106  O2    C    35      26.621  26.266  49.962  1.00  0.00           O  
ATOM   1107  C3'   C    35      22.144  27.485  48.765  1.00  0.00           C  
ATOM   1108  H3'   C    35      21.848  26.517  49.169  1.00  0.00           H  
ATOM   1109  C2'   C    35      23.637  27.517  48.747  1.00  0.00           C  
ATOM   1110  H2'   C    35      24.087  26.615  48.332  1.00  0.00           H  
ATOM   1111  O2'   C    35      24.048  28.630  48.046  1.00  0.00           O  
ATOM   1112 HO2'   C    35      24.660  28.232  47.422  1.00  0.00           H  
ATOM   1113  O3'   C    35      21.549  27.683  47.480  1.00  0.00           O  
ATOM   1114  P     G    36      21.573  26.601  46.316  1.00  0.00           P  
ATOM   1115  OP1   G    36      20.674  26.991  45.224  1.00  0.00           O  
ATOM   1116  OP2   G    36      21.292  25.285  46.944  1.00  0.00           O  
ATOM   1117  O5'   G    36      23.023  26.531  45.845  1.00  0.00           O  
ATOM   1118  C5'   G    36      23.600  27.577  45.118  1.00  0.00           C  
ATOM   1119  H5'   G    36      23.159  27.479  44.126  1.00  0.00           H  
ATOM   1120 H5''   G    36      23.317  28.547  45.525  1.00  0.00           H  
ATOM   1121  C4'   G    36      25.113  27.450  45.111  1.00  0.00           C  
ATOM   1122  H4'   G    36      25.653  28.296  44.687  1.00  0.00           H  
ATOM   1123  O4'   G    36      25.643  27.248  46.438  1.00  0.00           O  
ATOM   1124  C1'   G    36      26.668  26.283  46.271  1.00  0.00           C  
ATOM   1125  H1'   G    36      27.594  26.653  46.711  1.00  0.00           H  
ATOM   1126  N9    G    36      26.330  24.985  46.938  1.00  0.00           N  
ATOM   1127  C8    G    36      25.105  24.467  47.330  1.00  0.00           C  
ATOM   1128  H8    G    36      24.180  24.895  46.976  1.00  0.00           H  
ATOM   1129  N7    G    36      25.199  23.492  48.215  1.00  0.00           N  
ATOM   1130  C5    G    36      26.576  23.338  48.396  1.00  0.00           C  
ATOM   1131  C6    G    36      27.271  22.390  49.208  1.00  0.00           C  
ATOM   1132  O6    G    36      26.839  21.585  50.006  1.00  0.00           O  
ATOM   1133  N1    G    36      28.605  22.401  49.039  1.00  0.00           N  
ATOM   1134  H1    G    36      29.169  21.690  49.483  1.00  0.00           H  
ATOM   1135  C2    G    36      29.220  23.190  48.192  1.00  0.00           C  
ATOM   1136  N2    G    36      30.521  23.032  48.005  1.00  0.00           N  
ATOM   1137  H21   G    36      30.947  22.222  48.431  1.00  0.00           H  
ATOM   1138  H22   G    36      31.144  23.532  47.386  1.00  0.00           H  
ATOM   1139  N3    G    36      28.653  24.179  47.515  1.00  0.00           N  
ATOM   1140  C4    G    36      27.273  24.257  47.672  1.00  0.00           C  
ATOM   1141  C3'   G    36      25.479  26.225  44.184  1.00  0.00           C  
ATOM   1142  H3'   G    36      24.825  25.399  44.464  1.00  0.00           H  
ATOM   1143  C2'   G    36      26.888  26.057  44.769  1.00  0.00           C  
ATOM   1144  H2'   G    36      27.365  25.122  44.477  1.00  0.00           H  
ATOM   1145  O2'   G    36      27.733  27.186  44.326  1.00  0.00           O  
ATOM   1146 HO2'   G    36      27.679  27.394  43.391  1.00  0.00           H  
ATOM   1147  O3'   G    36      25.579  26.491  42.803  1.00  0.00           O  
ATOM   1148  P     G    37      25.688  25.316  41.796  1.00  0.00           P  
ATOM   1149  OP1   G    37      25.988  25.947  40.460  1.00  0.00           O  
ATOM   1150  OP2   G    37      24.488  24.495  41.842  1.00  0.00           O  
ATOM   1151  O5'   G    37      26.861  24.356  42.223  1.00  0.00           O  
ATOM   1152  C5'   G    37      28.178  24.585  41.901  1.00  0.00           C  
ATOM   1153  H5'   G    37      28.319  24.406  40.835  1.00  0.00           H  
ATOM   1154 H5''   G    37      28.565  25.559  42.200  1.00  0.00           H  
ATOM   1155  C4'   G    37      29.166  23.624  42.591  1.00  0.00           C  
ATOM   1156  H4'   G    37      30.095  24.141  42.349  1.00  0.00           H  
ATOM   1157  O4'   G    37      29.036  23.474  44.006  1.00  0.00           O  
ATOM   1158  C1'   G    37      29.750  22.274  44.315  1.00  0.00           C  
ATOM   1159  H1'   G    37      30.624  22.575  44.893  1.00  0.00           H  
ATOM   1160  N9    G    37      28.855  21.410  45.065  1.00  0.00           N  
ATOM   1161  C8    G    37      27.543  21.533  45.177  1.00  0.00           C  
ATOM   1162  H8    G    37      27.003  22.298  44.638  1.00  0.00           H  
ATOM   1163  N7    G    37      27.031  20.731  46.057  1.00  0.00           N  
ATOM   1164  C5    G    37      28.079  19.969  46.455  1.00  0.00           C  
ATOM   1165  C6    G    37      28.150  18.917  47.396  1.00  0.00           C  
ATOM   1166  O6    G    37      27.274  18.384  48.079  1.00  0.00           O  
ATOM   1167  N1    G    37      29.432  18.396  47.464  1.00  0.00           N  
ATOM   1168  H1    G    37      29.510  17.416  47.694  1.00  0.00           H  
ATOM   1169  C2    G    37      30.567  18.943  46.891  1.00  0.00           C  
ATOM   1170  N2    G    37      31.676  18.243  46.800  1.00  0.00           N  
ATOM   1171  H21   G    37      31.597  17.277  47.084  1.00  0.00           H  
ATOM   1172  H22   G    37      32.400  18.712  46.274  1.00  0.00           H  
ATOM   1173  N3    G    37      30.495  19.960  46.047  1.00  0.00           N  
ATOM   1174  C4    G    37      29.199  20.371  45.825  1.00  0.00           C  
ATOM   1175  C3'   G    37      29.207  22.181  42.030  1.00  0.00           C  
ATOM   1176  H3'   G    37      28.311  21.620  42.294  1.00  0.00           H  
ATOM   1177  C2'   G    37      30.166  21.499  43.035  1.00  0.00           C  
ATOM   1178  H2'   G    37      29.920  20.438  43.044  1.00  0.00           H  
ATOM   1179  O2'   G    37      31.533  21.764  42.670  1.00  0.00           O  
ATOM   1180 HO2'   G    37      31.574  22.603  42.206  1.00  0.00           H  
ATOM   1181  O3'   G    37      29.625  22.045  40.745  1.00  0.00           O  
ATOM   1182  P     C    38      29.266  20.705  39.929  1.00  0.00           P  
ATOM   1183  OP1   C    38      29.775  20.755  38.573  1.00  0.00           O  
ATOM   1184  OP2   C    38      27.794  20.602  40.048  1.00  0.00           O  
ATOM   1185  O5'   C    38      29.956  19.400  40.516  1.00  0.00           O  
ATOM   1186  C5'   C    38      31.391  19.206  40.591  1.00  0.00           C  
ATOM   1187  H5'   C    38      31.867  18.965  39.641  1.00  0.00           H  
ATOM   1188 H5''   C    38      31.982  20.076  40.879  1.00  0.00           H  
ATOM   1189  C4'   C    38      31.611  17.965  41.451  1.00  0.00           C  
ATOM   1190  H4'   C    38      32.689  17.892  41.306  1.00  0.00           H  
ATOM   1191  O4'   C    38      31.266  18.070  42.831  1.00  0.00           O  
ATOM   1192  C1'   C    38      30.870  16.855  43.311  1.00  0.00           C  
ATOM   1193  H1'   C    38      31.492  16.495  44.130  1.00  0.00           H  
ATOM   1194  N1    C    38      29.462  16.921  43.770  1.00  0.00           N  
ATOM   1195  C6    C    38      28.624  17.984  43.418  1.00  0.00           C  
ATOM   1196  H6    C    38      28.934  18.756  42.729  1.00  0.00           H  
ATOM   1197  C5    C    38      27.353  18.002  44.025  1.00  0.00           C  
ATOM   1198  H5    C    38      26.639  18.773  43.777  1.00  0.00           H  
ATOM   1199  C4    C    38      27.052  17.007  44.936  1.00  0.00           C  
ATOM   1200  N4    C    38      25.886  16.911  45.390  1.00  0.00           N  
ATOM   1201  H41   C    38      25.794  16.337  46.216  1.00  0.00           H  
ATOM   1202  H42   C    38      25.183  17.581  45.113  1.00  0.00           H  
ATOM   1203  N3    C    38      27.912  16.152  45.367  1.00  0.00           N  
ATOM   1204  C2    C    38      29.119  16.029  44.785  1.00  0.00           C  
ATOM   1205  O2    C    38      29.818  15.073  45.129  1.00  0.00           O  
ATOM   1206  C3'   C    38      30.927  16.692  40.924  1.00  0.00           C  
ATOM   1207  H3'   C    38      29.853  16.877  40.905  1.00  0.00           H  
ATOM   1208  C2'   C    38      31.259  15.849  42.184  1.00  0.00           C  
ATOM   1209  H2'   C    38      30.621  14.966  42.164  1.00  0.00           H  
ATOM   1210  O2'   C    38      32.610  15.446  42.275  1.00  0.00           O  
ATOM   1211 HO2'   C    38      32.884  15.095  41.425  1.00  0.00           H  
ATOM   1212  O3'   C    38      31.401  16.121  39.789  1.00  0.00           O  
ATOM   1213  P     A    39      30.375  15.251  38.964  1.00  0.00           P  
ATOM   1214  OP1   A    39      31.087  14.806  37.782  1.00  0.00           O  
ATOM   1215  OP2   A    39      29.208  16.080  38.677  1.00  0.00           O  
ATOM   1216  O5'   A    39      30.009  14.042  39.977  1.00  0.00           O  
ATOM   1217  C5'   A    39      30.784  12.799  40.081  1.00  0.00           C  
ATOM   1218  H5'   A    39      30.881  12.429  39.061  1.00  0.00           H  
ATOM   1219 H5''   A    39      31.757  13.063  40.495  1.00  0.00           H  
ATOM   1220  C4'   A    39      30.139  11.681  40.830  1.00  0.00           C  
ATOM   1221  H4'   A    39      30.828  10.846  40.955  1.00  0.00           H  
ATOM   1222  O4'   A    39      29.779  12.147  42.073  1.00  0.00           O  
ATOM   1223  C1'   A    39      28.598  11.489  42.407  1.00  0.00           C  
ATOM   1224  H1'   A    39      28.802  10.971  43.345  1.00  0.00           H  
ATOM   1225  N9    A    39      27.458  12.496  42.614  1.00  0.00           N  
ATOM   1226  C8    A    39      27.359  13.821  42.326  1.00  0.00           C  
ATOM   1227  H8    A    39      28.198  14.366  41.918  1.00  0.00           H  
ATOM   1228  N7    A    39      26.262  14.401  42.637  1.00  0.00           N  
ATOM   1229  C5    A    39      25.514  13.390  43.262  1.00  0.00           C  
ATOM   1230  C6    A    39      24.368  13.274  44.042  1.00  0.00           C  
ATOM   1231  N6    A    39      23.612  14.336  44.250  1.00  0.00           N  
ATOM   1232  H61   A    39      24.008  15.217  43.956  1.00  0.00           H  
ATOM   1233  H62   A    39      22.707  14.115  44.640  1.00  0.00           H  
ATOM   1234  N1    A    39      23.856  12.077  44.446  1.00  0.00           N  
ATOM   1235  C2    A    39      24.549  11.013  44.151  1.00  0.00           C  
ATOM   1236  H2    A    39      24.160  10.102  44.581  1.00  0.00           H  
ATOM   1237  N3    A    39      25.735  10.971  43.546  1.00  0.00           N  
ATOM   1238  C4    A    39      26.231  12.228  43.155  1.00  0.00           C  
ATOM   1239  C3'   A    39      28.899  11.140  40.072  1.00  0.00           C  
ATOM   1240  H3'   A    39      28.391  12.013  39.662  1.00  0.00           H  
ATOM   1241  C2'   A    39      28.229  10.526  41.274  1.00  0.00           C  
ATOM   1242  H2'   A    39      27.167  10.444  41.042  1.00  0.00           H  
ATOM   1243  O2'   A    39      28.781   9.286  41.690  1.00  0.00           O  
ATOM   1244 HO2'   A    39      28.286   8.832  42.376  1.00  0.00           H  
ATOM   1245  O3'   A    39      29.178  10.241  38.961  1.00  0.00           O  
ATOM   1246  P     C    40      28.047   9.834  37.953  1.00  0.00           P  
ATOM   1247  OP1   C    40      28.636   8.612  37.308  1.00  0.00           O  
ATOM   1248  OP2   C    40      27.730  11.006  37.091  1.00  0.00           O  
ATOM   1249  O5'   C    40      26.718   9.438  38.702  1.00  0.00           O  
ATOM   1250  C5'   C    40      26.624   8.219  39.411  1.00  0.00           C  
ATOM   1251  H5'   C    40      26.800   7.381  38.736  1.00  0.00           H  
ATOM   1252 H5''   C    40      27.272   8.252  40.287  1.00  0.00           H  
ATOM   1253  C4'   C    40      25.238   8.009  39.995  1.00  0.00           C  
ATOM   1254  H4'   C    40      25.198   7.006  40.421  1.00  0.00           H  
ATOM   1255  O4'   C    40      24.916   9.041  40.848  1.00  0.00           O  
ATOM   1256  C1'   C    40      23.532   9.320  40.889  1.00  0.00           C  
ATOM   1257  H1'   C    40      23.043   9.136  41.846  1.00  0.00           H  
ATOM   1258  N1    C    40      23.291  10.734  40.667  1.00  0.00           N  
ATOM   1259  C6    C    40      24.279  11.589  40.356  1.00  0.00           C  
ATOM   1260  H6    C    40      25.245  11.205  40.066  1.00  0.00           H  
ATOM   1261  C5    C    40      24.057  12.944  40.411  1.00  0.00           C  
ATOM   1262  H5    C    40      24.871  13.606  40.154  1.00  0.00           H  
ATOM   1263  C4    C    40      22.740  13.424  40.761  1.00  0.00           C  
ATOM   1264  N4    C    40      22.384  14.652  40.758  1.00  0.00           N  
ATOM   1265  H41   C    40      23.041  15.401  40.593  1.00  0.00           H  
ATOM   1266  H42   C    40      21.427  14.960  40.858  1.00  0.00           H  
ATOM   1267  N3    C    40      21.786  12.560  40.925  1.00  0.00           N  
ATOM   1268  C2    C    40      22.066  11.262  40.913  1.00  0.00           C  
ATOM   1269  O2    C    40      21.146  10.470  41.261  1.00  0.00           O  
ATOM   1270  C3'   C    40      24.110   8.247  38.933  1.00  0.00           C  
ATOM   1271  H3'   C    40      24.350   9.154  38.378  1.00  0.00           H  
ATOM   1272  C2'   C    40      22.872   8.483  39.826  1.00  0.00           C  
ATOM   1273  H2'   C    40      22.065   8.981  39.288  1.00  0.00           H  
ATOM   1274  O2'   C    40      22.330   7.344  40.487  1.00  0.00           O  
ATOM   1275 HO2'   C    40      21.390   7.507  40.598  1.00  0.00           H  
ATOM   1276  O3'   C    40      23.972   7.183  38.006  1.00  0.00           O  
ATOM   1277  P     A    41      23.480   7.488  36.542  1.00  0.00           P  
ATOM   1278  OP1   A    41      23.580   6.254  35.648  1.00  0.00           O  
ATOM   1279  OP2   A    41      24.239   8.723  36.105  1.00  0.00           O  
ATOM   1280  O5'   A    41      21.903   7.729  36.727  1.00  0.00           O  
ATOM   1281  C5'   A    41      20.943   6.736  36.906  1.00  0.00           C  
ATOM   1282  H5'   A    41      20.889   6.133  36.000  1.00  0.00           H  
ATOM   1283 H5''   A    41      21.354   6.116  37.703  1.00  0.00           H  
ATOM   1284  C4'   A    41      19.601   7.315  37.232  1.00  0.00           C  
ATOM   1285  H4'   A    41      18.942   6.495  37.517  1.00  0.00           H  
ATOM   1286  O4'   A    41      19.637   8.186  38.392  1.00  0.00           O  
ATOM   1287  C1'   A    41      18.661   9.202  38.144  1.00  0.00           C  
ATOM   1288  H1'   A    41      17.895   9.188  38.919  1.00  0.00           H  
ATOM   1289  N9    A    41      19.426  10.503  38.109  1.00  0.00           N  
ATOM   1290  C8    A    41      20.709  10.860  37.812  1.00  0.00           C  
ATOM   1291  H8    A    41      21.449  10.102  37.599  1.00  0.00           H  
ATOM   1292  N7    A    41      20.904  12.142  37.689  1.00  0.00           N  
ATOM   1293  C5    A    41      19.638  12.729  37.940  1.00  0.00           C  
ATOM   1294  C6    A    41      19.134  14.040  38.145  1.00  0.00           C  
ATOM   1295  N6    A    41      19.811  15.113  38.054  1.00  0.00           N  
ATOM   1296  H61   A    41      20.757  15.088  37.700  1.00  0.00           H  
ATOM   1297  H62   A    41      19.369  16.021  38.051  1.00  0.00           H  
ATOM   1298  N1    A    41      17.844  14.212  38.413  1.00  0.00           N  
ATOM   1299  C2    A    41      17.096  13.101  38.533  1.00  0.00           C  
ATOM   1300  H2    A    41      16.042  13.189  38.746  1.00  0.00           H  
ATOM   1301  N3    A    41      17.393  11.842  38.404  1.00  0.00           N  
ATOM   1302  C4    A    41      18.752  11.716  38.145  1.00  0.00           C  
ATOM   1303  C3'   A    41      19.073   8.033  36.071  1.00  0.00           C  
ATOM   1304  H3'   A    41      19.924   8.554  35.632  1.00  0.00           H  
ATOM   1305  C2'   A    41      18.027   8.933  36.782  1.00  0.00           C  
ATOM   1306  H2'   A    41      17.853   9.805  36.152  1.00  0.00           H  
ATOM   1307  O2'   A    41      16.852   8.263  37.173  1.00  0.00           O  
ATOM   1308 HO2'   A    41      16.095   8.806  37.404  1.00  0.00           H  
ATOM   1309  O3'   A    41      18.396   7.286  35.150  1.00  0.00           O  
ATOM   1310  P     G    42      17.994   7.799  33.724  1.00  0.00           P  
ATOM   1311  OP1   G    42      17.514   6.666  32.938  1.00  0.00           O  
ATOM   1312  OP2   G    42      19.147   8.551  33.244  1.00  0.00           O  
ATOM   1313  O5'   G    42      16.681   8.797  33.904  1.00  0.00           O  
ATOM   1314  C5'   G    42      15.371   8.243  33.980  1.00  0.00           C  
ATOM   1315  H5'   G    42      15.001   7.962  32.994  1.00  0.00           H  
ATOM   1316 H5''   G    42      15.408   7.382  34.647  1.00  0.00           H  
ATOM   1317  C4'   G    42      14.386   9.254  34.540  1.00  0.00           C  
ATOM   1318  H4'   G    42      13.485   8.766  34.912  1.00  0.00           H  
ATOM   1319  O4'   G    42      14.968   9.976  35.606  1.00  0.00           O  
ATOM   1320  C1'   G    42      14.528  11.381  35.600  1.00  0.00           C  
ATOM   1321  H1'   G    42      14.025  11.677  36.520  1.00  0.00           H  
ATOM   1322  N9    G    42      15.713  12.299  35.412  1.00  0.00           N  
ATOM   1323  C8    G    42      16.891  12.107  34.723  1.00  0.00           C  
ATOM   1324  H8    G    42      17.090  11.125  34.321  1.00  0.00           H  
ATOM   1325  N7    G    42      17.603  13.163  34.564  1.00  0.00           N  
ATOM   1326  C5    G    42      16.843  14.120  35.252  1.00  0.00           C  
ATOM   1327  C6    G    42      17.056  15.459  35.353  1.00  0.00           C  
ATOM   1328  O6    G    42      18.054  16.132  35.058  1.00  0.00           O  
ATOM   1329  N1    G    42      16.023  16.124  35.959  1.00  0.00           N  
ATOM   1330  H1    G    42      16.091  17.128  36.042  1.00  0.00           H  
ATOM   1331  C2    G    42      14.823  15.617  36.188  1.00  0.00           C  
ATOM   1332  N2    G    42      13.876  16.404  36.447  1.00  0.00           N  
ATOM   1333  H21   G    42      12.952  16.009  36.550  1.00  0.00           H  
ATOM   1334  H22   G    42      13.912  17.409  36.358  1.00  0.00           H  
ATOM   1335  N3    G    42      14.582  14.358  36.197  1.00  0.00           N  
ATOM   1336  C4    G    42      15.675  13.631  35.723  1.00  0.00           C  
ATOM   1337  C3'   G    42      14.033  10.287  33.501  1.00  0.00           C  
ATOM   1338  H3'   G    42      14.999  10.458  33.026  1.00  0.00           H  
ATOM   1339  C2'   G    42      13.518  11.355  34.446  1.00  0.00           C  
ATOM   1340  H2'   G    42      13.430  12.296  33.901  1.00  0.00           H  
ATOM   1341  O2'   G    42      12.240  11.006  34.965  1.00  0.00           O  
ATOM   1342 HO2'   G    42      11.733  10.586  34.267  1.00  0.00           H  
ATOM   1343  O3'   G    42      13.137   9.726  32.606  1.00  0.00           O  
ATOM   1344  P     G    43      13.037  10.348  31.119  1.00  0.00           P  
ATOM   1345  OP1   G    43      11.882   9.738  30.404  1.00  0.00           O  
ATOM   1346  OP2   G    43      14.341  10.247  30.464  1.00  0.00           O  
ATOM   1347  O5'   G    43      12.768  11.859  31.530  1.00  0.00           O  
ATOM   1348  C5'   G    43      11.411  12.202  31.771  1.00  0.00           C  
ATOM   1349  H5'   G    43      10.843  12.048  30.854  1.00  0.00           H  
ATOM   1350 H5''   G    43      10.991  11.629  32.598  1.00  0.00           H  
ATOM   1351  C4'   G    43      11.128  13.627  32.066  1.00  0.00           C  
ATOM   1352  H4'   G    43      10.116  13.684  32.467  1.00  0.00           H  
ATOM   1353  O4'   G    43      11.901  14.156  33.087  1.00  0.00           O  
ATOM   1354  C1'   G    43      12.175  15.477  32.742  1.00  0.00           C  
ATOM   1355  H1'   G    43      11.784  16.104  33.543  1.00  0.00           H  
ATOM   1356  N9    G    43      13.641  15.733  32.608  1.00  0.00           N  
ATOM   1357  C8    G    43      14.654  14.814  32.704  1.00  0.00           C  
ATOM   1358  H8    G    43      14.389  13.784  32.893  1.00  0.00           H  
ATOM   1359  N7    G    43      15.815  15.377  32.428  1.00  0.00           N  
ATOM   1360  C5    G    43      15.503  16.714  32.322  1.00  0.00           C  
ATOM   1361  C6    G    43      16.388  17.866  32.258  1.00  0.00           C  
ATOM   1362  O6    G    43      17.613  17.891  32.004  1.00  0.00           O  
ATOM   1363  N1    G    43      15.746  19.016  32.386  1.00  0.00           N  
ATOM   1364  H1    G    43      16.285  19.870  32.408  1.00  0.00           H  
ATOM   1365  C2    G    43      14.444  19.119  32.513  1.00  0.00           C  
ATOM   1366  N2    G    43      13.990  20.323  32.671  1.00  0.00           N  
ATOM   1367  H21   G    43      14.589  21.074  32.982  1.00  0.00           H  
ATOM   1368  H22   G    43      13.007  20.549  32.709  1.00  0.00           H  
ATOM   1369  N3    G    43      13.570  18.133  32.478  1.00  0.00           N  
ATOM   1370  C4    G    43      14.186  16.950  32.476  1.00  0.00           C  
ATOM   1371  C3'   G    43      11.336  14.512  30.840  1.00  0.00           C  
ATOM   1372  H3'   G    43      12.325  14.307  30.431  1.00  0.00           H  
ATOM   1373  C2'   G    43      11.447  15.892  31.515  1.00  0.00           C  
ATOM   1374  H2'   G    43      11.970  16.490  30.769  1.00  0.00           H  
ATOM   1375  O2'   G    43      10.165  16.434  31.968  1.00  0.00           O  
ATOM   1376 HO2'   G    43      10.422  17.346  32.122  1.00  0.00           H  
ATOM   1377  O3'   G    43      10.297  14.377  29.860  1.00  0.00           O  
ATOM   1378  P     C    44      10.446  14.881  28.427  1.00  0.00           P  
ATOM   1379  OP1   C    44       9.196  14.570  27.737  1.00  0.00           O  
ATOM   1380  OP2   C    44      11.693  14.445  27.843  1.00  0.00           O  
ATOM   1381  O5'   C    44      10.616  16.508  28.650  1.00  0.00           O  
ATOM   1382  C5'   C    44       9.487  17.299  29.056  1.00  0.00           C  
ATOM   1383  H5'   C    44       8.746  17.163  28.269  1.00  0.00           H  
ATOM   1384 H5''   C    44       9.055  16.912  29.979  1.00  0.00           H  
ATOM   1385  C4'   C    44       9.856  18.806  29.223  1.00  0.00           C  
ATOM   1386  H4'   C    44       8.977  19.346  29.575  1.00  0.00           H  
ATOM   1387  O4'   C    44      10.973  19.074  30.111  1.00  0.00           O  
ATOM   1388  C1'   C    44      11.630  20.268  29.648  1.00  0.00           C  
ATOM   1389  H1'   C    44      11.619  20.979  30.474  1.00  0.00           H  
ATOM   1390  N1    C    44      13.074  19.904  29.406  1.00  0.00           N  
ATOM   1391  C6    C    44      13.638  18.631  29.503  1.00  0.00           C  
ATOM   1392  H6    C    44      12.966  17.805  29.680  1.00  0.00           H  
ATOM   1393  C5    C    44      14.941  18.461  29.283  1.00  0.00           C  
ATOM   1394  H5    C    44      15.306  17.446  29.220  1.00  0.00           H  
ATOM   1395  C4    C    44      15.795  19.539  29.016  1.00  0.00           C  
ATOM   1396  N4    C    44      17.095  19.406  28.851  1.00  0.00           N  
ATOM   1397  H41   C    44      17.717  20.195  28.960  1.00  0.00           H  
ATOM   1398  H42   C    44      17.439  18.476  28.661  1.00  0.00           H  
ATOM   1399  N3    C    44      15.335  20.750  29.152  1.00  0.00           N  
ATOM   1400  C2    C    44      14.029  20.971  29.292  1.00  0.00           C  
ATOM   1401  O2    C    44      13.645  22.127  29.491  1.00  0.00           O  
ATOM   1402  C3'   C    44      10.226  19.503  27.918  1.00  0.00           C  
ATOM   1403  H3'   C    44      10.944  18.905  27.357  1.00  0.00           H  
ATOM   1404  C2'   C    44      10.905  20.836  28.452  1.00  0.00           C  
ATOM   1405  H2'   C    44      11.561  21.265  27.695  1.00  0.00           H  
ATOM   1406  O2'   C    44       9.933  21.753  28.947  1.00  0.00           O  
ATOM   1407 HO2'   C    44       9.357  22.206  28.327  1.00  0.00           H  
ATOM   1408  O3'   C    44       9.168  19.797  27.067  1.00  0.00           O  
ATOM   1409  P     A    45       9.273  19.442  25.513  1.00  0.00           P  
ATOM   1410  OP1   A    45       8.098  19.955  24.778  1.00  0.00           O  
ATOM   1411  OP2   A    45       9.711  18.064  25.351  1.00  0.00           O  
ATOM   1412  O5'   A    45      10.553  20.311  25.068  1.00  0.00           O  
ATOM   1413  C5'   A    45      10.441  21.725  25.035  1.00  0.00           C  
ATOM   1414  H5'   A    45       9.738  22.220  24.364  1.00  0.00           H  
ATOM   1415 H5''   A    45      10.150  22.045  26.036  1.00  0.00           H  
ATOM   1416  C4'   A    45      11.844  22.301  24.795  1.00  0.00           C  
ATOM   1417  H4'   A    45      11.802  23.390  24.776  1.00  0.00           H  
ATOM   1418  O4'   A    45      12.779  21.807  25.770  1.00  0.00           O  
ATOM   1419  C1'   A    45      13.989  21.934  25.078  1.00  0.00           C  
ATOM   1420  H1'   A    45      14.573  22.751  25.500  1.00  0.00           H  
ATOM   1421  N9    A    45      14.668  20.626  25.284  1.00  0.00           N  
ATOM   1422  C8    A    45      14.088  19.395  25.488  1.00  0.00           C  
ATOM   1423  H8    A    45      13.009  19.364  25.490  1.00  0.00           H  
ATOM   1424  N7    A    45      14.866  18.385  25.698  1.00  0.00           N  
ATOM   1425  C5    A    45      16.136  19.008  25.586  1.00  0.00           C  
ATOM   1426  C6    A    45      17.492  18.644  25.736  1.00  0.00           C  
ATOM   1427  N6    A    45      17.962  17.378  26.025  1.00  0.00           N  
ATOM   1428  H61   A    45      18.959  17.249  26.130  1.00  0.00           H  
ATOM   1429  H62   A    45      17.309  16.611  26.083  1.00  0.00           H  
ATOM   1430  N1    A    45      18.496  19.501  25.712  1.00  0.00           N  
ATOM   1431  C2    A    45      18.139  20.775  25.491  1.00  0.00           C  
ATOM   1432  H2    A    45      19.002  21.421  25.559  1.00  0.00           H  
ATOM   1433  N3    A    45      16.984  21.300  25.305  1.00  0.00           N  
ATOM   1434  C4    A    45      15.998  20.346  25.369  1.00  0.00           C  
ATOM   1435  C3'   A    45      12.414  21.861  23.459  1.00  0.00           C  
ATOM   1436  H3'   A    45      12.232  20.798  23.299  1.00  0.00           H  
ATOM   1437  C2'   A    45      13.832  22.312  23.617  1.00  0.00           C  
ATOM   1438  H2'   A    45      14.472  21.663  23.019  1.00  0.00           H  
ATOM   1439  O2'   A    45      14.002  23.755  23.555  1.00  0.00           O  
ATOM   1440 HO2'   A    45      14.932  23.981  23.493  1.00  0.00           H  
ATOM   1441  O3'   A    45      11.782  22.562  22.412  1.00  0.00           O  
ATOM   1442  P     C    46      11.924  22.233  20.888  1.00  0.00           P  
ATOM   1443  OP1   C    46      11.170  23.058  20.033  1.00  0.00           O  
ATOM   1444  OP2   C    46      11.769  20.765  20.749  1.00  0.00           O  
ATOM   1445  O5'   C    46      13.487  22.459  20.582  1.00  0.00           O  
ATOM   1446  C5'   C    46      13.980  23.759  20.383  1.00  0.00           C  
ATOM   1447  H5'   C    46      13.508  24.103  19.463  1.00  0.00           H  
ATOM   1448 H5''   C    46      13.750  24.389  21.242  1.00  0.00           H  
ATOM   1449  C4'   C    46      15.543  23.673  20.308  1.00  0.00           C  
ATOM   1450  H4'   C    46      16.033  24.628  20.118  1.00  0.00           H  
ATOM   1451  O4'   C    46      16.030  23.166  21.514  1.00  0.00           O  
ATOM   1452  C1'   C    46      17.186  22.358  21.218  1.00  0.00           C  
ATOM   1453  H1'   C    46      18.078  22.854  21.602  1.00  0.00           H  
ATOM   1454  N1    C    46      17.001  21.005  21.797  1.00  0.00           N  
ATOM   1455  C6    C    46      15.836  20.328  21.584  1.00  0.00           C  
ATOM   1456  H6    C    46      14.990  20.838  21.147  1.00  0.00           H  
ATOM   1457  C5    C    46      15.705  19.040  21.945  1.00  0.00           C  
ATOM   1458  H5    C    46      14.718  18.614  21.839  1.00  0.00           H  
ATOM   1459  C4    C    46      16.829  18.400  22.507  1.00  0.00           C  
ATOM   1460  N4    C    46      16.773  17.199  22.972  1.00  0.00           N  
ATOM   1461  H41   C    46      17.600  16.888  23.462  1.00  0.00           H  
ATOM   1462  H42   C    46      15.918  16.679  22.833  1.00  0.00           H  
ATOM   1463  N3    C    46      18.055  19.021  22.579  1.00  0.00           N  
ATOM   1464  C2    C    46      18.134  20.335  22.227  1.00  0.00           C  
ATOM   1465  O2    C    46      19.176  20.929  22.437  1.00  0.00           O  
ATOM   1466  C3'   C    46      15.884  22.723  19.215  1.00  0.00           C  
ATOM   1467  H3'   C    46      15.170  21.905  19.111  1.00  0.00           H  
ATOM   1468  C2'   C    46      17.264  22.260  19.719  1.00  0.00           C  
ATOM   1469  H2'   C    46      17.474  21.215  19.488  1.00  0.00           H  
ATOM   1470  O2'   C    46      18.234  23.298  19.489  1.00  0.00           O  
ATOM   1471 HO2'   C    46      17.873  23.981  18.919  1.00  0.00           H  
ATOM   1472  O3'   C    46      16.023  23.506  18.064  1.00  0.00           O  
ATOM   1473  P     U    47      16.187  22.826  16.666  1.00  0.00           P  
ATOM   1474  OP1   U    47      15.318  23.652  15.805  1.00  0.00           O  
ATOM   1475  OP2   U    47      16.127  21.320  16.745  1.00  0.00           O  
ATOM   1476  O5'   U    47      17.649  23.285  16.398  1.00  0.00           O  
ATOM   1477  C5'   U    47      18.750  22.449  16.462  1.00  0.00           C  
ATOM   1478  H5'   U    47      18.997  22.082  17.458  1.00  0.00           H  
ATOM   1479 H5''   U    47      18.602  21.549  15.867  1.00  0.00           H  
ATOM   1480  C4'   U    47      20.046  23.136  15.837  1.00  0.00           C  
ATOM   1481  H4'   U    47      20.762  22.335  16.022  1.00  0.00           H  
ATOM   1482  O4'   U    47      19.997  23.475  14.511  1.00  0.00           O  
ATOM   1483  C1'   U    47      20.131  24.861  14.404  1.00  0.00           C  
ATOM   1484  H1'   U    47      21.083  25.157  13.963  1.00  0.00           H  
ATOM   1485  N1    U    47      19.097  25.431  13.508  1.00  0.00           N  
ATOM   1486  C6    U    47      17.822  24.916  13.532  1.00  0.00           C  
ATOM   1487  H6    U    47      17.662  23.986  14.057  1.00  0.00           H  
ATOM   1488  C5    U    47      16.810  25.625  12.873  1.00  0.00           C  
ATOM   1489  H5    U    47      15.795  25.257  12.864  1.00  0.00           H  
ATOM   1490  C4    U    47      17.104  26.725  12.034  1.00  0.00           C  
ATOM   1491  O4    U    47      16.275  27.425  11.496  1.00  0.00           O  
ATOM   1492  N3    U    47      18.359  27.052  12.007  1.00  0.00           N  
ATOM   1493  H3    U    47      18.573  27.926  11.549  1.00  0.00           H  
ATOM   1494  C2    U    47      19.339  26.595  12.863  1.00  0.00           C  
ATOM   1495  O2    U    47      20.404  27.151  12.898  1.00  0.00           O  
ATOM   1496  C3'   U    47      20.499  24.292  16.673  1.00  0.00           C  
ATOM   1497  H3'   U    47      20.021  24.434  17.642  1.00  0.00           H  
ATOM   1498  C2'   U    47      19.913  25.414  15.795  1.00  0.00           C  
ATOM   1499  H2'   U    47      18.846  25.532  15.984  1.00  0.00           H  
ATOM   1500  O2'   U    47      20.490  26.699  16.035  1.00  0.00           O  
ATOM   1501 HO2'   U    47      19.825  27.385  16.133  1.00  0.00           H  
ATOM   1502  O3'   U    47      21.899  24.338  16.961  1.00  0.00           O  
ATOM   1503  P     A    48      22.525  23.265  18.013  1.00  0.00           P  
ATOM   1504  OP1   A    48      23.828  22.858  17.502  1.00  0.00           O  
ATOM   1505  OP2   A    48      21.526  22.187  18.284  1.00  0.00           O  
ATOM   1506  O5'   A    48      22.734  24.146  19.326  1.00  0.00           O  
ATOM   1507  C5'   A    48      21.533  24.828  19.969  1.00  0.00           C  
ATOM   1508  H5'   A    48      20.986  25.446  19.258  1.00  0.00           H  
ATOM   1509 H5''   A    48      20.828  24.103  20.375  1.00  0.00           H  
ATOM   1510  C4'   A    48      22.021  25.554  21.328  1.00  0.00           C  
ATOM   1511  H4'   A    48      21.235  25.575  22.083  1.00  0.00           H  
ATOM   1512  O4'   A    48      23.209  24.901  21.841  1.00  0.00           O  
ATOM   1513  C1'   A    48      24.100  25.918  22.281  1.00  0.00           C  
ATOM   1514  H1'   A    48      23.680  26.444  23.138  1.00  0.00           H  
ATOM   1515  N9    A    48      25.527  25.522  22.535  1.00  0.00           N  
ATOM   1516  C8    A    48      26.267  25.650  23.704  1.00  0.00           C  
ATOM   1517  H8    A    48      26.006  26.359  24.476  1.00  0.00           H  
ATOM   1518  N7    A    48      27.339  24.935  23.774  1.00  0.00           N  
ATOM   1519  C5    A    48      27.300  24.223  22.571  1.00  0.00           C  
ATOM   1520  C6    A    48      27.904  23.087  22.036  1.00  0.00           C  
ATOM   1521  N6    A    48      28.953  22.515  22.568  1.00  0.00           N  
ATOM   1522  H61   A    48      29.423  21.789  22.046  1.00  0.00           H  
ATOM   1523  H62   A    48      29.219  22.828  23.491  1.00  0.00           H  
ATOM   1524  N1    A    48      27.604  22.544  20.840  1.00  0.00           N  
ATOM   1525  C2    A    48      26.522  22.979  20.190  1.00  0.00           C  
ATOM   1526  H2    A    48      26.274  22.443  19.285  1.00  0.00           H  
ATOM   1527  N3    A    48      25.713  23.931  20.656  1.00  0.00           N  
ATOM   1528  C4    A    48      26.207  24.553  21.799  1.00  0.00           C  
ATOM   1529  C3'   A    48      22.504  26.915  20.892  1.00  0.00           C  
ATOM   1530  H3'   A    48      22.308  27.286  19.886  1.00  0.00           H  
ATOM   1531  C2'   A    48      24.024  26.877  21.060  1.00  0.00           C  
ATOM   1532  H2'   A    48      24.451  26.436  20.159  1.00  0.00           H  
ATOM   1533  O2'   A    48      24.703  28.062  21.489  1.00  0.00           O  
ATOM   1534 HO2'   A    48      24.138  28.483  22.142  1.00  0.00           H  
ATOM   1535  O3'   A    48      22.044  27.857  21.839  1.00  0.00           O  
ATOM   1536  P     G    49      20.636  28.643  21.707  1.00  0.00           P  
ATOM   1537  OP1   G    49      20.272  28.753  20.293  1.00  0.00           O  
ATOM   1538  OP2   G    49      20.776  29.841  22.561  1.00  0.00           O  
ATOM   1539  O5'   G    49      19.657  27.546  22.369  1.00  0.00           O  
ATOM   1540  C5'   G    49      18.744  26.847  21.601  1.00  0.00           C  
ATOM   1541  H5'   G    49      18.004  27.597  21.323  1.00  0.00           H  
ATOM   1542 H5''   G    49      19.134  26.390  20.691  1.00  0.00           H  
ATOM   1543  C4'   G    49      18.070  25.706  22.311  1.00  0.00           C  
ATOM   1544  H4'   G    49      17.178  25.364  21.786  1.00  0.00           H  
ATOM   1545  O4'   G    49      18.947  24.616  22.496  1.00  0.00           O  
ATOM   1546  C1'   G    49      19.040  24.237  23.927  1.00  0.00           C  
ATOM   1547  H1'   G    49      18.990  23.152  24.025  1.00  0.00           H  
ATOM   1548  N9    G    49      20.249  24.740  24.617  1.00  0.00           N  
ATOM   1549  C8    G    49      20.721  26.026  24.854  1.00  0.00           C  
ATOM   1550  H8    G    49      20.105  26.910  24.773  1.00  0.00           H  
ATOM   1551  N7    G    49      21.940  26.061  25.215  1.00  0.00           N  
ATOM   1552  C5    G    49      22.309  24.725  25.243  1.00  0.00           C  
ATOM   1553  C6    G    49      23.450  24.006  25.762  1.00  0.00           C  
ATOM   1554  O6    G    49      24.536  24.410  26.197  1.00  0.00           O  
ATOM   1555  N1    G    49      23.417  22.616  25.663  1.00  0.00           N  
ATOM   1556  H1    G    49      24.181  22.043  25.993  1.00  0.00           H  
ATOM   1557  C2    G    49      22.356  21.932  25.164  1.00  0.00           C  
ATOM   1558  N2    G    49      22.491  20.645  25.187  1.00  0.00           N  
ATOM   1559  H21   G    49      21.806  20.127  24.657  1.00  0.00           H  
ATOM   1560  H22   G    49      23.333  20.295  25.623  1.00  0.00           H  
ATOM   1561  N3    G    49      21.244  22.524  24.765  1.00  0.00           N  
ATOM   1562  C4    G    49      21.254  23.895  24.876  1.00  0.00           C  
ATOM   1563  C3'   G    49      17.614  26.084  23.689  1.00  0.00           C  
ATOM   1564  H3'   G    49      18.269  26.811  24.170  1.00  0.00           H  
ATOM   1565  C2'   G    49      17.740  24.753  24.542  1.00  0.00           C  
ATOM   1566  H2'   G    49      17.873  25.108  25.564  1.00  0.00           H  
ATOM   1567  O2'   G    49      16.697  23.826  24.193  1.00  0.00           O  
ATOM   1568 HO2'   G    49      16.768  22.974  24.630  1.00  0.00           H  
ATOM   1569  O3'   G    49      16.238  26.478  23.766  1.00  0.00           O  
ATOM   1570  P     U    50      15.678  27.331  25.021  1.00  0.00           P  
ATOM   1571  OP1   U    50      14.216  27.628  24.783  1.00  0.00           O  
ATOM   1572  OP2   U    50      16.532  28.479  25.227  1.00  0.00           O  
ATOM   1573  O5'   U    50      15.846  26.409  26.313  1.00  0.00           O  
ATOM   1574  C5'   U    50      14.915  25.430  26.746  1.00  0.00           C  
ATOM   1575  H5'   U    50      14.040  25.867  27.228  1.00  0.00           H  
ATOM   1576 H5''   U    50      14.709  24.740  25.928  1.00  0.00           H  
ATOM   1577  C4'   U    50      15.551  24.552  27.847  1.00  0.00           C  
ATOM   1578  H4'   U    50      14.754  23.873  28.149  1.00  0.00           H  
ATOM   1579  O4'   U    50      16.813  23.935  27.559  1.00  0.00           O  
ATOM   1580  C1'   U    50      17.365  23.467  28.804  1.00  0.00           C  
ATOM   1581  H1'   U    50      17.215  22.391  28.881  1.00  0.00           H  
ATOM   1582  N1    U    50      18.850  23.648  28.729  1.00  0.00           N  
ATOM   1583  C6    U    50      19.363  24.831  28.283  1.00  0.00           C  
ATOM   1584  H6    U    50      18.833  25.684  27.888  1.00  0.00           H  
ATOM   1585  C5    U    50      20.695  25.033  28.407  1.00  0.00           C  
ATOM   1586  H5    U    50      21.094  26.030  28.296  1.00  0.00           H  
ATOM   1587  C4    U    50      21.643  23.981  28.904  1.00  0.00           C  
ATOM   1588  O4    U    50      22.825  24.171  29.094  1.00  0.00           O  
ATOM   1589  N3    U    50      21.040  22.740  29.107  1.00  0.00           N  
ATOM   1590  H3    U    50      21.728  22.005  29.181  1.00  0.00           H  
ATOM   1591  C2    U    50      19.654  22.581  28.989  1.00  0.00           C  
ATOM   1592  O2    U    50      19.271  21.451  29.225  1.00  0.00           O  
ATOM   1593  C3'   U    50      15.882  25.406  29.052  1.00  0.00           C  
ATOM   1594  H3'   U    50      16.506  26.218  28.680  1.00  0.00           H  
ATOM   1595  C2'   U    50      16.738  24.368  29.869  1.00  0.00           C  
ATOM   1596  H2'   U    50      17.472  24.913  30.462  1.00  0.00           H  
ATOM   1597  O2'   U    50      15.999  23.496  30.675  1.00  0.00           O  
ATOM   1598 HO2'   U    50      15.509  22.861  30.148  1.00  0.00           H  
ATOM   1599  O3'   U    50      14.942  26.029  29.861  1.00  0.00           O  
ATOM   1600  P     A    51      15.318  27.112  30.986  1.00  0.00           P  
ATOM   1601  OP1   A    51      14.027  27.626  31.396  1.00  0.00           O  
ATOM   1602  OP2   A    51      16.286  28.111  30.505  1.00  0.00           O  
ATOM   1603  O5'   A    51      16.052  26.431  32.216  1.00  0.00           O  
ATOM   1604  C5'   A    51      15.415  25.603  33.170  1.00  0.00           C  
ATOM   1605  H5'   A    51      14.762  26.343  33.635  1.00  0.00           H  
ATOM   1606 H5''   A    51      14.730  24.852  32.777  1.00  0.00           H  
ATOM   1607  C4'   A    51      16.385  25.087  34.200  1.00  0.00           C  
ATOM   1608  H4'   A    51      15.826  24.563  34.975  1.00  0.00           H  
ATOM   1609  O4'   A    51      17.394  24.194  33.693  1.00  0.00           O  
ATOM   1610  C1'   A    51      18.687  24.435  34.251  1.00  0.00           C  
ATOM   1611  H1'   A    51      18.738  24.080  35.280  1.00  0.00           H  
ATOM   1612  N9    A    51      19.850  23.899  33.484  1.00  0.00           N  
ATOM   1613  C8    A    51      20.883  24.459  32.687  1.00  0.00           C  
ATOM   1614  H8    A    51      21.052  25.522  32.597  1.00  0.00           H  
ATOM   1615  N7    A    51      21.726  23.562  32.251  1.00  0.00           N  
ATOM   1616  C5    A    51      21.065  22.343  32.499  1.00  0.00           C  
ATOM   1617  C6    A    51      21.302  21.003  32.087  1.00  0.00           C  
ATOM   1618  N6    A    51      22.359  20.532  31.476  1.00  0.00           N  
ATOM   1619  H61   A    51      23.082  21.176  31.189  1.00  0.00           H  
ATOM   1620  H62   A    51      22.391  19.538  31.299  1.00  0.00           H  
ATOM   1621  N1    A    51      20.332  20.059  32.221  1.00  0.00           N  
ATOM   1622  C2    A    51      19.308  20.358  32.962  1.00  0.00           C  
ATOM   1623  H2    A    51      18.682  19.528  33.256  1.00  0.00           H  
ATOM   1624  N3    A    51      19.108  21.537  33.552  1.00  0.00           N  
ATOM   1625  C4    A    51      19.901  22.495  33.153  1.00  0.00           C  
ATOM   1626  C3'   A    51      17.247  26.255  34.737  1.00  0.00           C  
ATOM   1627  H3'   A    51      16.812  27.229  34.512  1.00  0.00           H  
ATOM   1628  C2'   A    51      18.636  25.958  34.170  1.00  0.00           C  
ATOM   1629  H2'   A    51      18.641  26.276  33.128  1.00  0.00           H  
ATOM   1630  O2'   A    51      19.789  26.549  34.826  1.00  0.00           O  
ATOM   1631 HO2'   A    51      19.799  27.485  34.613  1.00  0.00           H  
ATOM   1632  O3'   A    51      17.320  26.161  36.134  1.00  0.00           O  
ATOM   1633  P     C    52      16.154  26.587  37.149  1.00  0.00           P  
ATOM   1634  OP1   C    52      15.392  27.737  36.676  1.00  0.00           O  
ATOM   1635  OP2   C    52      16.842  26.758  38.445  1.00  0.00           O  
ATOM   1636  O5'   C    52      15.156  25.331  37.211  1.00  0.00           O  
ATOM   1637  C5'   C    52      13.776  25.477  36.907  1.00  0.00           C  
ATOM   1638  H5'   C    52      13.277  26.027  37.705  1.00  0.00           H  
ATOM   1639 H5''   C    52      13.649  26.001  35.960  1.00  0.00           H  
ATOM   1640  C4'   C    52      13.034  24.132  36.893  1.00  0.00           C  
ATOM   1641  H4'   C    52      11.966  24.339  36.818  1.00  0.00           H  
ATOM   1642  O4'   C    52      13.455  23.341  35.746  1.00  0.00           O  
ATOM   1643  C1'   C    52      13.276  21.950  36.091  1.00  0.00           C  
ATOM   1644  H1'   C    52      12.576  21.440  35.429  1.00  0.00           H  
ATOM   1645  N1    C    52      14.616  21.262  36.015  1.00  0.00           N  
ATOM   1646  C6    C    52      15.825  21.819  36.274  1.00  0.00           C  
ATOM   1647  H6    C    52      15.947  22.857  36.546  1.00  0.00           H  
ATOM   1648  C5    C    52      16.947  21.116  36.021  1.00  0.00           C  
ATOM   1649  H5    C    52      17.883  21.654  36.048  1.00  0.00           H  
ATOM   1650  C4    C    52      16.794  19.720  35.709  1.00  0.00           C  
ATOM   1651  N4    C    52      17.818  18.887  35.628  1.00  0.00           N  
ATOM   1652  H41   C    52      18.734  19.312  35.665  1.00  0.00           H  
ATOM   1653  H42   C    52      17.717  17.884  35.567  1.00  0.00           H  
ATOM   1654  N3    C    52      15.614  19.098  35.664  1.00  0.00           N  
ATOM   1655  C2    C    52      14.519  19.879  35.816  1.00  0.00           C  
ATOM   1656  O2    C    52      13.460  19.148  35.808  1.00  0.00           O  
ATOM   1657  C3'   C    52      13.242  23.209  38.114  1.00  0.00           C  
ATOM   1658  H3'   C    52      14.313  23.129  38.297  1.00  0.00           H  
ATOM   1659  C2'   C    52      12.766  21.847  37.551  1.00  0.00           C  
ATOM   1660  H2'   C    52      13.179  20.996  38.092  1.00  0.00           H  
ATOM   1661  O2'   C    52      11.381  21.790  37.425  1.00  0.00           O  
ATOM   1662 HO2'   C    52      10.966  22.366  38.071  1.00  0.00           H  
ATOM   1663  O3'   C    52      12.535  23.714  39.216  1.00  0.00           O  
ATOM   1664  P     U    53      13.030  23.396  40.617  1.00  0.00           P  
ATOM   1665  OP1   U    53      12.009  23.874  41.586  1.00  0.00           O  
ATOM   1666  OP2   U    53      14.413  23.868  40.790  1.00  0.00           O  
ATOM   1667  O5'   U    53      12.941  21.781  40.711  1.00  0.00           O  
ATOM   1668  C5'   U    53      11.705  21.122  40.831  1.00  0.00           C  
ATOM   1669  H5'   U    53      11.242  21.383  41.783  1.00  0.00           H  
ATOM   1670 H5''   U    53      11.038  21.401  40.016  1.00  0.00           H  
ATOM   1671  C4'   U    53      11.829  19.596  40.832  1.00  0.00           C  
ATOM   1672  H4'   U    53      10.843  19.133  40.800  1.00  0.00           H  
ATOM   1673  O4'   U    53      12.613  19.167  39.716  1.00  0.00           O  
ATOM   1674  C1'   U    53      13.294  17.969  40.084  1.00  0.00           C  
ATOM   1675  H1'   U    53      12.890  17.142  39.500  1.00  0.00           H  
ATOM   1676  N1    U    53      14.775  18.077  40.017  1.00  0.00           N  
ATOM   1677  C6    U    53      15.443  19.254  39.672  1.00  0.00           C  
ATOM   1678  H6    U    53      14.898  20.169  39.851  1.00  0.00           H  
ATOM   1679  C5    U    53      16.675  19.246  39.065  1.00  0.00           C  
ATOM   1680  H5    U    53      17.085  20.221  38.845  1.00  0.00           H  
ATOM   1681  C4    U    53      17.412  18.095  38.848  1.00  0.00           C  
ATOM   1682  O4    U    53      18.570  17.950  38.402  1.00  0.00           O  
ATOM   1683  N3    U    53      16.735  16.933  39.194  1.00  0.00           N  
ATOM   1684  H3    U    53      17.160  16.060  38.914  1.00  0.00           H  
ATOM   1685  C2    U    53      15.442  16.850  39.695  1.00  0.00           C  
ATOM   1686  O2    U    53      14.962  15.750  39.752  1.00  0.00           O  
ATOM   1687  C3'   U    53      12.531  19.083  42.064  1.00  0.00           C  
ATOM   1688  H3'   U    53      13.465  19.625  42.212  1.00  0.00           H  
ATOM   1689  C2'   U    53      12.787  17.690  41.517  1.00  0.00           C  
ATOM   1690  H2'   U    53      13.569  17.304  42.173  1.00  0.00           H  
ATOM   1691  O2'   U    53      11.648  16.809  41.476  1.00  0.00           O  
ATOM   1692 HO2'   U    53      12.035  15.935  41.575  1.00  0.00           H  
ATOM   1693  O3'   U    53      11.847  18.953  43.243  1.00  0.00           O  
ATOM   1694  P     G    54      12.464  18.658  44.541  1.00  0.00           P  
ATOM   1695  OP1   G    54      11.414  18.840  45.508  1.00  0.00           O  
ATOM   1696  OP2   G    54      13.701  19.538  44.671  1.00  0.00           O  
ATOM   1697  O5'   G    54      12.810  17.113  44.514  1.00  0.00           O  
ATOM   1698  C5'   G    54      11.778  16.136  44.691  1.00  0.00           C  
ATOM   1699  H5'   G    54      11.254  16.238  45.642  1.00  0.00           H  
ATOM   1700 H5''   G    54      10.944  16.322  44.014  1.00  0.00           H  
ATOM   1701  C4'   G    54      12.451  14.718  44.464  1.00  0.00           C  
ATOM   1702  H4'   G    54      11.642  13.995  44.569  1.00  0.00           H  
ATOM   1703  O4'   G    54      13.074  14.541  43.196  1.00  0.00           O  
ATOM   1704  C1'   G    54      14.236  13.815  43.444  1.00  0.00           C  
ATOM   1705  H1'   G    54      14.127  12.894  42.871  1.00  0.00           H  
ATOM   1706  N9    G    54      15.445  14.564  42.941  1.00  0.00           N  
ATOM   1707  C8    G    54      15.723  15.899  43.054  1.00  0.00           C  
ATOM   1708  H8    G    54      15.061  16.589  43.554  1.00  0.00           H  
ATOM   1709  N7    G    54      16.939  16.184  42.723  1.00  0.00           N  
ATOM   1710  C5    G    54      17.478  14.991  42.316  1.00  0.00           C  
ATOM   1711  C6    G    54      18.811  14.701  41.904  1.00  0.00           C  
ATOM   1712  O6    G    54      19.777  15.438  41.764  1.00  0.00           O  
ATOM   1713  N1    G    54      19.038  13.322  41.716  1.00  0.00           N  
ATOM   1714  H1    G    54      19.991  13.000  41.618  1.00  0.00           H  
ATOM   1715  C2    G    54      18.110  12.394  41.877  1.00  0.00           C  
ATOM   1716  N2    G    54      18.480  11.219  41.609  1.00  0.00           N  
ATOM   1717  H21   G    54      19.449  10.999  41.429  1.00  0.00           H  
ATOM   1718  H22   G    54      17.782  10.489  41.621  1.00  0.00           H  
ATOM   1719  N3    G    54      16.787  12.667  42.094  1.00  0.00           N  
ATOM   1720  C4    G    54      16.580  13.949  42.508  1.00  0.00           C  
ATOM   1721  C3'   G    54      13.403  14.477  45.623  1.00  0.00           C  
ATOM   1722  H3'   G    54      13.870  15.434  45.855  1.00  0.00           H  
ATOM   1723  C2'   G    54      14.298  13.412  44.944  1.00  0.00           C  
ATOM   1724  H2'   G    54      15.301  13.618  45.317  1.00  0.00           H  
ATOM   1725  O2'   G    54      13.836  12.034  45.045  1.00  0.00           O  
ATOM   1726 HO2'   G    54      13.830  11.794  45.974  1.00  0.00           H  
ATOM   1727  O3'   G    54      12.791  13.919  46.803  1.00  0.00           O  
ATOM   1728  P     A    55      13.652  13.857  48.150  1.00  0.00           P  
ATOM   1729  OP1   A    55      12.709  13.894  49.260  1.00  0.00           O  
ATOM   1730  OP2   A    55      14.753  14.889  48.020  1.00  0.00           O  
ATOM   1731  O5'   A    55      14.394  12.426  48.184  1.00  0.00           O  
ATOM   1732  C5'   A    55      13.724  11.219  48.477  1.00  0.00           C  
ATOM   1733  H5'   A    55      13.300  11.210  49.481  1.00  0.00           H  
ATOM   1734 H5''   A    55      12.855  11.111  47.829  1.00  0.00           H  
ATOM   1735  C4'   A    55      14.661  10.096  48.213  1.00  0.00           C  
ATOM   1736  H4'   A    55      14.127   9.171  48.430  1.00  0.00           H  
ATOM   1737  O4'   A    55      15.068  10.039  46.831  1.00  0.00           O  
ATOM   1738  C1'   A    55      16.405   9.493  46.828  1.00  0.00           C  
ATOM   1739  H1'   A    55      16.362   8.526  46.326  1.00  0.00           H  
ATOM   1740  N9    A    55      17.294  10.520  46.162  1.00  0.00           N  
ATOM   1741  C8    A    55      17.294  11.847  46.328  1.00  0.00           C  
ATOM   1742  H8    A    55      16.445  12.302  46.816  1.00  0.00           H  
ATOM   1743  N7    A    55      18.223  12.515  45.733  1.00  0.00           N  
ATOM   1744  C5    A    55      19.010  11.451  45.274  1.00  0.00           C  
ATOM   1745  C6    A    55      20.214  11.369  44.516  1.00  0.00           C  
ATOM   1746  N6    A    55      20.921  12.391  44.104  1.00  0.00           N  
ATOM   1747  H61   A    55      20.656  13.358  44.229  1.00  0.00           H  
ATOM   1748  H62   A    55      21.819  12.036  43.806  1.00  0.00           H  
ATOM   1749  N1    A    55      20.804  10.249  44.209  1.00  0.00           N  
ATOM   1750  C2    A    55      20.230   9.184  44.713  1.00  0.00           C  
ATOM   1751  H2    A    55      20.656   8.242  44.402  1.00  0.00           H  
ATOM   1752  N3    A    55      19.136   9.102  45.449  1.00  0.00           N  
ATOM   1753  C4    A    55      18.513  10.277  45.609  1.00  0.00           C  
ATOM   1754  C3'   A    55      15.905  10.163  49.064  1.00  0.00           C  
ATOM   1755  H3'   A    55      16.134  11.225  48.975  1.00  0.00           H  
ATOM   1756  C2'   A    55      16.845   9.287  48.263  1.00  0.00           C  
ATOM   1757  H2'   A    55      17.884   9.522  48.491  1.00  0.00           H  
ATOM   1758  O2'   A    55      16.647   7.893  48.641  1.00  0.00           O  
ATOM   1759 HO2'   A    55      17.405   7.443  48.263  1.00  0.00           H  
ATOM   1760  O3'   A    55      15.810   9.787  50.356  1.00  0.00           O  
ATOM   1761  P     U    56      16.682  10.447  51.473  1.00  0.00           P  
ATOM   1762  OP1   U    56      16.058  10.003  52.718  1.00  0.00           O  
ATOM   1763  OP2   U    56      16.814  11.914  51.259  1.00  0.00           O  
ATOM   1764  O5'   U    56      18.114   9.832  51.259  1.00  0.00           O  
ATOM   1765  C5'   U    56      18.370   8.491  51.585  1.00  0.00           C  
ATOM   1766  H5'   U    56      18.581   8.453  52.653  1.00  0.00           H  
ATOM   1767 H5''   U    56      17.519   7.813  51.522  1.00  0.00           H  
ATOM   1768  C4'   U    56      19.628   7.984  50.814  1.00  0.00           C  
ATOM   1769  H4'   U    56      19.614   6.897  50.890  1.00  0.00           H  
ATOM   1770  O4'   U    56      19.609   8.276  49.417  1.00  0.00           O  
ATOM   1771  C1'   U    56      20.912   8.568  48.993  1.00  0.00           C  
ATOM   1772  H1'   U    56      21.094   7.881  48.168  1.00  0.00           H  
ATOM   1773  N1    U    56      21.021   9.947  48.442  1.00  0.00           N  
ATOM   1774  C6    U    56      20.476  11.014  49.037  1.00  0.00           C  
ATOM   1775  H6    U    56      19.668  11.052  49.753  1.00  0.00           H  
ATOM   1776  C5    U    56      20.790  12.283  48.573  1.00  0.00           C  
ATOM   1777  H5    U    56      20.341  13.135  49.062  1.00  0.00           H  
ATOM   1778  C4    U    56      21.594  12.503  47.431  1.00  0.00           C  
ATOM   1779  O4    U    56      21.829  13.598  46.936  1.00  0.00           O  
ATOM   1780  N3    U    56      22.207  11.406  47.008  1.00  0.00           N  
ATOM   1781  H3    U    56      22.890  11.480  46.267  1.00  0.00           H  
ATOM   1782  C2    U    56      22.046  10.159  47.502  1.00  0.00           C  
ATOM   1783  O2    U    56      22.836   9.327  47.126  1.00  0.00           O  
ATOM   1784  C3'   U    56      20.958   8.505  51.349  1.00  0.00           C  
ATOM   1785  H3'   U    56      20.920   9.584  51.494  1.00  0.00           H  
ATOM   1786  C2'   U    56      21.816   8.143  50.192  1.00  0.00           C  
ATOM   1787  H2'   U    56      22.709   8.766  50.254  1.00  0.00           H  
ATOM   1788  O2'   U    56      22.209   6.793  49.981  1.00  0.00           O  
ATOM   1789 HO2'   U    56      22.981   6.884  49.418  1.00  0.00           H  
ATOM   1790  O3'   U    56      21.498   7.872  52.522  1.00  0.00           O  
ATOM   1791  P     G    57      22.564   8.609  53.384  1.00  0.00           P  
ATOM   1792  OP1   G    57      22.771   7.797  54.592  1.00  0.00           O  
ATOM   1793  OP2   G    57      22.025   9.938  53.650  1.00  0.00           O  
ATOM   1794  O5'   G    57      23.865   8.708  52.528  1.00  0.00           O  
ATOM   1795  C5'   G    57      24.642   7.623  52.195  1.00  0.00           C  
ATOM   1796  H5'   G    57      25.014   7.170  53.114  1.00  0.00           H  
ATOM   1797 H5''   G    57      23.946   6.908  51.758  1.00  0.00           H  
ATOM   1798  C4'   G    57      25.736   7.962  51.173  1.00  0.00           C  
ATOM   1799  H4'   G    57      26.400   7.107  51.046  1.00  0.00           H  
ATOM   1800  O4'   G    57      25.119   8.550  49.926  1.00  0.00           O  
ATOM   1801  C1'   G    57      26.045   9.381  49.263  1.00  0.00           C  
ATOM   1802  H1'   G    57      26.307   8.928  48.307  1.00  0.00           H  
ATOM   1803  N9    G    57      25.441  10.783  49.013  1.00  0.00           N  
ATOM   1804  C8    G    57      24.332  11.414  49.523  1.00  0.00           C  
ATOM   1805  H8    G    57      23.717  11.002  50.309  1.00  0.00           H  
ATOM   1806  N7    G    57      24.277  12.708  49.268  1.00  0.00           N  
ATOM   1807  C5    G    57      25.343  12.904  48.465  1.00  0.00           C  
ATOM   1808  C6    G    57      25.784  14.103  47.721  1.00  0.00           C  
ATOM   1809  O6    G    57      25.317  15.244  47.689  1.00  0.00           O  
ATOM   1810  N1    G    57      26.907  13.842  46.944  1.00  0.00           N  
ATOM   1811  H1    G    57      27.266  14.665  46.481  1.00  0.00           H  
ATOM   1812  C2    G    57      27.562  12.636  46.846  1.00  0.00           C  
ATOM   1813  N2    G    57      28.672  12.583  46.106  1.00  0.00           N  
ATOM   1814  H21   G    57      29.022  13.369  45.577  1.00  0.00           H  
ATOM   1815  H22   G    57      29.078  11.659  46.051  1.00  0.00           H  
ATOM   1816  N3    G    57      27.056  11.557  47.373  1.00  0.00           N  
ATOM   1817  C4    G    57      25.982  11.763  48.178  1.00  0.00           C  
ATOM   1818  C3'   G    57      26.599   9.112  51.595  1.00  0.00           C  
ATOM   1819  H3'   G    57      25.960   9.935  51.913  1.00  0.00           H  
ATOM   1820  C2'   G    57      27.215   9.536  50.260  1.00  0.00           C  
ATOM   1821  H2'   G    57      27.572  10.557  50.396  1.00  0.00           H  
ATOM   1822  O2'   G    57      28.234   8.618  49.954  1.00  0.00           O  
ATOM   1823 HO2'   G    57      28.788   8.260  50.652  1.00  0.00           H  
ATOM   1824  O3'   G    57      27.580   8.839  52.585  1.00  0.00           O  
ATOM   1825  P     U    58      28.122  10.113  53.499  1.00  0.00           P  
ATOM   1826  OP1   U    58      29.030   9.597  54.514  1.00  0.00           O  
ATOM   1827  OP2   U    58      26.995  10.943  53.918  1.00  0.00           O  
ATOM   1828  O5'   U    58      28.924  11.092  52.571  1.00  0.00           O  
ATOM   1829  C5'   U    58      30.124  10.689  51.965  1.00  0.00           C  
ATOM   1830  H5'   U    58      30.829  10.590  52.791  1.00  0.00           H  
ATOM   1831 H5''   U    58      30.175   9.672  51.577  1.00  0.00           H  
ATOM   1832  C4'   U    58      30.672  11.691  50.930  1.00  0.00           C  
ATOM   1833  H4'   U    58      31.591  11.262  50.531  1.00  0.00           H  
ATOM   1834  O4'   U    58      29.712  11.977  49.843  1.00  0.00           O  
ATOM   1835  C1'   U    58      29.769  13.387  49.541  1.00  0.00           C  
ATOM   1836  H1'   U    58      29.842  13.573  48.470  1.00  0.00           H  
ATOM   1837  N1    U    58      28.549  14.159  50.008  1.00  0.00           N  
ATOM   1838  C6    U    58      27.630  13.635  50.830  1.00  0.00           C  
ATOM   1839  H6    U    58      27.683  12.608  51.158  1.00  0.00           H  
ATOM   1840  C5    U    58      26.629  14.436  51.311  1.00  0.00           C  
ATOM   1841  H5    U    58      25.879  13.970  51.933  1.00  0.00           H  
ATOM   1842  C4    U    58      26.473  15.867  50.934  1.00  0.00           C  
ATOM   1843  O4    U    58      25.489  16.521  51.236  1.00  0.00           O  
ATOM   1844  N3    U    58      27.417  16.291  50.105  1.00  0.00           N  
ATOM   1845  H3    U    58      27.233  17.208  49.723  1.00  0.00           H  
ATOM   1846  C2    U    58      28.380  15.518  49.512  1.00  0.00           C  
ATOM   1847  O2    U    58      29.190  15.960  48.664  1.00  0.00           O  
ATOM   1848  C3'   U    58      31.033  13.075  51.564  1.00  0.00           C  
ATOM   1849  H3'   U    58      30.268  13.344  52.292  1.00  0.00           H  
ATOM   1850  C2'   U    58      30.982  13.863  50.270  1.00  0.00           C  
ATOM   1851  H2'   U    58      30.915  14.929  50.489  1.00  0.00           H  
ATOM   1852  O2'   U    58      31.998  13.600  49.365  1.00  0.00           O  
ATOM   1853 HO2'   U    58      31.997  14.267  48.674  1.00  0.00           H  
ATOM   1854  O3'   U    58      32.394  12.951  52.090  1.00  0.00           O  
ATOM   1855  P     C    59      32.874  13.884  53.266  1.00  0.00           P  
ATOM   1856  OP1   C    59      34.118  13.334  53.773  1.00  0.00           O  
ATOM   1857  OP2   C    59      31.798  14.320  54.181  1.00  0.00           O  
ATOM   1858  O5'   C    59      33.271  15.254  52.450  1.00  0.00           O  
ATOM   1859  C5'   C    59      34.249  15.235  51.449  1.00  0.00           C  
ATOM   1860  H5'   C    59      35.192  14.965  51.925  1.00  0.00           H  
ATOM   1861 H5''   C    59      33.908  14.560  50.664  1.00  0.00           H  
ATOM   1862  C4'   C    59      34.437  16.627  50.779  1.00  0.00           C  
ATOM   1863  H4'   C    59      35.365  16.533  50.217  1.00  0.00           H  
ATOM   1864  O4'   C    59      33.374  16.851  49.872  1.00  0.00           O  
ATOM   1865  C1'   C    59      33.201  18.305  49.788  1.00  0.00           C  
ATOM   1866  H1'   C    59      33.370  18.665  48.774  1.00  0.00           H  
ATOM   1867  N1    C    59      31.852  18.599  50.324  1.00  0.00           N  
ATOM   1868  C6    C    59      31.121  17.756  51.162  1.00  0.00           C  
ATOM   1869  H6    C    59      31.496  16.774  51.412  1.00  0.00           H  
ATOM   1870  C5    C    59      29.871  18.079  51.564  1.00  0.00           C  
ATOM   1871  H5    C    59      29.332  17.329  52.124  1.00  0.00           H  
ATOM   1872  C4    C    59      29.409  19.312  51.102  1.00  0.00           C  
ATOM   1873  N4    C    59      28.229  19.561  51.463  1.00  0.00           N  
ATOM   1874  H41   C    59      27.763  20.412  51.183  1.00  0.00           H  
ATOM   1875  H42   C    59      27.788  18.933  52.119  1.00  0.00           H  
ATOM   1876  N3    C    59      30.001  20.138  50.287  1.00  0.00           N  
ATOM   1877  C2    C    59      31.256  19.837  49.967  1.00  0.00           C  
ATOM   1878  O2    C    59      31.849  20.727  49.381  1.00  0.00           O  
ATOM   1879  C3'   C    59      34.440  17.800  51.686  1.00  0.00           C  
ATOM   1880  H3'   C    59      33.570  17.731  52.338  1.00  0.00           H  
ATOM   1881  C2'   C    59      34.162  18.950  50.738  1.00  0.00           C  
ATOM   1882  H2'   C    59      33.685  19.810  51.207  1.00  0.00           H  
ATOM   1883  O2'   C    59      35.281  19.470  50.032  1.00  0.00           O  
ATOM   1884 HO2'   C    59      35.850  19.840  50.712  1.00  0.00           H  
ATOM   1885  O3'   C    59      35.793  17.870  52.249  1.00  0.00           O  
ATOM   1886  P     G    60      36.162  18.989  53.318  1.00  0.00           P  
ATOM   1887  OP1   G    60      37.648  18.931  53.353  1.00  0.00           O  
ATOM   1888  OP2   G    60      35.372  18.665  54.523  1.00  0.00           O  
ATOM   1889  O5'   G    60      35.615  20.357  52.722  1.00  0.00           O  
ATOM   1890  C5'   G    60      36.618  21.245  52.246  1.00  0.00           C  
ATOM   1891  H5'   G    60      37.511  21.256  52.871  1.00  0.00           H  
ATOM   1892 H5''   G    60      36.893  20.958  51.231  1.00  0.00           H  
ATOM   1893  C4'   G    60      35.937  22.629  52.185  1.00  0.00           C  
ATOM   1894  H4'   G    60      36.655  23.272  51.677  1.00  0.00           H  
ATOM   1895  O4'   G    60      34.668  22.560  51.469  1.00  0.00           O  
ATOM   1896  C1'   G    60      33.762  23.542  51.890  1.00  0.00           C  
ATOM   1897  H1'   G    60      33.464  24.197  51.072  1.00  0.00           H  
ATOM   1898  N9    G    60      32.548  22.900  52.432  1.00  0.00           N  
ATOM   1899  C8    G    60      32.413  21.773  53.228  1.00  0.00           C  
ATOM   1900  H8    G    60      33.266  21.212  53.582  1.00  0.00           H  
ATOM   1901  N7    G    60      31.162  21.519  53.429  1.00  0.00           N  
ATOM   1902  C5    G    60      30.423  22.425  52.760  1.00  0.00           C  
ATOM   1903  C6    G    60      29.020  22.727  52.707  1.00  0.00           C  
ATOM   1904  O6    G    60      28.068  22.181  53.301  1.00  0.00           O  
ATOM   1905  N1    G    60      28.739  23.848  52.011  1.00  0.00           N  
ATOM   1906  H1    G    60      27.760  24.062  51.882  1.00  0.00           H  
ATOM   1907  C2    G    60      29.632  24.625  51.437  1.00  0.00           C  
ATOM   1908  N2    G    60      29.303  25.667  50.750  1.00  0.00           N  
ATOM   1909  H21   G    60      30.022  26.252  50.348  1.00  0.00           H  
ATOM   1910  H22   G    60      28.314  25.846  50.652  1.00  0.00           H  
ATOM   1911  N3    G    60      30.934  24.421  51.366  1.00  0.00           N  
ATOM   1912  C4    G    60      31.284  23.291  52.089  1.00  0.00           C  
ATOM   1913  C3'   G    60      35.596  23.394  53.474  1.00  0.00           C  
ATOM   1914  H3'   G    60      35.164  22.692  54.186  1.00  0.00           H  
ATOM   1915  C2'   G    60      34.437  24.300  53.020  1.00  0.00           C  
ATOM   1916  H2'   G    60      33.805  24.635  53.842  1.00  0.00           H  
ATOM   1917  O2'   G    60      35.087  25.422  52.285  1.00  0.00           O  
ATOM   1918 HO2'   G    60      35.932  25.417  52.739  1.00  0.00           H  
ATOM   1919  O3'   G    60      36.695  24.210  53.966  1.00  0.00           O  
ATOM   1920  P     U    61      37.671  23.684  55.041  1.00  0.00           P  
ATOM   1921  OP1   U    61      38.849  23.257  54.346  1.00  0.00           O  
ATOM   1922  OP2   U    61      36.911  22.786  55.895  1.00  0.00           O  
ATOM   1923  O5'   U    61      37.970  25.048  55.834  1.00  0.00           O  
ATOM   1924  C5'   U    61      38.961  25.960  55.393  1.00  0.00           C  
ATOM   1925  H5'   U    61      39.877  25.370  55.359  1.00  0.00           H  
ATOM   1926 H5''   U    61      38.775  26.231  54.354  1.00  0.00           H  
ATOM   1927  C4'   U    61      39.042  27.160  56.356  1.00  0.00           C  
ATOM   1928  H4'   U    61      40.050  27.574  56.390  1.00  0.00           H  
ATOM   1929  O4'   U    61      38.253  28.243  55.966  1.00  0.00           O  
ATOM   1930  C1'   U    61      37.281  28.440  57.074  1.00  0.00           C  
ATOM   1931  H1'   U    61      37.699  29.155  57.782  1.00  0.00           H  
ATOM   1932  N1    U    61      36.008  28.845  56.493  1.00  0.00           N  
ATOM   1933  C6    U    61      35.604  28.136  55.451  1.00  0.00           C  
ATOM   1934  H6    U    61      36.154  27.266  55.124  1.00  0.00           H  
ATOM   1935  C5    U    61      34.629  28.603  54.628  1.00  0.00           C  
ATOM   1936  H5    U    61      34.268  28.108  53.738  1.00  0.00           H  
ATOM   1937  C4    U    61      33.969  29.866  54.895  1.00  0.00           C  
ATOM   1938  O4    U    61      33.090  30.314  54.205  1.00  0.00           O  
ATOM   1939  N3    U    61      34.528  30.617  55.884  1.00  0.00           N  
ATOM   1940  H3    U    61      34.146  31.543  56.009  1.00  0.00           H  
ATOM   1941  C2    U    61      35.401  30.104  56.825  1.00  0.00           C  
ATOM   1942  O2    U    61      35.754  30.777  57.802  1.00  0.00           O  
ATOM   1943  C3'   U    61      38.718  26.870  57.883  1.00  0.00           C  
ATOM   1944  H3'   U    61      38.790  25.824  58.182  1.00  0.00           H  
ATOM   1945  C2'   U    61      37.245  27.206  57.912  1.00  0.00           C  
ATOM   1946  H2'   U    61      36.720  26.356  57.475  1.00  0.00           H  
ATOM   1947  O2'   U    61      36.779  27.404  59.274  1.00  0.00           O  
ATOM   1948 HO2'   U    61      35.826  27.504  59.218  1.00  0.00           H  
ATOM   1949  O3'   U    61      39.382  27.737  58.850  1.00  0.00           O  
ATOM   1950  P     A    62      40.813  27.373  59.388  1.00  0.00           P  
ATOM   1951  OP1   A    62      40.822  25.961  59.820  1.00  0.00           O  
ATOM   1952  OP2   A    62      41.129  28.325  60.411  1.00  0.00           O  
ATOM   1953  O5'   A    62      41.819  27.664  58.226  1.00  0.00           O  
ATOM   1954  C5'   A    62      42.164  29.003  57.944  1.00  0.00           C  
ATOM   1955  H5'   A    62      41.226  29.477  57.653  1.00  0.00           H  
ATOM   1956 H5''   A    62      42.478  29.569  58.821  1.00  0.00           H  
ATOM   1957  C4'   A    62      43.187  29.119  56.898  1.00  0.00           C  
ATOM   1958  H4'   A    62      44.122  28.690  57.257  1.00  0.00           H  
ATOM   1959  O4'   A    62      42.828  28.438  55.673  1.00  0.00           O  
ATOM   1960  C1'   A    62      42.651  29.304  54.569  1.00  0.00           C  
ATOM   1961  H1'   A    62      43.119  28.808  53.719  1.00  0.00           H  
ATOM   1962  N9    A    62      41.203  29.523  54.229  1.00  0.00           N  
ATOM   1963  C8    A    62      40.588  29.014  53.113  1.00  0.00           C  
ATOM   1964  H8    A    62      41.128  28.409  52.399  1.00  0.00           H  
ATOM   1965  N7    A    62      39.338  29.382  53.002  1.00  0.00           N  
ATOM   1966  C5    A    62      39.157  30.247  54.047  1.00  0.00           C  
ATOM   1967  C6    A    62      38.001  30.923  54.542  1.00  0.00           C  
ATOM   1968  N6    A    62      36.811  30.924  53.986  1.00  0.00           N  
ATOM   1969  H61   A    62      36.853  30.537  53.054  1.00  0.00           H  
ATOM   1970  H62   A    62      36.098  31.517  54.387  1.00  0.00           H  
ATOM   1971  N1    A    62      38.121  31.695  55.632  1.00  0.00           N  
ATOM   1972  C2    A    62      39.212  31.792  56.321  1.00  0.00           C  
ATOM   1973  H2    A    62      39.198  32.494  57.141  1.00  0.00           H  
ATOM   1974  N3    A    62      40.394  31.139  55.972  1.00  0.00           N  
ATOM   1975  C4    A    62      40.269  30.327  54.859  1.00  0.00           C  
ATOM   1976  C3'   A    62      43.498  30.545  56.502  1.00  0.00           C  
ATOM   1977  H3'   A    62      42.686  31.180  56.855  1.00  0.00           H  
ATOM   1978  C2'   A    62      43.424  30.590  54.986  1.00  0.00           C  
ATOM   1979  H2'   A    62      42.907  31.486  54.642  1.00  0.00           H  
ATOM   1980  O2'   A    62      44.631  30.471  54.360  1.00  0.00           O  
ATOM   1981 HO2'   A    62      45.185  31.234  54.542  1.00  0.00           H  
ATOM   1982  O3'   A    62      44.686  31.088  57.021  1.00  0.00           O  
ATOM   1983  P     U    63      44.999  31.319  58.582  1.00  0.00           P  
ATOM   1984  OP1   U    63      46.348  31.864  58.748  1.00  0.00           O  
ATOM   1985  OP2   U    63      44.747  30.058  59.265  1.00  0.00           O  
ATOM   1986  O5'   U    63      43.954  32.378  59.365  1.00  0.00           O  
ATOM   1987  C5'   U    63      44.314  33.711  59.448  1.00  0.00           C  
ATOM   1988  H5'   U    63      45.362  33.850  59.713  1.00  0.00           H  
ATOM   1989 H5''   U    63      44.272  34.092  58.427  1.00  0.00           H  
ATOM   1990  C4'   U    63      43.418  34.650  60.365  1.00  0.00           C  
ATOM   1991  H4'   U    63      43.752  35.676  60.209  1.00  0.00           H  
ATOM   1992  O4'   U    63      42.069  34.419  59.879  1.00  0.00           O  
ATOM   1993  C1'   U    63      41.252  34.065  60.971  1.00  0.00           C  
ATOM   1994  H1'   U    63      40.837  35.022  61.287  1.00  0.00           H  
ATOM   1995  N1    U    63      40.187  33.059  60.678  1.00  0.00           N  
ATOM   1996  C6    U    63      40.532  32.046  59.822  1.00  0.00           C  
ATOM   1997  H6    U    63      41.402  31.964  59.187  1.00  0.00           H  
ATOM   1998  C5    U    63      39.583  31.158  59.530  1.00  0.00           C  
ATOM   1999  H5    U    63      39.853  30.291  58.946  1.00  0.00           H  
ATOM   2000  C4    U    63      38.263  31.106  60.137  1.00  0.00           C  
ATOM   2001  O4    U    63      37.365  30.376  59.905  1.00  0.00           O  
ATOM   2002  N3    U    63      38.107  32.067  61.041  1.00  0.00           N  
ATOM   2003  H3    U    63      37.195  32.029  61.474  1.00  0.00           H  
ATOM   2004  C2    U    63      38.916  33.121  61.282  1.00  0.00           C  
ATOM   2005  O2    U    63      38.566  34.029  61.974  1.00  0.00           O  
ATOM   2006  C3'   U    63      43.578  34.327  61.853  1.00  0.00           C  
ATOM   2007  H3'   U    63      44.291  33.525  62.046  1.00  0.00           H  
ATOM   2008  C2'   U    63      42.126  33.698  62.098  1.00  0.00           C  
ATOM   2009  H2'   U    63      42.218  32.614  62.028  1.00  0.00           H  
ATOM   2010  O2'   U    63      41.645  34.097  63.334  1.00  0.00           O  
ATOM   2011 HO2'   U    63      42.265  34.759  63.650  1.00  0.00           H  
ATOM   2012  O3'   U    63      43.772  35.479  62.596  1.00  0.00           O  
ATOM   2013  P     A    64      44.957  35.792  63.530  1.00  0.00           P  
ATOM   2014  OP1   A    64      46.230  35.836  62.840  1.00  0.00           O  
ATOM   2015  OP2   A    64      44.747  34.958  64.725  1.00  0.00           O  
ATOM   2016  O5'   A    64      44.478  37.287  63.927  1.00  0.00           O  
ATOM   2017  C5'   A    64      43.344  37.389  64.778  1.00  0.00           C  
ATOM   2018  H5'   A    64      42.426  36.973  64.364  1.00  0.00           H  
ATOM   2019 H5''   A    64      43.563  36.921  65.738  1.00  0.00           H  
ATOM   2020  C4'   A    64      43.119  38.870  64.964  1.00  0.00           C  
ATOM   2021  H4'   A    64      42.752  39.204  63.993  1.00  0.00           H  
ATOM   2022  O4'   A    64      42.159  39.001  65.969  1.00  0.00           O  
ATOM   2023  C1'   A    64      42.770  39.670  67.099  1.00  0.00           C  
ATOM   2024  H1'   A    64      42.695  40.749  66.964  1.00  0.00           H  
ATOM   2025  N9    A    64      42.140  39.282  68.397  1.00  0.00           N  
ATOM   2026  C8    A    64      42.631  38.458  69.369  1.00  0.00           C  
ATOM   2027  H8    A    64      43.496  37.820  69.266  1.00  0.00           H  
ATOM   2028  N7    A    64      41.844  38.450  70.424  1.00  0.00           N  
ATOM   2029  C5    A    64      40.830  39.297  70.181  1.00  0.00           C  
ATOM   2030  C6    A    64      39.739  39.711  70.996  1.00  0.00           C  
ATOM   2031  N6    A    64      39.275  39.233  72.123  1.00  0.00           N  
ATOM   2032  H61   A    64      39.737  38.452  72.566  1.00  0.00           H  
ATOM   2033  H62   A    64      38.437  39.671  72.480  1.00  0.00           H  
ATOM   2034  N1    A    64      38.972  40.677  70.501  1.00  0.00           N  
ATOM   2035  C2    A    64      39.249  41.227  69.308  1.00  0.00           C  
ATOM   2036  H2    A    64      38.537  41.925  68.894  1.00  0.00           H  
ATOM   2037  N3    A    64      40.258  40.960  68.470  1.00  0.00           N  
ATOM   2038  C4    A    64      40.972  39.867  68.922  1.00  0.00           C  
ATOM   2039  C3'   A    64      44.390  39.620  65.433  1.00  0.00           C  
ATOM   2040  H3'   A    64      45.339  39.172  65.138  1.00  0.00           H  
ATOM   2041  C2'   A    64      44.228  39.399  66.949  1.00  0.00           C  
ATOM   2042  H2'   A    64      44.519  38.361  67.110  1.00  0.00           H  
ATOM   2043  O2'   A    64      44.922  40.213  67.884  1.00  0.00           O  
ATOM   2044 HO2'   A    64      45.251  40.979  67.407  1.00  0.00           H  
ATOM   2045  O3'   A    64      44.261  40.964  64.867  1.00  0.00           O  
ATOM   2046  P     C    65      45.133  42.185  65.391  1.00  0.00           P  
ATOM   2047  OP1   C    65      45.261  43.058  64.218  1.00  0.00           O  
ATOM   2048  OP2   C    65      46.356  41.671  66.043  1.00  0.00           O  
ATOM   2049  O5'   C    65      44.173  42.870  66.452  1.00  0.00           O  
ATOM   2050  C5'   C    65      42.919  43.386  66.034  1.00  0.00           C  
ATOM   2051  H5'   C    65      43.164  43.993  65.162  1.00  0.00           H  
ATOM   2052 H5''   C    65      42.298  42.574  65.655  1.00  0.00           H  
ATOM   2053  C4'   C    65      42.230  44.226  67.159  1.00  0.00           C  
ATOM   2054  H4'   C    65      41.213  44.477  66.858  1.00  0.00           H  
ATOM   2055  O4'   C    65      42.012  43.458  68.302  1.00  0.00           O  
ATOM   2056  C1'   C    65      41.843  44.458  69.365  1.00  0.00           C  
ATOM   2057  H1'   C    65      40.931  45.013  69.147  1.00  0.00           H  
ATOM   2058  N1    C    65      41.737  43.757  70.655  1.00  0.00           N  
ATOM   2059  C6    C    65      42.433  42.618  70.940  1.00  0.00           C  
ATOM   2060  H6    C    65      43.287  42.369  70.329  1.00  0.00           H  
ATOM   2061  C5    C    65      42.182  41.948  72.076  1.00  0.00           C  
ATOM   2062  H5    C    65      42.795  41.125  72.413  1.00  0.00           H  
ATOM   2063  C4    C    65      41.087  42.423  72.885  1.00  0.00           C  
ATOM   2064  N4    C    65      40.663  41.762  73.918  1.00  0.00           N  
ATOM   2065  H41   C    65      40.940  40.799  74.039  1.00  0.00           H  
ATOM   2066  H42   C    65      39.749  42.076  74.212  1.00  0.00           H  
ATOM   2067  N3    C    65      40.285  43.354  72.533  1.00  0.00           N  
ATOM   2068  C2    C    65      40.592  44.076  71.483  1.00  0.00           C  
ATOM   2069  O2    C    65      39.905  45.021  71.193  1.00  0.00           O  
ATOM   2070  C3'   C    65      42.945  45.529  67.536  1.00  0.00           C  
ATOM   2071  H3'   C    65      43.889  45.552  66.992  1.00  0.00           H  
ATOM   2072  C2'   C    65      43.039  45.412  69.057  1.00  0.00           C  
ATOM   2073  H2'   C    65      44.003  44.987  69.340  1.00  0.00           H  
ATOM   2074  O2'   C    65      42.767  46.584  69.717  1.00  0.00           O  
ATOM   2075 HO2'   C    65      42.771  46.464  70.669  1.00  0.00           H  
ATOM   2076  O3'   C    65      42.157  46.686  67.252  1.00  0.00           O  
ATOM   2077  P     A    66      42.099  47.347  65.850  1.00  0.00           P  
ATOM   2078  OP1   A    66      41.918  46.282  64.848  1.00  0.00           O  
ATOM   2079  OP2   A    66      43.245  48.294  65.616  1.00  0.00           O  
ATOM   2080  O5'   A    66      40.790  48.219  65.938  1.00  0.00           O  
ATOM   2081  C5'   A    66      39.484  47.681  65.763  1.00  0.00           C  
ATOM   2082  H5'   A    66      39.490  46.990  64.919  1.00  0.00           H  
ATOM   2083 H5''   A    66      39.337  47.096  66.670  1.00  0.00           H  
ATOM   2084  C4'   A    66      38.331  48.619  65.755  1.00  0.00           C  
ATOM   2085  H4'   A    66      38.220  49.098  64.782  1.00  0.00           H  
ATOM   2086  O4'   A    66      37.109  47.881  65.962  1.00  0.00           O  
ATOM   2087  C1'   A    66      36.193  48.801  66.593  1.00  0.00           C  
ATOM   2088  H1'   A    66      35.326  48.963  65.954  1.00  0.00           H  
ATOM   2089  N9    A    66      35.766  48.261  67.905  1.00  0.00           N  
ATOM   2090  C8    A    66      36.443  47.347  68.648  1.00  0.00           C  
ATOM   2091  H8    A    66      37.198  46.672  68.273  1.00  0.00           H  
ATOM   2092  N7    A    66      36.002  47.286  69.894  1.00  0.00           N  
ATOM   2093  C5    A    66      34.902  48.186  69.833  1.00  0.00           C  
ATOM   2094  C6    A    66      33.860  48.508  70.770  1.00  0.00           C  
ATOM   2095  N6    A    66      33.772  48.037  72.026  1.00  0.00           N  
ATOM   2096  H61   A    66      34.481  47.414  72.385  1.00  0.00           H  
ATOM   2097  H62   A    66      32.991  48.347  72.586  1.00  0.00           H  
ATOM   2098  N1    A    66      32.826  49.310  70.473  1.00  0.00           N  
ATOM   2099  C2    A    66      32.910  49.864  69.247  1.00  0.00           C  
ATOM   2100  H2    A    66      32.124  50.568  69.015  1.00  0.00           H  
ATOM   2101  N3    A    66      33.842  49.679  68.263  1.00  0.00           N  
ATOM   2102  C4    A    66      34.759  48.750  68.650  1.00  0.00           C  
ATOM   2103  C3'   A    66      38.423  49.666  66.875  1.00  0.00           C  
ATOM   2104  H3'   A    66      38.697  49.201  67.822  1.00  0.00           H  
ATOM   2105  C2'   A    66      36.996  50.096  66.810  1.00  0.00           C  
ATOM   2106  H2'   A    66      36.615  50.657  67.663  1.00  0.00           H  
ATOM   2107  O2'   A    66      36.739  50.883  65.643  1.00  0.00           O  
ATOM   2108 HO2'   A    66      37.517  51.374  65.369  1.00  0.00           H  
ATOM   2109  O3'   A    66      39.272  50.786  66.544  1.00  0.00           O  
ATOM   2110  P     G    67      39.967  51.661  67.737  1.00  0.00           P  
ATOM   2111  OP1   G    67      40.519  52.915  67.235  1.00  0.00           O  
ATOM   2112  OP2   G    67      40.767  50.747  68.558  1.00  0.00           O  
ATOM   2113  O5'   G    67      38.736  52.030  68.694  1.00  0.00           O  
ATOM   2114  C5'   G    67      37.852  53.131  68.387  1.00  0.00           C  
ATOM   2115  H5'   G    67      38.441  54.042  68.494  1.00  0.00           H  
ATOM   2116 H5''   G    67      37.570  53.145  67.334  1.00  0.00           H  
ATOM   2117  C4'   G    67      36.799  53.032  69.425  1.00  0.00           C  
ATOM   2118  H4'   G    67      36.002  53.671  69.043  1.00  0.00           H  
ATOM   2119  O4'   G    67      36.198  51.770  69.659  1.00  0.00           O  
ATOM   2120  C1'   G    67      35.942  51.622  71.038  1.00  0.00           C  
ATOM   2121  H1'   G    67      34.886  51.405  71.201  1.00  0.00           H  
ATOM   2122  N9    G    67      36.830  50.556  71.571  1.00  0.00           N  
ATOM   2123  C8    G    67      38.062  49.980  71.126  1.00  0.00           C  
ATOM   2124  H8    G    67      38.453  50.176  70.138  1.00  0.00           H  
ATOM   2125  N7    G    67      38.659  49.163  71.991  1.00  0.00           N  
ATOM   2126  C5    G    67      37.746  49.085  73.034  1.00  0.00           C  
ATOM   2127  C6    G    67      37.833  48.329  74.250  1.00  0.00           C  
ATOM   2128  O6    G    67      38.769  47.641  74.692  1.00  0.00           O  
ATOM   2129  N1    G    67      36.752  48.494  75.087  1.00  0.00           N  
ATOM   2130  H1    G    67      36.908  48.180  76.034  1.00  0.00           H  
ATOM   2131  C2    G    67      35.732  49.315  74.824  1.00  0.00           C  
ATOM   2132  N2    G    67      34.859  49.550  75.767  1.00  0.00           N  
ATOM   2133  H21   G    67      33.983  50.027  75.610  1.00  0.00           H  
ATOM   2134  H22   G    67      35.100  49.140  76.658  1.00  0.00           H  
ATOM   2135  N3    G    67      35.631  50.018  73.667  1.00  0.00           N  
ATOM   2136  C4    G    67      36.673  49.916  72.814  1.00  0.00           C  
ATOM   2137  C3'   G    67      37.334  53.405  70.833  1.00  0.00           C  
ATOM   2138  H3'   G    67      38.193  52.802  71.127  1.00  0.00           H  
ATOM   2139  C2'   G    67      36.149  52.956  71.728  1.00  0.00           C  
ATOM   2140  H2'   G    67      36.324  52.803  72.792  1.00  0.00           H  
ATOM   2141  O2'   G    67      35.020  53.782  71.576  1.00  0.00           O  
ATOM   2142 HO2'   G    67      35.205  54.724  71.585  1.00  0.00           H  
ATOM   2143  O3'   G    67      37.610  54.801  70.874  1.00  0.00           O  
ATOM   2144  P     G    68      38.573  55.327  72.064  1.00  0.00           P  
ATOM   2145  OP1   G    68      38.689  56.800  71.958  1.00  0.00           O  
ATOM   2146  OP2   G    68      39.767  54.494  72.068  1.00  0.00           O  
ATOM   2147  O5'   G    68      37.905  55.115  73.533  1.00  0.00           O  
ATOM   2148  C5'   G    68      36.708  55.750  73.882  1.00  0.00           C  
ATOM   2149  H5'   G    68      37.024  56.730  74.237  1.00  0.00           H  
ATOM   2150 H5''   G    68      36.017  55.743  73.038  1.00  0.00           H  
ATOM   2151  C4'   G    68      36.166  55.085  75.158  1.00  0.00           C  
ATOM   2152  H4'   G    68      35.210  55.578  75.339  1.00  0.00           H  
ATOM   2153  O4'   G    68      35.677  53.798  74.933  1.00  0.00           O  
ATOM   2154  C1'   G    68      35.981  53.045  76.071  1.00  0.00           C  
ATOM   2155  H1'   G    68      35.108  52.420  76.258  1.00  0.00           H  
ATOM   2156  N9    G    68      37.163  52.160  76.048  1.00  0.00           N  
ATOM   2157  C8    G    68      38.177  52.061  75.137  1.00  0.00           C  
ATOM   2158  H8    G    68      38.153  52.627  74.218  1.00  0.00           H  
ATOM   2159  N7    G    68      39.077  51.137  75.309  1.00  0.00           N  
ATOM   2160  C5    G    68      38.634  50.535  76.472  1.00  0.00           C  
ATOM   2161  C6    G    68      39.291  49.545  77.291  1.00  0.00           C  
ATOM   2162  O6    G    68      40.282  48.902  77.108  1.00  0.00           O  
ATOM   2163  N1    G    68      38.685  49.259  78.484  1.00  0.00           N  
ATOM   2164  H1    G    68      39.252  48.684  79.091  1.00  0.00           H  
ATOM   2165  C2    G    68      37.624  49.911  78.891  1.00  0.00           C  
ATOM   2166  N2    G    68      37.189  49.463  80.016  1.00  0.00           N  
ATOM   2167  H21   G    68      37.722  48.789  80.547  1.00  0.00           H  
ATOM   2168  H22   G    68      36.290  49.806  80.322  1.00  0.00           H  
ATOM   2169  N3    G    68      36.953  50.855  78.203  1.00  0.00           N  
ATOM   2170  C4    G    68      37.502  51.160  77.004  1.00  0.00           C  
ATOM   2171  C3'   G    68      36.993  55.126  76.470  1.00  0.00           C  
ATOM   2172  H3'   G    68      38.010  54.749  76.358  1.00  0.00           H  
ATOM   2173  C2'   G    68      36.090  54.048  77.154  1.00  0.00           C  
ATOM   2174  H2'   G    68      36.401  53.557  78.076  1.00  0.00           H  
ATOM   2175  O2'   G    68      34.783  54.528  77.511  1.00  0.00           O  
ATOM   2176 HO2'   G    68      34.327  53.805  77.948  1.00  0.00           H  
ATOM   2177  O3'   G    68      36.937  56.380  76.976  1.00  0.00           O  
ATOM   2178  P     G    69      37.872  56.838  78.164  1.00  0.00           P  
ATOM   2179  OP1   G    69      37.508  58.251  78.383  1.00  0.00           O  
ATOM   2180  OP2   G    69      39.251  56.587  77.766  1.00  0.00           O  
ATOM   2181  O5'   G    69      37.615  56.082  79.400  1.00  0.00           O  
ATOM   2182  C5'   G    69      36.416  56.235  80.152  1.00  0.00           C  
ATOM   2183  H5'   G    69      36.346  57.225  80.602  1.00  0.00           H  
ATOM   2184 H5''   G    69      35.535  56.191  79.512  1.00  0.00           H  
ATOM   2185  C4'   G    69      36.294  55.180  81.206  1.00  0.00           C  
ATOM   2186  H4'   G    69      35.345  55.167  81.741  1.00  0.00           H  
ATOM   2187  O4'   G    69      36.389  53.916  80.589  1.00  0.00           O  
ATOM   2188  C1'   G    69      37.253  53.085  81.199  1.00  0.00           C  
ATOM   2189  H1'   G    69      36.824  52.101  81.390  1.00  0.00           H  
ATOM   2190  N9    G    69      38.653  52.800  80.540  1.00  0.00           N  
ATOM   2191  C8    G    69      39.176  53.144  79.325  1.00  0.00           C  
ATOM   2192  H8    G    69      38.608  53.779  78.661  1.00  0.00           H  
ATOM   2193  N7    G    69      40.334  52.649  78.990  1.00  0.00           N  
ATOM   2194  C5    G    69      40.614  51.764  80.063  1.00  0.00           C  
ATOM   2195  C6    G    69      41.582  50.808  80.103  1.00  0.00           C  
ATOM   2196  O6    G    69      42.424  50.473  79.304  1.00  0.00           O  
ATOM   2197  N1    G    69      41.503  50.074  81.261  1.00  0.00           N  
ATOM   2198  H1    G    69      42.197  49.408  81.569  1.00  0.00           H  
ATOM   2199  C2    G    69      40.470  50.190  82.155  1.00  0.00           C  
ATOM   2200  N2    G    69      40.525  49.332  83.151  1.00  0.00           N  
ATOM   2201  H21   G    69      41.375  48.788  83.117  1.00  0.00           H  
ATOM   2202  H22   G    69      39.700  49.165  83.710  1.00  0.00           H  
ATOM   2203  N3    G    69      39.477  51.064  82.128  1.00  0.00           N  
ATOM   2204  C4    G    69      39.597  51.881  80.958  1.00  0.00           C  
ATOM   2205  C3'   G    69      37.579  55.155  82.104  1.00  0.00           C  
ATOM   2206  H3'   G    69      38.488  55.374  81.543  1.00  0.00           H  
ATOM   2207  C2'   G    69      37.590  53.766  82.550  1.00  0.00           C  
ATOM   2208  H2'   G    69      38.621  53.498  82.782  1.00  0.00           H  
ATOM   2209  O2'   G    69      36.631  53.330  83.500  1.00  0.00           O  
ATOM   2210 HO2'   G    69      36.602  53.937  84.244  1.00  0.00           H  
ATOM   2211  O3'   G    69      37.373  56.181  83.124  1.00  0.00           O  
ATOM   2212  P     C    70      38.502  57.168  83.550  1.00  0.00           P  
ATOM   2213  OP1   C    70      37.873  58.278  84.345  1.00  0.00           O  
ATOM   2214  OP2   C    70      39.218  57.558  82.321  1.00  0.00           O  
ATOM   2215  O5'   C    70      39.465  56.335  84.502  1.00  0.00           O  
ATOM   2216  C5'   C    70      38.968  55.722  85.697  1.00  0.00           C  
ATOM   2217  H5'   C    70      38.925  56.432  86.522  1.00  0.00           H  
ATOM   2218 H5''   C    70      37.918  55.475  85.536  1.00  0.00           H  
ATOM   2219  C4'   C    70      39.687  54.415  86.059  1.00  0.00           C  
ATOM   2220  H4'   C    70      39.116  53.984  86.881  1.00  0.00           H  
ATOM   2221  O4'   C    70      39.836  53.483  85.021  1.00  0.00           O  
ATOM   2222  C1'   C    70      40.940  52.683  85.197  1.00  0.00           C  
ATOM   2223  H1'   C    70      40.676  51.626  85.233  1.00  0.00           H  
ATOM   2224  N1    C    70      41.830  52.815  83.903  1.00  0.00           N  
ATOM   2225  C6    C    70      41.566  53.796  82.969  1.00  0.00           C  
ATOM   2226  H6    C    70      40.748  54.478  83.153  1.00  0.00           H  
ATOM   2227  C5    C    70      42.279  53.875  81.804  1.00  0.00           C  
ATOM   2228  H5    C    70      42.050  54.554  80.996  1.00  0.00           H  
ATOM   2229  C4    C    70      43.332  52.854  81.673  1.00  0.00           C  
ATOM   2230  N4    C    70      44.113  52.954  80.632  1.00  0.00           N  
ATOM   2231  H41   C    70      44.852  52.287  80.460  1.00  0.00           H  
ATOM   2232  H42   C    70      43.907  53.726  80.014  1.00  0.00           H  
ATOM   2233  N3    C    70      43.586  51.941  82.542  1.00  0.00           N  
ATOM   2234  C2    C    70      42.860  51.893  83.637  1.00  0.00           C  
ATOM   2235  O2    C    70      43.203  51.057  84.515  1.00  0.00           O  
ATOM   2236  C3'   C    70      41.113  54.606  86.579  1.00  0.00           C  
ATOM   2237  H3'   C    70      41.732  55.067  85.810  1.00  0.00           H  
ATOM   2238  C2'   C    70      41.569  53.137  86.543  1.00  0.00           C  
ATOM   2239  H2'   C    70      42.650  53.014  86.471  1.00  0.00           H  
ATOM   2240  O2'   C    70      41.015  52.297  87.598  1.00  0.00           O  
ATOM   2241 HO2'   C    70      40.998  51.406  87.242  1.00  0.00           H  
ATOM   2242  O3'   C    70      41.238  55.162  87.797  1.00  0.00           O  
ATOM   2243  P     U    71      42.427  56.050  88.298  1.00  0.00           P  
ATOM   2244  OP1   U    71      42.410  56.235  89.792  1.00  0.00           O  
ATOM   2245  OP2   U    71      42.694  57.170  87.424  1.00  0.00           O  
ATOM   2246  O5'   U    71      43.840  55.237  87.997  1.00  0.00           O  
ATOM   2247  C5'   U    71      44.295  54.111  88.796  1.00  0.00           C  
ATOM   2248  H5'   U    71      44.399  54.474  89.818  1.00  0.00           H  
ATOM   2249 H5''   U    71      43.558  53.313  88.711  1.00  0.00           H  
ATOM   2250  C4'   U    71      45.514  53.478  88.193  1.00  0.00           C  
ATOM   2251  H4'   U    71      45.815  52.783  88.977  1.00  0.00           H  
ATOM   2252  O4'   U    71      45.289  52.742  86.974  1.00  0.00           O  
ATOM   2253  C1'   U    71      46.402  52.931  86.061  1.00  0.00           C  
ATOM   2254  H1'   U    71      46.750  51.921  85.842  1.00  0.00           H  
ATOM   2255  N1    U    71      45.961  53.625  84.853  1.00  0.00           N  
ATOM   2256  C6    U    71      45.023  54.651  84.869  1.00  0.00           C  
ATOM   2257  H6    U    71      44.585  54.968  85.804  1.00  0.00           H  
ATOM   2258  C5    U    71      44.794  55.358  83.756  1.00  0.00           C  
ATOM   2259  H5    U    71      44.093  56.177  83.807  1.00  0.00           H  
ATOM   2260  C4    U    71      45.478  55.181  82.501  1.00  0.00           C  
ATOM   2261  O4    U    71      45.248  55.717  81.436  1.00  0.00           O  
ATOM   2262  N3    U    71      46.429  54.133  82.571  1.00  0.00           N  
ATOM   2263  H3    U    71      46.823  53.786  81.708  1.00  0.00           H  
ATOM   2264  C2    U    71      46.716  53.357  83.695  1.00  0.00           C  
ATOM   2265  O2    U    71      47.644  52.521  83.683  1.00  0.00           O  
ATOM   2266  C3'   U    71      46.570  54.489  87.957  1.00  0.00           C  
ATOM   2267  H3'   U    71      46.103  55.354  87.486  1.00  0.00           H  
ATOM   2268  C2'   U    71      47.411  53.793  86.854  1.00  0.00           C  
ATOM   2269  H2'   U    71      47.858  54.558  86.219  1.00  0.00           H  
ATOM   2270  O2'   U    71      48.429  52.998  87.402  1.00  0.00           O  
ATOM   2271 HO2'   U    71      49.108  53.635  87.635  1.00  0.00           H  
ATOM   2272  O3'   U    71      47.350  54.798  89.101  1.00  0.00           O  
ATOM   2273  P     U    72      48.450  55.882  89.090  1.00  0.00           P  
ATOM   2274  OP1   U    72      48.953  56.203  90.456  1.00  0.00           O  
ATOM   2275  OP2   U    72      48.059  57.033  88.250  1.00  0.00           O  
ATOM   2276  O5'   U    72      49.646  55.196  88.340  1.00  0.00           O  
ATOM   2277  C5'   U    72      50.769  54.691  89.053  1.00  0.00           C  
ATOM   2278  H5'   U    72      50.378  53.774  89.493  1.00  0.00           H  
ATOM   2279 H5''   U    72      51.073  55.282  89.918  1.00  0.00           H  
ATOM   2280  C4'   U    72      51.943  54.242  88.206  1.00  0.00           C  
ATOM   2281  H4'   U    72      52.594  53.531  88.716  1.00  0.00           H  
ATOM   2282  O4'   U    72      51.298  53.558  87.114  1.00  0.00           O  
ATOM   2283  C1'   U    72      52.182  53.603  85.991  1.00  0.00           C  
ATOM   2284  H1'   U    72      52.640  52.631  85.809  1.00  0.00           H  
ATOM   2285  N1    U    72      51.439  54.020  84.736  1.00  0.00           N  
ATOM   2286  C6    U    72      50.294  54.783  84.794  1.00  0.00           C  
ATOM   2287  H6    U    72      49.983  55.110  85.775  1.00  0.00           H  
ATOM   2288  C5    U    72      49.684  55.202  83.637  1.00  0.00           C  
ATOM   2289  H5    U    72      48.809  55.834  83.662  1.00  0.00           H  
ATOM   2290  C4    U    72      50.349  54.982  82.410  1.00  0.00           C  
ATOM   2291  O4    U    72      50.136  55.655  81.395  1.00  0.00           O  
ATOM   2292  N3    U    72      51.333  54.076  82.424  1.00  0.00           N  
ATOM   2293  H3    U    72      51.844  54.086  81.553  1.00  0.00           H  
ATOM   2294  C2    U    72      51.966  53.620  83.536  1.00  0.00           C  
ATOM   2295  O2    U    72      53.003  53.102  83.468  1.00  0.00           O  
ATOM   2296  C3'   U    72      52.757  55.342  87.569  1.00  0.00           C  
ATOM   2297  H3'   U    72      52.210  56.243  87.288  1.00  0.00           H  
ATOM   2298  C2'   U    72      53.272  54.676  86.242  1.00  0.00           C  
ATOM   2299  H2'   U    72      53.474  55.413  85.465  1.00  0.00           H  
ATOM   2300  O2'   U    72      54.496  53.958  86.381  1.00  0.00           O  
ATOM   2301 HO2'   U    72      55.230  54.552  86.555  1.00  0.00           H  
ATOM   2302  O3'   U    72      53.814  55.950  88.305  1.00  0.00           O  
ATOM   2303  P     U    73      54.840  57.104  87.733  1.00  0.00           P  
ATOM   2304  OP1   U    73      55.390  57.644  88.973  1.00  0.00           O  
ATOM   2305  OP2   U    73      54.102  58.023  86.831  1.00  0.00           O  
ATOM   2306  O5'   U    73      55.993  56.304  86.842  1.00  0.00           O  
ATOM   2307  C5'   U    73      57.044  55.549  87.474  1.00  0.00           C  
ATOM   2308  H5'   U    73      56.583  54.649  87.881  1.00  0.00           H  
ATOM   2309 H5''   U    73      57.471  56.101  88.311  1.00  0.00           H  
ATOM   2310  C4'   U    73      58.271  55.096  86.657  1.00  0.00           C  
ATOM   2311  H4'   U    73      58.681  54.267  87.233  1.00  0.00           H  
ATOM   2312  O4'   U    73      57.700  54.589  85.418  1.00  0.00           O  
ATOM   2313  C1'   U    73      58.311  55.147  84.276  1.00  0.00           C  
ATOM   2314  H1'   U    73      59.261  54.668  84.039  1.00  0.00           H  
ATOM   2315  N1    U    73      57.296  55.250  83.150  1.00  0.00           N  
ATOM   2316  C6    U    73      56.016  55.797  83.369  1.00  0.00           C  
ATOM   2317  H6    U    73      55.754  56.258  84.310  1.00  0.00           H  
ATOM   2318  C5    U    73      54.986  55.723  82.411  1.00  0.00           C  
ATOM   2319  H5    U    73      53.984  56.035  82.665  1.00  0.00           H  
ATOM   2320  C4    U    73      55.255  55.162  81.100  1.00  0.00           C  
ATOM   2321  O4    U    73      54.385  54.936  80.231  1.00  0.00           O  
ATOM   2322  N3    U    73      56.534  54.798  80.919  1.00  0.00           N  
ATOM   2323  H3    U    73      56.782  54.558  79.970  1.00  0.00           H  
ATOM   2324  C2    U    73      57.607  54.845  81.858  1.00  0.00           C  
ATOM   2325  O2    U    73      58.651  54.460  81.463  1.00  0.00           O  
ATOM   2326  C3'   U    73      59.309  56.066  86.139  1.00  0.00           C  
ATOM   2327  H3'   U    73      59.334  56.897  86.844  1.00  0.00           H  
ATOM   2328  C2'   U    73      58.749  56.532  84.716  1.00  0.00           C  
ATOM   2329  H2'   U    73      57.941  57.219  84.969  1.00  0.00           H  
ATOM   2330  O2'   U    73      59.600  57.241  83.794  1.00  0.00           O  
ATOM   2331 HO2'   U    73      59.190  57.301  82.928  1.00  0.00           H  
ATOM   2332  O3'   U    73      60.616  55.386  85.973  1.00  0.00           O  
ATOM   2333  P     U    74      61.605  55.213  87.165  1.00  0.00           P  
ATOM   2334  OP1   U    74      61.071  55.947  88.365  1.00  0.00           O  
ATOM   2335  OP2   U    74      62.978  55.468  86.684  1.00  0.00           O  
ATOM   2336  O5'   U    74      61.350  53.640  87.392  1.00  0.00           O  
ATOM   2337  C5'   U    74      61.904  52.745  86.340  1.00  0.00           C  
ATOM   2338  H5'   U    74      62.973  52.958  86.339  1.00  0.00           H  
ATOM   2339 H5''   U    74      61.578  52.945  85.320  1.00  0.00           H  
ATOM   2340  C4'   U    74      61.720  51.284  86.708  1.00  0.00           C  
ATOM   2341  H4'   U    74      62.322  50.673  86.035  1.00  0.00           H  
ATOM   2342  O4'   U    74      62.222  51.089  87.961  1.00  0.00           O  
ATOM   2343  C1'   U    74      61.233  50.529  88.888  1.00  0.00           C  
ATOM   2344  H1'   U    74      61.342  49.446  88.830  1.00  0.00           H  
ATOM   2345  N1    U    74      61.320  51.009  90.284  1.00  0.00           N  
ATOM   2346  C6    U    74      62.118  52.049  90.654  1.00  0.00           C  
ATOM   2347  H6    U    74      62.526  52.675  89.873  1.00  0.00           H  
ATOM   2348  C5    U    74      62.245  52.348  91.944  1.00  0.00           C  
ATOM   2349  H5    U    74      62.785  53.232  92.247  1.00  0.00           H  
ATOM   2350  C4    U    74      61.563  51.575  93.003  1.00  0.00           C  
ATOM   2351  O4    U    74      61.683  51.717  94.218  1.00  0.00           O  
ATOM   2352  N3    U    74      60.754  50.657  92.556  1.00  0.00           N  
ATOM   2353  H3    U    74      60.368  50.029  93.247  1.00  0.00           H  
ATOM   2354  C2    U    74      60.729  50.218  91.296  1.00  0.00           C  
ATOM   2355  O2    U    74      60.124  49.170  91.088  1.00  0.00           O  
ATOM   2356  C3'   U    74      60.299  50.764  86.748  1.00  0.00           C  
ATOM   2357  H3'   U    74      59.688  51.437  86.146  1.00  0.00           H  
ATOM   2358  C2'   U    74      59.955  50.960  88.228  1.00  0.00           C  
ATOM   2359  H2'   U    74      59.858  52.020  88.464  1.00  0.00           H  
ATOM   2360  O2'   U    74      58.759  50.298  88.602  1.00  0.00           O  
ATOM   2361 HO2'   U    74      58.074  50.776  88.129  1.00  0.00           H  
ATOM   2362  O3'   U    74      60.207  49.387  86.330  1.00  0.00           O  
ATOM   2363  P    G3    75      60.102  49.068  84.777  1.00  0.00           P  
ATOM   2364  OP1  G3    75      60.008  47.617  84.671  1.00  0.00           O  
ATOM   2365  OP2  G3    75      61.201  49.728  84.153  1.00  0.00           O  
ATOM   2366  O5'  G3    75      58.688  49.528  84.263  1.00  0.00           O  
ATOM   2367  C5'  G3    75      58.108  48.881  83.142  1.00  0.00           C  
ATOM   2368  H5'  G3    75      57.699  47.910  83.421  1.00  0.00           H  
ATOM   2369 H5''  G3    75      58.828  48.513  82.411  1.00  0.00           H  
ATOM   2370  C4'  G3    75      56.844  49.544  82.582  1.00  0.00           C  
ATOM   2371  H4'  G3    75      56.433  49.013  81.723  1.00  0.00           H  
ATOM   2372  O4'  G3    75      55.772  49.455  83.531  1.00  0.00           O  
ATOM   2373  C1'  G3    75      55.426  50.778  84.017  1.00  0.00           C  
ATOM   2374  H1'  G3    75      54.347  50.854  84.150  1.00  0.00           H  
ATOM   2375  N9   G3    75      55.857  51.023  85.386  1.00  0.00           N  
ATOM   2376  C8   G3    75      57.036  51.617  85.836  1.00  0.00           C  
ATOM   2377  H8   G3    75      57.805  51.766  85.093  1.00  0.00           H  
ATOM   2378  N7   G3    75      56.982  52.026  87.079  1.00  0.00           N  
ATOM   2379  C5   G3    75      55.730  51.595  87.571  1.00  0.00           C  
ATOM   2380  C6   G3    75      55.054  51.594  88.851  1.00  0.00           C  
ATOM   2381  O6   G3    75      55.462  52.039  89.942  1.00  0.00           O  
ATOM   2382  N1   G3    75      53.792  51.109  88.882  1.00  0.00           N  
ATOM   2383  H1   G3    75      53.214  51.231  89.701  1.00  0.00           H  
ATOM   2384  C2   G3    75      53.141  50.541  87.785  1.00  0.00           C  
ATOM   2385  N2   G3    75      52.001  49.957  88.085  1.00  0.00           N  
ATOM   2386  H21  G3    75      51.527  49.645  87.250  1.00  0.00           H  
ATOM   2387  H22  G3    75      51.503  50.044  88.959  1.00  0.00           H  
ATOM   2388  N3   G3    75      53.758  50.434  86.613  1.00  0.00           N  
ATOM   2389  C4   G3    75      55.058  50.980  86.537  1.00  0.00           C  
ATOM   2390  C3'  G3    75      57.107  51.066  82.267  1.00  0.00           C  
ATOM   2391  H3'  G3    75      57.927  51.528  82.816  1.00  0.00           H  
ATOM   2392  C2'  G3    75      55.911  51.740  82.933  1.00  0.00           C  
ATOM   2393  H2'  G3    75      56.257  52.681  83.361  1.00  0.00           H  
ATOM   2394  O2'  G3    75      54.825  51.910  81.964  1.00  0.00           O  
ATOM   2395 HO2'  G3    75      54.083  52.263  82.462  1.00  0.00           H  
ATOM   2396  O3'  G3    75      57.195  51.373  80.897  1.00  0.00           O  
ATOM   2397 HO3'  G3    75      56.294  51.540  80.612  1.00  0.00           H  
TER    2398       G3    75 
END
