# Supplementary material for: Modeling the structure of the frameshift-stimulatory pseudoknot in SARS-CoV-2 reveals multiple possible conformers
Source: PLoS Comput Biol. 2021 Jan 19;17(1):e1008603. doi: 10.1371/journal.pcbi.1008603 (PMC7845960; doi:10.1371/journal.pcbi.1008603)
Supplement: S1 Data — Files in.pdb format for each of the model structures presented in the manuscript are included in an archived.zip folder. The files corresponding to the structures shown in Figs 3B, 3E, 3H, 4B, 4E, 4H, 5B, 6A–6F, and 7A–7G are named FigNX_1.pdb, where N is the figure number and X is the letter for the figure panel. These structures represent the most populated of the clusters found in the corresponding MD simulations. The structures of the second- and third-most populated clusters from each of the simulations are in the files named FigNX_2.pdb and FigNX_3.pdb, respectively. (ZIP) [file pcbi.1008603.s006.zip › Fig6E_2.pdb]

ATOM      1 HO5'  U5     1      31.339  15.138  65.934  1.00  0.00           H  
ATOM      2  O5'  U5     1      31.627  16.020  65.687  1.00  0.00           O  
ATOM      3  C5'  U5     1      32.927  16.019  65.214  1.00  0.00           C  
ATOM      4  H5'  U5     1      33.261  17.039  65.022  1.00  0.00           H  
ATOM      5 H5''  U5     1      33.555  15.564  65.980  1.00  0.00           H  
ATOM      6  C4'  U5     1      32.993  15.172  63.938  1.00  0.00           C  
ATOM      7  H4'  U5     1      34.032  14.960  63.683  1.00  0.00           H  
ATOM      8  O4'  U5     1      32.202  14.003  63.906  1.00  0.00           O  
ATOM      9  C1'  U5     1      31.791  13.859  62.548  1.00  0.00           C  
ATOM     10  H1'  U5     1      32.290  13.017  62.067  1.00  0.00           H  
ATOM     11  N1   U5     1      30.318  13.588  62.511  1.00  0.00           N  
ATOM     12  C6   U5     1      29.494  14.004  63.565  1.00  0.00           C  
ATOM     13  H6   U5     1      29.868  14.580  64.398  1.00  0.00           H  
ATOM     14  C5   U5     1      28.167  13.759  63.413  1.00  0.00           C  
ATOM     15  H5   U5     1      27.533  14.079  64.227  1.00  0.00           H  
ATOM     16  C4   U5     1      27.567  13.093  62.309  1.00  0.00           C  
ATOM     17  O4   U5     1      26.338  12.964  62.253  1.00  0.00           O  
ATOM     18  N3   U5     1      28.488  12.546  61.415  1.00  0.00           N  
ATOM     19  H3   U5     1      28.013  12.111  60.637  1.00  0.00           H  
ATOM     20  C2   U5     1      29.825  12.794  61.414  1.00  0.00           C  
ATOM     21  O2   U5     1      30.512  12.454  60.459  1.00  0.00           O  
ATOM     22  C3'  U5     1      32.383  16.098  62.895  1.00  0.00           C  
ATOM     23  H3'  U5     1      31.480  16.554  63.299  1.00  0.00           H  
ATOM     24  C2'  U5     1      32.011  15.143  61.789  1.00  0.00           C  
ATOM     25  H2'  U5     1      31.105  15.498  61.297  1.00  0.00           H  
ATOM     26  O2'  U5     1      32.992  15.076  60.762  1.00  0.00           O  
ATOM     27 HO2'  U5     1      32.546  14.967  59.918  1.00  0.00           H  
ATOM     28  O3'  U5     1      33.292  17.141  62.497  1.00  0.00           O  
ATOM     29  P     U     2      32.668  18.535  62.060  1.00  0.00           P  
ATOM     30  OP1   U     2      33.789  19.468  61.829  1.00  0.00           O  
ATOM     31  OP2   U     2      31.723  18.912  63.123  1.00  0.00           O  
ATOM     32  O5'   U     2      31.953  18.358  60.655  1.00  0.00           O  
ATOM     33  C5'   U     2      32.474  18.094  59.407  1.00  0.00           C  
ATOM     34  H5'   U     2      33.186  18.804  58.986  1.00  0.00           H  
ATOM     35 H5''   U     2      33.125  17.220  59.387  1.00  0.00           H  
ATOM     36  C4'   U     2      31.301  18.001  58.376  1.00  0.00           C  
ATOM     37  H4'   U     2      31.723  18.005  57.371  1.00  0.00           H  
ATOM     38  O4'   U     2      30.627  16.784  58.684  1.00  0.00           O  
ATOM     39  C1'   U     2      29.208  16.991  58.362  1.00  0.00           C  
ATOM     40  H1'   U     2      28.857  16.254  57.639  1.00  0.00           H  
ATOM     41  N1    U     2      28.342  16.708  59.617  1.00  0.00           N  
ATOM     42  C6    U     2      28.788  16.865  60.916  1.00  0.00           C  
ATOM     43  H6    U     2      29.694  17.439  61.041  1.00  0.00           H  
ATOM     44  C5    U     2      27.994  16.585  61.980  1.00  0.00           C  
ATOM     45  H5    U     2      28.332  16.724  62.996  1.00  0.00           H  
ATOM     46  C4    U     2      26.611  16.127  61.848  1.00  0.00           C  
ATOM     47  O4    U     2      25.715  16.204  62.747  1.00  0.00           O  
ATOM     48  N3    U     2      26.294  15.748  60.549  1.00  0.00           N  
ATOM     49  H3    U     2      25.367  15.380  60.389  1.00  0.00           H  
ATOM     50  C2    U     2      27.040  16.137  59.429  1.00  0.00           C  
ATOM     51  O2    U     2      26.556  16.028  58.356  1.00  0.00           O  
ATOM     52  C3'   U     2      30.190  19.079  58.531  1.00  0.00           C  
ATOM     53  H3'   U     2      29.965  19.316  59.571  1.00  0.00           H  
ATOM     54  C2'   U     2      28.943  18.413  57.930  1.00  0.00           C  
ATOM     55  H2'   U     2      28.021  18.896  58.255  1.00  0.00           H  
ATOM     56  O2'   U     2      28.986  18.425  56.533  1.00  0.00           O  
ATOM     57 HO2'   U     2      29.627  19.088  56.267  1.00  0.00           H  
ATOM     58  O3'   U     2      30.619  20.247  57.825  1.00  0.00           O  
ATOM     59  P     U     3      31.302  21.484  58.559  1.00  0.00           P  
ATOM     60  OP1   U     3      32.786  21.410  58.443  1.00  0.00           O  
ATOM     61  OP2   U     3      30.685  21.752  59.880  1.00  0.00           O  
ATOM     62  O5'   U     3      30.868  22.749  57.564  1.00  0.00           O  
ATOM     63  C5'   U     3      31.840  23.394  56.765  1.00  0.00           C  
ATOM     64  H5'   U     3      32.439  23.832  57.563  1.00  0.00           H  
ATOM     65 H5''   U     3      32.307  22.585  56.203  1.00  0.00           H  
ATOM     66  C4'   U     3      31.303  24.507  55.824  1.00  0.00           C  
ATOM     67  H4'   U     3      32.236  24.887  55.406  1.00  0.00           H  
ATOM     68  O4'   U     3      30.461  24.126  54.814  1.00  0.00           O  
ATOM     69  C1'   U     3      29.288  24.865  54.919  1.00  0.00           C  
ATOM     70  H1'   U     3      29.021  25.214  53.922  1.00  0.00           H  
ATOM     71  N1    U     3      28.152  24.041  55.471  1.00  0.00           N  
ATOM     72  C6    U     3      28.329  22.687  55.813  1.00  0.00           C  
ATOM     73  H6    U     3      29.281  22.199  55.663  1.00  0.00           H  
ATOM     74  C5    U     3      27.317  22.004  56.380  1.00  0.00           C  
ATOM     75  H5    U     3      27.486  20.976  56.667  1.00  0.00           H  
ATOM     76  C4    U     3      25.973  22.598  56.559  1.00  0.00           C  
ATOM     77  O4    U     3      24.995  21.991  57.024  1.00  0.00           O  
ATOM     78  N3    U     3      25.877  23.899  56.151  1.00  0.00           N  
ATOM     79  H3    U     3      24.934  24.258  56.199  1.00  0.00           H  
ATOM     80  C2    U     3      26.914  24.625  55.625  1.00  0.00           C  
ATOM     81  O2    U     3      26.663  25.797  55.307  1.00  0.00           O  
ATOM     82  C3'   U     3      30.637  25.596  56.675  1.00  0.00           C  
ATOM     83  H3'   U     3      30.148  25.180  57.556  1.00  0.00           H  
ATOM     84  C2'   U     3      29.691  26.134  55.627  1.00  0.00           C  
ATOM     85  H2'   U     3      28.838  26.638  56.081  1.00  0.00           H  
ATOM     86  O2'   U     3      30.271  27.050  54.765  1.00  0.00           O  
ATOM     87 HO2'   U     3      31.131  27.260  55.134  1.00  0.00           H  
ATOM     88  O3'   U     3      31.406  26.637  57.291  1.00  0.00           O  
ATOM     89  P     G     4      30.888  27.443  58.558  1.00  0.00           P  
ATOM     90  OP1   G     4      32.086  28.003  59.203  1.00  0.00           O  
ATOM     91  OP2   G     4      29.954  26.573  59.316  1.00  0.00           O  
ATOM     92  O5'   G     4      29.919  28.595  58.035  1.00  0.00           O  
ATOM     93  C5'   G     4      30.346  29.633  57.207  1.00  0.00           C  
ATOM     94  H5'   G     4      31.161  30.237  57.609  1.00  0.00           H  
ATOM     95 H5''   G     4      30.769  29.218  56.293  1.00  0.00           H  
ATOM     96  C4'   G     4      29.123  30.450  56.804  1.00  0.00           C  
ATOM     97  H4'   G     4      29.422  31.198  56.069  1.00  0.00           H  
ATOM     98  O4'   G     4      28.066  29.694  56.156  1.00  0.00           O  
ATOM     99  C1'   G     4      26.761  30.177  56.693  1.00  0.00           C  
ATOM    100  H1'   G     4      26.130  30.467  55.853  1.00  0.00           H  
ATOM    101  N9    G     4      25.987  29.125  57.505  1.00  0.00           N  
ATOM    102  C8    G     4      26.538  27.937  57.961  1.00  0.00           C  
ATOM    103  H8    G     4      27.535  27.597  57.719  1.00  0.00           H  
ATOM    104  N7    G     4      25.688  27.266  58.744  1.00  0.00           N  
ATOM    105  C5    G     4      24.537  28.055  58.742  1.00  0.00           C  
ATOM    106  C6    G     4      23.350  27.917  59.489  1.00  0.00           C  
ATOM    107  O6    G     4      22.996  26.994  60.229  1.00  0.00           O  
ATOM    108  N1    G     4      22.534  29.016  59.479  1.00  0.00           N  
ATOM    109  H1    G     4      21.670  28.965  60.000  1.00  0.00           H  
ATOM    110  C2    G     4      22.764  30.055  58.626  1.00  0.00           C  
ATOM    111  N2    G     4      21.838  30.932  58.500  1.00  0.00           N  
ATOM    112  H21   G     4      21.971  31.625  57.778  1.00  0.00           H  
ATOM    113  H22   G     4      21.027  30.837  59.095  1.00  0.00           H  
ATOM    114  N3    G     4      23.863  30.260  57.919  1.00  0.00           N  
ATOM    115  C4    G     4      24.750  29.248  58.027  1.00  0.00           C  
ATOM    116  C3'   G     4      28.583  31.205  57.989  1.00  0.00           C  
ATOM    117  H3'   G     4      28.494  30.472  58.790  1.00  0.00           H  
ATOM    118  C2'   G     4      27.154  31.500  57.521  1.00  0.00           C  
ATOM    119  H2'   G     4      26.578  31.856  58.375  1.00  0.00           H  
ATOM    120  O2'   G     4      27.197  32.558  56.655  1.00  0.00           O  
ATOM    121 HO2'   G     4      27.951  33.095  56.910  1.00  0.00           H  
ATOM    122  O3'   G     4      29.337  32.320  58.222  1.00  0.00           O  
ATOM    123  P     C     5      29.419  32.956  59.626  1.00  0.00           P  
ATOM    124  OP1   C     5      30.319  34.151  59.483  1.00  0.00           O  
ATOM    125  OP2   C     5      29.869  31.894  60.568  1.00  0.00           O  
ATOM    126  O5'   C     5      27.971  33.381  60.053  1.00  0.00           O  
ATOM    127  C5'   C     5      27.366  34.601  59.541  1.00  0.00           C  
ATOM    128  H5'   C     5      27.884  35.487  59.908  1.00  0.00           H  
ATOM    129 H5''   C     5      27.457  34.655  58.456  1.00  0.00           H  
ATOM    130  C4'   C     5      25.891  34.640  59.819  1.00  0.00           C  
ATOM    131  H4'   C     5      25.435  35.505  59.336  1.00  0.00           H  
ATOM    132  O4'   C     5      25.216  33.347  59.610  1.00  0.00           O  
ATOM    133  C1'   C     5      24.168  33.305  60.551  1.00  0.00           C  
ATOM    134  H1'   C     5      23.215  33.613  60.120  1.00  0.00           H  
ATOM    135  N1    C     5      23.987  31.875  61.113  1.00  0.00           N  
ATOM    136  C6    C     5      24.911  30.938  60.770  1.00  0.00           C  
ATOM    137  H6    C     5      25.771  31.215  60.178  1.00  0.00           H  
ATOM    138  C5    C     5      24.914  29.739  61.432  1.00  0.00           C  
ATOM    139  H5    C     5      25.686  28.989  61.334  1.00  0.00           H  
ATOM    140  C4    C     5      23.867  29.487  62.367  1.00  0.00           C  
ATOM    141  N4    C     5      23.839  28.357  62.994  1.00  0.00           N  
ATOM    142  H41   C     5      24.439  27.588  62.731  1.00  0.00           H  
ATOM    143  H42   C     5      23.161  28.312  63.741  1.00  0.00           H  
ATOM    144  N3    C     5      22.892  30.365  62.571  1.00  0.00           N  
ATOM    145  C2    C     5      22.902  31.569  61.978  1.00  0.00           C  
ATOM    146  O2    C     5      21.991  32.313  62.206  1.00  0.00           O  
ATOM    147  C3'   C     5      25.801  34.806  61.342  1.00  0.00           C  
ATOM    148  H3'   C     5      26.485  34.077  61.779  1.00  0.00           H  
ATOM    149  C2'   C     5      24.415  34.355  61.620  1.00  0.00           C  
ATOM    150  H2'   C     5      24.463  33.909  62.613  1.00  0.00           H  
ATOM    151  O2'   C     5      23.434  35.417  61.475  1.00  0.00           O  
ATOM    152 HO2'   C     5      22.738  35.294  62.125  1.00  0.00           H  
ATOM    153  O3'   C     5      25.997  36.152  61.735  1.00  0.00           O  
ATOM    154  P     G     6      26.396  36.509  63.229  1.00  0.00           P  
ATOM    155  OP1   G     6      26.650  37.978  63.251  1.00  0.00           O  
ATOM    156  OP2   G     6      27.534  35.681  63.617  1.00  0.00           O  
ATOM    157  O5'   G     6      25.113  36.226  64.192  1.00  0.00           O  
ATOM    158  C5'   G     6      23.997  37.142  64.290  1.00  0.00           C  
ATOM    159  H5'   G     6      24.207  37.966  64.972  1.00  0.00           H  
ATOM    160 H5''   G     6      23.733  37.625  63.350  1.00  0.00           H  
ATOM    161  C4'   G     6      22.712  36.441  64.808  1.00  0.00           C  
ATOM    162  H4'   G     6      21.817  37.030  64.609  1.00  0.00           H  
ATOM    163  O4'   G     6      22.572  35.091  64.363  1.00  0.00           O  
ATOM    164  C1'   G     6      21.812  34.308  65.309  1.00  0.00           C  
ATOM    165  H1'   G     6      20.811  34.051  64.963  1.00  0.00           H  
ATOM    166  N9    G     6      22.638  33.102  65.662  1.00  0.00           N  
ATOM    167  C8    G     6      23.902  32.684  65.252  1.00  0.00           C  
ATOM    168  H8    G     6      24.508  33.266  64.574  1.00  0.00           H  
ATOM    169  N7    G     6      24.271  31.503  65.609  1.00  0.00           N  
ATOM    170  C5    G     6      23.115  30.985  66.307  1.00  0.00           C  
ATOM    171  C6    G     6      22.832  29.693  66.929  1.00  0.00           C  
ATOM    172  O6    G     6      23.478  28.597  66.822  1.00  0.00           O  
ATOM    173  N1    G     6      21.659  29.803  67.700  1.00  0.00           N  
ATOM    174  H1    G     6      21.407  28.937  68.154  1.00  0.00           H  
ATOM    175  C2    G     6      20.775  30.830  67.712  1.00  0.00           C  
ATOM    176  N2    G     6      19.836  30.747  68.602  1.00  0.00           N  
ATOM    177  H21   G     6      19.675  29.938  69.185  1.00  0.00           H  
ATOM    178  H22   G     6      19.135  31.474  68.622  1.00  0.00           H  
ATOM    179  N3    G     6      20.966  31.911  67.035  1.00  0.00           N  
ATOM    180  C4    G     6      22.181  32.020  66.415  1.00  0.00           C  
ATOM    181  C3'   G     6      22.763  36.120  66.322  1.00  0.00           C  
ATOM    182  H3'   G     6      23.718  35.612  66.463  1.00  0.00           H  
ATOM    183  C2'   G     6      21.564  35.176  66.595  1.00  0.00           C  
ATOM    184  H2'   G     6      21.587  34.762  67.603  1.00  0.00           H  
ATOM    185  O2'   G     6      20.253  35.738  66.384  1.00  0.00           O  
ATOM    186 HO2'   G     6      19.577  35.059  66.445  1.00  0.00           H  
ATOM    187  O3'   G     6      22.851  37.203  67.242  1.00  0.00           O  
ATOM    188  P     G     7      23.675  37.118  68.582  1.00  0.00           P  
ATOM    189  OP1   G     7      23.791  38.480  69.138  1.00  0.00           O  
ATOM    190  OP2   G     7      24.919  36.420  68.328  1.00  0.00           O  
ATOM    191  O5'   G     7      22.785  36.201  69.561  1.00  0.00           O  
ATOM    192  C5'   G     7      21.495  36.543  69.858  1.00  0.00           C  
ATOM    193  H5'   G     7      21.466  37.536  70.307  1.00  0.00           H  
ATOM    194 H5''   G     7      20.966  36.515  68.905  1.00  0.00           H  
ATOM    195  C4'   G     7      20.902  35.562  70.825  1.00  0.00           C  
ATOM    196  H4'   G     7      19.934  35.990  71.084  1.00  0.00           H  
ATOM    197  O4'   G     7      20.606  34.286  70.241  1.00  0.00           O  
ATOM    198  C1'   G     7      20.703  33.319  71.230  1.00  0.00           C  
ATOM    199  H1'   G     7      19.704  32.914  71.391  1.00  0.00           H  
ATOM    200  N9    G     7      21.746  32.319  70.816  1.00  0.00           N  
ATOM    201  C8    G     7      22.821  32.498  69.899  1.00  0.00           C  
ATOM    202  H8    G     7      22.978  33.388  69.308  1.00  0.00           H  
ATOM    203  N7    G     7      23.597  31.486  69.762  1.00  0.00           N  
ATOM    204  C5    G     7      23.006  30.506  70.667  1.00  0.00           C  
ATOM    205  C6    G     7      23.381  29.149  70.910  1.00  0.00           C  
ATOM    206  O6    G     7      24.275  28.468  70.393  1.00  0.00           O  
ATOM    207  N1    G     7      22.633  28.582  71.959  1.00  0.00           N  
ATOM    208  H1    G     7      22.731  27.582  72.068  1.00  0.00           H  
ATOM    209  C2    G     7      21.630  29.188  72.574  1.00  0.00           C  
ATOM    210  N2    G     7      21.162  28.595  73.612  1.00  0.00           N  
ATOM    211  H21   G     7      21.459  27.644  73.776  1.00  0.00           H  
ATOM    212  H22   G     7      20.466  28.991  74.227  1.00  0.00           H  
ATOM    213  N3    G     7      21.274  30.440  72.373  1.00  0.00           N  
ATOM    214  C4    G     7      21.949  31.062  71.345  1.00  0.00           C  
ATOM    215  C3'   G     7      21.746  35.283  72.058  1.00  0.00           C  
ATOM    216  H3'   G     7      22.766  35.180  71.689  1.00  0.00           H  
ATOM    217  C2'   G     7      21.116  33.929  72.493  1.00  0.00           C  
ATOM    218  H2'   G     7      21.796  33.267  73.030  1.00  0.00           H  
ATOM    219  O2'   G     7      19.935  34.105  73.281  1.00  0.00           O  
ATOM    220 HO2'   G     7      19.792  33.289  73.767  1.00  0.00           H  
ATOM    221  O3'   G     7      21.734  36.255  73.120  1.00  0.00           O  
ATOM    222  P     U     8      22.863  36.134  74.247  1.00  0.00           P  
ATOM    223  OP1   U     8      22.572  37.249  75.169  1.00  0.00           O  
ATOM    224  OP2   U     8      24.182  36.219  73.598  1.00  0.00           O  
ATOM    225  O5'   U     8      22.753  34.766  74.986  1.00  0.00           O  
ATOM    226  C5'   U     8      21.932  34.492  76.123  1.00  0.00           C  
ATOM    227  H5'   U     8      22.306  35.120  76.932  1.00  0.00           H  
ATOM    228 H5''   U     8      20.894  34.710  75.870  1.00  0.00           H  
ATOM    229  C4'   U     8      22.059  33.078  76.654  1.00  0.00           C  
ATOM    230  H4'   U     8      21.444  32.907  77.538  1.00  0.00           H  
ATOM    231  O4'   U     8      21.851  32.011  75.677  1.00  0.00           O  
ATOM    232  C1'   U     8      22.611  30.849  75.982  1.00  0.00           C  
ATOM    233  H1'   U     8      21.911  30.019  76.077  1.00  0.00           H  
ATOM    234  N1    U     8      23.616  30.486  74.930  1.00  0.00           N  
ATOM    235  C6    U     8      24.060  31.371  73.991  1.00  0.00           C  
ATOM    236  H6    U     8      23.645  32.368  73.966  1.00  0.00           H  
ATOM    237  C5    U     8      25.103  31.092  73.263  1.00  0.00           C  
ATOM    238  H5    U     8      25.440  31.801  72.521  1.00  0.00           H  
ATOM    239  C4    U     8      25.671  29.765  73.190  1.00  0.00           C  
ATOM    240  O4    U     8      26.637  29.449  72.556  1.00  0.00           O  
ATOM    241  N3    U     8      25.076  28.883  74.046  1.00  0.00           N  
ATOM    242  H3    U     8      25.470  27.954  74.102  1.00  0.00           H  
ATOM    243  C2    U     8      24.133  29.230  74.997  1.00  0.00           C  
ATOM    244  O2    U     8      23.779  28.412  75.799  1.00  0.00           O  
ATOM    245  C3'   U     8      23.400  32.678  77.247  1.00  0.00           C  
ATOM    246  H3'   U     8      24.174  32.988  76.545  1.00  0.00           H  
ATOM    247  C2'   U     8      23.350  31.177  77.274  1.00  0.00           C  
ATOM    248  H2'   U     8      24.381  30.826  77.229  1.00  0.00           H  
ATOM    249  O2'   U     8      22.570  30.620  78.328  1.00  0.00           O  
ATOM    250 HO2'   U     8      22.302  31.375  78.858  1.00  0.00           H  
ATOM    251  O3'   U     8      23.573  33.281  78.452  1.00  0.00           O  
ATOM    252  P     G     9      24.989  33.648  78.985  1.00  0.00           P  
ATOM    253  OP1   G     9      24.886  34.209  80.386  1.00  0.00           O  
ATOM    254  OP2   G     9      25.733  34.355  77.905  1.00  0.00           O  
ATOM    255  O5'   G     9      25.690  32.197  79.187  1.00  0.00           O  
ATOM    256  C5'   G     9      25.459  31.410  80.292  1.00  0.00           C  
ATOM    257  H5'   G     9      25.924  31.850  81.174  1.00  0.00           H  
ATOM    258 H5''   G     9      24.383  31.413  80.465  1.00  0.00           H  
ATOM    259  C4'   G     9      25.968  30.019  80.412  1.00  0.00           C  
ATOM    260  H4'   G     9      25.434  29.505  81.211  1.00  0.00           H  
ATOM    261  O4'   G     9      25.667  29.575  79.122  1.00  0.00           O  
ATOM    262  C1'   G     9      26.645  28.617  78.751  1.00  0.00           C  
ATOM    263  H1'   G     9      26.272  27.593  78.757  1.00  0.00           H  
ATOM    264  N9    G     9      27.278  28.991  77.411  1.00  0.00           N  
ATOM    265  C8    G     9      27.364  30.221  76.771  1.00  0.00           C  
ATOM    266  H8    G     9      26.945  31.111  77.217  1.00  0.00           H  
ATOM    267  N7    G     9      28.016  30.208  75.631  1.00  0.00           N  
ATOM    268  C5    G     9      28.390  28.857  75.479  1.00  0.00           C  
ATOM    269  C6    G     9      29.066  28.071  74.463  1.00  0.00           C  
ATOM    270  O6    G     9      29.419  28.436  73.355  1.00  0.00           O  
ATOM    271  N1    G     9      29.297  26.735  74.821  1.00  0.00           N  
ATOM    272  H1    G     9      29.929  26.238  74.210  1.00  0.00           H  
ATOM    273  C2    G     9      29.001  26.259  76.032  1.00  0.00           C  
ATOM    274  N2    G     9      29.410  25.012  76.242  1.00  0.00           N  
ATOM    275  H21   G     9      29.293  24.552  77.133  1.00  0.00           H  
ATOM    276  H22   G     9      29.659  24.363  75.508  1.00  0.00           H  
ATOM    277  N3    G     9      28.396  26.893  76.993  1.00  0.00           N  
ATOM    278  C4    G     9      28.080  28.180  76.661  1.00  0.00           C  
ATOM    279  C3'   G     9      27.439  29.851  80.626  1.00  0.00           C  
ATOM    280  H3'   G     9      27.927  30.737  80.220  1.00  0.00           H  
ATOM    281  C2'   G     9      27.708  28.488  79.898  1.00  0.00           C  
ATOM    282  H2'   G     9      28.742  28.462  79.556  1.00  0.00           H  
ATOM    283  O2'   G     9      27.394  27.284  80.604  1.00  0.00           O  
ATOM    284 HO2'   G     9      27.632  27.445  81.520  1.00  0.00           H  
ATOM    285  O3'   G     9      27.762  29.717  82.038  1.00  0.00           O  
ATOM    286  P     U    10      29.305  30.042  82.505  1.00  0.00           P  
ATOM    287  OP1   U    10      29.306  30.006  83.986  1.00  0.00           O  
ATOM    288  OP2   U    10      29.760  31.333  81.841  1.00  0.00           O  
ATOM    289  O5'   U    10      30.218  28.901  81.883  1.00  0.00           O  
ATOM    290  C5'   U    10      30.324  27.609  82.581  1.00  0.00           C  
ATOM    291  H5'   U    10      30.841  27.756  83.529  1.00  0.00           H  
ATOM    292 H5''   U    10      29.351  27.152  82.767  1.00  0.00           H  
ATOM    293  C4'   U    10      31.161  26.655  81.800  1.00  0.00           C  
ATOM    294  H4'   U    10      31.135  25.669  82.263  1.00  0.00           H  
ATOM    295  O4'   U    10      30.653  26.548  80.486  1.00  0.00           O  
ATOM    296  C1'   U    10      31.803  26.176  79.658  1.00  0.00           C  
ATOM    297  H1'   U    10      31.585  25.128  79.454  1.00  0.00           H  
ATOM    298  N1    U    10      31.842  27.060  78.483  1.00  0.00           N  
ATOM    299  C6    U    10      31.567  28.426  78.554  1.00  0.00           C  
ATOM    300  H6    U    10      31.249  28.832  79.503  1.00  0.00           H  
ATOM    301  C5    U    10      31.789  29.186  77.447  1.00  0.00           C  
ATOM    302  H5    U    10      31.554  30.222  77.639  1.00  0.00           H  
ATOM    303  C4    U    10      32.110  28.697  76.148  1.00  0.00           C  
ATOM    304  O4    U    10      32.045  29.337  75.097  1.00  0.00           O  
ATOM    305  N3    U    10      32.471  27.358  76.177  1.00  0.00           N  
ATOM    306  H3    U    10      32.910  26.930  75.375  1.00  0.00           H  
ATOM    307  C2    U    10      32.407  26.584  77.339  1.00  0.00           C  
ATOM    308  O2    U    10      33.152  25.596  77.225  1.00  0.00           O  
ATOM    309  C3'   U    10      32.564  27.118  81.617  1.00  0.00           C  
ATOM    310  H3'   U    10      32.508  28.158  81.296  1.00  0.00           H  
ATOM    311  C2'   U    10      33.143  26.239  80.522  1.00  0.00           C  
ATOM    312  H2'   U    10      33.984  26.739  80.042  1.00  0.00           H  
ATOM    313  O2'   U    10      33.428  24.950  80.938  1.00  0.00           O  
ATOM    314 HO2'   U    10      34.293  24.688  80.612  1.00  0.00           H  
ATOM    315  O3'   U    10      33.173  27.232  82.867  1.00  0.00           O  
ATOM    316  P     A    11      34.333  28.254  83.115  1.00  0.00           P  
ATOM    317  OP1   A    11      34.790  28.098  84.501  1.00  0.00           O  
ATOM    318  OP2   A    11      33.782  29.573  82.803  1.00  0.00           O  
ATOM    319  O5'   A    11      35.503  27.945  82.101  1.00  0.00           O  
ATOM    320  C5'   A    11      36.316  26.804  82.325  1.00  0.00           C  
ATOM    321  H5'   A    11      37.139  27.062  82.992  1.00  0.00           H  
ATOM    322 H5''   A    11      35.713  26.004  82.756  1.00  0.00           H  
ATOM    323  C4'   A    11      37.069  26.308  81.086  1.00  0.00           C  
ATOM    324  H4'   A    11      37.633  25.452  81.454  1.00  0.00           H  
ATOM    325  O4'   A    11      36.185  25.913  80.073  1.00  0.00           O  
ATOM    326  C1'   A    11      36.816  26.189  78.796  1.00  0.00           C  
ATOM    327  H1'   A    11      37.020  25.226  78.328  1.00  0.00           H  
ATOM    328  N9    A    11      36.114  27.226  77.956  1.00  0.00           N  
ATOM    329  C8    A    11      35.376  28.289  78.457  1.00  0.00           C  
ATOM    330  H8    A    11      35.162  28.399  79.510  1.00  0.00           H  
ATOM    331  N7    A    11      35.023  29.208  77.534  1.00  0.00           N  
ATOM    332  C5    A    11      35.626  28.730  76.389  1.00  0.00           C  
ATOM    333  C6    A    11      35.696  29.134  75.046  1.00  0.00           C  
ATOM    334  N6    A    11      35.243  30.237  74.546  1.00  0.00           N  
ATOM    335  H61   A    11      35.288  30.387  73.548  1.00  0.00           H  
ATOM    336  H62   A    11      34.535  30.765  75.037  1.00  0.00           H  
ATOM    337  N1    A    11      36.260  28.371  74.149  1.00  0.00           N  
ATOM    338  C2    A    11      36.963  27.350  74.543  1.00  0.00           C  
ATOM    339  H2    A    11      37.482  26.809  73.766  1.00  0.00           H  
ATOM    340  N3    A    11      37.052  26.842  75.789  1.00  0.00           N  
ATOM    341  C4    A    11      36.361  27.587  76.680  1.00  0.00           C  
ATOM    342  C3'   A    11      38.095  27.287  80.444  1.00  0.00           C  
ATOM    343  H3'   A    11      37.572  28.242  80.506  1.00  0.00           H  
ATOM    344  C2'   A    11      38.280  26.617  79.129  1.00  0.00           C  
ATOM    345  H2'   A    11      38.598  27.300  78.342  1.00  0.00           H  
ATOM    346  O2'   A    11      39.009  25.385  79.223  1.00  0.00           O  
ATOM    347 HO2'   A    11      39.546  25.480  80.014  1.00  0.00           H  
ATOM    348  O3'   A    11      39.363  27.216  81.122  1.00  0.00           O  
ATOM    349  P     A    12      40.331  28.425  81.040  1.00  0.00           P  
ATOM    350  OP1   A    12      41.480  28.078  81.899  1.00  0.00           O  
ATOM    351  OP2   A    12      39.651  29.738  81.217  1.00  0.00           O  
ATOM    352  O5'   A    12      40.828  28.342  79.513  1.00  0.00           O  
ATOM    353  C5'   A    12      41.728  27.311  79.125  1.00  0.00           C  
ATOM    354  H5'   A    12      42.698  27.305  79.623  1.00  0.00           H  
ATOM    355 H5''   A    12      41.304  26.411  79.570  1.00  0.00           H  
ATOM    356  C4'   A    12      42.014  27.105  77.605  1.00  0.00           C  
ATOM    357  H4'   A    12      42.634  26.210  77.552  1.00  0.00           H  
ATOM    358  O4'   A    12      40.751  26.924  76.939  1.00  0.00           O  
ATOM    359  C1'   A    12      40.857  27.578  75.683  1.00  0.00           C  
ATOM    360  H1'   A    12      40.428  27.002  74.864  1.00  0.00           H  
ATOM    361  N9    A    12      40.071  28.856  75.626  1.00  0.00           N  
ATOM    362  C8    A    12      39.523  29.632  76.617  1.00  0.00           C  
ATOM    363  H8    A    12      39.774  29.466  77.654  1.00  0.00           H  
ATOM    364  N7    A    12      38.775  30.579  76.157  1.00  0.00           N  
ATOM    365  C5    A    12      38.869  30.486  74.790  1.00  0.00           C  
ATOM    366  C6    A    12      38.387  31.203  73.691  1.00  0.00           C  
ATOM    367  N6    A    12      37.621  32.244  73.842  1.00  0.00           N  
ATOM    368  H61   A    12      37.222  32.765  73.074  1.00  0.00           H  
ATOM    369  H62   A    12      37.195  32.458  74.732  1.00  0.00           H  
ATOM    370  N1    A    12      38.694  30.863  72.437  1.00  0.00           N  
ATOM    371  C2    A    12      39.461  29.837  72.298  1.00  0.00           C  
ATOM    372  H2    A    12      39.666  29.538  71.281  1.00  0.00           H  
ATOM    373  N3    A    12      39.949  28.970  73.216  1.00  0.00           N  
ATOM    374  C4    A    12      39.631  29.404  74.494  1.00  0.00           C  
ATOM    375  C3'   A    12      42.734  28.269  76.904  1.00  0.00           C  
ATOM    376  H3'   A    12      42.298  29.243  77.123  1.00  0.00           H  
ATOM    377  C2'   A    12      42.301  28.005  75.409  1.00  0.00           C  
ATOM    378  H2'   A    12      42.407  28.852  74.732  1.00  0.00           H  
ATOM    379  O2'   A    12      43.073  26.948  74.785  1.00  0.00           O  
ATOM    380 HO2'   A    12      43.523  26.355  75.392  1.00  0.00           H  
ATOM    381  O3'   A    12      44.157  28.254  77.034  1.00  0.00           O  
ATOM    382  P     G    13      44.980  29.597  77.056  1.00  0.00           P  
ATOM    383  OP1   G    13      46.345  29.373  77.570  1.00  0.00           O  
ATOM    384  OP2   G    13      44.159  30.581  77.802  1.00  0.00           O  
ATOM    385  O5'   G    13      45.165  30.202  75.555  1.00  0.00           O  
ATOM    386  C5'   G    13      45.817  29.521  74.491  1.00  0.00           C  
ATOM    387  H5'   G    13      46.883  29.515  74.719  1.00  0.00           H  
ATOM    388 H5''   G    13      45.591  28.455  74.523  1.00  0.00           H  
ATOM    389  C4'   G    13      45.495  29.960  73.084  1.00  0.00           C  
ATOM    390  H4'   G    13      45.945  29.338  72.310  1.00  0.00           H  
ATOM    391  O4'   G    13      44.098  29.783  72.895  1.00  0.00           O  
ATOM    392  C1'   G    13      43.756  30.869  72.059  1.00  0.00           C  
ATOM    393  H1'   G    13      43.331  30.438  71.153  1.00  0.00           H  
ATOM    394  N9    G    13      42.803  31.684  72.841  1.00  0.00           N  
ATOM    395  C8    G    13      42.615  31.927  74.193  1.00  0.00           C  
ATOM    396  H8    G    13      43.244  31.546  74.984  1.00  0.00           H  
ATOM    397  N7    G    13      41.431  32.493  74.460  1.00  0.00           N  
ATOM    398  C5    G    13      41.037  32.910  73.173  1.00  0.00           C  
ATOM    399  C6    G    13      40.081  33.888  72.803  1.00  0.00           C  
ATOM    400  O6    G    13      39.485  34.707  73.531  1.00  0.00           O  
ATOM    401  N1    G    13      39.993  34.163  71.490  1.00  0.00           N  
ATOM    402  H1    G    13      39.584  35.050  71.232  1.00  0.00           H  
ATOM    403  C2    G    13      40.861  33.585  70.568  1.00  0.00           C  
ATOM    404  N2    G    13      40.801  34.076  69.371  1.00  0.00           N  
ATOM    405  H21   G    13      40.144  34.835  69.258  1.00  0.00           H  
ATOM    406  H22   G    13      41.322  33.664  68.610  1.00  0.00           H  
ATOM    407  N3    G    13      41.784  32.699  70.869  1.00  0.00           N  
ATOM    408  C4    G    13      41.830  32.407  72.213  1.00  0.00           C  
ATOM    409  C3'   G    13      45.902  31.362  72.791  1.00  0.00           C  
ATOM    410  H3'   G    13      45.634  31.899  73.701  1.00  0.00           H  
ATOM    411  C2'   G    13      45.052  31.620  71.547  1.00  0.00           C  
ATOM    412  H2'   G    13      44.898  32.695  71.449  1.00  0.00           H  
ATOM    413  O2'   G    13      45.713  30.878  70.454  1.00  0.00           O  
ATOM    414 HO2'   G    13      46.635  30.797  70.710  1.00  0.00           H  
ATOM    415  O3'   G    13      47.311  31.351  72.431  1.00  0.00           O  
ATOM    416  P     U    14      48.517  32.234  73.009  1.00  0.00           P  
ATOM    417  OP1   U    14      49.667  32.235  72.091  1.00  0.00           O  
ATOM    418  OP2   U    14      48.695  31.796  74.436  1.00  0.00           O  
ATOM    419  O5'   U    14      47.913  33.705  73.041  1.00  0.00           O  
ATOM    420  C5'   U    14      47.850  34.502  71.808  1.00  0.00           C  
ATOM    421  H5'   U    14      48.887  34.776  71.610  1.00  0.00           H  
ATOM    422 H5''   U    14      47.496  33.939  70.944  1.00  0.00           H  
ATOM    423  C4'   U    14      47.072  35.816  71.945  1.00  0.00           C  
ATOM    424  H4'   U    14      47.154  36.350  70.998  1.00  0.00           H  
ATOM    425  O4'   U    14      45.661  35.637  72.303  1.00  0.00           O  
ATOM    426  C1'   U    14      45.240  36.712  73.148  1.00  0.00           C  
ATOM    427  H1'   U    14      44.534  37.318  72.580  1.00  0.00           H  
ATOM    428  N1    U    14      44.584  36.130  74.330  1.00  0.00           N  
ATOM    429  C6    U    14      45.015  34.918  74.768  1.00  0.00           C  
ATOM    430  H6    U    14      45.849  34.449  74.267  1.00  0.00           H  
ATOM    431  C5    U    14      44.350  34.267  75.740  1.00  0.00           C  
ATOM    432  H5    U    14      44.763  33.351  76.137  1.00  0.00           H  
ATOM    433  C4    U    14      43.074  34.763  76.311  1.00  0.00           C  
ATOM    434  O4    U    14      42.377  34.341  77.254  1.00  0.00           O  
ATOM    435  N3    U    14      42.717  36.010  75.836  1.00  0.00           N  
ATOM    436  H3    U    14      41.874  36.458  76.165  1.00  0.00           H  
ATOM    437  C2    U    14      43.444  36.731  74.913  1.00  0.00           C  
ATOM    438  O2    U    14      43.043  37.844  74.708  1.00  0.00           O  
ATOM    439  C3'   U    14      47.722  36.696  73.004  1.00  0.00           C  
ATOM    440  H3'   U    14      48.148  36.075  73.791  1.00  0.00           H  
ATOM    441  C2'   U    14      46.467  37.542  73.519  1.00  0.00           C  
ATOM    442  H2'   U    14      46.567  37.693  74.594  1.00  0.00           H  
ATOM    443  O2'   U    14      46.354  38.836  72.929  1.00  0.00           O  
ATOM    444 HO2'   U    14      47.183  39.220  72.632  1.00  0.00           H  
ATOM    445  O3'   U    14      48.850  37.387  72.367  1.00  0.00           O  
ATOM    446  P     G    15      49.688  38.351  73.286  1.00  0.00           P  
ATOM    447  OP1   G    15      51.004  38.220  72.656  1.00  0.00           O  
ATOM    448  OP2   G    15      49.470  37.962  74.702  1.00  0.00           O  
ATOM    449  O5'   G    15      49.081  39.797  73.023  1.00  0.00           O  
ATOM    450  C5'   G    15      49.203  40.408  71.751  1.00  0.00           C  
ATOM    451  H5'   G    15      50.219  40.475  71.362  1.00  0.00           H  
ATOM    452 H5''   G    15      48.687  39.796  71.010  1.00  0.00           H  
ATOM    453  C4'   G    15      48.570  41.812  71.648  1.00  0.00           C  
ATOM    454  H4'   G    15      48.773  42.399  70.753  1.00  0.00           H  
ATOM    455  O4'   G    15      47.187  41.731  71.914  1.00  0.00           O  
ATOM    456  C1'   G    15      46.599  42.890  72.284  1.00  0.00           C  
ATOM    457  H1'   G    15      46.340  43.325  71.318  1.00  0.00           H  
ATOM    458  N9    G    15      45.482  42.699  73.187  1.00  0.00           N  
ATOM    459  C8    G    15      45.354  41.808  74.232  1.00  0.00           C  
ATOM    460  H8    G    15      46.134  41.092  74.448  1.00  0.00           H  
ATOM    461  N7    G    15      44.284  42.005  74.964  1.00  0.00           N  
ATOM    462  C5    G    15      43.624  43.058  74.383  1.00  0.00           C  
ATOM    463  C6    G    15      42.389  43.705  74.713  1.00  0.00           C  
ATOM    464  O6    G    15      41.662  43.511  75.682  1.00  0.00           O  
ATOM    465  N1    G    15      42.101  44.707  73.777  1.00  0.00           N  
ATOM    466  H1    G    15      41.260  45.260  73.867  1.00  0.00           H  
ATOM    467  C2    G    15      42.840  44.964  72.695  1.00  0.00           C  
ATOM    468  N2    G    15      42.411  45.949  72.003  1.00  0.00           N  
ATOM    469  H21   G    15      41.445  46.205  72.152  1.00  0.00           H  
ATOM    470  H22   G    15      42.793  46.312  71.141  1.00  0.00           H  
ATOM    471  N3    G    15      44.038  44.507  72.471  1.00  0.00           N  
ATOM    472  C4    G    15      44.397  43.532  73.338  1.00  0.00           C  
ATOM    473  C3'   G    15      48.924  42.754  72.806  1.00  0.00           C  
ATOM    474  H3'   G    15      48.778  42.206  73.737  1.00  0.00           H  
ATOM    475  C2'   G    15      47.705  43.734  72.835  1.00  0.00           C  
ATOM    476  H2'   G    15      47.452  44.159  73.806  1.00  0.00           H  
ATOM    477  O2'   G    15      47.998  44.837  71.993  1.00  0.00           O  
ATOM    478 HO2'   G    15      48.786  45.183  72.418  1.00  0.00           H  
ATOM    479  O3'   G    15      50.243  43.323  72.739  1.00  0.00           O  
ATOM    480  P     C    16      50.811  44.083  73.958  1.00  0.00           P  
ATOM    481  OP1   C    16      52.250  44.267  73.788  1.00  0.00           O  
ATOM    482  OP2   C    16      50.322  43.334  75.171  1.00  0.00           O  
ATOM    483  O5'   C    16      50.133  45.512  73.761  1.00  0.00           O  
ATOM    484  C5'   C    16      50.722  46.496  72.968  1.00  0.00           C  
ATOM    485  H5'   C    16      51.788  46.585  73.174  1.00  0.00           H  
ATOM    486 H5''   C    16      50.711  46.347  71.888  1.00  0.00           H  
ATOM    487  C4'   C    16      50.167  47.883  73.177  1.00  0.00           C  
ATOM    488  H4'   C    16      50.827  48.550  72.622  1.00  0.00           H  
ATOM    489  O4'   C    16      48.865  47.947  72.672  1.00  0.00           O  
ATOM    490  C1'   C    16      48.123  48.739  73.587  1.00  0.00           C  
ATOM    491  H1'   C    16      47.741  49.617  73.068  1.00  0.00           H  
ATOM    492  N1    C    16      46.982  48.004  74.144  1.00  0.00           N  
ATOM    493  C6    C    16      47.044  46.750  74.692  1.00  0.00           C  
ATOM    494  H6    C    16      47.946  46.191  74.495  1.00  0.00           H  
ATOM    495  C5    C    16      46.046  46.141  75.366  1.00  0.00           C  
ATOM    496  H5    C    16      46.189  45.178  75.833  1.00  0.00           H  
ATOM    497  C4    C    16      44.824  46.863  75.442  1.00  0.00           C  
ATOM    498  N4    C    16      43.886  46.377  76.186  1.00  0.00           N  
ATOM    499  H41   C    16      43.922  45.441  76.564  1.00  0.00           H  
ATOM    500  H42   C    16      43.007  46.861  76.067  1.00  0.00           H  
ATOM    501  N3    C    16      44.699  48.017  74.892  1.00  0.00           N  
ATOM    502  C2    C    16      45.759  48.613  74.266  1.00  0.00           C  
ATOM    503  O2    C    16      45.526  49.709  73.722  1.00  0.00           O  
ATOM    504  C3'   C    16      50.201  48.276  74.713  1.00  0.00           C  
ATOM    505  H3'   C    16      49.921  47.407  75.309  1.00  0.00           H  
ATOM    506  C2'   C    16      49.097  49.262  74.658  1.00  0.00           C  
ATOM    507  H2'   C    16      48.595  49.467  75.604  1.00  0.00           H  
ATOM    508  O2'   C    16      49.509  50.532  74.185  1.00  0.00           O  
ATOM    509 HO2'   C    16      50.136  50.850  74.838  1.00  0.00           H  
ATOM    510  O3'   C    16      51.481  48.708  75.144  1.00  0.00           O  
ATOM    511  P     A    17      51.891  49.249  76.640  1.00  0.00           P  
ATOM    512  OP1   A    17      50.670  49.873  77.170  1.00  0.00           O  
ATOM    513  OP2   A    17      53.042  50.087  76.466  1.00  0.00           O  
ATOM    514  O5'   A    17      52.221  47.952  77.509  1.00  0.00           O  
ATOM    515  C5'   A    17      53.270  47.142  77.115  1.00  0.00           C  
ATOM    516  H5'   A    17      52.900  46.407  76.401  1.00  0.00           H  
ATOM    517 H5''   A    17      54.000  47.760  76.592  1.00  0.00           H  
ATOM    518  C4'   A    17      53.919  46.577  78.402  1.00  0.00           C  
ATOM    519  H4'   A    17      54.797  45.996  78.120  1.00  0.00           H  
ATOM    520  O4'   A    17      54.244  47.729  79.164  1.00  0.00           O  
ATOM    521  C1'   A    17      54.154  47.478  80.538  1.00  0.00           C  
ATOM    522  H1'   A    17      55.083  47.753  81.037  1.00  0.00           H  
ATOM    523  N9    A    17      53.226  48.279  81.325  1.00  0.00           N  
ATOM    524  C8    A    17      52.272  49.141  80.872  1.00  0.00           C  
ATOM    525  H8    A    17      52.116  49.467  79.854  1.00  0.00           H  
ATOM    526  N7    A    17      51.487  49.677  81.798  1.00  0.00           N  
ATOM    527  C5    A    17      51.846  48.933  82.930  1.00  0.00           C  
ATOM    528  C6    A    17      51.366  48.873  84.308  1.00  0.00           C  
ATOM    529  N6    A    17      50.375  49.613  84.673  1.00  0.00           N  
ATOM    530  H61   A    17      49.859  50.105  83.958  1.00  0.00           H  
ATOM    531  H62   A    17      50.230  49.816  85.652  1.00  0.00           H  
ATOM    532  N1    A    17      52.064  48.238  85.255  1.00  0.00           N  
ATOM    533  C2    A    17      53.070  47.485  84.877  1.00  0.00           C  
ATOM    534  H2    A    17      53.513  46.938  85.697  1.00  0.00           H  
ATOM    535  N3    A    17      53.582  47.307  83.621  1.00  0.00           N  
ATOM    536  C4    A    17      52.932  48.117  82.708  1.00  0.00           C  
ATOM    537  C3'   A    17      53.042  45.762  79.347  1.00  0.00           C  
ATOM    538  H3'   A    17      52.063  46.217  79.493  1.00  0.00           H  
ATOM    539  C2'   A    17      53.875  45.939  80.604  1.00  0.00           C  
ATOM    540  H2'   A    17      53.352  45.674  81.523  1.00  0.00           H  
ATOM    541  O2'   A    17      55.035  45.161  80.500  1.00  0.00           O  
ATOM    542 HO2'   A    17      55.680  45.424  81.160  1.00  0.00           H  
ATOM    543  O3'   A    17      53.061  44.415  78.989  1.00  0.00           O  
ATOM    544  P     G    18      51.824  43.502  79.210  1.00  0.00           P  
ATOM    545  OP1   G    18      52.126  42.109  78.851  1.00  0.00           O  
ATOM    546  OP2   G    18      50.714  44.174  78.492  1.00  0.00           O  
ATOM    547  O5'   G    18      51.348  43.612  80.687  1.00  0.00           O  
ATOM    548  C5'   G    18      51.841  42.846  81.718  1.00  0.00           C  
ATOM    549  H5'   G    18      51.815  41.768  81.558  1.00  0.00           H  
ATOM    550 H5''   G    18      52.861  43.200  81.865  1.00  0.00           H  
ATOM    551  C4'   G    18      51.101  43.276  83.051  1.00  0.00           C  
ATOM    552  H4'   G    18      51.398  42.657  83.897  1.00  0.00           H  
ATOM    553  O4'   G    18      51.318  44.687  83.422  1.00  0.00           O  
ATOM    554  C1'   G    18      50.089  45.318  83.829  1.00  0.00           C  
ATOM    555  H1'   G    18      50.415  45.849  84.724  1.00  0.00           H  
ATOM    556  N9    G    18      49.528  46.230  82.807  1.00  0.00           N  
ATOM    557  C8    G    18      49.914  46.326  81.468  1.00  0.00           C  
ATOM    558  H8    G    18      50.667  45.723  80.982  1.00  0.00           H  
ATOM    559  N7    G    18      49.360  47.353  80.941  1.00  0.00           N  
ATOM    560  C5    G    18      48.515  47.849  81.831  1.00  0.00           C  
ATOM    561  C6    G    18      47.552  48.849  81.687  1.00  0.00           C  
ATOM    562  O6    G    18      47.262  49.574  80.671  1.00  0.00           O  
ATOM    563  N1    G    18      46.639  48.902  82.739  1.00  0.00           N  
ATOM    564  H1    G    18      45.892  49.582  82.705  1.00  0.00           H  
ATOM    565  C2    G    18      46.816  48.188  83.892  1.00  0.00           C  
ATOM    566  N2    G    18      45.854  48.268  84.801  1.00  0.00           N  
ATOM    567  H21   G    18      45.984  47.874  85.722  1.00  0.00           H  
ATOM    568  H22   G    18      45.070  48.888  84.656  1.00  0.00           H  
ATOM    569  N3    G    18      47.801  47.307  84.154  1.00  0.00           N  
ATOM    570  C4    G    18      48.562  47.151  83.068  1.00  0.00           C  
ATOM    571  C3'   G    18      49.554  43.142  82.973  1.00  0.00           C  
ATOM    572  H3'   G    18      49.113  43.465  82.030  1.00  0.00           H  
ATOM    573  C2'   G    18      49.060  44.167  84.039  1.00  0.00           C  
ATOM    574  H2'   G    18      48.051  44.440  83.730  1.00  0.00           H  
ATOM    575  O2'   G    18      49.058  43.719  85.399  1.00  0.00           O  
ATOM    576 HO2'   G    18      48.883  42.778  85.478  1.00  0.00           H  
ATOM    577  O3'   G    18      49.192  41.791  83.244  1.00  0.00           O  
ATOM    578  P     C    19      47.883  41.083  82.625  1.00  0.00           P  
ATOM    579  OP1   C    19      47.826  39.637  82.878  1.00  0.00           O  
ATOM    580  OP2   C    19      47.732  41.507  81.211  1.00  0.00           O  
ATOM    581  O5'   C    19      46.685  41.768  83.389  1.00  0.00           O  
ATOM    582  C5'   C    19      46.368  41.623  84.787  1.00  0.00           C  
ATOM    583  H5'   C    19      46.030  40.599  84.948  1.00  0.00           H  
ATOM    584 H5''   C    19      47.183  41.946  85.434  1.00  0.00           H  
ATOM    585  C4'   C    19      45.226  42.587  85.157  1.00  0.00           C  
ATOM    586  H4'   C    19      45.012  42.539  86.225  1.00  0.00           H  
ATOM    587  O4'   C    19      45.655  43.909  84.942  1.00  0.00           O  
ATOM    588  C1'   C    19      44.529  44.579  84.449  1.00  0.00           C  
ATOM    589  H1'   C    19      44.342  45.453  85.072  1.00  0.00           H  
ATOM    590  N1    C    19      44.744  45.194  83.113  1.00  0.00           N  
ATOM    591  C6    C    19      45.728  44.683  82.267  1.00  0.00           C  
ATOM    592  H6    C    19      46.297  43.829  82.606  1.00  0.00           H  
ATOM    593  C5    C    19      46.048  45.305  81.159  1.00  0.00           C  
ATOM    594  H5    C    19      46.804  44.862  80.527  1.00  0.00           H  
ATOM    595  C4    C    19      45.273  46.438  80.788  1.00  0.00           C  
ATOM    596  N4    C    19      45.596  47.073  79.737  1.00  0.00           N  
ATOM    597  H41   C    19      46.438  46.811  79.245  1.00  0.00           H  
ATOM    598  H42   C    19      45.195  47.999  79.695  1.00  0.00           H  
ATOM    599  N3    C    19      44.426  47.001  81.539  1.00  0.00           N  
ATOM    600  C2    C    19      44.058  46.360  82.661  1.00  0.00           C  
ATOM    601  O2    C    19      43.173  46.842  83.318  1.00  0.00           O  
ATOM    602  C3'   C    19      43.923  42.332  84.384  1.00  0.00           C  
ATOM    603  H3'   C    19      44.176  42.132  83.343  1.00  0.00           H  
ATOM    604  C2'   C    19      43.254  43.695  84.573  1.00  0.00           C  
ATOM    605  H2'   C    19      42.513  43.863  83.792  1.00  0.00           H  
ATOM    606  O2'   C    19      42.675  43.986  85.799  1.00  0.00           O  
ATOM    607 HO2'   C    19      42.499  43.100  86.125  1.00  0.00           H  
ATOM    608  O3'   C    19      43.071  41.311  84.927  1.00  0.00           O  
ATOM    609  P     C    20      42.002  40.595  84.011  1.00  0.00           P  
ATOM    610  OP1   C    20      41.385  39.518  84.859  1.00  0.00           O  
ATOM    611  OP2   C    20      42.720  40.240  82.712  1.00  0.00           O  
ATOM    612  O5'   C    20      40.840  41.734  83.665  1.00  0.00           O  
ATOM    613  C5'   C    20      39.960  42.174  84.673  1.00  0.00           C  
ATOM    614  H5'   C    20      39.370  41.287  84.900  1.00  0.00           H  
ATOM    615 H5''   C    20      40.480  42.527  85.564  1.00  0.00           H  
ATOM    616  C4'   C    20      39.126  43.406  84.328  1.00  0.00           C  
ATOM    617  H4'   C    20      38.478  43.655  85.168  1.00  0.00           H  
ATOM    618  O4'   C    20      39.931  44.544  84.083  1.00  0.00           O  
ATOM    619  C1'   C    20      39.295  45.477  83.286  1.00  0.00           C  
ATOM    620  H1'   C    20      39.275  46.353  83.934  1.00  0.00           H  
ATOM    621  N1    C    20      40.025  45.605  81.988  1.00  0.00           N  
ATOM    622  C6    C    20      41.045  44.773  81.625  1.00  0.00           C  
ATOM    623  H6    C    20      41.285  43.966  82.302  1.00  0.00           H  
ATOM    624  C5    C    20      41.758  44.992  80.479  1.00  0.00           C  
ATOM    625  H5    C    20      42.568  44.364  80.140  1.00  0.00           H  
ATOM    626  C4    C    20      41.440  46.153  79.752  1.00  0.00           C  
ATOM    627  N4    C    20      42.161  46.476  78.688  1.00  0.00           N  
ATOM    628  H41   C    20      42.054  47.348  78.190  1.00  0.00           H  
ATOM    629  H42   C    20      42.978  45.931  78.453  1.00  0.00           H  
ATOM    630  N3    C    20      40.431  47.014  80.055  1.00  0.00           N  
ATOM    631  C2    C    20      39.719  46.696  81.153  1.00  0.00           C  
ATOM    632  O2    C    20      38.834  47.488  81.424  1.00  0.00           O  
ATOM    633  C3'   C    20      38.166  43.460  83.125  1.00  0.00           C  
ATOM    634  H3'   C    20      38.651  43.120  82.210  1.00  0.00           H  
ATOM    635  C2'   C    20      37.894  44.957  82.990  1.00  0.00           C  
ATOM    636  H2'   C    20      37.645  45.250  81.970  1.00  0.00           H  
ATOM    637  O2'   C    20      37.149  45.543  83.994  1.00  0.00           O  
ATOM    638 HO2'   C    20      36.908  46.457  83.824  1.00  0.00           H  
ATOM    639  O3'   C    20      37.023  42.635  83.308  1.00  0.00           O  
ATOM    640  P     C    21      36.174  42.096  82.147  1.00  0.00           P  
ATOM    641  OP1   C    21      34.997  41.404  82.732  1.00  0.00           O  
ATOM    642  OP2   C    21      37.056  41.288  81.289  1.00  0.00           O  
ATOM    643  O5'   C    21      35.688  43.432  81.386  1.00  0.00           O  
ATOM    644  C5'   C    21      34.738  44.340  81.988  1.00  0.00           C  
ATOM    645  H5'   C    21      33.792  43.843  82.200  1.00  0.00           H  
ATOM    646 H5''   C    21      35.137  44.594  82.971  1.00  0.00           H  
ATOM    647  C4'   C    21      34.452  45.661  81.115  1.00  0.00           C  
ATOM    648  H4'   C    21      33.715  46.307  81.592  1.00  0.00           H  
ATOM    649  O4'   C    21      35.662  46.376  80.817  1.00  0.00           O  
ATOM    650  C1'   C    21      35.522  46.942  79.488  1.00  0.00           C  
ATOM    651  H1'   C    21      35.532  48.027  79.593  1.00  0.00           H  
ATOM    652  N1    C    21      36.542  46.418  78.518  1.00  0.00           N  
ATOM    653  C6    C    21      37.362  45.363  78.861  1.00  0.00           C  
ATOM    654  H6    C    21      37.142  44.760  79.730  1.00  0.00           H  
ATOM    655  C5    C    21      38.446  45.206  78.087  1.00  0.00           C  
ATOM    656  H5    C    21      39.094  44.413  78.430  1.00  0.00           H  
ATOM    657  C4    C    21      38.650  45.944  76.881  1.00  0.00           C  
ATOM    658  N4    C    21      39.713  45.641  76.224  1.00  0.00           N  
ATOM    659  H41   C    21      40.444  45.082  76.640  1.00  0.00           H  
ATOM    660  H42   C    21      39.830  46.298  75.465  1.00  0.00           H  
ATOM    661  N3    C    21      37.839  46.891  76.478  1.00  0.00           N  
ATOM    662  C2    C    21      36.766  47.206  77.307  1.00  0.00           C  
ATOM    663  O2    C    21      35.964  47.984  76.834  1.00  0.00           O  
ATOM    664  C3'   C    21      33.881  45.284  79.784  1.00  0.00           C  
ATOM    665  H3'   C    21      34.508  44.444  79.483  1.00  0.00           H  
ATOM    666  C2'   C    21      34.087  46.593  79.010  1.00  0.00           C  
ATOM    667  H2'   C    21      34.130  46.383  77.941  1.00  0.00           H  
ATOM    668  O2'   C    21      33.219  47.703  79.350  1.00  0.00           O  
ATOM    669 HO2'   C    21      32.279  47.609  79.176  1.00  0.00           H  
ATOM    670  O3'   C    21      32.497  44.940  79.532  1.00  0.00           O  
ATOM    671  P     G    22      32.038  43.770  78.608  1.00  0.00           P  
ATOM    672  OP1   G    22      30.552  43.763  78.587  1.00  0.00           O  
ATOM    673  OP2   G    22      32.733  42.557  79.075  1.00  0.00           O  
ATOM    674  O5'   G    22      32.470  44.114  77.119  1.00  0.00           O  
ATOM    675  C5'   G    22      32.003  45.304  76.427  1.00  0.00           C  
ATOM    676  H5'   G    22      30.968  45.095  76.155  1.00  0.00           H  
ATOM    677 H5''   G    22      32.030  46.080  77.191  1.00  0.00           H  
ATOM    678  C4'   G    22      32.764  45.698  75.178  1.00  0.00           C  
ATOM    679  H4'   G    22      32.288  46.585  74.761  1.00  0.00           H  
ATOM    680  O4'   G    22      34.201  45.830  75.423  1.00  0.00           O  
ATOM    681  C1'   G    22      34.974  45.579  74.245  1.00  0.00           C  
ATOM    682  H1'   G    22      35.485  46.448  73.830  1.00  0.00           H  
ATOM    683  N9    G    22      36.022  44.604  74.611  1.00  0.00           N  
ATOM    684  C8    G    22      36.108  43.900  75.788  1.00  0.00           C  
ATOM    685  H8    G    22      35.385  44.004  76.583  1.00  0.00           H  
ATOM    686  N7    G    22      37.090  43.102  75.931  1.00  0.00           N  
ATOM    687  C5    G    22      37.753  43.244  74.689  1.00  0.00           C  
ATOM    688  C6    G    22      38.833  42.484  74.163  1.00  0.00           C  
ATOM    689  O6    G    22      39.418  41.514  74.649  1.00  0.00           O  
ATOM    690  N1    G    22      39.244  42.927  72.943  1.00  0.00           N  
ATOM    691  H1    G    22      39.964  42.368  72.509  1.00  0.00           H  
ATOM    692  C2    G    22      38.657  43.895  72.233  1.00  0.00           C  
ATOM    693  N2    G    22      39.137  44.214  71.066  1.00  0.00           N  
ATOM    694  H21   G    22      39.889  43.735  70.592  1.00  0.00           H  
ATOM    695  H22   G    22      38.567  44.907  70.602  1.00  0.00           H  
ATOM    696  N3    G    22      37.561  44.468  72.626  1.00  0.00           N  
ATOM    697  C4    G    22      37.115  44.143  73.864  1.00  0.00           C  
ATOM    698  C3'   G    22      32.801  44.607  74.137  1.00  0.00           C  
ATOM    699  H3'   G    22      33.079  43.681  74.640  1.00  0.00           H  
ATOM    700  C2'   G    22      34.010  45.072  73.292  1.00  0.00           C  
ATOM    701  H2'   G    22      34.363  44.249  72.670  1.00  0.00           H  
ATOM    702  O2'   G    22      33.645  46.055  72.377  1.00  0.00           O  
ATOM    703 HO2'   G    22      32.705  46.021  72.181  1.00  0.00           H  
ATOM    704  O3'   G    22      31.626  44.504  73.328  1.00  0.00           O  
ATOM    705  P     U    23      31.203  43.181  72.593  1.00  0.00           P  
ATOM    706  OP1   U    23      29.837  43.382  71.940  1.00  0.00           O  
ATOM    707  OP2   U    23      31.408  42.099  73.564  1.00  0.00           O  
ATOM    708  O5'   U    23      32.278  43.088  71.451  1.00  0.00           O  
ATOM    709  C5'   U    23      32.169  43.816  70.280  1.00  0.00           C  
ATOM    710  H5'   U    23      31.399  43.369  69.651  1.00  0.00           H  
ATOM    711 H5''   U    23      32.036  44.882  70.464  1.00  0.00           H  
ATOM    712  C4'   U    23      33.489  43.675  69.505  1.00  0.00           C  
ATOM    713  H4'   U    23      33.422  44.432  68.724  1.00  0.00           H  
ATOM    714  O4'   U    23      34.646  43.767  70.371  1.00  0.00           O  
ATOM    715  C1'   U    23      35.763  42.951  69.962  1.00  0.00           C  
ATOM    716  H1'   U    23      36.515  43.639  69.575  1.00  0.00           H  
ATOM    717  N1    U    23      36.173  41.991  70.973  1.00  0.00           N  
ATOM    718  C6    U    23      35.457  41.703  72.142  1.00  0.00           C  
ATOM    719  H6    U    23      34.496  42.172  72.294  1.00  0.00           H  
ATOM    720  C5    U    23      35.888  40.819  73.061  1.00  0.00           C  
ATOM    721  H5    U    23      35.310  40.701  73.965  1.00  0.00           H  
ATOM    722  C4    U    23      37.047  40.008  72.864  1.00  0.00           C  
ATOM    723  O4    U    23      37.415  39.162  73.709  1.00  0.00           O  
ATOM    724  N3    U    23      37.623  40.239  71.671  1.00  0.00           N  
ATOM    725  H3    U    23      38.478  39.723  71.521  1.00  0.00           H  
ATOM    726  C2    U    23      37.241  41.160  70.711  1.00  0.00           C  
ATOM    727  O2    U    23      37.812  41.121  69.614  1.00  0.00           O  
ATOM    728  C3'   U    23      33.684  42.209  69.018  1.00  0.00           C  
ATOM    729  H3'   U    23      33.446  41.435  69.748  1.00  0.00           H  
ATOM    730  C2'   U    23      35.202  42.260  68.714  1.00  0.00           C  
ATOM    731  H2'   U    23      35.600  41.251  68.612  1.00  0.00           H  
ATOM    732  O2'   U    23      35.494  42.920  67.470  1.00  0.00           O  
ATOM    733 HO2'   U    23      36.107  42.390  66.956  1.00  0.00           H  
ATOM    734  O3'   U    23      32.956  42.029  67.817  1.00  0.00           O  
ATOM    735  P     C    24      32.315  40.575  67.381  1.00  0.00           P  
ATOM    736  OP1   C    24      31.696  40.740  66.007  1.00  0.00           O  
ATOM    737  OP2   C    24      31.608  40.016  68.586  1.00  0.00           O  
ATOM    738  O5'   C    24      33.721  39.724  67.149  1.00  0.00           O  
ATOM    739  C5'   C    24      34.371  39.745  65.894  1.00  0.00           C  
ATOM    740  H5'   C    24      33.687  39.404  65.118  1.00  0.00           H  
ATOM    741 H5''   C    24      34.610  40.798  65.741  1.00  0.00           H  
ATOM    742  C4'   C    24      35.656  39.020  65.844  1.00  0.00           C  
ATOM    743  H4'   C    24      36.223  39.283  64.951  1.00  0.00           H  
ATOM    744  O4'   C    24      36.580  39.256  66.952  1.00  0.00           O  
ATOM    745  C1'   C    24      37.334  38.055  67.136  1.00  0.00           C  
ATOM    746  H1'   C    24      38.390  38.194  66.906  1.00  0.00           H  
ATOM    747  N1    C    24      37.234  37.659  68.566  1.00  0.00           N  
ATOM    748  C6    C    24      36.180  38.073  69.349  1.00  0.00           C  
ATOM    749  H6    C    24      35.431  38.740  68.950  1.00  0.00           H  
ATOM    750  C5    C    24      36.032  37.536  70.612  1.00  0.00           C  
ATOM    751  H5    C    24      35.168  37.772  71.216  1.00  0.00           H  
ATOM    752  C4    C    24      37.025  36.574  71.042  1.00  0.00           C  
ATOM    753  N4    C    24      36.972  36.011  72.260  1.00  0.00           N  
ATOM    754  H41   C    24      37.691  35.365  72.553  1.00  0.00           H  
ATOM    755  H42   C    24      36.213  36.237  72.888  1.00  0.00           H  
ATOM    756  N3    C    24      38.020  36.144  70.327  1.00  0.00           N  
ATOM    757  C2    C    24      38.094  36.687  69.072  1.00  0.00           C  
ATOM    758  O2    C    24      39.051  36.321  68.311  1.00  0.00           O  
ATOM    759  C3'   C    24      35.378  37.519  65.931  1.00  0.00           C  
ATOM    760  H3'   C    24      34.683  37.377  66.758  1.00  0.00           H  
ATOM    761  C2'   C    24      36.817  36.999  66.167  1.00  0.00           C  
ATOM    762  H2'   C    24      36.743  35.991  66.573  1.00  0.00           H  
ATOM    763  O2'   C    24      37.651  37.121  65.009  1.00  0.00           O  
ATOM    764 HO2'   C    24      37.399  36.453  64.368  1.00  0.00           H  
ATOM    765  O3'   C    24      34.950  36.989  64.683  1.00  0.00           O  
ATOM    766  P     U    25      34.240  35.500  64.687  1.00  0.00           P  
ATOM    767  OP1   U    25      33.582  35.244  63.403  1.00  0.00           O  
ATOM    768  OP2   U    25      33.423  35.436  65.935  1.00  0.00           O  
ATOM    769  O5'   U    25      35.416  34.417  64.929  1.00  0.00           O  
ATOM    770  C5'   U    25      36.389  34.084  63.958  1.00  0.00           C  
ATOM    771  H5'   U    25      35.908  33.369  63.289  1.00  0.00           H  
ATOM    772 H5''   U    25      36.747  34.979  63.450  1.00  0.00           H  
ATOM    773  C4'   U    25      37.492  33.391  64.705  1.00  0.00           C  
ATOM    774  H4'   U    25      38.398  33.329  64.102  1.00  0.00           H  
ATOM    775  O4'   U    25      37.747  33.984  66.013  1.00  0.00           O  
ATOM    776  C1'   U    25      38.156  32.954  66.895  1.00  0.00           C  
ATOM    777  H1'   U    25      39.221  33.044  67.107  1.00  0.00           H  
ATOM    778  N1    U    25      37.400  32.977  68.208  1.00  0.00           N  
ATOM    779  C6    U    25      36.260  33.780  68.398  1.00  0.00           C  
ATOM    780  H6    U    25      35.960  34.353  67.533  1.00  0.00           H  
ATOM    781  C5    U    25      35.660  33.886  69.625  1.00  0.00           C  
ATOM    782  H5    U    25      34.761  34.475  69.729  1.00  0.00           H  
ATOM    783  C4    U    25      36.154  33.133  70.782  1.00  0.00           C  
ATOM    784  O4    U    25      35.756  33.135  71.878  1.00  0.00           O  
ATOM    785  N3    U    25      37.215  32.294  70.460  1.00  0.00           N  
ATOM    786  H3    U    25      37.642  31.781  71.218  1.00  0.00           H  
ATOM    787  C2    U    25      37.895  32.233  69.275  1.00  0.00           C  
ATOM    788  O2    U    25      38.968  31.646  69.197  1.00  0.00           O  
ATOM    789  C3'   U    25      37.033  31.981  65.015  1.00  0.00           C  
ATOM    790  H3'   U    25      36.037  32.008  65.456  1.00  0.00           H  
ATOM    791  C2'   U    25      37.988  31.656  66.145  1.00  0.00           C  
ATOM    792  H2'   U    25      37.555  30.848  66.735  1.00  0.00           H  
ATOM    793  O2'   U    25      39.272  31.360  65.748  1.00  0.00           O  
ATOM    794 HO2'   U    25      39.704  30.701  66.295  1.00  0.00           H  
ATOM    795  O3'   U    25      37.114  31.184  63.872  1.00  0.00           O  
ATOM    796  P     U    26      36.270  29.799  63.748  1.00  0.00           P  
ATOM    797  OP1   U    26      36.525  29.060  62.501  1.00  0.00           O  
ATOM    798  OP2   U    26      34.857  30.136  64.002  1.00  0.00           O  
ATOM    799  O5'   U    26      36.825  28.939  64.868  1.00  0.00           O  
ATOM    800  C5'   U    26      38.055  28.250  64.825  1.00  0.00           C  
ATOM    801  H5'   U    26      38.111  27.598  63.953  1.00  0.00           H  
ATOM    802 H5''   U    26      38.795  29.027  64.636  1.00  0.00           H  
ATOM    803  C4'   U    26      38.440  27.571  66.145  1.00  0.00           C  
ATOM    804  H4'   U    26      39.421  27.096  66.174  1.00  0.00           H  
ATOM    805  O4'   U    26      38.433  28.422  67.247  1.00  0.00           O  
ATOM    806  C1'   U    26      38.122  27.603  68.388  1.00  0.00           C  
ATOM    807  H1'   U    26      39.031  27.417  68.961  1.00  0.00           H  
ATOM    808  N1    U    26      36.962  28.142  69.161  1.00  0.00           N  
ATOM    809  C6    U    26      36.286  29.265  68.718  1.00  0.00           C  
ATOM    810  H6    U    26      36.319  29.504  67.665  1.00  0.00           H  
ATOM    811  C5    U    26      35.425  29.950  69.536  1.00  0.00           C  
ATOM    812  H5    U    26      34.823  30.795  69.237  1.00  0.00           H  
ATOM    813  C4    U    26      35.273  29.557  70.942  1.00  0.00           C  
ATOM    814  O4    U    26      34.515  30.056  71.778  1.00  0.00           O  
ATOM    815  N3    U    26      35.981  28.395  71.287  1.00  0.00           N  
ATOM    816  H3    U    26      35.947  28.083  72.247  1.00  0.00           H  
ATOM    817  C2    U    26      36.875  27.788  70.481  1.00  0.00           C  
ATOM    818  O2    U    26      37.597  26.905  71.060  1.00  0.00           O  
ATOM    819  C3'   U    26      37.348  26.536  66.456  1.00  0.00           C  
ATOM    820  H3'   U    26      36.371  26.982  66.270  1.00  0.00           H  
ATOM    821  C2'   U    26      37.561  26.251  67.844  1.00  0.00           C  
ATOM    822  H2'   U    26      36.645  25.890  68.312  1.00  0.00           H  
ATOM    823  O2'   U    26      38.656  25.248  67.961  1.00  0.00           O  
ATOM    824 HO2'   U    26      39.049  25.131  67.093  1.00  0.00           H  
ATOM    825  O3'   U    26      37.457  25.364  65.647  1.00  0.00           O  
ATOM    826  P     A    27      36.350  24.265  65.556  1.00  0.00           P  
ATOM    827  OP1   A    27      36.886  23.364  64.571  1.00  0.00           O  
ATOM    828  OP2   A    27      35.083  25.007  65.287  1.00  0.00           O  
ATOM    829  O5'   A    27      36.110  23.444  66.929  1.00  0.00           O  
ATOM    830  C5'   A    27      36.874  22.281  67.363  1.00  0.00           C  
ATOM    831  H5'   A    27      36.788  21.439  66.676  1.00  0.00           H  
ATOM    832 H5''   A    27      37.874  22.659  67.576  1.00  0.00           H  
ATOM    833  C4'   A    27      36.321  21.915  68.725  1.00  0.00           C  
ATOM    834  H4'   A    27      36.885  21.009  68.948  1.00  0.00           H  
ATOM    835  O4'   A    27      36.660  22.873  69.730  1.00  0.00           O  
ATOM    836  C1'   A    27      35.624  22.796  70.779  1.00  0.00           C  
ATOM    837  H1'   A    27      36.182  22.682  71.708  1.00  0.00           H  
ATOM    838  N9    A    27      34.883  24.048  70.725  1.00  0.00           N  
ATOM    839  C8    A    27      34.451  24.816  69.656  1.00  0.00           C  
ATOM    840  H8    A    27      34.704  24.574  68.635  1.00  0.00           H  
ATOM    841  N7    A    27      33.931  25.993  69.915  1.00  0.00           N  
ATOM    842  C5    A    27      33.728  25.817  71.280  1.00  0.00           C  
ATOM    843  C6    A    27      33.155  26.655  72.315  1.00  0.00           C  
ATOM    844  N6    A    27      32.399  27.709  72.180  1.00  0.00           N  
ATOM    845  H61   A    27      32.312  28.211  73.052  1.00  0.00           H  
ATOM    846  H62   A    27      32.248  28.147  71.283  1.00  0.00           H  
ATOM    847  N1    A    27      33.386  26.345  73.631  1.00  0.00           N  
ATOM    848  C2    A    27      34.045  25.233  73.894  1.00  0.00           C  
ATOM    849  H2    A    27      34.180  25.041  74.948  1.00  0.00           H  
ATOM    850  N3    A    27      34.702  24.404  73.059  1.00  0.00           N  
ATOM    851  C4    A    27      34.433  24.728  71.802  1.00  0.00           C  
ATOM    852  C3'   A    27      34.877  21.581  68.792  1.00  0.00           C  
ATOM    853  H3'   A    27      34.104  22.214  68.357  1.00  0.00           H  
ATOM    854  C2'   A    27      34.699  21.606  70.406  1.00  0.00           C  
ATOM    855  H2'   A    27      33.700  21.830  70.780  1.00  0.00           H  
ATOM    856  O2'   A    27      35.263  20.462  71.091  1.00  0.00           O  
ATOM    857 HO2'   A    27      35.060  20.708  71.997  1.00  0.00           H  
ATOM    858  O3'   A    27      34.641  20.263  68.387  1.00  0.00           O  
ATOM    859  P     C    28      33.189  19.779  68.018  1.00  0.00           P  
ATOM    860  OP1   C    28      33.335  18.358  67.611  1.00  0.00           O  
ATOM    861  OP2   C    28      32.737  20.774  67.004  1.00  0.00           O  
ATOM    862  O5'   C    28      32.274  19.796  69.304  1.00  0.00           O  
ATOM    863  C5'   C    28      32.449  18.838  70.324  1.00  0.00           C  
ATOM    864  H5'   C    28      31.922  17.975  69.918  1.00  0.00           H  
ATOM    865 H5''   C    28      33.486  18.504  70.361  1.00  0.00           H  
ATOM    866  C4'   C    28      31.886  19.265  71.707  1.00  0.00           C  
ATOM    867  H4'   C    28      32.154  18.585  72.515  1.00  0.00           H  
ATOM    868  O4'   C    28      32.243  20.592  72.078  1.00  0.00           O  
ATOM    869  C1'   C    28      31.250  21.190  72.821  1.00  0.00           C  
ATOM    870  H1'   C    28      31.581  21.290  73.854  1.00  0.00           H  
ATOM    871  N1    C    28      30.879  22.400  72.146  1.00  0.00           N  
ATOM    872  C6    C    28      31.062  22.637  70.805  1.00  0.00           C  
ATOM    873  H6    C    28      31.398  21.865  70.129  1.00  0.00           H  
ATOM    874  C5    C    28      30.811  23.844  70.291  1.00  0.00           C  
ATOM    875  H5    C    28      30.922  24.108  69.250  1.00  0.00           H  
ATOM    876  C4    C    28      30.367  24.864  71.146  1.00  0.00           C  
ATOM    877  N4    C    28      30.298  26.035  70.650  1.00  0.00           N  
ATOM    878  H41   C    28      30.583  26.188  69.693  1.00  0.00           H  
ATOM    879  H42   C    28      30.119  26.799  71.286  1.00  0.00           H  
ATOM    880  N3    C    28      30.265  24.726  72.445  1.00  0.00           N  
ATOM    881  C2    C    28      30.589  23.492  72.980  1.00  0.00           C  
ATOM    882  O2    C    28      30.614  23.402  74.231  1.00  0.00           O  
ATOM    883  C3'   C    28      30.275  19.322  71.727  1.00  0.00           C  
ATOM    884  H3'   C    28      29.843  19.858  70.882  1.00  0.00           H  
ATOM    885  C2'   C    28      30.079  20.192  72.931  1.00  0.00           C  
ATOM    886  H2'   C    28      29.124  20.715  72.985  1.00  0.00           H  
ATOM    887  O2'   C    28      30.197  19.283  73.983  1.00  0.00           O  
ATOM    888 HO2'   C    28      30.356  18.423  73.588  1.00  0.00           H  
ATOM    889  O3'   C    28      29.723  18.045  71.716  1.00  0.00           O  
ATOM    890  P     A    29      28.078  17.826  71.558  1.00  0.00           P  
ATOM    891  OP1   A    29      27.762  16.356  71.663  1.00  0.00           O  
ATOM    892  OP2   A    29      27.597  18.483  70.313  1.00  0.00           O  
ATOM    893  O5'   A    29      27.287  18.459  72.736  1.00  0.00           O  
ATOM    894  C5'   A    29      27.180  17.982  74.051  1.00  0.00           C  
ATOM    895  H5'   A    29      26.464  17.165  73.962  1.00  0.00           H  
ATOM    896 H5''   A    29      28.151  17.651  74.419  1.00  0.00           H  
ATOM    897  C4'   A    29      26.628  18.960  75.028  1.00  0.00           C  
ATOM    898  H4'   A    29      26.610  18.430  75.980  1.00  0.00           H  
ATOM    899  O4'   A    29      27.400  20.223  75.107  1.00  0.00           O  
ATOM    900  C1'   A    29      26.486  21.255  75.392  1.00  0.00           C  
ATOM    901  H1'   A    29      26.654  21.741  76.353  1.00  0.00           H  
ATOM    902  N9    A    29      26.457  22.235  74.266  1.00  0.00           N  
ATOM    903  C8    A    29      26.796  22.043  72.954  1.00  0.00           C  
ATOM    904  H8    A    29      26.839  21.065  72.498  1.00  0.00           H  
ATOM    905  N7    A    29      27.172  23.155  72.363  1.00  0.00           N  
ATOM    906  C5    A    29      26.818  24.124  73.273  1.00  0.00           C  
ATOM    907  C6    A    29      26.908  25.556  73.307  1.00  0.00           C  
ATOM    908  N6    A    29      27.547  26.280  72.397  1.00  0.00           N  
ATOM    909  H61   A    29      28.015  25.820  71.629  1.00  0.00           H  
ATOM    910  H62   A    29      27.549  27.230  72.739  1.00  0.00           H  
ATOM    911  N1    A    29      26.338  26.247  74.311  1.00  0.00           N  
ATOM    912  C2    A    29      25.789  25.607  75.317  1.00  0.00           C  
ATOM    913  H2    A    29      25.357  26.208  76.103  1.00  0.00           H  
ATOM    914  N3    A    29      25.749  24.249  75.451  1.00  0.00           N  
ATOM    915  C4    A    29      26.290  23.585  74.401  1.00  0.00           C  
ATOM    916  C3'   A    29      25.280  19.316  74.531  1.00  0.00           C  
ATOM    917  H3'   A    29      25.353  19.580  73.476  1.00  0.00           H  
ATOM    918  C2'   A    29      25.120  20.560  75.360  1.00  0.00           C  
ATOM    919  H2'   A    29      24.373  21.251  74.969  1.00  0.00           H  
ATOM    920  O2'   A    29      24.624  20.273  76.697  1.00  0.00           O  
ATOM    921 HO2'   A    29      24.562  21.137  77.112  1.00  0.00           H  
ATOM    922  O3'   A    29      24.199  18.345  74.768  1.00  0.00           O  
ATOM    923  P     C    30      23.141  17.966  73.568  1.00  0.00           P  
ATOM    924  OP1   C    30      22.302  16.826  74.014  1.00  0.00           O  
ATOM    925  OP2   C    30      23.876  17.904  72.301  1.00  0.00           O  
ATOM    926  O5'   C    30      22.267  19.283  73.711  1.00  0.00           O  
ATOM    927  C5'   C    30      21.480  19.497  74.928  1.00  0.00           C  
ATOM    928  H5'   C    30      20.673  18.795  75.138  1.00  0.00           H  
ATOM    929 H5''   C    30      22.184  19.528  75.760  1.00  0.00           H  
ATOM    930  C4'   C    30      20.924  20.930  74.863  1.00  0.00           C  
ATOM    931  H4'   C    30      20.261  21.050  75.719  1.00  0.00           H  
ATOM    932  O4'   C    30      21.941  21.921  75.104  1.00  0.00           O  
ATOM    933  C1'   C    30      21.501  23.143  74.435  1.00  0.00           C  
ATOM    934  H1'   C    30      21.439  23.930  75.186  1.00  0.00           H  
ATOM    935  N1    C    30      22.419  23.755  73.412  1.00  0.00           N  
ATOM    936  C6    C    30      23.213  22.998  72.653  1.00  0.00           C  
ATOM    937  H6    C    30      23.223  21.934  72.836  1.00  0.00           H  
ATOM    938  C5    C    30      23.943  23.569  71.634  1.00  0.00           C  
ATOM    939  H5    C    30      24.573  22.983  70.981  1.00  0.00           H  
ATOM    940  C4    C    30      23.844  25.029  71.464  1.00  0.00           C  
ATOM    941  N4    C    30      24.656  25.599  70.591  1.00  0.00           N  
ATOM    942  H41   C    30      25.484  25.107  70.288  1.00  0.00           H  
ATOM    943  H42   C    30      24.656  26.608  70.569  1.00  0.00           H  
ATOM    944  N3    C    30      23.105  25.774  72.283  1.00  0.00           N  
ATOM    945  C2    C    30      22.444  25.127  73.247  1.00  0.00           C  
ATOM    946  O2    C    30      21.837  25.886  74.028  1.00  0.00           O  
ATOM    947  C3'   C    30      20.208  21.328  73.612  1.00  0.00           C  
ATOM    948  H3'   C    30      20.857  21.032  72.788  1.00  0.00           H  
ATOM    949  C2'   C    30      20.047  22.854  73.787  1.00  0.00           C  
ATOM    950  H2'   C    30      19.976  23.390  72.841  1.00  0.00           H  
ATOM    951  O2'   C    30      19.033  23.246  74.753  1.00  0.00           O  
ATOM    952 HO2'   C    30      18.554  22.428  74.903  1.00  0.00           H  
ATOM    953  O3'   C    30      18.952  20.705  73.492  1.00  0.00           O  
ATOM    954  P     C    31      18.441  20.512  71.889  1.00  0.00           P  
ATOM    955  OP1   C    31      17.176  19.781  71.921  1.00  0.00           O  
ATOM    956  OP2   C    31      19.450  19.957  71.007  1.00  0.00           O  
ATOM    957  O5'   C    31      18.130  22.064  71.490  1.00  0.00           O  
ATOM    958  C5'   C    31      17.022  22.685  71.989  1.00  0.00           C  
ATOM    959  H5'   C    31      16.085  22.264  71.623  1.00  0.00           H  
ATOM    960 H5''   C    31      17.043  22.625  73.077  1.00  0.00           H  
ATOM    961  C4'   C    31      16.856  24.264  71.694  1.00  0.00           C  
ATOM    962  H4'   C    31      16.069  24.676  72.326  1.00  0.00           H  
ATOM    963  O4'   C    31      18.049  25.005  72.014  1.00  0.00           O  
ATOM    964  C1'   C    31      18.170  26.166  71.224  1.00  0.00           C  
ATOM    965  H1'   C    31      18.209  27.058  71.849  1.00  0.00           H  
ATOM    966  N1    C    31      19.441  26.157  70.453  1.00  0.00           N  
ATOM    967  C6    C    31      20.096  24.996  70.182  1.00  0.00           C  
ATOM    968  H6    C    31      19.645  24.061  70.483  1.00  0.00           H  
ATOM    969  C5    C    31      21.165  25.000  69.389  1.00  0.00           C  
ATOM    970  H5    C    31      21.686  24.110  69.068  1.00  0.00           H  
ATOM    971  C4    C    31      21.653  26.271  68.917  1.00  0.00           C  
ATOM    972  N4    C    31      22.741  26.249  68.218  1.00  0.00           N  
ATOM    973  H41   C    31      23.078  27.135  67.870  1.00  0.00           H  
ATOM    974  H42   C    31      23.367  25.461  68.129  1.00  0.00           H  
ATOM    975  N3    C    31      20.976  27.385  69.041  1.00  0.00           N  
ATOM    976  C2    C    31      19.848  27.357  69.802  1.00  0.00           C  
ATOM    977  O2    C    31      19.228  28.403  69.990  1.00  0.00           O  
ATOM    978  C3'   C    31      16.592  24.630  70.304  1.00  0.00           C  
ATOM    979  H3'   C    31      17.143  23.959  69.644  1.00  0.00           H  
ATOM    980  C2'   C    31      16.891  26.164  70.339  1.00  0.00           C  
ATOM    981  H2'   C    31      17.074  26.660  69.385  1.00  0.00           H  
ATOM    982  O2'   C    31      15.890  26.847  71.115  1.00  0.00           O  
ATOM    983 HO2'   C    31      15.037  26.439  70.953  1.00  0.00           H  
ATOM    984  O3'   C    31      15.194  24.468  69.940  1.00  0.00           O  
ATOM    985  P     G    32      14.715  24.118  68.377  1.00  0.00           P  
ATOM    986  OP1   G    32      13.267  23.845  68.337  1.00  0.00           O  
ATOM    987  OP2   G    32      15.625  23.212  67.704  1.00  0.00           O  
ATOM    988  O5'   G    32      14.909  25.477  67.703  1.00  0.00           O  
ATOM    989  C5'   G    32      14.046  26.569  67.924  1.00  0.00           C  
ATOM    990  H5'   G    32      13.103  26.179  67.542  1.00  0.00           H  
ATOM    991 H5''   G    32      13.991  26.775  68.993  1.00  0.00           H  
ATOM    992  C4'   G    32      14.338  27.886  67.161  1.00  0.00           C  
ATOM    993  H4'   G    32      13.525  28.597  67.301  1.00  0.00           H  
ATOM    994  O4'   G    32      15.432  28.654  67.712  1.00  0.00           O  
ATOM    995  C1'   G    32      16.184  29.267  66.663  1.00  0.00           C  
ATOM    996  H1'   G    32      16.150  30.351  66.773  1.00  0.00           H  
ATOM    997  N9    G    32      17.450  28.516  66.330  1.00  0.00           N  
ATOM    998  C8    G    32      17.843  27.230  66.622  1.00  0.00           C  
ATOM    999  H8    G    32      17.214  26.551  67.178  1.00  0.00           H  
ATOM   1000  N7    G    32      19.094  26.957  66.314  1.00  0.00           N  
ATOM   1001  C5    G    32      19.489  28.125  65.606  1.00  0.00           C  
ATOM   1002  C6    G    32      20.676  28.402  64.832  1.00  0.00           C  
ATOM   1003  O6    G    32      21.721  27.706  64.569  1.00  0.00           O  
ATOM   1004  N1    G    32      20.586  29.680  64.313  1.00  0.00           N  
ATOM   1005  H1    G    32      21.340  30.005  63.724  1.00  0.00           H  
ATOM   1006  C2    G    32      19.588  30.568  64.467  1.00  0.00           C  
ATOM   1007  N2    G    32      19.815  31.740  63.891  1.00  0.00           N  
ATOM   1008  H21   G    32      18.958  32.272  63.947  1.00  0.00           H  
ATOM   1009  H22   G    32      20.627  31.943  63.326  1.00  0.00           H  
ATOM   1010  N3    G    32      18.412  30.274  65.026  1.00  0.00           N  
ATOM   1011  C4    G    32      18.489  29.046  65.614  1.00  0.00           C  
ATOM   1012  C3'   G    32      14.534  27.804  65.642  1.00  0.00           C  
ATOM   1013  H3'   G    32      15.116  26.952  65.290  1.00  0.00           H  
ATOM   1014  C2'   G    32      15.290  29.109  65.371  1.00  0.00           C  
ATOM   1015  H2'   G    32      15.848  29.052  64.436  1.00  0.00           H  
ATOM   1016  O2'   G    32      14.440  30.231  65.171  1.00  0.00           O  
ATOM   1017 HO2'   G    32      13.703  29.838  64.696  1.00  0.00           H  
ATOM   1018  O3'   G    32      13.266  27.968  64.917  1.00  0.00           O  
ATOM   1019  P     U    33      12.943  27.087  63.624  1.00  0.00           P  
ATOM   1020  OP1   U    33      11.618  27.539  63.212  1.00  0.00           O  
ATOM   1021  OP2   U    33      13.129  25.684  63.926  1.00  0.00           O  
ATOM   1022  O5'   U    33      14.082  27.436  62.507  1.00  0.00           O  
ATOM   1023  C5'   U    33      14.016  28.726  61.846  1.00  0.00           C  
ATOM   1024  H5'   U    33      13.295  28.533  61.051  1.00  0.00           H  
ATOM   1025 H5''   U    33      13.705  29.607  62.407  1.00  0.00           H  
ATOM   1026  C4'   U    33      15.329  29.145  61.287  1.00  0.00           C  
ATOM   1027  H4'   U    33      15.441  30.181  60.966  1.00  0.00           H  
ATOM   1028  O4'   U    33      16.394  28.923  62.172  1.00  0.00           O  
ATOM   1029  C1'   U    33      17.596  28.869  61.376  1.00  0.00           C  
ATOM   1030  H1'   U    33      18.090  29.834  61.490  1.00  0.00           H  
ATOM   1031  N1    U    33      18.494  27.815  61.819  1.00  0.00           N  
ATOM   1032  C6    U    33      18.070  26.729  62.524  1.00  0.00           C  
ATOM   1033  H6    U    33      17.016  26.646  62.746  1.00  0.00           H  
ATOM   1034  C5    U    33      18.877  25.737  62.847  1.00  0.00           C  
ATOM   1035  H5    U    33      18.593  24.917  63.490  1.00  0.00           H  
ATOM   1036  C4    U    33      20.272  25.733  62.446  1.00  0.00           C  
ATOM   1037  O4    U    33      21.043  24.834  62.500  1.00  0.00           O  
ATOM   1038  N3    U    33      20.722  26.954  61.967  1.00  0.00           N  
ATOM   1039  H3    U    33      21.700  27.109  61.769  1.00  0.00           H  
ATOM   1040  C2    U    33      19.908  27.941  61.674  1.00  0.00           C  
ATOM   1041  O2    U    33      20.382  28.970  61.336  1.00  0.00           O  
ATOM   1042  C3'   U    33      15.696  28.320  60.026  1.00  0.00           C  
ATOM   1043  H3'   U    33      15.425  27.300  60.300  1.00  0.00           H  
ATOM   1044  C2'   U    33      17.209  28.500  59.920  1.00  0.00           C  
ATOM   1045  H2'   U    33      17.670  27.595  59.526  1.00  0.00           H  
ATOM   1046  O2'   U    33      17.616  29.661  59.226  1.00  0.00           O  
ATOM   1047 HO2'   U    33      17.253  29.657  58.337  1.00  0.00           H  
ATOM   1048  O3'   U    33      14.952  28.688  58.827  1.00  0.00           O  
ATOM   1049  P     G    34      14.984  27.613  57.598  1.00  0.00           P  
ATOM   1050  OP1   G    34      13.728  27.828  56.822  1.00  0.00           O  
ATOM   1051  OP2   G    34      15.358  26.273  58.088  1.00  0.00           O  
ATOM   1052  O5'   G    34      16.260  28.282  56.771  1.00  0.00           O  
ATOM   1053  C5'   G    34      16.135  29.477  55.996  1.00  0.00           C  
ATOM   1054  H5'   G    34      15.434  29.183  55.214  1.00  0.00           H  
ATOM   1055 H5''   G    34      15.784  30.301  56.616  1.00  0.00           H  
ATOM   1056  C4'   G    34      17.425  30.093  55.324  1.00  0.00           C  
ATOM   1057  H4'   G    34      17.163  31.056  54.886  1.00  0.00           H  
ATOM   1058  O4'   G    34      18.498  30.322  56.241  1.00  0.00           O  
ATOM   1059  C1'   G    34      19.774  30.126  55.615  1.00  0.00           C  
ATOM   1060  H1'   G    34      20.432  30.980  55.781  1.00  0.00           H  
ATOM   1061  N9    G    34      20.487  28.974  56.104  1.00  0.00           N  
ATOM   1062  C8    G    34      20.042  28.066  57.031  1.00  0.00           C  
ATOM   1063  H8    G    34      19.058  28.086  57.476  1.00  0.00           H  
ATOM   1064  N7    G    34      20.934  27.149  57.275  1.00  0.00           N  
ATOM   1065  C5    G    34      22.044  27.454  56.429  1.00  0.00           C  
ATOM   1066  C6    G    34      23.262  26.729  56.161  1.00  0.00           C  
ATOM   1067  O6    G    34      23.611  25.615  56.577  1.00  0.00           O  
ATOM   1068  N1    G    34      24.120  27.419  55.412  1.00  0.00           N  
ATOM   1069  H1    G    34      25.037  26.997  55.385  1.00  0.00           H  
ATOM   1070  C2    G    34      23.839  28.574  54.777  1.00  0.00           C  
ATOM   1071  N2    G    34      24.658  28.987  53.838  1.00  0.00           N  
ATOM   1072  H21   G    34      24.248  29.646  53.192  1.00  0.00           H  
ATOM   1073  H22   G    34      25.503  28.528  53.527  1.00  0.00           H  
ATOM   1074  N3    G    34      22.595  29.156  54.798  1.00  0.00           N  
ATOM   1075  C4    G    34      21.763  28.579  55.656  1.00  0.00           C  
ATOM   1076  C3'   G    34      17.967  29.310  54.200  1.00  0.00           C  
ATOM   1077  H3'   G    34      18.013  28.254  54.467  1.00  0.00           H  
ATOM   1078  C2'   G    34      19.397  29.861  54.178  1.00  0.00           C  
ATOM   1079  H2'   G    34      20.155  29.256  53.682  1.00  0.00           H  
ATOM   1080  O2'   G    34      19.577  31.134  53.640  1.00  0.00           O  
ATOM   1081 HO2'   G    34      20.419  31.220  53.186  1.00  0.00           H  
ATOM   1082  O3'   G    34      17.224  29.414  52.956  1.00  0.00           O  
ATOM   1083  P     C    35      17.534  28.432  51.653  1.00  0.00           P  
ATOM   1084  OP1   C    35      16.938  29.076  50.458  1.00  0.00           O  
ATOM   1085  OP2   C    35      17.159  26.982  51.993  1.00  0.00           O  
ATOM   1086  O5'   C    35      19.107  28.528  51.416  1.00  0.00           O  
ATOM   1087  C5'   C    35      19.639  29.432  50.438  1.00  0.00           C  
ATOM   1088  H5'   C    35      19.097  29.314  49.500  1.00  0.00           H  
ATOM   1089 H5''   C    35      19.751  30.455  50.798  1.00  0.00           H  
ATOM   1090  C4'   C    35      21.026  28.944  50.072  1.00  0.00           C  
ATOM   1091  H4'   C    35      21.602  29.642  49.464  1.00  0.00           H  
ATOM   1092  O4'   C    35      21.684  28.549  51.274  1.00  0.00           O  
ATOM   1093  C1'   C    35      22.770  27.589  50.926  1.00  0.00           C  
ATOM   1094  H1'   C    35      23.674  28.146  51.171  1.00  0.00           H  
ATOM   1095  N1    C    35      22.661  26.362  51.821  1.00  0.00           N  
ATOM   1096  C6    C    35      21.577  26.099  52.618  1.00  0.00           C  
ATOM   1097  H6    C    35      20.700  26.728  52.605  1.00  0.00           H  
ATOM   1098  C5    C    35      21.678  25.014  53.428  1.00  0.00           C  
ATOM   1099  H5    C    35      20.865  24.722  54.077  1.00  0.00           H  
ATOM   1100  C4    C    35      22.914  24.242  53.451  1.00  0.00           C  
ATOM   1101  N4    C    35      23.007  23.224  54.256  1.00  0.00           N  
ATOM   1102  H41   C    35      22.203  23.023  54.834  1.00  0.00           H  
ATOM   1103  H42   C    35      23.639  22.509  53.925  1.00  0.00           H  
ATOM   1104  N3    C    35      23.947  24.526  52.689  1.00  0.00           N  
ATOM   1105  C2    C    35      23.819  25.545  51.817  1.00  0.00           C  
ATOM   1106  O2    C    35      24.794  25.866  51.198  1.00  0.00           O  
ATOM   1107  C3'   C    35      21.077  27.649  49.155  1.00  0.00           C  
ATOM   1108  H3'   C    35      20.352  26.974  49.609  1.00  0.00           H  
ATOM   1109  C2'   C    35      22.513  27.210  49.462  1.00  0.00           C  
ATOM   1110  H2'   C    35      22.720  26.149  49.322  1.00  0.00           H  
ATOM   1111  O2'   C    35      23.436  27.883  48.734  1.00  0.00           O  
ATOM   1112 HO2'   C    35      23.045  28.254  47.940  1.00  0.00           H  
ATOM   1113  O3'   C    35      20.804  27.870  47.800  1.00  0.00           O  
ATOM   1114  P     G    36      20.933  26.802  46.656  1.00  0.00           P  
ATOM   1115  OP1   G    36      19.993  27.096  45.573  1.00  0.00           O  
ATOM   1116  OP2   G    36      20.851  25.522  47.362  1.00  0.00           O  
ATOM   1117  O5'   G    36      22.483  26.877  46.078  1.00  0.00           O  
ATOM   1118  C5'   G    36      23.048  28.092  45.548  1.00  0.00           C  
ATOM   1119  H5'   G    36      22.605  28.251  44.565  1.00  0.00           H  
ATOM   1120 H5''   G    36      22.745  28.894  46.221  1.00  0.00           H  
ATOM   1121  C4'   G    36      24.565  27.947  45.313  1.00  0.00           C  
ATOM   1122  H4'   G    36      24.933  28.735  44.655  1.00  0.00           H  
ATOM   1123  O4'   G    36      25.277  28.018  46.580  1.00  0.00           O  
ATOM   1124  C1'   G    36      26.413  27.224  46.502  1.00  0.00           C  
ATOM   1125  H1'   G    36      27.392  27.576  46.826  1.00  0.00           H  
ATOM   1126  N9    G    36      26.269  25.980  47.297  1.00  0.00           N  
ATOM   1127  C8    G    36      25.127  25.282  47.618  1.00  0.00           C  
ATOM   1128  H8    G    36      24.133  25.678  47.471  1.00  0.00           H  
ATOM   1129  N7    G    36      25.376  24.131  48.165  1.00  0.00           N  
ATOM   1130  C5    G    36      26.760  23.991  48.105  1.00  0.00           C  
ATOM   1131  C6    G    36      27.659  22.866  48.479  1.00  0.00           C  
ATOM   1132  O6    G    36      27.379  21.683  48.824  1.00  0.00           O  
ATOM   1133  N1    G    36      28.970  23.176  48.204  1.00  0.00           N  
ATOM   1134  H1    G    36      29.662  22.521  48.539  1.00  0.00           H  
ATOM   1135  C2    G    36      29.376  24.296  47.681  1.00  0.00           C  
ATOM   1136  N2    G    36      30.591  24.336  47.243  1.00  0.00           N  
ATOM   1137  H21   G    36      31.185  23.622  47.639  1.00  0.00           H  
ATOM   1138  H22   G    36      30.996  25.247  47.083  1.00  0.00           H  
ATOM   1139  N3    G    36      28.610  25.328  47.284  1.00  0.00           N  
ATOM   1140  C4    G    36      27.307  25.084  47.507  1.00  0.00           C  
ATOM   1141  C3'   G    36      25.060  26.675  44.606  1.00  0.00           C  
ATOM   1142  H3'   G    36      24.541  25.791  44.976  1.00  0.00           H  
ATOM   1143  C2'   G    36      26.507  26.706  45.080  1.00  0.00           C  
ATOM   1144  H2'   G    36      26.917  25.698  45.026  1.00  0.00           H  
ATOM   1145  O2'   G    36      27.314  27.618  44.345  1.00  0.00           O  
ATOM   1146 HO2'   G    36      27.025  27.572  43.430  1.00  0.00           H  
ATOM   1147  O3'   G    36      25.102  26.577  43.173  1.00  0.00           O  
ATOM   1148  P     G    37      25.367  25.147  42.445  1.00  0.00           P  
ATOM   1149  OP1   G    37      24.896  25.211  41.040  1.00  0.00           O  
ATOM   1150  OP2   G    37      24.978  24.046  43.261  1.00  0.00           O  
ATOM   1151  O5'   G    37      26.976  25.047  42.266  1.00  0.00           O  
ATOM   1152  C5'   G    37      27.801  25.770  41.427  1.00  0.00           C  
ATOM   1153  H5'   G    37      27.523  25.766  40.373  1.00  0.00           H  
ATOM   1154 H5''   G    37      27.811  26.813  41.741  1.00  0.00           H  
ATOM   1155  C4'   G    37      29.264  25.189  41.455  1.00  0.00           C  
ATOM   1156  H4'   G    37      29.924  25.846  40.888  1.00  0.00           H  
ATOM   1157  O4'   G    37      29.773  25.087  42.790  1.00  0.00           O  
ATOM   1158  C1'   G    37      30.415  23.858  42.954  1.00  0.00           C  
ATOM   1159  H1'   G    37      31.449  23.977  43.280  1.00  0.00           H  
ATOM   1160  N9    G    37      29.653  22.941  43.928  1.00  0.00           N  
ATOM   1161  C8    G    37      28.326  22.936  44.314  1.00  0.00           C  
ATOM   1162  H8    G    37      27.602  23.676  44.005  1.00  0.00           H  
ATOM   1163  N7    G    37      27.935  21.844  44.907  1.00  0.00           N  
ATOM   1164  C5    G    37      29.161  21.176  45.070  1.00  0.00           C  
ATOM   1165  C6    G    37      29.427  19.826  45.670  1.00  0.00           C  
ATOM   1166  O6    G    37      28.643  19.039  46.216  1.00  0.00           O  
ATOM   1167  N1    G    37      30.758  19.467  45.673  1.00  0.00           N  
ATOM   1168  H1    G    37      31.066  18.634  46.155  1.00  0.00           H  
ATOM   1169  C2    G    37      31.703  20.262  45.160  1.00  0.00           C  
ATOM   1170  N2    G    37      32.846  19.661  45.148  1.00  0.00           N  
ATOM   1171  H21   G    37      32.975  18.924  45.826  1.00  0.00           H  
ATOM   1172  H22   G    37      33.590  20.147  44.668  1.00  0.00           H  
ATOM   1173  N3    G    37      31.507  21.347  44.379  1.00  0.00           N  
ATOM   1174  C4    G    37      30.227  21.834  44.486  1.00  0.00           C  
ATOM   1175  C3'   G    37      29.294  23.747  40.995  1.00  0.00           C  
ATOM   1176  H3'   G    37      28.396  23.281  41.402  1.00  0.00           H  
ATOM   1177  C2'   G    37      30.527  23.147  41.578  1.00  0.00           C  
ATOM   1178  H2'   G    37      30.474  22.060  41.636  1.00  0.00           H  
ATOM   1179  O2'   G    37      31.811  23.590  41.127  1.00  0.00           O  
ATOM   1180 HO2'   G    37      32.373  23.057  41.695  1.00  0.00           H  
ATOM   1181  O3'   G    37      29.212  23.638  39.529  1.00  0.00           O  
ATOM   1182  P     C    38      28.838  22.276  38.831  1.00  0.00           P  
ATOM   1183  OP1   C    38      28.978  22.576  37.408  1.00  0.00           O  
ATOM   1184  OP2   C    38      27.513  21.843  39.385  1.00  0.00           O  
ATOM   1185  O5'   C    38      29.849  21.047  39.326  1.00  0.00           O  
ATOM   1186  C5'   C    38      31.167  20.998  38.861  1.00  0.00           C  
ATOM   1187  H5'   C    38      31.273  20.790  37.796  1.00  0.00           H  
ATOM   1188 H5''   C    38      31.577  22.003  38.964  1.00  0.00           H  
ATOM   1189  C4'   C    38      32.106  19.997  39.552  1.00  0.00           C  
ATOM   1190  H4'   C    38      33.112  20.186  39.179  1.00  0.00           H  
ATOM   1191  O4'   C    38      32.073  20.191  40.978  1.00  0.00           O  
ATOM   1192  C1'   C    38      32.091  18.885  41.650  1.00  0.00           C  
ATOM   1193  H1'   C    38      32.917  18.895  42.362  1.00  0.00           H  
ATOM   1194  N1    C    38      30.760  18.459  42.212  1.00  0.00           N  
ATOM   1195  C6    C    38      29.612  19.109  41.856  1.00  0.00           C  
ATOM   1196  H6    C    38      29.656  20.036  41.304  1.00  0.00           H  
ATOM   1197  C5    C    38      28.379  18.620  42.291  1.00  0.00           C  
ATOM   1198  H5    C    38      27.494  19.193  42.057  1.00  0.00           H  
ATOM   1199  C4    C    38      28.377  17.548  43.259  1.00  0.00           C  
ATOM   1200  N4    C    38      27.306  17.337  44.011  1.00  0.00           N  
ATOM   1201  H41   C    38      27.266  16.789  44.859  1.00  0.00           H  
ATOM   1202  H42   C    38      26.414  17.613  43.625  1.00  0.00           H  
ATOM   1203  N3    C    38      29.481  16.918  43.529  1.00  0.00           N  
ATOM   1204  C2    C    38      30.614  17.286  42.961  1.00  0.00           C  
ATOM   1205  O2    C    38      31.607  16.589  43.182  1.00  0.00           O  
ATOM   1206  C3'   C    38      31.665  18.581  39.322  1.00  0.00           C  
ATOM   1207  H3'   C    38      30.579  18.576  39.417  1.00  0.00           H  
ATOM   1208  C2'   C    38      32.342  17.850  40.458  1.00  0.00           C  
ATOM   1209  H2'   C    38      31.791  16.930  40.658  1.00  0.00           H  
ATOM   1210  O2'   C    38      33.739  17.668  40.246  1.00  0.00           O  
ATOM   1211 HO2'   C    38      33.907  18.066  39.389  1.00  0.00           H  
ATOM   1212  O3'   C    38      32.095  18.203  38.046  1.00  0.00           O  
ATOM   1213  P     A    39      31.197  17.268  37.124  1.00  0.00           P  
ATOM   1214  OP1   A    39      31.968  17.226  35.853  1.00  0.00           O  
ATOM   1215  OP2   A    39      29.791  17.677  37.120  1.00  0.00           O  
ATOM   1216  O5'   A    39      31.253  15.896  37.888  1.00  0.00           O  
ATOM   1217  C5'   A    39      32.469  15.132  37.874  1.00  0.00           C  
ATOM   1218  H5'   A    39      32.788  15.158  36.832  1.00  0.00           H  
ATOM   1219 H5''   A    39      33.232  15.724  38.378  1.00  0.00           H  
ATOM   1220  C4'   A    39      32.407  13.756  38.562  1.00  0.00           C  
ATOM   1221  H4'   A    39      33.333  13.193  38.440  1.00  0.00           H  
ATOM   1222  O4'   A    39      32.162  13.903  39.963  1.00  0.00           O  
ATOM   1223  C1'   A    39      31.166  12.947  40.356  1.00  0.00           C  
ATOM   1224  H1'   A    39      31.436  12.497  41.312  1.00  0.00           H  
ATOM   1225  N9    A    39      29.912  13.578  40.717  1.00  0.00           N  
ATOM   1226  C8    A    39      29.502  14.843  40.399  1.00  0.00           C  
ATOM   1227  H8    A    39      30.106  15.466  39.756  1.00  0.00           H  
ATOM   1228  N7    A    39      28.319  15.137  40.918  1.00  0.00           N  
ATOM   1229  C5    A    39      27.987  14.011  41.595  1.00  0.00           C  
ATOM   1230  C6    A    39      26.952  13.666  42.495  1.00  0.00           C  
ATOM   1231  N6    A    39      25.941  14.388  42.952  1.00  0.00           N  
ATOM   1232  H61   A    39      25.929  15.376  42.740  1.00  0.00           H  
ATOM   1233  H62   A    39      25.267  14.059  43.629  1.00  0.00           H  
ATOM   1234  N1    A    39      26.747  12.396  42.920  1.00  0.00           N  
ATOM   1235  C2    A    39      27.697  11.515  42.544  1.00  0.00           C  
ATOM   1236  H2    A    39      27.464  10.487  42.780  1.00  0.00           H  
ATOM   1237  N3    A    39      28.793  11.693  41.787  1.00  0.00           N  
ATOM   1238  C4    A    39      28.870  12.976  41.429  1.00  0.00           C  
ATOM   1239  C3'   A    39      31.347  12.806  37.960  1.00  0.00           C  
ATOM   1240  H3'   A    39      30.455  13.326  37.610  1.00  0.00           H  
ATOM   1241  C2'   A    39      31.049  11.957  39.157  1.00  0.00           C  
ATOM   1242  H2'   A    39      29.991  11.698  39.183  1.00  0.00           H  
ATOM   1243  O2'   A    39      31.970  10.874  39.336  1.00  0.00           O  
ATOM   1244 HO2'   A    39      32.120  10.539  38.449  1.00  0.00           H  
ATOM   1245  O3'   A    39      31.783  12.005  36.847  1.00  0.00           O  
ATOM   1246  P     C    40      30.905  11.862  35.495  1.00  0.00           P  
ATOM   1247  OP1   C    40      31.809  11.200  34.512  1.00  0.00           O  
ATOM   1248  OP2   C    40      30.342  13.206  35.241  1.00  0.00           O  
ATOM   1249  O5'   C    40      29.606  10.968  35.849  1.00  0.00           O  
ATOM   1250  C5'   C    40      29.868   9.692  36.348  1.00  0.00           C  
ATOM   1251  H5'   C    40      30.067   9.010  35.520  1.00  0.00           H  
ATOM   1252 H5''   C    40      30.693   9.541  37.045  1.00  0.00           H  
ATOM   1253  C4'   C    40      28.547   9.247  36.971  1.00  0.00           C  
ATOM   1254  H4'   C    40      28.621   8.179  37.173  1.00  0.00           H  
ATOM   1255  O4'   C    40      28.275   9.812  38.239  1.00  0.00           O  
ATOM   1256  C1'   C    40      26.846   9.749  38.432  1.00  0.00           C  
ATOM   1257  H1'   C    40      26.701   9.060  39.264  1.00  0.00           H  
ATOM   1258  N1    C    40      26.286  11.059  38.684  1.00  0.00           N  
ATOM   1259  C6    C    40      27.017  12.185  38.493  1.00  0.00           C  
ATOM   1260  H6    C    40      28.006  12.150  38.059  1.00  0.00           H  
ATOM   1261  C5    C    40      26.454  13.354  38.817  1.00  0.00           C  
ATOM   1262  H5    C    40      26.989  14.276  38.640  1.00  0.00           H  
ATOM   1263  C4    C    40      25.122  13.311  39.301  1.00  0.00           C  
ATOM   1264  N4    C    40      24.452  14.418  39.487  1.00  0.00           N  
ATOM   1265  H41   C    40      24.802  15.342  39.278  1.00  0.00           H  
ATOM   1266  H42   C    40      23.669  14.421  40.124  1.00  0.00           H  
ATOM   1267  N3    C    40      24.506  12.205  39.728  1.00  0.00           N  
ATOM   1268  C2    C    40      25.151  11.023  39.481  1.00  0.00           C  
ATOM   1269  O2    C    40      24.476  10.001  39.656  1.00  0.00           O  
ATOM   1270  C3'   C    40      27.230   9.316  36.191  1.00  0.00           C  
ATOM   1271  H3'   C    40      27.183  10.361  35.884  1.00  0.00           H  
ATOM   1272  C2'   C    40      26.211   8.975  37.244  1.00  0.00           C  
ATOM   1273  H2'   C    40      25.213   9.323  36.975  1.00  0.00           H  
ATOM   1274  O2'   C    40      26.254   7.554  37.468  1.00  0.00           O  
ATOM   1275 HO2'   C    40      26.012   7.231  38.339  1.00  0.00           H  
ATOM   1276  O3'   C    40      27.236   8.415  35.029  1.00  0.00           O  
ATOM   1277  P     A    41      26.136   8.608  33.841  1.00  0.00           P  
ATOM   1278  OP1   A    41      26.243   7.526  32.805  1.00  0.00           O  
ATOM   1279  OP2   A    41      26.096  10.002  33.455  1.00  0.00           O  
ATOM   1280  O5'   A    41      24.767   8.473  34.550  1.00  0.00           O  
ATOM   1281  C5'   A    41      24.327   7.181  34.889  1.00  0.00           C  
ATOM   1282  H5'   A    41      24.294   6.618  33.956  1.00  0.00           H  
ATOM   1283 H5''   A    41      25.048   6.731  35.571  1.00  0.00           H  
ATOM   1284  C4'   A    41      22.991   7.192  35.530  1.00  0.00           C  
ATOM   1285  H4'   A    41      22.710   6.159  35.733  1.00  0.00           H  
ATOM   1286  O4'   A    41      22.925   7.947  36.771  1.00  0.00           O  
ATOM   1287  C1'   A    41      21.646   8.600  36.809  1.00  0.00           C  
ATOM   1288  H1'   A    41      21.209   8.297  37.761  1.00  0.00           H  
ATOM   1289  N9    A    41      21.843  10.084  36.764  1.00  0.00           N  
ATOM   1290  C8    A    41      22.777  10.854  36.144  1.00  0.00           C  
ATOM   1291  H8    A    41      23.625  10.533  35.557  1.00  0.00           H  
ATOM   1292  N7    A    41      22.611  12.146  36.288  1.00  0.00           N  
ATOM   1293  C5    A    41      21.484  12.210  37.090  1.00  0.00           C  
ATOM   1294  C6    A    41      20.795  13.274  37.697  1.00  0.00           C  
ATOM   1295  N6    A    41      21.071  14.537  37.619  1.00  0.00           N  
ATOM   1296  H61   A    41      21.990  14.799  37.291  1.00  0.00           H  
ATOM   1297  H62   A    41      20.460  15.087  38.206  1.00  0.00           H  
ATOM   1298  N1    A    41      19.713  13.008  38.395  1.00  0.00           N  
ATOM   1299  C2    A    41      19.260  11.747  38.391  1.00  0.00           C  
ATOM   1300  H2    A    41      18.423  11.523  39.036  1.00  0.00           H  
ATOM   1301  N3    A    41      19.711  10.657  37.786  1.00  0.00           N  
ATOM   1302  C4    A    41      20.902  10.959  37.244  1.00  0.00           C  
ATOM   1303  C3'   A    41      21.837   7.839  34.643  1.00  0.00           C  
ATOM   1304  H3'   A    41      22.238   8.762  34.223  1.00  0.00           H  
ATOM   1305  C2'   A    41      20.795   8.157  35.669  1.00  0.00           C  
ATOM   1306  H2'   A    41      20.155   8.959  35.301  1.00  0.00           H  
ATOM   1307  O2'   A    41      20.122   6.998  36.108  1.00  0.00           O  
ATOM   1308 HO2'   A    41      19.322   7.390  36.466  1.00  0.00           H  
ATOM   1309  O3'   A    41      21.385   7.002  33.557  1.00  0.00           O  
ATOM   1310  P     G    42      20.408   7.589  32.388  1.00  0.00           P  
ATOM   1311  OP1   G    42      20.090   6.466  31.486  1.00  0.00           O  
ATOM   1312  OP2   G    42      21.223   8.679  31.829  1.00  0.00           O  
ATOM   1313  O5'   G    42      19.008   8.210  33.042  1.00  0.00           O  
ATOM   1314  C5'   G    42      17.929   7.409  33.592  1.00  0.00           C  
ATOM   1315  H5'   G    42      17.553   6.801  32.769  1.00  0.00           H  
ATOM   1316 H5''   G    42      18.477   6.722  34.238  1.00  0.00           H  
ATOM   1317  C4'   G    42      16.795   8.238  34.297  1.00  0.00           C  
ATOM   1318  H4'   G    42      16.041   7.487  34.532  1.00  0.00           H  
ATOM   1319  O4'   G    42      17.315   8.819  35.504  1.00  0.00           O  
ATOM   1320  C1'   G    42      16.570   9.994  35.650  1.00  0.00           C  
ATOM   1321  H1'   G    42      16.132  10.108  36.641  1.00  0.00           H  
ATOM   1322  N9    G    42      17.459  11.183  35.563  1.00  0.00           N  
ATOM   1323  C8    G    42      18.719  11.312  35.016  1.00  0.00           C  
ATOM   1324  H8    G    42      19.352  10.471  34.776  1.00  0.00           H  
ATOM   1325  N7    G    42      19.128  12.605  35.032  1.00  0.00           N  
ATOM   1326  C5    G    42      18.059  13.352  35.559  1.00  0.00           C  
ATOM   1327  C6    G    42      17.874  14.759  35.716  1.00  0.00           C  
ATOM   1328  O6    G    42      18.724  15.656  35.582  1.00  0.00           O  
ATOM   1329  N1    G    42      16.696  15.105  36.227  1.00  0.00           N  
ATOM   1330  H1    G    42      16.534  16.073  36.464  1.00  0.00           H  
ATOM   1331  C2    G    42      15.798  14.192  36.684  1.00  0.00           C  
ATOM   1332  N2    G    42      14.755  14.715  37.266  1.00  0.00           N  
ATOM   1333  H21   G    42      13.994  14.140  37.598  1.00  0.00           H  
ATOM   1334  H22   G    42      14.525  15.697  37.322  1.00  0.00           H  
ATOM   1335  N3    G    42      15.924  12.916  36.555  1.00  0.00           N  
ATOM   1336  C4    G    42      17.067  12.490  35.942  1.00  0.00           C  
ATOM   1337  C3'   G    42      16.160   9.410  33.453  1.00  0.00           C  
ATOM   1338  H3'   G    42      16.968  10.074  33.145  1.00  0.00           H  
ATOM   1339  C2'   G    42      15.402  10.044  34.605  1.00  0.00           C  
ATOM   1340  H2'   G    42      14.989  11.003  34.292  1.00  0.00           H  
ATOM   1341  O2'   G    42      14.287   9.174  35.032  1.00  0.00           O  
ATOM   1342 HO2'   G    42      14.125   9.566  35.893  1.00  0.00           H  
ATOM   1343  O3'   G    42      15.359   9.010  32.363  1.00  0.00           O  
ATOM   1344  P     G    43      14.785  10.121  31.336  1.00  0.00           P  
ATOM   1345  OP1   G    43      13.870   9.357  30.491  1.00  0.00           O  
ATOM   1346  OP2   G    43      15.999  10.740  30.703  1.00  0.00           O  
ATOM   1347  O5'   G    43      13.880  11.264  32.120  1.00  0.00           O  
ATOM   1348  C5'   G    43      12.637  10.918  32.724  1.00  0.00           C  
ATOM   1349  H5'   G    43      11.929  10.575  31.969  1.00  0.00           H  
ATOM   1350 H5''   G    43      12.763  10.073  33.400  1.00  0.00           H  
ATOM   1351  C4'   G    43      11.965  12.106  33.477  1.00  0.00           C  
ATOM   1352  H4'   G    43      11.109  11.744  34.047  1.00  0.00           H  
ATOM   1353  O4'   G    43      12.906  12.594  34.343  1.00  0.00           O  
ATOM   1354  C1'   G    43      12.757  13.998  34.434  1.00  0.00           C  
ATOM   1355  H1'   G    43      12.660  14.424  35.433  1.00  0.00           H  
ATOM   1356  N9    G    43      13.909  14.690  33.774  1.00  0.00           N  
ATOM   1357  C8    G    43      15.113  14.122  33.349  1.00  0.00           C  
ATOM   1358  H8    G    43      15.227  13.050  33.293  1.00  0.00           H  
ATOM   1359  N7    G    43      16.013  14.974  32.892  1.00  0.00           N  
ATOM   1360  C5    G    43      15.449  16.222  33.199  1.00  0.00           C  
ATOM   1361  C6    G    43      15.985  17.537  32.915  1.00  0.00           C  
ATOM   1362  O6    G    43      16.961  17.868  32.327  1.00  0.00           O  
ATOM   1363  N1    G    43      15.049  18.469  33.249  1.00  0.00           N  
ATOM   1364  H1    G    43      15.236  19.456  33.141  1.00  0.00           H  
ATOM   1365  C2    G    43      13.830  18.240  33.811  1.00  0.00           C  
ATOM   1366  N2    G    43      13.225  19.270  34.277  1.00  0.00           N  
ATOM   1367  H21   G    43      13.563  20.202  34.086  1.00  0.00           H  
ATOM   1368  H22   G    43      12.306  19.105  34.663  1.00  0.00           H  
ATOM   1369  N3    G    43      13.245  17.072  34.159  1.00  0.00           N  
ATOM   1370  C4    G    43      14.129  16.073  33.711  1.00  0.00           C  
ATOM   1371  C3'   G    43      11.443  13.255  32.653  1.00  0.00           C  
ATOM   1372  H3'   G    43      12.084  13.473  31.800  1.00  0.00           H  
ATOM   1373  C2'   G    43      11.454  14.307  33.779  1.00  0.00           C  
ATOM   1374  H2'   G    43      11.327  15.238  33.227  1.00  0.00           H  
ATOM   1375  O2'   G    43      10.427  14.205  34.848  1.00  0.00           O  
ATOM   1376 HO2'   G    43      10.465  13.373  35.326  1.00  0.00           H  
ATOM   1377  O3'   G    43      10.102  13.068  32.139  1.00  0.00           O  
ATOM   1378  P     C    44       9.556  13.770  30.831  1.00  0.00           P  
ATOM   1379  OP1   C    44       8.104  13.494  30.714  1.00  0.00           O  
ATOM   1380  OP2   C    44      10.463  13.421  29.750  1.00  0.00           O  
ATOM   1381  O5'   C    44       9.754  15.412  31.065  1.00  0.00           O  
ATOM   1382  C5'   C    44       9.004  16.179  32.053  1.00  0.00           C  
ATOM   1383  H5'   C    44       7.926  16.091  31.922  1.00  0.00           H  
ATOM   1384 H5''   C    44       9.265  15.797  33.040  1.00  0.00           H  
ATOM   1385  C4'   C    44       9.333  17.622  31.901  1.00  0.00           C  
ATOM   1386  H4'   C    44       8.686  18.287  32.472  1.00  0.00           H  
ATOM   1387  O4'   C    44      10.677  17.780  32.353  1.00  0.00           O  
ATOM   1388  C1'   C    44      11.355  18.669  31.540  1.00  0.00           C  
ATOM   1389  H1'   C    44      11.880  19.502  32.007  1.00  0.00           H  
ATOM   1390  N1    C    44      12.418  18.034  30.715  1.00  0.00           N  
ATOM   1391  C6    C    44      12.680  16.724  30.870  1.00  0.00           C  
ATOM   1392  H6    C    44      11.962  16.110  31.394  1.00  0.00           H  
ATOM   1393  C5    C    44      13.825  16.164  30.404  1.00  0.00           C  
ATOM   1394  H5    C    44      14.115  15.133  30.541  1.00  0.00           H  
ATOM   1395  C4    C    44      14.736  17.060  29.705  1.00  0.00           C  
ATOM   1396  N4    C    44      15.697  16.509  28.994  1.00  0.00           N  
ATOM   1397  H41   C    44      16.176  17.031  28.274  1.00  0.00           H  
ATOM   1398  H42   C    44      15.840  15.515  28.882  1.00  0.00           H  
ATOM   1399  N3    C    44      14.501  18.394  29.622  1.00  0.00           N  
ATOM   1400  C2    C    44      13.313  18.910  30.091  1.00  0.00           C  
ATOM   1401  O2    C    44      13.077  20.083  29.983  1.00  0.00           O  
ATOM   1402  C3'   C    44       9.219  18.192  30.568  1.00  0.00           C  
ATOM   1403  H3'   C    44       9.542  17.439  29.849  1.00  0.00           H  
ATOM   1404  C2'   C    44      10.238  19.294  30.605  1.00  0.00           C  
ATOM   1405  H2'   C    44      10.721  19.494  29.648  1.00  0.00           H  
ATOM   1406  O2'   C    44       9.764  20.475  31.217  1.00  0.00           O  
ATOM   1407 HO2'   C    44       8.847  20.585  30.957  1.00  0.00           H  
ATOM   1408  O3'   C    44       8.030  18.762  30.099  1.00  0.00           O  
ATOM   1409  P     A    45       7.491  18.455  28.683  1.00  0.00           P  
ATOM   1410  OP1   A    45       6.305  19.293  28.490  1.00  0.00           O  
ATOM   1411  OP2   A    45       7.275  17.002  28.579  1.00  0.00           O  
ATOM   1412  O5'   A    45       8.641  18.899  27.669  1.00  0.00           O  
ATOM   1413  C5'   A    45       9.025  20.228  27.324  1.00  0.00           C  
ATOM   1414  H5'   A    45       8.342  20.717  26.629  1.00  0.00           H  
ATOM   1415 H5''   A    45       9.045  20.938  28.151  1.00  0.00           H  
ATOM   1416  C4'   A    45      10.339  20.208  26.550  1.00  0.00           C  
ATOM   1417  H4'   A    45      10.612  21.224  26.268  1.00  0.00           H  
ATOM   1418  O4'   A    45      11.363  19.560  27.342  1.00  0.00           O  
ATOM   1419  C1'   A    45      12.204  18.941  26.504  1.00  0.00           C  
ATOM   1420  H1'   A    45      13.229  19.293  26.616  1.00  0.00           H  
ATOM   1421  N9    A    45      12.223  17.446  26.584  1.00  0.00           N  
ATOM   1422  C8    A    45      11.269  16.585  26.956  1.00  0.00           C  
ATOM   1423  H8    A    45      10.269  16.937  27.162  1.00  0.00           H  
ATOM   1424  N7    A    45      11.621  15.305  26.949  1.00  0.00           N  
ATOM   1425  C5    A    45      12.971  15.408  26.497  1.00  0.00           C  
ATOM   1426  C6    A    45      14.088  14.471  26.330  1.00  0.00           C  
ATOM   1427  N6    A    45      13.944  13.162  26.466  1.00  0.00           N  
ATOM   1428  H61   A    45      14.738  12.548  26.347  1.00  0.00           H  
ATOM   1429  H62   A    45      13.010  12.791  26.567  1.00  0.00           H  
ATOM   1430  N1    A    45      15.304  14.919  25.991  1.00  0.00           N  
ATOM   1431  C2    A    45      15.456  16.211  25.817  1.00  0.00           C  
ATOM   1432  H2    A    45      16.447  16.476  25.480  1.00  0.00           H  
ATOM   1433  N3    A    45      14.566  17.168  26.014  1.00  0.00           N  
ATOM   1434  C4    A    45      13.349  16.728  26.358  1.00  0.00           C  
ATOM   1435  C3'   A    45      10.210  19.512  25.250  1.00  0.00           C  
ATOM   1436  H3'   A    45       9.617  18.600  25.315  1.00  0.00           H  
ATOM   1437  C2'   A    45      11.732  19.236  25.096  1.00  0.00           C  
ATOM   1438  H2'   A    45      11.934  18.454  24.364  1.00  0.00           H  
ATOM   1439  O2'   A    45      12.347  20.452  24.611  1.00  0.00           O  
ATOM   1440 HO2'   A    45      11.891  20.586  23.776  1.00  0.00           H  
ATOM   1441  O3'   A    45       9.614  20.274  24.252  1.00  0.00           O  
ATOM   1442  P     C    46       9.507  19.634  22.829  1.00  0.00           P  
ATOM   1443  OP1   C    46       8.308  20.149  22.131  1.00  0.00           O  
ATOM   1444  OP2   C    46       9.656  18.124  22.901  1.00  0.00           O  
ATOM   1445  O5'   C    46      10.790  20.137  21.993  1.00  0.00           O  
ATOM   1446  C5'   C    46      10.866  21.545  21.603  1.00  0.00           C  
ATOM   1447  H5'   C    46      10.208  21.913  20.816  1.00  0.00           H  
ATOM   1448 H5''   C    46      10.729  22.116  22.521  1.00  0.00           H  
ATOM   1449  C4'   C    46      12.244  21.970  21.098  1.00  0.00           C  
ATOM   1450  H4'   C    46      12.305  23.056  21.030  1.00  0.00           H  
ATOM   1451  O4'   C    46      13.175  21.513  22.037  1.00  0.00           O  
ATOM   1452  C1'   C    46      14.399  21.386  21.286  1.00  0.00           C  
ATOM   1453  H1'   C    46      15.059  22.231  21.483  1.00  0.00           H  
ATOM   1454  N1    C    46      14.998  20.145  21.748  1.00  0.00           N  
ATOM   1455  C6    C    46      14.357  18.944  21.628  1.00  0.00           C  
ATOM   1456  H6    C    46      13.312  18.922  21.355  1.00  0.00           H  
ATOM   1457  C5    C    46      14.985  17.794  22.073  1.00  0.00           C  
ATOM   1458  H5    C    46      14.408  16.892  22.216  1.00  0.00           H  
ATOM   1459  C4    C    46      16.302  17.914  22.538  1.00  0.00           C  
ATOM   1460  N4    C    46      16.972  16.846  23.036  1.00  0.00           N  
ATOM   1461  H41   C    46      17.932  16.867  23.349  1.00  0.00           H  
ATOM   1462  H42   C    46      16.517  15.962  22.858  1.00  0.00           H  
ATOM   1463  N3    C    46      16.908  19.087  22.657  1.00  0.00           N  
ATOM   1464  C2    C    46      16.256  20.223  22.341  1.00  0.00           C  
ATOM   1465  O2    C    46      16.807  21.303  22.423  1.00  0.00           O  
ATOM   1466  C3'   C    46      12.558  21.341  19.779  1.00  0.00           C  
ATOM   1467  H3'   C    46      12.124  20.341  19.766  1.00  0.00           H  
ATOM   1468  C2'   C    46      14.109  21.453  19.787  1.00  0.00           C  
ATOM   1469  H2'   C    46      14.587  20.661  19.209  1.00  0.00           H  
ATOM   1470  O2'   C    46      14.582  22.758  19.408  1.00  0.00           O  
ATOM   1471 HO2'   C    46      14.378  22.970  18.494  1.00  0.00           H  
ATOM   1472  O3'   C    46      11.973  22.217  18.892  1.00  0.00           O  
ATOM   1473  P     U    47      11.979  22.044  17.343  1.00  0.00           P  
ATOM   1474  OP1   U    47      10.703  22.655  16.835  1.00  0.00           O  
ATOM   1475  OP2   U    47      12.070  20.572  17.141  1.00  0.00           O  
ATOM   1476  O5'   U    47      13.247  22.728  16.849  1.00  0.00           O  
ATOM   1477  C5'   U    47      13.153  24.072  16.413  1.00  0.00           C  
ATOM   1478  H5'   U    47      12.196  24.285  15.936  1.00  0.00           H  
ATOM   1479 H5''   U    47      13.209  24.689  17.310  1.00  0.00           H  
ATOM   1480  C4'   U    47      14.350  24.381  15.465  1.00  0.00           C  
ATOM   1481  H4'   U    47      14.365  23.606  14.700  1.00  0.00           H  
ATOM   1482  O4'   U    47      14.214  25.536  14.749  1.00  0.00           O  
ATOM   1483  C1'   U    47      15.507  26.045  14.304  1.00  0.00           C  
ATOM   1484  H1'   U    47      15.690  25.744  13.273  1.00  0.00           H  
ATOM   1485  N1    U    47      15.696  27.510  14.465  1.00  0.00           N  
ATOM   1486  C6    U    47      15.002  28.310  15.354  1.00  0.00           C  
ATOM   1487  H6    U    47      14.159  27.896  15.887  1.00  0.00           H  
ATOM   1488  C5    U    47      15.373  29.625  15.581  1.00  0.00           C  
ATOM   1489  H5    U    47      14.780  30.195  16.280  1.00  0.00           H  
ATOM   1490  C4    U    47      16.511  30.182  14.875  1.00  0.00           C  
ATOM   1491  O4    U    47      16.834  31.374  14.917  1.00  0.00           O  
ATOM   1492  N3    U    47      17.247  29.319  14.154  1.00  0.00           N  
ATOM   1493  H3    U    47      18.060  29.624  13.638  1.00  0.00           H  
ATOM   1494  C2    U    47      16.865  28.069  13.832  1.00  0.00           C  
ATOM   1495  O2    U    47      17.383  27.419  12.932  1.00  0.00           O  
ATOM   1496  C3'   U    47      15.661  24.363  16.195  1.00  0.00           C  
ATOM   1497  H3'   U    47      15.674  24.980  17.094  1.00  0.00           H  
ATOM   1498  C2'   U    47      16.457  25.145  15.113  1.00  0.00           C  
ATOM   1499  H2'   U    47      17.229  25.780  15.548  1.00  0.00           H  
ATOM   1500  O2'   U    47      17.060  24.181  14.243  1.00  0.00           O  
ATOM   1501 HO2'   U    47      17.584  23.599  14.799  1.00  0.00           H  
ATOM   1502  O3'   U    47      16.320  23.122  16.596  1.00  0.00           O  
ATOM   1503  P     A    48      17.762  23.127  17.242  1.00  0.00           P  
ATOM   1504  OP1   A    48      18.802  23.160  16.195  1.00  0.00           O  
ATOM   1505  OP2   A    48      17.690  21.903  18.081  1.00  0.00           O  
ATOM   1506  O5'   A    48      17.883  24.384  18.261  1.00  0.00           O  
ATOM   1507  C5'   A    48      18.816  25.377  17.989  1.00  0.00           C  
ATOM   1508  H5'   A    48      19.804  24.924  18.075  1.00  0.00           H  
ATOM   1509 H5''   A    48      18.767  25.710  16.952  1.00  0.00           H  
ATOM   1510  C4'   A    48      18.534  26.476  18.989  1.00  0.00           C  
ATOM   1511  H4'   A    48      19.323  27.219  18.871  1.00  0.00           H  
ATOM   1512  O4'   A    48      17.295  27.013  18.710  1.00  0.00           O  
ATOM   1513  C1'   A    48      16.683  27.264  19.931  1.00  0.00           C  
ATOM   1514  H1'   A    48      17.038  28.241  20.258  1.00  0.00           H  
ATOM   1515  N9    A    48      15.249  27.370  19.654  1.00  0.00           N  
ATOM   1516  C8    A    48      14.462  26.370  19.166  1.00  0.00           C  
ATOM   1517  H8    A    48      14.841  25.359  19.138  1.00  0.00           H  
ATOM   1518  N7    A    48      13.326  26.829  18.667  1.00  0.00           N  
ATOM   1519  C5    A    48      13.440  28.197  18.787  1.00  0.00           C  
ATOM   1520  C6    A    48      12.603  29.321  18.548  1.00  0.00           C  
ATOM   1521  N6    A    48      11.392  29.257  17.998  1.00  0.00           N  
ATOM   1522  H61   A    48      10.939  30.097  17.670  1.00  0.00           H  
ATOM   1523  H62   A    48      10.900  28.394  17.818  1.00  0.00           H  
ATOM   1524  N1    A    48      12.996  30.531  18.838  1.00  0.00           N  
ATOM   1525  C2    A    48      14.240  30.706  19.219  1.00  0.00           C  
ATOM   1526  H2    A    48      14.579  31.731  19.249  1.00  0.00           H  
ATOM   1527  N3    A    48      15.120  29.784  19.614  1.00  0.00           N  
ATOM   1528  C4    A    48      14.620  28.557  19.389  1.00  0.00           C  
ATOM   1529  C3'   A    48      18.518  26.028  20.500  1.00  0.00           C  
ATOM   1530  H3'   A    48      18.968  25.047  20.650  1.00  0.00           H  
ATOM   1531  C2'   A    48      17.023  26.078  20.811  1.00  0.00           C  
ATOM   1532  H2'   A    48      16.539  25.192  20.400  1.00  0.00           H  
ATOM   1533  O2'   A    48      16.559  26.228  22.138  1.00  0.00           O  
ATOM   1534 HO2'   A    48      16.914  27.054  22.475  1.00  0.00           H  
ATOM   1535  O3'   A    48      19.120  27.017  21.192  1.00  0.00           O  
ATOM   1536  P     G    49      20.611  27.010  21.468  1.00  0.00           P  
ATOM   1537  OP1   G    49      20.907  28.149  22.359  1.00  0.00           O  
ATOM   1538  OP2   G    49      21.426  26.933  20.261  1.00  0.00           O  
ATOM   1539  O5'   G    49      20.891  25.635  22.283  1.00  0.00           O  
ATOM   1540  C5'   G    49      20.648  25.575  23.640  1.00  0.00           C  
ATOM   1541  H5'   G    49      21.223  24.709  23.967  1.00  0.00           H  
ATOM   1542 H5''   G    49      21.054  26.498  24.055  1.00  0.00           H  
ATOM   1543  C4'   G    49      19.231  25.394  24.109  1.00  0.00           C  
ATOM   1544  H4'   G    49      18.646  26.221  23.707  1.00  0.00           H  
ATOM   1545  O4'   G    49      18.836  24.081  23.645  1.00  0.00           O  
ATOM   1546  C1'   G    49      17.771  23.673  24.557  1.00  0.00           C  
ATOM   1547  H1'   G    49      16.859  23.581  23.967  1.00  0.00           H  
ATOM   1548  N9    G    49      18.079  22.364  25.037  1.00  0.00           N  
ATOM   1549  C8    G    49      19.184  21.566  24.918  1.00  0.00           C  
ATOM   1550  H8    G    49      20.053  21.840  24.337  1.00  0.00           H  
ATOM   1551  N7    G    49      19.043  20.399  25.464  1.00  0.00           N  
ATOM   1552  C5    G    49      17.781  20.377  26.063  1.00  0.00           C  
ATOM   1553  C6    G    49      17.083  19.427  26.874  1.00  0.00           C  
ATOM   1554  O6    G    49      17.420  18.247  27.134  1.00  0.00           O  
ATOM   1555  N1    G    49      15.856  19.825  27.305  1.00  0.00           N  
ATOM   1556  H1    G    49      15.302  19.195  27.867  1.00  0.00           H  
ATOM   1557  C2    G    49      15.364  21.033  27.074  1.00  0.00           C  
ATOM   1558  N2    G    49      14.217  21.385  27.624  1.00  0.00           N  
ATOM   1559  H21   G    49      13.978  22.363  27.707  1.00  0.00           H  
ATOM   1560  H22   G    49      13.895  20.862  28.426  1.00  0.00           H  
ATOM   1561  N3    G    49      16.030  21.966  26.385  1.00  0.00           N  
ATOM   1562  C4    G    49      17.228  21.582  25.835  1.00  0.00           C  
ATOM   1563  C3'   G    49      18.977  25.380  25.635  1.00  0.00           C  
ATOM   1564  H3'   G    49      19.654  24.677  26.121  1.00  0.00           H  
ATOM   1565  C2'   G    49      17.551  24.719  25.662  1.00  0.00           C  
ATOM   1566  H2'   G    49      17.439  24.269  26.648  1.00  0.00           H  
ATOM   1567  O2'   G    49      16.440  25.616  25.283  1.00  0.00           O  
ATOM   1568 HO2'   G    49      16.748  26.524  25.312  1.00  0.00           H  
ATOM   1569  O3'   G    49      19.072  26.651  26.223  1.00  0.00           O  
ATOM   1570  P     U    50      19.416  26.843  27.724  1.00  0.00           P  
ATOM   1571  OP1   U    50      19.101  28.228  27.928  1.00  0.00           O  
ATOM   1572  OP2   U    50      20.770  26.368  28.055  1.00  0.00           O  
ATOM   1573  O5'   U    50      18.407  25.935  28.620  1.00  0.00           O  
ATOM   1574  C5'   U    50      17.027  26.361  28.605  1.00  0.00           C  
ATOM   1575  H5'   U    50      16.978  27.399  28.934  1.00  0.00           H  
ATOM   1576 H5''   U    50      16.695  26.492  27.575  1.00  0.00           H  
ATOM   1577  C4'   U    50      16.031  25.594  29.532  1.00  0.00           C  
ATOM   1578  H4'   U    50      15.023  26.007  29.572  1.00  0.00           H  
ATOM   1579  O4'   U    50      15.996  24.270  29.071  1.00  0.00           O  
ATOM   1580  C1'   U    50      15.848  23.332  30.112  1.00  0.00           C  
ATOM   1581  H1'   U    50      14.881  22.833  30.165  1.00  0.00           H  
ATOM   1582  N1    U    50      16.936  22.336  30.016  1.00  0.00           N  
ATOM   1583  C6    U    50      17.971  22.507  29.133  1.00  0.00           C  
ATOM   1584  H6    U    50      18.118  23.489  28.709  1.00  0.00           H  
ATOM   1585  C5    U    50      18.850  21.440  28.919  1.00  0.00           C  
ATOM   1586  H5    U    50      19.585  21.527  28.133  1.00  0.00           H  
ATOM   1587  C4    U    50      18.749  20.180  29.589  1.00  0.00           C  
ATOM   1588  O4    U    50      19.486  19.222  29.366  1.00  0.00           O  
ATOM   1589  N3    U    50      17.759  20.135  30.553  1.00  0.00           N  
ATOM   1590  H3    U    50      17.828  19.396  31.238  1.00  0.00           H  
ATOM   1591  C2    U    50      16.758  21.072  30.665  1.00  0.00           C  
ATOM   1592  O2    U    50      15.812  20.916  31.384  1.00  0.00           O  
ATOM   1593  C3'   U    50      16.646  25.563  30.928  1.00  0.00           C  
ATOM   1594  H3'   U    50      17.729  25.438  30.962  1.00  0.00           H  
ATOM   1595  C2'   U    50      15.945  24.236  31.340  1.00  0.00           C  
ATOM   1596  H2'   U    50      16.555  23.779  32.120  1.00  0.00           H  
ATOM   1597  O2'   U    50      14.626  24.478  31.783  1.00  0.00           O  
ATOM   1598 HO2'   U    50      14.468  25.401  31.994  1.00  0.00           H  
ATOM   1599  O3'   U    50      16.147  26.620  31.763  1.00  0.00           O  
ATOM   1600  P     A    51      17.068  27.330  32.835  1.00  0.00           P  
ATOM   1601  OP1   A    51      16.270  28.363  33.540  1.00  0.00           O  
ATOM   1602  OP2   A    51      18.328  27.732  32.162  1.00  0.00           O  
ATOM   1603  O5'   A    51      17.398  26.225  33.837  1.00  0.00           O  
ATOM   1604  C5'   A    51      16.338  25.512  34.511  1.00  0.00           C  
ATOM   1605  H5'   A    51      15.905  26.160  35.274  1.00  0.00           H  
ATOM   1606 H5''   A    51      15.530  25.163  33.867  1.00  0.00           H  
ATOM   1607  C4'   A    51      16.841  24.175  35.179  1.00  0.00           C  
ATOM   1608  H4'   A    51      15.950  23.735  35.628  1.00  0.00           H  
ATOM   1609  O4'   A    51      17.384  23.320  34.243  1.00  0.00           O  
ATOM   1610  C1'   A    51      18.725  23.100  34.538  1.00  0.00           C  
ATOM   1611  H1'   A    51      18.846  22.145  35.048  1.00  0.00           H  
ATOM   1612  N9    A    51      19.580  22.965  33.359  1.00  0.00           N  
ATOM   1613  C8    A    51      19.972  23.933  32.493  1.00  0.00           C  
ATOM   1614  H8    A    51      19.731  24.978  32.614  1.00  0.00           H  
ATOM   1615  N7    A    51      20.742  23.416  31.491  1.00  0.00           N  
ATOM   1616  C5    A    51      20.881  22.076  31.839  1.00  0.00           C  
ATOM   1617  C6    A    51      21.622  20.935  31.433  1.00  0.00           C  
ATOM   1618  N6    A    51      22.491  20.862  30.454  1.00  0.00           N  
ATOM   1619  H61   A    51      22.626  21.699  29.905  1.00  0.00           H  
ATOM   1620  H62   A    51      22.497  20.019  29.898  1.00  0.00           H  
ATOM   1621  N1    A    51      21.318  19.686  31.954  1.00  0.00           N  
ATOM   1622  C2    A    51      20.428  19.627  32.968  1.00  0.00           C  
ATOM   1623  H2    A    51      20.203  18.733  33.531  1.00  0.00           H  
ATOM   1624  N3    A    51      19.805  20.619  33.546  1.00  0.00           N  
ATOM   1625  C4    A    51      20.030  21.788  32.878  1.00  0.00           C  
ATOM   1626  C3'   A    51      17.957  24.380  36.230  1.00  0.00           C  
ATOM   1627  H3'   A    51      17.954  25.430  36.525  1.00  0.00           H  
ATOM   1628  C2'   A    51      19.246  24.164  35.388  1.00  0.00           C  
ATOM   1629  H2'   A    51      19.391  25.038  34.752  1.00  0.00           H  
ATOM   1630  O2'   A    51      20.344  23.761  36.237  1.00  0.00           O  
ATOM   1631 HO2'   A    51      20.410  24.323  37.012  1.00  0.00           H  
ATOM   1632  O3'   A    51      17.774  23.558  37.342  1.00  0.00           O  
ATOM   1633  P     C    52      16.807  23.957  38.610  1.00  0.00           P  
ATOM   1634  OP1   C    52      16.120  25.203  38.281  1.00  0.00           O  
ATOM   1635  OP2   C    52      17.660  24.008  39.839  1.00  0.00           O  
ATOM   1636  O5'   C    52      15.673  22.892  38.829  1.00  0.00           O  
ATOM   1637  C5'   C    52      14.367  23.229  39.174  1.00  0.00           C  
ATOM   1638  H5'   C    52      14.388  23.430  40.245  1.00  0.00           H  
ATOM   1639 H5''   C    52      13.841  24.034  38.661  1.00  0.00           H  
ATOM   1640  C4'   C    52      13.402  21.998  39.097  1.00  0.00           C  
ATOM   1641  H4'   C    52      12.391  22.343  39.316  1.00  0.00           H  
ATOM   1642  O4'   C    52      13.442  21.514  37.792  1.00  0.00           O  
ATOM   1643  C1'   C    52      13.577  20.134  37.773  1.00  0.00           C  
ATOM   1644  H1'   C    52      12.841  19.743  37.070  1.00  0.00           H  
ATOM   1645  N1    C    52      14.987  19.733  37.240  1.00  0.00           N  
ATOM   1646  C6    C    52      15.633  20.534  36.378  1.00  0.00           C  
ATOM   1647  H6    C    52      15.137  21.475  36.196  1.00  0.00           H  
ATOM   1648  C5    C    52      16.695  20.159  35.653  1.00  0.00           C  
ATOM   1649  H5    C    52      17.255  20.895  35.094  1.00  0.00           H  
ATOM   1650  C4    C    52      17.118  18.854  35.865  1.00  0.00           C  
ATOM   1651  N4    C    52      18.293  18.469  35.337  1.00  0.00           N  
ATOM   1652  H41   C    52      18.734  19.109  34.692  1.00  0.00           H  
ATOM   1653  H42   C    52      18.535  17.497  35.472  1.00  0.00           H  
ATOM   1654  N3    C    52      16.364  17.936  36.476  1.00  0.00           N  
ATOM   1655  C2    C    52      15.345  18.383  37.196  1.00  0.00           C  
ATOM   1656  O2    C    52      14.616  17.482  37.596  1.00  0.00           O  
ATOM   1657  C3'   C    52      13.837  20.820  40.046  1.00  0.00           C  
ATOM   1658  H3'   C    52      14.924  20.772  40.098  1.00  0.00           H  
ATOM   1659  C2'   C    52      13.275  19.678  39.191  1.00  0.00           C  
ATOM   1660  H2'   C    52      13.839  18.787  39.468  1.00  0.00           H  
ATOM   1661  O2'   C    52      11.834  19.481  39.225  1.00  0.00           O  
ATOM   1662 HO2'   C    52      11.583  19.748  40.112  1.00  0.00           H  
ATOM   1663  O3'   C    52      13.248  21.028  41.313  1.00  0.00           O  
ATOM   1664  P     U    53      13.821  20.542  42.662  1.00  0.00           P  
ATOM   1665  OP1   U    53      12.869  20.800  43.708  1.00  0.00           O  
ATOM   1666  OP2   U    53      15.147  21.149  42.734  1.00  0.00           O  
ATOM   1667  O5'   U    53      14.024  18.988  42.370  1.00  0.00           O  
ATOM   1668  C5'   U    53      12.926  18.140  42.432  1.00  0.00           C  
ATOM   1669  H5'   U    53      12.444  18.148  43.410  1.00  0.00           H  
ATOM   1670 H5''   U    53      12.108  18.500  41.807  1.00  0.00           H  
ATOM   1671  C4'   U    53      13.144  16.673  41.967  1.00  0.00           C  
ATOM   1672  H4'   U    53      12.172  16.182  41.993  1.00  0.00           H  
ATOM   1673  O4'   U    53      13.642  16.379  40.661  1.00  0.00           O  
ATOM   1674  C1'   U    53      14.469  15.219  40.646  1.00  0.00           C  
ATOM   1675  H1'   U    53      14.137  14.367  40.053  1.00  0.00           H  
ATOM   1676  N1    U    53      15.847  15.652  40.407  1.00  0.00           N  
ATOM   1677  C6    U    53      16.334  16.943  40.543  1.00  0.00           C  
ATOM   1678  H6    U    53      15.619  17.744  40.657  1.00  0.00           H  
ATOM   1679  C5    U    53      17.586  17.252  40.204  1.00  0.00           C  
ATOM   1680  H5    U    53      17.872  18.289  40.111  1.00  0.00           H  
ATOM   1681  C4    U    53      18.552  16.309  39.818  1.00  0.00           C  
ATOM   1682  O4    U    53      19.730  16.454  39.617  1.00  0.00           O  
ATOM   1683  N3    U    53      18.023  15.011  39.773  1.00  0.00           N  
ATOM   1684  H3    U    53      18.777  14.366  39.584  1.00  0.00           H  
ATOM   1685  C2    U    53      16.681  14.622  39.913  1.00  0.00           C  
ATOM   1686  O2    U    53      16.325  13.421  39.709  1.00  0.00           O  
ATOM   1687  C3'   U    53      14.231  16.045  42.861  1.00  0.00           C  
ATOM   1688  H3'   U    53      15.240  16.458  42.845  1.00  0.00           H  
ATOM   1689  C2'   U    53      14.357  14.686  42.100  1.00  0.00           C  
ATOM   1690  H2'   U    53      15.270  14.147  42.354  1.00  0.00           H  
ATOM   1691  O2'   U    53      13.179  13.830  42.152  1.00  0.00           O  
ATOM   1692 HO2'   U    53      13.427  12.903  42.129  1.00  0.00           H  
ATOM   1693  O3'   U    53      13.814  15.750  44.195  1.00  0.00           O  
ATOM   1694  P     G    54      14.765  15.628  45.466  1.00  0.00           P  
ATOM   1695  OP1   G    54      13.929  15.624  46.712  1.00  0.00           O  
ATOM   1696  OP2   G    54      15.858  16.636  45.348  1.00  0.00           O  
ATOM   1697  O5'   G    54      15.365  14.266  45.219  1.00  0.00           O  
ATOM   1698  C5'   G    54      14.772  13.088  45.540  1.00  0.00           C  
ATOM   1699  H5'   G    54      14.511  13.036  46.597  1.00  0.00           H  
ATOM   1700 H5''   G    54      13.798  13.073  45.050  1.00  0.00           H  
ATOM   1701  C4'   G    54      15.584  11.826  45.034  1.00  0.00           C  
ATOM   1702  H4'   G    54      14.886  10.990  44.998  1.00  0.00           H  
ATOM   1703  O4'   G    54      16.026  12.089  43.648  1.00  0.00           O  
ATOM   1704  C1'   G    54      17.337  11.612  43.501  1.00  0.00           C  
ATOM   1705  H1'   G    54      17.339  10.828  42.744  1.00  0.00           H  
ATOM   1706  N9    G    54      18.186  12.704  43.024  1.00  0.00           N  
ATOM   1707  C8    G    54      18.131  14.031  43.247  1.00  0.00           C  
ATOM   1708  H8    G    54      17.385  14.524  43.853  1.00  0.00           H  
ATOM   1709  N7    G    54      19.092  14.749  42.735  1.00  0.00           N  
ATOM   1710  C5    G    54      19.912  13.823  42.142  1.00  0.00           C  
ATOM   1711  C6    G    54      21.202  13.942  41.438  1.00  0.00           C  
ATOM   1712  O6    G    54      21.779  15.029  41.327  1.00  0.00           O  
ATOM   1713  N1    G    54      21.717  12.753  40.912  1.00  0.00           N  
ATOM   1714  H1    G    54      22.655  12.830  40.547  1.00  0.00           H  
ATOM   1715  C2    G    54      20.979  11.565  41.072  1.00  0.00           C  
ATOM   1716  N2    G    54      21.544  10.441  40.698  1.00  0.00           N  
ATOM   1717  H21   G    54      22.529  10.303  40.523  1.00  0.00           H  
ATOM   1718  H22   G    54      20.976   9.632  40.907  1.00  0.00           H  
ATOM   1719  N3    G    54      19.846  11.401  41.736  1.00  0.00           N  
ATOM   1720  C4    G    54      19.346  12.585  42.249  1.00  0.00           C  
ATOM   1721  C3'   G    54      16.811  11.510  45.906  1.00  0.00           C  
ATOM   1722  H3'   G    54      17.175  12.430  46.363  1.00  0.00           H  
ATOM   1723  C2'   G    54      17.842  11.028  44.837  1.00  0.00           C  
ATOM   1724  H2'   G    54      18.870  11.350  45.003  1.00  0.00           H  
ATOM   1725  O2'   G    54      17.829   9.608  44.807  1.00  0.00           O  
ATOM   1726 HO2'   G    54      17.572   9.364  45.700  1.00  0.00           H  
ATOM   1727  O3'   G    54      16.640  10.563  46.974  1.00  0.00           O  
ATOM   1728  P     A    55      17.553  10.394  48.211  1.00  0.00           P  
ATOM   1729  OP1   A    55      16.732   9.861  49.292  1.00  0.00           O  
ATOM   1730  OP2   A    55      18.320  11.650  48.479  1.00  0.00           O  
ATOM   1731  O5'   A    55      18.601   9.324  47.674  1.00  0.00           O  
ATOM   1732  C5'   A    55      18.462   7.985  47.977  1.00  0.00           C  
ATOM   1733  H5'   A    55      18.232   7.852  49.034  1.00  0.00           H  
ATOM   1734 H5''   A    55      17.668   7.559  47.364  1.00  0.00           H  
ATOM   1735  C4'   A    55      19.694   7.262  47.529  1.00  0.00           C  
ATOM   1736  H4'   A    55      19.439   6.216  47.696  1.00  0.00           H  
ATOM   1737  O4'   A    55      19.978   7.444  46.159  1.00  0.00           O  
ATOM   1738  C1'   A    55      21.392   7.509  45.899  1.00  0.00           C  
ATOM   1739  H1'   A    55      21.700   6.700  45.237  1.00  0.00           H  
ATOM   1740  N9    A    55      21.799   8.765  45.323  1.00  0.00           N  
ATOM   1741  C8    A    55      21.144  10.000  45.480  1.00  0.00           C  
ATOM   1742  H8    A    55      20.283  10.101  46.124  1.00  0.00           H  
ATOM   1743  N7    A    55      21.632  10.907  44.666  1.00  0.00           N  
ATOM   1744  C5    A    55      22.727  10.289  44.048  1.00  0.00           C  
ATOM   1745  C6    A    55      23.730  10.634  43.100  1.00  0.00           C  
ATOM   1746  N6    A    55      23.891  11.854  42.633  1.00  0.00           N  
ATOM   1747  H61   A    55      23.457  12.623  43.123  1.00  0.00           H  
ATOM   1748  H62   A    55      24.694  11.945  42.028  1.00  0.00           H  
ATOM   1749  N1    A    55      24.540   9.685  42.605  1.00  0.00           N  
ATOM   1750  C2    A    55      24.468   8.439  43.041  1.00  0.00           C  
ATOM   1751  H2    A    55      25.262   7.794  42.694  1.00  0.00           H  
ATOM   1752  N3    A    55      23.553   7.960  43.868  1.00  0.00           N  
ATOM   1753  C4    A    55      22.715   8.977  44.324  1.00  0.00           C  
ATOM   1754  C3'   A    55      20.942   7.768  48.292  1.00  0.00           C  
ATOM   1755  H3'   A    55      20.849   8.854  48.301  1.00  0.00           H  
ATOM   1756  C2'   A    55      22.084   7.322  47.300  1.00  0.00           C  
ATOM   1757  H2'   A    55      22.994   7.894  47.480  1.00  0.00           H  
ATOM   1758  O2'   A    55      22.422   5.942  47.492  1.00  0.00           O  
ATOM   1759 HO2'   A    55      21.931   5.692  48.278  1.00  0.00           H  
ATOM   1760  O3'   A    55      21.067   7.143  49.552  1.00  0.00           O  
ATOM   1761  P     U    56      21.916   7.808  50.719  1.00  0.00           P  
ATOM   1762  OP1   U    56      22.036   6.900  51.941  1.00  0.00           O  
ATOM   1763  OP2   U    56      21.440   9.164  50.865  1.00  0.00           O  
ATOM   1764  O5'   U    56      23.302   7.837  49.884  1.00  0.00           O  
ATOM   1765  C5'   U    56      24.219   6.751  49.955  1.00  0.00           C  
ATOM   1766  H5'   U    56      24.487   6.706  51.010  1.00  0.00           H  
ATOM   1767 H5''   U    56      23.775   5.821  49.597  1.00  0.00           H  
ATOM   1768  C4'   U    56      25.500   7.036  49.168  1.00  0.00           C  
ATOM   1769  H4'   U    56      26.077   6.111  49.147  1.00  0.00           H  
ATOM   1770  O4'   U    56      25.222   7.471  47.841  1.00  0.00           O  
ATOM   1771  C1'   U    56      26.330   8.263  47.350  1.00  0.00           C  
ATOM   1772  H1'   U    56      26.684   7.719  46.475  1.00  0.00           H  
ATOM   1773  N1    U    56      25.837   9.589  46.865  1.00  0.00           N  
ATOM   1774  C6    U    56      24.952  10.300  47.644  1.00  0.00           C  
ATOM   1775  H6    U    56      24.458   9.881  48.508  1.00  0.00           H  
ATOM   1776  C5    U    56      24.632  11.555  47.420  1.00  0.00           C  
ATOM   1777  H5    U    56      23.883  11.984  48.069  1.00  0.00           H  
ATOM   1778  C4    U    56      25.249  12.276  46.292  1.00  0.00           C  
ATOM   1779  O4    U    56      25.042  13.502  46.136  1.00  0.00           O  
ATOM   1780  N3    U    56      26.104  11.513  45.536  1.00  0.00           N  
ATOM   1781  H3    U    56      26.598  12.071  44.853  1.00  0.00           H  
ATOM   1782  C2    U    56      26.547  10.237  45.845  1.00  0.00           C  
ATOM   1783  O2    U    56      27.544   9.715  45.303  1.00  0.00           O  
ATOM   1784  C3'   U    56      26.461   8.127  49.710  1.00  0.00           C  
ATOM   1785  H3'   U    56      25.923   9.064  49.860  1.00  0.00           H  
ATOM   1786  C2'   U    56      27.380   8.367  48.539  1.00  0.00           C  
ATOM   1787  H2'   U    56      27.665   9.414  48.440  1.00  0.00           H  
ATOM   1788  O2'   U    56      28.408   7.407  48.333  1.00  0.00           O  
ATOM   1789 HO2'   U    56      28.628   7.194  49.243  1.00  0.00           H  
ATOM   1790  O3'   U    56      27.097   7.822  50.991  1.00  0.00           O  
ATOM   1791  P     G    57      27.924   8.914  51.727  1.00  0.00           P  
ATOM   1792  OP1   G    57      28.390   8.434  53.059  1.00  0.00           O  
ATOM   1793  OP2   G    57      27.123  10.171  51.660  1.00  0.00           O  
ATOM   1794  O5'   G    57      29.079   9.295  50.725  1.00  0.00           O  
ATOM   1795  C5'   G    57      30.268   8.570  50.667  1.00  0.00           C  
ATOM   1796  H5'   G    57      30.710   8.563  51.663  1.00  0.00           H  
ATOM   1797 H5''   G    57      30.023   7.526  50.473  1.00  0.00           H  
ATOM   1798  C4'   G    57      31.212   8.974  49.496  1.00  0.00           C  
ATOM   1799  H4'   G    57      31.955   8.183  49.395  1.00  0.00           H  
ATOM   1800  O4'   G    57      30.486   9.140  48.261  1.00  0.00           O  
ATOM   1801  C1'   G    57      30.929  10.323  47.588  1.00  0.00           C  
ATOM   1802  H1'   G    57      31.180  10.036  46.567  1.00  0.00           H  
ATOM   1803  N9    G    57      29.819  11.269  47.547  1.00  0.00           N  
ATOM   1804  C8    G    57      28.949  11.635  48.518  1.00  0.00           C  
ATOM   1805  H8    G    57      28.843  11.174  49.489  1.00  0.00           H  
ATOM   1806  N7    G    57      28.245  12.694  48.265  1.00  0.00           N  
ATOM   1807  C5    G    57      28.712  13.079  47.027  1.00  0.00           C  
ATOM   1808  C6    G    57      28.353  14.153  46.119  1.00  0.00           C  
ATOM   1809  O6    G    57      27.588  15.132  46.262  1.00  0.00           O  
ATOM   1810  N1    G    57      29.111  14.152  44.976  1.00  0.00           N  
ATOM   1811  H1    G    57      29.103  15.070  44.555  1.00  0.00           H  
ATOM   1812  C2    G    57      30.153  13.369  44.715  1.00  0.00           C  
ATOM   1813  N2    G    57      30.895  13.711  43.765  1.00  0.00           N  
ATOM   1814  H21   G    57      30.932  14.692  43.526  1.00  0.00           H  
ATOM   1815  H22   G    57      31.652  13.061  43.606  1.00  0.00           H  
ATOM   1816  N3    G    57      30.398  12.244  45.459  1.00  0.00           N  
ATOM   1817  C4    G    57      29.676  12.197  46.596  1.00  0.00           C  
ATOM   1818  C3'   G    57      31.873  10.357  49.638  1.00  0.00           C  
ATOM   1819  H3'   G    57      31.154  11.037  50.095  1.00  0.00           H  
ATOM   1820  C2'   G    57      32.101  10.886  48.255  1.00  0.00           C  
ATOM   1821  H2'   G    57      32.114  11.975  48.227  1.00  0.00           H  
ATOM   1822  O2'   G    57      33.293  10.321  47.707  1.00  0.00           O  
ATOM   1823 HO2'   G    57      33.787   9.861  48.389  1.00  0.00           H  
ATOM   1824  O3'   G    57      32.984  10.357  50.500  1.00  0.00           O  
ATOM   1825  P     U    58      33.410  11.665  51.409  1.00  0.00           P  
ATOM   1826  OP1   U    58      34.603  11.327  52.245  1.00  0.00           O  
ATOM   1827  OP2   U    58      32.173  12.147  52.102  1.00  0.00           O  
ATOM   1828  O5'   U    58      33.794  12.831  50.445  1.00  0.00           O  
ATOM   1829  C5'   U    58      34.958  12.796  49.653  1.00  0.00           C  
ATOM   1830  H5'   U    58      35.852  12.629  50.254  1.00  0.00           H  
ATOM   1831 H5''   U    58      34.827  11.930  49.002  1.00  0.00           H  
ATOM   1832  C4'   U    58      34.896  14.086  48.762  1.00  0.00           C  
ATOM   1833  H4'   U    58      35.782  14.119  48.128  1.00  0.00           H  
ATOM   1834  O4'   U    58      33.765  13.975  47.954  1.00  0.00           O  
ATOM   1835  C1'   U    58      33.213  15.271  47.849  1.00  0.00           C  
ATOM   1836  H1'   U    58      33.225  15.516  46.787  1.00  0.00           H  
ATOM   1837  N1    U    58      31.813  15.528  48.264  1.00  0.00           N  
ATOM   1838  C6    U    58      31.210  14.881  49.318  1.00  0.00           C  
ATOM   1839  H6    U    58      31.699  14.063  49.827  1.00  0.00           H  
ATOM   1840  C5    U    58      29.975  15.198  49.632  1.00  0.00           C  
ATOM   1841  H5    U    58      29.546  14.643  50.453  1.00  0.00           H  
ATOM   1842  C4    U    58      29.168  16.195  48.983  1.00  0.00           C  
ATOM   1843  O4    U    58      28.015  16.491  49.251  1.00  0.00           O  
ATOM   1844  N3    U    58      29.795  16.719  47.910  1.00  0.00           N  
ATOM   1845  H3    U    58      29.196  17.266  47.307  1.00  0.00           H  
ATOM   1846  C2    U    58      31.061  16.507  47.576  1.00  0.00           C  
ATOM   1847  O2    U    58      31.527  17.068  46.656  1.00  0.00           O  
ATOM   1848  C3'   U    58      34.950  15.383  49.566  1.00  0.00           C  
ATOM   1849  H3'   U    58      34.473  15.251  50.537  1.00  0.00           H  
ATOM   1850  C2'   U    58      34.105  16.288  48.676  1.00  0.00           C  
ATOM   1851  H2'   U    58      33.563  16.912  49.386  1.00  0.00           H  
ATOM   1852  O2'   U    58      34.859  17.084  47.843  1.00  0.00           O  
ATOM   1853 HO2'   U    58      35.318  17.636  48.481  1.00  0.00           H  
ATOM   1854  O3'   U    58      36.322  15.841  49.874  1.00  0.00           O  
ATOM   1855  P     C    59      36.730  16.727  51.091  1.00  0.00           P  
ATOM   1856  OP1   C    59      38.195  16.596  51.111  1.00  0.00           O  
ATOM   1857  OP2   C    59      35.846  16.559  52.247  1.00  0.00           O  
ATOM   1858  O5'   C    59      36.363  18.153  50.482  1.00  0.00           O  
ATOM   1859  C5'   C    59      37.312  18.849  49.808  1.00  0.00           C  
ATOM   1860  H5'   C    59      38.043  19.108  50.574  1.00  0.00           H  
ATOM   1861 H5''   C    59      37.677  18.199  49.012  1.00  0.00           H  
ATOM   1862  C4'   C    59      36.650  20.050  49.138  1.00  0.00           C  
ATOM   1863  H4'   C    59      37.291  20.445  48.350  1.00  0.00           H  
ATOM   1864  O4'   C    59      35.424  19.657  48.570  1.00  0.00           O  
ATOM   1865  C1'   C    59      34.597  20.819  48.374  1.00  0.00           C  
ATOM   1866  H1'   C    59      34.440  21.102  47.333  1.00  0.00           H  
ATOM   1867  N1    C    59      33.212  20.559  48.898  1.00  0.00           N  
ATOM   1868  C6    C    59      32.879  19.445  49.519  1.00  0.00           C  
ATOM   1869  H6    C    59      33.698  18.793  49.786  1.00  0.00           H  
ATOM   1870  C5    C    59      31.607  19.115  49.784  1.00  0.00           C  
ATOM   1871  H5    C    59      31.404  18.161  50.248  1.00  0.00           H  
ATOM   1872  C4    C    59      30.612  20.017  49.355  1.00  0.00           C  
ATOM   1873  N4    C    59      29.402  19.704  49.681  1.00  0.00           N  
ATOM   1874  H41   C    59      28.703  20.407  49.485  1.00  0.00           H  
ATOM   1875  H42   C    59      29.244  18.857  50.208  1.00  0.00           H  
ATOM   1876  N3    C    59      30.844  21.110  48.771  1.00  0.00           N  
ATOM   1877  C2    C    59      32.150  21.297  48.385  1.00  0.00           C  
ATOM   1878  O2    C    59      32.357  22.228  47.605  1.00  0.00           O  
ATOM   1879  C3'   C    59      36.191  21.175  50.009  1.00  0.00           C  
ATOM   1880  H3'   C    59      35.661  20.746  50.860  1.00  0.00           H  
ATOM   1881  C2'   C    59      35.363  21.955  49.001  1.00  0.00           C  
ATOM   1882  H2'   C    59      34.652  22.604  49.512  1.00  0.00           H  
ATOM   1883  O2'   C    59      36.046  22.686  48.017  1.00  0.00           O  
ATOM   1884 HO2'   C    59      35.781  23.585  48.225  1.00  0.00           H  
ATOM   1885  O3'   C    59      37.236  21.971  50.471  1.00  0.00           O  
ATOM   1886  P     G    60      37.055  22.861  51.777  1.00  0.00           P  
ATOM   1887  OP1   G    60      38.115  23.944  51.725  1.00  0.00           O  
ATOM   1888  OP2   G    60      36.940  21.981  52.959  1.00  0.00           O  
ATOM   1889  O5'   G    60      35.712  23.561  51.620  1.00  0.00           O  
ATOM   1890  C5'   G    60      35.617  24.813  50.838  1.00  0.00           C  
ATOM   1891  H5'   G    60      36.300  25.557  51.247  1.00  0.00           H  
ATOM   1892 H5''   G    60      36.037  24.517  49.877  1.00  0.00           H  
ATOM   1893  C4'   G    60      34.278  25.452  50.879  1.00  0.00           C  
ATOM   1894  H4'   G    60      34.249  26.381  50.309  1.00  0.00           H  
ATOM   1895  O4'   G    60      33.335  24.556  50.260  1.00  0.00           O  
ATOM   1896  C1'   G    60      32.136  24.675  51.045  1.00  0.00           C  
ATOM   1897  H1'   G    60      31.418  24.917  50.262  1.00  0.00           H  
ATOM   1898  N9    G    60      31.763  23.453  51.738  1.00  0.00           N  
ATOM   1899  C8    G    60      32.477  22.565  52.473  1.00  0.00           C  
ATOM   1900  H8    G    60      33.538  22.722  52.601  1.00  0.00           H  
ATOM   1901  N7    G    60      31.784  21.668  53.070  1.00  0.00           N  
ATOM   1902  C5    G    60      30.482  21.882  52.612  1.00  0.00           C  
ATOM   1903  C6    G    60      29.211  21.307  52.993  1.00  0.00           C  
ATOM   1904  O6    G    60      28.963  20.284  53.638  1.00  0.00           O  
ATOM   1905  N1    G    60      28.161  21.975  52.478  1.00  0.00           N  
ATOM   1906  H1    G    60      27.208  21.819  52.774  1.00  0.00           H  
ATOM   1907  C2    G    60      28.217  23.169  51.863  1.00  0.00           C  
ATOM   1908  N2    G    60      27.145  23.749  51.504  1.00  0.00           N  
ATOM   1909  H21   G    60      27.356  24.639  51.076  1.00  0.00           H  
ATOM   1910  H22   G    60      26.233  23.471  51.837  1.00  0.00           H  
ATOM   1911  N3    G    60      29.356  23.670  51.474  1.00  0.00           N  
ATOM   1912  C4    G    60      30.437  23.102  51.951  1.00  0.00           C  
ATOM   1913  C3'   G    60      33.802  25.730  52.320  1.00  0.00           C  
ATOM   1914  H3'   G    60      33.982  24.836  52.918  1.00  0.00           H  
ATOM   1915  C2'   G    60      32.332  25.869  52.036  1.00  0.00           C  
ATOM   1916  H2'   G    60      31.730  25.809  52.942  1.00  0.00           H  
ATOM   1917  O2'   G    60      32.061  27.083  51.344  1.00  0.00           O  
ATOM   1918 HO2'   G    60      31.861  27.807  51.942  1.00  0.00           H  
ATOM   1919  O3'   G    60      34.571  26.771  52.921  1.00  0.00           O  
ATOM   1920  P     U    61      34.287  27.200  54.371  1.00  0.00           P  
ATOM   1921  OP1   U    61      34.833  26.172  55.293  1.00  0.00           O  
ATOM   1922  OP2   U    61      32.894  27.528  54.404  1.00  0.00           O  
ATOM   1923  O5'   U    61      35.088  28.595  54.381  1.00  0.00           O  
ATOM   1924  C5'   U    61      36.429  28.858  54.794  1.00  0.00           C  
ATOM   1925  H5'   U    61      36.972  27.920  54.905  1.00  0.00           H  
ATOM   1926 H5''   U    61      36.873  29.522  54.051  1.00  0.00           H  
ATOM   1927  C4'   U    61      36.418  29.839  55.982  1.00  0.00           C  
ATOM   1928  H4'   U    61      37.419  30.140  56.289  1.00  0.00           H  
ATOM   1929  O4'   U    61      35.742  31.005  55.707  1.00  0.00           O  
ATOM   1930  C1'   U    61      34.814  31.242  56.798  1.00  0.00           C  
ATOM   1931  H1'   U    61      35.277  31.696  57.674  1.00  0.00           H  
ATOM   1932  N1    U    61      33.576  31.950  56.365  1.00  0.00           N  
ATOM   1933  C6    U    61      33.032  31.764  55.178  1.00  0.00           C  
ATOM   1934  H6    U    61      33.548  31.112  54.488  1.00  0.00           H  
ATOM   1935  C5    U    61      31.841  32.285  54.878  1.00  0.00           C  
ATOM   1936  H5    U    61      31.388  32.040  53.929  1.00  0.00           H  
ATOM   1937  C4    U    61      31.095  33.211  55.799  1.00  0.00           C  
ATOM   1938  O4    U    61      30.011  33.695  55.568  1.00  0.00           O  
ATOM   1939  N3    U    61      31.857  33.559  56.884  1.00  0.00           N  
ATOM   1940  H3    U    61      31.378  34.180  57.521  1.00  0.00           H  
ATOM   1941  C2    U    61      33.048  32.953  57.216  1.00  0.00           C  
ATOM   1942  O2    U    61      33.527  33.219  58.286  1.00  0.00           O  
ATOM   1943  C3'   U    61      35.699  29.096  57.188  1.00  0.00           C  
ATOM   1944  H3'   U    61      35.436  28.043  57.083  1.00  0.00           H  
ATOM   1945  C2'   U    61      34.399  29.816  57.226  1.00  0.00           C  
ATOM   1946  H2'   U    61      33.780  29.419  56.421  1.00  0.00           H  
ATOM   1947  O2'   U    61      33.791  29.791  58.519  1.00  0.00           O  
ATOM   1948 HO2'   U    61      33.243  29.003  58.531  1.00  0.00           H  
ATOM   1949  O3'   U    61      36.423  29.068  58.446  1.00  0.00           O  
ATOM   1950  P     A    62      37.669  28.094  58.674  1.00  0.00           P  
ATOM   1951  OP1   A    62      37.630  26.827  58.027  1.00  0.00           O  
ATOM   1952  OP2   A    62      38.006  27.970  60.118  1.00  0.00           O  
ATOM   1953  O5'   A    62      38.871  28.927  57.871  1.00  0.00           O  
ATOM   1954  C5'   A    62      39.670  29.898  58.485  1.00  0.00           C  
ATOM   1955  H5'   A    62      38.916  30.575  58.885  1.00  0.00           H  
ATOM   1956 H5''   A    62      40.250  29.555  59.342  1.00  0.00           H  
ATOM   1957  C4'   A    62      40.535  30.526  57.396  1.00  0.00           C  
ATOM   1958  H4'   A    62      41.501  30.060  57.198  1.00  0.00           H  
ATOM   1959  O4'   A    62      39.847  30.595  56.121  1.00  0.00           O  
ATOM   1960  C1'   A    62      40.243  31.796  55.432  1.00  0.00           C  
ATOM   1961  H1'   A    62      40.701  31.498  54.489  1.00  0.00           H  
ATOM   1962  N9    A    62      39.104  32.697  55.095  1.00  0.00           N  
ATOM   1963  C8    A    62      38.775  32.992  53.775  1.00  0.00           C  
ATOM   1964  H8    A    62      39.434  32.687  52.975  1.00  0.00           H  
ATOM   1965  N7    A    62      37.594  33.505  53.556  1.00  0.00           N  
ATOM   1966  C5    A    62      37.174  33.732  54.883  1.00  0.00           C  
ATOM   1967  C6    A    62      36.012  34.320  55.394  1.00  0.00           C  
ATOM   1968  N6    A    62      35.124  34.940  54.668  1.00  0.00           N  
ATOM   1969  H61   A    62      35.213  35.011  53.665  1.00  0.00           H  
ATOM   1970  H62   A    62      34.326  35.361  55.121  1.00  0.00           H  
ATOM   1971  N1    A    62      35.851  34.397  56.693  1.00  0.00           N  
ATOM   1972  C2    A    62      36.725  33.806  57.438  1.00  0.00           C  
ATOM   1973  H2    A    62      36.498  33.734  58.492  1.00  0.00           H  
ATOM   1974  N3    A    62      37.836  33.149  57.138  1.00  0.00           N  
ATOM   1975  C4    A    62      38.035  33.159  55.779  1.00  0.00           C  
ATOM   1976  C3'   A    62      41.047  31.946  57.682  1.00  0.00           C  
ATOM   1977  H3'   A    62      40.255  32.484  58.202  1.00  0.00           H  
ATOM   1978  C2'   A    62      41.287  32.557  56.275  1.00  0.00           C  
ATOM   1979  H2'   A    62      41.027  33.613  56.196  1.00  0.00           H  
ATOM   1980  O2'   A    62      42.608  32.340  55.833  1.00  0.00           O  
ATOM   1981 HO2'   A    62      43.135  32.612  56.588  1.00  0.00           H  
ATOM   1982  O3'   A    62      42.261  32.098  58.476  1.00  0.00           O  
ATOM   1983  P     U    63      42.799  33.448  59.123  1.00  0.00           P  
ATOM   1984  OP1   U    63      41.797  34.543  59.138  1.00  0.00           O  
ATOM   1985  OP2   U    63      44.091  33.721  58.483  1.00  0.00           O  
ATOM   1986  O5'   U    63      43.034  33.040  60.589  1.00  0.00           O  
ATOM   1987  C5'   U    63      43.409  34.063  61.546  1.00  0.00           C  
ATOM   1988  H5'   U    63      44.356  34.535  61.283  1.00  0.00           H  
ATOM   1989 H5''   U    63      42.650  34.845  61.516  1.00  0.00           H  
ATOM   1990  C4'   U    63      43.484  33.673  63.001  1.00  0.00           C  
ATOM   1991  H4'   U    63      44.166  34.354  63.510  1.00  0.00           H  
ATOM   1992  O4'   U    63      42.252  33.391  63.553  1.00  0.00           O  
ATOM   1993  C1'   U    63      41.813  32.055  63.289  1.00  0.00           C  
ATOM   1994  H1'   U    63      41.466  31.599  64.216  1.00  0.00           H  
ATOM   1995  N1    U    63      40.711  31.910  62.399  1.00  0.00           N  
ATOM   1996  C6    U    63      40.051  32.956  61.848  1.00  0.00           C  
ATOM   1997  H6    U    63      40.508  33.931  61.930  1.00  0.00           H  
ATOM   1998  C5    U    63      38.842  32.778  61.183  1.00  0.00           C  
ATOM   1999  H5    U    63      38.328  33.669  60.854  1.00  0.00           H  
ATOM   2000  C4    U    63      38.258  31.472  61.048  1.00  0.00           C  
ATOM   2001  O4    U    63      37.237  31.230  60.383  1.00  0.00           O  
ATOM   2002  N3    U    63      38.964  30.478  61.737  1.00  0.00           N  
ATOM   2003  H3    U    63      38.515  29.580  61.625  1.00  0.00           H  
ATOM   2004  C2    U    63      40.162  30.585  62.371  1.00  0.00           C  
ATOM   2005  O2    U    63      40.701  29.591  62.722  1.00  0.00           O  
ATOM   2006  C3'   U    63      44.294  32.410  63.146  1.00  0.00           C  
ATOM   2007  H3'   U    63      45.089  32.382  62.401  1.00  0.00           H  
ATOM   2008  C2'   U    63      43.169  31.332  62.951  1.00  0.00           C  
ATOM   2009  H2'   U    63      43.102  31.013  61.910  1.00  0.00           H  
ATOM   2010  O2'   U    63      43.474  30.147  63.746  1.00  0.00           O  
ATOM   2011 HO2'   U    63      44.421  30.010  63.664  1.00  0.00           H  
ATOM   2012  O3'   U    63      44.827  32.332  64.511  1.00  0.00           O  
ATOM   2013  P     A    64      46.210  33.044  64.948  1.00  0.00           P  
ATOM   2014  OP1   A    64      47.038  33.257  63.699  1.00  0.00           O  
ATOM   2015  OP2   A    64      46.828  32.282  66.059  1.00  0.00           O  
ATOM   2016  O5'   A    64      45.865  34.543  65.366  1.00  0.00           O  
ATOM   2017  C5'   A    64      44.931  34.712  66.498  1.00  0.00           C  
ATOM   2018  H5'   A    64      44.033  34.107  66.372  1.00  0.00           H  
ATOM   2019 H5''   A    64      45.411  34.375  67.416  1.00  0.00           H  
ATOM   2020  C4'   A    64      44.606  36.195  66.491  1.00  0.00           C  
ATOM   2021  H4'   A    64      44.384  36.600  65.503  1.00  0.00           H  
ATOM   2022  O4'   A    64      43.539  36.344  67.308  1.00  0.00           O  
ATOM   2023  C1'   A    64      43.860  37.229  68.393  1.00  0.00           C  
ATOM   2024  H1'   A    64      43.764  38.283  68.132  1.00  0.00           H  
ATOM   2025  N9    A    64      43.061  36.904  69.593  1.00  0.00           N  
ATOM   2026  C8    A    64      43.313  35.995  70.626  1.00  0.00           C  
ATOM   2027  H8    A    64      43.985  35.152  70.559  1.00  0.00           H  
ATOM   2028  N7    A    64      42.418  36.115  71.591  1.00  0.00           N  
ATOM   2029  C5    A    64      41.600  37.179  71.235  1.00  0.00           C  
ATOM   2030  C6    A    64      40.480  37.807  71.791  1.00  0.00           C  
ATOM   2031  N6    A    64      40.072  37.562  72.979  1.00  0.00           N  
ATOM   2032  H61   A    64      40.237  36.619  73.302  1.00  0.00           H  
ATOM   2033  H62   A    64      39.306  38.083  73.380  1.00  0.00           H  
ATOM   2034  N1    A    64      39.943  38.825  71.239  1.00  0.00           N  
ATOM   2035  C2    A    64      40.452  39.251  70.070  1.00  0.00           C  
ATOM   2036  H2    A    64      40.040  40.129  69.595  1.00  0.00           H  
ATOM   2037  N3    A    64      41.408  38.707  69.352  1.00  0.00           N  
ATOM   2038  C4    A    64      41.992  37.673  70.022  1.00  0.00           C  
ATOM   2039  C3'   A    64      45.735  36.968  67.055  1.00  0.00           C  
ATOM   2040  H3'   A    64      46.693  36.464  66.928  1.00  0.00           H  
ATOM   2041  C2'   A    64      45.372  37.075  68.538  1.00  0.00           C  
ATOM   2042  H2'   A    64      45.595  36.160  69.087  1.00  0.00           H  
ATOM   2043  O2'   A    64      45.932  38.166  69.148  1.00  0.00           O  
ATOM   2044 HO2'   A    64      46.617  38.440  68.533  1.00  0.00           H  
ATOM   2045  O3'   A    64      45.637  38.097  66.238  1.00  0.00           O  
ATOM   2046  P     C    65      46.668  39.265  66.344  1.00  0.00           P  
ATOM   2047  OP1   C    65      47.161  39.474  64.983  1.00  0.00           O  
ATOM   2048  OP2   C    65      47.671  38.951  67.364  1.00  0.00           O  
ATOM   2049  O5'   C    65      45.872  40.575  66.611  1.00  0.00           O  
ATOM   2050  C5'   C    65      45.063  41.158  65.697  1.00  0.00           C  
ATOM   2051  H5'   C    65      45.609  41.560  64.843  1.00  0.00           H  
ATOM   2052 H5''   C    65      44.374  40.392  65.344  1.00  0.00           H  
ATOM   2053  C4'   C    65      44.260  42.246  66.427  1.00  0.00           C  
ATOM   2054  H4'   C    65      43.557  42.696  65.727  1.00  0.00           H  
ATOM   2055  O4'   C    65      43.488  41.653  67.539  1.00  0.00           O  
ATOM   2056  C1'   C    65      43.648  42.533  68.648  1.00  0.00           C  
ATOM   2057  H1'   C    65      43.070  43.437  68.456  1.00  0.00           H  
ATOM   2058  N1    C    65      43.324  41.868  69.968  1.00  0.00           N  
ATOM   2059  C6    C    65      43.991  40.728  70.427  1.00  0.00           C  
ATOM   2060  H6    C    65      44.878  40.359  69.933  1.00  0.00           H  
ATOM   2061  C5    C    65      43.621  40.319  71.649  1.00  0.00           C  
ATOM   2062  H5    C    65      44.223  39.512  72.040  1.00  0.00           H  
ATOM   2063  C4    C    65      42.438  40.799  72.316  1.00  0.00           C  
ATOM   2064  N4    C    65      42.045  40.116  73.300  1.00  0.00           N  
ATOM   2065  H41   C    65      42.588  39.315  73.588  1.00  0.00           H  
ATOM   2066  H42   C    65      41.188  40.383  73.764  1.00  0.00           H  
ATOM   2067  N3    C    65      41.773  41.839  71.833  1.00  0.00           N  
ATOM   2068  C2    C    65      42.233  42.406  70.692  1.00  0.00           C  
ATOM   2069  O2    C    65      41.696  43.389  70.219  1.00  0.00           O  
ATOM   2070  C3'   C    65      45.111  43.381  66.973  1.00  0.00           C  
ATOM   2071  H3'   C    65      46.122  43.445  66.571  1.00  0.00           H  
ATOM   2072  C2'   C    65      45.050  42.965  68.425  1.00  0.00           C  
ATOM   2073  H2'   C    65      45.767  42.149  68.515  1.00  0.00           H  
ATOM   2074  O2'   C    65      45.330  44.009  69.326  1.00  0.00           O  
ATOM   2075 HO2'   C    65      44.989  44.839  68.984  1.00  0.00           H  
ATOM   2076  O3'   C    65      44.491  44.656  66.838  1.00  0.00           O  
ATOM   2077  P     A    66      44.610  45.463  65.496  1.00  0.00           P  
ATOM   2078  OP1   A    66      44.456  44.447  64.480  1.00  0.00           O  
ATOM   2079  OP2   A    66      45.915  46.249  65.464  1.00  0.00           O  
ATOM   2080  O5'   A    66      43.398  46.516  65.443  1.00  0.00           O  
ATOM   2081  C5'   A    66      42.084  46.062  65.350  1.00  0.00           C  
ATOM   2082  H5'   A    66      42.023  45.308  64.565  1.00  0.00           H  
ATOM   2083 H5''   A    66      41.708  45.474  66.187  1.00  0.00           H  
ATOM   2084  C4'   A    66      40.967  47.015  64.942  1.00  0.00           C  
ATOM   2085  H4'   A    66      41.240  47.509  64.010  1.00  0.00           H  
ATOM   2086  O4'   A    66      39.697  46.485  64.848  1.00  0.00           O  
ATOM   2087  C1'   A    66      38.751  47.343  65.419  1.00  0.00           C  
ATOM   2088  H1'   A    66      37.923  47.542  64.738  1.00  0.00           H  
ATOM   2089  N9    A    66      38.252  46.736  66.698  1.00  0.00           N  
ATOM   2090  C8    A    66      38.845  45.725  67.448  1.00  0.00           C  
ATOM   2091  H8    A    66      39.674  45.197  67.000  1.00  0.00           H  
ATOM   2092  N7    A    66      38.298  45.521  68.622  1.00  0.00           N  
ATOM   2093  C5    A    66      37.224  46.404  68.591  1.00  0.00           C  
ATOM   2094  C6    A    66      36.248  46.795  69.551  1.00  0.00           C  
ATOM   2095  N6    A    66      36.119  46.314  70.719  1.00  0.00           N  
ATOM   2096  H61   A    66      36.683  45.547  71.055  1.00  0.00           H  
ATOM   2097  H62   A    66      35.385  46.719  71.281  1.00  0.00           H  
ATOM   2098  N1    A    66      35.293  47.750  69.338  1.00  0.00           N  
ATOM   2099  C2    A    66      35.382  48.346  68.116  1.00  0.00           C  
ATOM   2100  H2    A    66      34.728  49.204  68.063  1.00  0.00           H  
ATOM   2101  N3    A    66      36.300  48.163  67.140  1.00  0.00           N  
ATOM   2102  C4    A    66      37.165  47.160  67.436  1.00  0.00           C  
ATOM   2103  C3'   A    66      40.925  48.085  65.991  1.00  0.00           C  
ATOM   2104  H3'   A    66      41.026  47.657  66.988  1.00  0.00           H  
ATOM   2105  C2'   A    66      39.511  48.614  65.691  1.00  0.00           C  
ATOM   2106  H2'   A    66      39.146  49.062  66.615  1.00  0.00           H  
ATOM   2107  O2'   A    66      39.338  49.464  64.561  1.00  0.00           O  
ATOM   2108 HO2'   A    66      40.163  49.850  64.257  1.00  0.00           H  
ATOM   2109  O3'   A    66      41.792  49.145  65.751  1.00  0.00           O  
ATOM   2110  P     G    67      42.222  50.235  66.746  1.00  0.00           P  
ATOM   2111  OP1   G    67      42.696  51.267  65.816  1.00  0.00           O  
ATOM   2112  OP2   G    67      43.132  49.625  67.761  1.00  0.00           O  
ATOM   2113  O5'   G    67      41.088  50.805  67.551  1.00  0.00           O  
ATOM   2114  C5'   G    67      40.160  51.816  67.066  1.00  0.00           C  
ATOM   2115  H5'   G    67      40.663  52.770  66.913  1.00  0.00           H  
ATOM   2116 H5''   G    67      39.748  51.433  66.132  1.00  0.00           H  
ATOM   2117  C4'   G    67      39.054  52.034  68.139  1.00  0.00           C  
ATOM   2118  H4'   G    67      38.447  52.889  67.842  1.00  0.00           H  
ATOM   2119  O4'   G    67      38.290  50.800  68.185  1.00  0.00           O  
ATOM   2120  C1'   G    67      37.972  50.671  69.599  1.00  0.00           C  
ATOM   2121  H1'   G    67      36.929  50.437  69.811  1.00  0.00           H  
ATOM   2122  N9    G    67      38.699  49.547  70.192  1.00  0.00           N  
ATOM   2123  C8    G    67      39.918  48.939  69.827  1.00  0.00           C  
ATOM   2124  H8    G    67      40.406  49.110  68.879  1.00  0.00           H  
ATOM   2125  N7    G    67      40.189  47.992  70.749  1.00  0.00           N  
ATOM   2126  C5    G    67      39.179  48.063  71.708  1.00  0.00           C  
ATOM   2127  C6    G    67      39.037  47.517  73.089  1.00  0.00           C  
ATOM   2128  O6    G    67      39.924  46.892  73.705  1.00  0.00           O  
ATOM   2129  N1    G    67      37.941  47.945  73.759  1.00  0.00           N  
ATOM   2130  H1    G    67      37.964  47.626  74.717  1.00  0.00           H  
ATOM   2131  C2    G    67      37.176  48.944  73.293  1.00  0.00           C  
ATOM   2132  N2    G    67      36.176  49.241  74.076  1.00  0.00           N  
ATOM   2133  H21   G    67      35.469  49.805  73.626  1.00  0.00           H  
ATOM   2134  H22   G    67      36.155  48.901  75.027  1.00  0.00           H  
ATOM   2135  N3    G    67      37.127  49.480  72.109  1.00  0.00           N  
ATOM   2136  C4    G    67      38.184  48.980  71.358  1.00  0.00           C  
ATOM   2137  C3'   G    67      39.605  52.282  69.506  1.00  0.00           C  
ATOM   2138  H3'   G    67      40.446  51.632  69.750  1.00  0.00           H  
ATOM   2139  C2'   G    67      38.355  51.978  70.335  1.00  0.00           C  
ATOM   2140  H2'   G    67      38.598  51.858  71.391  1.00  0.00           H  
ATOM   2141  O2'   G    67      37.357  52.983  70.101  1.00  0.00           O  
ATOM   2142 HO2'   G    67      36.557  52.588  70.455  1.00  0.00           H  
ATOM   2143  O3'   G    67      40.008  53.629  69.640  1.00  0.00           O  
ATOM   2144  P     G    68      41.111  54.082  70.726  1.00  0.00           P  
ATOM   2145  OP1   G    68      41.436  55.525  70.650  1.00  0.00           O  
ATOM   2146  OP2   G    68      42.162  53.045  70.815  1.00  0.00           O  
ATOM   2147  O5'   G    68      40.247  54.000  72.081  1.00  0.00           O  
ATOM   2148  C5'   G    68      39.167  54.866  72.319  1.00  0.00           C  
ATOM   2149  H5'   G    68      39.499  55.903  72.348  1.00  0.00           H  
ATOM   2150 H5''   G    68      38.403  54.790  71.544  1.00  0.00           H  
ATOM   2151  C4'   G    68      38.465  54.559  73.570  1.00  0.00           C  
ATOM   2152  H4'   G    68      37.553  55.150  73.650  1.00  0.00           H  
ATOM   2153  O4'   G    68      37.952  53.251  73.550  1.00  0.00           O  
ATOM   2154  C1'   G    68      37.986  52.668  74.879  1.00  0.00           C  
ATOM   2155  H1'   G    68      37.036  52.208  75.151  1.00  0.00           H  
ATOM   2156  N9    G    68      39.036  51.568  74.876  1.00  0.00           N  
ATOM   2157  C8    G    68      39.993  51.229  74.011  1.00  0.00           C  
ATOM   2158  H8    G    68      40.085  51.779  73.086  1.00  0.00           H  
ATOM   2159  N7    G    68      40.714  50.208  74.307  1.00  0.00           N  
ATOM   2160  C5    G    68      40.222  49.856  75.588  1.00  0.00           C  
ATOM   2161  C6    G    68      40.705  48.853  76.551  1.00  0.00           C  
ATOM   2162  O6    G    68      41.629  48.024  76.361  1.00  0.00           O  
ATOM   2163  N1    G    68      39.964  48.871  77.745  1.00  0.00           N  
ATOM   2164  H1    G    68      40.218  48.244  78.496  1.00  0.00           H  
ATOM   2165  C2    G    68      38.876  49.629  77.936  1.00  0.00           C  
ATOM   2166  N2    G    68      38.375  49.632  79.135  1.00  0.00           N  
ATOM   2167  H21   G    68      38.599  48.858  79.744  1.00  0.00           H  
ATOM   2168  H22   G    68      37.560  50.210  79.281  1.00  0.00           H  
ATOM   2169  N3    G    68      38.466  50.608  77.114  1.00  0.00           N  
ATOM   2170  C4    G    68      39.178  50.663  75.911  1.00  0.00           C  
ATOM   2171  C3'   G    68      39.272  54.738  74.921  1.00  0.00           C  
ATOM   2172  H3'   G    68      40.277  54.319  74.869  1.00  0.00           H  
ATOM   2173  C2'   G    68      38.379  53.830  75.839  1.00  0.00           C  
ATOM   2174  H2'   G    68      38.969  53.381  76.638  1.00  0.00           H  
ATOM   2175  O2'   G    68      37.161  54.446  76.306  1.00  0.00           O  
ATOM   2176 HO2'   G    68      37.012  55.108  75.627  1.00  0.00           H  
ATOM   2177  O3'   G    68      39.331  56.049  75.419  1.00  0.00           O  
ATOM   2178  P     G    69      40.471  56.513  76.366  1.00  0.00           P  
ATOM   2179  OP1   G    69      40.288  57.957  76.555  1.00  0.00           O  
ATOM   2180  OP2   G    69      41.766  56.058  75.918  1.00  0.00           O  
ATOM   2181  O5'   G    69      40.018  55.714  77.684  1.00  0.00           O  
ATOM   2182  C5'   G    69      38.899  56.109  78.394  1.00  0.00           C  
ATOM   2183  H5'   G    69      39.135  57.017  78.949  1.00  0.00           H  
ATOM   2184 H5''   G    69      38.000  56.317  77.814  1.00  0.00           H  
ATOM   2185  C4'   G    69      38.647  55.108  79.544  1.00  0.00           C  
ATOM   2186  H4'   G    69      37.730  55.157  80.132  1.00  0.00           H  
ATOM   2187  O4'   G    69      38.670  53.800  79.079  1.00  0.00           O  
ATOM   2188  C1'   G    69      39.287  52.959  80.009  1.00  0.00           C  
ATOM   2189  H1'   G    69      38.548  52.176  80.176  1.00  0.00           H  
ATOM   2190  N9    G    69      40.440  52.314  79.486  1.00  0.00           N  
ATOM   2191  C8    G    69      41.242  52.611  78.408  1.00  0.00           C  
ATOM   2192  H8    G    69      40.931  53.431  77.778  1.00  0.00           H  
ATOM   2193  N7    G    69      42.221  51.765  78.213  1.00  0.00           N  
ATOM   2194  C5    G    69      42.173  50.945  79.287  1.00  0.00           C  
ATOM   2195  C6    G    69      42.963  49.780  79.650  1.00  0.00           C  
ATOM   2196  O6    G    69      43.922  49.256  79.082  1.00  0.00           O  
ATOM   2197  N1    G    69      42.529  49.147  80.792  1.00  0.00           N  
ATOM   2198  H1    G    69      43.063  48.337  81.070  1.00  0.00           H  
ATOM   2199  C2    G    69      41.439  49.513  81.515  1.00  0.00           C  
ATOM   2200  N2    G    69      41.320  48.833  82.636  1.00  0.00           N  
ATOM   2201  H21   G    69      41.772  47.934  82.727  1.00  0.00           H  
ATOM   2202  H22   G    69      40.683  49.145  83.355  1.00  0.00           H  
ATOM   2203  N3    G    69      40.757  50.634  81.230  1.00  0.00           N  
ATOM   2204  C4    G    69      41.117  51.293  80.066  1.00  0.00           C  
ATOM   2205  C3'   G    69      39.721  55.199  80.640  1.00  0.00           C  
ATOM   2206  H3'   G    69      40.714  55.283  80.200  1.00  0.00           H  
ATOM   2207  C2'   G    69      39.609  53.789  81.223  1.00  0.00           C  
ATOM   2208  H2'   G    69      40.578  53.504  81.633  1.00  0.00           H  
ATOM   2209  O2'   G    69      38.516  53.577  82.097  1.00  0.00           O  
ATOM   2210 HO2'   G    69      38.540  52.683  82.445  1.00  0.00           H  
ATOM   2211  O3'   G    69      39.414  56.235  81.519  1.00  0.00           O  
ATOM   2212  P     C    70      40.504  56.762  82.546  1.00  0.00           P  
ATOM   2213  OP1   C    70      39.743  57.816  83.375  1.00  0.00           O  
ATOM   2214  OP2   C    70      41.670  57.177  81.775  1.00  0.00           O  
ATOM   2215  O5'   C    70      40.997  55.564  83.506  1.00  0.00           O  
ATOM   2216  C5'   C    70      40.382  55.254  84.721  1.00  0.00           C  
ATOM   2217  H5'   C    70      40.621  56.074  85.399  1.00  0.00           H  
ATOM   2218 H5''   C    70      39.324  55.187  84.465  1.00  0.00           H  
ATOM   2219  C4'   C    70      40.862  53.875  85.377  1.00  0.00           C  
ATOM   2220  H4'   C    70      40.206  53.546  86.183  1.00  0.00           H  
ATOM   2221  O4'   C    70      40.825  52.885  84.366  1.00  0.00           O  
ATOM   2222  C1'   C    70      41.924  52.035  84.736  1.00  0.00           C  
ATOM   2223  H1'   C    70      41.575  51.009  84.847  1.00  0.00           H  
ATOM   2224  N1    C    70      42.799  52.070  83.500  1.00  0.00           N  
ATOM   2225  C6    C    70      42.780  53.062  82.554  1.00  0.00           C  
ATOM   2226  H6    C    70      42.162  53.946  82.594  1.00  0.00           H  
ATOM   2227  C5    C    70      43.692  52.978  81.544  1.00  0.00           C  
ATOM   2228  H5    C    70      43.744  53.743  80.783  1.00  0.00           H  
ATOM   2229  C4    C    70      44.557  51.845  81.494  1.00  0.00           C  
ATOM   2230  N4    C    70      45.300  51.650  80.466  1.00  0.00           N  
ATOM   2231  H41   C    70      45.926  50.861  80.554  1.00  0.00           H  
ATOM   2232  H42   C    70      45.233  52.179  79.609  1.00  0.00           H  
ATOM   2233  N3    C    70      44.647  50.991  82.484  1.00  0.00           N  
ATOM   2234  C2    C    70      43.734  51.037  83.519  1.00  0.00           C  
ATOM   2235  O2    C    70      43.857  50.355  84.462  1.00  0.00           O  
ATOM   2236  C3'   C    70      42.275  54.099  85.877  1.00  0.00           C  
ATOM   2237  H3'   C    70      42.904  54.613  85.150  1.00  0.00           H  
ATOM   2238  C2'   C    70      42.611  52.588  86.000  1.00  0.00           C  
ATOM   2239  H2'   C    70      43.683  52.396  85.978  1.00  0.00           H  
ATOM   2240  O2'   C    70      41.990  52.077  87.072  1.00  0.00           O  
ATOM   2241 HO2'   C    70      41.990  52.695  87.807  1.00  0.00           H  
ATOM   2242  O3'   C    70      42.295  54.628  87.228  1.00  0.00           O  
ATOM   2243  P     U    71      43.606  55.257  87.877  1.00  0.00           P  
ATOM   2244  OP1   U    71      43.460  54.978  89.339  1.00  0.00           O  
ATOM   2245  OP2   U    71      43.728  56.667  87.448  1.00  0.00           O  
ATOM   2246  O5'   U    71      44.799  54.397  87.293  1.00  0.00           O  
ATOM   2247  C5'   U    71      45.513  53.514  88.147  1.00  0.00           C  
ATOM   2248  H5'   U    71      45.944  54.159  88.913  1.00  0.00           H  
ATOM   2249 H5''   U    71      44.867  52.854  88.726  1.00  0.00           H  
ATOM   2250  C4'   U    71      46.644  52.814  87.391  1.00  0.00           C  
ATOM   2251  H4'   U    71      46.976  51.968  87.993  1.00  0.00           H  
ATOM   2252  O4'   U    71      46.224  52.269  86.140  1.00  0.00           O  
ATOM   2253  C1'   U    71      47.276  52.155  85.231  1.00  0.00           C  
ATOM   2254  H1'   U    71      47.512  51.098  85.107  1.00  0.00           H  
ATOM   2255  N1    U    71      47.077  52.727  83.830  1.00  0.00           N  
ATOM   2256  C6    U    71      46.335  53.920  83.621  1.00  0.00           C  
ATOM   2257  H6    U    71      45.676  54.383  84.340  1.00  0.00           H  
ATOM   2258  C5    U    71      46.389  54.516  82.384  1.00  0.00           C  
ATOM   2259  H5    U    71      45.866  55.382  82.007  1.00  0.00           H  
ATOM   2260  C4    U    71      47.253  54.007  81.317  1.00  0.00           C  
ATOM   2261  O4    U    71      47.382  54.497  80.201  1.00  0.00           O  
ATOM   2262  N3    U    71      48.062  52.986  81.669  1.00  0.00           N  
ATOM   2263  H3    U    71      48.855  52.734  81.096  1.00  0.00           H  
ATOM   2264  C2    U    71      48.009  52.328  82.881  1.00  0.00           C  
ATOM   2265  O2    U    71      48.742  51.360  83.078  1.00  0.00           O  
ATOM   2266  C3'   U    71      47.760  53.728  86.883  1.00  0.00           C  
ATOM   2267  H3'   U    71      47.382  54.560  86.289  1.00  0.00           H  
ATOM   2268  C2'   U    71      48.530  52.841  85.902  1.00  0.00           C  
ATOM   2269  H2'   U    71      49.129  53.295  85.113  1.00  0.00           H  
ATOM   2270  O2'   U    71      49.296  51.885  86.616  1.00  0.00           O  
ATOM   2271 HO2'   U    71      49.835  52.422  87.203  1.00  0.00           H  
ATOM   2272  O3'   U    71      48.445  54.265  88.013  1.00  0.00           O  
ATOM   2273  P     U    72      49.894  55.063  87.938  1.00  0.00           P  
ATOM   2274  OP1   U    72      50.255  55.816  89.218  1.00  0.00           O  
ATOM   2275  OP2   U    72      49.875  55.824  86.672  1.00  0.00           O  
ATOM   2276  O5'   U    72      50.969  53.937  87.846  1.00  0.00           O  
ATOM   2277  C5'   U    72      51.457  53.137  88.901  1.00  0.00           C  
ATOM   2278  H5'   U    72      50.742  52.394  89.254  1.00  0.00           H  
ATOM   2279 H5''   U    72      51.820  53.744  89.731  1.00  0.00           H  
ATOM   2280  C4'   U    72      52.677  52.315  88.395  1.00  0.00           C  
ATOM   2281  H4'   U    72      53.050  51.561  89.089  1.00  0.00           H  
ATOM   2282  O4'   U    72      52.415  51.515  87.183  1.00  0.00           O  
ATOM   2283  C1'   U    72      53.516  51.718  86.189  1.00  0.00           C  
ATOM   2284  H1'   U    72      53.949  50.726  86.062  1.00  0.00           H  
ATOM   2285  N1    U    72      53.106  52.258  84.849  1.00  0.00           N  
ATOM   2286  C6    U    72      52.135  53.262  84.730  1.00  0.00           C  
ATOM   2287  H6    U    72      51.597  53.540  85.624  1.00  0.00           H  
ATOM   2288  C5    U    72      51.689  53.639  83.484  1.00  0.00           C  
ATOM   2289  H5    U    72      50.830  54.272  83.321  1.00  0.00           H  
ATOM   2290  C4    U    72      52.330  53.152  82.266  1.00  0.00           C  
ATOM   2291  O4    U    72      51.950  53.479  81.117  1.00  0.00           O  
ATOM   2292  N3    U    72      53.488  52.471  82.500  1.00  0.00           N  
ATOM   2293  H3    U    72      54.075  52.208  81.721  1.00  0.00           H  
ATOM   2294  C2    U    72      53.879  51.936  83.723  1.00  0.00           C  
ATOM   2295  O2    U    72      54.777  51.098  83.748  1.00  0.00           O  
ATOM   2296  C3'   U    72      53.850  53.307  87.965  1.00  0.00           C  
ATOM   2297  H3'   U    72      53.380  54.211  87.578  1.00  0.00           H  
ATOM   2298  C2'   U    72      54.567  52.554  86.847  1.00  0.00           C  
ATOM   2299  H2'   U    72      54.853  53.323  86.129  1.00  0.00           H  
ATOM   2300  O2'   U    72      55.604  51.726  87.143  1.00  0.00           O  
ATOM   2301 HO2'   U    72      56.399  52.232  87.327  1.00  0.00           H  
ATOM   2302  O3'   U    72      54.684  53.647  89.029  1.00  0.00           O  
ATOM   2303  P     U    73      55.741  54.829  89.062  1.00  0.00           P  
ATOM   2304  OP1   U    73      55.871  55.204  90.482  1.00  0.00           O  
ATOM   2305  OP2   U    73      55.336  55.907  88.180  1.00  0.00           O  
ATOM   2306  O5'   U    73      57.086  54.195  88.622  1.00  0.00           O  
ATOM   2307  C5'   U    73      57.726  53.113  89.352  1.00  0.00           C  
ATOM   2308  H5'   U    73      57.056  52.285  89.586  1.00  0.00           H  
ATOM   2309 H5''   U    73      58.028  53.450  90.344  1.00  0.00           H  
ATOM   2310  C4'   U    73      58.975  52.681  88.524  1.00  0.00           C  
ATOM   2311  H4'   U    73      59.433  51.898  89.129  1.00  0.00           H  
ATOM   2312  O4'   U    73      58.562  52.258  87.193  1.00  0.00           O  
ATOM   2313  C1'   U    73      59.148  53.120  86.202  1.00  0.00           C  
ATOM   2314  H1'   U    73      60.052  52.540  86.017  1.00  0.00           H  
ATOM   2315  N1    U    73      58.267  53.285  85.009  1.00  0.00           N  
ATOM   2316  C6    U    73      57.103  54.134  84.977  1.00  0.00           C  
ATOM   2317  H6    U    73      56.681  54.642  85.832  1.00  0.00           H  
ATOM   2318  C5    U    73      56.404  54.023  83.772  1.00  0.00           C  
ATOM   2319  H5    U    73      55.463  54.550  83.709  1.00  0.00           H  
ATOM   2320  C4    U    73      56.814  53.304  82.596  1.00  0.00           C  
ATOM   2321  O4    U    73      56.274  53.402  81.475  1.00  0.00           O  
ATOM   2322  N3    U    73      57.924  52.607  82.751  1.00  0.00           N  
ATOM   2323  H3    U    73      58.389  52.249  81.929  1.00  0.00           H  
ATOM   2324  C2    U    73      58.679  52.564  83.909  1.00  0.00           C  
ATOM   2325  O2    U    73      59.601  51.763  83.862  1.00  0.00           O  
ATOM   2326  C3'   U    73      59.915  53.889  88.331  1.00  0.00           C  
ATOM   2327  H3'   U    73      59.787  54.674  89.076  1.00  0.00           H  
ATOM   2328  C2'   U    73      59.515  54.421  86.933  1.00  0.00           C  
ATOM   2329  H2'   U    73      58.619  55.035  87.022  1.00  0.00           H  
ATOM   2330  O2'   U    73      60.483  55.151  86.266  1.00  0.00           O  
ATOM   2331 HO2'   U    73      61.296  54.655  86.388  1.00  0.00           H  
ATOM   2332  O3'   U    73      61.210  53.309  88.253  1.00  0.00           O  
ATOM   2333  P     U    74      62.054  53.004  89.529  1.00  0.00           P  
ATOM   2334  OP1   U    74      61.422  53.759  90.650  1.00  0.00           O  
ATOM   2335  OP2   U    74      63.463  53.435  89.178  1.00  0.00           O  
ATOM   2336  O5'   U    74      62.060  51.428  89.905  1.00  0.00           O  
ATOM   2337  C5'   U    74      62.929  50.454  89.305  1.00  0.00           C  
ATOM   2338  H5'   U    74      63.892  50.923  89.504  1.00  0.00           H  
ATOM   2339 H5''   U    74      62.763  50.449  88.228  1.00  0.00           H  
ATOM   2340  C4'   U    74      62.863  49.003  89.782  1.00  0.00           C  
ATOM   2341  H4'   U    74      63.626  48.434  89.252  1.00  0.00           H  
ATOM   2342  O4'   U    74      63.145  48.860  91.161  1.00  0.00           O  
ATOM   2343  C1'   U    74      62.088  48.319  91.888  1.00  0.00           C  
ATOM   2344  H1'   U    74      62.277  47.246  91.920  1.00  0.00           H  
ATOM   2345  N1    U    74      61.763  48.843  93.243  1.00  0.00           N  
ATOM   2346  C6    U    74      61.888  50.146  93.538  1.00  0.00           C  
ATOM   2347  H6    U    74      62.313  50.782  92.776  1.00  0.00           H  
ATOM   2348  C5    U    74      61.370  50.599  94.694  1.00  0.00           C  
ATOM   2349  H5    U    74      61.385  51.648  94.951  1.00  0.00           H  
ATOM   2350  C4    U    74      60.720  49.760  95.691  1.00  0.00           C  
ATOM   2351  O4    U    74      60.219  50.155  96.773  1.00  0.00           O  
ATOM   2352  N3    U    74      60.845  48.403  95.343  1.00  0.00           N  
ATOM   2353  H3    U    74      60.411  47.788  96.017  1.00  0.00           H  
ATOM   2354  C2    U    74      61.311  47.936  94.151  1.00  0.00           C  
ATOM   2355  O2    U    74      61.370  46.675  93.959  1.00  0.00           O  
ATOM   2356  C3'   U    74      61.416  48.442  89.550  1.00  0.00           C  
ATOM   2357  H3'   U    74      60.891  48.884  88.703  1.00  0.00           H  
ATOM   2358  C2'   U    74      60.885  48.678  90.948  1.00  0.00           C  
ATOM   2359  H2'   U    74      60.547  49.714  90.951  1.00  0.00           H  
ATOM   2360  O2'   U    74      59.805  47.944  91.318  1.00  0.00           O  
ATOM   2361 HO2'   U    74      60.010  47.014  91.197  1.00  0.00           H  
ATOM   2362  O3'   U    74      61.444  47.067  89.259  1.00  0.00           O  
ATOM   2363  P    G3    75      61.549  46.504  87.727  1.00  0.00           P  
ATOM   2364  OP1  G3    75      61.462  45.022  87.812  1.00  0.00           O  
ATOM   2365  OP2  G3    75      62.714  47.129  87.023  1.00  0.00           O  
ATOM   2366  O5'  G3    75      60.224  46.964  86.918  1.00  0.00           O  
ATOM   2367  C5'  G3    75      60.035  46.563  85.524  1.00  0.00           C  
ATOM   2368  H5'  G3    75      60.042  45.473  85.515  1.00  0.00           H  
ATOM   2369 H5''  G3    75      60.860  46.894  84.894  1.00  0.00           H  
ATOM   2370  C4'  G3    75      58.751  47.226  84.949  1.00  0.00           C  
ATOM   2371  H4'  G3    75      58.484  46.789  83.986  1.00  0.00           H  
ATOM   2372  O4'  G3    75      57.692  46.916  85.920  1.00  0.00           O  
ATOM   2373  C1'  G3    75      56.852  48.102  85.893  1.00  0.00           C  
ATOM   2374  H1'  G3    75      55.842  47.898  85.537  1.00  0.00           H  
ATOM   2375  N9   G3    75      56.856  48.527  87.388  1.00  0.00           N  
ATOM   2376  C8   G3    75      57.905  48.771  88.339  1.00  0.00           C  
ATOM   2377  H8   G3    75      58.958  48.796  88.099  1.00  0.00           H  
ATOM   2378  N7   G3    75      57.471  49.194  89.519  1.00  0.00           N  
ATOM   2379  C5   G3    75      56.101  48.996  89.430  1.00  0.00           C  
ATOM   2380  C6   G3    75      55.005  49.160  90.421  1.00  0.00           C  
ATOM   2381  O6   G3    75      55.098  49.323  91.592  1.00  0.00           O  
ATOM   2382  N1   G3    75      53.719  49.089  89.870  1.00  0.00           N  
ATOM   2383  H1   G3    75      52.910  48.871  90.433  1.00  0.00           H  
ATOM   2384  C2   G3    75      53.544  48.742  88.572  1.00  0.00           C  
ATOM   2385  N2   G3    75      52.297  48.548  88.217  1.00  0.00           N  
ATOM   2386  H21  G3    75      52.163  48.515  87.217  1.00  0.00           H  
ATOM   2387  H22  G3    75      51.571  48.951  88.793  1.00  0.00           H  
ATOM   2388  N3   G3    75      54.467  48.625  87.685  1.00  0.00           N  
ATOM   2389  C4   G3    75      55.765  48.648  88.141  1.00  0.00           C  
ATOM   2390  C3'  G3    75      58.939  48.730  84.823  1.00  0.00           C  
ATOM   2391  H3'  G3    75      59.496  49.103  85.682  1.00  0.00           H  
ATOM   2392  C2'  G3    75      57.427  49.155  84.976  1.00  0.00           C  
ATOM   2393  H2'  G3    75      57.431  50.185  85.331  1.00  0.00           H  
ATOM   2394  O2'  G3    75      56.763  49.141  83.676  1.00  0.00           O  
ATOM   2395 HO2'  G3    75      56.037  49.770  83.660  1.00  0.00           H  
ATOM   2396  O3'  G3    75      59.629  49.096  83.614  1.00  0.00           O  
ATOM   2397 HO3'  G3    75      59.610  50.056  83.628  1.00  0.00           H  
TER    2398       G3    75 
END
