# Supplementary material for: Modeling the structure of the frameshift-stimulatory pseudoknot in SARS-CoV-2 reveals multiple possible conformers
Source: PLoS Comput Biol. 2021 Jan 19;17(1):e1008603. doi: 10.1371/journal.pcbi.1008603 (PMC7845960; doi:10.1371/journal.pcbi.1008603)
Supplement: S1 Data — Files in.pdb format for each of the model structures presented in the manuscript are included in an archived.zip folder. The files corresponding to the structures shown in Figs 3B, 3E, 3H, 4B, 4E, 4H, 5B, 6A–6F, and 7A–7G are named FigNX_1.pdb, where N is the figure number and X is the letter for the figure panel. These structures represent the most populated of the clusters found in the corresponding MD simulations. The structures of the second- and third-most populated clusters from each of the simulations are in the files named FigNX_2.pdb and FigNX_3.pdb, respectively. (ZIP) [file pcbi.1008603.s006.zip › Fig6E_3.pdb]

ATOM      1 HO5'  U5     1      29.321  15.374  63.827  1.00  0.00           H  
ATOM      2  O5'  U5     1      28.947  14.499  63.698  1.00  0.00           O  
ATOM      3  C5'  U5     1      29.542  13.935  62.587  1.00  0.00           C  
ATOM      4  H5'  U5     1      30.618  14.110  62.610  1.00  0.00           H  
ATOM      5 H5''  U5     1      29.374  12.859  62.617  1.00  0.00           H  
ATOM      6  C4'  U5     1      28.952  14.442  61.287  1.00  0.00           C  
ATOM      7  H4'  U5     1      29.434  13.920  60.460  1.00  0.00           H  
ATOM      8  O4'  U5     1      27.568  14.271  61.146  1.00  0.00           O  
ATOM      9  C1'  U5     1      27.032  15.007  60.124  1.00  0.00           C  
ATOM     10  H1'  U5     1      26.889  14.416  59.219  1.00  0.00           H  
ATOM     11  N1   U5     1      25.700  15.585  60.498  1.00  0.00           N  
ATOM     12  C6   U5     1      25.536  16.174  61.729  1.00  0.00           C  
ATOM     13  H6   U5     1      26.390  16.204  62.390  1.00  0.00           H  
ATOM     14  C5   U5     1      24.348  16.768  62.057  1.00  0.00           C  
ATOM     15  H5   U5     1      24.387  17.220  63.036  1.00  0.00           H  
ATOM     16  C4   U5     1      23.343  16.899  61.038  1.00  0.00           C  
ATOM     17  O4   U5     1      22.499  17.805  61.150  1.00  0.00           O  
ATOM     18  N3   U5     1      23.654  16.265  59.809  1.00  0.00           N  
ATOM     19  H3   U5     1      22.895  16.253  59.143  1.00  0.00           H  
ATOM     20  C2   U5     1      24.738  15.536  59.497  1.00  0.00           C  
ATOM     21  O2   U5     1      24.708  15.004  58.397  1.00  0.00           O  
ATOM     22  C3'  U5     1      29.132  15.932  61.125  1.00  0.00           C  
ATOM     23  H3'  U5     1      28.912  16.479  62.042  1.00  0.00           H  
ATOM     24  C2'  U5     1      28.052  16.135  60.018  1.00  0.00           C  
ATOM     25  H2'  U5     1      27.616  17.107  60.251  1.00  0.00           H  
ATOM     26  O2'  U5     1      28.700  16.163  58.717  1.00  0.00           O  
ATOM     27 HO2'  U5     1      29.397  16.819  58.794  1.00  0.00           H  
ATOM     28  O3'  U5     1      30.442  16.238  60.701  1.00  0.00           O  
ATOM     29  P     U     2      31.247  17.541  60.887  1.00  0.00           P  
ATOM     30  OP1   U     2      32.659  17.296  60.499  1.00  0.00           O  
ATOM     31  OP2   U     2      31.027  18.165  62.211  1.00  0.00           O  
ATOM     32  O5'   U     2      30.672  18.604  59.741  1.00  0.00           O  
ATOM     33  C5'   U     2      31.443  18.878  58.579  1.00  0.00           C  
ATOM     34  H5'   U     2      32.298  19.525  58.773  1.00  0.00           H  
ATOM     35 H5''   U     2      31.779  17.952  58.112  1.00  0.00           H  
ATOM     36  C4'   U     2      30.557  19.682  57.586  1.00  0.00           C  
ATOM     37  H4'   U     2      31.117  19.847  56.666  1.00  0.00           H  
ATOM     38  O4'   U     2      29.340  18.921  57.255  1.00  0.00           O  
ATOM     39  C1'   U     2      28.400  19.785  56.638  1.00  0.00           C  
ATOM     40  H1'   U     2      28.401  19.770  55.548  1.00  0.00           H  
ATOM     41  N1    U     2      27.026  19.455  57.050  1.00  0.00           N  
ATOM     42  C6    U     2      26.868  19.194  58.374  1.00  0.00           C  
ATOM     43  H6    U     2      27.697  19.091  59.060  1.00  0.00           H  
ATOM     44  C5    U     2      25.565  19.083  58.782  1.00  0.00           C  
ATOM     45  H5    U     2      25.483  18.944  59.850  1.00  0.00           H  
ATOM     46  C4    U     2      24.421  19.221  57.960  1.00  0.00           C  
ATOM     47  O4    U     2      23.271  19.150  58.318  1.00  0.00           O  
ATOM     48  N3    U     2      24.663  19.573  56.705  1.00  0.00           N  
ATOM     49  H3    U     2      23.921  19.997  56.166  1.00  0.00           H  
ATOM     50  C2    U     2      25.955  19.646  56.166  1.00  0.00           C  
ATOM     51  O2    U     2      26.164  19.955  55.001  1.00  0.00           O  
ATOM     52  C3'   U     2      29.846  20.980  58.061  1.00  0.00           C  
ATOM     53  H3'   U     2      29.424  20.655  59.012  1.00  0.00           H  
ATOM     54  C2'   U     2      28.751  21.233  57.054  1.00  0.00           C  
ATOM     55  H2'   U     2      27.943  21.716  57.603  1.00  0.00           H  
ATOM     56  O2'   U     2      29.194  22.005  55.895  1.00  0.00           O  
ATOM     57 HO2'   U     2      29.783  22.713  56.165  1.00  0.00           H  
ATOM     58  O3'   U     2      30.856  22.021  58.156  1.00  0.00           O  
ATOM     59  P     U     3      30.593  23.418  58.866  1.00  0.00           P  
ATOM     60  OP1   U     3      31.898  23.992  59.335  1.00  0.00           O  
ATOM     61  OP2   U     3      29.451  23.201  59.752  1.00  0.00           O  
ATOM     62  O5'   U     3      29.979  24.240  57.646  1.00  0.00           O  
ATOM     63  C5'   U     3      30.913  24.797  56.719  1.00  0.00           C  
ATOM     64  H5'   U     3      31.848  25.028  57.229  1.00  0.00           H  
ATOM     65 H5''   U     3      31.126  24.051  55.954  1.00  0.00           H  
ATOM     66  C4'   U     3      30.433  26.107  56.048  1.00  0.00           C  
ATOM     67  H4'   U     3      31.304  26.556  55.572  1.00  0.00           H  
ATOM     68  O4'   U     3      29.498  25.847  55.004  1.00  0.00           O  
ATOM     69  C1'   U     3      28.357  26.759  55.163  1.00  0.00           C  
ATOM     70  H1'   U     3      27.998  27.140  54.207  1.00  0.00           H  
ATOM     71  N1    U     3      27.198  25.990  55.743  1.00  0.00           N  
ATOM     72  C6    U     3      27.103  24.622  55.763  1.00  0.00           C  
ATOM     73  H6    U     3      27.971  24.022  55.534  1.00  0.00           H  
ATOM     74  C5    U     3      25.976  24.001  56.175  1.00  0.00           C  
ATOM     75  H5    U     3      26.036  22.963  56.468  1.00  0.00           H  
ATOM     76  C4    U     3      24.745  24.722  56.547  1.00  0.00           C  
ATOM     77  O4    U     3      23.644  24.312  56.938  1.00  0.00           O  
ATOM     78  N3    U     3      24.930  26.053  56.418  1.00  0.00           N  
ATOM     79  H3    U     3      24.230  26.700  56.751  1.00  0.00           H  
ATOM     80  C2    U     3      25.994  26.690  55.901  1.00  0.00           C  
ATOM     81  O2    U     3      25.765  27.863  55.692  1.00  0.00           O  
ATOM     82  C3'   U     3      29.774  27.198  56.912  1.00  0.00           C  
ATOM     83  H3'   U     3      29.188  26.815  57.747  1.00  0.00           H  
ATOM     84  C2'   U     3      28.813  28.020  55.955  1.00  0.00           C  
ATOM     85  H2'   U     3      28.062  28.571  56.521  1.00  0.00           H  
ATOM     86  O2'   U     3      29.368  28.881  54.880  1.00  0.00           O  
ATOM     87 HO2'   U     3      30.311  29.043  54.958  1.00  0.00           H  
ATOM     88  O3'   U     3      30.563  28.231  57.464  1.00  0.00           O  
ATOM     89  P     G     4      30.080  29.080  58.743  1.00  0.00           P  
ATOM     90  OP1   G     4      31.211  29.829  59.344  1.00  0.00           O  
ATOM     91  OP2   G     4      29.361  28.120  59.579  1.00  0.00           O  
ATOM     92  O5'   G     4      28.962  30.142  58.155  1.00  0.00           O  
ATOM     93  C5'   G     4      29.249  31.272  57.224  1.00  0.00           C  
ATOM     94  H5'   G     4      30.135  31.720  57.673  1.00  0.00           H  
ATOM     95 H5''   G     4      29.469  30.804  56.264  1.00  0.00           H  
ATOM     96  C4'   G     4      28.101  32.244  56.993  1.00  0.00           C  
ATOM     97  H4'   G     4      28.358  32.928  56.184  1.00  0.00           H  
ATOM     98  O4'   G     4      26.926  31.582  56.598  1.00  0.00           O  
ATOM     99  C1'   G     4      25.789  32.167  57.230  1.00  0.00           C  
ATOM    100  H1'   G     4      24.991  32.400  56.525  1.00  0.00           H  
ATOM    101  N9    G     4      25.334  31.191  58.249  1.00  0.00           N  
ATOM    102  C8    G     4      25.872  30.012  58.683  1.00  0.00           C  
ATOM    103  H8    G     4      26.808  29.611  58.322  1.00  0.00           H  
ATOM    104  N7    G     4      25.101  29.334  59.519  1.00  0.00           N  
ATOM    105  C5    G     4      23.984  30.156  59.732  1.00  0.00           C  
ATOM    106  C6    G     4      22.730  29.980  60.370  1.00  0.00           C  
ATOM    107  O6    G     4      22.295  29.017  60.963  1.00  0.00           O  
ATOM    108  N1    G     4      21.910  31.026  60.244  1.00  0.00           N  
ATOM    109  H1    G     4      21.042  31.033  60.760  1.00  0.00           H  
ATOM    110  C2    G     4      22.153  32.156  59.565  1.00  0.00           C  
ATOM    111  N2    G     4      21.242  33.057  59.687  1.00  0.00           N  
ATOM    112  H21   G     4      21.297  33.823  59.031  1.00  0.00           H  
ATOM    113  H22   G     4      20.356  32.919  60.152  1.00  0.00           H  
ATOM    114  N3    G     4      23.273  32.359  58.869  1.00  0.00           N  
ATOM    115  C4    G     4      24.136  31.306  58.929  1.00  0.00           C  
ATOM    116  C3'   G     4      27.767  32.963  58.338  1.00  0.00           C  
ATOM    117  H3'   G     4      27.533  32.242  59.121  1.00  0.00           H  
ATOM    118  C2'   G     4      26.354  33.406  57.889  1.00  0.00           C  
ATOM    119  H2'   G     4      25.667  33.670  58.693  1.00  0.00           H  
ATOM    120  O2'   G     4      26.383  34.514  57.001  1.00  0.00           O  
ATOM    121 HO2'   G     4      26.934  35.171  57.434  1.00  0.00           H  
ATOM    122  O3'   G     4      28.619  34.048  58.749  1.00  0.00           O  
ATOM    123  P     C     5      28.684  34.412  60.276  1.00  0.00           P  
ATOM    124  OP1   C     5      29.615  35.527  60.494  1.00  0.00           O  
ATOM    125  OP2   C     5      28.982  33.195  61.066  1.00  0.00           O  
ATOM    126  O5'   C     5      27.291  34.935  60.829  1.00  0.00           O  
ATOM    127  C5'   C     5      26.844  36.161  60.593  1.00  0.00           C  
ATOM    128  H5'   C     5      27.475  36.852  61.152  1.00  0.00           H  
ATOM    129 H5''   C     5      26.795  36.496  59.557  1.00  0.00           H  
ATOM    130  C4'   C     5      25.402  36.384  61.015  1.00  0.00           C  
ATOM    131  H4'   C     5      25.053  37.325  60.591  1.00  0.00           H  
ATOM    132  O4'   C     5      24.551  35.322  60.622  1.00  0.00           O  
ATOM    133  C1'   C     5      23.612  34.930  61.637  1.00  0.00           C  
ATOM    134  H1'   C     5      22.671  34.726  61.125  1.00  0.00           H  
ATOM    135  N1    C     5      23.798  33.575  62.206  1.00  0.00           N  
ATOM    136  C6    C     5      25.036  32.937  62.129  1.00  0.00           C  
ATOM    137  H6    C     5      25.776  33.366  61.469  1.00  0.00           H  
ATOM    138  C5    C     5      25.242  31.738  62.708  1.00  0.00           C  
ATOM    139  H5    C     5      26.057  31.038  62.597  1.00  0.00           H  
ATOM    140  C4    C     5      24.089  31.201  63.371  1.00  0.00           C  
ATOM    141  N4    C     5      24.154  29.999  63.934  1.00  0.00           N  
ATOM    142  H41   C     5      25.016  29.473  63.922  1.00  0.00           H  
ATOM    143  H42   C     5      23.275  29.574  64.194  1.00  0.00           H  
ATOM    144  N3    C     5      22.938  31.792  63.466  1.00  0.00           N  
ATOM    145  C2    C     5      22.752  32.947  62.935  1.00  0.00           C  
ATOM    146  O2    C     5      21.667  33.483  63.065  1.00  0.00           O  
ATOM    147  C3'   C     5      25.181  36.362  62.580  1.00  0.00           C  
ATOM    148  H3'   C     5      25.717  35.515  63.007  1.00  0.00           H  
ATOM    149  C2'   C     5      23.643  36.100  62.675  1.00  0.00           C  
ATOM    150  H2'   C     5      23.338  35.786  63.673  1.00  0.00           H  
ATOM    151  O2'   C     5      22.854  37.261  62.300  1.00  0.00           O  
ATOM    152 HO2'   C     5      23.288  38.066  62.595  1.00  0.00           H  
ATOM    153  O3'   C     5      25.327  37.611  63.163  1.00  0.00           O  
ATOM    154  P     G     6      25.775  37.787  64.638  1.00  0.00           P  
ATOM    155  OP1   G     6      25.947  39.235  64.798  1.00  0.00           O  
ATOM    156  OP2   G     6      26.887  36.892  65.008  1.00  0.00           O  
ATOM    157  O5'   G     6      24.548  37.241  65.559  1.00  0.00           O  
ATOM    158  C5'   G     6      23.460  38.056  65.750  1.00  0.00           C  
ATOM    159  H5'   G     6      23.656  38.942  66.354  1.00  0.00           H  
ATOM    160 H5''   G     6      23.042  38.367  64.792  1.00  0.00           H  
ATOM    161  C4'   G     6      22.322  37.266  66.357  1.00  0.00           C  
ATOM    162  H4'   G     6      21.528  38.013  66.334  1.00  0.00           H  
ATOM    163  O4'   G     6      21.914  36.122  65.582  1.00  0.00           O  
ATOM    164  C1'   G     6      21.341  35.122  66.412  1.00  0.00           C  
ATOM    165  H1'   G     6      20.334  34.959  66.028  1.00  0.00           H  
ATOM    166  N9    G     6      22.201  33.839  66.580  1.00  0.00           N  
ATOM    167  C8    G     6      23.432  33.522  66.068  1.00  0.00           C  
ATOM    168  H8    G     6      23.964  34.133  65.353  1.00  0.00           H  
ATOM    169  N7    G     6      23.810  32.301  66.342  1.00  0.00           N  
ATOM    170  C5    G     6      22.748  31.843  67.067  1.00  0.00           C  
ATOM    171  C6    G     6      22.494  30.520  67.512  1.00  0.00           C  
ATOM    172  O6    G     6      23.209  29.556  67.369  1.00  0.00           O  
ATOM    173  N1    G     6      21.360  30.384  68.295  1.00  0.00           N  
ATOM    174  H1    G     6      21.247  29.563  68.872  1.00  0.00           H  
ATOM    175  C2    G     6      20.438  31.346  68.446  1.00  0.00           C  
ATOM    176  N2    G     6      19.488  31.111  69.272  1.00  0.00           N  
ATOM    177  H21   G     6      19.386  30.178  69.644  1.00  0.00           H  
ATOM    178  H22   G     6      18.746  31.778  69.436  1.00  0.00           H  
ATOM    179  N3    G     6      20.624  32.625  68.008  1.00  0.00           N  
ATOM    180  C4    G     6      21.750  32.753  67.234  1.00  0.00           C  
ATOM    181  C3'   G     6      22.530  36.626  67.742  1.00  0.00           C  
ATOM    182  H3'   G     6      23.432  36.020  67.658  1.00  0.00           H  
ATOM    183  C2'   G     6      21.318  35.781  67.809  1.00  0.00           C  
ATOM    184  H2'   G     6      21.326  35.018  68.587  1.00  0.00           H  
ATOM    185  O2'   G     6      20.062  36.416  67.847  1.00  0.00           O  
ATOM    186 HO2'   G     6      19.961  37.200  68.392  1.00  0.00           H  
ATOM    187  O3'   G     6      22.617  37.485  68.801  1.00  0.00           O  
ATOM    188  P     G     7      23.364  37.032  70.099  1.00  0.00           P  
ATOM    189  OP1   G     7      23.442  38.321  70.833  1.00  0.00           O  
ATOM    190  OP2   G     7      24.659  36.361  69.902  1.00  0.00           O  
ATOM    191  O5'   G     7      22.439  36.113  70.919  1.00  0.00           O  
ATOM    192  C5'   G     7      21.188  36.655  71.315  1.00  0.00           C  
ATOM    193  H5'   G     7      21.301  37.612  71.825  1.00  0.00           H  
ATOM    194 H5''   G     7      20.552  36.816  70.445  1.00  0.00           H  
ATOM    195  C4'   G     7      20.526  35.544  72.131  1.00  0.00           C  
ATOM    196  H4'   G     7      19.519  35.828  72.437  1.00  0.00           H  
ATOM    197  O4'   G     7      20.353  34.331  71.391  1.00  0.00           O  
ATOM    198  C1'   G     7      20.469  33.173  72.302  1.00  0.00           C  
ATOM    199  H1'   G     7      19.671  32.439  72.188  1.00  0.00           H  
ATOM    200  N9    G     7      21.628  32.391  71.892  1.00  0.00           N  
ATOM    201  C8    G     7      22.572  32.733  70.935  1.00  0.00           C  
ATOM    202  H8    G     7      22.591  33.732  70.525  1.00  0.00           H  
ATOM    203  N7    G     7      23.390  31.788  70.724  1.00  0.00           N  
ATOM    204  C5    G     7      22.811  30.651  71.275  1.00  0.00           C  
ATOM    205  C6    G     7      23.170  29.274  71.210  1.00  0.00           C  
ATOM    206  O6    G     7      24.006  28.695  70.506  1.00  0.00           O  
ATOM    207  N1    G     7      22.446  28.506  72.030  1.00  0.00           N  
ATOM    208  H1    G     7      22.826  27.606  72.289  1.00  0.00           H  
ATOM    209  C2    G     7      21.339  28.972  72.690  1.00  0.00           C  
ATOM    210  N2    G     7      20.615  28.167  73.431  1.00  0.00           N  
ATOM    211  H21   G     7      20.856  27.186  73.439  1.00  0.00           H  
ATOM    212  H22   G     7      20.135  28.425  74.282  1.00  0.00           H  
ATOM    213  N3    G     7      20.927  30.268  72.806  1.00  0.00           N  
ATOM    214  C4    G     7      21.742  31.022  72.081  1.00  0.00           C  
ATOM    215  C3'   G     7      21.373  35.101  73.366  1.00  0.00           C  
ATOM    216  H3'   G     7      22.405  34.884  73.089  1.00  0.00           H  
ATOM    217  C2'   G     7      20.686  33.746  73.710  1.00  0.00           C  
ATOM    218  H2'   G     7      21.258  33.128  74.402  1.00  0.00           H  
ATOM    219  O2'   G     7      19.363  33.950  74.292  1.00  0.00           O  
ATOM    220 HO2'   G     7      18.901  33.109  74.315  1.00  0.00           H  
ATOM    221  O3'   G     7      21.282  35.999  74.525  1.00  0.00           O  
ATOM    222  P     U     8      22.435  36.004  75.635  1.00  0.00           P  
ATOM    223  OP1   U     8      22.130  37.008  76.729  1.00  0.00           O  
ATOM    224  OP2   U     8      23.652  36.146  74.805  1.00  0.00           O  
ATOM    225  O5'   U     8      22.547  34.500  76.198  1.00  0.00           O  
ATOM    226  C5'   U     8      21.652  34.001  77.154  1.00  0.00           C  
ATOM    227  H5'   U     8      21.931  34.477  78.094  1.00  0.00           H  
ATOM    228 H5''   U     8      20.619  34.280  76.947  1.00  0.00           H  
ATOM    229  C4'   U     8      21.850  32.528  77.463  1.00  0.00           C  
ATOM    230  H4'   U     8      21.281  32.134  78.305  1.00  0.00           H  
ATOM    231  O4'   U     8      21.687  31.787  76.245  1.00  0.00           O  
ATOM    232  C1'   U     8      22.424  30.579  76.400  1.00  0.00           C  
ATOM    233  H1'   U     8      21.737  29.735  76.470  1.00  0.00           H  
ATOM    234  N1    U     8      23.380  30.433  75.299  1.00  0.00           N  
ATOM    235  C6    U     8      24.027  31.533  74.763  1.00  0.00           C  
ATOM    236  H6    U     8      23.740  32.538  75.037  1.00  0.00           H  
ATOM    237  C5    U     8      24.870  31.246  73.733  1.00  0.00           C  
ATOM    238  H5    U     8      25.343  32.054  73.194  1.00  0.00           H  
ATOM    239  C4    U     8      25.301  29.892  73.410  1.00  0.00           C  
ATOM    240  O4    U     8      26.059  29.532  72.496  1.00  0.00           O  
ATOM    241  N3    U     8      24.794  28.956  74.190  1.00  0.00           N  
ATOM    242  H3    U     8      25.312  28.104  74.030  1.00  0.00           H  
ATOM    243  C2    U     8      23.765  29.106  75.005  1.00  0.00           C  
ATOM    244  O2    U     8      23.300  28.114  75.597  1.00  0.00           O  
ATOM    245  C3'   U     8      23.269  32.148  77.885  1.00  0.00           C  
ATOM    246  H3'   U     8      23.897  32.609  77.122  1.00  0.00           H  
ATOM    247  C2'   U     8      23.180  30.657  77.661  1.00  0.00           C  
ATOM    248  H2'   U     8      24.219  30.326  77.630  1.00  0.00           H  
ATOM    249  O2'   U     8      22.430  30.055  78.669  1.00  0.00           O  
ATOM    250 HO2'   U     8      22.898  29.774  79.460  1.00  0.00           H  
ATOM    251  O3'   U     8      23.571  32.514  79.237  1.00  0.00           O  
ATOM    252  P     G     9      25.036  32.372  79.784  1.00  0.00           P  
ATOM    253  OP1   G     9      24.859  32.686  81.216  1.00  0.00           O  
ATOM    254  OP2   G     9      25.980  33.145  78.866  1.00  0.00           O  
ATOM    255  O5'   G     9      25.499  30.881  79.726  1.00  0.00           O  
ATOM    256  C5'   G     9      25.199  30.017  80.799  1.00  0.00           C  
ATOM    257  H5'   G     9      25.773  30.272  81.690  1.00  0.00           H  
ATOM    258 H5''   G     9      24.136  30.127  81.012  1.00  0.00           H  
ATOM    259  C4'   G     9      25.639  28.598  80.421  1.00  0.00           C  
ATOM    260  H4'   G     9      25.095  27.892  81.049  1.00  0.00           H  
ATOM    261  O4'   G     9      25.278  28.276  79.062  1.00  0.00           O  
ATOM    262  C1'   G     9      26.201  27.307  78.586  1.00  0.00           C  
ATOM    263  H1'   G     9      25.661  26.385  78.368  1.00  0.00           H  
ATOM    264  N9    G     9      26.783  27.783  77.369  1.00  0.00           N  
ATOM    265  C8    G     9      26.784  29.052  76.883  1.00  0.00           C  
ATOM    266  H8    G     9      26.189  29.831  77.335  1.00  0.00           H  
ATOM    267  N7    G     9      27.449  29.168  75.735  1.00  0.00           N  
ATOM    268  C5    G     9      27.998  27.963  75.528  1.00  0.00           C  
ATOM    269  C6    G     9      28.827  27.391  74.514  1.00  0.00           C  
ATOM    270  O6    G     9      29.204  27.822  73.427  1.00  0.00           O  
ATOM    271  N1    G     9      29.233  26.157  74.734  1.00  0.00           N  
ATOM    272  H1    G     9      29.728  25.701  73.980  1.00  0.00           H  
ATOM    273  C2    G     9      28.892  25.449  75.820  1.00  0.00           C  
ATOM    274  N2    G     9      29.252  24.212  75.749  1.00  0.00           N  
ATOM    275  H21   G     9      29.095  23.702  76.606  1.00  0.00           H  
ATOM    276  H22   G     9      29.904  23.873  75.056  1.00  0.00           H  
ATOM    277  N3    G     9      28.069  25.806  76.812  1.00  0.00           N  
ATOM    278  C4    G     9      27.712  27.110  76.611  1.00  0.00           C  
ATOM    279  C3'   G     9      27.183  28.370  80.443  1.00  0.00           C  
ATOM    280  H3'   G     9      27.633  29.212  79.916  1.00  0.00           H  
ATOM    281  C2'   G     9      27.320  27.089  79.662  1.00  0.00           C  
ATOM    282  H2'   G     9      28.264  27.084  79.118  1.00  0.00           H  
ATOM    283  O2'   G     9      27.074  25.953  80.387  1.00  0.00           O  
ATOM    284 HO2'   G     9      26.242  26.078  80.850  1.00  0.00           H  
ATOM    285  O3'   G     9      27.663  28.276  81.716  1.00  0.00           O  
ATOM    286  P     U    10      29.148  28.565  82.157  1.00  0.00           P  
ATOM    287  OP1   U    10      29.279  28.235  83.587  1.00  0.00           O  
ATOM    288  OP2   U    10      29.370  29.999  81.719  1.00  0.00           O  
ATOM    289  O5'   U    10      30.193  27.659  81.344  1.00  0.00           O  
ATOM    290  C5'   U    10      30.251  26.267  81.740  1.00  0.00           C  
ATOM    291  H5'   U    10      30.667  26.214  82.746  1.00  0.00           H  
ATOM    292 H5''   U    10      29.280  25.803  81.567  1.00  0.00           H  
ATOM    293  C4'   U    10      31.022  25.305  80.793  1.00  0.00           C  
ATOM    294  H4'   U    10      30.892  24.270  81.110  1.00  0.00           H  
ATOM    295  O4'   U    10      30.558  25.567  79.434  1.00  0.00           O  
ATOM    296  C1'   U    10      31.573  25.417  78.417  1.00  0.00           C  
ATOM    297  H1'   U    10      31.274  24.577  77.790  1.00  0.00           H  
ATOM    298  N1    U    10      31.715  26.579  77.519  1.00  0.00           N  
ATOM    299  C6    U    10      31.252  27.838  77.836  1.00  0.00           C  
ATOM    300  H6    U    10      30.843  27.982  78.826  1.00  0.00           H  
ATOM    301  C5    U    10      31.214  28.767  76.872  1.00  0.00           C  
ATOM    302  H5    U    10      30.907  29.768  77.136  1.00  0.00           H  
ATOM    303  C4    U    10      31.698  28.601  75.534  1.00  0.00           C  
ATOM    304  O4    U    10      31.851  29.431  74.688  1.00  0.00           O  
ATOM    305  N3    U    10      32.059  27.345  75.272  1.00  0.00           N  
ATOM    306  H3    U    10      32.457  27.218  74.352  1.00  0.00           H  
ATOM    307  C2    U    10      32.221  26.296  76.189  1.00  0.00           C  
ATOM    308  O2    U    10      32.795  25.356  75.799  1.00  0.00           O  
ATOM    309  C3'   U    10      32.547  25.709  80.532  1.00  0.00           C  
ATOM    310  H3'   U    10      32.493  26.794  80.439  1.00  0.00           H  
ATOM    311  C2'   U    10      32.847  25.135  79.196  1.00  0.00           C  
ATOM    312  H2'   U    10      33.714  25.658  78.793  1.00  0.00           H  
ATOM    313  O2'   U    10      32.993  23.749  79.227  1.00  0.00           O  
ATOM    314 HO2'   U    10      32.831  23.391  80.102  1.00  0.00           H  
ATOM    315  O3'   U    10      33.504  25.467  81.489  1.00  0.00           O  
ATOM    316  P     A    11      34.886  26.315  81.453  1.00  0.00           P  
ATOM    317  OP1   A    11      35.646  25.757  82.589  1.00  0.00           O  
ATOM    318  OP2   A    11      34.612  27.752  81.468  1.00  0.00           O  
ATOM    319  O5'   A    11      35.591  26.022  79.999  1.00  0.00           O  
ATOM    320  C5'   A    11      36.230  24.791  79.782  1.00  0.00           C  
ATOM    321  H5'   A    11      36.998  24.669  80.545  1.00  0.00           H  
ATOM    322 H5''   A    11      35.434  24.047  79.813  1.00  0.00           H  
ATOM    323  C4'   A    11      36.856  24.738  78.374  1.00  0.00           C  
ATOM    324  H4'   A    11      37.134  23.696  78.213  1.00  0.00           H  
ATOM    325  O4'   A    11      35.929  24.926  77.341  1.00  0.00           O  
ATOM    326  C1'   A    11      36.633  25.501  76.290  1.00  0.00           C  
ATOM    327  H1'   A    11      36.471  24.823  75.452  1.00  0.00           H  
ATOM    328  N9    A    11      36.162  26.893  76.021  1.00  0.00           N  
ATOM    329  C8    A    11      35.572  27.850  76.844  1.00  0.00           C  
ATOM    330  H8    A    11      35.343  27.639  77.878  1.00  0.00           H  
ATOM    331  N7    A    11      35.026  28.866  76.266  1.00  0.00           N  
ATOM    332  C5    A    11      35.460  28.655  74.905  1.00  0.00           C  
ATOM    333  C6    A    11      35.544  29.498  73.717  1.00  0.00           C  
ATOM    334  N6    A    11      34.850  30.636  73.653  1.00  0.00           N  
ATOM    335  H61   A    11      34.856  31.158  72.789  1.00  0.00           H  
ATOM    336  H62   A    11      34.388  30.984  74.482  1.00  0.00           H  
ATOM    337  N1    A    11      36.118  29.124  72.573  1.00  0.00           N  
ATOM    338  C2    A    11      36.804  27.968  72.612  1.00  0.00           C  
ATOM    339  H2    A    11      37.282  27.700  71.682  1.00  0.00           H  
ATOM    340  N3    A    11      36.877  27.079  73.656  1.00  0.00           N  
ATOM    341  C4    A    11      36.215  27.537  74.755  1.00  0.00           C  
ATOM    342  C3'   A    11      38.018  25.659  78.126  1.00  0.00           C  
ATOM    343  H3'   A    11      37.711  26.665  78.412  1.00  0.00           H  
ATOM    344  C2'   A    11      38.165  25.532  76.618  1.00  0.00           C  
ATOM    345  H2'   A    11      38.626  26.374  76.102  1.00  0.00           H  
ATOM    346  O2'   A    11      38.777  24.313  76.171  1.00  0.00           O  
ATOM    347 HO2'   A    11      39.698  24.425  76.418  1.00  0.00           H  
ATOM    348  O3'   A    11      39.099  25.191  78.789  1.00  0.00           O  
ATOM    349  P     A    12      40.199  26.251  79.332  1.00  0.00           P  
ATOM    350  OP1   A    12      41.226  25.448  80.110  1.00  0.00           O  
ATOM    351  OP2   A    12      39.493  27.415  79.942  1.00  0.00           O  
ATOM    352  O5'   A    12      40.884  26.777  77.977  1.00  0.00           O  
ATOM    353  C5'   A    12      41.951  26.150  77.346  1.00  0.00           C  
ATOM    354  H5'   A    12      42.868  26.238  77.928  1.00  0.00           H  
ATOM    355 H5''   A    12      41.612  25.115  77.301  1.00  0.00           H  
ATOM    356  C4'   A    12      42.170  26.494  75.925  1.00  0.00           C  
ATOM    357  H4'   A    12      42.821  25.744  75.476  1.00  0.00           H  
ATOM    358  O4'   A    12      41.052  26.328  75.171  1.00  0.00           O  
ATOM    359  C1'   A    12      41.156  27.356  74.098  1.00  0.00           C  
ATOM    360  H1'   A    12      40.834  26.892  73.166  1.00  0.00           H  
ATOM    361  N9    A    12      40.110  28.434  74.281  1.00  0.00           N  
ATOM    362  C8    A    12      39.429  28.660  75.464  1.00  0.00           C  
ATOM    363  H8    A    12      39.527  28.117  76.393  1.00  0.00           H  
ATOM    364  N7    A    12      38.727  29.746  75.486  1.00  0.00           N  
ATOM    365  C5    A    12      38.903  30.225  74.187  1.00  0.00           C  
ATOM    366  C6    A    12      38.550  31.452  73.522  1.00  0.00           C  
ATOM    367  N6    A    12      37.782  32.392  73.989  1.00  0.00           N  
ATOM    368  H61   A    12      37.364  33.096  73.397  1.00  0.00           H  
ATOM    369  H62   A    12      37.401  32.205  74.905  1.00  0.00           H  
ATOM    370  N1    A    12      38.830  31.642  72.206  1.00  0.00           N  
ATOM    371  C2    A    12      39.578  30.725  71.583  1.00  0.00           C  
ATOM    372  H2    A    12      39.853  30.864  70.548  1.00  0.00           H  
ATOM    373  N3    A    12      40.050  29.601  72.124  1.00  0.00           N  
ATOM    374  C4    A    12      39.682  29.407  73.422  1.00  0.00           C  
ATOM    375  C3'   A    12      42.836  27.838  75.707  1.00  0.00           C  
ATOM    376  H3'   A    12      42.298  28.552  76.331  1.00  0.00           H  
ATOM    377  C2'   A    12      42.516  28.047  74.283  1.00  0.00           C  
ATOM    378  H2'   A    12      42.430  29.105  74.037  1.00  0.00           H  
ATOM    379  O2'   A    12      43.389  27.430  73.488  1.00  0.00           O  
ATOM    380 HO2'   A    12      43.870  26.811  74.041  1.00  0.00           H  
ATOM    381  O3'   A    12      44.172  27.702  75.968  1.00  0.00           O  
ATOM    382  P     G    13      45.209  28.903  76.135  1.00  0.00           P  
ATOM    383  OP1   G    13      46.611  28.446  76.359  1.00  0.00           O  
ATOM    384  OP2   G    13      44.564  29.866  77.107  1.00  0.00           O  
ATOM    385  O5'   G    13      45.199  29.671  74.733  1.00  0.00           O  
ATOM    386  C5'   G    13      45.932  29.208  73.595  1.00  0.00           C  
ATOM    387  H5'   G    13      46.976  29.486  73.737  1.00  0.00           H  
ATOM    388 H5''   G    13      45.839  28.132  73.448  1.00  0.00           H  
ATOM    389  C4'   G    13      45.403  29.886  72.353  1.00  0.00           C  
ATOM    390  H4'   G    13      45.752  29.261  71.531  1.00  0.00           H  
ATOM    391  O4'   G    13      44.044  29.886  72.403  1.00  0.00           O  
ATOM    392  C1'   G    13      43.582  31.108  71.769  1.00  0.00           C  
ATOM    393  H1'   G    13      42.950  30.807  70.933  1.00  0.00           H  
ATOM    394  N9    G    13      42.969  32.014  72.710  1.00  0.00           N  
ATOM    395  C8    G    13      42.762  31.832  74.056  1.00  0.00           C  
ATOM    396  H8    G    13      43.252  31.077  74.653  1.00  0.00           H  
ATOM    397  N7    G    13      41.937  32.664  74.615  1.00  0.00           N  
ATOM    398  C5    G    13      41.532  33.473  73.554  1.00  0.00           C  
ATOM    399  C6    G    13      40.525  34.500  73.488  1.00  0.00           C  
ATOM    400  O6    G    13      39.970  35.090  74.399  1.00  0.00           O  
ATOM    401  N1    G    13      40.237  34.875  72.197  1.00  0.00           N  
ATOM    402  H1    G    13      39.550  35.591  72.006  1.00  0.00           H  
ATOM    403  C2    G    13      40.953  34.438  71.146  1.00  0.00           C  
ATOM    404  N2    G    13      40.472  34.753  69.991  1.00  0.00           N  
ATOM    405  H21   G    13      39.641  35.319  69.901  1.00  0.00           H  
ATOM    406  H22   G    13      40.657  34.233  69.145  1.00  0.00           H  
ATOM    407  N3    G    13      41.841  33.509  71.158  1.00  0.00           N  
ATOM    408  C4    G    13      42.108  33.064  72.377  1.00  0.00           C  
ATOM    409  C3'   G    13      45.999  31.259  72.153  1.00  0.00           C  
ATOM    410  H3'   G    13      46.042  31.741  73.130  1.00  0.00           H  
ATOM    411  C2'   G    13      44.890  31.754  71.256  1.00  0.00           C  
ATOM    412  H2'   G    13      44.858  32.843  71.297  1.00  0.00           H  
ATOM    413  O2'   G    13      45.059  31.359  69.917  1.00  0.00           O  
ATOM    414 HO2'   G    13      45.954  31.590  69.656  1.00  0.00           H  
ATOM    415  O3'   G    13      47.271  31.194  71.602  1.00  0.00           O  
ATOM    416  P     U    14      48.539  31.823  72.368  1.00  0.00           P  
ATOM    417  OP1   U    14      49.676  31.792  71.439  1.00  0.00           O  
ATOM    418  OP2   U    14      48.686  31.310  73.764  1.00  0.00           O  
ATOM    419  O5'   U    14      48.158  33.383  72.499  1.00  0.00           O  
ATOM    420  C5'   U    14      48.086  34.183  71.267  1.00  0.00           C  
ATOM    421  H5'   U    14      49.081  34.440  70.904  1.00  0.00           H  
ATOM    422 H5''   U    14      47.530  33.506  70.619  1.00  0.00           H  
ATOM    423  C4'   U    14      47.168  35.401  71.517  1.00  0.00           C  
ATOM    424  H4'   U    14      47.059  36.089  70.680  1.00  0.00           H  
ATOM    425  O4'   U    14      45.843  35.025  71.876  1.00  0.00           O  
ATOM    426  C1'   U    14      45.253  36.071  72.516  1.00  0.00           C  
ATOM    427  H1'   U    14      44.457  36.486  71.897  1.00  0.00           H  
ATOM    428  N1    U    14      44.662  35.522  73.783  1.00  0.00           N  
ATOM    429  C6    U    14      45.403  34.677  74.608  1.00  0.00           C  
ATOM    430  H6    U    14      46.274  34.176  74.212  1.00  0.00           H  
ATOM    431  C5    U    14      44.987  34.392  75.844  1.00  0.00           C  
ATOM    432  H5    U    14      45.586  33.846  76.559  1.00  0.00           H  
ATOM    433  C4    U    14      43.722  34.941  76.288  1.00  0.00           C  
ATOM    434  O4    U    14      43.207  34.726  77.430  1.00  0.00           O  
ATOM    435  N3    U    14      43.073  35.777  75.452  1.00  0.00           N  
ATOM    436  H3    U    14      42.176  36.126  75.758  1.00  0.00           H  
ATOM    437  C2    U    14      43.479  36.143  74.194  1.00  0.00           C  
ATOM    438  O2    U    14      42.919  37.044  73.599  1.00  0.00           O  
ATOM    439  C3'   U    14      47.619  36.284  72.718  1.00  0.00           C  
ATOM    440  H3'   U    14      47.733  35.658  73.603  1.00  0.00           H  
ATOM    441  C2'   U    14      46.339  37.142  72.791  1.00  0.00           C  
ATOM    442  H2'   U    14      46.151  37.590  73.768  1.00  0.00           H  
ATOM    443  O2'   U    14      46.269  38.097  71.837  1.00  0.00           O  
ATOM    444 HO2'   U    14      46.949  38.755  71.997  1.00  0.00           H  
ATOM    445  O3'   U    14      48.856  36.957  72.503  1.00  0.00           O  
ATOM    446  P     G    15      49.433  38.002  73.521  1.00  0.00           P  
ATOM    447  OP1   G    15      50.967  38.082  73.414  1.00  0.00           O  
ATOM    448  OP2   G    15      48.794  37.680  74.820  1.00  0.00           O  
ATOM    449  O5'   G    15      48.733  39.337  73.035  1.00  0.00           O  
ATOM    450  C5'   G    15      49.129  39.911  71.750  1.00  0.00           C  
ATOM    451  H5'   G    15      50.218  39.967  71.775  1.00  0.00           H  
ATOM    452 H5''   G    15      48.886  39.241  70.926  1.00  0.00           H  
ATOM    453  C4'   G    15      48.490  41.289  71.484  1.00  0.00           C  
ATOM    454  H4'   G    15      48.678  41.672  70.481  1.00  0.00           H  
ATOM    455  O4'   G    15      47.062  41.253  71.604  1.00  0.00           O  
ATOM    456  C1'   G    15      46.659  42.424  72.286  1.00  0.00           C  
ATOM    457  H1'   G    15      45.936  42.918  71.638  1.00  0.00           H  
ATOM    458  N9    G    15      45.960  42.169  73.498  1.00  0.00           N  
ATOM    459  C8    G    15      46.142  41.107  74.354  1.00  0.00           C  
ATOM    460  H8    G    15      46.958  40.434  74.135  1.00  0.00           H  
ATOM    461  N7    G    15      45.363  41.096  75.377  1.00  0.00           N  
ATOM    462  C5    G    15      44.539  42.213  75.170  1.00  0.00           C  
ATOM    463  C6    G    15      43.371  42.744  75.897  1.00  0.00           C  
ATOM    464  O6    G    15      42.854  42.229  76.928  1.00  0.00           O  
ATOM    465  N1    G    15      42.805  43.842  75.247  1.00  0.00           N  
ATOM    466  H1    G    15      42.100  44.321  75.788  1.00  0.00           H  
ATOM    467  C2    G    15      43.357  44.461  74.190  1.00  0.00           C  
ATOM    468  N2    G    15      42.836  45.651  73.870  1.00  0.00           N  
ATOM    469  H21   G    15      42.060  45.996  74.418  1.00  0.00           H  
ATOM    470  H22   G    15      43.185  46.167  73.076  1.00  0.00           H  
ATOM    471  N3    G    15      44.363  44.020  73.442  1.00  0.00           N  
ATOM    472  C4    G    15      44.865  42.868  74.031  1.00  0.00           C  
ATOM    473  C3'   G    15      49.049  42.325  72.493  1.00  0.00           C  
ATOM    474  H3'   G    15      49.162  41.910  73.494  1.00  0.00           H  
ATOM    475  C2'   G    15      47.903  43.297  72.506  1.00  0.00           C  
ATOM    476  H2'   G    15      47.821  43.725  73.505  1.00  0.00           H  
ATOM    477  O2'   G    15      48.094  44.322  71.583  1.00  0.00           O  
ATOM    478 HO2'   G    15      48.907  44.755  71.854  1.00  0.00           H  
ATOM    479  O3'   G    15      50.334  42.751  71.983  1.00  0.00           O  
ATOM    480  P     C    16      51.542  43.183  72.972  1.00  0.00           P  
ATOM    481  OP1   C    16      52.733  43.339  72.157  1.00  0.00           O  
ATOM    482  OP2   C    16      51.568  42.211  74.052  1.00  0.00           O  
ATOM    483  O5'   C    16      50.937  44.560  73.460  1.00  0.00           O  
ATOM    484  C5'   C    16      51.017  45.718  72.550  1.00  0.00           C  
ATOM    485  H5'   C    16      52.062  46.027  72.560  1.00  0.00           H  
ATOM    486 H5''   C    16      50.781  45.492  71.510  1.00  0.00           H  
ATOM    487  C4'   C    16      50.396  46.950  73.138  1.00  0.00           C  
ATOM    488  H4'   C    16      50.523  47.804  72.472  1.00  0.00           H  
ATOM    489  O4'   C    16      48.967  46.734  73.136  1.00  0.00           O  
ATOM    490  C1'   C    16      48.366  47.602  74.178  1.00  0.00           C  
ATOM    491  H1'   C    16      47.744  48.334  73.663  1.00  0.00           H  
ATOM    492  N1    C    16      47.489  46.879  75.104  1.00  0.00           N  
ATOM    493  C6    C    16      47.792  45.599  75.420  1.00  0.00           C  
ATOM    494  H6    C    16      48.724  45.206  75.041  1.00  0.00           H  
ATOM    495  C5    C    16      46.964  44.932  76.299  1.00  0.00           C  
ATOM    496  H5    C    16      47.165  43.943  76.684  1.00  0.00           H  
ATOM    497  C4    C    16      45.740  45.605  76.675  1.00  0.00           C  
ATOM    498  N4    C    16      44.972  45.127  77.647  1.00  0.00           N  
ATOM    499  H41   C    16      45.247  44.296  78.152  1.00  0.00           H  
ATOM    500  H42   C    16      44.301  45.811  77.965  1.00  0.00           H  
ATOM    501  N3    C    16      45.431  46.856  76.262  1.00  0.00           N  
ATOM    502  C2    C    16      46.268  47.528  75.532  1.00  0.00           C  
ATOM    503  O2    C    16      46.100  48.717  75.238  1.00  0.00           O  
ATOM    504  C3'   C    16      50.702  47.306  74.567  1.00  0.00           C  
ATOM    505  H3'   C    16      50.549  46.434  75.203  1.00  0.00           H  
ATOM    506  C2'   C    16      49.593  48.349  74.895  1.00  0.00           C  
ATOM    507  H2'   C    16      49.502  48.301  75.980  1.00  0.00           H  
ATOM    508  O2'   C    16      49.789  49.638  74.306  1.00  0.00           O  
ATOM    509 HO2'   C    16      50.678  49.930  74.524  1.00  0.00           H  
ATOM    510  O3'   C    16      52.062  47.698  74.799  1.00  0.00           O  
ATOM    511  P     A    17      52.668  47.827  76.314  1.00  0.00           P  
ATOM    512  OP1   A    17      51.557  48.385  77.164  1.00  0.00           O  
ATOM    513  OP2   A    17      53.920  48.583  76.171  1.00  0.00           O  
ATOM    514  O5'   A    17      53.029  46.380  76.824  1.00  0.00           O  
ATOM    515  C5'   A    17      53.836  45.489  76.036  1.00  0.00           C  
ATOM    516  H5'   A    17      53.193  44.824  75.459  1.00  0.00           H  
ATOM    517 H5''   A    17      54.378  46.032  75.261  1.00  0.00           H  
ATOM    518  C4'   A    17      54.794  44.714  76.971  1.00  0.00           C  
ATOM    519  H4'   A    17      55.375  44.076  76.305  1.00  0.00           H  
ATOM    520  O4'   A    17      55.719  45.573  77.602  1.00  0.00           O  
ATOM    521  C1'   A    17      55.911  45.271  79.008  1.00  0.00           C  
ATOM    522  H1'   A    17      56.997  45.321  79.085  1.00  0.00           H  
ATOM    523  N9    A    17      55.133  46.245  79.846  1.00  0.00           N  
ATOM    524  C8    A    17      54.376  47.316  79.638  1.00  0.00           C  
ATOM    525  H8    A    17      54.300  47.723  78.641  1.00  0.00           H  
ATOM    526  N7    A    17      53.907  47.949  80.732  1.00  0.00           N  
ATOM    527  C5    A    17      54.456  47.181  81.742  1.00  0.00           C  
ATOM    528  C6    A    17      54.391  47.080  83.122  1.00  0.00           C  
ATOM    529  N6    A    17      53.684  47.872  83.872  1.00  0.00           N  
ATOM    530  H61   A    17      53.191  48.642  83.443  1.00  0.00           H  
ATOM    531  H62   A    17      53.462  47.689  84.840  1.00  0.00           H  
ATOM    532  N1    A    17      54.986  46.116  83.835  1.00  0.00           N  
ATOM    533  C2    A    17      55.752  45.252  83.170  1.00  0.00           C  
ATOM    534  H2    A    17      56.275  44.440  83.654  1.00  0.00           H  
ATOM    535  N3    A    17      55.889  45.168  81.869  1.00  0.00           N  
ATOM    536  C4    A    17      55.186  46.152  81.203  1.00  0.00           C  
ATOM    537  C3'   A    17      54.125  43.845  78.122  1.00  0.00           C  
ATOM    538  H3'   A    17      53.139  44.210  78.411  1.00  0.00           H  
ATOM    539  C2'   A    17      55.225  43.944  79.193  1.00  0.00           C  
ATOM    540  H2'   A    17      54.869  43.745  80.204  1.00  0.00           H  
ATOM    541  O2'   A    17      56.343  43.031  78.868  1.00  0.00           O  
ATOM    542 HO2'   A    17      55.984  42.379  78.261  1.00  0.00           H  
ATOM    543  O3'   A    17      54.077  42.546  77.719  1.00  0.00           O  
ATOM    544  P     G    18      53.270  41.414  78.434  1.00  0.00           P  
ATOM    545  OP1   G    18      53.845  40.110  78.236  1.00  0.00           O  
ATOM    546  OP2   G    18      51.779  41.621  78.101  1.00  0.00           O  
ATOM    547  O5'   G    18      53.315  41.712  79.955  1.00  0.00           O  
ATOM    548  C5'   G    18      54.050  40.962  80.994  1.00  0.00           C  
ATOM    549  H5'   G    18      53.858  39.889  81.001  1.00  0.00           H  
ATOM    550 H5''   G    18      55.094  41.243  80.850  1.00  0.00           H  
ATOM    551  C4'   G    18      53.678  41.376  82.432  1.00  0.00           C  
ATOM    552  H4'   G    18      54.244  40.785  83.153  1.00  0.00           H  
ATOM    553  O4'   G    18      53.850  42.796  82.577  1.00  0.00           O  
ATOM    554  C1'   G    18      52.734  43.392  83.186  1.00  0.00           C  
ATOM    555  H1'   G    18      53.081  43.922  84.073  1.00  0.00           H  
ATOM    556  N9    G    18      52.021  44.386  82.322  1.00  0.00           N  
ATOM    557  C8    G    18      52.019  44.576  80.945  1.00  0.00           C  
ATOM    558  H8    G    18      52.582  43.895  80.325  1.00  0.00           H  
ATOM    559  N7    G    18      51.324  45.640  80.546  1.00  0.00           N  
ATOM    560  C5    G    18      50.857  46.208  81.737  1.00  0.00           C  
ATOM    561  C6    G    18      50.068  47.341  82.006  1.00  0.00           C  
ATOM    562  O6    G    18      49.616  48.163  81.233  1.00  0.00           O  
ATOM    563  N1    G    18      49.884  47.508  83.371  1.00  0.00           N  
ATOM    564  H1    G    18      49.415  48.345  83.686  1.00  0.00           H  
ATOM    565  C2    G    18      50.321  46.639  84.339  1.00  0.00           C  
ATOM    566  N2    G    18      50.072  46.952  85.591  1.00  0.00           N  
ATOM    567  H21   G    18      50.384  46.256  86.253  1.00  0.00           H  
ATOM    568  H22   G    18      49.381  47.636  85.864  1.00  0.00           H  
ATOM    569  N3    G    18      51.065  45.580  84.127  1.00  0.00           N  
ATOM    570  C4    G    18      51.302  45.448  82.770  1.00  0.00           C  
ATOM    571  C3'   G    18      52.164  41.130  82.681  1.00  0.00           C  
ATOM    572  H3'   G    18      51.537  41.235  81.795  1.00  0.00           H  
ATOM    573  C2'   G    18      51.914  42.196  83.725  1.00  0.00           C  
ATOM    574  H2'   G    18      50.865  42.440  83.895  1.00  0.00           H  
ATOM    575  O2'   G    18      52.512  41.842  84.960  1.00  0.00           O  
ATOM    576 HO2'   G    18      52.259  42.581  85.519  1.00  0.00           H  
ATOM    577  O3'   G    18      51.961  39.784  83.159  1.00  0.00           O  
ATOM    578  P     C    19      50.537  38.994  83.195  1.00  0.00           P  
ATOM    579  OP1   C    19      50.760  37.886  84.048  1.00  0.00           O  
ATOM    580  OP2   C    19      50.079  38.767  81.769  1.00  0.00           O  
ATOM    581  O5'   C    19      49.568  40.070  83.913  1.00  0.00           O  
ATOM    582  C5'   C    19      49.465  40.121  85.319  1.00  0.00           C  
ATOM    583  H5'   C    19      48.930  39.208  85.581  1.00  0.00           H  
ATOM    584 H5''   C    19      50.389  40.087  85.897  1.00  0.00           H  
ATOM    585  C4'   C    19      48.578  41.284  85.753  1.00  0.00           C  
ATOM    586  H4'   C    19      48.521  41.320  86.841  1.00  0.00           H  
ATOM    587  O4'   C    19      48.972  42.549  85.281  1.00  0.00           O  
ATOM    588  C1'   C    19      47.841  43.387  85.130  1.00  0.00           C  
ATOM    589  H1'   C    19      47.959  44.272  85.756  1.00  0.00           H  
ATOM    590  N1    C    19      47.714  43.892  83.797  1.00  0.00           N  
ATOM    591  C6    C    19      48.260  43.373  82.630  1.00  0.00           C  
ATOM    592  H6    C    19      48.874  42.485  82.637  1.00  0.00           H  
ATOM    593  C5    C    19      48.167  44.003  81.505  1.00  0.00           C  
ATOM    594  H5    C    19      48.553  43.494  80.634  1.00  0.00           H  
ATOM    595  C4    C    19      47.440  45.225  81.454  1.00  0.00           C  
ATOM    596  N4    C    19      47.267  45.776  80.344  1.00  0.00           N  
ATOM    597  H41   C    19      47.560  45.238  79.541  1.00  0.00           H  
ATOM    598  H42   C    19      46.729  46.628  80.414  1.00  0.00           H  
ATOM    599  N3    C    19      46.889  45.816  82.483  1.00  0.00           N  
ATOM    600  C2    C    19      47.010  45.195  83.665  1.00  0.00           C  
ATOM    601  O2    C    19      46.541  45.792  84.657  1.00  0.00           O  
ATOM    602  C3'   C    19      47.130  41.113  85.193  1.00  0.00           C  
ATOM    603  H3'   C    19      47.247  40.936  84.123  1.00  0.00           H  
ATOM    604  C2'   C    19      46.585  42.610  85.431  1.00  0.00           C  
ATOM    605  H2'   C    19      45.840  42.827  84.666  1.00  0.00           H  
ATOM    606  O2'   C    19      46.272  42.938  86.755  1.00  0.00           O  
ATOM    607 HO2'   C    19      45.455  43.437  86.683  1.00  0.00           H  
ATOM    608  O3'   C    19      46.385  40.054  85.860  1.00  0.00           O  
ATOM    609  P     C    20      45.053  39.395  85.246  1.00  0.00           P  
ATOM    610  OP1   C    20      44.750  38.242  86.170  1.00  0.00           O  
ATOM    611  OP2   C    20      45.225  39.104  83.788  1.00  0.00           O  
ATOM    612  O5'   C    20      43.998  40.496  85.529  1.00  0.00           O  
ATOM    613  C5'   C    20      43.471  40.781  86.783  1.00  0.00           C  
ATOM    614  H5'   C    20      42.660  40.079  86.978  1.00  0.00           H  
ATOM    615 H5''   C    20      44.222  40.819  87.572  1.00  0.00           H  
ATOM    616  C4'   C    20      42.689  42.063  86.641  1.00  0.00           C  
ATOM    617  H4'   C    20      42.347  42.351  87.635  1.00  0.00           H  
ATOM    618  O4'   C    20      43.498  43.179  86.221  1.00  0.00           O  
ATOM    619  C1'   C    20      42.480  44.019  85.569  1.00  0.00           C  
ATOM    620  H1'   C    20      42.426  45.028  85.978  1.00  0.00           H  
ATOM    621  N1    C    20      42.896  44.213  84.189  1.00  0.00           N  
ATOM    622  C6    C    20      43.632  43.225  83.542  1.00  0.00           C  
ATOM    623  H6    C    20      43.884  42.276  83.990  1.00  0.00           H  
ATOM    624  C5    C    20      44.059  43.380  82.281  1.00  0.00           C  
ATOM    625  H5    C    20      44.636  42.627  81.765  1.00  0.00           H  
ATOM    626  C4    C    20      43.766  44.701  81.749  1.00  0.00           C  
ATOM    627  N4    C    20      44.276  44.873  80.539  1.00  0.00           N  
ATOM    628  H41   C    20      44.276  45.803  80.145  1.00  0.00           H  
ATOM    629  H42   C    20      44.925  44.188  80.179  1.00  0.00           H  
ATOM    630  N3    C    20      42.994  45.625  82.289  1.00  0.00           N  
ATOM    631  C2    C    20      42.522  45.405  83.527  1.00  0.00           C  
ATOM    632  O2    C    20      41.831  46.271  84.013  1.00  0.00           O  
ATOM    633  C3'   C    20      41.451  41.957  85.682  1.00  0.00           C  
ATOM    634  H3'   C    20      41.794  41.591  84.715  1.00  0.00           H  
ATOM    635  C2'   C    20      41.157  43.400  85.583  1.00  0.00           C  
ATOM    636  H2'   C    20      40.661  43.673  84.651  1.00  0.00           H  
ATOM    637  O2'   C    20      40.550  43.961  86.759  1.00  0.00           O  
ATOM    638 HO2'   C    20      39.813  44.482  86.431  1.00  0.00           H  
ATOM    639  O3'   C    20      40.384  41.109  86.104  1.00  0.00           O  
ATOM    640  P     C    21      39.444  40.535  85.075  1.00  0.00           P  
ATOM    641  OP1   C    21      38.367  39.747  85.794  1.00  0.00           O  
ATOM    642  OP2   C    21      40.232  39.824  83.995  1.00  0.00           O  
ATOM    643  O5'   C    21      38.766  41.758  84.367  1.00  0.00           O  
ATOM    644  C5'   C    21      37.744  42.526  85.039  1.00  0.00           C  
ATOM    645  H5'   C    21      36.864  41.975  85.369  1.00  0.00           H  
ATOM    646 H5''   C    21      38.100  43.021  85.942  1.00  0.00           H  
ATOM    647  C4'   C    21      37.284  43.648  84.110  1.00  0.00           C  
ATOM    648  H4'   C    21      36.707  44.356  84.705  1.00  0.00           H  
ATOM    649  O4'   C    21      38.461  44.361  83.652  1.00  0.00           O  
ATOM    650  C1'   C    21      38.186  45.103  82.467  1.00  0.00           C  
ATOM    651  H1'   C    21      38.245  46.161  82.725  1.00  0.00           H  
ATOM    652  N1    C    21      39.090  44.807  81.342  1.00  0.00           N  
ATOM    653  C6    C    21      39.916  43.715  81.352  1.00  0.00           C  
ATOM    654  H6    C    21      39.931  43.036  82.191  1.00  0.00           H  
ATOM    655  C5    C    21      40.778  43.498  80.340  1.00  0.00           C  
ATOM    656  H5    C    21      41.482  42.679  80.339  1.00  0.00           H  
ATOM    657  C4    C    21      40.711  44.475  79.233  1.00  0.00           C  
ATOM    658  N4    C    21      41.228  44.266  78.071  1.00  0.00           N  
ATOM    659  H41   C    21      41.841  43.468  77.980  1.00  0.00           H  
ATOM    660  H42   C    21      41.106  45.013  77.402  1.00  0.00           H  
ATOM    661  N3    C    21      39.921  45.541  79.195  1.00  0.00           N  
ATOM    662  C2    C    21      39.101  45.723  80.274  1.00  0.00           C  
ATOM    663  O2    C    21      38.390  46.704  80.193  1.00  0.00           O  
ATOM    664  C3'   C    21      36.504  43.388  82.825  1.00  0.00           C  
ATOM    665  H3'   C    21      36.958  42.558  82.283  1.00  0.00           H  
ATOM    666  C2'   C    21      36.713  44.752  82.167  1.00  0.00           C  
ATOM    667  H2'   C    21      36.647  44.666  81.083  1.00  0.00           H  
ATOM    668  O2'   C    21      35.842  45.681  82.829  1.00  0.00           O  
ATOM    669 HO2'   C    21      35.016  45.228  83.017  1.00  0.00           H  
ATOM    670  O3'   C    21      35.130  43.053  83.001  1.00  0.00           O  
ATOM    671  P     G    22      34.406  42.169  81.929  1.00  0.00           P  
ATOM    672  OP1   G    22      33.010  41.949  82.425  1.00  0.00           O  
ATOM    673  OP2   G    22      35.249  41.023  81.531  1.00  0.00           O  
ATOM    674  O5'   G    22      34.333  43.095  80.537  1.00  0.00           O  
ATOM    675  C5'   G    22      33.487  44.226  80.340  1.00  0.00           C  
ATOM    676  H5'   G    22      32.444  43.911  80.311  1.00  0.00           H  
ATOM    677 H5''   G    22      33.622  44.881  81.201  1.00  0.00           H  
ATOM    678  C4'   G    22      33.891  44.994  79.080  1.00  0.00           C  
ATOM    679  H4'   G    22      33.306  45.906  78.960  1.00  0.00           H  
ATOM    680  O4'   G    22      35.309  45.384  79.212  1.00  0.00           O  
ATOM    681  C1'   G    22      35.932  45.381  77.912  1.00  0.00           C  
ATOM    682  H1'   G    22      36.331  46.352  77.622  1.00  0.00           H  
ATOM    683  N9    G    22      36.868  44.273  77.759  1.00  0.00           N  
ATOM    684  C8    G    22      37.036  43.236  78.653  1.00  0.00           C  
ATOM    685  H8    G    22      36.474  43.221  79.576  1.00  0.00           H  
ATOM    686  N7    G    22      37.957  42.376  78.357  1.00  0.00           N  
ATOM    687  C5    G    22      38.356  42.866  77.041  1.00  0.00           C  
ATOM    688  C6    G    22      39.371  42.367  76.179  1.00  0.00           C  
ATOM    689  O6    G    22      40.036  41.354  76.294  1.00  0.00           O  
ATOM    690  N1    G    22      39.600  43.106  75.057  1.00  0.00           N  
ATOM    691  H1    G    22      40.322  42.825  74.409  1.00  0.00           H  
ATOM    692  C2    G    22      38.790  44.142  74.722  1.00  0.00           C  
ATOM    693  N2    G    22      38.954  44.583  73.501  1.00  0.00           N  
ATOM    694  H21   G    22      39.631  44.186  72.864  1.00  0.00           H  
ATOM    695  H22   G    22      38.514  45.456  73.246  1.00  0.00           H  
ATOM    696  N3    G    22      37.941  44.790  75.555  1.00  0.00           N  
ATOM    697  C4    G    22      37.784  44.061  76.750  1.00  0.00           C  
ATOM    698  C3'   G    22      33.834  44.244  77.768  1.00  0.00           C  
ATOM    699  H3'   G    22      34.289  43.258  77.862  1.00  0.00           H  
ATOM    700  C2'   G    22      34.713  45.135  76.903  1.00  0.00           C  
ATOM    701  H2'   G    22      35.030  44.671  75.969  1.00  0.00           H  
ATOM    702  O2'   G    22      34.114  46.385  76.626  1.00  0.00           O  
ATOM    703 HO2'   G    22      33.178  46.283  76.813  1.00  0.00           H  
ATOM    704  O3'   G    22      32.596  44.322  77.185  1.00  0.00           O  
ATOM    705  P     U    23      32.174  43.237  76.140  1.00  0.00           P  
ATOM    706  OP1   U    23      30.772  43.487  75.753  1.00  0.00           O  
ATOM    707  OP2   U    23      32.423  41.971  76.722  1.00  0.00           O  
ATOM    708  O5'   U    23      33.121  43.412  74.903  1.00  0.00           O  
ATOM    709  C5'   U    23      32.889  44.370  73.994  1.00  0.00           C  
ATOM    710  H5'   U    23      31.874  44.248  73.617  1.00  0.00           H  
ATOM    711 H5''   U    23      32.969  45.331  74.502  1.00  0.00           H  
ATOM    712  C4'   U    23      33.862  44.245  72.769  1.00  0.00           C  
ATOM    713  H4'   U    23      33.684  45.045  72.050  1.00  0.00           H  
ATOM    714  O4'   U    23      35.216  44.169  73.248  1.00  0.00           O  
ATOM    715  C1'   U    23      36.014  43.532  72.174  1.00  0.00           C  
ATOM    716  H1'   U    23      36.766  44.175  71.716  1.00  0.00           H  
ATOM    717  N1    U    23      36.734  42.367  72.814  1.00  0.00           N  
ATOM    718  C6    U    23      36.262  41.707  73.937  1.00  0.00           C  
ATOM    719  H6    U    23      35.431  42.115  74.493  1.00  0.00           H  
ATOM    720  C5    U    23      36.906  40.657  74.467  1.00  0.00           C  
ATOM    721  H5    U    23      36.547  40.121  75.333  1.00  0.00           H  
ATOM    722  C4    U    23      38.135  40.203  73.892  1.00  0.00           C  
ATOM    723  O4    U    23      38.892  39.321  74.389  1.00  0.00           O  
ATOM    724  N3    U    23      38.505  40.821  72.681  1.00  0.00           N  
ATOM    725  H3    U    23      39.416  40.709  72.260  1.00  0.00           H  
ATOM    726  C2    U    23      37.839  41.896  72.104  1.00  0.00           C  
ATOM    727  O2    U    23      38.275  42.399  71.021  1.00  0.00           O  
ATOM    728  C3'   U    23      33.776  42.966  71.994  1.00  0.00           C  
ATOM    729  H3'   U    23      33.880  42.090  72.634  1.00  0.00           H  
ATOM    730  C2'   U    23      35.065  43.062  71.124  1.00  0.00           C  
ATOM    731  H2'   U    23      35.277  42.096  70.664  1.00  0.00           H  
ATOM    732  O2'   U    23      35.003  43.987  70.013  1.00  0.00           O  
ATOM    733 HO2'   U    23      35.826  43.932  69.523  1.00  0.00           H  
ATOM    734  O3'   U    23      32.595  42.929  71.179  1.00  0.00           O  
ATOM    735  P     C    24      31.927  41.587  70.795  1.00  0.00           P  
ATOM    736  OP1   C    24      30.902  41.825  69.835  1.00  0.00           O  
ATOM    737  OP2   C    24      31.562  40.833  72.058  1.00  0.00           O  
ATOM    738  O5'   C    24      33.113  40.797  70.026  1.00  0.00           O  
ATOM    739  C5'   C    24      33.522  41.175  68.746  1.00  0.00           C  
ATOM    740  H5'   C    24      32.814  40.936  67.953  1.00  0.00           H  
ATOM    741 H5''   C    24      33.734  42.244  68.751  1.00  0.00           H  
ATOM    742  C4'   C    24      34.896  40.448  68.306  1.00  0.00           C  
ATOM    743  H4'   C    24      35.353  41.034  67.509  1.00  0.00           H  
ATOM    744  O4'   C    24      35.853  40.221  69.346  1.00  0.00           O  
ATOM    745  C1'   C    24      36.591  39.045  69.089  1.00  0.00           C  
ATOM    746  H1'   C    24      37.633  39.218  68.822  1.00  0.00           H  
ATOM    747  N1    C    24      36.547  38.110  70.276  1.00  0.00           N  
ATOM    748  C6    C    24      35.824  38.439  71.470  1.00  0.00           C  
ATOM    749  H6    C    24      35.274  39.367  71.524  1.00  0.00           H  
ATOM    750  C5    C    24      36.086  37.799  72.630  1.00  0.00           C  
ATOM    751  H5    C    24      35.622  38.065  73.567  1.00  0.00           H  
ATOM    752  C4    C    24      37.019  36.767  72.612  1.00  0.00           C  
ATOM    753  N4    C    24      37.257  36.019  73.681  1.00  0.00           N  
ATOM    754  H41   C    24      37.994  35.341  73.549  1.00  0.00           H  
ATOM    755  H42   C    24      37.049  36.358  74.609  1.00  0.00           H  
ATOM    756  N3    C    24      37.703  36.375  71.561  1.00  0.00           N  
ATOM    757  C2    C    24      37.534  37.074  70.362  1.00  0.00           C  
ATOM    758  O2    C    24      38.250  36.738  69.443  1.00  0.00           O  
ATOM    759  C3'   C    24      34.591  39.054  67.899  1.00  0.00           C  
ATOM    760  H3'   C    24      33.939  38.469  68.549  1.00  0.00           H  
ATOM    761  C2'   C    24      35.982  38.354  67.903  1.00  0.00           C  
ATOM    762  H2'   C    24      35.821  37.288  68.061  1.00  0.00           H  
ATOM    763  O2'   C    24      36.909  38.561  66.902  1.00  0.00           O  
ATOM    764 HO2'   C    24      36.720  37.917  66.216  1.00  0.00           H  
ATOM    765  O3'   C    24      34.056  39.091  66.591  1.00  0.00           O  
ATOM    766  P     U    25      32.963  37.981  66.169  1.00  0.00           P  
ATOM    767  OP1   U    25      32.376  38.531  64.885  1.00  0.00           O  
ATOM    768  OP2   U    25      32.021  37.801  67.277  1.00  0.00           O  
ATOM    769  O5'   U    25      33.807  36.636  65.970  1.00  0.00           O  
ATOM    770  C5'   U    25      34.578  36.473  64.839  1.00  0.00           C  
ATOM    771  H5'   U    25      33.999  36.193  63.958  1.00  0.00           H  
ATOM    772 H5''   U    25      35.064  37.427  64.635  1.00  0.00           H  
ATOM    773  C4'   U    25      35.714  35.398  64.972  1.00  0.00           C  
ATOM    774  H4'   U    25      36.259  35.506  64.034  1.00  0.00           H  
ATOM    775  O4'   U    25      36.571  35.629  66.172  1.00  0.00           O  
ATOM    776  C1'   U    25      37.032  34.365  66.642  1.00  0.00           C  
ATOM    777  H1'   U    25      38.095  34.337  66.399  1.00  0.00           H  
ATOM    778  N1    U    25      36.743  34.127  68.036  1.00  0.00           N  
ATOM    779  C6    U    25      35.621  34.634  68.544  1.00  0.00           C  
ATOM    780  H6    U    25      34.978  35.303  67.990  1.00  0.00           H  
ATOM    781  C5    U    25      35.351  34.434  69.878  1.00  0.00           C  
ATOM    782  H5    U    25      34.482  34.873  70.347  1.00  0.00           H  
ATOM    783  C4    U    25      36.185  33.723  70.716  1.00  0.00           C  
ATOM    784  O4    U    25      36.034  33.454  71.916  1.00  0.00           O  
ATOM    785  N3    U    25      37.391  33.265  70.175  1.00  0.00           N  
ATOM    786  H3    U    25      38.139  32.969  70.784  1.00  0.00           H  
ATOM    787  C2    U    25      37.617  33.404  68.806  1.00  0.00           C  
ATOM    788  O2    U    25      38.641  32.895  68.303  1.00  0.00           O  
ATOM    789  C3'   U    25      35.147  33.962  65.066  1.00  0.00           C  
ATOM    790  H3'   U    25      34.280  33.949  65.727  1.00  0.00           H  
ATOM    791  C2'   U    25      36.323  33.313  65.704  1.00  0.00           C  
ATOM    792  H2'   U    25      35.983  32.609  66.463  1.00  0.00           H  
ATOM    793  O2'   U    25      37.350  32.836  64.857  1.00  0.00           O  
ATOM    794 HO2'   U    25      37.277  31.881  64.788  1.00  0.00           H  
ATOM    795  O3'   U    25      34.841  33.358  63.811  1.00  0.00           O  
ATOM    796  P     U    26      34.017  31.999  63.710  1.00  0.00           P  
ATOM    797  OP1   U    26      33.596  31.877  62.338  1.00  0.00           O  
ATOM    798  OP2   U    26      33.003  31.924  64.723  1.00  0.00           O  
ATOM    799  O5'   U    26      35.007  30.827  63.983  1.00  0.00           O  
ATOM    800  C5'   U    26      36.085  30.377  63.164  1.00  0.00           C  
ATOM    801  H5'   U    26      35.648  29.920  62.276  1.00  0.00           H  
ATOM    802 H5''   U    26      36.740  31.130  62.724  1.00  0.00           H  
ATOM    803  C4'   U    26      36.846  29.354  64.019  1.00  0.00           C  
ATOM    804  H4'   U    26      37.659  28.889  63.461  1.00  0.00           H  
ATOM    805  O4'   U    26      37.223  30.049  65.193  1.00  0.00           O  
ATOM    806  C1'   U    26      37.184  29.145  66.305  1.00  0.00           C  
ATOM    807  H1'   U    26      38.207  28.898  66.588  1.00  0.00           H  
ATOM    808  N1    U    26      36.245  29.563  67.455  1.00  0.00           N  
ATOM    809  C6    U    26      35.152  30.375  67.185  1.00  0.00           C  
ATOM    810  H6    U    26      34.886  30.692  66.188  1.00  0.00           H  
ATOM    811  C5    U    26      34.416  30.911  68.191  1.00  0.00           C  
ATOM    812  H5    U    26      33.584  31.516  67.862  1.00  0.00           H  
ATOM    813  C4    U    26      34.731  30.654  69.543  1.00  0.00           C  
ATOM    814  O4    U    26      34.187  31.108  70.529  1.00  0.00           O  
ATOM    815  N3    U    26      35.804  29.802  69.833  1.00  0.00           N  
ATOM    816  H3    U    26      35.934  29.610  70.817  1.00  0.00           H  
ATOM    817  C2    U    26      36.625  29.293  68.831  1.00  0.00           C  
ATOM    818  O2    U    26      37.531  28.536  69.151  1.00  0.00           O  
ATOM    819  C3'   U    26      35.886  28.299  64.572  1.00  0.00           C  
ATOM    820  H3'   U    26      35.045  28.804  65.046  1.00  0.00           H  
ATOM    821  C2'   U    26      36.687  27.788  65.775  1.00  0.00           C  
ATOM    822  H2'   U    26      36.022  27.303  66.489  1.00  0.00           H  
ATOM    823  O2'   U    26      37.831  26.948  65.601  1.00  0.00           O  
ATOM    824 HO2'   U    26      37.867  26.198  66.198  1.00  0.00           H  
ATOM    825  O3'   U    26      35.334  27.404  63.692  1.00  0.00           O  
ATOM    826  P     A    27      34.075  26.498  64.039  1.00  0.00           P  
ATOM    827  OP1   A    27      33.888  25.699  62.860  1.00  0.00           O  
ATOM    828  OP2   A    27      32.948  27.320  64.394  1.00  0.00           O  
ATOM    829  O5'   A    27      34.456  25.584  65.203  1.00  0.00           O  
ATOM    830  C5'   A    27      35.403  24.493  65.104  1.00  0.00           C  
ATOM    831  H5'   A    27      34.897  23.721  64.524  1.00  0.00           H  
ATOM    832 H5''   A    27      36.305  24.745  64.546  1.00  0.00           H  
ATOM    833  C4'   A    27      35.717  23.919  66.515  1.00  0.00           C  
ATOM    834  H4'   A    27      36.492  23.168  66.362  1.00  0.00           H  
ATOM    835  O4'   A    27      36.109  24.866  67.453  1.00  0.00           O  
ATOM    836  C1'   A    27      35.556  24.512  68.776  1.00  0.00           C  
ATOM    837  H1'   A    27      36.314  24.368  69.547  1.00  0.00           H  
ATOM    838  N9    A    27      34.641  25.530  69.325  1.00  0.00           N  
ATOM    839  C8    A    27      34.076  26.505  68.570  1.00  0.00           C  
ATOM    840  H8    A    27      33.993  26.388  67.500  1.00  0.00           H  
ATOM    841  N7    A    27      33.617  27.497  69.227  1.00  0.00           N  
ATOM    842  C5    A    27      33.774  27.085  70.547  1.00  0.00           C  
ATOM    843  C6    A    27      33.440  27.603  71.865  1.00  0.00           C  
ATOM    844  N6    A    27      32.810  28.721  72.116  1.00  0.00           N  
ATOM    845  H61   A    27      32.529  28.936  73.062  1.00  0.00           H  
ATOM    846  H62   A    27      32.556  29.342  71.361  1.00  0.00           H  
ATOM    847  N1    A    27      33.674  26.971  72.961  1.00  0.00           N  
ATOM    848  C2    A    27      34.272  25.741  72.876  1.00  0.00           C  
ATOM    849  H2    A    27      34.265  25.148  73.779  1.00  0.00           H  
ATOM    850  N3    A    27      34.593  25.108  71.748  1.00  0.00           N  
ATOM    851  C4    A    27      34.429  25.892  70.602  1.00  0.00           C  
ATOM    852  C3'   A    27      34.533  23.182  67.112  1.00  0.00           C  
ATOM    853  H3'   A    27      33.658  23.822  67.001  1.00  0.00           H  
ATOM    854  C2'   A    27      34.868  23.183  68.632  1.00  0.00           C  
ATOM    855  H2'   A    27      33.936  23.116  69.194  1.00  0.00           H  
ATOM    856  O2'   A    27      35.856  22.182  69.122  1.00  0.00           O  
ATOM    857 HO2'   A    27      35.458  21.313  69.031  1.00  0.00           H  
ATOM    858  O3'   A    27      34.308  21.898  66.562  1.00  0.00           O  
ATOM    859  P     C    28      33.047  21.033  66.613  1.00  0.00           P  
ATOM    860  OP1   C    28      33.369  19.744  65.994  1.00  0.00           O  
ATOM    861  OP2   C    28      31.909  21.783  66.058  1.00  0.00           O  
ATOM    862  O5'   C    28      32.862  20.884  68.187  1.00  0.00           O  
ATOM    863  C5'   C    28      33.461  19.852  68.962  1.00  0.00           C  
ATOM    864  H5'   C    28      33.168  18.856  68.630  1.00  0.00           H  
ATOM    865 H5''   C    28      34.547  19.856  68.874  1.00  0.00           H  
ATOM    866  C4'   C    28      32.929  19.919  70.303  1.00  0.00           C  
ATOM    867  H4'   C    28      33.452  19.087  70.774  1.00  0.00           H  
ATOM    868  O4'   C    28      33.304  21.108  71.062  1.00  0.00           O  
ATOM    869  C1'   C    28      32.246  21.435  71.952  1.00  0.00           C  
ATOM    870  H1'   C    28      32.639  21.454  72.968  1.00  0.00           H  
ATOM    871  N1    C    28      31.750  22.768  71.740  1.00  0.00           N  
ATOM    872  C6    C    28      31.787  23.254  70.445  1.00  0.00           C  
ATOM    873  H6    C    28      32.032  22.514  69.697  1.00  0.00           H  
ATOM    874  C5    C    28      31.461  24.563  70.258  1.00  0.00           C  
ATOM    875  H5    C    28      31.400  25.040  69.291  1.00  0.00           H  
ATOM    876  C4    C    28      30.923  25.217  71.356  1.00  0.00           C  
ATOM    877  N4    C    28      30.553  26.410  71.216  1.00  0.00           N  
ATOM    878  H41   C    28      30.557  26.781  70.277  1.00  0.00           H  
ATOM    879  H42   C    28      30.160  26.862  72.029  1.00  0.00           H  
ATOM    880  N3    C    28      30.764  24.756  72.607  1.00  0.00           N  
ATOM    881  C2    C    28      31.100  23.446  72.783  1.00  0.00           C  
ATOM    882  O2    C    28      30.823  22.904  73.841  1.00  0.00           O  
ATOM    883  C3'   C    28      31.420  19.777  70.398  1.00  0.00           C  
ATOM    884  H3'   C    28      31.014  20.428  69.624  1.00  0.00           H  
ATOM    885  C2'   C    28      31.264  20.335  71.779  1.00  0.00           C  
ATOM    886  H2'   C    28      30.294  20.818  71.899  1.00  0.00           H  
ATOM    887  O2'   C    28      31.510  19.375  72.795  1.00  0.00           O  
ATOM    888 HO2'   C    28      31.095  18.537  72.576  1.00  0.00           H  
ATOM    889  O3'   C    28      31.016  18.407  70.237  1.00  0.00           O  
ATOM    890  P     A    29      29.526  18.051  69.709  1.00  0.00           P  
ATOM    891  OP1   A    29      29.289  16.558  69.732  1.00  0.00           O  
ATOM    892  OP2   A    29      29.320  18.740  68.462  1.00  0.00           O  
ATOM    893  O5'   A    29      28.576  18.826  70.793  1.00  0.00           O  
ATOM    894  C5'   A    29      28.401  18.231  72.037  1.00  0.00           C  
ATOM    895  H5'   A    29      28.003  17.219  71.955  1.00  0.00           H  
ATOM    896 H5''   A    29      29.403  18.037  72.419  1.00  0.00           H  
ATOM    897  C4'   A    29      27.546  18.997  73.026  1.00  0.00           C  
ATOM    898  H4'   A    29      27.478  18.349  73.900  1.00  0.00           H  
ATOM    899  O4'   A    29      28.106  20.299  73.285  1.00  0.00           O  
ATOM    900  C1'   A    29      26.986  21.124  73.607  1.00  0.00           C  
ATOM    901  H1'   A    29      26.988  21.315  74.680  1.00  0.00           H  
ATOM    902  N9    A    29      27.111  22.413  72.801  1.00  0.00           N  
ATOM    903  C8    A    29      27.801  22.724  71.646  1.00  0.00           C  
ATOM    904  H8    A    29      28.201  21.903  71.070  1.00  0.00           H  
ATOM    905  N7    A    29      27.748  23.952  71.181  1.00  0.00           N  
ATOM    906  C5    A    29      26.936  24.520  72.201  1.00  0.00           C  
ATOM    907  C6    A    29      26.568  25.869  72.532  1.00  0.00           C  
ATOM    908  N6    A    29      26.953  26.933  71.813  1.00  0.00           N  
ATOM    909  H61   A    29      27.752  26.880  71.197  1.00  0.00           H  
ATOM    910  H62   A    29      26.687  27.819  72.219  1.00  0.00           H  
ATOM    911  N1    A    29      25.816  26.207  73.554  1.00  0.00           N  
ATOM    912  C2    A    29      25.578  25.225  74.393  1.00  0.00           C  
ATOM    913  H2    A    29      24.973  25.488  75.248  1.00  0.00           H  
ATOM    914  N3    A    29      25.892  23.931  74.325  1.00  0.00           N  
ATOM    915  C4    A    29      26.582  23.626  73.212  1.00  0.00           C  
ATOM    916  C3'   A    29      26.091  19.251  72.630  1.00  0.00           C  
ATOM    917  H3'   A    29      26.107  19.402  71.551  1.00  0.00           H  
ATOM    918  C2'   A    29      25.631  20.493  73.287  1.00  0.00           C  
ATOM    919  H2'   A    29      24.981  20.990  72.566  1.00  0.00           H  
ATOM    920  O2'   A    29      24.857  20.390  74.550  1.00  0.00           O  
ATOM    921 HO2'   A    29      23.952  20.113  74.390  1.00  0.00           H  
ATOM    922  O3'   A    29      25.226  18.151  72.860  1.00  0.00           O  
ATOM    923  P     C    30      23.856  18.033  72.010  1.00  0.00           P  
ATOM    924  OP1   C    30      23.203  16.783  72.415  1.00  0.00           O  
ATOM    925  OP2   C    30      24.228  18.177  70.627  1.00  0.00           O  
ATOM    926  O5'   C    30      22.844  19.244  72.459  1.00  0.00           O  
ATOM    927  C5'   C    30      21.886  19.089  73.462  1.00  0.00           C  
ATOM    928  H5'   C    30      21.111  18.430  73.070  1.00  0.00           H  
ATOM    929 H5''   C    30      22.339  18.628  74.340  1.00  0.00           H  
ATOM    930  C4'   C    30      21.143  20.410  73.855  1.00  0.00           C  
ATOM    931  H4'   C    30      20.574  20.190  74.758  1.00  0.00           H  
ATOM    932  O4'   C    30      22.079  21.356  74.207  1.00  0.00           O  
ATOM    933  C1'   C    30      21.560  22.614  73.873  1.00  0.00           C  
ATOM    934  H1'   C    30      21.538  23.181  74.804  1.00  0.00           H  
ATOM    935  N1    C    30      22.355  23.436  72.837  1.00  0.00           N  
ATOM    936  C6    C    30      23.213  22.814  71.983  1.00  0.00           C  
ATOM    937  H6    C    30      23.179  21.747  71.820  1.00  0.00           H  
ATOM    938  C5    C    30      24.001  23.593  71.183  1.00  0.00           C  
ATOM    939  H5    C    30      24.585  23.070  70.440  1.00  0.00           H  
ATOM    940  C4    C    30      23.882  24.951  71.186  1.00  0.00           C  
ATOM    941  N4    C    30      24.522  25.699  70.344  1.00  0.00           N  
ATOM    942  H41   C    30      25.045  25.188  69.647  1.00  0.00           H  
ATOM    943  H42   C    30      24.339  26.680  70.494  1.00  0.00           H  
ATOM    944  N3    C    30      22.987  25.581  71.955  1.00  0.00           N  
ATOM    945  C2    C    30      22.225  24.828  72.767  1.00  0.00           C  
ATOM    946  O2    C    30      21.317  25.346  73.411  1.00  0.00           O  
ATOM    947  C3'   C    30      20.278  21.065  72.769  1.00  0.00           C  
ATOM    948  H3'   C    30      20.777  21.222  71.813  1.00  0.00           H  
ATOM    949  C2'   C    30      20.103  22.389  73.488  1.00  0.00           C  
ATOM    950  H2'   C    30      19.850  23.131  72.731  1.00  0.00           H  
ATOM    951  O2'   C    30      19.268  22.327  74.606  1.00  0.00           O  
ATOM    952 HO2'   C    30      18.597  21.678  74.379  1.00  0.00           H  
ATOM    953  O3'   C    30      19.039  20.433  72.538  1.00  0.00           O  
ATOM    954  P     C    31      18.329  20.676  71.143  1.00  0.00           P  
ATOM    955  OP1   C    31      17.087  19.904  71.069  1.00  0.00           O  
ATOM    956  OP2   C    31      19.272  20.479  70.034  1.00  0.00           O  
ATOM    957  O5'   C    31      17.916  22.201  71.059  1.00  0.00           O  
ATOM    958  C5'   C    31      16.906  22.708  71.848  1.00  0.00           C  
ATOM    959  H5'   C    31      15.930  22.237  71.732  1.00  0.00           H  
ATOM    960 H5''   C    31      17.123  22.550  72.905  1.00  0.00           H  
ATOM    961  C4'   C    31      16.612  24.183  71.662  1.00  0.00           C  
ATOM    962  H4'   C    31      15.731  24.494  72.225  1.00  0.00           H  
ATOM    963  O4'   C    31      17.610  25.039  72.156  1.00  0.00           O  
ATOM    964  C1'   C    31      17.790  26.214  71.340  1.00  0.00           C  
ATOM    965  H1'   C    31      17.679  27.154  71.881  1.00  0.00           H  
ATOM    966  N1    C    31      19.045  26.327  70.523  1.00  0.00           N  
ATOM    967  C6    C    31      19.634  25.153  70.240  1.00  0.00           C  
ATOM    968  H6    C    31      19.314  24.189  70.607  1.00  0.00           H  
ATOM    969  C5    C    31      20.800  25.229  69.515  1.00  0.00           C  
ATOM    970  H5    C    31      21.360  24.305  69.495  1.00  0.00           H  
ATOM    971  C4    C    31      21.237  26.531  69.103  1.00  0.00           C  
ATOM    972  N4    C    31      22.298  26.803  68.342  1.00  0.00           N  
ATOM    973  H41   C    31      22.758  27.701  68.406  1.00  0.00           H  
ATOM    974  H42   C    31      22.765  25.963  68.032  1.00  0.00           H  
ATOM    975  N3    C    31      20.603  27.662  69.335  1.00  0.00           N  
ATOM    976  C2    C    31      19.510  27.573  70.101  1.00  0.00           C  
ATOM    977  O2    C    31      18.843  28.600  70.305  1.00  0.00           O  
ATOM    978  C3'   C    31      16.360  24.639  70.256  1.00  0.00           C  
ATOM    979  H3'   C    31      17.095  24.162  69.608  1.00  0.00           H  
ATOM    980  C2'   C    31      16.570  26.161  70.422  1.00  0.00           C  
ATOM    981  H2'   C    31      16.655  26.599  69.427  1.00  0.00           H  
ATOM    982  O2'   C    31      15.583  26.953  71.078  1.00  0.00           O  
ATOM    983 HO2'   C    31      14.695  26.597  70.997  1.00  0.00           H  
ATOM    984  O3'   C    31      15.009  24.376  69.790  1.00  0.00           O  
ATOM    985  P     G    32      14.689  24.476  68.235  1.00  0.00           P  
ATOM    986  OP1   G    32      13.294  24.183  67.897  1.00  0.00           O  
ATOM    987  OP2   G    32      15.659  23.680  67.494  1.00  0.00           O  
ATOM    988  O5'   G    32      14.956  25.967  67.748  1.00  0.00           O  
ATOM    989  C5'   G    32      14.063  26.994  68.069  1.00  0.00           C  
ATOM    990  H5'   G    32      13.061  26.734  67.727  1.00  0.00           H  
ATOM    991 H5''   G    32      13.972  27.069  69.152  1.00  0.00           H  
ATOM    992  C4'   G    32      14.414  28.448  67.680  1.00  0.00           C  
ATOM    993  H4'   G    32      13.641  29.121  68.052  1.00  0.00           H  
ATOM    994  O4'   G    32      15.627  28.887  68.205  1.00  0.00           O  
ATOM    995  C1'   G    32      16.318  29.622  67.244  1.00  0.00           C  
ATOM    996  H1'   G    32      16.525  30.584  67.711  1.00  0.00           H  
ATOM    997  N9    G    32      17.596  29.053  66.747  1.00  0.00           N  
ATOM    998  C8    G    32      18.072  27.776  66.780  1.00  0.00           C  
ATOM    999  H8    G    32      17.515  26.913  67.114  1.00  0.00           H  
ATOM   1000  N7    G    32      19.254  27.583  66.206  1.00  0.00           N  
ATOM   1001  C5    G    32      19.554  28.872  65.752  1.00  0.00           C  
ATOM   1002  C6    G    32      20.683  29.366  65.006  1.00  0.00           C  
ATOM   1003  O6    G    32      21.708  28.807  64.513  1.00  0.00           O  
ATOM   1004  N1    G    32      20.505  30.665  64.657  1.00  0.00           N  
ATOM   1005  H1    G    32      21.184  31.086  64.040  1.00  0.00           H  
ATOM   1006  C2    G    32      19.422  31.375  64.851  1.00  0.00           C  
ATOM   1007  N2    G    32      19.464  32.599  64.468  1.00  0.00           N  
ATOM   1008  H21   G    32      18.691  33.236  64.598  1.00  0.00           H  
ATOM   1009  H22   G    32      20.222  32.856  63.852  1.00  0.00           H  
ATOM   1010  N3    G    32      18.407  31.011  65.686  1.00  0.00           N  
ATOM   1011  C4    G    32      18.527  29.707  66.058  1.00  0.00           C  
ATOM   1012  C3'   G    32      14.585  28.558  66.148  1.00  0.00           C  
ATOM   1013  H3'   G    32      15.214  27.763  65.749  1.00  0.00           H  
ATOM   1014  C2'   G    32      15.399  29.872  66.047  1.00  0.00           C  
ATOM   1015  H2'   G    32      15.925  30.016  65.103  1.00  0.00           H  
ATOM   1016  O2'   G    32      14.633  31.071  66.352  1.00  0.00           O  
ATOM   1017 HO2'   G    32      14.660  31.601  65.552  1.00  0.00           H  
ATOM   1018  O3'   G    32      13.384  28.684  65.540  1.00  0.00           O  
ATOM   1019  P     U    33      12.876  27.758  64.385  1.00  0.00           P  
ATOM   1020  OP1   U    33      11.426  27.967  64.247  1.00  0.00           O  
ATOM   1021  OP2   U    33      13.349  26.348  64.587  1.00  0.00           O  
ATOM   1022  O5'   U    33      13.683  28.356  63.079  1.00  0.00           O  
ATOM   1023  C5'   U    33      13.187  29.576  62.438  1.00  0.00           C  
ATOM   1024  H5'   U    33      12.449  29.306  61.683  1.00  0.00           H  
ATOM   1025 H5''   U    33      12.800  30.360  63.089  1.00  0.00           H  
ATOM   1026  C4'   U    33      14.331  30.289  61.688  1.00  0.00           C  
ATOM   1027  H4'   U    33      14.077  31.262  61.267  1.00  0.00           H  
ATOM   1028  O4'   U    33      15.468  30.433  62.564  1.00  0.00           O  
ATOM   1029  C1'   U    33      16.677  30.276  61.788  1.00  0.00           C  
ATOM   1030  H1'   U    33      17.151  31.257  61.743  1.00  0.00           H  
ATOM   1031  N1    U    33      17.618  29.207  62.178  1.00  0.00           N  
ATOM   1032  C6    U    33      17.288  28.082  62.918  1.00  0.00           C  
ATOM   1033  H6    U    33      16.225  27.991  63.089  1.00  0.00           H  
ATOM   1034  C5    U    33      18.243  27.169  63.155  1.00  0.00           C  
ATOM   1035  H5    U    33      17.939  26.279  63.686  1.00  0.00           H  
ATOM   1036  C4    U    33      19.582  27.222  62.628  1.00  0.00           C  
ATOM   1037  O4    U    33      20.390  26.292  62.584  1.00  0.00           O  
ATOM   1038  N3    U    33      19.866  28.395  61.978  1.00  0.00           N  
ATOM   1039  H3    U    33      20.790  28.463  61.575  1.00  0.00           H  
ATOM   1040  C2    U    33      18.982  29.463  61.834  1.00  0.00           C  
ATOM   1041  O2    U    33      19.422  30.600  61.457  1.00  0.00           O  
ATOM   1042  C3'   U    33      14.809  29.471  60.478  1.00  0.00           C  
ATOM   1043  H3'   U    33      14.728  28.396  60.638  1.00  0.00           H  
ATOM   1044  C2'   U    33      16.272  29.981  60.332  1.00  0.00           C  
ATOM   1045  H2'   U    33      16.916  29.227  59.880  1.00  0.00           H  
ATOM   1046  O2'   U    33      16.358  31.167  59.587  1.00  0.00           O  
ATOM   1047 HO2'   U    33      15.815  31.079  58.800  1.00  0.00           H  
ATOM   1048  O3'   U    33      14.107  29.826  59.248  1.00  0.00           O  
ATOM   1049  P     G    34      14.355  29.071  57.949  1.00  0.00           P  
ATOM   1050  OP1   G    34      13.140  29.257  57.046  1.00  0.00           O  
ATOM   1051  OP2   G    34      14.900  27.769  58.272  1.00  0.00           O  
ATOM   1052  O5'   G    34      15.529  29.959  57.307  1.00  0.00           O  
ATOM   1053  C5'   G    34      15.248  31.205  56.638  1.00  0.00           C  
ATOM   1054  H5'   G    34      14.460  31.024  55.907  1.00  0.00           H  
ATOM   1055 H5''   G    34      14.852  31.893  57.385  1.00  0.00           H  
ATOM   1056  C4'   G    34      16.526  31.808  55.989  1.00  0.00           C  
ATOM   1057  H4'   G    34      16.191  32.741  55.537  1.00  0.00           H  
ATOM   1058  O4'   G    34      17.600  32.151  56.858  1.00  0.00           O  
ATOM   1059  C1'   G    34      18.851  32.023  56.248  1.00  0.00           C  
ATOM   1060  H1'   G    34      19.324  33.001  56.341  1.00  0.00           H  
ATOM   1061  N9    G    34      19.535  30.891  56.901  1.00  0.00           N  
ATOM   1062  C8    G    34      19.076  29.968  57.750  1.00  0.00           C  
ATOM   1063  H8    G    34      18.032  29.914  58.023  1.00  0.00           H  
ATOM   1064  N7    G    34      19.922  29.073  58.140  1.00  0.00           N  
ATOM   1065  C5    G    34      21.027  29.335  57.369  1.00  0.00           C  
ATOM   1066  C6    G    34      22.360  28.718  57.234  1.00  0.00           C  
ATOM   1067  O6    G    34      22.760  27.751  57.828  1.00  0.00           O  
ATOM   1068  N1    G    34      23.241  29.298  56.324  1.00  0.00           N  
ATOM   1069  H1    G    34      24.219  29.097  56.472  1.00  0.00           H  
ATOM   1070  C2    G    34      22.950  30.493  55.712  1.00  0.00           C  
ATOM   1071  N2    G    34      23.780  30.965  54.851  1.00  0.00           N  
ATOM   1072  H21   G    34      23.590  31.846  54.394  1.00  0.00           H  
ATOM   1073  H22   G    34      24.551  30.466  54.430  1.00  0.00           H  
ATOM   1074  N3    G    34      21.800  31.122  55.884  1.00  0.00           N  
ATOM   1075  C4    G    34      20.868  30.481  56.657  1.00  0.00           C  
ATOM   1076  C3'   G    34      17.208  30.939  54.897  1.00  0.00           C  
ATOM   1077  H3'   G    34      17.169  29.892  55.196  1.00  0.00           H  
ATOM   1078  C2'   G    34      18.590  31.691  54.780  1.00  0.00           C  
ATOM   1079  H2'   G    34      19.318  31.030  54.310  1.00  0.00           H  
ATOM   1080  O2'   G    34      18.476  32.883  53.977  1.00  0.00           O  
ATOM   1081 HO2'   G    34      17.543  33.040  53.813  1.00  0.00           H  
ATOM   1082  O3'   G    34      16.452  31.013  53.679  1.00  0.00           O  
ATOM   1083  P     C    35      16.469  29.838  52.659  1.00  0.00           P  
ATOM   1084  OP1   C    35      15.591  30.278  51.596  1.00  0.00           O  
ATOM   1085  OP2   C    35      16.206  28.577  53.463  1.00  0.00           O  
ATOM   1086  O5'   C    35      17.890  29.659  52.089  1.00  0.00           O  
ATOM   1087  C5'   C    35      18.477  30.605  51.246  1.00  0.00           C  
ATOM   1088  H5'   C    35      17.896  30.643  50.325  1.00  0.00           H  
ATOM   1089 H5''   C    35      18.399  31.544  51.795  1.00  0.00           H  
ATOM   1090  C4'   C    35      19.867  30.262  50.809  1.00  0.00           C  
ATOM   1091  H4'   C    35      20.146  31.047  50.106  1.00  0.00           H  
ATOM   1092  O4'   C    35      20.749  30.387  51.919  1.00  0.00           O  
ATOM   1093  C1'   C    35      21.731  29.342  51.937  1.00  0.00           C  
ATOM   1094  H1'   C    35      22.694  29.806  52.150  1.00  0.00           H  
ATOM   1095  N1    C    35      21.635  28.206  52.965  1.00  0.00           N  
ATOM   1096  C6    C    35      20.371  27.956  53.484  1.00  0.00           C  
ATOM   1097  H6    C    35      19.482  28.513  53.228  1.00  0.00           H  
ATOM   1098  C5    C    35      20.319  27.169  54.538  1.00  0.00           C  
ATOM   1099  H5    C    35      19.367  27.022  55.026  1.00  0.00           H  
ATOM   1100  C4    C    35      21.408  26.414  55.018  1.00  0.00           C  
ATOM   1101  N4    C    35      21.246  25.563  55.985  1.00  0.00           N  
ATOM   1102  H41   C    35      20.466  25.551  56.627  1.00  0.00           H  
ATOM   1103  H42   C    35      21.997  24.948  56.264  1.00  0.00           H  
ATOM   1104  N3    C    35      22.517  26.413  54.301  1.00  0.00           N  
ATOM   1105  C2    C    35      22.650  27.304  53.275  1.00  0.00           C  
ATOM   1106  O2    C    35      23.616  27.161  52.578  1.00  0.00           O  
ATOM   1107  C3'   C    35      20.218  28.965  50.110  1.00  0.00           C  
ATOM   1108  H3'   C    35      19.613  28.121  50.444  1.00  0.00           H  
ATOM   1109  C2'   C    35      21.694  28.780  50.493  1.00  0.00           C  
ATOM   1110  H2'   C    35      21.955  27.723  50.545  1.00  0.00           H  
ATOM   1111  O2'   C    35      22.596  29.572  49.638  1.00  0.00           O  
ATOM   1112 HO2'   C    35      22.533  29.177  48.765  1.00  0.00           H  
ATOM   1113  O3'   C    35      19.899  29.089  48.719  1.00  0.00           O  
ATOM   1114  P     G    36      20.198  27.975  47.670  1.00  0.00           P  
ATOM   1115  OP1   G    36      19.394  28.190  46.503  1.00  0.00           O  
ATOM   1116  OP2   G    36      20.053  26.702  48.428  1.00  0.00           O  
ATOM   1117  O5'   G    36      21.720  28.160  47.310  1.00  0.00           O  
ATOM   1118  C5'   G    36      22.209  29.327  46.569  1.00  0.00           C  
ATOM   1119  H5'   G    36      21.612  29.389  45.659  1.00  0.00           H  
ATOM   1120 H5''   G    36      22.024  30.287  47.051  1.00  0.00           H  
ATOM   1121  C4'   G    36      23.715  29.166  46.274  1.00  0.00           C  
ATOM   1122  H4'   G    36      24.048  29.999  45.656  1.00  0.00           H  
ATOM   1123  O4'   G    36      24.561  29.145  47.458  1.00  0.00           O  
ATOM   1124  C1'   G    36      25.567  28.239  47.180  1.00  0.00           C  
ATOM   1125  H1'   G    36      26.497  28.779  47.354  1.00  0.00           H  
ATOM   1126  N9    G    36      25.678  27.125  48.093  1.00  0.00           N  
ATOM   1127  C8    G    36      24.632  26.351  48.497  1.00  0.00           C  
ATOM   1128  H8    G    36      23.593  26.646  48.481  1.00  0.00           H  
ATOM   1129  N7    G    36      25.027  25.154  48.854  1.00  0.00           N  
ATOM   1130  C5    G    36      26.387  25.162  48.687  1.00  0.00           C  
ATOM   1131  C6    G    36      27.305  24.187  49.032  1.00  0.00           C  
ATOM   1132  O6    G    36      27.067  23.105  49.506  1.00  0.00           O  
ATOM   1133  N1    G    36      28.637  24.511  48.786  1.00  0.00           N  
ATOM   1134  H1    G    36      29.379  23.877  49.045  1.00  0.00           H  
ATOM   1135  C2    G    36      28.935  25.636  48.092  1.00  0.00           C  
ATOM   1136  N2    G    36      30.206  25.855  47.797  1.00  0.00           N  
ATOM   1137  H21   G    36      30.870  25.154  48.094  1.00  0.00           H  
ATOM   1138  H22   G    36      30.423  26.710  47.305  1.00  0.00           H  
ATOM   1139  N3    G    36      28.057  26.645  47.791  1.00  0.00           N  
ATOM   1140  C4    G    36      26.762  26.356  48.135  1.00  0.00           C  
ATOM   1141  C3'   G    36      23.932  27.970  45.405  1.00  0.00           C  
ATOM   1142  H3'   G    36      23.240  27.190  45.723  1.00  0.00           H  
ATOM   1143  C2'   G    36      25.437  27.708  45.744  1.00  0.00           C  
ATOM   1144  H2'   G    36      25.664  26.648  45.625  1.00  0.00           H  
ATOM   1145  O2'   G    36      26.339  28.548  45.193  1.00  0.00           O  
ATOM   1146 HO2'   G    36      27.018  28.128  44.661  1.00  0.00           H  
ATOM   1147  O3'   G    36      23.774  28.146  44.011  1.00  0.00           O  
ATOM   1148  P     G    37      23.654  26.941  43.012  1.00  0.00           P  
ATOM   1149  OP1   G    37      23.277  27.541  41.684  1.00  0.00           O  
ATOM   1150  OP2   G    37      22.729  25.911  43.538  1.00  0.00           O  
ATOM   1151  O5'   G    37      25.177  26.267  42.999  1.00  0.00           O  
ATOM   1152  C5'   G    37      26.144  26.796  42.105  1.00  0.00           C  
ATOM   1153  H5'   G    37      25.896  26.336  41.148  1.00  0.00           H  
ATOM   1154 H5''   G    37      25.965  27.870  42.071  1.00  0.00           H  
ATOM   1155  C4'   G    37      27.660  26.503  42.452  1.00  0.00           C  
ATOM   1156  H4'   G    37      28.270  27.243  41.933  1.00  0.00           H  
ATOM   1157  O4'   G    37      27.943  26.551  43.894  1.00  0.00           O  
ATOM   1158  C1'   G    37      28.812  25.411  44.218  1.00  0.00           C  
ATOM   1159  H1'   G    37      29.595  25.641  44.940  1.00  0.00           H  
ATOM   1160  N9    G    37      28.149  24.284  44.963  1.00  0.00           N  
ATOM   1161  C8    G    37      26.802  23.983  45.144  1.00  0.00           C  
ATOM   1162  H8    G    37      25.982  24.669  44.992  1.00  0.00           H  
ATOM   1163  N7    G    37      26.547  22.817  45.638  1.00  0.00           N  
ATOM   1164  C5    G    37      27.758  22.211  45.753  1.00  0.00           C  
ATOM   1165  C6    G    37      28.194  20.924  46.291  1.00  0.00           C  
ATOM   1166  O6    G    37      27.567  20.052  46.922  1.00  0.00           O  
ATOM   1167  N1    G    37      29.548  20.681  46.102  1.00  0.00           N  
ATOM   1168  H1    G    37      29.910  19.877  46.594  1.00  0.00           H  
ATOM   1169  C2    G    37      30.461  21.631  45.689  1.00  0.00           C  
ATOM   1170  N2    G    37      31.671  21.265  45.584  1.00  0.00           N  
ATOM   1171  H21   G    37      31.949  20.330  45.846  1.00  0.00           H  
ATOM   1172  H22   G    37      32.284  21.958  45.179  1.00  0.00           H  
ATOM   1173  N3    G    37      30.092  22.844  45.299  1.00  0.00           N  
ATOM   1174  C4    G    37      28.747  23.110  45.350  1.00  0.00           C  
ATOM   1175  C3'   G    37      28.113  25.032  42.046  1.00  0.00           C  
ATOM   1176  H3'   G    37      27.360  24.272  42.254  1.00  0.00           H  
ATOM   1177  C2'   G    37      29.348  24.795  42.941  1.00  0.00           C  
ATOM   1178  H2'   G    37      29.590  23.732  42.954  1.00  0.00           H  
ATOM   1179  O2'   G    37      30.423  25.538  42.495  1.00  0.00           O  
ATOM   1180 HO2'   G    37      30.502  25.428  41.545  1.00  0.00           H  
ATOM   1181  O3'   G    37      28.328  24.924  40.617  1.00  0.00           O  
ATOM   1182  P     C    38      28.053  23.558  39.829  1.00  0.00           P  
ATOM   1183  OP1   C    38      28.009  23.906  38.390  1.00  0.00           O  
ATOM   1184  OP2   C    38      26.870  22.855  40.395  1.00  0.00           O  
ATOM   1185  O5'   C    38      29.267  22.604  40.090  1.00  0.00           O  
ATOM   1186  C5'   C    38      30.636  23.011  39.894  1.00  0.00           C  
ATOM   1187  H5'   C    38      30.758  23.227  38.832  1.00  0.00           H  
ATOM   1188 H5''   C    38      30.762  23.946  40.441  1.00  0.00           H  
ATOM   1189  C4'   C    38      31.669  21.913  40.402  1.00  0.00           C  
ATOM   1190  H4'   C    38      32.649  22.201  40.022  1.00  0.00           H  
ATOM   1191  O4'   C    38      31.644  21.679  41.783  1.00  0.00           O  
ATOM   1192  C1'   C    38      31.721  20.323  41.973  1.00  0.00           C  
ATOM   1193  H1'   C    38      32.548  20.141  42.659  1.00  0.00           H  
ATOM   1194  N1    C    38      30.500  19.717  42.587  1.00  0.00           N  
ATOM   1195  C6    C    38      29.357  20.440  42.492  1.00  0.00           C  
ATOM   1196  H6    C    38      29.238  21.452  42.134  1.00  0.00           H  
ATOM   1197  C5    C    38      28.271  19.894  43.052  1.00  0.00           C  
ATOM   1198  H5    C    38      27.343  20.416  43.235  1.00  0.00           H  
ATOM   1199  C4    C    38      28.399  18.688  43.782  1.00  0.00           C  
ATOM   1200  N4    C    38      27.432  18.077  44.410  1.00  0.00           N  
ATOM   1201  H41   C    38      27.515  17.135  44.766  1.00  0.00           H  
ATOM   1202  H42   C    38      26.531  18.523  44.512  1.00  0.00           H  
ATOM   1203  N3    C    38      29.464  17.967  43.820  1.00  0.00           N  
ATOM   1204  C2    C    38      30.571  18.477  43.227  1.00  0.00           C  
ATOM   1205  O2    C    38      31.576  17.787  43.164  1.00  0.00           O  
ATOM   1206  C3'   C    38      31.452  20.596  39.707  1.00  0.00           C  
ATOM   1207  H3'   C    38      30.382  20.408  39.793  1.00  0.00           H  
ATOM   1208  C2'   C    38      32.152  19.613  40.682  1.00  0.00           C  
ATOM   1209  H2'   C    38      31.681  18.631  40.627  1.00  0.00           H  
ATOM   1210  O2'   C    38      33.517  19.558  40.589  1.00  0.00           O  
ATOM   1211 HO2'   C    38      34.012  20.380  40.606  1.00  0.00           H  
ATOM   1212  O3'   C    38      31.968  20.484  38.379  1.00  0.00           O  
ATOM   1213  P     A    39      31.182  19.585  37.255  1.00  0.00           P  
ATOM   1214  OP1   A    39      31.988  19.552  36.045  1.00  0.00           O  
ATOM   1215  OP2   A    39      29.815  20.157  37.030  1.00  0.00           O  
ATOM   1216  O5'   A    39      31.032  18.090  37.842  1.00  0.00           O  
ATOM   1217  C5'   A    39      32.204  17.282  38.138  1.00  0.00           C  
ATOM   1218  H5'   A    39      32.561  17.026  37.141  1.00  0.00           H  
ATOM   1219 H5''   A    39      32.907  17.820  38.774  1.00  0.00           H  
ATOM   1220  C4'   A    39      31.825  15.947  38.754  1.00  0.00           C  
ATOM   1221  H4'   A    39      32.720  15.344  38.606  1.00  0.00           H  
ATOM   1222  O4'   A    39      31.458  16.295  40.078  1.00  0.00           O  
ATOM   1223  C1'   A    39      30.364  15.512  40.422  1.00  0.00           C  
ATOM   1224  H1'   A    39      30.515  14.987  41.365  1.00  0.00           H  
ATOM   1225  N9    A    39      29.180  16.369  40.488  1.00  0.00           N  
ATOM   1226  C8    A    39      28.932  17.641  40.031  1.00  0.00           C  
ATOM   1227  H8    A    39      29.581  18.222  39.392  1.00  0.00           H  
ATOM   1228  N7    A    39      27.779  18.098  40.368  1.00  0.00           N  
ATOM   1229  C5    A    39      27.140  17.009  41.003  1.00  0.00           C  
ATOM   1230  C6    A    39      25.851  16.746  41.515  1.00  0.00           C  
ATOM   1231  N6    A    39      24.870  17.655  41.624  1.00  0.00           N  
ATOM   1232  H61   A    39      25.068  18.573  41.254  1.00  0.00           H  
ATOM   1233  H62   A    39      23.926  17.307  41.706  1.00  0.00           H  
ATOM   1234  N1    A    39      25.543  15.543  42.138  1.00  0.00           N  
ATOM   1235  C2    A    39      26.530  14.679  42.247  1.00  0.00           C  
ATOM   1236  H2    A    39      26.410  13.833  42.907  1.00  0.00           H  
ATOM   1237  N3    A    39      27.738  14.850  41.733  1.00  0.00           N  
ATOM   1238  C4    A    39      27.994  16.010  41.113  1.00  0.00           C  
ATOM   1239  C3'   A    39      30.575  15.194  38.220  1.00  0.00           C  
ATOM   1240  H3'   A    39      29.751  15.867  37.979  1.00  0.00           H  
ATOM   1241  C2'   A    39      30.168  14.423  39.412  1.00  0.00           C  
ATOM   1242  H2'   A    39      29.121  14.125  39.359  1.00  0.00           H  
ATOM   1243  O2'   A    39      31.014  13.272  39.565  1.00  0.00           O  
ATOM   1244 HO2'   A    39      31.688  13.303  38.883  1.00  0.00           H  
ATOM   1245  O3'   A    39      30.800  14.396  37.156  1.00  0.00           O  
ATOM   1246  P     C    40      29.686  14.042  36.047  1.00  0.00           P  
ATOM   1247  OP1   C    40      30.303  13.333  34.906  1.00  0.00           O  
ATOM   1248  OP2   C    40      29.009  15.389  35.810  1.00  0.00           O  
ATOM   1249  O5'   C    40      28.698  13.090  36.814  1.00  0.00           O  
ATOM   1250  C5'   C    40      29.128  11.794  37.234  1.00  0.00           C  
ATOM   1251  H5'   C    40      29.541  11.175  36.438  1.00  0.00           H  
ATOM   1252 H5''   C    40      29.916  12.052  37.943  1.00  0.00           H  
ATOM   1253  C4'   C    40      27.989  10.964  37.812  1.00  0.00           C  
ATOM   1254  H4'   C    40      28.304   9.967  38.123  1.00  0.00           H  
ATOM   1255  O4'   C    40      27.337  11.642  38.923  1.00  0.00           O  
ATOM   1256  C1'   C    40      25.963  11.213  38.977  1.00  0.00           C  
ATOM   1257  H1'   C    40      25.721  10.731  39.925  1.00  0.00           H  
ATOM   1258  N1    C    40      25.034  12.311  38.989  1.00  0.00           N  
ATOM   1259  C6    C    40      25.448  13.558  38.580  1.00  0.00           C  
ATOM   1260  H6    C    40      26.399  13.818  38.140  1.00  0.00           H  
ATOM   1261  C5    C    40      24.553  14.537  38.473  1.00  0.00           C  
ATOM   1262  H5    C    40      24.978  15.499  38.229  1.00  0.00           H  
ATOM   1263  C4    C    40      23.245  14.335  38.902  1.00  0.00           C  
ATOM   1264  N4    C    40      22.390  15.304  38.987  1.00  0.00           N  
ATOM   1265  H41   C    40      22.698  16.218  38.687  1.00  0.00           H  
ATOM   1266  H42   C    40      21.455  15.203  39.356  1.00  0.00           H  
ATOM   1267  N3    C    40      22.808  13.170  39.401  1.00  0.00           N  
ATOM   1268  C2    C    40      23.696  12.060  39.373  1.00  0.00           C  
ATOM   1269  O2    C    40      23.258  10.933  39.649  1.00  0.00           O  
ATOM   1270  C3'   C    40      26.896  10.716  36.799  1.00  0.00           C  
ATOM   1271  H3'   C    40      26.708  11.601  36.190  1.00  0.00           H  
ATOM   1272  C2'   C    40      25.750  10.313  37.787  1.00  0.00           C  
ATOM   1273  H2'   C    40      24.733  10.363  37.400  1.00  0.00           H  
ATOM   1274  O2'   C    40      25.876   9.011  38.398  1.00  0.00           O  
ATOM   1275 HO2'   C    40      25.501   8.330  37.834  1.00  0.00           H  
ATOM   1276  O3'   C    40      27.234   9.714  35.892  1.00  0.00           O  
ATOM   1277  P     A    41      26.463   9.501  34.501  1.00  0.00           P  
ATOM   1278  OP1   A    41      27.082   8.251  33.914  1.00  0.00           O  
ATOM   1279  OP2   A    41      26.450  10.770  33.744  1.00  0.00           O  
ATOM   1280  O5'   A    41      24.927   9.084  34.974  1.00  0.00           O  
ATOM   1281  C5'   A    41      24.627   7.776  35.166  1.00  0.00           C  
ATOM   1282  H5'   A    41      24.508   7.280  34.202  1.00  0.00           H  
ATOM   1283 H5''   A    41      25.503   7.407  35.699  1.00  0.00           H  
ATOM   1284  C4'   A    41      23.236   7.654  35.753  1.00  0.00           C  
ATOM   1285  H4'   A    41      23.234   6.591  35.992  1.00  0.00           H  
ATOM   1286  O4'   A    41      22.969   8.277  37.027  1.00  0.00           O  
ATOM   1287  C1'   A    41      21.610   8.592  37.176  1.00  0.00           C  
ATOM   1288  H1'   A    41      21.250   8.313  38.167  1.00  0.00           H  
ATOM   1289  N9    A    41      21.422  10.047  36.823  1.00  0.00           N  
ATOM   1290  C8    A    41      22.427  10.840  36.284  1.00  0.00           C  
ATOM   1291  H8    A    41      23.330  10.620  35.733  1.00  0.00           H  
ATOM   1292  N7    A    41      22.120  12.088  36.453  1.00  0.00           N  
ATOM   1293  C5    A    41      20.859  12.136  37.098  1.00  0.00           C  
ATOM   1294  C6    A    41      20.004  13.197  37.478  1.00  0.00           C  
ATOM   1295  N6    A    41      20.140  14.475  37.270  1.00  0.00           N  
ATOM   1296  H61   A    41      20.939  14.839  36.771  1.00  0.00           H  
ATOM   1297  H62   A    41      19.276  14.967  37.445  1.00  0.00           H  
ATOM   1298  N1    A    41      18.858  12.917  38.048  1.00  0.00           N  
ATOM   1299  C2    A    41      18.560  11.606  38.272  1.00  0.00           C  
ATOM   1300  H2    A    41      17.669  11.502  38.873  1.00  0.00           H  
ATOM   1301  N3    A    41      19.226  10.466  37.942  1.00  0.00           N  
ATOM   1302  C4    A    41      20.430  10.837  37.327  1.00  0.00           C  
ATOM   1303  C3'   A    41      21.989   7.878  34.949  1.00  0.00           C  
ATOM   1304  H3'   A    41      22.125   8.882  34.547  1.00  0.00           H  
ATOM   1305  C2'   A    41      20.868   7.729  36.088  1.00  0.00           C  
ATOM   1306  H2'   A    41      19.889   8.025  35.712  1.00  0.00           H  
ATOM   1307  O2'   A    41      20.828   6.404  36.690  1.00  0.00           O  
ATOM   1308 HO2'   A    41      20.981   5.744  36.010  1.00  0.00           H  
ATOM   1309  O3'   A    41      21.783   7.000  33.866  1.00  0.00           O  
ATOM   1310  P     G    42      20.958   7.536  32.664  1.00  0.00           P  
ATOM   1311  OP1   G    42      20.933   6.452  31.654  1.00  0.00           O  
ATOM   1312  OP2   G    42      21.451   8.871  32.345  1.00  0.00           O  
ATOM   1313  O5'   G    42      19.442   7.727  33.249  1.00  0.00           O  
ATOM   1314  C5'   G    42      18.682   6.575  33.626  1.00  0.00           C  
ATOM   1315  H5'   G    42      18.526   5.928  32.763  1.00  0.00           H  
ATOM   1316 H5''   G    42      19.215   5.997  34.380  1.00  0.00           H  
ATOM   1317  C4'   G    42      17.347   6.934  34.301  1.00  0.00           C  
ATOM   1318  H4'   G    42      16.874   5.986  34.557  1.00  0.00           H  
ATOM   1319  O4'   G    42      17.530   7.717  35.470  1.00  0.00           O  
ATOM   1320  C1'   G    42      16.559   8.885  35.493  1.00  0.00           C  
ATOM   1321  H1'   G    42      15.998   8.977  36.424  1.00  0.00           H  
ATOM   1322  N9    G    42      17.267  10.170  35.272  1.00  0.00           N  
ATOM   1323  C8    G    42      18.544  10.387  34.742  1.00  0.00           C  
ATOM   1324  H8    G    42      19.130   9.538  34.423  1.00  0.00           H  
ATOM   1325  N7    G    42      18.822  11.641  34.652  1.00  0.00           N  
ATOM   1326  C5    G    42      17.720  12.327  35.087  1.00  0.00           C  
ATOM   1327  C6    G    42      17.332  13.709  35.161  1.00  0.00           C  
ATOM   1328  O6    G    42      18.070  14.700  34.935  1.00  0.00           O  
ATOM   1329  N1    G    42      16.032  13.885  35.423  1.00  0.00           N  
ATOM   1330  H1    G    42      15.676  14.827  35.343  1.00  0.00           H  
ATOM   1331  C2    G    42      15.201  12.884  35.891  1.00  0.00           C  
ATOM   1332  N2    G    42      13.988  13.251  36.238  1.00  0.00           N  
ATOM   1333  H21   G    42      13.353  12.549  36.589  1.00  0.00           H  
ATOM   1334  H22   G    42      13.687  14.211  36.327  1.00  0.00           H  
ATOM   1335  N3    G    42      15.496  11.634  35.891  1.00  0.00           N  
ATOM   1336  C4    G    42      16.707  11.378  35.384  1.00  0.00           C  
ATOM   1337  C3'   G    42      16.305   7.714  33.407  1.00  0.00           C  
ATOM   1338  H3'   G    42      16.915   8.313  32.731  1.00  0.00           H  
ATOM   1339  C2'   G    42      15.549   8.556  34.405  1.00  0.00           C  
ATOM   1340  H2'   G    42      15.091   9.444  33.970  1.00  0.00           H  
ATOM   1341  O2'   G    42      14.553   7.756  34.977  1.00  0.00           O  
ATOM   1342 HO2'   G    42      14.335   7.087  34.323  1.00  0.00           H  
ATOM   1343  O3'   G    42      15.455   6.956  32.566  1.00  0.00           O  
ATOM   1344  P     G    43      14.701   7.713  31.316  1.00  0.00           P  
ATOM   1345  OP1   G    43      13.937   6.624  30.662  1.00  0.00           O  
ATOM   1346  OP2   G    43      15.707   8.370  30.481  1.00  0.00           O  
ATOM   1347  O5'   G    43      13.658   8.854  31.787  1.00  0.00           O  
ATOM   1348  C5'   G    43      12.410   8.577  32.313  1.00  0.00           C  
ATOM   1349  H5'   G    43      11.801   8.004  31.613  1.00  0.00           H  
ATOM   1350 H5''   G    43      12.618   8.020  33.226  1.00  0.00           H  
ATOM   1351  C4'   G    43      11.740   9.853  32.782  1.00  0.00           C  
ATOM   1352  H4'   G    43      10.799   9.630  33.284  1.00  0.00           H  
ATOM   1353  O4'   G    43      12.599  10.704  33.591  1.00  0.00           O  
ATOM   1354  C1'   G    43      12.390  12.083  33.263  1.00  0.00           C  
ATOM   1355  H1'   G    43      12.080  12.684  34.117  1.00  0.00           H  
ATOM   1356  N9    G    43      13.542  12.643  32.646  1.00  0.00           N  
ATOM   1357  C8    G    43      14.834  12.093  32.415  1.00  0.00           C  
ATOM   1358  H8    G    43      14.979  11.032  32.553  1.00  0.00           H  
ATOM   1359  N7    G    43      15.794  12.954  32.196  1.00  0.00           N  
ATOM   1360  C5    G    43      15.125  14.166  32.325  1.00  0.00           C  
ATOM   1361  C6    G    43      15.606  15.495  32.123  1.00  0.00           C  
ATOM   1362  O6    G    43      16.729  15.937  31.789  1.00  0.00           O  
ATOM   1363  N1    G    43      14.638  16.469  32.318  1.00  0.00           N  
ATOM   1364  H1    G    43      14.859  17.407  32.016  1.00  0.00           H  
ATOM   1365  C2    G    43      13.333  16.236  32.496  1.00  0.00           C  
ATOM   1366  N2    G    43      12.491  17.249  32.486  1.00  0.00           N  
ATOM   1367  H21   G    43      12.736  18.229  32.458  1.00  0.00           H  
ATOM   1368  H22   G    43      11.568  16.883  32.672  1.00  0.00           H  
ATOM   1369  N3    G    43      12.824  15.028  32.590  1.00  0.00           N  
ATOM   1370  C4    G    43      13.736  14.026  32.443  1.00  0.00           C  
ATOM   1371  C3'   G    43      11.415  10.740  31.532  1.00  0.00           C  
ATOM   1372  H3'   G    43      12.294  10.911  30.910  1.00  0.00           H  
ATOM   1373  C2'   G    43      11.191  12.018  32.295  1.00  0.00           C  
ATOM   1374  H2'   G    43      11.350  12.895  31.668  1.00  0.00           H  
ATOM   1375  O2'   G    43      10.122  12.312  33.095  1.00  0.00           O  
ATOM   1376 HO2'   G    43      10.413  12.399  34.006  1.00  0.00           H  
ATOM   1377  O3'   G    43      10.219  10.365  30.811  1.00  0.00           O  
ATOM   1378  P     C    44      10.378  10.401  29.233  1.00  0.00           P  
ATOM   1379  OP1   C    44       9.048  10.033  28.707  1.00  0.00           O  
ATOM   1380  OP2   C    44      11.606   9.679  28.911  1.00  0.00           O  
ATOM   1381  O5'   C    44      10.567  11.925  28.946  1.00  0.00           O  
ATOM   1382  C5'   C    44       9.496  12.824  29.270  1.00  0.00           C  
ATOM   1383  H5'   C    44       8.731  12.624  28.519  1.00  0.00           H  
ATOM   1384 H5''   C    44       9.186  12.711  30.309  1.00  0.00           H  
ATOM   1385  C4'   C    44      10.004  14.228  29.000  1.00  0.00           C  
ATOM   1386  H4'   C    44       9.224  14.942  29.263  1.00  0.00           H  
ATOM   1387  O4'   C    44      11.164  14.448  29.719  1.00  0.00           O  
ATOM   1388  C1'   C    44      11.832  15.452  29.146  1.00  0.00           C  
ATOM   1389  H1'   C    44      11.916  16.306  29.818  1.00  0.00           H  
ATOM   1390  N1    C    44      13.258  15.053  28.883  1.00  0.00           N  
ATOM   1391  C6    C    44      13.620  13.733  28.776  1.00  0.00           C  
ATOM   1392  H6    C    44      12.895  12.948  28.927  1.00  0.00           H  
ATOM   1393  C5    C    44      14.994  13.411  28.570  1.00  0.00           C  
ATOM   1394  H5    C    44      15.292  12.373  28.586  1.00  0.00           H  
ATOM   1395  C4    C    44      15.882  14.457  28.556  1.00  0.00           C  
ATOM   1396  N4    C    44      17.138  14.135  28.421  1.00  0.00           N  
ATOM   1397  H41   C    44      17.853  14.838  28.543  1.00  0.00           H  
ATOM   1398  H42   C    44      17.388  13.157  28.456  1.00  0.00           H  
ATOM   1399  N3    C    44      15.470  15.753  28.455  1.00  0.00           N  
ATOM   1400  C2    C    44      14.214  16.050  28.688  1.00  0.00           C  
ATOM   1401  O2    C    44      13.928  17.215  28.642  1.00  0.00           O  
ATOM   1402  C3'   C    44      10.472  14.522  27.535  1.00  0.00           C  
ATOM   1403  H3'   C    44      11.135  13.786  27.080  1.00  0.00           H  
ATOM   1404  C2'   C    44      11.235  15.765  27.785  1.00  0.00           C  
ATOM   1405  H2'   C    44      11.953  15.906  26.977  1.00  0.00           H  
ATOM   1406  O2'   C    44      10.422  16.926  27.937  1.00  0.00           O  
ATOM   1407 HO2'   C    44      10.957  17.685  27.692  1.00  0.00           H  
ATOM   1408  O3'   C    44       9.264  14.718  26.744  1.00  0.00           O  
ATOM   1409  P     A    45       9.249  14.490  25.200  1.00  0.00           P  
ATOM   1410  OP1   A    45       7.831  14.788  24.779  1.00  0.00           O  
ATOM   1411  OP2   A    45       9.734  13.163  24.950  1.00  0.00           O  
ATOM   1412  O5'   A    45      10.221  15.575  24.568  1.00  0.00           O  
ATOM   1413  C5'   A    45       9.844  16.894  24.432  1.00  0.00           C  
ATOM   1414  H5'   A    45       9.266  16.866  23.508  1.00  0.00           H  
ATOM   1415 H5''   A    45       9.228  17.283  25.243  1.00  0.00           H  
ATOM   1416  C4'   A    45      11.117  17.801  24.254  1.00  0.00           C  
ATOM   1417  H4'   A    45      10.757  18.816  24.089  1.00  0.00           H  
ATOM   1418  O4'   A    45      12.004  17.865  25.405  1.00  0.00           O  
ATOM   1419  C1'   A    45      13.337  17.680  24.888  1.00  0.00           C  
ATOM   1420  H1'   A    45      14.041  18.349  25.382  1.00  0.00           H  
ATOM   1421  N9    A    45      13.864  16.303  24.938  1.00  0.00           N  
ATOM   1422  C8    A    45      13.317  15.044  25.042  1.00  0.00           C  
ATOM   1423  H8    A    45      12.249  14.884  25.075  1.00  0.00           H  
ATOM   1424  N7    A    45      14.161  14.043  25.242  1.00  0.00           N  
ATOM   1425  C5    A    45      15.369  14.690  24.996  1.00  0.00           C  
ATOM   1426  C6    A    45      16.692  14.288  24.929  1.00  0.00           C  
ATOM   1427  N6    A    45      17.132  13.078  25.294  1.00  0.00           N  
ATOM   1428  H61   A    45      18.129  12.922  25.255  1.00  0.00           H  
ATOM   1429  H62   A    45      16.533  12.393  25.732  1.00  0.00           H  
ATOM   1430  N1    A    45      17.665  15.182  24.692  1.00  0.00           N  
ATOM   1431  C2    A    45      17.384  16.444  24.641  1.00  0.00           C  
ATOM   1432  H2    A    45      18.220  17.065  24.357  1.00  0.00           H  
ATOM   1433  N3    A    45      16.181  16.989  24.612  1.00  0.00           N  
ATOM   1434  C4    A    45      15.223  16.059  24.867  1.00  0.00           C  
ATOM   1435  C3'   A    45      11.931  17.469  22.965  1.00  0.00           C  
ATOM   1436  H3'   A    45      12.007  16.389  22.841  1.00  0.00           H  
ATOM   1437  C2'   A    45      13.214  18.074  23.434  1.00  0.00           C  
ATOM   1438  H2'   A    45      14.011  17.595  22.865  1.00  0.00           H  
ATOM   1439  O2'   A    45      13.271  19.509  23.296  1.00  0.00           O  
ATOM   1440 HO2'   A    45      12.508  19.828  22.810  1.00  0.00           H  
ATOM   1441  O3'   A    45      11.301  18.010  21.845  1.00  0.00           O  
ATOM   1442  P     C    46      11.626  17.467  20.417  1.00  0.00           P  
ATOM   1443  OP1   C    46      10.954  18.364  19.444  1.00  0.00           O  
ATOM   1444  OP2   C    46      11.421  16.021  20.429  1.00  0.00           O  
ATOM   1445  O5'   C    46      13.201  17.680  20.346  1.00  0.00           O  
ATOM   1446  C5'   C    46      13.817  19.039  20.062  1.00  0.00           C  
ATOM   1447  H5'   C    46      13.609  19.389  19.050  1.00  0.00           H  
ATOM   1448 H5''   C    46      13.500  19.775  20.801  1.00  0.00           H  
ATOM   1449  C4'   C    46      15.319  19.071  20.076  1.00  0.00           C  
ATOM   1450  H4'   C    46      15.632  20.112  20.162  1.00  0.00           H  
ATOM   1451  O4'   C    46      15.769  18.398  21.290  1.00  0.00           O  
ATOM   1452  C1'   C    46      16.973  17.741  20.937  1.00  0.00           C  
ATOM   1453  H1'   C    46      17.695  18.080  21.681  1.00  0.00           H  
ATOM   1454  N1    C    46      16.832  16.245  21.053  1.00  0.00           N  
ATOM   1455  C6    C    46      15.693  15.626  21.445  1.00  0.00           C  
ATOM   1456  H6    C    46      14.724  16.090  21.336  1.00  0.00           H  
ATOM   1457  C5    C    46      15.734  14.326  21.768  1.00  0.00           C  
ATOM   1458  H5    C    46      14.845  13.785  22.058  1.00  0.00           H  
ATOM   1459  C4    C    46      16.911  13.601  21.707  1.00  0.00           C  
ATOM   1460  N4    C    46      16.916  12.269  21.920  1.00  0.00           N  
ATOM   1461  H41   C    46      17.813  11.804  21.911  1.00  0.00           H  
ATOM   1462  H42   C    46      16.095  11.758  22.210  1.00  0.00           H  
ATOM   1463  N3    C    46      18.039  14.204  21.313  1.00  0.00           N  
ATOM   1464  C2    C    46      17.993  15.516  21.068  1.00  0.00           C  
ATOM   1465  O2    C    46      19.120  16.046  20.782  1.00  0.00           O  
ATOM   1466  C3'   C    46      16.011  18.376  18.898  1.00  0.00           C  
ATOM   1467  H3'   C    46      15.541  17.409  18.715  1.00  0.00           H  
ATOM   1468  C2'   C    46      17.373  18.269  19.524  1.00  0.00           C  
ATOM   1469  H2'   C    46      17.844  17.509  18.900  1.00  0.00           H  
ATOM   1470  O2'   C    46      17.973  19.490  19.522  1.00  0.00           O  
ATOM   1471 HO2'   C    46      17.805  19.799  18.629  1.00  0.00           H  
ATOM   1472  O3'   C    46      15.983  19.183  17.691  1.00  0.00           O  
ATOM   1473  P     U    47      16.524  18.685  16.338  1.00  0.00           P  
ATOM   1474  OP1   U    47      15.615  19.440  15.434  1.00  0.00           O  
ATOM   1475  OP2   U    47      16.467  17.200  16.254  1.00  0.00           O  
ATOM   1476  O5'   U    47      17.967  19.277  16.240  1.00  0.00           O  
ATOM   1477  C5'   U    47      19.134  18.469  16.410  1.00  0.00           C  
ATOM   1478  H5'   U    47      19.131  18.178  17.460  1.00  0.00           H  
ATOM   1479 H5''   U    47      19.133  17.561  15.807  1.00  0.00           H  
ATOM   1480  C4'   U    47      20.461  19.137  16.146  1.00  0.00           C  
ATOM   1481  H4'   U    47      21.317  18.513  16.402  1.00  0.00           H  
ATOM   1482  O4'   U    47      20.516  19.335  14.738  1.00  0.00           O  
ATOM   1483  C1'   U    47      20.857  20.635  14.431  1.00  0.00           C  
ATOM   1484  H1'   U    47      21.944  20.629  14.346  1.00  0.00           H  
ATOM   1485  N1    U    47      20.353  21.281  13.129  1.00  0.00           N  
ATOM   1486  C6    U    47      19.003  21.128  12.854  1.00  0.00           C  
ATOM   1487  H6    U    47      18.542  20.493  13.596  1.00  0.00           H  
ATOM   1488  C5    U    47      18.457  21.729  11.788  1.00  0.00           C  
ATOM   1489  H5    U    47      17.398  21.698  11.577  1.00  0.00           H  
ATOM   1490  C4    U    47      19.210  22.710  10.995  1.00  0.00           C  
ATOM   1491  O4    U    47      18.777  23.293  10.022  1.00  0.00           O  
ATOM   1492  N3    U    47      20.452  22.984  11.447  1.00  0.00           N  
ATOM   1493  H3    U    47      20.927  23.849  11.235  1.00  0.00           H  
ATOM   1494  C2    U    47      21.126  22.266  12.457  1.00  0.00           C  
ATOM   1495  O2    U    47      22.288  22.495  12.833  1.00  0.00           O  
ATOM   1496  C3'   U    47      20.529  20.538  16.765  1.00  0.00           C  
ATOM   1497  H3'   U    47      19.778  20.679  17.542  1.00  0.00           H  
ATOM   1498  C2'   U    47      20.349  21.511  15.575  1.00  0.00           C  
ATOM   1499  H2'   U    47      19.285  21.656  15.387  1.00  0.00           H  
ATOM   1500  O2'   U    47      20.991  22.717  15.656  1.00  0.00           O  
ATOM   1501 HO2'   U    47      20.915  22.991  16.573  1.00  0.00           H  
ATOM   1502  O3'   U    47      21.792  20.615  17.324  1.00  0.00           O  
ATOM   1503  P     A    48      22.145  20.132  18.726  1.00  0.00           P  
ATOM   1504  OP1   A    48      23.610  20.021  18.883  1.00  0.00           O  
ATOM   1505  OP2   A    48      21.218  19.102  19.219  1.00  0.00           O  
ATOM   1506  O5'   A    48      21.768  21.500  19.562  1.00  0.00           O  
ATOM   1507  C5'   A    48      22.536  22.655  19.552  1.00  0.00           C  
ATOM   1508  H5'   A    48      23.424  22.533  20.171  1.00  0.00           H  
ATOM   1509 H5''   A    48      22.994  22.673  18.563  1.00  0.00           H  
ATOM   1510  C4'   A    48      21.697  23.918  19.753  1.00  0.00           C  
ATOM   1511  H4'   A    48      22.358  24.783  19.799  1.00  0.00           H  
ATOM   1512  O4'   A    48      20.693  24.105  18.829  1.00  0.00           O  
ATOM   1513  C1'   A    48      19.425  24.143  19.429  1.00  0.00           C  
ATOM   1514  H1'   A    48      19.053  25.156  19.582  1.00  0.00           H  
ATOM   1515  N9    A    48      18.523  23.421  18.528  1.00  0.00           N  
ATOM   1516  C8    A    48      17.642  22.394  18.791  1.00  0.00           C  
ATOM   1517  H8    A    48      17.525  22.028  19.800  1.00  0.00           H  
ATOM   1518  N7    A    48      16.922  21.888  17.844  1.00  0.00           N  
ATOM   1519  C5    A    48      17.270  22.751  16.819  1.00  0.00           C  
ATOM   1520  C6    A    48      16.947  22.831  15.471  1.00  0.00           C  
ATOM   1521  N6    A    48      16.132  22.044  14.832  1.00  0.00           N  
ATOM   1522  H61   A    48      16.020  22.166  13.836  1.00  0.00           H  
ATOM   1523  H62   A    48      15.720  21.242  15.287  1.00  0.00           H  
ATOM   1524  N1    A    48      17.441  23.764  14.705  1.00  0.00           N  
ATOM   1525  C2    A    48      18.327  24.609  15.132  1.00  0.00           C  
ATOM   1526  H2    A    48      18.826  25.338  14.511  1.00  0.00           H  
ATOM   1527  N3    A    48      18.786  24.627  16.410  1.00  0.00           N  
ATOM   1528  C4    A    48      18.229  23.686  17.196  1.00  0.00           C  
ATOM   1529  C3'   A    48      20.991  23.821  21.117  1.00  0.00           C  
ATOM   1530  H3'   A    48      21.379  23.000  21.719  1.00  0.00           H  
ATOM   1531  C2'   A    48      19.556  23.411  20.771  1.00  0.00           C  
ATOM   1532  H2'   A    48      19.689  22.339  20.625  1.00  0.00           H  
ATOM   1533  O2'   A    48      18.514  23.692  21.697  1.00  0.00           O  
ATOM   1534 HO2'   A    48      18.318  24.627  21.793  1.00  0.00           H  
ATOM   1535  O3'   A    48      21.041  25.102  21.865  1.00  0.00           O  
ATOM   1536  P     G    49      22.396  25.442  22.693  1.00  0.00           P  
ATOM   1537  OP1   G    49      22.213  26.757  23.341  1.00  0.00           O  
ATOM   1538  OP2   G    49      23.578  25.236  21.765  1.00  0.00           O  
ATOM   1539  O5'   G    49      22.460  24.282  23.808  1.00  0.00           O  
ATOM   1540  C5'   G    49      21.715  24.401  24.991  1.00  0.00           C  
ATOM   1541  H5'   G    49      22.290  23.945  25.797  1.00  0.00           H  
ATOM   1542 H5''   G    49      21.507  25.435  25.264  1.00  0.00           H  
ATOM   1543  C4'   G    49      20.327  23.783  24.796  1.00  0.00           C  
ATOM   1544  H4'   G    49      19.886  24.359  23.983  1.00  0.00           H  
ATOM   1545  O4'   G    49      20.432  22.355  24.610  1.00  0.00           O  
ATOM   1546  C1'   G    49      19.249  21.642  24.984  1.00  0.00           C  
ATOM   1547  H1'   G    49      18.761  21.428  24.033  1.00  0.00           H  
ATOM   1548  N9    G    49      19.516  20.339  25.707  1.00  0.00           N  
ATOM   1549  C8    G    49      20.718  19.630  25.660  1.00  0.00           C  
ATOM   1550  H8    G    49      21.572  19.933  25.072  1.00  0.00           H  
ATOM   1551  N7    G    49      20.696  18.503  26.380  1.00  0.00           N  
ATOM   1552  C5    G    49      19.307  18.386  26.728  1.00  0.00           C  
ATOM   1553  C6    G    49      18.586  17.432  27.563  1.00  0.00           C  
ATOM   1554  O6    G    49      18.992  16.433  28.179  1.00  0.00           O  
ATOM   1555  N1    G    49      17.301  17.690  27.554  1.00  0.00           N  
ATOM   1556  H1    G    49      16.723  17.040  28.068  1.00  0.00           H  
ATOM   1557  C2    G    49      16.734  18.760  27.114  1.00  0.00           C  
ATOM   1558  N2    G    49      15.460  19.018  27.343  1.00  0.00           N  
ATOM   1559  H21   G    49      15.076  19.853  26.924  1.00  0.00           H  
ATOM   1560  H22   G    49      14.922  18.498  28.022  1.00  0.00           H  
ATOM   1561  N3    G    49      17.276  19.810  26.438  1.00  0.00           N  
ATOM   1562  C4    G    49      18.585  19.546  26.326  1.00  0.00           C  
ATOM   1563  C3'   G    49      19.493  23.752  26.062  1.00  0.00           C  
ATOM   1564  H3'   G    49      20.218  23.412  26.802  1.00  0.00           H  
ATOM   1565  C2'   G    49      18.453  22.666  25.819  1.00  0.00           C  
ATOM   1566  H2'   G    49      18.105  22.298  26.784  1.00  0.00           H  
ATOM   1567  O2'   G    49      17.347  23.197  25.048  1.00  0.00           O  
ATOM   1568 HO2'   G    49      17.198  24.091  25.364  1.00  0.00           H  
ATOM   1569  O3'   G    49      18.907  24.991  26.444  1.00  0.00           O  
ATOM   1570  P     U    50      18.668  25.247  28.044  1.00  0.00           P  
ATOM   1571  OP1   U    50      18.262  26.595  28.231  1.00  0.00           O  
ATOM   1572  OP2   U    50      19.795  24.768  28.861  1.00  0.00           O  
ATOM   1573  O5'   U    50      17.458  24.306  28.478  1.00  0.00           O  
ATOM   1574  C5'   U    50      16.188  24.432  27.953  1.00  0.00           C  
ATOM   1575  H5'   U    50      15.812  25.454  28.008  1.00  0.00           H  
ATOM   1576 H5''   U    50      16.123  24.040  26.938  1.00  0.00           H  
ATOM   1577  C4'   U    50      15.108  23.621  28.829  1.00  0.00           C  
ATOM   1578  H4'   U    50      14.197  24.132  28.519  1.00  0.00           H  
ATOM   1579  O4'   U    50      15.218  22.199  28.674  1.00  0.00           O  
ATOM   1580  C1'   U    50      15.101  21.609  29.917  1.00  0.00           C  
ATOM   1581  H1'   U    50      14.206  20.990  29.863  1.00  0.00           H  
ATOM   1582  N1    U    50      16.278  20.702  30.235  1.00  0.00           N  
ATOM   1583  C6    U    50      17.491  20.996  29.637  1.00  0.00           C  
ATOM   1584  H6    U    50      17.574  21.905  29.060  1.00  0.00           H  
ATOM   1585  C5    U    50      18.474  20.136  29.733  1.00  0.00           C  
ATOM   1586  H5    U    50      19.428  20.321  29.260  1.00  0.00           H  
ATOM   1587  C4    U    50      18.285  18.951  30.495  1.00  0.00           C  
ATOM   1588  O4    U    50      19.072  18.048  30.611  1.00  0.00           O  
ATOM   1589  N3    U    50      17.021  18.659  30.881  1.00  0.00           N  
ATOM   1590  H3    U    50      16.947  17.724  31.254  1.00  0.00           H  
ATOM   1591  C2    U    50      15.996  19.475  30.757  1.00  0.00           C  
ATOM   1592  O2    U    50      14.836  19.218  31.189  1.00  0.00           O  
ATOM   1593  C3'   U    50      15.423  23.963  30.312  1.00  0.00           C  
ATOM   1594  H3'   U    50      16.441  24.017  30.700  1.00  0.00           H  
ATOM   1595  C2'   U    50      14.857  22.734  30.995  1.00  0.00           C  
ATOM   1596  H2'   U    50      15.442  22.590  31.903  1.00  0.00           H  
ATOM   1597  O2'   U    50      13.417  22.786  31.119  1.00  0.00           O  
ATOM   1598 HO2'   U    50      13.003  23.632  30.933  1.00  0.00           H  
ATOM   1599  O3'   U    50      14.737  25.183  30.771  1.00  0.00           O  
ATOM   1600  P     A    51      15.135  26.036  32.007  1.00  0.00           P  
ATOM   1601  OP1   A    51      14.012  26.941  32.404  1.00  0.00           O  
ATOM   1602  OP2   A    51      16.522  26.539  31.696  1.00  0.00           O  
ATOM   1603  O5'   A    51      15.312  24.940  33.112  1.00  0.00           O  
ATOM   1604  C5'   A    51      14.218  24.301  33.820  1.00  0.00           C  
ATOM   1605  H5'   A    51      13.570  25.112  34.152  1.00  0.00           H  
ATOM   1606 H5''   A    51      13.584  23.774  33.107  1.00  0.00           H  
ATOM   1607  C4'   A    51      14.699  23.332  34.929  1.00  0.00           C  
ATOM   1608  H4'   A    51      13.807  22.822  35.293  1.00  0.00           H  
ATOM   1609  O4'   A    51      15.549  22.365  34.269  1.00  0.00           O  
ATOM   1610  C1'   A    51      16.844  22.464  34.819  1.00  0.00           C  
ATOM   1611  H1'   A    51      17.103  21.674  35.523  1.00  0.00           H  
ATOM   1612  N9    A    51      17.768  22.167  33.689  1.00  0.00           N  
ATOM   1613  C8    A    51      18.286  23.056  32.704  1.00  0.00           C  
ATOM   1614  H8    A    51      17.794  23.988  32.467  1.00  0.00           H  
ATOM   1615  N7    A    51      19.239  22.529  31.978  1.00  0.00           N  
ATOM   1616  C5    A    51      19.520  21.335  32.607  1.00  0.00           C  
ATOM   1617  C6    A    51      20.559  20.339  32.439  1.00  0.00           C  
ATOM   1618  N6    A    51      21.562  20.472  31.545  1.00  0.00           N  
ATOM   1619  H61   A    51      21.514  21.179  30.826  1.00  0.00           H  
ATOM   1620  H62   A    51      22.199  19.699  31.416  1.00  0.00           H  
ATOM   1621  N1    A    51      20.610  19.248  33.211  1.00  0.00           N  
ATOM   1622  C2    A    51      19.592  19.162  34.044  1.00  0.00           C  
ATOM   1623  H2    A    51      19.497  18.157  34.429  1.00  0.00           H  
ATOM   1624  N3    A    51      18.587  19.963  34.366  1.00  0.00           N  
ATOM   1625  C4    A    51      18.634  21.121  33.612  1.00  0.00           C  
ATOM   1626  C3'   A    51      15.607  24.002  36.026  1.00  0.00           C  
ATOM   1627  H3'   A    51      15.300  25.045  36.106  1.00  0.00           H  
ATOM   1628  C2'   A    51      17.028  23.796  35.472  1.00  0.00           C  
ATOM   1629  H2'   A    51      17.267  24.602  34.778  1.00  0.00           H  
ATOM   1630  O2'   A    51      18.095  23.762  36.368  1.00  0.00           O  
ATOM   1631 HO2'   A    51      18.133  24.594  36.845  1.00  0.00           H  
ATOM   1632  O3'   A    51      15.418  23.227  37.224  1.00  0.00           O  
ATOM   1633  P     C    52      14.012  23.330  37.990  1.00  0.00           P  
ATOM   1634  OP1   C    52      13.209  24.347  37.322  1.00  0.00           O  
ATOM   1635  OP2   C    52      14.249  23.418  39.447  1.00  0.00           O  
ATOM   1636  O5'   C    52      13.454  21.895  37.696  1.00  0.00           O  
ATOM   1637  C5'   C    52      12.050  21.771  37.924  1.00  0.00           C  
ATOM   1638  H5'   C    52      11.789  22.136  38.917  1.00  0.00           H  
ATOM   1639 H5''   C    52      11.481  22.372  37.214  1.00  0.00           H  
ATOM   1640  C4'   C    52      11.391  20.460  37.662  1.00  0.00           C  
ATOM   1641  H4'   C    52      10.305  20.538  37.688  1.00  0.00           H  
ATOM   1642  O4'   C    52      11.586  19.812  36.410  1.00  0.00           O  
ATOM   1643  C1'   C    52      12.002  18.454  36.563  1.00  0.00           C  
ATOM   1644  H1'   C    52      11.510  17.774  35.868  1.00  0.00           H  
ATOM   1645  N1    C    52      13.430  18.312  36.301  1.00  0.00           N  
ATOM   1646  C6    C    52      14.261  19.375  35.917  1.00  0.00           C  
ATOM   1647  H6    C    52      13.868  20.381  35.901  1.00  0.00           H  
ATOM   1648  C5    C    52      15.468  19.109  35.425  1.00  0.00           C  
ATOM   1649  H5    C    52      16.017  19.891  34.922  1.00  0.00           H  
ATOM   1650  C4    C    52      15.932  17.842  35.356  1.00  0.00           C  
ATOM   1651  N4    C    52      17.051  17.518  34.781  1.00  0.00           N  
ATOM   1652  H41   C    52      17.640  18.293  34.510  1.00  0.00           H  
ATOM   1653  H42   C    52      17.271  16.552  34.586  1.00  0.00           H  
ATOM   1654  N3    C    52      15.204  16.802  35.682  1.00  0.00           N  
ATOM   1655  C2    C    52      13.967  17.011  36.212  1.00  0.00           C  
ATOM   1656  O2    C    52      13.338  15.957  36.402  1.00  0.00           O  
ATOM   1657  C3'   C    52      11.713  19.436  38.767  1.00  0.00           C  
ATOM   1658  H3'   C    52      12.728  19.510  39.157  1.00  0.00           H  
ATOM   1659  C2'   C    52      11.684  18.037  38.063  1.00  0.00           C  
ATOM   1660  H2'   C    52      12.461  17.385  38.463  1.00  0.00           H  
ATOM   1661  O2'   C    52      10.403  17.317  38.265  1.00  0.00           O  
ATOM   1662 HO2'   C    52      10.357  16.872  39.115  1.00  0.00           H  
ATOM   1663  O3'   C    52      10.905  19.550  39.887  1.00  0.00           O  
ATOM   1664  P     U    53      11.450  19.194  41.357  1.00  0.00           P  
ATOM   1665  OP1   U    53      10.240  19.220  42.236  1.00  0.00           O  
ATOM   1666  OP2   U    53      12.688  20.003  41.706  1.00  0.00           O  
ATOM   1667  O5'   U    53      11.849  17.647  41.188  1.00  0.00           O  
ATOM   1668  C5'   U    53      10.860  16.700  41.494  1.00  0.00           C  
ATOM   1669  H5'   U    53      10.516  16.783  42.525  1.00  0.00           H  
ATOM   1670 H5''   U    53       9.993  16.776  40.837  1.00  0.00           H  
ATOM   1671  C4'   U    53      11.443  15.357  41.190  1.00  0.00           C  
ATOM   1672  H4'   U    53      10.595  14.677  41.109  1.00  0.00           H  
ATOM   1673  O4'   U    53      12.082  15.331  39.902  1.00  0.00           O  
ATOM   1674  C1'   U    53      13.189  14.408  40.051  1.00  0.00           C  
ATOM   1675  H1'   U    53      13.022  13.522  39.438  1.00  0.00           H  
ATOM   1676  N1    U    53      14.438  15.103  39.678  1.00  0.00           N  
ATOM   1677  C6    U    53      14.601  16.510  39.701  1.00  0.00           C  
ATOM   1678  H6    U    53      13.937  17.281  40.062  1.00  0.00           H  
ATOM   1679  C5    U    53      15.769  17.043  39.260  1.00  0.00           C  
ATOM   1680  H5    U    53      15.931  18.110  39.234  1.00  0.00           H  
ATOM   1681  C4    U    53      16.825  16.273  38.635  1.00  0.00           C  
ATOM   1682  O4    U    53      17.808  16.727  38.178  1.00  0.00           O  
ATOM   1683  N3    U    53      16.592  14.948  38.643  1.00  0.00           N  
ATOM   1684  H3    U    53      17.303  14.325  38.290  1.00  0.00           H  
ATOM   1685  C2    U    53      15.459  14.317  39.183  1.00  0.00           C  
ATOM   1686  O2    U    53      15.465  13.086  39.232  1.00  0.00           O  
ATOM   1687  C3'   U    53      12.446  15.086  42.243  1.00  0.00           C  
ATOM   1688  H3'   U    53      13.120  15.902  42.503  1.00  0.00           H  
ATOM   1689  C2'   U    53      13.106  13.954  41.502  1.00  0.00           C  
ATOM   1690  H2'   U    53      14.111  13.761  41.876  1.00  0.00           H  
ATOM   1691  O2'   U    53      12.247  12.808  41.491  1.00  0.00           O  
ATOM   1692 HO2'   U    53      12.711  11.978  41.355  1.00  0.00           H  
ATOM   1693  O3'   U    53      11.721  14.762  43.426  1.00  0.00           O  
ATOM   1694  P     G    54      12.454  14.753  44.832  1.00  0.00           P  
ATOM   1695  OP1   G    54      11.397  14.395  45.801  1.00  0.00           O  
ATOM   1696  OP2   G    54      13.079  16.067  45.131  1.00  0.00           O  
ATOM   1697  O5'   G    54      13.577  13.556  44.884  1.00  0.00           O  
ATOM   1698  C5'   G    54      13.200  12.235  45.099  1.00  0.00           C  
ATOM   1699  H5'   G    54      12.882  12.156  46.139  1.00  0.00           H  
ATOM   1700 H5''   G    54      12.307  11.947  44.544  1.00  0.00           H  
ATOM   1701  C4'   G    54      14.427  11.311  44.840  1.00  0.00           C  
ATOM   1702  H4'   G    54      14.218  10.264  45.057  1.00  0.00           H  
ATOM   1703  O4'   G    54      14.731  11.458  43.514  1.00  0.00           O  
ATOM   1704  C1'   G    54      16.139  11.344  43.434  1.00  0.00           C  
ATOM   1705  H1'   G    54      16.486  10.505  42.831  1.00  0.00           H  
ATOM   1706  N9    G    54      16.775  12.493  42.821  1.00  0.00           N  
ATOM   1707  C8    G    54      16.498  13.825  42.996  1.00  0.00           C  
ATOM   1708  H8    G    54      15.651  14.167  43.572  1.00  0.00           H  
ATOM   1709  N7    G    54      17.353  14.730  42.457  1.00  0.00           N  
ATOM   1710  C5    G    54      18.303  13.854  41.900  1.00  0.00           C  
ATOM   1711  C6    G    54      19.574  14.181  41.285  1.00  0.00           C  
ATOM   1712  O6    G    54      20.005  15.261  40.959  1.00  0.00           O  
ATOM   1713  N1    G    54      20.323  13.051  40.981  1.00  0.00           N  
ATOM   1714  H1    G    54      21.233  13.195  40.567  1.00  0.00           H  
ATOM   1715  C2    G    54      19.964  11.790  41.351  1.00  0.00           C  
ATOM   1716  N2    G    54      20.771  10.815  41.094  1.00  0.00           N  
ATOM   1717  H21   G    54      21.583  11.060  40.545  1.00  0.00           H  
ATOM   1718  H22   G    54      20.591   9.935  41.556  1.00  0.00           H  
ATOM   1719  N3    G    54      18.793  11.494  41.867  1.00  0.00           N  
ATOM   1720  C4    G    54      18.020  12.544  42.179  1.00  0.00           C  
ATOM   1721  C3'   G    54      15.679  11.637  45.697  1.00  0.00           C  
ATOM   1722  H3'   G    54      15.706  12.727  45.686  1.00  0.00           H  
ATOM   1723  C2'   G    54      16.770  11.123  44.789  1.00  0.00           C  
ATOM   1724  H2'   G    54      17.735  11.611  44.926  1.00  0.00           H  
ATOM   1725  O2'   G    54      16.986   9.756  44.904  1.00  0.00           O  
ATOM   1726 HO2'   G    54      17.530   9.672  45.690  1.00  0.00           H  
ATOM   1727  O3'   G    54      15.641  11.167  47.004  1.00  0.00           O  
ATOM   1728  P     A    55      16.861  11.571  47.906  1.00  0.00           P  
ATOM   1729  OP1   A    55      16.505  11.182  49.341  1.00  0.00           O  
ATOM   1730  OP2   A    55      17.238  12.987  47.667  1.00  0.00           O  
ATOM   1731  O5'   A    55      18.119  10.632  47.434  1.00  0.00           O  
ATOM   1732  C5'   A    55      18.103   9.234  47.664  1.00  0.00           C  
ATOM   1733  H5'   A    55      18.114   9.026  48.734  1.00  0.00           H  
ATOM   1734 H5''   A    55      17.176   8.816  47.271  1.00  0.00           H  
ATOM   1735  C4'   A    55      19.348   8.674  47.053  1.00  0.00           C  
ATOM   1736  H4'   A    55      19.311   7.615  47.308  1.00  0.00           H  
ATOM   1737  O4'   A    55      19.536   8.937  45.617  1.00  0.00           O  
ATOM   1738  C1'   A    55      20.911   9.244  45.419  1.00  0.00           C  
ATOM   1739  H1'   A    55      21.365   8.622  44.647  1.00  0.00           H  
ATOM   1740  N9    A    55      21.194  10.655  45.011  1.00  0.00           N  
ATOM   1741  C8    A    55      20.441  11.710  45.328  1.00  0.00           C  
ATOM   1742  H8    A    55      19.604  11.585  45.999  1.00  0.00           H  
ATOM   1743  N7    A    55      20.963  12.817  44.839  1.00  0.00           N  
ATOM   1744  C5    A    55      22.010  12.395  44.000  1.00  0.00           C  
ATOM   1745  C6    A    55      23.040  12.960  43.155  1.00  0.00           C  
ATOM   1746  N6    A    55      23.119  14.201  42.813  1.00  0.00           N  
ATOM   1747  H61   A    55      22.634  14.888  43.373  1.00  0.00           H  
ATOM   1748  H62   A    55      23.967  14.413  42.308  1.00  0.00           H  
ATOM   1749  N1    A    55      23.984  12.244  42.613  1.00  0.00           N  
ATOM   1750  C2    A    55      24.005  10.910  42.863  1.00  0.00           C  
ATOM   1751  H2    A    55      24.739  10.358  42.295  1.00  0.00           H  
ATOM   1752  N3    A    55      23.145  10.237  43.618  1.00  0.00           N  
ATOM   1753  C4    A    55      22.145  11.038  44.134  1.00  0.00           C  
ATOM   1754  C3'   A    55      20.556   9.312  47.729  1.00  0.00           C  
ATOM   1755  H3'   A    55      20.438  10.377  47.933  1.00  0.00           H  
ATOM   1756  C2'   A    55      21.702   8.959  46.680  1.00  0.00           C  
ATOM   1757  H2'   A    55      22.472   9.691  46.928  1.00  0.00           H  
ATOM   1758  O2'   A    55      22.143   7.606  46.724  1.00  0.00           O  
ATOM   1759 HO2'   A    55      23.090   7.548  46.866  1.00  0.00           H  
ATOM   1760  O3'   A    55      20.726   8.689  48.998  1.00  0.00           O  
ATOM   1761  P     U    56      21.834   9.105  50.033  1.00  0.00           P  
ATOM   1762  OP1   U    56      21.635   8.217  51.220  1.00  0.00           O  
ATOM   1763  OP2   U    56      21.737  10.564  50.215  1.00  0.00           O  
ATOM   1764  O5'   U    56      23.278   8.776  49.465  1.00  0.00           O  
ATOM   1765  C5'   U    56      23.832   7.473  49.539  1.00  0.00           C  
ATOM   1766  H5'   U    56      23.914   7.090  50.556  1.00  0.00           H  
ATOM   1767 H5''   U    56      23.209   6.782  48.971  1.00  0.00           H  
ATOM   1768  C4'   U    56      25.128   7.465  48.749  1.00  0.00           C  
ATOM   1769  H4'   U    56      25.555   6.467  48.846  1.00  0.00           H  
ATOM   1770  O4'   U    56      25.002   7.809  47.387  1.00  0.00           O  
ATOM   1771  C1'   U    56      26.226   8.428  47.052  1.00  0.00           C  
ATOM   1772  H1'   U    56      26.596   7.784  46.254  1.00  0.00           H  
ATOM   1773  N1    U    56      25.971   9.773  46.540  1.00  0.00           N  
ATOM   1774  C6    U    56      25.029  10.591  47.161  1.00  0.00           C  
ATOM   1775  H6    U    56      24.455  10.135  47.954  1.00  0.00           H  
ATOM   1776  C5    U    56      24.748  11.830  46.737  1.00  0.00           C  
ATOM   1777  H5    U    56      23.951  12.437  47.140  1.00  0.00           H  
ATOM   1778  C4    U    56      25.551  12.403  45.709  1.00  0.00           C  
ATOM   1779  O4    U    56      25.375  13.556  45.347  1.00  0.00           O  
ATOM   1780  N3    U    56      26.543  11.647  45.124  1.00  0.00           N  
ATOM   1781  H3    U    56      27.117  12.074  44.411  1.00  0.00           H  
ATOM   1782  C2    U    56      26.832  10.295  45.483  1.00  0.00           C  
ATOM   1783  O2    U    56      27.652   9.636  44.859  1.00  0.00           O  
ATOM   1784  C3'   U    56      26.191   8.344  49.371  1.00  0.00           C  
ATOM   1785  H3'   U    56      25.826   9.358  49.531  1.00  0.00           H  
ATOM   1786  C2'   U    56      27.141   8.262  48.180  1.00  0.00           C  
ATOM   1787  H2'   U    56      27.835   9.101  48.216  1.00  0.00           H  
ATOM   1788  O2'   U    56      27.788   6.930  48.202  1.00  0.00           O  
ATOM   1789 HO2'   U    56      27.939   6.729  49.129  1.00  0.00           H  
ATOM   1790  O3'   U    56      26.898   7.973  50.507  1.00  0.00           O  
ATOM   1791  P     G    57      27.564   9.107  51.383  1.00  0.00           P  
ATOM   1792  OP1   G    57      28.097   8.450  52.626  1.00  0.00           O  
ATOM   1793  OP2   G    57      26.621  10.270  51.617  1.00  0.00           O  
ATOM   1794  O5'   G    57      28.829   9.622  50.557  1.00  0.00           O  
ATOM   1795  C5'   G    57      30.022   8.838  50.369  1.00  0.00           C  
ATOM   1796  H5'   G    57      30.476   8.575  51.325  1.00  0.00           H  
ATOM   1797 H5''   G    57      29.817   7.899  49.855  1.00  0.00           H  
ATOM   1798  C4'   G    57      30.948   9.628  49.391  1.00  0.00           C  
ATOM   1799  H4'   G    57      31.800   8.978  49.189  1.00  0.00           H  
ATOM   1800  O4'   G    57      30.295   9.831  48.131  1.00  0.00           O  
ATOM   1801  C1'   G    57      30.634  11.064  47.526  1.00  0.00           C  
ATOM   1802  H1'   G    57      31.004  10.856  46.522  1.00  0.00           H  
ATOM   1803  N9    G    57      29.528  12.055  47.462  1.00  0.00           N  
ATOM   1804  C8    G    57      28.478  12.260  48.335  1.00  0.00           C  
ATOM   1805  H8    G    57      28.287  11.693  49.234  1.00  0.00           H  
ATOM   1806  N7    G    57      27.659  13.207  47.954  1.00  0.00           N  
ATOM   1807  C5    G    57      28.282  13.776  46.816  1.00  0.00           C  
ATOM   1808  C6    G    57      28.154  15.044  46.082  1.00  0.00           C  
ATOM   1809  O6    G    57      27.221  15.894  46.308  1.00  0.00           O  
ATOM   1810  N1    G    57      29.124  15.390  45.213  1.00  0.00           N  
ATOM   1811  H1    G    57      29.003  16.265  44.722  1.00  0.00           H  
ATOM   1812  C2    G    57      30.208  14.568  44.983  1.00  0.00           C  
ATOM   1813  N2    G    57      31.119  15.006  44.166  1.00  0.00           N  
ATOM   1814  H21   G    57      31.044  15.823  43.576  1.00  0.00           H  
ATOM   1815  H22   G    57      31.967  14.458  44.139  1.00  0.00           H  
ATOM   1816  N3    G    57      30.432  13.491  45.686  1.00  0.00           N  
ATOM   1817  C4    G    57      29.465  13.107  46.596  1.00  0.00           C  
ATOM   1818  C3'   G    57      31.399  11.026  49.732  1.00  0.00           C  
ATOM   1819  H3'   G    57      30.586  11.600  50.175  1.00  0.00           H  
ATOM   1820  C2'   G    57      31.844  11.578  48.347  1.00  0.00           C  
ATOM   1821  H2'   G    57      31.880  12.661  48.461  1.00  0.00           H  
ATOM   1822  O2'   G    57      33.005  11.059  47.752  1.00  0.00           O  
ATOM   1823 HO2'   G    57      32.998  10.100  47.782  1.00  0.00           H  
ATOM   1824  O3'   G    57      32.415  10.979  50.639  1.00  0.00           O  
ATOM   1825  P     U    58      32.871  12.182  51.607  1.00  0.00           P  
ATOM   1826  OP1   U    58      34.152  11.823  52.305  1.00  0.00           O  
ATOM   1827  OP2   U    58      31.752  12.510  52.525  1.00  0.00           O  
ATOM   1828  O5'   U    58      33.022  13.403  50.617  1.00  0.00           O  
ATOM   1829  C5'   U    58      34.212  13.650  49.874  1.00  0.00           C  
ATOM   1830  H5'   U    58      35.024  13.834  50.577  1.00  0.00           H  
ATOM   1831 H5''   U    58      34.452  12.829  49.197  1.00  0.00           H  
ATOM   1832  C4'   U    58      34.055  14.939  49.037  1.00  0.00           C  
ATOM   1833  H4'   U    58      35.055  15.056  48.619  1.00  0.00           H  
ATOM   1834  O4'   U    58      32.963  14.929  48.143  1.00  0.00           O  
ATOM   1835  C1'   U    58      32.342  16.266  47.995  1.00  0.00           C  
ATOM   1836  H1'   U    58      32.428  16.370  46.913  1.00  0.00           H  
ATOM   1837  N1    U    58      30.931  16.407  48.430  1.00  0.00           N  
ATOM   1838  C6    U    58      30.339  15.554  49.327  1.00  0.00           C  
ATOM   1839  H6    U    58      30.990  14.749  49.634  1.00  0.00           H  
ATOM   1840  C5    U    58      29.064  15.778  49.833  1.00  0.00           C  
ATOM   1841  H5    U    58      28.627  15.093  50.545  1.00  0.00           H  
ATOM   1842  C4    U    58      28.326  16.951  49.378  1.00  0.00           C  
ATOM   1843  O4    U    58      27.227  17.284  49.822  1.00  0.00           O  
ATOM   1844  N3    U    58      29.015  17.726  48.451  1.00  0.00           N  
ATOM   1845  H3    U    58      28.482  18.501  48.083  1.00  0.00           H  
ATOM   1846  C2    U    58      30.275  17.569  47.999  1.00  0.00           C  
ATOM   1847  O2    U    58      30.833  18.463  47.308  1.00  0.00           O  
ATOM   1848  C3'   U    58      33.822  16.190  49.859  1.00  0.00           C  
ATOM   1849  H3'   U    58      33.006  15.833  50.488  1.00  0.00           H  
ATOM   1850  C2'   U    58      33.276  17.214  48.775  1.00  0.00           C  
ATOM   1851  H2'   U    58      32.677  18.054  49.126  1.00  0.00           H  
ATOM   1852  O2'   U    58      34.244  17.601  47.808  1.00  0.00           O  
ATOM   1853 HO2'   U    58      35.148  17.449  48.095  1.00  0.00           H  
ATOM   1854  O3'   U    58      34.851  16.637  50.613  1.00  0.00           O  
ATOM   1855  P     C    59      34.823  17.667  51.778  1.00  0.00           P  
ATOM   1856  OP1   C    59      35.983  17.434  52.632  1.00  0.00           O  
ATOM   1857  OP2   C    59      33.486  17.491  52.414  1.00  0.00           O  
ATOM   1858  O5'   C    59      34.882  19.146  51.197  1.00  0.00           O  
ATOM   1859  C5'   C    59      36.007  19.617  50.438  1.00  0.00           C  
ATOM   1860  H5'   C    59      36.787  19.863  51.159  1.00  0.00           H  
ATOM   1861 H5''   C    59      36.216  18.771  49.784  1.00  0.00           H  
ATOM   1862  C4'   C    59      35.626  20.942  49.707  1.00  0.00           C  
ATOM   1863  H4'   C    59      36.470  21.315  49.126  1.00  0.00           H  
ATOM   1864  O4'   C    59      34.558  20.641  48.804  1.00  0.00           O  
ATOM   1865  C1'   C    59      33.666  21.785  48.712  1.00  0.00           C  
ATOM   1866  H1'   C    59      33.771  22.088  47.670  1.00  0.00           H  
ATOM   1867  N1    C    59      32.304  21.523  49.163  1.00  0.00           N  
ATOM   1868  C6    C    59      32.087  20.490  50.007  1.00  0.00           C  
ATOM   1869  H6    C    59      32.935  20.052  50.513  1.00  0.00           H  
ATOM   1870  C5    C    59      30.818  20.168  50.319  1.00  0.00           C  
ATOM   1871  H5    C    59      30.717  19.363  51.032  1.00  0.00           H  
ATOM   1872  C4    C    59      29.776  20.861  49.708  1.00  0.00           C  
ATOM   1873  N4    C    59      28.561  20.570  50.010  1.00  0.00           N  
ATOM   1874  H41   C    59      27.886  21.283  49.771  1.00  0.00           H  
ATOM   1875  H42   C    59      28.223  19.825  50.602  1.00  0.00           H  
ATOM   1876  N3    C    59      29.979  21.914  49.028  1.00  0.00           N  
ATOM   1877  C2    C    59      31.237  22.270  48.733  1.00  0.00           C  
ATOM   1878  O2    C    59      31.377  23.304  48.144  1.00  0.00           O  
ATOM   1879  C3'   C    59      35.099  22.086  50.571  1.00  0.00           C  
ATOM   1880  H3'   C    59      34.588  21.668  51.439  1.00  0.00           H  
ATOM   1881  C2'   C    59      34.249  22.919  49.555  1.00  0.00           C  
ATOM   1882  H2'   C    59      33.522  23.482  50.140  1.00  0.00           H  
ATOM   1883  O2'   C    59      34.988  23.809  48.705  1.00  0.00           O  
ATOM   1884 HO2'   C    59      34.508  23.952  47.886  1.00  0.00           H  
ATOM   1885  O3'   C    59      36.083  22.942  51.120  1.00  0.00           O  
ATOM   1886  P     G    60      35.821  23.806  52.432  1.00  0.00           P  
ATOM   1887  OP1   G    60      37.118  24.412  52.808  1.00  0.00           O  
ATOM   1888  OP2   G    60      35.225  22.860  53.364  1.00  0.00           O  
ATOM   1889  O5'   G    60      34.653  24.897  52.235  1.00  0.00           O  
ATOM   1890  C5'   G    60      34.890  26.030  51.390  1.00  0.00           C  
ATOM   1891  H5'   G    60      35.707  26.582  51.855  1.00  0.00           H  
ATOM   1892 H5''   G    60      35.212  25.667  50.414  1.00  0.00           H  
ATOM   1893  C4'   G    60      33.680  26.935  51.160  1.00  0.00           C  
ATOM   1894  H4'   G    60      34.069  27.831  50.676  1.00  0.00           H  
ATOM   1895  O4'   G    60      32.646  26.267  50.489  1.00  0.00           O  
ATOM   1896  C1'   G    60      31.411  26.694  51.043  1.00  0.00           C  
ATOM   1897  H1'   G    60      30.742  27.287  50.419  1.00  0.00           H  
ATOM   1898  N9    G    60      30.649  25.559  51.588  1.00  0.00           N  
ATOM   1899  C8    G    60      31.164  24.319  51.859  1.00  0.00           C  
ATOM   1900  H8    G    60      32.214  24.067  51.842  1.00  0.00           H  
ATOM   1901  N7    G    60      30.279  23.428  52.216  1.00  0.00           N  
ATOM   1902  C5    G    60      29.066  24.170  52.166  1.00  0.00           C  
ATOM   1903  C6    G    60      27.695  23.771  52.523  1.00  0.00           C  
ATOM   1904  O6    G    60      27.251  22.667  52.898  1.00  0.00           O  
ATOM   1905  N1    G    60      26.726  24.714  52.268  1.00  0.00           N  
ATOM   1906  H1    G    60      25.772  24.502  52.524  1.00  0.00           H  
ATOM   1907  C2    G    60      27.076  25.883  51.701  1.00  0.00           C  
ATOM   1908  N2    G    60      26.139  26.817  51.713  1.00  0.00           N  
ATOM   1909  H21   G    60      26.380  27.751  51.413  1.00  0.00           H  
ATOM   1910  H22   G    60      25.163  26.753  51.962  1.00  0.00           H  
ATOM   1911  N3    G    60      28.313  26.327  51.472  1.00  0.00           N  
ATOM   1912  C4    G    60      29.266  25.442  51.771  1.00  0.00           C  
ATOM   1913  C3'   G    60      33.168  27.290  52.565  1.00  0.00           C  
ATOM   1914  H3'   G    60      33.094  26.493  53.305  1.00  0.00           H  
ATOM   1915  C2'   G    60      31.706  27.625  52.211  1.00  0.00           C  
ATOM   1916  H2'   G    60      30.992  27.385  52.999  1.00  0.00           H  
ATOM   1917  O2'   G    60      31.466  28.994  51.803  1.00  0.00           O  
ATOM   1918 HO2'   G    60      31.744  29.435  52.609  1.00  0.00           H  
ATOM   1919  O3'   G    60      33.802  28.518  53.041  1.00  0.00           O  
ATOM   1920  P     U    61      33.545  29.077  54.529  1.00  0.00           P  
ATOM   1921  OP1   U    61      33.809  27.935  55.465  1.00  0.00           O  
ATOM   1922  OP2   U    61      32.132  29.600  54.514  1.00  0.00           O  
ATOM   1923  O5'   U    61      34.514  30.283  54.788  1.00  0.00           O  
ATOM   1924  C5'   U    61      35.863  30.144  55.241  1.00  0.00           C  
ATOM   1925  H5'   U    61      36.030  29.094  55.484  1.00  0.00           H  
ATOM   1926 H5''   U    61      36.559  30.343  54.426  1.00  0.00           H  
ATOM   1927  C4'   U    61      36.081  31.091  56.477  1.00  0.00           C  
ATOM   1928  H4'   U    61      37.150  31.303  56.459  1.00  0.00           H  
ATOM   1929  O4'   U    61      35.325  32.339  56.364  1.00  0.00           O  
ATOM   1930  C1'   U    61      34.625  32.463  57.564  1.00  0.00           C  
ATOM   1931  H1'   U    61      35.315  33.142  58.065  1.00  0.00           H  
ATOM   1932  N1    U    61      33.392  33.195  57.439  1.00  0.00           N  
ATOM   1933  C6    U    61      32.490  32.702  56.518  1.00  0.00           C  
ATOM   1934  H6    U    61      32.696  31.807  55.951  1.00  0.00           H  
ATOM   1935  C5    U    61      31.420  33.496  56.090  1.00  0.00           C  
ATOM   1936  H5    U    61      30.754  33.184  55.299  1.00  0.00           H  
ATOM   1937  C4    U    61      31.153  34.762  56.670  1.00  0.00           C  
ATOM   1938  O4    U    61      30.151  35.433  56.412  1.00  0.00           O  
ATOM   1939  N3    U    61      32.024  35.137  57.688  1.00  0.00           N  
ATOM   1940  H3    U    61      31.994  36.090  58.022  1.00  0.00           H  
ATOM   1941  C2    U    61      33.135  34.425  58.099  1.00  0.00           C  
ATOM   1942  O2    U    61      33.731  34.904  59.046  1.00  0.00           O  
ATOM   1943  C3'   U    61      35.856  30.447  57.824  1.00  0.00           C  
ATOM   1944  H3'   U    61      35.720  29.376  57.671  1.00  0.00           H  
ATOM   1945  C2'   U    61      34.507  31.114  58.203  1.00  0.00           C  
ATOM   1946  H2'   U    61      33.740  30.519  57.710  1.00  0.00           H  
ATOM   1947  O2'   U    61      34.122  31.017  59.562  1.00  0.00           O  
ATOM   1948 HO2'   U    61      34.642  31.689  60.009  1.00  0.00           H  
ATOM   1949  O3'   U    61      36.918  30.719  58.740  1.00  0.00           O  
ATOM   1950  P     A    62      38.433  30.024  58.653  1.00  0.00           P  
ATOM   1951  OP1   A    62      38.154  28.555  58.405  1.00  0.00           O  
ATOM   1952  OP2   A    62      39.150  30.446  59.911  1.00  0.00           O  
ATOM   1953  O5'   A    62      39.270  30.661  57.408  1.00  0.00           O  
ATOM   1954  C5'   A    62      39.809  31.927  57.494  1.00  0.00           C  
ATOM   1955  H5'   A    62      39.007  32.559  57.876  1.00  0.00           H  
ATOM   1956 H5''   A    62      40.696  32.031  58.119  1.00  0.00           H  
ATOM   1957  C4'   A    62      40.139  32.436  56.097  1.00  0.00           C  
ATOM   1958  H4'   A    62      40.906  31.777  55.691  1.00  0.00           H  
ATOM   1959  O4'   A    62      39.073  32.312  55.207  1.00  0.00           O  
ATOM   1960  C1'   A    62      39.037  33.386  54.301  1.00  0.00           C  
ATOM   1961  H1'   A    62      39.334  33.035  53.313  1.00  0.00           H  
ATOM   1962  N9    A    62      37.686  33.961  54.176  1.00  0.00           N  
ATOM   1963  C8    A    62      36.821  33.939  53.084  1.00  0.00           C  
ATOM   1964  H8    A    62      37.112  33.430  52.177  1.00  0.00           H  
ATOM   1965  N7    A    62      35.739  34.682  53.251  1.00  0.00           N  
ATOM   1966  C5    A    62      35.859  35.148  54.565  1.00  0.00           C  
ATOM   1967  C6    A    62      35.036  35.871  55.448  1.00  0.00           C  
ATOM   1968  N6    A    62      33.835  36.192  54.997  1.00  0.00           N  
ATOM   1969  H61   A    62      33.566  35.847  54.087  1.00  0.00           H  
ATOM   1970  H62   A    62      33.260  36.836  55.522  1.00  0.00           H  
ATOM   1971  N1    A    62      35.316  36.082  56.725  1.00  0.00           N  
ATOM   1972  C2    A    62      36.439  35.632  57.152  1.00  0.00           C  
ATOM   1973  H2    A    62      36.727  35.906  58.156  1.00  0.00           H  
ATOM   1974  N3    A    62      37.415  34.956  56.471  1.00  0.00           N  
ATOM   1975  C4    A    62      36.993  34.696  55.132  1.00  0.00           C  
ATOM   1976  C3'   A    62      40.601  33.859  56.091  1.00  0.00           C  
ATOM   1977  H3'   A    62      40.152  34.564  56.792  1.00  0.00           H  
ATOM   1978  C2'   A    62      40.193  34.315  54.659  1.00  0.00           C  
ATOM   1979  H2'   A    62      39.771  35.320  54.629  1.00  0.00           H  
ATOM   1980  O2'   A    62      41.209  34.186  53.609  1.00  0.00           O  
ATOM   1981 HO2'   A    62      41.949  33.680  53.955  1.00  0.00           H  
ATOM   1982  O3'   A    62      41.996  33.918  56.122  1.00  0.00           O  
ATOM   1983  P     U    63      42.678  35.287  56.497  1.00  0.00           P  
ATOM   1984  OP1   U    63      41.881  36.501  56.113  1.00  0.00           O  
ATOM   1985  OP2   U    63      44.021  35.128  56.027  1.00  0.00           O  
ATOM   1986  O5'   U    63      42.767  35.147  58.057  1.00  0.00           O  
ATOM   1987  C5'   U    63      43.083  36.280  58.836  1.00  0.00           C  
ATOM   1988  H5'   U    63      44.103  36.623  58.668  1.00  0.00           H  
ATOM   1989 H5''   U    63      42.526  37.144  58.474  1.00  0.00           H  
ATOM   1990  C4'   U    63      42.640  36.115  60.322  1.00  0.00           C  
ATOM   1991  H4'   U    63      43.044  36.905  60.954  1.00  0.00           H  
ATOM   1992  O4'   U    63      41.184  36.115  60.536  1.00  0.00           O  
ATOM   1993  C1'   U    63      40.787  34.891  61.163  1.00  0.00           C  
ATOM   1994  H1'   U    63      40.996  35.036  62.223  1.00  0.00           H  
ATOM   1995  N1    U    63      39.382  34.465  60.968  1.00  0.00           N  
ATOM   1996  C6    U    63      38.906  34.238  59.731  1.00  0.00           C  
ATOM   1997  H6    U    63      39.554  34.549  58.925  1.00  0.00           H  
ATOM   1998  C5    U    63      37.604  33.761  59.537  1.00  0.00           C  
ATOM   1999  H5    U    63      37.242  33.610  58.531  1.00  0.00           H  
ATOM   2000  C4    U    63      36.861  33.375  60.710  1.00  0.00           C  
ATOM   2001  O4    U    63      35.705  32.954  60.680  1.00  0.00           O  
ATOM   2002  N3    U    63      37.400  33.620  61.950  1.00  0.00           N  
ATOM   2003  H3    U    63      36.855  33.407  62.773  1.00  0.00           H  
ATOM   2004  C2    U    63      38.598  34.347  62.109  1.00  0.00           C  
ATOM   2005  O2    U    63      38.940  34.868  63.200  1.00  0.00           O  
ATOM   2006  C3'   U    63      43.173  34.748  60.884  1.00  0.00           C  
ATOM   2007  H3'   U    63      44.022  34.359  60.322  1.00  0.00           H  
ATOM   2008  C2'   U    63      41.910  33.904  60.816  1.00  0.00           C  
ATOM   2009  H2'   U    63      41.662  33.592  59.802  1.00  0.00           H  
ATOM   2010  O2'   U    63      41.818  32.692  61.608  1.00  0.00           O  
ATOM   2011 HO2'   U    63      42.684  32.540  61.993  1.00  0.00           H  
ATOM   2012  O3'   U    63      43.502  34.895  62.295  1.00  0.00           O  
ATOM   2013  P     A    64      44.976  35.413  62.796  1.00  0.00           P  
ATOM   2014  OP1   A    64      45.825  35.622  61.615  1.00  0.00           O  
ATOM   2015  OP2   A    64      45.458  34.388  63.695  1.00  0.00           O  
ATOM   2016  O5'   A    64      44.609  36.773  63.455  1.00  0.00           O  
ATOM   2017  C5'   A    64      43.672  36.833  64.561  1.00  0.00           C  
ATOM   2018  H5'   A    64      42.749  36.309  64.315  1.00  0.00           H  
ATOM   2019 H5''   A    64      44.138  36.345  65.417  1.00  0.00           H  
ATOM   2020  C4'   A    64      43.437  38.280  64.907  1.00  0.00           C  
ATOM   2021  H4'   A    64      42.987  38.688  64.002  1.00  0.00           H  
ATOM   2022  O4'   A    64      42.614  38.443  66.034  1.00  0.00           O  
ATOM   2023  C1'   A    64      43.352  39.049  67.054  1.00  0.00           C  
ATOM   2024  H1'   A    64      43.087  40.106  67.064  1.00  0.00           H  
ATOM   2025  N9    A    64      42.984  38.417  68.343  1.00  0.00           N  
ATOM   2026  C8    A    64      43.525  37.353  69.050  1.00  0.00           C  
ATOM   2027  H8    A    64      44.250  36.679  68.620  1.00  0.00           H  
ATOM   2028  N7    A    64      42.778  37.028  70.117  1.00  0.00           N  
ATOM   2029  C5    A    64      41.822  38.060  70.143  1.00  0.00           C  
ATOM   2030  C6    A    64      40.675  38.374  70.939  1.00  0.00           C  
ATOM   2031  N6    A    64      40.415  37.867  72.131  1.00  0.00           N  
ATOM   2032  H61   A    64      41.057  37.265  72.627  1.00  0.00           H  
ATOM   2033  H62   A    64      39.587  38.179  72.619  1.00  0.00           H  
ATOM   2034  N1    A    64      39.835  39.303  70.593  1.00  0.00           N  
ATOM   2035  C2    A    64      40.021  39.955  69.453  1.00  0.00           C  
ATOM   2036  H2    A    64      39.223  40.601  69.118  1.00  0.00           H  
ATOM   2037  N3    A    64      40.936  39.789  68.511  1.00  0.00           N  
ATOM   2038  C4    A    64      41.852  38.802  68.965  1.00  0.00           C  
ATOM   2039  C3'   A    64      44.683  39.061  65.207  1.00  0.00           C  
ATOM   2040  H3'   A    64      45.548  38.666  64.675  1.00  0.00           H  
ATOM   2041  C2'   A    64      44.803  38.803  66.694  1.00  0.00           C  
ATOM   2042  H2'   A    64      45.114  37.771  66.859  1.00  0.00           H  
ATOM   2043  O2'   A    64      45.651  39.715  67.414  1.00  0.00           O  
ATOM   2044 HO2'   A    64      45.861  40.484  66.880  1.00  0.00           H  
ATOM   2045  O3'   A    64      44.464  40.400  64.729  1.00  0.00           O  
ATOM   2046  P     C    65      45.340  41.667  64.979  1.00  0.00           P  
ATOM   2047  OP1   C    65      45.216  42.423  63.786  1.00  0.00           O  
ATOM   2048  OP2   C    65      46.694  41.190  65.477  1.00  0.00           O  
ATOM   2049  O5'   C    65      44.587  42.418  66.191  1.00  0.00           O  
ATOM   2050  C5'   C    65      43.243  42.890  66.016  1.00  0.00           C  
ATOM   2051  H5'   C    65      43.248  43.673  65.258  1.00  0.00           H  
ATOM   2052 H5''   C    65      42.657  42.049  65.645  1.00  0.00           H  
ATOM   2053  C4'   C    65      42.642  43.327  67.340  1.00  0.00           C  
ATOM   2054  H4'   C    65      41.646  43.691  67.089  1.00  0.00           H  
ATOM   2055  O4'   C    65      42.564  42.319  68.268  1.00  0.00           O  
ATOM   2056  C1'   C    65      42.430  43.024  69.461  1.00  0.00           C  
ATOM   2057  H1'   C    65      41.509  43.608  69.464  1.00  0.00           H  
ATOM   2058  N1    C    65      42.542  42.144  70.684  1.00  0.00           N  
ATOM   2059  C6    C    65      43.441  41.140  70.808  1.00  0.00           C  
ATOM   2060  H6    C    65      44.189  40.967  70.048  1.00  0.00           H  
ATOM   2061  C5    C    65      43.329  40.345  71.864  1.00  0.00           C  
ATOM   2062  H5    C    65      44.061  39.557  71.961  1.00  0.00           H  
ATOM   2063  C4    C    65      42.457  40.632  72.892  1.00  0.00           C  
ATOM   2064  N4    C    65      42.360  39.888  73.916  1.00  0.00           N  
ATOM   2065  H41   C    65      42.812  38.988  74.001  1.00  0.00           H  
ATOM   2066  H42   C    65      41.714  40.135  74.652  1.00  0.00           H  
ATOM   2067  N3    C    65      41.745  41.725  72.924  1.00  0.00           N  
ATOM   2068  C2    C    65      41.790  42.528  71.839  1.00  0.00           C  
ATOM   2069  O2    C    65      41.140  43.576  71.892  1.00  0.00           O  
ATOM   2070  C3'   C    65      43.510  44.465  68.064  1.00  0.00           C  
ATOM   2071  H3'   C    65      44.476  44.635  67.589  1.00  0.00           H  
ATOM   2072  C2'   C    65      43.632  43.959  69.473  1.00  0.00           C  
ATOM   2073  H2'   C    65      44.579  43.434  69.597  1.00  0.00           H  
ATOM   2074  O2'   C    65      43.529  44.938  70.484  1.00  0.00           O  
ATOM   2075 HO2'   C    65      43.170  45.709  70.038  1.00  0.00           H  
ATOM   2076  O3'   C    65      42.630  45.587  68.103  1.00  0.00           O  
ATOM   2077  P     A    66      42.855  46.668  67.016  1.00  0.00           P  
ATOM   2078  OP1   A    66      42.630  46.171  65.632  1.00  0.00           O  
ATOM   2079  OP2   A    66      44.089  47.347  67.256  1.00  0.00           O  
ATOM   2080  O5'   A    66      41.686  47.730  67.398  1.00  0.00           O  
ATOM   2081  C5'   A    66      40.324  47.273  67.534  1.00  0.00           C  
ATOM   2082  H5'   A    66      40.059  46.723  66.631  1.00  0.00           H  
ATOM   2083 H5''   A    66      40.104  46.671  68.416  1.00  0.00           H  
ATOM   2084  C4'   A    66      39.371  48.450  67.543  1.00  0.00           C  
ATOM   2085  H4'   A    66      39.423  49.011  66.610  1.00  0.00           H  
ATOM   2086  O4'   A    66      38.017  47.974  67.656  1.00  0.00           O  
ATOM   2087  C1'   A    66      37.370  48.637  68.744  1.00  0.00           C  
ATOM   2088  H1'   A    66      36.385  49.018  68.476  1.00  0.00           H  
ATOM   2089  N9    A    66      37.297  47.753  69.971  1.00  0.00           N  
ATOM   2090  C8    A    66      37.890  46.580  70.363  1.00  0.00           C  
ATOM   2091  H8    A    66      38.489  45.995  69.681  1.00  0.00           H  
ATOM   2092  N7    A    66      37.652  46.264  71.636  1.00  0.00           N  
ATOM   2093  C5    A    66      36.761  47.234  72.038  1.00  0.00           C  
ATOM   2094  C6    A    66      36.067  47.600  73.259  1.00  0.00           C  
ATOM   2095  N6    A    66      36.097  46.942  74.438  1.00  0.00           N  
ATOM   2096  H61   A    66      36.715  46.143  74.418  1.00  0.00           H  
ATOM   2097  H62   A    66      35.480  47.089  75.224  1.00  0.00           H  
ATOM   2098  N1    A    66      35.212  48.630  73.377  1.00  0.00           N  
ATOM   2099  C2    A    66      35.064  49.350  72.268  1.00  0.00           C  
ATOM   2100  H2    A    66      34.331  50.112  72.489  1.00  0.00           H  
ATOM   2101  N3    A    66      35.648  49.199  71.054  1.00  0.00           N  
ATOM   2102  C4    A    66      36.511  48.112  71.040  1.00  0.00           C  
ATOM   2103  C3'   A    66      39.641  49.297  68.778  1.00  0.00           C  
ATOM   2104  H3'   A    66      40.001  48.658  69.584  1.00  0.00           H  
ATOM   2105  C2'   A    66      38.195  49.800  69.052  1.00  0.00           C  
ATOM   2106  H2'   A    66      38.159  50.080  70.105  1.00  0.00           H  
ATOM   2107  O2'   A    66      37.695  50.802  68.178  1.00  0.00           O  
ATOM   2108 HO2'   A    66      38.290  50.894  67.431  1.00  0.00           H  
ATOM   2109  O3'   A    66      40.455  50.495  68.489  1.00  0.00           O  
ATOM   2110  P     G    67      41.448  51.105  69.608  1.00  0.00           P  
ATOM   2111  OP1   G    67      41.970  52.316  69.053  1.00  0.00           O  
ATOM   2112  OP2   G    67      42.470  50.208  70.091  1.00  0.00           O  
ATOM   2113  O5'   G    67      40.509  51.485  70.827  1.00  0.00           O  
ATOM   2114  C5'   G    67      39.650  52.616  70.753  1.00  0.00           C  
ATOM   2115  H5'   G    67      40.264  53.515  70.803  1.00  0.00           H  
ATOM   2116 H5''   G    67      39.145  52.553  69.789  1.00  0.00           H  
ATOM   2117  C4'   G    67      38.737  52.676  72.044  1.00  0.00           C  
ATOM   2118  H4'   G    67      37.928  53.404  71.972  1.00  0.00           H  
ATOM   2119  O4'   G    67      38.105  51.375  72.278  1.00  0.00           O  
ATOM   2120  C1'   G    67      38.189  50.976  73.651  1.00  0.00           C  
ATOM   2121  H1'   G    67      37.195  50.783  74.056  1.00  0.00           H  
ATOM   2122  N9    G    67      38.975  49.750  73.865  1.00  0.00           N  
ATOM   2123  C8    G    67      39.750  49.047  73.032  1.00  0.00           C  
ATOM   2124  H8    G    67      39.868  49.373  72.009  1.00  0.00           H  
ATOM   2125  N7    G    67      40.346  48.032  73.579  1.00  0.00           N  
ATOM   2126  C5    G    67      39.913  48.070  74.884  1.00  0.00           C  
ATOM   2127  C6    G    67      40.074  47.165  75.973  1.00  0.00           C  
ATOM   2128  O6    G    67      40.725  46.131  75.987  1.00  0.00           O  
ATOM   2129  N1    G    67      39.313  47.528  77.145  1.00  0.00           N  
ATOM   2130  H1    G    67      39.391  46.911  77.940  1.00  0.00           H  
ATOM   2131  C2    G    67      38.321  48.486  77.105  1.00  0.00           C  
ATOM   2132  N2    G    67      37.760  48.759  78.272  1.00  0.00           N  
ATOM   2133  H21   G    67      36.984  49.405  78.263  1.00  0.00           H  
ATOM   2134  H22   G    67      37.804  48.098  79.033  1.00  0.00           H  
ATOM   2135  N3    G    67      38.208  49.392  76.156  1.00  0.00           N  
ATOM   2136  C4    G    67      38.981  49.103  75.072  1.00  0.00           C  
ATOM   2137  C3'   G    67      39.609  52.834  73.276  1.00  0.00           C  
ATOM   2138  H3'   G    67      40.475  52.198  73.088  1.00  0.00           H  
ATOM   2139  C2'   G    67      38.824  52.142  74.328  1.00  0.00           C  
ATOM   2140  H2'   G    67      39.527  51.922  75.131  1.00  0.00           H  
ATOM   2141  O2'   G    67      37.815  52.885  74.907  1.00  0.00           O  
ATOM   2142 HO2'   G    67      37.981  53.801  74.673  1.00  0.00           H  
ATOM   2143  O3'   G    67      39.976  54.100  73.668  1.00  0.00           O  
ATOM   2144  P     G    68      41.420  54.418  74.311  1.00  0.00           P  
ATOM   2145  OP1   G    68      41.547  55.915  74.241  1.00  0.00           O  
ATOM   2146  OP2   G    68      42.402  53.548  73.692  1.00  0.00           O  
ATOM   2147  O5'   G    68      41.089  53.990  75.744  1.00  0.00           O  
ATOM   2148  C5'   G    68      40.220  54.808  76.520  1.00  0.00           C  
ATOM   2149  H5'   G    68      40.888  55.595  76.868  1.00  0.00           H  
ATOM   2150 H5''   G    68      39.452  55.178  75.840  1.00  0.00           H  
ATOM   2151  C4'   G    68      39.649  54.099  77.644  1.00  0.00           C  
ATOM   2152  H4'   G    68      38.686  54.554  77.874  1.00  0.00           H  
ATOM   2153  O4'   G    68      39.382  52.746  77.366  1.00  0.00           O  
ATOM   2154  C1'   G    68      39.527  51.971  78.557  1.00  0.00           C  
ATOM   2155  H1'   G    68      38.575  51.492  78.786  1.00  0.00           H  
ATOM   2156  N9    G    68      40.623  50.947  78.385  1.00  0.00           N  
ATOM   2157  C8    G    68      41.324  50.787  77.221  1.00  0.00           C  
ATOM   2158  H8    G    68      41.213  51.445  76.372  1.00  0.00           H  
ATOM   2159  N7    G    68      42.132  49.804  77.236  1.00  0.00           N  
ATOM   2160  C5    G    68      41.999  49.260  78.543  1.00  0.00           C  
ATOM   2161  C6    G    68      42.604  48.087  79.107  1.00  0.00           C  
ATOM   2162  O6    G    68      43.466  47.375  78.645  1.00  0.00           O  
ATOM   2163  N1    G    68      42.080  47.839  80.412  1.00  0.00           N  
ATOM   2164  H1    G    68      42.553  47.111  80.928  1.00  0.00           H  
ATOM   2165  C2    G    68      41.181  48.607  81.114  1.00  0.00           C  
ATOM   2166  N2    G    68      40.807  48.242  82.270  1.00  0.00           N  
ATOM   2167  H21   G    68      41.278  47.506  82.776  1.00  0.00           H  
ATOM   2168  H22   G    68      40.037  48.710  82.726  1.00  0.00           H  
ATOM   2169  N3    G    68      40.551  49.736  80.571  1.00  0.00           N  
ATOM   2170  C4    G    68      41.023  49.979  79.247  1.00  0.00           C  
ATOM   2171  C3'   G    68      40.645  53.991  78.791  1.00  0.00           C  
ATOM   2172  H3'   G    68      41.520  53.410  78.501  1.00  0.00           H  
ATOM   2173  C2'   G    68      39.803  53.055  79.631  1.00  0.00           C  
ATOM   2174  H2'   G    68      40.458  52.640  80.397  1.00  0.00           H  
ATOM   2175  O2'   G    68      38.570  53.578  80.139  1.00  0.00           O  
ATOM   2176 HO2'   G    68      38.687  54.494  80.400  1.00  0.00           H  
ATOM   2177  O3'   G    68      40.930  55.253  79.547  1.00  0.00           O  
ATOM   2178  P     G    69      42.433  55.562  79.995  1.00  0.00           P  
ATOM   2179  OP1   G    69      42.609  57.039  80.263  1.00  0.00           O  
ATOM   2180  OP2   G    69      43.387  54.802  79.243  1.00  0.00           O  
ATOM   2181  O5'   G    69      42.384  54.855  81.416  1.00  0.00           O  
ATOM   2182  C5'   G    69      41.605  55.279  82.464  1.00  0.00           C  
ATOM   2183  H5'   G    69      41.838  56.238  82.928  1.00  0.00           H  
ATOM   2184 H5''   G    69      40.598  55.367  82.056  1.00  0.00           H  
ATOM   2185  C4'   G    69      41.487  54.229  83.590  1.00  0.00           C  
ATOM   2186  H4'   G    69      40.767  54.593  84.323  1.00  0.00           H  
ATOM   2187  O4'   G    69      41.005  52.957  83.075  1.00  0.00           O  
ATOM   2188  C1'   G    69      41.888  51.995  83.709  1.00  0.00           C  
ATOM   2189  H1'   G    69      41.274  51.158  84.044  1.00  0.00           H  
ATOM   2190  N9    G    69      42.947  51.539  82.718  1.00  0.00           N  
ATOM   2191  C8    G    69      42.966  51.775  81.415  1.00  0.00           C  
ATOM   2192  H8    G    69      42.395  52.558  80.938  1.00  0.00           H  
ATOM   2193  N7    G    69      43.726  50.973  80.686  1.00  0.00           N  
ATOM   2194  C5    G    69      44.209  50.105  81.627  1.00  0.00           C  
ATOM   2195  C6    G    69      45.025  48.919  81.562  1.00  0.00           C  
ATOM   2196  O6    G    69      45.731  48.555  80.647  1.00  0.00           O  
ATOM   2197  N1    G    69      45.354  48.406  82.831  1.00  0.00           N  
ATOM   2198  H1    G    69      46.041  47.669  82.909  1.00  0.00           H  
ATOM   2199  C2    G    69      44.843  48.828  84.023  1.00  0.00           C  
ATOM   2200  N2    G    69      45.152  48.134  85.045  1.00  0.00           N  
ATOM   2201  H21   G    69      45.619  47.243  84.961  1.00  0.00           H  
ATOM   2202  H22   G    69      44.605  48.203  85.892  1.00  0.00           H  
ATOM   2203  N3    G    69      43.880  49.720  84.052  1.00  0.00           N  
ATOM   2204  C4    G    69      43.719  50.424  82.870  1.00  0.00           C  
ATOM   2205  C3'   G    69      42.830  54.074  84.241  1.00  0.00           C  
ATOM   2206  H3'   G    69      43.606  53.965  83.484  1.00  0.00           H  
ATOM   2207  C2'   G    69      42.675  52.671  84.879  1.00  0.00           C  
ATOM   2208  H2'   G    69      43.693  52.339  85.082  1.00  0.00           H  
ATOM   2209  O2'   G    69      41.892  52.897  86.054  1.00  0.00           O  
ATOM   2210 HO2'   G    69      41.975  53.844  86.192  1.00  0.00           H  
ATOM   2211  O3'   G    69      42.941  55.150  85.144  1.00  0.00           O  
ATOM   2212  P     C    70      44.281  55.760  85.617  1.00  0.00           P  
ATOM   2213  OP1   C    70      43.942  56.835  86.587  1.00  0.00           O  
ATOM   2214  OP2   C    70      45.088  56.112  84.420  1.00  0.00           O  
ATOM   2215  O5'   C    70      45.134  54.625  86.332  1.00  0.00           O  
ATOM   2216  C5'   C    70      45.110  54.468  87.681  1.00  0.00           C  
ATOM   2217  H5'   C    70      45.498  55.331  88.221  1.00  0.00           H  
ATOM   2218 H5''   C    70      44.052  54.494  87.943  1.00  0.00           H  
ATOM   2219  C4'   C    70      45.940  53.292  88.161  1.00  0.00           C  
ATOM   2220  H4'   C    70      45.728  53.133  89.218  1.00  0.00           H  
ATOM   2221  O4'   C    70      45.501  52.129  87.468  1.00  0.00           O  
ATOM   2222  C1'   C    70      46.722  51.284  87.204  1.00  0.00           C  
ATOM   2223  H1'   C    70      46.568  50.254  87.523  1.00  0.00           H  
ATOM   2224  N1    C    70      47.047  51.131  85.772  1.00  0.00           N  
ATOM   2225  C6    C    70      46.724  52.091  84.817  1.00  0.00           C  
ATOM   2226  H6    C    70      46.199  52.999  85.076  1.00  0.00           H  
ATOM   2227  C5    C    70      47.051  51.934  83.521  1.00  0.00           C  
ATOM   2228  H5    C    70      46.793  52.656  82.760  1.00  0.00           H  
ATOM   2229  C4    C    70      47.743  50.784  83.212  1.00  0.00           C  
ATOM   2230  N4    C    70      48.134  50.621  81.960  1.00  0.00           N  
ATOM   2231  H41   C    70      48.720  49.836  81.712  1.00  0.00           H  
ATOM   2232  H42   C    70      47.771  51.286  81.292  1.00  0.00           H  
ATOM   2233  N3    C    70      48.116  49.862  84.045  1.00  0.00           N  
ATOM   2234  C2    C    70      47.740  49.958  85.374  1.00  0.00           C  
ATOM   2235  O2    C    70      48.036  48.997  86.068  1.00  0.00           O  
ATOM   2236  C3'   C    70      47.418  53.405  87.994  1.00  0.00           C  
ATOM   2237  H3'   C    70      47.659  53.906  87.056  1.00  0.00           H  
ATOM   2238  C2'   C    70      47.837  51.941  88.023  1.00  0.00           C  
ATOM   2239  H2'   C    70      48.763  51.880  87.452  1.00  0.00           H  
ATOM   2240  O2'   C    70      47.887  51.394  89.322  1.00  0.00           O  
ATOM   2241 HO2'   C    70      48.313  51.959  89.970  1.00  0.00           H  
ATOM   2242  O3'   C    70      48.013  54.151  89.005  1.00  0.00           O  
ATOM   2243  P     U    71      49.286  54.999  88.700  1.00  0.00           P  
ATOM   2244  OP1   U    71      49.783  55.465  89.983  1.00  0.00           O  
ATOM   2245  OP2   U    71      48.991  56.048  87.674  1.00  0.00           O  
ATOM   2246  O5'   U    71      50.383  53.955  88.078  1.00  0.00           O  
ATOM   2247  C5'   U    71      51.150  53.018  88.845  1.00  0.00           C  
ATOM   2248  H5'   U    71      51.843  53.600  89.453  1.00  0.00           H  
ATOM   2249 H5''   U    71      50.588  52.512  89.630  1.00  0.00           H  
ATOM   2250  C4'   U    71      51.915  52.084  87.998  1.00  0.00           C  
ATOM   2251  H4'   U    71      52.421  51.317  88.585  1.00  0.00           H  
ATOM   2252  O4'   U    71      51.046  51.528  87.039  1.00  0.00           O  
ATOM   2253  C1'   U    71      51.760  51.225  85.831  1.00  0.00           C  
ATOM   2254  H1'   U    71      51.917  50.149  85.753  1.00  0.00           H  
ATOM   2255  N1    U    71      51.005  51.748  84.583  1.00  0.00           N  
ATOM   2256  C6    U    71      50.238  52.880  84.625  1.00  0.00           C  
ATOM   2257  H6    U    71      49.952  53.389  85.534  1.00  0.00           H  
ATOM   2258  C5    U    71      49.888  53.512  83.513  1.00  0.00           C  
ATOM   2259  H5    U    71      49.222  54.362  83.510  1.00  0.00           H  
ATOM   2260  C4    U    71      50.325  53.026  82.224  1.00  0.00           C  
ATOM   2261  O4    U    71      49.869  53.398  81.177  1.00  0.00           O  
ATOM   2262  N3    U    71      50.992  51.821  82.231  1.00  0.00           N  
ATOM   2263  H3    U    71      51.013  51.411  81.308  1.00  0.00           H  
ATOM   2264  C2    U    71      51.289  51.081  83.360  1.00  0.00           C  
ATOM   2265  O2    U    71      51.763  49.997  83.230  1.00  0.00           O  
ATOM   2266  C3'   U    71      53.007  52.785  87.169  1.00  0.00           C  
ATOM   2267  H3'   U    71      52.613  53.779  86.955  1.00  0.00           H  
ATOM   2268  C2'   U    71      53.167  51.931  85.837  1.00  0.00           C  
ATOM   2269  H2'   U    71      53.271  52.504  84.916  1.00  0.00           H  
ATOM   2270  O2'   U    71      54.152  50.933  85.995  1.00  0.00           O  
ATOM   2271 HO2'   U    71      55.035  51.262  85.815  1.00  0.00           H  
ATOM   2272  O3'   U    71      54.227  52.887  87.960  1.00  0.00           O  
ATOM   2273  P     U    72      55.469  53.836  87.416  1.00  0.00           P  
ATOM   2274  OP1   U    72      56.459  53.942  88.484  1.00  0.00           O  
ATOM   2275  OP2   U    72      54.924  55.082  86.920  1.00  0.00           O  
ATOM   2276  O5'   U    72      56.137  53.097  86.206  1.00  0.00           O  
ATOM   2277  C5'   U    72      57.188  52.169  86.531  1.00  0.00           C  
ATOM   2278  H5'   U    72      56.889  51.263  87.057  1.00  0.00           H  
ATOM   2279 H5''   U    72      57.991  52.549  87.164  1.00  0.00           H  
ATOM   2280  C4'   U    72      57.552  51.568  85.173  1.00  0.00           C  
ATOM   2281  H4'   U    72      58.124  50.674  85.425  1.00  0.00           H  
ATOM   2282  O4'   U    72      56.453  51.057  84.440  1.00  0.00           O  
ATOM   2283  C1'   U    72      56.768  51.156  83.000  1.00  0.00           C  
ATOM   2284  H1'   U    72      56.888  50.150  82.597  1.00  0.00           H  
ATOM   2285  N1    U    72      55.718  51.963  82.232  1.00  0.00           N  
ATOM   2286  C6    U    72      55.279  53.138  82.836  1.00  0.00           C  
ATOM   2287  H6    U    72      55.594  53.483  83.810  1.00  0.00           H  
ATOM   2288  C5    U    72      54.358  53.923  82.189  1.00  0.00           C  
ATOM   2289  H5    U    72      53.996  54.797  82.712  1.00  0.00           H  
ATOM   2290  C4    U    72      53.882  53.563  80.886  1.00  0.00           C  
ATOM   2291  O4    U    72      53.055  54.210  80.264  1.00  0.00           O  
ATOM   2292  N3    U    72      54.571  52.530  80.267  1.00  0.00           N  
ATOM   2293  H3    U    72      54.209  52.328  79.346  1.00  0.00           H  
ATOM   2294  C2    U    72      55.363  51.652  80.926  1.00  0.00           C  
ATOM   2295  O2    U    72      55.750  50.625  80.405  1.00  0.00           O  
ATOM   2296  C3'   U    72      58.327  52.497  84.286  1.00  0.00           C  
ATOM   2297  H3'   U    72      57.870  53.486  84.335  1.00  0.00           H  
ATOM   2298  C2'   U    72      58.110  51.797  82.942  1.00  0.00           C  
ATOM   2299  H2'   U    72      58.028  52.468  82.087  1.00  0.00           H  
ATOM   2300  O2'   U    72      59.035  50.843  82.598  1.00  0.00           O  
ATOM   2301 HO2'   U    72      59.904  51.139  82.877  1.00  0.00           H  
ATOM   2302  O3'   U    72      59.675  52.519  84.607  1.00  0.00           O  
ATOM   2303  P     U    73      60.655  53.731  84.125  1.00  0.00           P  
ATOM   2304  OP1   U    73      61.786  53.792  85.098  1.00  0.00           O  
ATOM   2305  OP2   U    73      59.863  54.921  83.790  1.00  0.00           O  
ATOM   2306  O5'   U    73      61.207  53.081  82.760  1.00  0.00           O  
ATOM   2307  C5'   U    73      62.125  51.974  82.759  1.00  0.00           C  
ATOM   2308  H5'   U    73      61.569  51.137  83.181  1.00  0.00           H  
ATOM   2309 H5''   U    73      63.049  52.109  83.320  1.00  0.00           H  
ATOM   2310  C4'   U    73      62.622  51.626  81.370  1.00  0.00           C  
ATOM   2311  H4'   U    73      63.209  50.709  81.422  1.00  0.00           H  
ATOM   2312  O4'   U    73      61.486  51.496  80.506  1.00  0.00           O  
ATOM   2313  C1'   U    73      61.694  52.323  79.410  1.00  0.00           C  
ATOM   2314  H1'   U    73      62.098  51.710  78.605  1.00  0.00           H  
ATOM   2315  N1    U    73      60.379  52.777  78.837  1.00  0.00           N  
ATOM   2316  C6    U    73      59.381  53.195  79.770  1.00  0.00           C  
ATOM   2317  H6    U    73      59.628  53.165  80.820  1.00  0.00           H  
ATOM   2318  C5    U    73      58.279  53.767  79.232  1.00  0.00           C  
ATOM   2319  H5    U    73      57.487  54.093  79.891  1.00  0.00           H  
ATOM   2320  C4    U    73      58.078  53.967  77.764  1.00  0.00           C  
ATOM   2321  O4    U    73      57.069  54.487  77.220  1.00  0.00           O  
ATOM   2322  N3    U    73      59.104  53.531  76.941  1.00  0.00           N  
ATOM   2323  H3    U    73      59.060  53.924  76.011  1.00  0.00           H  
ATOM   2324  C2    U    73      60.250  52.871  77.470  1.00  0.00           C  
ATOM   2325  O2    U    73      61.118  52.543  76.715  1.00  0.00           O  
ATOM   2326  C3'   U    73      63.598  52.739  80.896  1.00  0.00           C  
ATOM   2327  H3'   U    73      63.864  53.411  81.712  1.00  0.00           H  
ATOM   2328  C2'   U    73      62.732  53.424  79.839  1.00  0.00           C  
ATOM   2329  H2'   U    73      62.061  54.174  80.259  1.00  0.00           H  
ATOM   2330  O2'   U    73      63.478  54.011  78.726  1.00  0.00           O  
ATOM   2331 HO2'   U    73      64.427  53.979  78.865  1.00  0.00           H  
ATOM   2332  O3'   U    73      64.810  52.233  80.280  1.00  0.00           O  
ATOM   2333  P     U    74      66.021  51.566  81.153  1.00  0.00           P  
ATOM   2334  OP1   U    74      65.698  51.763  82.575  1.00  0.00           O  
ATOM   2335  OP2   U    74      67.307  51.947  80.554  1.00  0.00           O  
ATOM   2336  O5'   U    74      65.844  50.017  80.925  1.00  0.00           O  
ATOM   2337  C5'   U    74      66.062  49.387  79.681  1.00  0.00           C  
ATOM   2338  H5'   U    74      67.071  49.531  79.295  1.00  0.00           H  
ATOM   2339 H5''   U    74      65.405  49.753  78.892  1.00  0.00           H  
ATOM   2340  C4'   U    74      65.773  47.878  79.918  1.00  0.00           C  
ATOM   2341  H4'   U    74      65.847  47.211  79.059  1.00  0.00           H  
ATOM   2342  O4'   U    74      66.752  47.364  80.833  1.00  0.00           O  
ATOM   2343  C1'   U    74      66.231  46.915  82.083  1.00  0.00           C  
ATOM   2344  H1'   U    74      66.114  45.836  81.985  1.00  0.00           H  
ATOM   2345  N1    U    74      67.119  47.308  83.273  1.00  0.00           N  
ATOM   2346  C6    U    74      67.686  48.565  83.477  1.00  0.00           C  
ATOM   2347  H6    U    74      67.499  49.314  82.722  1.00  0.00           H  
ATOM   2348  C5    U    74      68.561  48.813  84.529  1.00  0.00           C  
ATOM   2349  H5    U    74      69.040  49.781  84.562  1.00  0.00           H  
ATOM   2350  C4    U    74      68.865  47.752  85.470  1.00  0.00           C  
ATOM   2351  O4    U    74      69.758  47.822  86.360  1.00  0.00           O  
ATOM   2352  N3    U    74      68.156  46.626  85.335  1.00  0.00           N  
ATOM   2353  H3    U    74      68.306  45.931  86.052  1.00  0.00           H  
ATOM   2354  C2    U    74      67.439  46.293  84.191  1.00  0.00           C  
ATOM   2355  O2    U    74      67.081  45.129  84.079  1.00  0.00           O  
ATOM   2356  C3'   U    74      64.386  47.620  80.594  1.00  0.00           C  
ATOM   2357  H3'   U    74      63.700  48.462  80.493  1.00  0.00           H  
ATOM   2358  C2'   U    74      64.715  47.515  82.055  1.00  0.00           C  
ATOM   2359  H2'   U    74      64.668  48.496  82.527  1.00  0.00           H  
ATOM   2360  O2'   U    74      63.842  46.624  82.808  1.00  0.00           O  
ATOM   2361 HO2'   U    74      62.981  47.023  82.667  1.00  0.00           H  
ATOM   2362  O3'   U    74      63.974  46.267  80.201  1.00  0.00           O  
ATOM   2363  P    G3    75      63.257  46.057  78.797  1.00  0.00           P  
ATOM   2364  OP1  G3    75      63.473  44.653  78.475  1.00  0.00           O  
ATOM   2365  OP2  G3    75      63.748  47.137  77.953  1.00  0.00           O  
ATOM   2366  O5'  G3    75      61.708  46.330  78.990  1.00  0.00           O  
ATOM   2367  C5'  G3    75      60.761  46.176  77.958  1.00  0.00           C  
ATOM   2368  H5'  G3    75      60.652  45.107  77.774  1.00  0.00           H  
ATOM   2369 H5''  G3    75      61.054  46.692  77.043  1.00  0.00           H  
ATOM   2370  C4'  G3    75      59.367  46.728  78.263  1.00  0.00           C  
ATOM   2371  H4'  G3    75      58.549  46.458  77.595  1.00  0.00           H  
ATOM   2372  O4'  G3    75      59.031  46.349  79.645  1.00  0.00           O  
ATOM   2373  C1'  G3    75      58.591  47.490  80.422  1.00  0.00           C  
ATOM   2374  H1'  G3    75      57.648  47.267  80.922  1.00  0.00           H  
ATOM   2375  N9   G3    75      59.558  47.764  81.428  1.00  0.00           N  
ATOM   2376  C8   G3    75      60.886  48.034  81.335  1.00  0.00           C  
ATOM   2377  H8   G3    75      61.253  48.082  80.321  1.00  0.00           H  
ATOM   2378  N7   G3    75      61.532  48.248  82.462  1.00  0.00           N  
ATOM   2379  C5   G3    75      60.505  48.073  83.370  1.00  0.00           C  
ATOM   2380  C6   G3    75      60.497  48.184  84.789  1.00  0.00           C  
ATOM   2381  O6   G3    75      61.427  48.450  85.552  1.00  0.00           O  
ATOM   2382  N1   G3    75      59.246  47.893  85.414  1.00  0.00           N  
ATOM   2383  H1   G3    75      59.178  48.093  86.402  1.00  0.00           H  
ATOM   2384  C2   G3    75      58.111  47.727  84.720  1.00  0.00           C  
ATOM   2385  N2   G3    75      56.979  47.659  85.384  1.00  0.00           N  
ATOM   2386  H21  G3    75      56.139  47.552  84.833  1.00  0.00           H  
ATOM   2387  H22  G3    75      56.889  47.609  86.389  1.00  0.00           H  
ATOM   2388  N3   G3    75      58.139  47.549  83.407  1.00  0.00           N  
ATOM   2389  C4   G3    75      59.341  47.733  82.762  1.00  0.00           C  
ATOM   2390  C3'  G3    75      59.401  48.289  78.361  1.00  0.00           C  
ATOM   2391  H3'  G3    75      60.374  48.709  78.617  1.00  0.00           H  
ATOM   2392  C2'  G3    75      58.447  48.732  79.483  1.00  0.00           C  
ATOM   2393  H2'  G3    75      58.686  49.700  79.923  1.00  0.00           H  
ATOM   2394  O2'  G3    75      57.052  48.749  79.078  1.00  0.00           O  
ATOM   2395 HO2'  G3    75      56.560  49.345  79.647  1.00  0.00           H  
ATOM   2396  O3'  G3    75      59.134  48.777  77.069  1.00  0.00           O  
ATOM   2397 HO3'  G3    75      58.174  48.787  77.050  1.00  0.00           H  
TER    2398       G3    75 
END
