# Supplementary material for: Modeling the structure of the frameshift-stimulatory pseudoknot in SARS-CoV-2 reveals multiple possible conformers
Source: PLoS Comput Biol. 2021 Jan 19;17(1):e1008603. doi: 10.1371/journal.pcbi.1008603 (PMC7845960; doi:10.1371/journal.pcbi.1008603)
Supplement: S1 Data — Files in.pdb format for each of the model structures presented in the manuscript are included in an archived.zip folder. The files corresponding to the structures shown in Figs 3B, 3E, 3H, 4B, 4E, 4H, 5B, 6A–6F, and 7A–7G are named FigNX_1.pdb, where N is the figure number and X is the letter for the figure panel. These structures represent the most populated of the clusters found in the corresponding MD simulations. The structures of the second- and third-most populated clusters from each of the simulations are in the files named FigNX_2.pdb and FigNX_3.pdb, respectively. (ZIP) [file pcbi.1008603.s006.zip › Fig6F_1.pdb]

ATOM      1 HO5'  U5     1      33.528  38.845  42.291  1.00  0.00           H  
ATOM      2  O5'  U5     1      33.452  39.566  41.661  1.00  0.00           O  
ATOM      3  C5'  U5     1      33.881  40.723  42.476  1.00  0.00           C  
ATOM      4  H5'  U5     1      33.797  40.428  43.522  1.00  0.00           H  
ATOM      5 H5''  U5     1      33.203  41.555  42.288  1.00  0.00           H  
ATOM      6  C4'  U5     1      35.353  41.092  42.320  1.00  0.00           C  
ATOM      7  H4'  U5     1      35.971  40.195  42.362  1.00  0.00           H  
ATOM      8  O4'  U5     1      35.651  41.817  41.157  1.00  0.00           O  
ATOM      9  C1'  U5     1      36.798  42.674  41.402  1.00  0.00           C  
ATOM     10  H1'  U5     1      37.700  42.378  40.867  1.00  0.00           H  
ATOM     11  N1   U5     1      36.424  44.049  40.939  1.00  0.00           N  
ATOM     12  C6   U5     1      35.142  44.552  41.124  1.00  0.00           C  
ATOM     13  H6   U5     1      34.308  43.965  41.482  1.00  0.00           H  
ATOM     14  C5   U5     1      34.737  45.605  40.441  1.00  0.00           C  
ATOM     15  H5   U5     1      33.690  45.869  40.462  1.00  0.00           H  
ATOM     16  C4   U5     1      35.655  46.391  39.630  1.00  0.00           C  
ATOM     17  O4   U5     1      35.249  47.333  38.961  1.00  0.00           O  
ATOM     18  N3   U5     1      36.962  46.000  39.653  1.00  0.00           N  
ATOM     19  H3   U5     1      37.679  46.478  39.126  1.00  0.00           H  
ATOM     20  C2   U5     1      37.349  44.762  40.151  1.00  0.00           C  
ATOM     21  O2   U5     1      38.472  44.368  39.815  1.00  0.00           O  
ATOM     22  C3'  U5     1      35.704  41.986  43.442  1.00  0.00           C  
ATOM     23  H3'  U5     1      35.009  42.823  43.508  1.00  0.00           H  
ATOM     24  C2'  U5     1      37.055  42.606  42.925  1.00  0.00           C  
ATOM     25  H2'  U5     1      37.377  43.610  43.200  1.00  0.00           H  
ATOM     26  O2'  U5     1      38.070  41.610  43.209  1.00  0.00           O  
ATOM     27 HO2'  U5     1      38.355  41.619  44.126  1.00  0.00           H  
ATOM     28  O3'  U5     1      35.749  41.333  44.680  1.00  0.00           O  
ATOM     29  P     U     2      36.272  41.960  45.985  1.00  0.00           P  
ATOM     30  OP1   U     2      35.772  41.133  47.101  1.00  0.00           O  
ATOM     31  OP2   U     2      35.980  43.415  45.994  1.00  0.00           O  
ATOM     32  O5'   U     2      37.850  41.750  45.966  1.00  0.00           O  
ATOM     33  C5'   U     2      38.769  42.542  46.613  1.00  0.00           C  
ATOM     34  H5'   U     2      38.560  42.353  47.666  1.00  0.00           H  
ATOM     35 H5''   U     2      38.509  43.574  46.374  1.00  0.00           H  
ATOM     36  C4'   U     2      40.214  42.060  46.201  1.00  0.00           C  
ATOM     37  H4'   U     2      40.253  40.998  46.445  1.00  0.00           H  
ATOM     38  O4'   U     2      40.302  42.321  44.819  1.00  0.00           O  
ATOM     39  C1'   U     2      41.519  42.973  44.521  1.00  0.00           C  
ATOM     40  H1'   U     2      42.345  42.289  44.327  1.00  0.00           H  
ATOM     41  N1    U     2      41.285  43.831  43.314  1.00  0.00           N  
ATOM     42  C6    U     2      40.363  44.904  43.309  1.00  0.00           C  
ATOM     43  H6    U     2      39.747  45.134  44.166  1.00  0.00           H  
ATOM     44  C5    U     2      40.264  45.703  42.184  1.00  0.00           C  
ATOM     45  H5    U     2      39.585  46.543  42.171  1.00  0.00           H  
ATOM     46  C4    U     2      41.148  45.633  41.048  1.00  0.00           C  
ATOM     47  O4    U     2      41.442  46.525  40.203  1.00  0.00           O  
ATOM     48  N3    U     2      41.980  44.547  41.157  1.00  0.00           N  
ATOM     49  H3    U     2      42.727  44.555  40.477  1.00  0.00           H  
ATOM     50  C2    U     2      42.105  43.636  42.202  1.00  0.00           C  
ATOM     51  O2    U     2      42.936  42.800  42.062  1.00  0.00           O  
ATOM     52  C3'   U     2      41.387  42.914  46.833  1.00  0.00           C  
ATOM     53  H3'   U     2      41.047  43.345  47.775  1.00  0.00           H  
ATOM     54  C2'   U     2      41.874  43.809  45.736  1.00  0.00           C  
ATOM     55  H2'   U     2      41.332  44.749  45.633  1.00  0.00           H  
ATOM     56  O2'   U     2      43.277  44.034  45.961  1.00  0.00           O  
ATOM     57 HO2'   U     2      43.611  43.278  46.449  1.00  0.00           H  
ATOM     58  O3'   U     2      42.590  42.082  47.105  1.00  0.00           O  
ATOM     59  P     U     3      42.796  41.475  48.451  1.00  0.00           P  
ATOM     60  OP1   U     3      42.573  42.543  49.413  1.00  0.00           O  
ATOM     61  OP2   U     3      44.022  40.677  48.470  1.00  0.00           O  
ATOM     62  O5'   U     3      41.517  40.440  48.542  1.00  0.00           O  
ATOM     63  C5'   U     3      40.461  40.450  49.504  1.00  0.00           C  
ATOM     64  H5'   U     3      39.888  41.374  49.431  1.00  0.00           H  
ATOM     65 H5''   U     3      40.863  40.225  50.492  1.00  0.00           H  
ATOM     66  C4'   U     3      39.382  39.415  49.205  1.00  0.00           C  
ATOM     67  H4'   U     3      38.919  39.164  50.160  1.00  0.00           H  
ATOM     68  O4'   U     3      38.374  39.828  48.283  1.00  0.00           O  
ATOM     69  C1'   U     3      37.763  38.633  47.766  1.00  0.00           C  
ATOM     70  H1'   U     3      36.796  38.578  48.266  1.00  0.00           H  
ATOM     71  N1    U     3      37.548  38.606  46.277  1.00  0.00           N  
ATOM     72  C6    U     3      38.635  38.480  45.386  1.00  0.00           C  
ATOM     73  H6    U     3      39.624  38.692  45.766  1.00  0.00           H  
ATOM     74  C5    U     3      38.421  38.260  44.097  1.00  0.00           C  
ATOM     75  H5    U     3      39.283  38.243  43.446  1.00  0.00           H  
ATOM     76  C4    U     3      37.186  37.827  43.512  1.00  0.00           C  
ATOM     77  O4    U     3      37.000  37.615  42.331  1.00  0.00           O  
ATOM     78  N3    U     3      36.167  37.767  44.431  1.00  0.00           N  
ATOM     79  H3    U     3      35.258  37.513  44.072  1.00  0.00           H  
ATOM     80  C2    U     3      36.259  38.262  45.732  1.00  0.00           C  
ATOM     81  O2    U     3      35.193  38.401  46.367  1.00  0.00           O  
ATOM     82  C3'   U     3      39.926  38.022  48.747  1.00  0.00           C  
ATOM     83  H3'   U     3      40.547  38.086  47.854  1.00  0.00           H  
ATOM     84  C2'   U     3      38.549  37.412  48.333  1.00  0.00           C  
ATOM     85  H2'   U     3      38.502  36.568  47.645  1.00  0.00           H  
ATOM     86  O2'   U     3      37.838  36.991  49.476  1.00  0.00           O  
ATOM     87 HO2'   U     3      38.472  36.689  50.130  1.00  0.00           H  
ATOM     88  O3'   U     3      40.518  37.256  49.772  1.00  0.00           O  
ATOM     89  P     G     4      41.532  36.189  49.479  1.00  0.00           P  
ATOM     90  OP1   G     4      41.953  35.808  50.790  1.00  0.00           O  
ATOM     91  OP2   G     4      42.510  36.783  48.539  1.00  0.00           O  
ATOM     92  O5'   G     4      40.862  34.875  48.793  1.00  0.00           O  
ATOM     93  C5'   G     4      40.053  33.898  49.495  1.00  0.00           C  
ATOM     94  H5'   G     4      39.198  34.517  49.767  1.00  0.00           H  
ATOM     95 H5''   G     4      40.522  33.558  50.419  1.00  0.00           H  
ATOM     96  C4'   G     4      39.731  32.685  48.610  1.00  0.00           C  
ATOM     97  H4'   G     4      39.107  32.015  49.201  1.00  0.00           H  
ATOM     98  O4'   G     4      38.906  32.889  47.405  1.00  0.00           O  
ATOM     99  C1'   G     4      39.615  32.330  46.271  1.00  0.00           C  
ATOM    100  H1'   G     4      38.866  31.924  45.591  1.00  0.00           H  
ATOM    101  N9    G     4      40.221  33.573  45.615  1.00  0.00           N  
ATOM    102  C8    G     4      40.020  34.861  45.838  1.00  0.00           C  
ATOM    103  H8    G     4      39.410  35.165  46.676  1.00  0.00           H  
ATOM    104  N7    G     4      40.639  35.651  44.944  1.00  0.00           N  
ATOM    105  C5    G     4      41.243  34.745  44.052  1.00  0.00           C  
ATOM    106  C6    G     4      41.905  34.899  42.777  1.00  0.00           C  
ATOM    107  O6    G     4      42.057  35.918  42.070  1.00  0.00           O  
ATOM    108  N1    G     4      42.364  33.711  42.255  1.00  0.00           N  
ATOM    109  H1    G     4      42.745  33.677  41.320  1.00  0.00           H  
ATOM    110  C2    G     4      42.040  32.507  42.721  1.00  0.00           C  
ATOM    111  N2    G     4      42.366  31.406  42.076  1.00  0.00           N  
ATOM    112  H21   G     4      42.844  31.382  41.186  1.00  0.00           H  
ATOM    113  H22   G     4      42.158  30.529  42.532  1.00  0.00           H  
ATOM    114  N3    G     4      41.395  32.318  43.867  1.00  0.00           N  
ATOM    115  C4    G     4      41.123  33.459  44.532  1.00  0.00           C  
ATOM    116  C3'   G     4      41.087  32.111  48.074  1.00  0.00           C  
ATOM    117  H3'   G     4      41.883  32.786  47.757  1.00  0.00           H  
ATOM    118  C2'   G     4      40.619  31.314  46.797  1.00  0.00           C  
ATOM    119  H2'   G     4      41.520  31.264  46.185  1.00  0.00           H  
ATOM    120  O2'   G     4      40.012  30.068  47.010  1.00  0.00           O  
ATOM    121 HO2'   G     4      40.465  29.723  47.782  1.00  0.00           H  
ATOM    122  O3'   G     4      41.654  31.236  48.993  1.00  0.00           O  
ATOM    123  P     C     5      43.051  31.461  49.643  1.00  0.00           P  
ATOM    124  OP1   C     5      43.209  30.342  50.607  1.00  0.00           O  
ATOM    125  OP2   C     5      43.269  32.868  50.165  1.00  0.00           O  
ATOM    126  O5'   C     5      44.026  31.101  48.372  1.00  0.00           O  
ATOM    127  C5'   C     5      43.863  29.787  47.908  1.00  0.00           C  
ATOM    128  H5'   C     5      42.828  29.614  47.611  1.00  0.00           H  
ATOM    129 H5''   C     5      44.101  29.126  48.741  1.00  0.00           H  
ATOM    130  C4'   C     5      44.723  29.449  46.681  1.00  0.00           C  
ATOM    131  H4'   C     5      44.893  28.374  46.635  1.00  0.00           H  
ATOM    132  O4'   C     5      44.251  29.779  45.399  1.00  0.00           O  
ATOM    133  C1'   C     5      45.155  30.393  44.561  1.00  0.00           C  
ATOM    134  H1'   C     5      45.225  30.058  43.526  1.00  0.00           H  
ATOM    135  N1    C     5      45.009  31.931  44.467  1.00  0.00           N  
ATOM    136  C6    C     5      44.212  32.590  45.357  1.00  0.00           C  
ATOM    137  H6    C     5      43.703  32.073  46.157  1.00  0.00           H  
ATOM    138  C5    C     5      44.098  33.909  45.294  1.00  0.00           C  
ATOM    139  H5    C     5      43.488  34.364  46.061  1.00  0.00           H  
ATOM    140  C4    C     5      44.726  34.624  44.239  1.00  0.00           C  
ATOM    141  N4    C     5      44.691  35.932  44.243  1.00  0.00           N  
ATOM    142  H41   C     5      44.327  36.456  45.027  1.00  0.00           H  
ATOM    143  H42   C     5      45.141  36.436  43.492  1.00  0.00           H  
ATOM    144  N3    C     5      45.507  34.067  43.316  1.00  0.00           N  
ATOM    145  C2    C     5      45.598  32.653  43.394  1.00  0.00           C  
ATOM    146  O2    C     5      46.286  32.057  42.579  1.00  0.00           O  
ATOM    147  C3'   C     5      46.063  30.108  46.707  1.00  0.00           C  
ATOM    148  H3'   C     5      45.878  31.117  47.078  1.00  0.00           H  
ATOM    149  C2'   C     5      46.499  29.958  45.213  1.00  0.00           C  
ATOM    150  H2'   C     5      47.334  30.631  45.020  1.00  0.00           H  
ATOM    151  O2'   C     5      46.780  28.619  44.878  1.00  0.00           O  
ATOM    152 HO2'   C     5      47.364  28.227  45.531  1.00  0.00           H  
ATOM    153  O3'   C     5      47.133  29.588  47.490  1.00  0.00           O  
ATOM    154  P     G     6      48.516  30.318  47.717  1.00  0.00           P  
ATOM    155  OP1   G     6      49.395  29.371  48.405  1.00  0.00           O  
ATOM    156  OP2   G     6      48.158  31.526  48.448  1.00  0.00           O  
ATOM    157  O5'   G     6      49.223  30.740  46.319  1.00  0.00           O  
ATOM    158  C5'   G     6      50.013  29.852  45.626  1.00  0.00           C  
ATOM    159  H5'   G     6      49.374  29.156  45.083  1.00  0.00           H  
ATOM    160 H5''   G     6      50.582  29.214  46.302  1.00  0.00           H  
ATOM    161  C4'   G     6      50.927  30.605  44.603  1.00  0.00           C  
ATOM    162  H4'   G     6      51.626  29.995  44.030  1.00  0.00           H  
ATOM    163  O4'   G     6      50.193  31.278  43.603  1.00  0.00           O  
ATOM    164  C1'   G     6      50.851  32.531  43.316  1.00  0.00           C  
ATOM    165  H1'   G     6      51.121  32.751  42.283  1.00  0.00           H  
ATOM    166  N9    G     6      49.988  33.755  43.731  1.00  0.00           N  
ATOM    167  C8    G     6      48.922  33.798  44.526  1.00  0.00           C  
ATOM    168  H8    G     6      48.480  32.946  45.022  1.00  0.00           H  
ATOM    169  N7    G     6      48.385  34.984  44.766  1.00  0.00           N  
ATOM    170  C5    G     6      49.237  35.834  44.004  1.00  0.00           C  
ATOM    171  C6    G     6      49.296  37.252  43.766  1.00  0.00           C  
ATOM    172  O6    G     6      48.607  38.185  44.146  1.00  0.00           O  
ATOM    173  N1    G     6      50.288  37.628  42.945  1.00  0.00           N  
ATOM    174  H1    G     6      50.392  38.629  43.034  1.00  0.00           H  
ATOM    175  C2    G     6      51.145  36.774  42.331  1.00  0.00           C  
ATOM    176  N2    G     6      52.138  37.257  41.621  1.00  0.00           N  
ATOM    177  H21   G     6      52.325  38.237  41.468  1.00  0.00           H  
ATOM    178  H22   G     6      52.784  36.553  41.293  1.00  0.00           H  
ATOM    179  N3    G     6      51.136  35.469  42.487  1.00  0.00           N  
ATOM    180  C4    G     6      50.140  35.040  43.306  1.00  0.00           C  
ATOM    181  C3'   G     6      51.731  31.668  45.319  1.00  0.00           C  
ATOM    182  H3'   G     6      51.037  32.260  45.916  1.00  0.00           H  
ATOM    183  C2'   G     6      52.148  32.471  44.101  1.00  0.00           C  
ATOM    184  H2'   G     6      52.515  33.457  44.388  1.00  0.00           H  
ATOM    185  O2'   G     6      53.142  31.798  43.386  1.00  0.00           O  
ATOM    186 HO2'   G     6      53.723  31.296  43.962  1.00  0.00           H  
ATOM    187  O3'   G     6      52.749  31.198  46.058  1.00  0.00           O  
ATOM    188  P     G     7      53.483  32.174  47.058  1.00  0.00           P  
ATOM    189  OP1   G     7      54.394  31.440  47.880  1.00  0.00           O  
ATOM    190  OP2   G     7      52.406  32.859  47.812  1.00  0.00           O  
ATOM    191  O5'   G     7      54.312  33.318  46.270  1.00  0.00           O  
ATOM    192  C5'   G     7      55.527  33.047  45.549  1.00  0.00           C  
ATOM    193  H5'   G     7      55.309  32.200  44.897  1.00  0.00           H  
ATOM    194 H5''   G     7      56.216  32.688  46.312  1.00  0.00           H  
ATOM    195  C4'   G     7      56.066  34.258  44.762  1.00  0.00           C  
ATOM    196  H4'   G     7      56.812  33.914  44.045  1.00  0.00           H  
ATOM    197  O4'   G     7      54.977  34.794  44.078  1.00  0.00           O  
ATOM    198  C1'   G     7      55.040  36.208  43.965  1.00  0.00           C  
ATOM    199  H1'   G     7      54.992  36.447  42.903  1.00  0.00           H  
ATOM    200  N9    G     7      54.003  36.841  44.763  1.00  0.00           N  
ATOM    201  C8    G     7      52.866  36.346  45.385  1.00  0.00           C  
ATOM    202  H8    G     7      52.718  35.297  45.595  1.00  0.00           H  
ATOM    203  N7    G     7      51.943  37.176  45.743  1.00  0.00           N  
ATOM    204  C5    G     7      52.513  38.333  45.188  1.00  0.00           C  
ATOM    205  C6    G     7      51.958  39.650  45.258  1.00  0.00           C  
ATOM    206  O6    G     7      50.908  40.064  45.798  1.00  0.00           O  
ATOM    207  N1    G     7      52.722  40.648  44.664  1.00  0.00           N  
ATOM    208  H1    G     7      52.229  41.518  44.528  1.00  0.00           H  
ATOM    209  C2    G     7      53.893  40.402  44.092  1.00  0.00           C  
ATOM    210  N2    G     7      54.568  41.375  43.644  1.00  0.00           N  
ATOM    211  H21   G     7      54.249  42.329  43.731  1.00  0.00           H  
ATOM    212  H22   G     7      55.447  41.324  43.149  1.00  0.00           H  
ATOM    213  N3    G     7      54.404  39.204  43.985  1.00  0.00           N  
ATOM    214  C4    G     7      53.716  38.176  44.546  1.00  0.00           C  
ATOM    215  C3'   G     7      56.707  35.419  45.499  1.00  0.00           C  
ATOM    216  H3'   G     7      56.187  35.694  46.416  1.00  0.00           H  
ATOM    217  C2'   G     7      56.483  36.573  44.458  1.00  0.00           C  
ATOM    218  H2'   G     7      56.468  37.519  44.998  1.00  0.00           H  
ATOM    219  O2'   G     7      57.479  36.507  43.468  1.00  0.00           O  
ATOM    220 HO2'   G     7      57.310  35.906  42.739  1.00  0.00           H  
ATOM    221  O3'   G     7      58.129  35.223  45.669  1.00  0.00           O  
ATOM    222  P     U     8      58.844  35.807  46.931  1.00  0.00           P  
ATOM    223  OP1   U     8      60.277  35.499  46.822  1.00  0.00           O  
ATOM    224  OP2   U     8      58.085  35.369  48.133  1.00  0.00           O  
ATOM    225  O5'   U     8      58.601  37.353  46.806  1.00  0.00           O  
ATOM    226  C5'   U     8      59.203  38.175  45.794  1.00  0.00           C  
ATOM    227  H5'   U     8      58.858  37.846  44.814  1.00  0.00           H  
ATOM    228 H5''   U     8      60.275  38.144  45.987  1.00  0.00           H  
ATOM    229  C4'   U     8      58.728  39.585  46.126  1.00  0.00           C  
ATOM    230  H4'   U     8      59.500  40.190  45.651  1.00  0.00           H  
ATOM    231  O4'   U     8      57.505  39.874  45.467  1.00  0.00           O  
ATOM    232  C1'   U     8      56.888  40.923  46.239  1.00  0.00           C  
ATOM    233  H1'   U     8      56.648  41.734  45.551  1.00  0.00           H  
ATOM    234  N1    U     8      55.596  40.617  46.941  1.00  0.00           N  
ATOM    235  C6    U     8      55.179  39.330  47.247  1.00  0.00           C  
ATOM    236  H6    U     8      55.770  38.451  47.034  1.00  0.00           H  
ATOM    237  C5    U     8      53.967  39.169  47.834  1.00  0.00           C  
ATOM    238  H5    U     8      53.631  38.175  48.089  1.00  0.00           H  
ATOM    239  C4    U     8      53.089  40.216  48.169  1.00  0.00           C  
ATOM    240  O4    U     8      51.939  40.163  48.678  1.00  0.00           O  
ATOM    241  N3    U     8      53.492  41.411  47.757  1.00  0.00           N  
ATOM    242  H3    U     8      52.917  42.237  47.829  1.00  0.00           H  
ATOM    243  C2    U     8      54.725  41.670  47.083  1.00  0.00           C  
ATOM    244  O2    U     8      54.935  42.803  46.716  1.00  0.00           O  
ATOM    245  C3'   U     8      58.624  40.024  47.568  1.00  0.00           C  
ATOM    246  H3'   U     8      57.979  39.481  48.259  1.00  0.00           H  
ATOM    247  C2'   U     8      57.879  41.397  47.299  1.00  0.00           C  
ATOM    248  H2'   U     8      57.285  41.734  48.148  1.00  0.00           H  
ATOM    249  O2'   U     8      58.735  42.392  46.799  1.00  0.00           O  
ATOM    250 HO2'   U     8      58.491  43.303  46.977  1.00  0.00           H  
ATOM    251  O3'   U     8      59.818  40.184  48.249  1.00  0.00           O  
ATOM    252  P     G     9      59.904  40.279  49.897  1.00  0.00           P  
ATOM    253  OP1   G     9      61.346  40.374  50.162  1.00  0.00           O  
ATOM    254  OP2   G     9      59.067  39.158  50.451  1.00  0.00           O  
ATOM    255  O5'   G     9      59.140  41.635  50.311  1.00  0.00           O  
ATOM    256  C5'   G     9      59.764  42.896  50.013  1.00  0.00           C  
ATOM    257  H5'   G     9      59.978  42.983  48.947  1.00  0.00           H  
ATOM    258 H5''   G     9      60.663  43.076  50.602  1.00  0.00           H  
ATOM    259  C4'   G     9      58.693  43.894  50.410  1.00  0.00           C  
ATOM    260  H4'   G     9      59.046  44.873  50.085  1.00  0.00           H  
ATOM    261  O4'   G     9      57.479  43.661  49.757  1.00  0.00           O  
ATOM    262  C1'   G     9      56.449  44.311  50.497  1.00  0.00           C  
ATOM    263  H1'   G     9      56.005  45.143  49.950  1.00  0.00           H  
ATOM    264  N9    G     9      55.287  43.360  50.863  1.00  0.00           N  
ATOM    265  C8    G     9      55.293  41.979  50.914  1.00  0.00           C  
ATOM    266  H8    G     9      56.188  41.395  50.760  1.00  0.00           H  
ATOM    267  N7    G     9      54.101  41.488  51.210  1.00  0.00           N  
ATOM    268  C5    G     9      53.272  42.657  51.352  1.00  0.00           C  
ATOM    269  C6    G     9      51.840  42.808  51.498  1.00  0.00           C  
ATOM    270  O6    G     9      50.916  41.991  51.520  1.00  0.00           O  
ATOM    271  N1    G     9      51.475  44.149  51.500  1.00  0.00           N  
ATOM    272  H1    G     9      50.537  44.448  51.727  1.00  0.00           H  
ATOM    273  C2    G     9      52.233  45.169  51.247  1.00  0.00           C  
ATOM    274  N2    G     9      51.716  46.387  51.418  1.00  0.00           N  
ATOM    275  H21   G     9      50.723  46.528  51.298  1.00  0.00           H  
ATOM    276  H22   G     9      52.303  47.203  51.319  1.00  0.00           H  
ATOM    277  N3    G     9      53.515  45.107  51.217  1.00  0.00           N  
ATOM    278  C4    G     9      54.067  43.807  51.212  1.00  0.00           C  
ATOM    279  C3'   G     9      58.412  44.008  51.876  1.00  0.00           C  
ATOM    280  H3'   G     9      58.083  43.015  52.182  1.00  0.00           H  
ATOM    281  C2'   G     9      57.108  44.891  51.762  1.00  0.00           C  
ATOM    282  H2'   G     9      56.428  44.731  52.599  1.00  0.00           H  
ATOM    283  O2'   G     9      57.500  46.280  51.588  1.00  0.00           O  
ATOM    284 HO2'   G     9      57.247  46.789  52.362  1.00  0.00           H  
ATOM    285  O3'   G     9      59.572  44.497  52.660  1.00  0.00           O  
ATOM    286  P     U    10      59.556  44.309  54.184  1.00  0.00           P  
ATOM    287  OP1   U    10      60.923  44.860  54.544  1.00  0.00           O  
ATOM    288  OP2   U    10      59.396  42.903  54.533  1.00  0.00           O  
ATOM    289  O5'   U    10      58.392  45.210  54.786  1.00  0.00           O  
ATOM    290  C5'   U    10      58.503  46.606  54.902  1.00  0.00           C  
ATOM    291  H5'   U    10      58.960  46.987  53.988  1.00  0.00           H  
ATOM    292 H5''   U    10      59.072  46.982  55.753  1.00  0.00           H  
ATOM    293  C4'   U    10      57.194  47.310  54.945  1.00  0.00           C  
ATOM    294  H4'   U    10      57.311  48.332  54.585  1.00  0.00           H  
ATOM    295  O4'   U    10      56.195  46.806  54.063  1.00  0.00           O  
ATOM    296  C1'   U    10      54.854  46.946  54.700  1.00  0.00           C  
ATOM    297  H1'   U    10      54.272  47.610  54.060  1.00  0.00           H  
ATOM    298  N1    U    10      54.129  45.644  54.687  1.00  0.00           N  
ATOM    299  C6    U    10      54.790  44.402  54.636  1.00  0.00           C  
ATOM    300  H6    U    10      55.859  44.248  54.648  1.00  0.00           H  
ATOM    301  C5    U    10      54.076  43.189  54.581  1.00  0.00           C  
ATOM    302  H5    U    10      54.606  42.251  54.511  1.00  0.00           H  
ATOM    303  C4    U    10      52.655  43.185  54.695  1.00  0.00           C  
ATOM    304  O4    U    10      52.029  42.213  54.863  1.00  0.00           O  
ATOM    305  N3    U    10      52.109  44.436  54.665  1.00  0.00           N  
ATOM    306  H3    U    10      51.119  44.348  54.844  1.00  0.00           H  
ATOM    307  C2    U    10      52.756  45.675  54.782  1.00  0.00           C  
ATOM    308  O2    U    10      52.076  46.680  54.987  1.00  0.00           O  
ATOM    309  C3'   U    10      56.624  47.098  56.318  1.00  0.00           C  
ATOM    310  H3'   U    10      56.542  46.037  56.552  1.00  0.00           H  
ATOM    311  C2'   U    10      55.170  47.500  56.094  1.00  0.00           C  
ATOM    312  H2'   U    10      54.526  47.163  56.906  1.00  0.00           H  
ATOM    313  O2'   U    10      55.008  48.814  55.790  1.00  0.00           O  
ATOM    314 HO2'   U    10      55.444  49.308  56.489  1.00  0.00           H  
ATOM    315  O3'   U    10      57.204  47.768  57.457  1.00  0.00           O  
ATOM    316  P     A    11      57.045  47.244  58.978  1.00  0.00           P  
ATOM    317  OP1   A    11      57.770  48.119  59.882  1.00  0.00           O  
ATOM    318  OP2   A    11      57.461  45.868  58.967  1.00  0.00           O  
ATOM    319  O5'   A    11      55.454  47.329  59.204  1.00  0.00           O  
ATOM    320  C5'   A    11      54.763  48.515  59.647  1.00  0.00           C  
ATOM    321  H5'   A    11      55.035  49.257  58.896  1.00  0.00           H  
ATOM    322 H5''   A    11      55.235  48.862  60.566  1.00  0.00           H  
ATOM    323  C4'   A    11      53.243  48.381  59.897  1.00  0.00           C  
ATOM    324  H4'   A    11      52.922  49.258  60.460  1.00  0.00           H  
ATOM    325  O4'   A    11      52.535  48.169  58.640  1.00  0.00           O  
ATOM    326  C1'   A    11      51.361  47.371  58.872  1.00  0.00           C  
ATOM    327  H1'   A    11      50.455  47.667  58.343  1.00  0.00           H  
ATOM    328  N9    A    11      51.625  45.998  58.487  1.00  0.00           N  
ATOM    329  C8    A    11      52.830  45.431  58.140  1.00  0.00           C  
ATOM    330  H8    A    11      53.725  46.028  58.043  1.00  0.00           H  
ATOM    331  N7    A    11      52.806  44.114  57.904  1.00  0.00           N  
ATOM    332  C5    A    11      51.441  43.776  58.002  1.00  0.00           C  
ATOM    333  C6    A    11      50.650  42.600  57.911  1.00  0.00           C  
ATOM    334  N6    A    11      51.005  41.484  57.402  1.00  0.00           N  
ATOM    335  H61   A    11      50.346  40.719  57.404  1.00  0.00           H  
ATOM    336  H62   A    11      51.844  41.422  56.843  1.00  0.00           H  
ATOM    337  N1    A    11      49.385  42.526  58.298  1.00  0.00           N  
ATOM    338  C2    A    11      48.826  43.680  58.677  1.00  0.00           C  
ATOM    339  H2    A    11      47.801  43.689  59.019  1.00  0.00           H  
ATOM    340  N3    A    11      49.397  44.903  58.739  1.00  0.00           N  
ATOM    341  C4    A    11      50.750  44.902  58.400  1.00  0.00           C  
ATOM    342  C3'   A    11      52.697  47.295  60.913  1.00  0.00           C  
ATOM    343  H3'   A    11      53.237  46.392  60.628  1.00  0.00           H  
ATOM    344  C2'   A    11      51.258  47.253  60.406  1.00  0.00           C  
ATOM    345  H2'   A    11      50.775  46.312  60.670  1.00  0.00           H  
ATOM    346  O2'   A    11      50.500  48.400  60.895  1.00  0.00           O  
ATOM    347 HO2'   A    11      51.024  48.782  61.603  1.00  0.00           H  
ATOM    348  O3'   A    11      52.726  47.653  62.285  1.00  0.00           O  
ATOM    349  P     A    12      52.875  46.536  63.423  1.00  0.00           P  
ATOM    350  OP1   A    12      53.272  47.226  64.650  1.00  0.00           O  
ATOM    351  OP2   A    12      53.740  45.416  62.965  1.00  0.00           O  
ATOM    352  O5'   A    12      51.415  45.937  63.483  1.00  0.00           O  
ATOM    353  C5'   A    12      50.368  46.583  64.110  1.00  0.00           C  
ATOM    354  H5'   A    12      50.232  47.618  63.796  1.00  0.00           H  
ATOM    355 H5''   A    12      50.442  46.692  65.192  1.00  0.00           H  
ATOM    356  C4'   A    12      48.958  45.957  63.763  1.00  0.00           C  
ATOM    357  H4'   A    12      48.169  46.695  63.903  1.00  0.00           H  
ATOM    358  O4'   A    12      48.921  45.618  62.410  1.00  0.00           O  
ATOM    359  C1'   A    12      48.195  44.322  62.313  1.00  0.00           C  
ATOM    360  H1'   A    12      47.515  44.483  61.477  1.00  0.00           H  
ATOM    361  N9    A    12      49.123  43.215  61.947  1.00  0.00           N  
ATOM    362  C8    A    12      50.468  43.246  61.738  1.00  0.00           C  
ATOM    363  H8    A    12      51.027  44.168  61.809  1.00  0.00           H  
ATOM    364  N7    A    12      50.946  42.187  61.272  1.00  0.00           N  
ATOM    365  C5    A    12      49.836  41.302  61.149  1.00  0.00           C  
ATOM    366  C6    A    12      49.656  40.032  60.565  1.00  0.00           C  
ATOM    367  N6    A    12      50.552  39.165  60.192  1.00  0.00           N  
ATOM    368  H61   A    12      51.488  39.458  59.950  1.00  0.00           H  
ATOM    369  H62   A    12      50.212  38.247  59.945  1.00  0.00           H  
ATOM    370  N1    A    12      48.474  39.413  60.559  1.00  0.00           N  
ATOM    371  C2    A    12      47.474  40.093  61.110  1.00  0.00           C  
ATOM    372  H2    A    12      46.568  39.508  61.060  1.00  0.00           H  
ATOM    373  N3    A    12      47.448  41.351  61.563  1.00  0.00           N  
ATOM    374  C4    A    12      48.694  41.903  61.586  1.00  0.00           C  
ATOM    375  C3'   A    12      48.483  44.779  64.637  1.00  0.00           C  
ATOM    376  H3'   A    12      49.336  44.101  64.681  1.00  0.00           H  
ATOM    377  C2'   A    12      47.588  44.018  63.645  1.00  0.00           C  
ATOM    378  H2'   A    12      47.776  42.968  63.868  1.00  0.00           H  
ATOM    379  O2'   A    12      46.208  44.315  63.678  1.00  0.00           O  
ATOM    380 HO2'   A    12      45.708  43.790  63.048  1.00  0.00           H  
ATOM    381  O3'   A    12      48.010  44.970  66.005  1.00  0.00           O  
ATOM    382  P     G    13      48.264  43.945  67.170  1.00  0.00           P  
ATOM    383  OP1   G    13      47.554  44.537  68.295  1.00  0.00           O  
ATOM    384  OP2   G    13      49.720  43.742  67.211  1.00  0.00           O  
ATOM    385  O5'   G    13      47.588  42.624  66.781  1.00  0.00           O  
ATOM    386  C5'   G    13      46.184  42.598  66.458  1.00  0.00           C  
ATOM    387  H5'   G    13      45.851  43.328  65.720  1.00  0.00           H  
ATOM    388 H5''   G    13      45.709  42.749  67.427  1.00  0.00           H  
ATOM    389  C4'   G    13      45.696  41.199  66.035  1.00  0.00           C  
ATOM    390  H4'   G    13      44.619  41.142  66.194  1.00  0.00           H  
ATOM    391  O4'   G    13      46.006  40.780  64.610  1.00  0.00           O  
ATOM    392  C1'   G    13      46.147  39.368  64.620  1.00  0.00           C  
ATOM    393  H1'   G    13      45.540  38.835  63.888  1.00  0.00           H  
ATOM    394  N9    G    13      47.499  39.046  64.203  1.00  0.00           N  
ATOM    395  C8    G    13      48.704  39.590  64.466  1.00  0.00           C  
ATOM    396  H8    G    13      48.785  40.613  64.801  1.00  0.00           H  
ATOM    397  N7    G    13      49.753  38.973  63.986  1.00  0.00           N  
ATOM    398  C5    G    13      49.211  37.783  63.559  1.00  0.00           C  
ATOM    399  C6    G    13      49.816  36.653  62.890  1.00  0.00           C  
ATOM    400  O6    G    13      51.009  36.343  62.718  1.00  0.00           O  
ATOM    401  N1    G    13      48.852  35.766  62.495  1.00  0.00           N  
ATOM    402  H1    G    13      49.198  34.916  62.073  1.00  0.00           H  
ATOM    403  C2    G    13      47.515  35.852  62.794  1.00  0.00           C  
ATOM    404  N2    G    13      46.761  34.840  62.402  1.00  0.00           N  
ATOM    405  H21   G    13      45.757  34.883  62.501  1.00  0.00           H  
ATOM    406  H22   G    13      47.247  34.078  61.952  1.00  0.00           H  
ATOM    407  N3    G    13      46.928  36.834  63.371  1.00  0.00           N  
ATOM    408  C4    G    13      47.813  37.833  63.699  1.00  0.00           C  
ATOM    409  C3'   G    13      46.159  40.106  67.000  1.00  0.00           C  
ATOM    410  H3'   G    13      47.239  40.250  67.029  1.00  0.00           H  
ATOM    411  C2'   G    13      45.807  38.897  66.065  1.00  0.00           C  
ATOM    412  H2'   G    13      46.454  38.054  66.308  1.00  0.00           H  
ATOM    413  O2'   G    13      44.494  38.497  66.070  1.00  0.00           O  
ATOM    414 HO2'   G    13      44.427  37.768  65.449  1.00  0.00           H  
ATOM    415  O3'   G    13      45.700  40.137  68.316  1.00  0.00           O  
ATOM    416  P     U    14      46.556  39.643  69.550  1.00  0.00           P  
ATOM    417  OP1   U    14      45.840  39.754  70.778  1.00  0.00           O  
ATOM    418  OP2   U    14      47.869  40.329  69.468  1.00  0.00           O  
ATOM    419  O5'   U    14      46.814  38.069  69.227  1.00  0.00           O  
ATOM    420  C5'   U    14      45.737  37.188  69.093  1.00  0.00           C  
ATOM    421  H5'   U    14      45.076  37.429  68.260  1.00  0.00           H  
ATOM    422 H5''   U    14      45.135  37.213  70.001  1.00  0.00           H  
ATOM    423  C4'   U    14      46.280  35.794  68.844  1.00  0.00           C  
ATOM    424  H4'   U    14      45.456  35.087  68.927  1.00  0.00           H  
ATOM    425  O4'   U    14      46.765  35.732  67.570  1.00  0.00           O  
ATOM    426  C1'   U    14      48.034  35.078  67.531  1.00  0.00           C  
ATOM    427  H1'   U    14      47.890  34.249  66.839  1.00  0.00           H  
ATOM    428  N1    U    14      49.187  36.009  67.163  1.00  0.00           N  
ATOM    429  C6    U    14      49.521  37.193  67.825  1.00  0.00           C  
ATOM    430  H6    U    14      48.896  37.606  68.603  1.00  0.00           H  
ATOM    431  C5    U    14      50.739  37.853  67.644  1.00  0.00           C  
ATOM    432  H5    U    14      50.991  38.739  68.208  1.00  0.00           H  
ATOM    433  C4    U    14      51.603  37.385  66.614  1.00  0.00           C  
ATOM    434  O4    U    14      52.663  37.925  66.355  1.00  0.00           O  
ATOM    435  N3    U    14      51.154  36.317  65.933  1.00  0.00           N  
ATOM    436  H3    U    14      51.724  36.002  65.161  1.00  0.00           H  
ATOM    437  C2    U    14      50.026  35.547  66.178  1.00  0.00           C  
ATOM    438  O2    U    14      49.712  34.538  65.481  1.00  0.00           O  
ATOM    439  C3'   U    14      47.375  35.371  69.853  1.00  0.00           C  
ATOM    440  H3'   U    14      47.935  36.287  70.036  1.00  0.00           H  
ATOM    441  C2'   U    14      48.231  34.419  68.909  1.00  0.00           C  
ATOM    442  H2'   U    14      49.286  34.491  69.172  1.00  0.00           H  
ATOM    443  O2'   U    14      47.657  33.154  68.939  1.00  0.00           O  
ATOM    444 HO2'   U    14      47.810  32.749  69.796  1.00  0.00           H  
ATOM    445  O3'   U    14      46.794  34.740  70.906  1.00  0.00           O  
ATOM    446  P     G    15      47.593  34.293  72.190  1.00  0.00           P  
ATOM    447  OP1   G    15      46.615  34.396  73.271  1.00  0.00           O  
ATOM    448  OP2   G    15      48.792  35.156  72.283  1.00  0.00           O  
ATOM    449  O5'   G    15      48.139  32.831  71.876  1.00  0.00           O  
ATOM    450  C5'   G    15      47.288  31.668  72.017  1.00  0.00           C  
ATOM    451  H5'   G    15      46.466  31.786  71.311  1.00  0.00           H  
ATOM    452 H5''   G    15      46.887  31.581  73.027  1.00  0.00           H  
ATOM    453  C4'   G    15      48.026  30.376  71.640  1.00  0.00           C  
ATOM    454  H4'   G    15      47.300  29.564  71.611  1.00  0.00           H  
ATOM    455  O4'   G    15      48.702  30.425  70.377  1.00  0.00           O  
ATOM    456  C1'   G    15      49.821  29.640  70.515  1.00  0.00           C  
ATOM    457  H1'   G    15      49.758  28.866  69.749  1.00  0.00           H  
ATOM    458  N9    G    15      50.905  30.561  70.141  1.00  0.00           N  
ATOM    459  C8    G    15      51.251  31.801  70.556  1.00  0.00           C  
ATOM    460  H8    G    15      50.493  32.356  71.088  1.00  0.00           H  
ATOM    461  N7    G    15      52.445  32.221  70.248  1.00  0.00           N  
ATOM    462  C5    G    15      52.971  31.102  69.493  1.00  0.00           C  
ATOM    463  C6    G    15      54.181  30.906  68.759  1.00  0.00           C  
ATOM    464  O6    G    15      55.132  31.683  68.560  1.00  0.00           O  
ATOM    465  N1    G    15      54.268  29.597  68.319  1.00  0.00           N  
ATOM    466  H1    G    15      55.151  29.371  67.882  1.00  0.00           H  
ATOM    467  C2    G    15      53.359  28.597  68.469  1.00  0.00           C  
ATOM    468  N2    G    15      53.701  27.386  68.167  1.00  0.00           N  
ATOM    469  H21   G    15      52.988  26.704  68.384  1.00  0.00           H  
ATOM    470  H22   G    15      54.571  27.222  67.681  1.00  0.00           H  
ATOM    471  N3    G    15      52.121  28.861  68.932  1.00  0.00           N  
ATOM    472  C4    G    15      52.069  30.108  69.515  1.00  0.00           C  
ATOM    473  C3'   G    15      49.044  30.029  72.744  1.00  0.00           C  
ATOM    474  H3'   G    15      49.563  30.911  73.119  1.00  0.00           H  
ATOM    475  C2'   G    15      49.979  29.063  71.926  1.00  0.00           C  
ATOM    476  H2'   G    15      51.042  29.087  72.167  1.00  0.00           H  
ATOM    477  O2'   G    15      49.529  27.695  72.035  1.00  0.00           O  
ATOM    478 HO2'   G    15      50.312  27.140  72.064  1.00  0.00           H  
ATOM    479  O3'   G    15      48.459  29.376  73.821  1.00  0.00           O  
ATOM    480  P     C    16      49.264  29.021  75.138  1.00  0.00           P  
ATOM    481  OP1   C    16      50.741  29.159  74.934  1.00  0.00           O  
ATOM    482  OP2   C    16      48.700  27.798  75.689  1.00  0.00           O  
ATOM    483  O5'   C    16      48.833  30.151  76.209  1.00  0.00           O  
ATOM    484  C5'   C    16      49.235  31.499  76.170  1.00  0.00           C  
ATOM    485  H5'   C    16      48.727  31.926  75.305  1.00  0.00           H  
ATOM    486 H5''   C    16      50.307  31.657  76.052  1.00  0.00           H  
ATOM    487  C4'   C    16      48.791  32.228  77.416  1.00  0.00           C  
ATOM    488  H4'   C    16      49.120  33.252  77.236  1.00  0.00           H  
ATOM    489  O4'   C    16      47.367  32.255  77.449  1.00  0.00           O  
ATOM    490  C1'   C    16      47.005  32.424  78.856  1.00  0.00           C  
ATOM    491  H1'   C    16      46.684  33.445  79.064  1.00  0.00           H  
ATOM    492  N1    C    16      45.992  31.433  79.234  1.00  0.00           N  
ATOM    493  C6    C    16      45.865  30.240  78.551  1.00  0.00           C  
ATOM    494  H6    C    16      46.560  30.084  77.739  1.00  0.00           H  
ATOM    495  C5    C    16      44.820  29.435  78.828  1.00  0.00           C  
ATOM    496  H5    C    16      44.756  28.478  78.331  1.00  0.00           H  
ATOM    497  C4    C    16      43.978  29.768  79.845  1.00  0.00           C  
ATOM    498  N4    C    16      43.080  28.885  80.230  1.00  0.00           N  
ATOM    499  H41   C    16      42.438  29.042  80.994  1.00  0.00           H  
ATOM    500  H42   C    16      42.827  28.099  79.647  1.00  0.00           H  
ATOM    501  N3    C    16      44.051  30.890  80.561  1.00  0.00           N  
ATOM    502  C2    C    16      45.047  31.788  80.216  1.00  0.00           C  
ATOM    503  O2    C    16      45.155  32.868  80.802  1.00  0.00           O  
ATOM    504  C3'   C    16      49.276  31.649  78.704  1.00  0.00           C  
ATOM    505  H3'   C    16      49.243  30.560  78.687  1.00  0.00           H  
ATOM    506  C2'   C    16      48.313  32.158  79.715  1.00  0.00           C  
ATOM    507  H2'   C    16      48.063  31.408  80.465  1.00  0.00           H  
ATOM    508  O2'   C    16      48.541  33.354  80.428  1.00  0.00           O  
ATOM    509 HO2'   C    16      48.884  33.997  79.802  1.00  0.00           H  
ATOM    510  O3'   C    16      50.531  32.201  79.026  1.00  0.00           O  
ATOM    511  P     A    17      51.532  31.469  79.944  1.00  0.00           P  
ATOM    512  OP1   A    17      52.396  30.613  79.024  1.00  0.00           O  
ATOM    513  OP2   A    17      50.837  30.681  81.029  1.00  0.00           O  
ATOM    514  O5'   A    17      52.392  32.623  80.615  1.00  0.00           O  
ATOM    515  C5'   A    17      51.839  33.562  81.533  1.00  0.00           C  
ATOM    516  H5'   A    17      51.224  33.081  82.293  1.00  0.00           H  
ATOM    517 H5''   A    17      51.090  34.181  81.040  1.00  0.00           H  
ATOM    518  C4'   A    17      52.913  34.457  82.023  1.00  0.00           C  
ATOM    519  H4'   A    17      52.396  35.306  82.470  1.00  0.00           H  
ATOM    520  O4'   A    17      53.685  33.677  82.913  1.00  0.00           O  
ATOM    521  C1'   A    17      55.064  33.876  82.760  1.00  0.00           C  
ATOM    522  H1'   A    17      55.517  34.091  83.728  1.00  0.00           H  
ATOM    523  N9    A    17      55.770  32.704  82.150  1.00  0.00           N  
ATOM    524  C8    A    17      55.172  31.484  81.715  1.00  0.00           C  
ATOM    525  H8    A    17      54.119  31.297  81.872  1.00  0.00           H  
ATOM    526  N7    A    17      56.028  30.692  81.108  1.00  0.00           N  
ATOM    527  C5    A    17      57.197  31.438  81.117  1.00  0.00           C  
ATOM    528  C6    A    17      58.579  31.219  80.758  1.00  0.00           C  
ATOM    529  N6    A    17      59.031  30.147  80.178  1.00  0.00           N  
ATOM    530  H61   A    17      60.013  30.143  79.942  1.00  0.00           H  
ATOM    531  H62   A    17      58.373  29.469  79.820  1.00  0.00           H  
ATOM    532  N1    A    17      59.533  32.129  81.073  1.00  0.00           N  
ATOM    533  C2    A    17      59.217  33.193  81.698  1.00  0.00           C  
ATOM    534  H2    A    17      60.016  33.918  81.754  1.00  0.00           H  
ATOM    535  N3    A    17      58.013  33.543  82.131  1.00  0.00           N  
ATOM    536  C4    A    17      57.021  32.636  81.798  1.00  0.00           C  
ATOM    537  C3'   A    17      53.896  35.056  81.023  1.00  0.00           C  
ATOM    538  H3'   A    17      54.146  34.346  80.235  1.00  0.00           H  
ATOM    539  C2'   A    17      55.100  35.218  81.903  1.00  0.00           C  
ATOM    540  H2'   A    17      55.989  35.221  81.272  1.00  0.00           H  
ATOM    541  O2'   A    17      55.080  36.415  82.711  1.00  0.00           O  
ATOM    542 HO2'   A    17      54.369  36.309  83.348  1.00  0.00           H  
ATOM    543  O3'   A    17      53.391  36.265  80.528  1.00  0.00           O  
ATOM    544  P     G    18      53.838  36.798  79.065  1.00  0.00           P  
ATOM    545  OP1   G    18      52.982  37.933  78.699  1.00  0.00           O  
ATOM    546  OP2   G    18      53.787  35.631  78.189  1.00  0.00           O  
ATOM    547  O5'   G    18      55.382  37.253  79.255  1.00  0.00           O  
ATOM    548  C5'   G    18      55.700  38.589  79.637  1.00  0.00           C  
ATOM    549  H5'   G    18      55.417  38.762  80.675  1.00  0.00           H  
ATOM    550 H5''   G    18      55.061  39.287  79.095  1.00  0.00           H  
ATOM    551  C4'   G    18      57.157  38.861  79.350  1.00  0.00           C  
ATOM    552  H4'   G    18      57.254  39.920  79.589  1.00  0.00           H  
ATOM    553  O4'   G    18      57.993  37.938  80.066  1.00  0.00           O  
ATOM    554  C1'   G    18      58.993  37.636  79.124  1.00  0.00           C  
ATOM    555  H1'   G    18      59.990  37.615  79.565  1.00  0.00           H  
ATOM    556  N9    G    18      58.824  36.173  78.806  1.00  0.00           N  
ATOM    557  C8    G    18      57.807  35.320  79.071  1.00  0.00           C  
ATOM    558  H8    G    18      56.858  35.582  79.515  1.00  0.00           H  
ATOM    559  N7    G    18      57.934  34.095  78.592  1.00  0.00           N  
ATOM    560  C5    G    18      59.216  34.156  78.005  1.00  0.00           C  
ATOM    561  C6    G    18      60.010  33.129  77.384  1.00  0.00           C  
ATOM    562  O6    G    18      59.671  31.945  77.180  1.00  0.00           O  
ATOM    563  N1    G    18      61.290  33.520  76.998  1.00  0.00           N  
ATOM    564  H1    G    18      61.910  32.816  76.624  1.00  0.00           H  
ATOM    565  C2    G    18      61.772  34.747  77.225  1.00  0.00           C  
ATOM    566  N2    G    18      63.025  34.966  76.807  1.00  0.00           N  
ATOM    567  H21   G    18      63.609  34.206  76.487  1.00  0.00           H  
ATOM    568  H22   G    18      63.502  35.836  76.996  1.00  0.00           H  
ATOM    569  N3    G    18      61.061  35.720  77.882  1.00  0.00           N  
ATOM    570  C4    G    18      59.770  35.383  78.159  1.00  0.00           C  
ATOM    571  C3'   G    18      57.446  38.818  77.858  1.00  0.00           C  
ATOM    572  H3'   G    18      57.012  37.957  77.350  1.00  0.00           H  
ATOM    573  C2'   G    18      58.941  38.599  77.958  1.00  0.00           C  
ATOM    574  H2'   G    18      59.429  38.284  77.036  1.00  0.00           H  
ATOM    575  O2'   G    18      59.551  39.819  78.372  1.00  0.00           O  
ATOM    576 HO2'   G    18      60.510  39.803  78.378  1.00  0.00           H  
ATOM    577  O3'   G    18      56.951  39.954  77.160  1.00  0.00           O  
ATOM    578  P     C    19      56.721  39.748  75.604  1.00  0.00           P  
ATOM    579  OP1   C    19      56.509  41.109  75.177  1.00  0.00           O  
ATOM    580  OP2   C    19      55.750  38.770  75.417  1.00  0.00           O  
ATOM    581  O5'   C    19      58.122  39.161  74.942  1.00  0.00           O  
ATOM    582  C5'   C    19      59.263  39.932  74.895  1.00  0.00           C  
ATOM    583  H5'   C    19      59.421  40.450  75.841  1.00  0.00           H  
ATOM    584 H5''   C    19      59.190  40.701  74.126  1.00  0.00           H  
ATOM    585  C4'   C    19      60.492  39.127  74.450  1.00  0.00           C  
ATOM    586  H4'   C    19      61.361  39.783  74.402  1.00  0.00           H  
ATOM    587  O4'   C    19      60.695  37.906  75.173  1.00  0.00           O  
ATOM    588  C1'   C    19      61.327  36.915  74.364  1.00  0.00           C  
ATOM    589  H1'   C    19      62.333  36.751  74.749  1.00  0.00           H  
ATOM    590  N1    C    19      60.478  35.678  74.246  1.00  0.00           N  
ATOM    591  C6    C    19      59.148  35.713  74.648  1.00  0.00           C  
ATOM    592  H6    C    19      58.766  36.655  75.014  1.00  0.00           H  
ATOM    593  C5    C    19      58.439  34.586  74.548  1.00  0.00           C  
ATOM    594  H5    C    19      57.372  34.656  74.694  1.00  0.00           H  
ATOM    595  C4    C    19      59.028  33.356  74.073  1.00  0.00           C  
ATOM    596  N4    C    19      58.326  32.272  73.803  1.00  0.00           N  
ATOM    597  H41   C    19      58.831  31.597  73.247  1.00  0.00           H  
ATOM    598  H42   C    19      57.336  32.423  73.932  1.00  0.00           H  
ATOM    599  N3    C    19      60.296  33.385  73.664  1.00  0.00           N  
ATOM    600  C2    C    19      61.064  34.500  73.786  1.00  0.00           C  
ATOM    601  O2    C    19      62.253  34.478  73.511  1.00  0.00           O  
ATOM    602  C3'   C    19      60.328  38.661  73.041  1.00  0.00           C  
ATOM    603  H3'   C    19      59.424  38.057  72.950  1.00  0.00           H  
ATOM    604  C2'   C    19      61.549  37.662  72.958  1.00  0.00           C  
ATOM    605  H2'   C    19      61.315  37.016  72.112  1.00  0.00           H  
ATOM    606  O2'   C    19      62.820  38.197  72.813  1.00  0.00           O  
ATOM    607 HO2'   C    19      63.223  37.667  72.121  1.00  0.00           H  
ATOM    608  O3'   C    19      60.478  39.536  71.977  1.00  0.00           O  
ATOM    609  P     C    20      59.527  39.275  70.680  1.00  0.00           P  
ATOM    610  OP1   C    20      59.429  40.540  69.919  1.00  0.00           O  
ATOM    611  OP2   C    20      58.296  38.584  71.081  1.00  0.00           O  
ATOM    612  O5'   C    20      60.442  38.228  69.842  1.00  0.00           O  
ATOM    613  C5'   C    20      61.826  38.514  69.440  1.00  0.00           C  
ATOM    614  H5'   C    20      62.325  38.920  70.320  1.00  0.00           H  
ATOM    615 H5''   C    20      61.791  39.131  68.542  1.00  0.00           H  
ATOM    616  C4'   C    20      62.658  37.256  68.982  1.00  0.00           C  
ATOM    617  H4'   C    20      63.680  37.535  68.725  1.00  0.00           H  
ATOM    618  O4'   C    20      62.577  36.345  70.132  1.00  0.00           O  
ATOM    619  C1'   C    20      62.620  35.039  69.505  1.00  0.00           C  
ATOM    620  H1'   C    20      63.356  34.405  69.999  1.00  0.00           H  
ATOM    621  N1    C    20      61.416  34.240  69.849  1.00  0.00           N  
ATOM    622  C6    C    20      60.258  34.819  70.312  1.00  0.00           C  
ATOM    623  H6    C    20      60.339  35.887  70.453  1.00  0.00           H  
ATOM    624  C5    C    20      59.103  34.115  70.632  1.00  0.00           C  
ATOM    625  H5    C    20      58.261  34.623  71.078  1.00  0.00           H  
ATOM    626  C4    C    20      59.282  32.707  70.333  1.00  0.00           C  
ATOM    627  N4    C    20      58.304  31.787  70.465  1.00  0.00           N  
ATOM    628  H41   C    20      57.396  32.209  70.596  1.00  0.00           H  
ATOM    629  H42   C    20      58.455  30.838  70.156  1.00  0.00           H  
ATOM    630  N3    C    20      60.390  32.029  69.961  1.00  0.00           N  
ATOM    631  C2    C    20      61.414  32.850  69.692  1.00  0.00           C  
ATOM    632  O2    C    20      62.411  32.259  69.212  1.00  0.00           O  
ATOM    633  C3'   C    20      62.115  36.542  67.727  1.00  0.00           C  
ATOM    634  H3'   C    20      61.027  36.516  67.784  1.00  0.00           H  
ATOM    635  C2'   C    20      62.830  35.190  67.987  1.00  0.00           C  
ATOM    636  H2'   C    20      62.401  34.306  67.517  1.00  0.00           H  
ATOM    637  O2'   C    20      64.211  35.109  67.779  1.00  0.00           O  
ATOM    638 HO2'   C    20      64.466  35.531  66.955  1.00  0.00           H  
ATOM    639  O3'   C    20      62.525  37.263  66.551  1.00  0.00           O  
ATOM    640  P     C    21      61.782  37.009  65.158  1.00  0.00           P  
ATOM    641  OP1   C    21      62.275  37.954  64.144  1.00  0.00           O  
ATOM    642  OP2   C    21      60.362  37.119  65.465  1.00  0.00           O  
ATOM    643  O5'   C    21      62.103  35.521  64.828  1.00  0.00           O  
ATOM    644  C5'   C    21      63.302  35.101  64.411  1.00  0.00           C  
ATOM    645  H5'   C    21      64.026  35.373  65.179  1.00  0.00           H  
ATOM    646 H5''   C    21      63.406  35.525  63.412  1.00  0.00           H  
ATOM    647  C4'   C    21      63.377  33.564  64.377  1.00  0.00           C  
ATOM    648  H4'   C    21      64.438  33.428  64.169  1.00  0.00           H  
ATOM    649  O4'   C    21      62.973  32.945  65.556  1.00  0.00           O  
ATOM    650  C1'   C    21      62.531  31.615  65.233  1.00  0.00           C  
ATOM    651  H1'   C    21      63.168  30.873  65.713  1.00  0.00           H  
ATOM    652  N1    C    21      61.118  31.413  65.709  1.00  0.00           N  
ATOM    653  C6    C    21      60.430  32.364  66.424  1.00  0.00           C  
ATOM    654  H6    C    21      60.787  33.379  66.515  1.00  0.00           H  
ATOM    655  C5    C    21      59.249  32.108  66.981  1.00  0.00           C  
ATOM    656  H5    C    21      58.706  32.876  67.512  1.00  0.00           H  
ATOM    657  C4    C    21      58.799  30.749  66.829  1.00  0.00           C  
ATOM    658  N4    C    21      57.817  30.336  67.662  1.00  0.00           N  
ATOM    659  H41   C    21      57.548  29.364  67.618  1.00  0.00           H  
ATOM    660  H42   C    21      57.584  30.923  68.450  1.00  0.00           H  
ATOM    661  N3    C    21      59.557  29.779  66.347  1.00  0.00           N  
ATOM    662  C2    C    21      60.706  30.111  65.852  1.00  0.00           C  
ATOM    663  O2    C    21      61.466  29.151  65.581  1.00  0.00           O  
ATOM    664  C3'   C    21      62.618  32.980  63.193  1.00  0.00           C  
ATOM    665  H3'   C    21      61.607  33.387  63.197  1.00  0.00           H  
ATOM    666  C2'   C    21      62.532  31.520  63.646  1.00  0.00           C  
ATOM    667  H2'   C    21      61.753  30.878  63.236  1.00  0.00           H  
ATOM    668  O2'   C    21      63.775  31.010  63.313  1.00  0.00           O  
ATOM    669 HO2'   C    21      63.967  31.222  62.396  1.00  0.00           H  
ATOM    670  O3'   C    21      63.161  33.030  61.915  1.00  0.00           O  
ATOM    671  P     G    22      62.197  32.889  60.559  1.00  0.00           P  
ATOM    672  OP1   G    22      63.234  32.499  59.559  1.00  0.00           O  
ATOM    673  OP2   G    22      61.446  34.191  60.382  1.00  0.00           O  
ATOM    674  O5'   G    22      61.207  31.714  60.875  1.00  0.00           O  
ATOM    675  C5'   G    22      61.585  30.381  60.668  1.00  0.00           C  
ATOM    676  H5'   G    22      62.466  30.152  61.267  1.00  0.00           H  
ATOM    677 H5''   G    22      61.890  30.234  59.632  1.00  0.00           H  
ATOM    678  C4'   G    22      60.443  29.417  61.025  1.00  0.00           C  
ATOM    679  H4'   G    22      60.824  28.416  60.822  1.00  0.00           H  
ATOM    680  O4'   G    22      60.121  29.436  62.415  1.00  0.00           O  
ATOM    681  C1'   G    22      58.740  29.152  62.616  1.00  0.00           C  
ATOM    682  H1'   G    22      58.545  28.210  63.128  1.00  0.00           H  
ATOM    683  N9    G    22      57.993  30.244  63.250  1.00  0.00           N  
ATOM    684  C8    G    22      58.366  31.566  63.269  1.00  0.00           C  
ATOM    685  H8    G    22      59.212  31.852  62.662  1.00  0.00           H  
ATOM    686  N7    G    22      57.560  32.328  63.929  1.00  0.00           N  
ATOM    687  C5    G    22      56.480  31.460  64.274  1.00  0.00           C  
ATOM    688  C6    G    22      55.365  31.739  65.058  1.00  0.00           C  
ATOM    689  O6    G    22      54.883  32.821  65.399  1.00  0.00           O  
ATOM    690  N1    G    22      54.766  30.573  65.434  1.00  0.00           N  
ATOM    691  H1    G    22      53.897  30.701  65.932  1.00  0.00           H  
ATOM    692  C2    G    22      55.110  29.328  65.036  1.00  0.00           C  
ATOM    693  N2    G    22      54.310  28.351  65.401  1.00  0.00           N  
ATOM    694  H21   G    22      53.351  28.490  65.685  1.00  0.00           H  
ATOM    695  H22   G    22      54.579  27.418  65.123  1.00  0.00           H  
ATOM    696  N3    G    22      56.204  28.983  64.349  1.00  0.00           N  
ATOM    697  C4    G    22      56.825  30.126  63.989  1.00  0.00           C  
ATOM    698  C3'   G    22      59.139  29.761  60.352  1.00  0.00           C  
ATOM    699  H3'   G    22      58.923  30.824  60.461  1.00  0.00           H  
ATOM    700  C2'   G    22      58.132  28.997  61.250  1.00  0.00           C  
ATOM    701  H2'   G    22      57.191  29.547  61.248  1.00  0.00           H  
ATOM    702  O2'   G    22      58.007  27.599  60.956  1.00  0.00           O  
ATOM    703 HO2'   G    22      58.045  27.479  60.005  1.00  0.00           H  
ATOM    704  O3'   G    22      59.106  29.164  59.041  1.00  0.00           O  
ATOM    705  P     U    23      58.104  29.614  57.851  1.00  0.00           P  
ATOM    706  OP1   U    23      58.635  29.125  56.600  1.00  0.00           O  
ATOM    707  OP2   U    23      57.819  31.002  57.958  1.00  0.00           O  
ATOM    708  O5'   U    23      56.711  28.925  58.181  1.00  0.00           O  
ATOM    709  C5'   U    23      56.485  27.706  57.641  1.00  0.00           C  
ATOM    710  H5'   U    23      57.290  26.998  57.839  1.00  0.00           H  
ATOM    711 H5''   U    23      56.459  27.803  56.556  1.00  0.00           H  
ATOM    712  C4'   U    23      55.232  27.134  58.255  1.00  0.00           C  
ATOM    713  H4'   U    23      55.196  26.103  57.901  1.00  0.00           H  
ATOM    714  O4'   U    23      55.278  27.157  59.694  1.00  0.00           O  
ATOM    715  C1'   U    23      54.010  27.392  60.267  1.00  0.00           C  
ATOM    716  H1'   U    23      53.706  26.518  60.843  1.00  0.00           H  
ATOM    717  N1    U    23      53.890  28.618  61.080  1.00  0.00           N  
ATOM    718  C6    U    23      54.604  29.749  60.671  1.00  0.00           C  
ATOM    719  H6    U    23      55.313  29.683  59.859  1.00  0.00           H  
ATOM    720  C5    U    23      54.216  30.964  61.152  1.00  0.00           C  
ATOM    721  H5    U    23      54.753  31.824  60.781  1.00  0.00           H  
ATOM    722  C4    U    23      53.327  31.096  62.289  1.00  0.00           C  
ATOM    723  O4    U    23      53.051  32.116  62.899  1.00  0.00           O  
ATOM    724  N3    U    23      52.666  29.927  62.615  1.00  0.00           N  
ATOM    725  H3    U    23      51.840  29.961  63.196  1.00  0.00           H  
ATOM    726  C2    U    23      52.846  28.700  62.026  1.00  0.00           C  
ATOM    727  O2    U    23      52.209  27.742  62.442  1.00  0.00           O  
ATOM    728  C3'   U    23      53.921  27.884  57.853  1.00  0.00           C  
ATOM    729  H3'   U    23      54.187  28.941  57.828  1.00  0.00           H  
ATOM    730  C2'   U    23      53.052  27.420  59.049  1.00  0.00           C  
ATOM    731  H2'   U    23      52.191  28.071  59.198  1.00  0.00           H  
ATOM    732  O2'   U    23      52.516  26.035  58.981  1.00  0.00           O  
ATOM    733 HO2'   U    23      51.755  25.927  59.556  1.00  0.00           H  
ATOM    734  O3'   U    23      53.368  27.386  56.684  1.00  0.00           O  
ATOM    735  P     C    24      52.546  28.388  55.717  1.00  0.00           P  
ATOM    736  OP1   C    24      52.009  27.660  54.514  1.00  0.00           O  
ATOM    737  OP2   C    24      53.496  29.490  55.449  1.00  0.00           O  
ATOM    738  O5'   C    24      51.338  28.965  56.533  1.00  0.00           O  
ATOM    739  C5'   C    24      50.223  28.117  56.863  1.00  0.00           C  
ATOM    740  H5'   C    24      50.593  27.271  57.443  1.00  0.00           H  
ATOM    741 H5''   C    24      49.599  27.796  56.029  1.00  0.00           H  
ATOM    742  C4'   C    24      49.172  28.918  57.673  1.00  0.00           C  
ATOM    743  H4'   C    24      48.273  28.314  57.802  1.00  0.00           H  
ATOM    744  O4'   C    24      49.684  29.382  58.919  1.00  0.00           O  
ATOM    745  C1'   C    24      48.805  30.493  59.270  1.00  0.00           C  
ATOM    746  H1'   C    24      48.060  30.246  60.026  1.00  0.00           H  
ATOM    747  N1    C    24      49.751  31.621  59.655  1.00  0.00           N  
ATOM    748  C6    C    24      51.123  31.682  59.344  1.00  0.00           C  
ATOM    749  H6    C    24      51.585  30.885  58.780  1.00  0.00           H  
ATOM    750  C5    C    24      51.829  32.789  59.599  1.00  0.00           C  
ATOM    751  H5    C    24      52.903  32.835  59.496  1.00  0.00           H  
ATOM    752  C4    C    24      51.181  33.889  60.193  1.00  0.00           C  
ATOM    753  N4    C    24      51.843  34.983  60.367  1.00  0.00           N  
ATOM    754  H41   C    24      52.779  35.063  59.995  1.00  0.00           H  
ATOM    755  H42   C    24      51.417  35.701  60.934  1.00  0.00           H  
ATOM    756  N3    C    24      49.915  33.819  60.641  1.00  0.00           N  
ATOM    757  C2    C    24      49.160  32.755  60.280  1.00  0.00           C  
ATOM    758  O2    C    24      47.967  32.823  60.513  1.00  0.00           O  
ATOM    759  C3'   C    24      48.731  30.188  56.919  1.00  0.00           C  
ATOM    760  H3'   C    24      49.571  30.844  56.691  1.00  0.00           H  
ATOM    761  C2'   C    24      48.055  30.948  58.042  1.00  0.00           C  
ATOM    762  H2'   C    24      48.022  31.995  57.741  1.00  0.00           H  
ATOM    763  O2'   C    24      46.700  30.526  58.251  1.00  0.00           O  
ATOM    764 HO2'   C    24      46.298  31.007  57.524  1.00  0.00           H  
ATOM    765  O3'   C    24      47.770  29.937  55.908  1.00  0.00           O  
ATOM    766  P     U    25      47.361  31.125  54.933  1.00  0.00           P  
ATOM    767  OP1   U    25      46.568  30.466  53.863  1.00  0.00           O  
ATOM    768  OP2   U    25      48.649  31.858  54.621  1.00  0.00           O  
ATOM    769  O5'   U    25      46.355  32.085  55.807  1.00  0.00           O  
ATOM    770  C5'   U    25      44.968  31.804  56.080  1.00  0.00           C  
ATOM    771  H5'   U    25      44.786  30.802  56.467  1.00  0.00           H  
ATOM    772 H5''   U    25      44.424  31.760  55.136  1.00  0.00           H  
ATOM    773  C4'   U    25      44.477  32.879  57.085  1.00  0.00           C  
ATOM    774  H4'   U    25      43.540  32.492  57.483  1.00  0.00           H  
ATOM    775  O4'   U    25      45.309  32.962  58.234  1.00  0.00           O  
ATOM    776  C1'   U    25      45.224  34.355  58.706  1.00  0.00           C  
ATOM    777  H1'   U    25      44.857  34.426  59.730  1.00  0.00           H  
ATOM    778  N1    U    25      46.474  35.111  58.557  1.00  0.00           N  
ATOM    779  C6    U    25      47.441  34.718  57.708  1.00  0.00           C  
ATOM    780  H6    U    25      47.171  33.970  56.977  1.00  0.00           H  
ATOM    781  C5    U    25      48.608  35.334  57.689  1.00  0.00           C  
ATOM    782  H5    U    25      49.291  34.879  56.987  1.00  0.00           H  
ATOM    783  C4    U    25      48.940  36.423  58.480  1.00  0.00           C  
ATOM    784  O4    U    25      49.990  37.024  58.402  1.00  0.00           O  
ATOM    785  N3    U    25      47.892  36.808  59.368  1.00  0.00           N  
ATOM    786  H3    U    25      48.050  37.647  59.908  1.00  0.00           H  
ATOM    787  C2    U    25      46.622  36.241  59.390  1.00  0.00           C  
ATOM    788  O2    U    25      45.811  36.787  59.995  1.00  0.00           O  
ATOM    789  C3'   U    25      44.259  34.254  56.496  1.00  0.00           C  
ATOM    790  H3'   U    25      45.153  34.607  55.982  1.00  0.00           H  
ATOM    791  C2'   U    25      44.134  35.015  57.766  1.00  0.00           C  
ATOM    792  H2'   U    25      44.422  36.047  57.569  1.00  0.00           H  
ATOM    793  O2'   U    25      42.902  35.101  58.439  1.00  0.00           O  
ATOM    794 HO2'   U    25      42.176  35.458  57.922  1.00  0.00           H  
ATOM    795  O3'   U    25      43.124  34.229  55.695  1.00  0.00           O  
ATOM    796  P     U    26      42.989  35.329  54.627  1.00  0.00           P  
ATOM    797  OP1   U    26      41.587  35.232  54.084  1.00  0.00           O  
ATOM    798  OP2   U    26      44.205  35.342  53.723  1.00  0.00           O  
ATOM    799  O5'   U    26      42.974  36.736  55.391  1.00  0.00           O  
ATOM    800  C5'   U    26      41.783  37.133  56.063  1.00  0.00           C  
ATOM    801  H5'   U    26      41.470  36.281  56.666  1.00  0.00           H  
ATOM    802 H5''   U    26      40.968  37.381  55.383  1.00  0.00           H  
ATOM    803  C4'   U    26      41.936  38.344  57.098  1.00  0.00           C  
ATOM    804  H4'   U    26      41.120  38.473  57.809  1.00  0.00           H  
ATOM    805  O4'   U    26      43.143  38.196  57.852  1.00  0.00           O  
ATOM    806  C1'   U    26      43.789  39.494  58.012  1.00  0.00           C  
ATOM    807  H1'   U    26      43.968  39.653  59.076  1.00  0.00           H  
ATOM    808  N1    U    26      45.153  39.592  57.429  1.00  0.00           N  
ATOM    809  C6    U    26      45.616  38.618  56.670  1.00  0.00           C  
ATOM    810  H6    U    26      44.904  37.909  56.274  1.00  0.00           H  
ATOM    811  C5    U    26      46.931  38.585  56.148  1.00  0.00           C  
ATOM    812  H5    U    26      47.227  37.777  55.495  1.00  0.00           H  
ATOM    813  C4    U    26      47.884  39.534  56.618  1.00  0.00           C  
ATOM    814  O4    U    26      49.075  39.423  56.383  1.00  0.00           O  
ATOM    815  N3    U    26      47.273  40.620  57.264  1.00  0.00           N  
ATOM    816  H3    U    26      47.937  41.297  57.613  1.00  0.00           H  
ATOM    817  C2    U    26      45.992  40.613  57.794  1.00  0.00           C  
ATOM    818  O2    U    26      45.560  41.625  58.396  1.00  0.00           O  
ATOM    819  C3'   U    26      42.170  39.711  56.408  1.00  0.00           C  
ATOM    820  H3'   U    26      42.814  39.537  55.546  1.00  0.00           H  
ATOM    821  C2'   U    26      42.838  40.563  57.522  1.00  0.00           C  
ATOM    822  H2'   U    26      43.284  41.498  57.182  1.00  0.00           H  
ATOM    823  O2'   U    26      41.920  40.838  58.558  1.00  0.00           O  
ATOM    824 HO2'   U    26      41.057  40.833  58.139  1.00  0.00           H  
ATOM    825  O3'   U    26      40.948  40.439  56.070  1.00  0.00           O  
ATOM    826  P     A    27      40.868  41.174  54.642  1.00  0.00           P  
ATOM    827  OP1   A    27      39.465  41.556  54.306  1.00  0.00           O  
ATOM    828  OP2   A    27      41.492  40.300  53.633  1.00  0.00           O  
ATOM    829  O5'   A    27      41.713  42.477  55.021  1.00  0.00           O  
ATOM    830  C5'   A    27      41.014  43.627  55.600  1.00  0.00           C  
ATOM    831  H5'   A    27      40.428  43.316  56.464  1.00  0.00           H  
ATOM    832 H5''   A    27      40.349  43.992  54.817  1.00  0.00           H  
ATOM    833  C4'   A    27      41.971  44.670  55.856  1.00  0.00           C  
ATOM    834  H4'   A    27      41.445  45.413  56.455  1.00  0.00           H  
ATOM    835  O4'   A    27      43.079  44.229  56.595  1.00  0.00           O  
ATOM    836  C1'   A    27      44.352  44.923  56.194  1.00  0.00           C  
ATOM    837  H1'   A    27      44.822  45.262  57.118  1.00  0.00           H  
ATOM    838  N9    A    27      45.310  44.020  55.463  1.00  0.00           N  
ATOM    839  C8    A    27      45.039  42.771  54.907  1.00  0.00           C  
ATOM    840  H8    A    27      44.034  42.383  54.824  1.00  0.00           H  
ATOM    841  N7    A    27      46.141  42.077  54.689  1.00  0.00           N  
ATOM    842  C5    A    27      47.161  43.081  54.906  1.00  0.00           C  
ATOM    843  C6    A    27      48.565  43.009  54.915  1.00  0.00           C  
ATOM    844  N6    A    27      49.289  41.927  54.629  1.00  0.00           N  
ATOM    845  H61   A    27      48.826  41.057  54.411  1.00  0.00           H  
ATOM    846  H62   A    27      50.282  42.097  54.710  1.00  0.00           H  
ATOM    847  N1    A    27      49.253  44.078  55.244  1.00  0.00           N  
ATOM    848  C2    A    27      48.623  45.188  55.573  1.00  0.00           C  
ATOM    849  H2    A    27      49.291  45.981  55.874  1.00  0.00           H  
ATOM    850  N3    A    27      47.320  45.364  55.715  1.00  0.00           N  
ATOM    851  C4    A    27      46.640  44.269  55.327  1.00  0.00           C  
ATOM    852  C3'   A    27      42.631  45.325  54.612  1.00  0.00           C  
ATOM    853  H3'   A    27      42.897  44.555  53.887  1.00  0.00           H  
ATOM    854  C2'   A    27      43.867  46.024  55.316  1.00  0.00           C  
ATOM    855  H2'   A    27      44.491  46.399  54.506  1.00  0.00           H  
ATOM    856  O2'   A    27      43.484  47.099  56.095  1.00  0.00           O  
ATOM    857 HO2'   A    27      44.300  47.490  56.416  1.00  0.00           H  
ATOM    858  O3'   A    27      41.726  46.339  54.124  1.00  0.00           O  
ATOM    859  P     C    28      41.594  46.597  52.601  1.00  0.00           P  
ATOM    860  OP1   C    28      40.377  47.519  52.526  1.00  0.00           O  
ATOM    861  OP2   C    28      41.571  45.264  51.955  1.00  0.00           O  
ATOM    862  O5'   C    28      42.865  47.363  52.035  1.00  0.00           O  
ATOM    863  C5'   C    28      43.029  48.736  52.371  1.00  0.00           C  
ATOM    864  H5'   C    28      42.848  48.823  53.442  1.00  0.00           H  
ATOM    865 H5''   C    28      42.329  49.411  51.880  1.00  0.00           H  
ATOM    866  C4'   C    28      44.559  49.022  52.138  1.00  0.00           C  
ATOM    867  H4'   C    28      44.671  50.085  52.355  1.00  0.00           H  
ATOM    868  O4'   C    28      45.389  48.151  52.961  1.00  0.00           O  
ATOM    869  C1'   C    28      46.623  47.924  52.245  1.00  0.00           C  
ATOM    870  H1'   C    28      47.443  48.328  52.839  1.00  0.00           H  
ATOM    871  N1    C    28      46.873  46.473  51.933  1.00  0.00           N  
ATOM    872  C6    C    28      45.916  45.532  51.857  1.00  0.00           C  
ATOM    873  H6    C    28      44.883  45.847  51.835  1.00  0.00           H  
ATOM    874  C5    C    28      46.274  44.223  51.785  1.00  0.00           C  
ATOM    875  H5    C    28      45.548  43.425  51.722  1.00  0.00           H  
ATOM    876  C4    C    28      47.659  43.912  51.772  1.00  0.00           C  
ATOM    877  N4    C    28      48.158  42.723  51.629  1.00  0.00           N  
ATOM    878  H41   C    28      47.531  41.932  51.596  1.00  0.00           H  
ATOM    879  H42   C    28      49.166  42.665  51.602  1.00  0.00           H  
ATOM    880  N3    C    28      48.614  44.839  51.845  1.00  0.00           N  
ATOM    881  C2    C    28      48.208  46.130  51.889  1.00  0.00           C  
ATOM    882  O2    C    28      49.092  46.988  51.673  1.00  0.00           O  
ATOM    883  C3'   C    28      44.989  48.745  50.745  1.00  0.00           C  
ATOM    884  H3'   C    28      44.599  47.758  50.498  1.00  0.00           H  
ATOM    885  C2'   C    28      46.573  48.672  50.905  1.00  0.00           C  
ATOM    886  H2'   C    28      46.930  47.968  50.153  1.00  0.00           H  
ATOM    887  O2'   C    28      47.281  49.917  51.114  1.00  0.00           O  
ATOM    888 HO2'   C    28      47.917  50.048  50.407  1.00  0.00           H  
ATOM    889  O3'   C    28      44.623  49.712  49.697  1.00  0.00           O  
ATOM    890  P     A    29      44.856  49.351  48.149  1.00  0.00           P  
ATOM    891  OP1   A    29      44.183  50.404  47.331  1.00  0.00           O  
ATOM    892  OP2   A    29      44.409  47.947  47.943  1.00  0.00           O  
ATOM    893  O5'   A    29      46.495  49.394  47.874  1.00  0.00           O  
ATOM    894  C5'   A    29      47.296  50.587  47.714  1.00  0.00           C  
ATOM    895  H5'   A    29      47.153  51.319  48.509  1.00  0.00           H  
ATOM    896 H5''   A    29      46.926  50.991  46.771  1.00  0.00           H  
ATOM    897  C4'   A    29      48.726  50.195  47.632  1.00  0.00           C  
ATOM    898  H4'   A    29      49.360  51.060  47.823  1.00  0.00           H  
ATOM    899  O4'   A    29      49.053  49.284  48.683  1.00  0.00           O  
ATOM    900  C1'   A    29      50.058  48.495  48.275  1.00  0.00           C  
ATOM    901  H1'   A    29      50.896  48.537  48.972  1.00  0.00           H  
ATOM    902  N9    A    29      49.613  47.071  48.166  1.00  0.00           N  
ATOM    903  C8    A    29      48.406  46.475  48.261  1.00  0.00           C  
ATOM    904  H8    A    29      47.503  47.061  48.355  1.00  0.00           H  
ATOM    905  N7    A    29      48.456  45.175  48.373  1.00  0.00           N  
ATOM    906  C5    A    29      49.754  44.907  48.310  1.00  0.00           C  
ATOM    907  C6    A    29      50.564  43.756  48.385  1.00  0.00           C  
ATOM    908  N6    A    29      50.124  42.564  48.602  1.00  0.00           N  
ATOM    909  H61   A    29      49.153  42.382  48.812  1.00  0.00           H  
ATOM    910  H62   A    29      50.831  41.848  48.684  1.00  0.00           H  
ATOM    911  N1    A    29      51.861  43.805  48.147  1.00  0.00           N  
ATOM    912  C2    A    29      52.449  45.006  48.005  1.00  0.00           C  
ATOM    913  H2    A    29      53.484  45.009  47.699  1.00  0.00           H  
ATOM    914  N3    A    29      51.819  46.187  47.937  1.00  0.00           N  
ATOM    915  C4    A    29      50.474  46.050  48.122  1.00  0.00           C  
ATOM    916  C3'   A    29      49.227  49.515  46.362  1.00  0.00           C  
ATOM    917  H3'   A    29      48.621  48.637  46.137  1.00  0.00           H  
ATOM    918  C2'   A    29      50.623  49.034  46.893  1.00  0.00           C  
ATOM    919  H2'   A    29      50.966  48.108  46.434  1.00  0.00           H  
ATOM    920  O2'   A    29      51.590  49.996  47.156  1.00  0.00           O  
ATOM    921 HO2'   A    29      52.140  50.091  46.376  1.00  0.00           H  
ATOM    922  O3'   A    29      49.315  50.380  45.243  1.00  0.00           O  
ATOM    923  P     C    30      48.613  50.051  43.803  1.00  0.00           P  
ATOM    924  OP1   C    30      48.347  51.283  43.013  1.00  0.00           O  
ATOM    925  OP2   C    30      47.466  49.080  44.097  1.00  0.00           O  
ATOM    926  O5'   C    30      49.847  49.257  43.138  1.00  0.00           O  
ATOM    927  C5'   C    30      50.850  49.879  42.369  1.00  0.00           C  
ATOM    928  H5'   C    30      51.282  50.749  42.864  1.00  0.00           H  
ATOM    929 H5''   C    30      50.306  50.260  41.505  1.00  0.00           H  
ATOM    930  C4'   C    30      51.904  48.846  41.992  1.00  0.00           C  
ATOM    931  H4'   C    30      52.790  49.304  41.553  1.00  0.00           H  
ATOM    932  O4'   C    30      52.245  48.129  43.144  1.00  0.00           O  
ATOM    933  C1'   C    30      52.583  46.769  42.796  1.00  0.00           C  
ATOM    934  H1'   C    30      53.633  46.560  42.999  1.00  0.00           H  
ATOM    935  N1    C    30      51.870  45.772  43.594  1.00  0.00           N  
ATOM    936  C6    C    30      50.565  45.942  43.986  1.00  0.00           C  
ATOM    937  H6    C    30      50.072  46.782  43.519  1.00  0.00           H  
ATOM    938  C5    C    30      49.926  44.959  44.650  1.00  0.00           C  
ATOM    939  H5    C    30      48.883  45.065  44.907  1.00  0.00           H  
ATOM    940  C4    C    30      50.580  43.748  44.891  1.00  0.00           C  
ATOM    941  N4    C    30      49.990  42.839  45.528  1.00  0.00           N  
ATOM    942  H41   C    30      50.567  42.030  45.713  1.00  0.00           H  
ATOM    943  H42   C    30      49.012  42.788  45.774  1.00  0.00           H  
ATOM    944  N3    C    30      51.818  43.569  44.475  1.00  0.00           N  
ATOM    945  C2    C    30      52.492  44.548  43.848  1.00  0.00           C  
ATOM    946  O2    C    30      53.619  44.225  43.374  1.00  0.00           O  
ATOM    947  C3'   C    30      51.318  47.767  41.065  1.00  0.00           C  
ATOM    948  H3'   C    30      50.296  47.582  41.396  1.00  0.00           H  
ATOM    949  C2'   C    30      52.221  46.500  41.310  1.00  0.00           C  
ATOM    950  H2'   C    30      51.684  45.559  41.193  1.00  0.00           H  
ATOM    951  O2'   C    30      53.424  46.539  40.625  1.00  0.00           O  
ATOM    952 HO2'   C    30      53.631  47.411  40.281  1.00  0.00           H  
ATOM    953  O3'   C    30      51.328  48.219  39.721  1.00  0.00           O  
ATOM    954  P     C    31      50.492  47.422  38.646  1.00  0.00           P  
ATOM    955  OP1   C    31      50.915  47.953  37.355  1.00  0.00           O  
ATOM    956  OP2   C    31      49.041  47.512  38.994  1.00  0.00           O  
ATOM    957  O5'   C    31      50.943  45.944  38.811  1.00  0.00           O  
ATOM    958  C5'   C    31      52.014  45.425  38.065  1.00  0.00           C  
ATOM    959  H5'   C    31      52.935  45.973  38.267  1.00  0.00           H  
ATOM    960 H5''   C    31      51.798  45.556  37.005  1.00  0.00           H  
ATOM    961  C4'   C    31      52.310  43.897  38.342  1.00  0.00           C  
ATOM    962  H4'   C    31      53.212  43.562  37.830  1.00  0.00           H  
ATOM    963  O4'   C    31      52.485  43.620  39.716  1.00  0.00           O  
ATOM    964  C1'   C    31      52.022  42.286  39.968  1.00  0.00           C  
ATOM    965  H1'   C    31      52.851  41.629  40.232  1.00  0.00           H  
ATOM    966  N1    C    31      50.963  42.094  41.008  1.00  0.00           N  
ATOM    967  C6    C    31      50.016  43.054  41.351  1.00  0.00           C  
ATOM    968  H6    C    31      50.018  44.044  40.919  1.00  0.00           H  
ATOM    969  C5    C    31      48.998  42.782  42.272  1.00  0.00           C  
ATOM    970  H5    C    31      48.187  43.475  42.439  1.00  0.00           H  
ATOM    971  C4    C    31      48.975  41.434  42.689  1.00  0.00           C  
ATOM    972  N4    C    31      48.014  40.976  43.345  1.00  0.00           N  
ATOM    973  H41   C    31      47.223  41.494  43.700  1.00  0.00           H  
ATOM    974  H42   C    31      48.220  40.009  43.551  1.00  0.00           H  
ATOM    975  N3    C    31      49.950  40.555  42.528  1.00  0.00           N  
ATOM    976  C2    C    31      50.956  40.921  41.738  1.00  0.00           C  
ATOM    977  O2    C    31      51.856  40.110  41.636  1.00  0.00           O  
ATOM    978  C3'   C    31      51.157  43.051  37.923  1.00  0.00           C  
ATOM    979  H3'   C    31      50.266  43.532  38.326  1.00  0.00           H  
ATOM    980  C2'   C    31      51.501  41.726  38.648  1.00  0.00           C  
ATOM    981  H2'   C    31      50.677  41.015  38.705  1.00  0.00           H  
ATOM    982  O2'   C    31      52.593  41.164  37.867  1.00  0.00           O  
ATOM    983 HO2'   C    31      52.314  40.832  37.011  1.00  0.00           H  
ATOM    984  O3'   C    31      50.974  42.880  36.476  1.00  0.00           O  
ATOM    985  P     G    32      49.657  42.266  35.881  1.00  0.00           P  
ATOM    986  OP1   G    32      49.623  42.447  34.427  1.00  0.00           O  
ATOM    987  OP2   G    32      48.553  42.752  36.697  1.00  0.00           O  
ATOM    988  O5'   G    32      49.777  40.744  36.047  1.00  0.00           O  
ATOM    989  C5'   G    32      50.798  39.994  35.454  1.00  0.00           C  
ATOM    990  H5'   G    32      51.716  40.527  35.703  1.00  0.00           H  
ATOM    991 H5''   G    32      50.770  40.020  34.365  1.00  0.00           H  
ATOM    992  C4'   G    32      50.938  38.578  35.980  1.00  0.00           C  
ATOM    993  H4'   G    32      51.765  38.131  35.429  1.00  0.00           H  
ATOM    994  O4'   G    32      51.233  38.562  37.431  1.00  0.00           O  
ATOM    995  C1'   G    32      50.522  37.454  38.008  1.00  0.00           C  
ATOM    996  H1'   G    32      51.179  36.876  38.658  1.00  0.00           H  
ATOM    997  N9    G    32      49.337  37.847  38.843  1.00  0.00           N  
ATOM    998  C8    G    32      48.603  39.026  38.955  1.00  0.00           C  
ATOM    999  H8    G    32      48.822  39.849  38.290  1.00  0.00           H  
ATOM   1000  N7    G    32      47.794  39.017  39.989  1.00  0.00           N  
ATOM   1001  C5    G    32      47.859  37.717  40.475  1.00  0.00           C  
ATOM   1002  C6    G    32      47.062  37.024  41.464  1.00  0.00           C  
ATOM   1003  O6    G    32      46.173  37.438  42.277  1.00  0.00           O  
ATOM   1004  N1    G    32      47.227  35.657  41.528  1.00  0.00           N  
ATOM   1005  H1    G    32      46.674  35.085  42.150  1.00  0.00           H  
ATOM   1006  C2    G    32      48.125  34.989  40.797  1.00  0.00           C  
ATOM   1007  N2    G    32      48.186  33.663  40.923  1.00  0.00           N  
ATOM   1008  H21   G    32      48.612  33.198  40.134  1.00  0.00           H  
ATOM   1009  H22   G    32      47.496  33.273  41.548  1.00  0.00           H  
ATOM   1010  N3    G    32      49.023  35.589  39.939  1.00  0.00           N  
ATOM   1011  C4    G    32      48.768  36.967  39.731  1.00  0.00           C  
ATOM   1012  C3'   G    32      49.729  37.734  35.852  1.00  0.00           C  
ATOM   1013  H3'   G    32      48.804  38.225  36.154  1.00  0.00           H  
ATOM   1014  C2'   G    32      50.022  36.619  36.806  1.00  0.00           C  
ATOM   1015  H2'   G    32      49.140  36.045  37.089  1.00  0.00           H  
ATOM   1016  O2'   G    32      51.138  35.760  36.556  1.00  0.00           O  
ATOM   1017 HO2'   G    32      51.209  35.580  35.616  1.00  0.00           H  
ATOM   1018  O3'   G    32      49.651  37.297  34.533  1.00  0.00           O  
ATOM   1019  P     U    33      48.264  36.782  33.973  1.00  0.00           P  
ATOM   1020  OP1   U    33      48.486  36.014  32.721  1.00  0.00           O  
ATOM   1021  OP2   U    33      47.396  37.906  33.916  1.00  0.00           O  
ATOM   1022  O5'   U    33      47.688  35.760  35.135  1.00  0.00           O  
ATOM   1023  C5'   U    33      48.062  34.393  35.179  1.00  0.00           C  
ATOM   1024  H5'   U    33      49.090  34.392  35.542  1.00  0.00           H  
ATOM   1025 H5''   U    33      47.922  34.014  34.166  1.00  0.00           H  
ATOM   1026  C4'   U    33      47.264  33.536  36.205  1.00  0.00           C  
ATOM   1027  H4'   U    33      47.641  32.528  36.033  1.00  0.00           H  
ATOM   1028  O4'   U    33      47.367  33.937  37.608  1.00  0.00           O  
ATOM   1029  C1'   U    33      46.039  33.778  38.107  1.00  0.00           C  
ATOM   1030  H1'   U    33      46.081  33.138  38.988  1.00  0.00           H  
ATOM   1031  N1    U    33      45.490  35.071  38.545  1.00  0.00           N  
ATOM   1032  C6    U    33      45.579  36.262  37.876  1.00  0.00           C  
ATOM   1033  H6    U    33      46.366  36.322  37.139  1.00  0.00           H  
ATOM   1034  C5    U    33      44.909  37.367  38.372  1.00  0.00           C  
ATOM   1035  H5    U    33      45.314  38.318  38.058  1.00  0.00           H  
ATOM   1036  C4    U    33      43.981  37.321  39.509  1.00  0.00           C  
ATOM   1037  O4    U    33      43.425  38.334  40.019  1.00  0.00           O  
ATOM   1038  N3    U    33      43.801  36.020  39.961  1.00  0.00           N  
ATOM   1039  H3    U    33      43.021  35.948  40.598  1.00  0.00           H  
ATOM   1040  C2    U    33      44.530  34.950  39.514  1.00  0.00           C  
ATOM   1041  O2    U    33      44.148  33.924  40.061  1.00  0.00           O  
ATOM   1042  C3'   U    33      45.787  33.619  35.862  1.00  0.00           C  
ATOM   1043  H3'   U    33      45.500  34.653  35.666  1.00  0.00           H  
ATOM   1044  C2'   U    33      45.098  33.095  37.131  1.00  0.00           C  
ATOM   1045  H2'   U    33      44.066  33.447  37.135  1.00  0.00           H  
ATOM   1046  O2'   U    33      45.328  31.680  37.239  1.00  0.00           O  
ATOM   1047 HO2'   U    33      45.080  31.193  36.450  1.00  0.00           H  
ATOM   1048  O3'   U    33      45.385  32.878  34.722  1.00  0.00           O  
ATOM   1049  P     G    34      43.987  33.230  33.980  1.00  0.00           P  
ATOM   1050  OP1   G    34      44.008  32.511  32.768  1.00  0.00           O  
ATOM   1051  OP2   G    34      43.901  34.734  34.020  1.00  0.00           O  
ATOM   1052  O5'   G    34      42.819  32.658  34.935  1.00  0.00           O  
ATOM   1053  C5'   G    34      42.549  31.264  34.881  1.00  0.00           C  
ATOM   1054  H5'   G    34      43.470  30.682  34.919  1.00  0.00           H  
ATOM   1055 H5''   G    34      42.041  31.031  33.945  1.00  0.00           H  
ATOM   1056  C4'   G    34      41.591  30.945  36.062  1.00  0.00           C  
ATOM   1057  H4'   G    34      41.456  29.866  36.135  1.00  0.00           H  
ATOM   1058  O4'   G    34      42.023  31.479  37.358  1.00  0.00           O  
ATOM   1059  C1'   G    34      40.851  31.966  38.081  1.00  0.00           C  
ATOM   1060  H1'   G    34      40.764  31.405  39.012  1.00  0.00           H  
ATOM   1061  N9    G    34      40.815  33.369  38.420  1.00  0.00           N  
ATOM   1062  C8    G    34      41.538  34.411  37.780  1.00  0.00           C  
ATOM   1063  H8    G    34      42.208  34.261  36.946  1.00  0.00           H  
ATOM   1064  N7    G    34      41.306  35.601  38.295  1.00  0.00           N  
ATOM   1065  C5    G    34      40.381  35.374  39.316  1.00  0.00           C  
ATOM   1066  C6    G    34      39.824  36.268  40.230  1.00  0.00           C  
ATOM   1067  O6    G    34      40.006  37.485  40.214  1.00  0.00           O  
ATOM   1068  N1    G    34      38.867  35.674  41.114  1.00  0.00           N  
ATOM   1069  H1    G    34      38.318  36.242  41.743  1.00  0.00           H  
ATOM   1070  C2    G    34      38.701  34.330  41.232  1.00  0.00           C  
ATOM   1071  N2    G    34      38.022  33.840  42.242  1.00  0.00           N  
ATOM   1072  H21   G    34      37.898  32.838  42.245  1.00  0.00           H  
ATOM   1073  H22   G    34      37.811  34.285  43.125  1.00  0.00           H  
ATOM   1074  N3    G    34      39.239  33.443  40.385  1.00  0.00           N  
ATOM   1075  C4    G    34      40.067  34.003  39.403  1.00  0.00           C  
ATOM   1076  C3'   G    34      40.100  31.454  35.896  1.00  0.00           C  
ATOM   1077  H3'   G    34      40.190  32.357  35.293  1.00  0.00           H  
ATOM   1078  C2'   G    34      39.578  31.676  37.344  1.00  0.00           C  
ATOM   1079  H2'   G    34      38.913  32.524  37.501  1.00  0.00           H  
ATOM   1080  O2'   G    34      39.197  30.437  37.922  1.00  0.00           O  
ATOM   1081 HO2'   G    34      38.282  30.528  38.198  1.00  0.00           H  
ATOM   1082  O3'   G    34      39.295  30.396  35.264  1.00  0.00           O  
ATOM   1083  P     C    35      37.790  30.791  34.890  1.00  0.00           P  
ATOM   1084  OP1   C    35      37.301  29.766  33.935  1.00  0.00           O  
ATOM   1085  OP2   C    35      37.802  32.198  34.522  1.00  0.00           O  
ATOM   1086  O5'   C    35      36.823  30.679  36.112  1.00  0.00           O  
ATOM   1087  C5'   C    35      36.431  29.451  36.687  1.00  0.00           C  
ATOM   1088  H5'   C    35      37.257  28.752  36.816  1.00  0.00           H  
ATOM   1089 H5''   C    35      35.589  29.032  36.136  1.00  0.00           H  
ATOM   1090  C4'   C    35      35.886  29.801  38.109  1.00  0.00           C  
ATOM   1091  H4'   C    35      36.122  28.930  38.720  1.00  0.00           H  
ATOM   1092  O4'   C    35      36.582  30.745  38.817  1.00  0.00           O  
ATOM   1093  C1'   C    35      35.733  31.295  39.890  1.00  0.00           C  
ATOM   1094  H1'   C    35      36.028  30.942  40.878  1.00  0.00           H  
ATOM   1095  N1    C    35      35.639  32.790  39.865  1.00  0.00           N  
ATOM   1096  C6    C    35      36.009  33.480  38.742  1.00  0.00           C  
ATOM   1097  H6    C    35      36.535  32.996  37.933  1.00  0.00           H  
ATOM   1098  C5    C    35      35.928  34.823  38.642  1.00  0.00           C  
ATOM   1099  H5    C    35      36.404  35.350  37.828  1.00  0.00           H  
ATOM   1100  C4    C    35      35.434  35.469  39.831  1.00  0.00           C  
ATOM   1101  N4    C    35      35.234  36.754  39.796  1.00  0.00           N  
ATOM   1102  H41   C    35      34.751  36.992  40.650  1.00  0.00           H  
ATOM   1103  H42   C    35      35.291  37.264  38.926  1.00  0.00           H  
ATOM   1104  N3    C    35      35.075  34.799  40.951  1.00  0.00           N  
ATOM   1105  C2    C    35      35.292  33.456  41.016  1.00  0.00           C  
ATOM   1106  O2    C    35      35.149  32.861  42.074  1.00  0.00           O  
ATOM   1107  C3'   C    35      34.452  30.103  38.206  1.00  0.00           C  
ATOM   1108  H3'   C    35      34.193  30.875  37.481  1.00  0.00           H  
ATOM   1109  C2'   C    35      34.364  30.630  39.642  1.00  0.00           C  
ATOM   1110  H2'   C    35      33.557  31.363  39.617  1.00  0.00           H  
ATOM   1111  O2'   C    35      34.057  29.763  40.696  1.00  0.00           O  
ATOM   1112 HO2'   C    35      33.576  29.027  40.312  1.00  0.00           H  
ATOM   1113  O3'   C    35      33.565  28.969  37.977  1.00  0.00           O  
ATOM   1114  P     G    36      31.956  28.989  37.771  1.00  0.00           P  
ATOM   1115  OP1   G    36      31.462  27.803  37.099  1.00  0.00           O  
ATOM   1116  OP2   G    36      31.647  30.292  37.142  1.00  0.00           O  
ATOM   1117  O5'   G    36      31.416  29.032  39.269  1.00  0.00           O  
ATOM   1118  C5'   G    36      31.170  27.793  40.023  1.00  0.00           C  
ATOM   1119  H5'   G    36      32.097  27.283  40.286  1.00  0.00           H  
ATOM   1120 H5''   G    36      30.690  27.066  39.368  1.00  0.00           H  
ATOM   1121  C4'   G    36      30.384  28.036  41.353  1.00  0.00           C  
ATOM   1122  H4'   G    36      30.131  27.086  41.824  1.00  0.00           H  
ATOM   1123  O4'   G    36      31.123  28.744  42.384  1.00  0.00           O  
ATOM   1124  C1'   G    36      30.252  29.725  42.950  1.00  0.00           C  
ATOM   1125  H1'   G    36      30.342  29.661  44.034  1.00  0.00           H  
ATOM   1126  N9    G    36      30.638  31.063  42.463  1.00  0.00           N  
ATOM   1127  C8    G    36      31.444  31.385  41.379  1.00  0.00           C  
ATOM   1128  H8    G    36      31.827  30.547  40.816  1.00  0.00           H  
ATOM   1129  N7    G    36      31.480  32.675  41.043  1.00  0.00           N  
ATOM   1130  C5    G    36      30.778  33.225  42.130  1.00  0.00           C  
ATOM   1131  C6    G    36      30.417  34.598  42.307  1.00  0.00           C  
ATOM   1132  O6    G    36      30.863  35.513  41.686  1.00  0.00           O  
ATOM   1133  N1    G    36      29.599  34.781  43.326  1.00  0.00           N  
ATOM   1134  H1    G    36      29.202  35.694  43.497  1.00  0.00           H  
ATOM   1135  C2    G    36      29.342  33.855  44.279  1.00  0.00           C  
ATOM   1136  N2    G    36      28.632  34.341  45.236  1.00  0.00           N  
ATOM   1137  H21   G    36      28.389  33.678  45.958  1.00  0.00           H  
ATOM   1138  H22   G    36      28.281  35.285  45.166  1.00  0.00           H  
ATOM   1139  N3    G    36      29.589  32.549  44.124  1.00  0.00           N  
ATOM   1140  C4    G    36      30.333  32.288  43.006  1.00  0.00           C  
ATOM   1141  C3'   G    36      29.138  28.917  41.127  1.00  0.00           C  
ATOM   1142  H3'   G    36      29.364  29.840  40.593  1.00  0.00           H  
ATOM   1143  C2'   G    36      28.790  29.453  42.524  1.00  0.00           C  
ATOM   1144  H2'   G    36      28.150  30.336  42.530  1.00  0.00           H  
ATOM   1145  O2'   G    36      28.264  28.480  43.341  1.00  0.00           O  
ATOM   1146 HO2'   G    36      28.187  27.607  42.947  1.00  0.00           H  
ATOM   1147  O3'   G    36      28.080  28.260  40.449  1.00  0.00           O  
ATOM   1148  P     G    37      27.121  29.128  39.480  1.00  0.00           P  
ATOM   1149  OP1   G    37      25.953  28.291  39.059  1.00  0.00           O  
ATOM   1150  OP2   G    37      27.912  29.809  38.426  1.00  0.00           O  
ATOM   1151  O5'   G    37      26.541  30.288  40.401  1.00  0.00           O  
ATOM   1152  C5'   G    37      25.558  29.995  41.382  1.00  0.00           C  
ATOM   1153  H5'   G    37      25.924  29.229  42.066  1.00  0.00           H  
ATOM   1154 H5''   G    37      24.633  29.650  40.920  1.00  0.00           H  
ATOM   1155  C4'   G    37      25.340  31.294  42.126  1.00  0.00           C  
ATOM   1156  H4'   G    37      24.763  31.008  43.005  1.00  0.00           H  
ATOM   1157  O4'   G    37      26.550  32.023  42.388  1.00  0.00           O  
ATOM   1158  C1'   G    37      26.158  33.428  42.293  1.00  0.00           C  
ATOM   1159  H1'   G    37      26.425  33.914  43.231  1.00  0.00           H  
ATOM   1160  N9    G    37      26.953  34.010  41.168  1.00  0.00           N  
ATOM   1161  C8    G    37      27.729  33.482  40.132  1.00  0.00           C  
ATOM   1162  H8    G    37      27.777  32.422  39.933  1.00  0.00           H  
ATOM   1163  N7    G    37      28.394  34.376  39.488  1.00  0.00           N  
ATOM   1164  C5    G    37      27.939  35.597  39.963  1.00  0.00           C  
ATOM   1165  C6    G    37      28.236  36.944  39.592  1.00  0.00           C  
ATOM   1166  O6    G    37      29.040  37.377  38.792  1.00  0.00           O  
ATOM   1167  N1    G    37      27.494  37.875  40.299  1.00  0.00           N  
ATOM   1168  H1    G    37      27.573  38.873  40.168  1.00  0.00           H  
ATOM   1169  C2    G    37      26.694  37.529  41.324  1.00  0.00           C  
ATOM   1170  N2    G    37      26.078  38.575  41.796  1.00  0.00           N  
ATOM   1171  H21   G    37      25.427  38.449  42.558  1.00  0.00           H  
ATOM   1172  H22   G    37      26.434  39.520  41.773  1.00  0.00           H  
ATOM   1173  N3    G    37      26.339  36.274  41.694  1.00  0.00           N  
ATOM   1174  C4    G    37      27.014  35.371  40.941  1.00  0.00           C  
ATOM   1175  C3'   G    37      24.437  32.132  41.300  1.00  0.00           C  
ATOM   1176  H3'   G    37      24.702  32.286  40.254  1.00  0.00           H  
ATOM   1177  C2'   G    37      24.595  33.493  42.036  1.00  0.00           C  
ATOM   1178  H2'   G    37      24.444  34.288  41.305  1.00  0.00           H  
ATOM   1179  O2'   G    37      23.865  33.803  43.209  1.00  0.00           O  
ATOM   1180 HO2'   G    37      22.927  33.735  43.015  1.00  0.00           H  
ATOM   1181  O3'   G    37      23.115  31.646  41.312  1.00  0.00           O  
ATOM   1182  P     C    38      22.153  32.064  40.110  1.00  0.00           P  
ATOM   1183  OP1   C    38      20.967  31.134  40.149  1.00  0.00           O  
ATOM   1184  OP2   C    38      22.872  32.228  38.852  1.00  0.00           O  
ATOM   1185  O5'   C    38      21.540  33.490  40.338  1.00  0.00           O  
ATOM   1186  C5'   C    38      20.708  33.784  41.540  1.00  0.00           C  
ATOM   1187  H5'   C    38      21.302  33.512  42.412  1.00  0.00           H  
ATOM   1188 H5''   C    38      19.746  33.277  41.475  1.00  0.00           H  
ATOM   1189  C4'   C    38      20.455  35.306  41.518  1.00  0.00           C  
ATOM   1190  H4'   C    38      19.751  35.516  42.324  1.00  0.00           H  
ATOM   1191  O4'   C    38      21.688  36.076  41.915  1.00  0.00           O  
ATOM   1192  C1'   C    38      21.659  37.232  41.111  1.00  0.00           C  
ATOM   1193  H1'   C    38      21.855  38.044  41.811  1.00  0.00           H  
ATOM   1194  N1    C    38      22.798  37.247  40.041  1.00  0.00           N  
ATOM   1195  C6    C    38      23.241  36.077  39.545  1.00  0.00           C  
ATOM   1196  H6    C    38      22.849  35.103  39.800  1.00  0.00           H  
ATOM   1197  C5    C    38      24.264  36.114  38.631  1.00  0.00           C  
ATOM   1198  H5    C    38      24.726  35.216  38.249  1.00  0.00           H  
ATOM   1199  C4    C    38      24.777  37.382  38.279  1.00  0.00           C  
ATOM   1200  N4    C    38      25.779  37.403  37.470  1.00  0.00           N  
ATOM   1201  H41   C    38      26.103  36.526  37.088  1.00  0.00           H  
ATOM   1202  H42   C    38      26.271  38.266  37.285  1.00  0.00           H  
ATOM   1203  N3    C    38      24.356  38.519  38.780  1.00  0.00           N  
ATOM   1204  C2    C    38      23.248  38.475  39.588  1.00  0.00           C  
ATOM   1205  O2    C    38      22.784  39.582  40.037  1.00  0.00           O  
ATOM   1206  C3'   C    38      19.846  35.897  40.222  1.00  0.00           C  
ATOM   1207  H3'   C    38      20.433  35.425  39.434  1.00  0.00           H  
ATOM   1208  C2'   C    38      20.236  37.349  40.572  1.00  0.00           C  
ATOM   1209  H2'   C    38      20.333  37.994  39.699  1.00  0.00           H  
ATOM   1210  O2'   C    38      19.369  37.958  41.504  1.00  0.00           O  
ATOM   1211 HO2'   C    38      19.810  38.771  41.760  1.00  0.00           H  
ATOM   1212  O3'   C    38      18.456  35.798  40.039  1.00  0.00           O  
ATOM   1213  P     A    39      17.875  35.913  38.657  1.00  0.00           P  
ATOM   1214  OP1   A    39      16.404  35.652  38.764  1.00  0.00           O  
ATOM   1215  OP2   A    39      18.601  35.048  37.722  1.00  0.00           O  
ATOM   1216  O5'   A    39      18.138  37.396  38.301  1.00  0.00           O  
ATOM   1217  C5'   A    39      17.309  38.523  38.746  1.00  0.00           C  
ATOM   1218  H5'   A    39      17.380  38.486  39.833  1.00  0.00           H  
ATOM   1219 H5''   A    39      16.255  38.387  38.507  1.00  0.00           H  
ATOM   1220  C4'   A    39      17.782  39.965  38.219  1.00  0.00           C  
ATOM   1221  H4'   A    39      17.098  40.699  38.645  1.00  0.00           H  
ATOM   1222  O4'   A    39      19.126  40.169  38.663  1.00  0.00           O  
ATOM   1223  C1'   A    39      19.882  40.955  37.706  1.00  0.00           C  
ATOM   1224  H1'   A    39      20.477  41.801  38.051  1.00  0.00           H  
ATOM   1225  N9    A    39      20.861  39.990  37.011  1.00  0.00           N  
ATOM   1226  C8    A    39      20.992  38.655  36.943  1.00  0.00           C  
ATOM   1227  H8    A    39      20.241  37.983  37.329  1.00  0.00           H  
ATOM   1228  N7    A    39      22.089  38.223  36.437  1.00  0.00           N  
ATOM   1229  C5    A    39      22.786  39.377  36.030  1.00  0.00           C  
ATOM   1230  C6    A    39      23.916  39.620  35.263  1.00  0.00           C  
ATOM   1231  N6    A    39      24.803  38.735  34.843  1.00  0.00           N  
ATOM   1232  H61   A    39      25.719  39.004  34.512  1.00  0.00           H  
ATOM   1233  H62   A    39      24.709  37.742  35.004  1.00  0.00           H  
ATOM   1234  N1    A    39      24.122  40.841  34.699  1.00  0.00           N  
ATOM   1235  C2    A    39      23.340  41.837  35.251  1.00  0.00           C  
ATOM   1236  H2    A    39      23.428  42.832  34.840  1.00  0.00           H  
ATOM   1237  N3    A    39      22.233  41.692  35.945  1.00  0.00           N  
ATOM   1238  C4    A    39      21.980  40.447  36.306  1.00  0.00           C  
ATOM   1239  C3'   A    39      17.792  40.209  36.758  1.00  0.00           C  
ATOM   1240  H3'   A    39      18.204  39.355  36.221  1.00  0.00           H  
ATOM   1241  C2'   A    39      18.911  41.373  36.656  1.00  0.00           C  
ATOM   1242  H2'   A    39      19.259  41.312  35.625  1.00  0.00           H  
ATOM   1243  O2'   A    39      18.341  42.653  36.912  1.00  0.00           O  
ATOM   1244 HO2'   A    39      18.881  43.363  36.558  1.00  0.00           H  
ATOM   1245  O3'   A    39      16.521  40.515  36.290  1.00  0.00           O  
ATOM   1246  P     C    40      15.955  39.820  35.001  1.00  0.00           P  
ATOM   1247  OP1   C    40      14.680  40.493  34.678  1.00  0.00           O  
ATOM   1248  OP2   C    40      15.931  38.371  35.255  1.00  0.00           O  
ATOM   1249  O5'   C    40      17.019  40.233  33.927  1.00  0.00           O  
ATOM   1250  C5'   C    40      17.303  41.586  33.631  1.00  0.00           C  
ATOM   1251  H5'   C    40      17.425  42.290  34.454  1.00  0.00           H  
ATOM   1252 H5''   C    40      16.413  42.096  33.263  1.00  0.00           H  
ATOM   1253  C4'   C    40      18.403  41.884  32.645  1.00  0.00           C  
ATOM   1254  H4'   C    40      18.424  42.972  32.590  1.00  0.00           H  
ATOM   1255  O4'   C    40      19.692  41.487  33.083  1.00  0.00           O  
ATOM   1256  C1'   C    40      20.520  41.066  32.007  1.00  0.00           C  
ATOM   1257  H1'   C    40      21.477  41.569  31.871  1.00  0.00           H  
ATOM   1258  N1    C    40      20.978  39.640  32.146  1.00  0.00           N  
ATOM   1259  C6    C    40      20.359  38.728  33.012  1.00  0.00           C  
ATOM   1260  H6    C    40      19.523  39.058  33.612  1.00  0.00           H  
ATOM   1261  C5    C    40      20.794  37.479  33.053  1.00  0.00           C  
ATOM   1262  H5    C    40      20.336  36.692  33.634  1.00  0.00           H  
ATOM   1263  C4    C    40      21.733  37.130  32.034  1.00  0.00           C  
ATOM   1264  N4    C    40      22.249  35.987  32.121  1.00  0.00           N  
ATOM   1265  H41   C    40      22.064  35.505  32.988  1.00  0.00           H  
ATOM   1266  H42   C    40      23.140  35.824  31.673  1.00  0.00           H  
ATOM   1267  N3    C    40      22.426  37.968  31.281  1.00  0.00           N  
ATOM   1268  C2    C    40      22.037  39.216  31.274  1.00  0.00           C  
ATOM   1269  O2    C    40      22.644  39.932  30.465  1.00  0.00           O  
ATOM   1270  C3'   C    40      18.177  41.082  31.306  1.00  0.00           C  
ATOM   1271  H3'   C    40      18.077  40.008  31.461  1.00  0.00           H  
ATOM   1272  C2'   C    40      19.641  41.242  30.792  1.00  0.00           C  
ATOM   1273  H2'   C    40      19.843  40.441  30.081  1.00  0.00           H  
ATOM   1274  O2'   C    40      20.001  42.546  30.263  1.00  0.00           O  
ATOM   1275 HO2'   C    40      19.158  42.945  30.034  1.00  0.00           H  
ATOM   1276  O3'   C    40      17.272  41.687  30.511  1.00  0.00           O  
ATOM   1277  P     A    41      16.472  40.944  29.381  1.00  0.00           P  
ATOM   1278  OP1   A    41      15.735  42.087  28.657  1.00  0.00           O  
ATOM   1279  OP2   A    41      15.820  39.712  29.831  1.00  0.00           O  
ATOM   1280  O5'   A    41      17.542  40.495  28.350  1.00  0.00           O  
ATOM   1281  C5'   A    41      18.024  41.344  27.386  1.00  0.00           C  
ATOM   1282  H5'   A    41      18.160  42.329  27.833  1.00  0.00           H  
ATOM   1283 H5''   A    41      17.234  41.483  26.647  1.00  0.00           H  
ATOM   1284  C4'   A    41      19.351  40.947  26.594  1.00  0.00           C  
ATOM   1285  H4'   A    41      19.642  41.757  25.925  1.00  0.00           H  
ATOM   1286  O4'   A    41      20.448  40.501  27.384  1.00  0.00           O  
ATOM   1287  C1'   A    41      21.105  39.401  26.744  1.00  0.00           C  
ATOM   1288  H1'   A    41      22.163  39.633  26.619  1.00  0.00           H  
ATOM   1289  N9    A    41      20.891  38.070  27.406  1.00  0.00           N  
ATOM   1290  C8    A    41      19.993  37.749  28.374  1.00  0.00           C  
ATOM   1291  H8    A    41      19.209  38.377  28.771  1.00  0.00           H  
ATOM   1292  N7    A    41      20.273  36.676  28.978  1.00  0.00           N  
ATOM   1293  C5    A    41      21.389  36.145  28.310  1.00  0.00           C  
ATOM   1294  C6    A    41      22.203  35.016  28.423  1.00  0.00           C  
ATOM   1295  N6    A    41      22.082  34.047  29.339  1.00  0.00           N  
ATOM   1296  H61   A    41      22.812  33.354  29.427  1.00  0.00           H  
ATOM   1297  H62   A    41      21.528  34.359  30.123  1.00  0.00           H  
ATOM   1298  N1    A    41      23.292  34.901  27.688  1.00  0.00           N  
ATOM   1299  C2    A    41      23.512  35.807  26.704  1.00  0.00           C  
ATOM   1300  H2    A    41      24.406  35.728  26.103  1.00  0.00           H  
ATOM   1301  N3    A    41      22.786  36.915  26.445  1.00  0.00           N  
ATOM   1302  C4    A    41      21.781  37.061  27.369  1.00  0.00           C  
ATOM   1303  C3'   A    41      19.043  39.738  25.733  1.00  0.00           C  
ATOM   1304  H3'   A    41      18.597  39.016  26.417  1.00  0.00           H  
ATOM   1305  C2'   A    41      20.510  39.302  25.332  1.00  0.00           C  
ATOM   1306  H2'   A    41      20.515  38.320  24.858  1.00  0.00           H  
ATOM   1307  O2'   A    41      21.214  40.313  24.545  1.00  0.00           O  
ATOM   1308 HO2'   A    41      22.028  39.978  24.163  1.00  0.00           H  
ATOM   1309  O3'   A    41      18.306  40.083  24.605  1.00  0.00           O  
ATOM   1310  P     G    42      17.595  38.794  23.903  1.00  0.00           P  
ATOM   1311  OP1   G    42      16.646  39.341  22.917  1.00  0.00           O  
ATOM   1312  OP2   G    42      17.041  37.919  24.914  1.00  0.00           O  
ATOM   1313  O5'   G    42      18.685  38.005  23.185  1.00  0.00           O  
ATOM   1314  C5'   G    42      19.508  38.574  22.212  1.00  0.00           C  
ATOM   1315  H5'   G    42      20.054  39.445  22.576  1.00  0.00           H  
ATOM   1316 H5''   G    42      18.946  38.672  21.283  1.00  0.00           H  
ATOM   1317  C4'   G    42      20.667  37.678  21.785  1.00  0.00           C  
ATOM   1318  H4'   G    42      21.154  38.269  21.009  1.00  0.00           H  
ATOM   1319  O4'   G    42      21.647  37.491  22.857  1.00  0.00           O  
ATOM   1320  C1'   G    42      22.215  36.201  22.822  1.00  0.00           C  
ATOM   1321  H1'   G    42      23.298  36.305  22.889  1.00  0.00           H  
ATOM   1322  N9    G    42      21.707  35.244  23.792  1.00  0.00           N  
ATOM   1323  C8    G    42      20.670  35.311  24.686  1.00  0.00           C  
ATOM   1324  H8    G    42      19.928  36.095  24.660  1.00  0.00           H  
ATOM   1325  N7    G    42      20.512  34.332  25.501  1.00  0.00           N  
ATOM   1326  C5    G    42      21.673  33.525  25.166  1.00  0.00           C  
ATOM   1327  C6    G    42      22.055  32.257  25.788  1.00  0.00           C  
ATOM   1328  O6    G    42      21.490  31.592  26.630  1.00  0.00           O  
ATOM   1329  N1    G    42      23.252  31.770  25.267  1.00  0.00           N  
ATOM   1330  H1    G    42      23.482  30.821  25.523  1.00  0.00           H  
ATOM   1331  C2    G    42      23.831  32.347  24.188  1.00  0.00           C  
ATOM   1332  N2    G    42      24.866  31.751  23.684  1.00  0.00           N  
ATOM   1333  H21   G    42      25.165  30.878  24.095  1.00  0.00           H  
ATOM   1334  H22   G    42      25.430  32.252  23.013  1.00  0.00           H  
ATOM   1335  N3    G    42      23.481  33.543  23.604  1.00  0.00           N  
ATOM   1336  C4    G    42      22.422  34.105  24.249  1.00  0.00           C  
ATOM   1337  C3'   G    42      20.373  36.282  21.185  1.00  0.00           C  
ATOM   1338  H3'   G    42      19.626  35.801  21.817  1.00  0.00           H  
ATOM   1339  C2'   G    42      21.794  35.667  21.404  1.00  0.00           C  
ATOM   1340  H2'   G    42      21.670  34.586  21.330  1.00  0.00           H  
ATOM   1341  O2'   G    42      22.706  36.128  20.430  1.00  0.00           O  
ATOM   1342 HO2'   G    42      22.169  36.474  19.714  1.00  0.00           H  
ATOM   1343  O3'   G    42      19.980  36.383  19.759  1.00  0.00           O  
ATOM   1344  P     G    43      19.454  35.184  18.975  1.00  0.00           P  
ATOM   1345  OP1   G    43      19.554  35.516  17.602  1.00  0.00           O  
ATOM   1346  OP2   G    43      18.165  34.806  19.571  1.00  0.00           O  
ATOM   1347  O5'   G    43      20.360  33.861  19.051  1.00  0.00           O  
ATOM   1348  C5'   G    43      21.618  33.650  18.327  1.00  0.00           C  
ATOM   1349  H5'   G    43      22.220  34.545  18.479  1.00  0.00           H  
ATOM   1350 H5''   G    43      21.495  33.474  17.258  1.00  0.00           H  
ATOM   1351  C4'   G    43      22.439  32.529  18.871  1.00  0.00           C  
ATOM   1352  H4'   G    43      23.394  32.534  18.346  1.00  0.00           H  
ATOM   1353  O4'   G    43      22.678  32.492  20.321  1.00  0.00           O  
ATOM   1354  C1'   G    43      22.791  31.183  20.734  1.00  0.00           C  
ATOM   1355  H1'   G    43      23.820  31.049  21.067  1.00  0.00           H  
ATOM   1356  N9    G    43      21.888  30.781  21.862  1.00  0.00           N  
ATOM   1357  C8    G    43      20.910  31.567  22.374  1.00  0.00           C  
ATOM   1358  H8    G    43      20.612  32.493  21.905  1.00  0.00           H  
ATOM   1359  N7    G    43      20.341  31.109  23.464  1.00  0.00           N  
ATOM   1360  C5    G    43      20.922  29.884  23.597  1.00  0.00           C  
ATOM   1361  C6    G    43      20.606  28.829  24.491  1.00  0.00           C  
ATOM   1362  O6    G    43      19.861  28.820  25.461  1.00  0.00           O  
ATOM   1363  N1    G    43      21.284  27.679  24.248  1.00  0.00           N  
ATOM   1364  H1    G    43      20.886  26.927  24.792  1.00  0.00           H  
ATOM   1365  C2    G    43      22.046  27.454  23.152  1.00  0.00           C  
ATOM   1366  N2    G    43      22.592  26.253  22.972  1.00  0.00           N  
ATOM   1367  H21   G    43      23.072  26.134  22.091  1.00  0.00           H  
ATOM   1368  H22   G    43      22.455  25.451  23.570  1.00  0.00           H  
ATOM   1369  N3    G    43      22.330  28.355  22.236  1.00  0.00           N  
ATOM   1370  C4    G    43      21.758  29.568  22.562  1.00  0.00           C  
ATOM   1371  C3'   G    43      21.746  31.221  18.613  1.00  0.00           C  
ATOM   1372  H3'   G    43      20.783  31.354  19.107  1.00  0.00           H  
ATOM   1373  C2'   G    43      22.517  30.269  19.555  1.00  0.00           C  
ATOM   1374  H2'   G    43      21.875  29.435  19.840  1.00  0.00           H  
ATOM   1375  O2'   G    43      23.729  29.785  19.092  1.00  0.00           O  
ATOM   1376 HO2'   G    43      23.911  28.959  19.546  1.00  0.00           H  
ATOM   1377  O3'   G    43      21.665  30.655  17.285  1.00  0.00           O  
ATOM   1378  P     C    44      20.219  30.118  16.818  1.00  0.00           P  
ATOM   1379  OP1   C    44      20.255  29.799  15.432  1.00  0.00           O  
ATOM   1380  OP2   C    44      19.226  31.125  17.244  1.00  0.00           O  
ATOM   1381  O5'   C    44      20.008  28.784  17.664  1.00  0.00           O  
ATOM   1382  C5'   C    44      20.807  27.658  17.490  1.00  0.00           C  
ATOM   1383  H5'   C    44      21.860  27.932  17.557  1.00  0.00           H  
ATOM   1384 H5''   C    44      20.605  27.372  16.457  1.00  0.00           H  
ATOM   1385  C4'   C    44      20.556  26.485  18.524  1.00  0.00           C  
ATOM   1386  H4'   C    44      21.244  25.674  18.283  1.00  0.00           H  
ATOM   1387  O4'   C    44      20.908  26.819  19.915  1.00  0.00           O  
ATOM   1388  C1'   C    44      20.010  26.040  20.768  1.00  0.00           C  
ATOM   1389  H1'   C    44      20.653  25.447  21.419  1.00  0.00           H  
ATOM   1390  N1    C    44      19.123  26.833  21.611  1.00  0.00           N  
ATOM   1391  C6    C    44      18.949  28.158  21.326  1.00  0.00           C  
ATOM   1392  H6    C    44      19.413  28.696  20.512  1.00  0.00           H  
ATOM   1393  C5    C    44      18.126  28.884  22.106  1.00  0.00           C  
ATOM   1394  H5    C    44      17.971  29.947  21.989  1.00  0.00           H  
ATOM   1395  C4    C    44      17.521  28.232  23.193  1.00  0.00           C  
ATOM   1396  N4    C    44      16.649  28.832  23.964  1.00  0.00           N  
ATOM   1397  H41   C    44      16.306  28.304  24.754  1.00  0.00           H  
ATOM   1398  H42   C    44      16.381  29.800  23.852  1.00  0.00           H  
ATOM   1399  N3    C    44      17.666  26.973  23.443  1.00  0.00           N  
ATOM   1400  C2    C    44      18.454  26.261  22.675  1.00  0.00           C  
ATOM   1401  O2    C    44      18.538  25.047  22.791  1.00  0.00           O  
ATOM   1402  C3'   C    44      19.135  26.027  18.540  1.00  0.00           C  
ATOM   1403  H3'   C    44      18.422  26.842  18.665  1.00  0.00           H  
ATOM   1404  C2'   C    44      19.172  25.108  19.869  1.00  0.00           C  
ATOM   1405  H2'   C    44      18.190  24.844  20.260  1.00  0.00           H  
ATOM   1406  O2'   C    44      20.003  23.949  19.785  1.00  0.00           O  
ATOM   1407 HO2'   C    44      20.357  23.924  18.894  1.00  0.00           H  
ATOM   1408  O3'   C    44      18.933  25.353  17.360  1.00  0.00           O  
ATOM   1409  P     A    45      17.409  25.088  16.970  1.00  0.00           P  
ATOM   1410  OP1   A    45      17.362  24.270  15.738  1.00  0.00           O  
ATOM   1411  OP2   A    45      16.669  26.337  16.959  1.00  0.00           O  
ATOM   1412  O5'   A    45      16.777  24.321  18.132  1.00  0.00           O  
ATOM   1413  C5'   A    45      17.003  22.930  18.369  1.00  0.00           C  
ATOM   1414  H5'   A    45      17.975  22.677  18.793  1.00  0.00           H  
ATOM   1415 H5''   A    45      16.783  22.398  17.444  1.00  0.00           H  
ATOM   1416  C4'   A    45      15.935  22.481  19.373  1.00  0.00           C  
ATOM   1417  H4'   A    45      16.021  21.410  19.554  1.00  0.00           H  
ATOM   1418  O4'   A    45      16.334  23.040  20.604  1.00  0.00           O  
ATOM   1419  C1'   A    45      15.150  23.419  21.382  1.00  0.00           C  
ATOM   1420  H1'   A    45      15.045  22.885  22.326  1.00  0.00           H  
ATOM   1421  N9    A    45      15.140  24.945  21.722  1.00  0.00           N  
ATOM   1422  C8    A    45      15.785  25.947  21.018  1.00  0.00           C  
ATOM   1423  H8    A    45      16.402  25.772  20.149  1.00  0.00           H  
ATOM   1424  N7    A    45      15.331  27.168  21.328  1.00  0.00           N  
ATOM   1425  C5    A    45      14.355  26.943  22.326  1.00  0.00           C  
ATOM   1426  C6    A    45      13.536  27.678  23.228  1.00  0.00           C  
ATOM   1427  N6    A    45      13.363  28.944  23.285  1.00  0.00           N  
ATOM   1428  H61   A    45      14.074  29.468  22.796  1.00  0.00           H  
ATOM   1429  H62   A    45      12.818  29.374  24.018  1.00  0.00           H  
ATOM   1430  N1    A    45      12.737  27.114  24.082  1.00  0.00           N  
ATOM   1431  C2    A    45      12.773  25.825  24.075  1.00  0.00           C  
ATOM   1432  H2    A    45      12.263  25.349  24.900  1.00  0.00           H  
ATOM   1433  N3    A    45      13.367  24.948  23.298  1.00  0.00           N  
ATOM   1434  C4    A    45      14.140  25.572  22.418  1.00  0.00           C  
ATOM   1435  C3'   A    45      14.497  22.845  19.139  1.00  0.00           C  
ATOM   1436  H3'   A    45      14.510  23.824  18.661  1.00  0.00           H  
ATOM   1437  C2'   A    45      13.965  22.881  20.579  1.00  0.00           C  
ATOM   1438  H2'   A    45      13.151  23.585  20.755  1.00  0.00           H  
ATOM   1439  O2'   A    45      13.591  21.671  21.153  1.00  0.00           O  
ATOM   1440 HO2'   A    45      13.071  21.770  21.954  1.00  0.00           H  
ATOM   1441  O3'   A    45      13.830  21.859  18.409  1.00  0.00           O  
ATOM   1442  P     C    46      12.364  22.028  17.649  1.00  0.00           P  
ATOM   1443  OP1   C    46      11.938  20.651  17.186  1.00  0.00           O  
ATOM   1444  OP2   C    46      12.556  23.094  16.635  1.00  0.00           O  
ATOM   1445  O5'   C    46      11.244  22.587  18.627  1.00  0.00           O  
ATOM   1446  C5'   C    46      10.560  21.693  19.570  1.00  0.00           C  
ATOM   1447  H5'   C    46      11.302  21.239  20.226  1.00  0.00           H  
ATOM   1448 H5''   C    46      10.053  20.997  18.902  1.00  0.00           H  
ATOM   1449  C4'   C    46       9.734  22.578  20.501  1.00  0.00           C  
ATOM   1450  H4'   C    46       9.468  21.972  21.367  1.00  0.00           H  
ATOM   1451  O4'   C    46      10.542  23.682  20.948  1.00  0.00           O  
ATOM   1452  C1'   C    46       9.779  24.892  20.676  1.00  0.00           C  
ATOM   1453  H1'   C    46       9.056  25.102  21.464  1.00  0.00           H  
ATOM   1454  N1    C    46      10.737  25.990  20.456  1.00  0.00           N  
ATOM   1455  C6    C    46      11.766  25.927  19.484  1.00  0.00           C  
ATOM   1456  H6    C    46      11.915  24.971  19.005  1.00  0.00           H  
ATOM   1457  C5    C    46      12.588  26.990  19.254  1.00  0.00           C  
ATOM   1458  H5    C    46      13.363  26.886  18.510  1.00  0.00           H  
ATOM   1459  C4    C    46      12.224  28.202  19.899  1.00  0.00           C  
ATOM   1460  N4    C    46      13.132  29.093  19.904  1.00  0.00           N  
ATOM   1461  H41   C    46      13.004  29.935  20.447  1.00  0.00           H  
ATOM   1462  H42   C    46      13.882  29.085  19.227  1.00  0.00           H  
ATOM   1463  N3    C    46      11.320  28.297  20.895  1.00  0.00           N  
ATOM   1464  C2    C    46      10.548  27.195  21.170  1.00  0.00           C  
ATOM   1465  O2    C    46       9.745  27.437  22.138  1.00  0.00           O  
ATOM   1466  C3'   C    46       8.501  23.127  19.728  1.00  0.00           C  
ATOM   1467  H3'   C    46       8.270  22.540  18.839  1.00  0.00           H  
ATOM   1468  C2'   C    46       8.952  24.586  19.455  1.00  0.00           C  
ATOM   1469  H2'   C    46       9.546  24.531  18.543  1.00  0.00           H  
ATOM   1470  O2'   C    46       7.904  25.636  19.415  1.00  0.00           O  
ATOM   1471 HO2'   C    46       7.167  25.037  19.557  1.00  0.00           H  
ATOM   1472  O3'   C    46       7.355  23.222  20.597  1.00  0.00           O  
ATOM   1473  P     U    47       6.617  21.929  21.193  1.00  0.00           P  
ATOM   1474  OP1   U    47       6.915  20.852  20.250  1.00  0.00           O  
ATOM   1475  OP2   U    47       5.322  22.479  21.412  1.00  0.00           O  
ATOM   1476  O5'   U    47       7.271  21.626  22.610  1.00  0.00           O  
ATOM   1477  C5'   U    47       6.856  22.374  23.753  1.00  0.00           C  
ATOM   1478  H5'   U    47       6.171  21.802  24.379  1.00  0.00           H  
ATOM   1479 H5''   U    47       6.245  23.245  23.519  1.00  0.00           H  
ATOM   1480  C4'   U    47       8.126  22.892  24.521  1.00  0.00           C  
ATOM   1481  H4'   U    47       8.730  21.993  24.638  1.00  0.00           H  
ATOM   1482  O4'   U    47       8.820  23.865  23.694  1.00  0.00           O  
ATOM   1483  C1'   U    47       8.769  25.157  24.382  1.00  0.00           C  
ATOM   1484  H1'   U    47       9.698  25.626  24.058  1.00  0.00           H  
ATOM   1485  N1    U    47       7.608  26.044  24.096  1.00  0.00           N  
ATOM   1486  C6    U    47       6.955  25.886  22.882  1.00  0.00           C  
ATOM   1487  H6    U    47       7.119  25.010  22.272  1.00  0.00           H  
ATOM   1488  C5    U    47       6.044  26.773  22.440  1.00  0.00           C  
ATOM   1489  H5    U    47       5.433  26.622  21.562  1.00  0.00           H  
ATOM   1490  C4    U    47       5.795  28.010  23.139  1.00  0.00           C  
ATOM   1491  O4    U    47       5.114  28.947  22.806  1.00  0.00           O  
ATOM   1492  N3    U    47       6.585  28.164  24.258  1.00  0.00           N  
ATOM   1493  H3    U    47       6.548  29.087  24.668  1.00  0.00           H  
ATOM   1494  C2    U    47       7.504  27.260  24.841  1.00  0.00           C  
ATOM   1495  O2    U    47       8.240  27.610  25.798  1.00  0.00           O  
ATOM   1496  C3'   U    47       7.989  23.491  25.924  1.00  0.00           C  
ATOM   1497  H3'   U    47       7.000  23.943  26.011  1.00  0.00           H  
ATOM   1498  C2'   U    47       8.880  24.699  25.836  1.00  0.00           C  
ATOM   1499  H2'   U    47       8.550  25.401  26.601  1.00  0.00           H  
ATOM   1500  O2'   U    47      10.203  24.267  25.973  1.00  0.00           O  
ATOM   1501 HO2'   U    47      10.273  23.741  26.773  1.00  0.00           H  
ATOM   1502  O3'   U    47       8.325  22.629  26.995  1.00  0.00           O  
ATOM   1503  P     A    48       7.351  21.519  27.687  1.00  0.00           P  
ATOM   1504  OP1   A    48       8.178  20.769  28.669  1.00  0.00           O  
ATOM   1505  OP2   A    48       6.785  20.739  26.610  1.00  0.00           O  
ATOM   1506  O5'   A    48       6.179  22.251  28.419  1.00  0.00           O  
ATOM   1507  C5'   A    48       6.442  22.880  29.702  1.00  0.00           C  
ATOM   1508  H5'   A    48       6.449  22.117  30.481  1.00  0.00           H  
ATOM   1509 H5''   A    48       5.546  23.462  29.919  1.00  0.00           H  
ATOM   1510  C4'   A    48       7.748  23.800  29.802  1.00  0.00           C  
ATOM   1511  H4'   A    48       8.662  23.221  29.670  1.00  0.00           H  
ATOM   1512  O4'   A    48       7.745  24.817  28.847  1.00  0.00           O  
ATOM   1513  C1'   A    48       7.370  26.036  29.535  1.00  0.00           C  
ATOM   1514  H1'   A    48       8.258  26.668  29.533  1.00  0.00           H  
ATOM   1515  N9    A    48       6.300  26.776  28.860  1.00  0.00           N  
ATOM   1516  C8    A    48       5.284  26.247  28.117  1.00  0.00           C  
ATOM   1517  H8    A    48       5.182  25.183  27.963  1.00  0.00           H  
ATOM   1518  N7    A    48       4.374  27.150  27.776  1.00  0.00           N  
ATOM   1519  C5    A    48       5.039  28.333  28.231  1.00  0.00           C  
ATOM   1520  C6    A    48       4.692  29.665  28.333  1.00  0.00           C  
ATOM   1521  N6    A    48       3.611  30.193  27.875  1.00  0.00           N  
ATOM   1522  H61   A    48       3.606  31.203  27.888  1.00  0.00           H  
ATOM   1523  H62   A    48       2.909  29.640  27.405  1.00  0.00           H  
ATOM   1524  N1    A    48       5.434  30.625  28.898  1.00  0.00           N  
ATOM   1525  C2    A    48       6.559  30.271  29.408  1.00  0.00           C  
ATOM   1526  H2    A    48       7.221  30.943  29.933  1.00  0.00           H  
ATOM   1527  N3    A    48       6.973  29.002  29.526  1.00  0.00           N  
ATOM   1528  C4    A    48       6.277  28.140  28.818  1.00  0.00           C  
ATOM   1529  C3'   A    48       7.884  24.476  31.145  1.00  0.00           C  
ATOM   1530  H3'   A    48       7.521  23.804  31.922  1.00  0.00           H  
ATOM   1531  C2'   A    48       7.005  25.698  30.947  1.00  0.00           C  
ATOM   1532  H2'   A    48       6.006  25.270  31.038  1.00  0.00           H  
ATOM   1533  O2'   A    48       7.101  26.607  31.994  1.00  0.00           O  
ATOM   1534 HO2'   A    48       7.256  26.045  32.758  1.00  0.00           H  
ATOM   1535  O3'   A    48       9.241  24.872  31.444  1.00  0.00           O  
ATOM   1536  P     G    49      10.347  23.886  32.122  1.00  0.00           P  
ATOM   1537  OP1   G    49       9.724  22.758  32.781  1.00  0.00           O  
ATOM   1538  OP2   G    49      11.295  24.747  32.956  1.00  0.00           O  
ATOM   1539  O5'   G    49      11.283  23.099  31.028  1.00  0.00           O  
ATOM   1540  C5'   G    49      11.017  21.770  30.486  1.00  0.00           C  
ATOM   1541  H5'   G    49       9.933  21.713  30.389  1.00  0.00           H  
ATOM   1542 H5''   G    49      11.085  21.135  31.369  1.00  0.00           H  
ATOM   1543  C4'   G    49      11.909  21.275  29.367  1.00  0.00           C  
ATOM   1544  H4'   G    49      11.749  20.197  29.354  1.00  0.00           H  
ATOM   1545  O4'   G    49      11.680  21.953  28.143  1.00  0.00           O  
ATOM   1546  C1'   G    49      12.834  22.176  27.413  1.00  0.00           C  
ATOM   1547  H1'   G    49      12.590  21.897  26.388  1.00  0.00           H  
ATOM   1548  N9    G    49      13.222  23.567  27.450  1.00  0.00           N  
ATOM   1549  C8    G    49      12.745  24.670  28.124  1.00  0.00           C  
ATOM   1550  H8    G    49      11.881  24.629  28.771  1.00  0.00           H  
ATOM   1551  N7    G    49      13.333  25.868  27.901  1.00  0.00           N  
ATOM   1552  C5    G    49      14.262  25.455  26.951  1.00  0.00           C  
ATOM   1553  C6    G    49      15.184  26.203  26.137  1.00  0.00           C  
ATOM   1554  O6    G    49      15.386  27.451  26.082  1.00  0.00           O  
ATOM   1555  N1    G    49      15.959  25.420  25.307  1.00  0.00           N  
ATOM   1556  H1    G    49      16.573  25.939  24.696  1.00  0.00           H  
ATOM   1557  C2    G    49      15.854  24.134  25.116  1.00  0.00           C  
ATOM   1558  N2    G    49      16.673  23.612  24.240  1.00  0.00           N  
ATOM   1559  H21   G    49      16.646  22.605  24.168  1.00  0.00           H  
ATOM   1560  H22   G    49      17.419  24.128  23.796  1.00  0.00           H  
ATOM   1561  N3    G    49      15.060  23.362  25.837  1.00  0.00           N  
ATOM   1562  C4    G    49      14.222  24.081  26.691  1.00  0.00           C  
ATOM   1563  C3'   G    49      13.422  21.392  29.498  1.00  0.00           C  
ATOM   1564  H3'   G    49      13.733  22.316  29.983  1.00  0.00           H  
ATOM   1565  C2'   G    49      13.952  21.428  28.101  1.00  0.00           C  
ATOM   1566  H2'   G    49      14.975  21.793  28.005  1.00  0.00           H  
ATOM   1567  O2'   G    49      13.904  20.155  27.481  1.00  0.00           O  
ATOM   1568 HO2'   G    49      14.769  19.932  27.129  1.00  0.00           H  
ATOM   1569  O3'   G    49      14.028  20.378  30.235  1.00  0.00           O  
ATOM   1570  P     U    50      15.372  20.692  31.019  1.00  0.00           P  
ATOM   1571  OP1   U    50      15.763  19.363  31.592  1.00  0.00           O  
ATOM   1572  OP2   U    50      15.129  21.820  31.974  1.00  0.00           O  
ATOM   1573  O5'   U    50      16.610  21.112  30.051  1.00  0.00           O  
ATOM   1574  C5'   U    50      17.101  20.259  29.016  1.00  0.00           C  
ATOM   1575  H5'   U    50      16.304  19.733  28.490  1.00  0.00           H  
ATOM   1576 H5''   U    50      17.622  19.446  29.523  1.00  0.00           H  
ATOM   1577  C4'   U    50      18.114  20.858  27.986  1.00  0.00           C  
ATOM   1578  H4'   U    50      18.421  20.145  27.221  1.00  0.00           H  
ATOM   1579  O4'   U    50      17.680  22.036  27.329  1.00  0.00           O  
ATOM   1580  C1'   U    50      18.817  22.875  27.054  1.00  0.00           C  
ATOM   1581  H1'   U    50      19.018  22.875  25.983  1.00  0.00           H  
ATOM   1582  N1    U    50      18.549  24.301  27.515  1.00  0.00           N  
ATOM   1583  C6    U    50      17.532  24.552  28.479  1.00  0.00           C  
ATOM   1584  H6    U    50      17.045  23.717  28.960  1.00  0.00           H  
ATOM   1585  C5    U    50      17.066  25.820  28.753  1.00  0.00           C  
ATOM   1586  H5    U    50      16.278  25.980  29.473  1.00  0.00           H  
ATOM   1587  C4    U    50      17.715  26.983  28.111  1.00  0.00           C  
ATOM   1588  O4    U    50      17.437  28.178  28.395  1.00  0.00           O  
ATOM   1589  N3    U    50      18.529  26.615  27.072  1.00  0.00           N  
ATOM   1590  H3    U    50      18.895  27.379  26.523  1.00  0.00           H  
ATOM   1591  C2    U    50      19.040  25.396  26.758  1.00  0.00           C  
ATOM   1592  O2    U    50      19.953  25.381  25.959  1.00  0.00           O  
ATOM   1593  C3'   U    50      19.392  21.206  28.758  1.00  0.00           C  
ATOM   1594  H3'   U    50      19.078  21.655  29.700  1.00  0.00           H  
ATOM   1595  C2'   U    50      20.004  22.270  27.797  1.00  0.00           C  
ATOM   1596  H2'   U    50      20.496  22.932  28.510  1.00  0.00           H  
ATOM   1597  O2'   U    50      20.948  21.773  26.797  1.00  0.00           O  
ATOM   1598 HO2'   U    50      20.783  20.872  26.509  1.00  0.00           H  
ATOM   1599  O3'   U    50      20.319  20.117  29.016  1.00  0.00           O  
ATOM   1600  P     A    51      21.315  20.233  30.226  1.00  0.00           P  
ATOM   1601  OP1   A    51      22.292  19.111  30.186  1.00  0.00           O  
ATOM   1602  OP2   A    51      20.451  20.352  31.384  1.00  0.00           O  
ATOM   1603  O5'   A    51      22.184  21.546  30.096  1.00  0.00           O  
ATOM   1604  C5'   A    51      23.143  21.638  29.141  1.00  0.00           C  
ATOM   1605  H5'   A    51      22.752  21.222  28.212  1.00  0.00           H  
ATOM   1606 H5''   A    51      24.063  21.099  29.371  1.00  0.00           H  
ATOM   1607  C4'   A    51      23.592  23.128  29.012  1.00  0.00           C  
ATOM   1608  H4'   A    51      24.177  23.212  28.096  1.00  0.00           H  
ATOM   1609  O4'   A    51      22.516  24.055  28.941  1.00  0.00           O  
ATOM   1610  C1'   A    51      22.635  24.991  30.051  1.00  0.00           C  
ATOM   1611  H1'   A    51      23.214  25.843  29.693  1.00  0.00           H  
ATOM   1612  N9    A    51      21.293  25.438  30.500  1.00  0.00           N  
ATOM   1613  C8    A    51      20.313  24.686  31.117  1.00  0.00           C  
ATOM   1614  H8    A    51      20.459  23.637  31.331  1.00  0.00           H  
ATOM   1615  N7    A    51      19.235  25.301  31.407  1.00  0.00           N  
ATOM   1616  C5    A    51      19.534  26.569  30.939  1.00  0.00           C  
ATOM   1617  C6    A    51      18.851  27.849  30.958  1.00  0.00           C  
ATOM   1618  N6    A    51      17.672  27.949  31.549  1.00  0.00           N  
ATOM   1619  H61   A    51      17.287  28.835  31.845  1.00  0.00           H  
ATOM   1620  H62   A    51      17.222  27.096  31.848  1.00  0.00           H  
ATOM   1621  N1    A    51      19.433  29.019  30.599  1.00  0.00           N  
ATOM   1622  C2    A    51      20.664  28.882  30.004  1.00  0.00           C  
ATOM   1623  H2    A    51      21.107  29.799  29.643  1.00  0.00           H  
ATOM   1624  N3    A    51      21.414  27.759  29.853  1.00  0.00           N  
ATOM   1625  C4    A    51      20.780  26.659  30.363  1.00  0.00           C  
ATOM   1626  C3'   A    51      24.480  23.549  30.248  1.00  0.00           C  
ATOM   1627  H3'   A    51      24.758  22.704  30.878  1.00  0.00           H  
ATOM   1628  C2'   A    51      23.489  24.328  31.118  1.00  0.00           C  
ATOM   1629  H2'   A    51      22.892  23.589  31.652  1.00  0.00           H  
ATOM   1630  O2'   A    51      24.211  25.208  32.050  1.00  0.00           O  
ATOM   1631 HO2'   A    51      24.474  25.973  31.533  1.00  0.00           H  
ATOM   1632  O3'   A    51      25.437  24.376  29.748  1.00  0.00           O  
ATOM   1633  P     C    52      26.794  23.885  29.315  1.00  0.00           P  
ATOM   1634  OP1   C    52      26.965  22.473  29.418  1.00  0.00           O  
ATOM   1635  OP2   C    52      27.783  24.763  30.022  1.00  0.00           O  
ATOM   1636  O5'   C    52      26.678  24.334  27.743  1.00  0.00           O  
ATOM   1637  C5'   C    52      27.525  23.815  26.775  1.00  0.00           C  
ATOM   1638  H5'   C    52      27.252  22.789  26.527  1.00  0.00           H  
ATOM   1639 H5''   C    52      28.535  23.685  27.163  1.00  0.00           H  
ATOM   1640  C4'   C    52      27.528  24.704  25.579  1.00  0.00           C  
ATOM   1641  H4'   C    52      28.293  24.367  24.878  1.00  0.00           H  
ATOM   1642  O4'   C    52      26.278  24.932  24.858  1.00  0.00           O  
ATOM   1643  C1'   C    52      26.302  26.289  24.447  1.00  0.00           C  
ATOM   1644  H1'   C    52      26.186  26.430  23.372  1.00  0.00           H  
ATOM   1645  N1    C    52      25.274  27.084  25.193  1.00  0.00           N  
ATOM   1646  C6    C    52      24.483  26.437  26.149  1.00  0.00           C  
ATOM   1647  H6    C    52      24.627  25.404  26.427  1.00  0.00           H  
ATOM   1648  C5    C    52      23.528  27.061  26.841  1.00  0.00           C  
ATOM   1649  H5    C    52      22.958  26.536  27.594  1.00  0.00           H  
ATOM   1650  C4    C    52      23.408  28.437  26.553  1.00  0.00           C  
ATOM   1651  N4    C    52      22.450  29.009  27.237  1.00  0.00           N  
ATOM   1652  H41   C    52      21.918  28.491  27.921  1.00  0.00           H  
ATOM   1653  H42   C    52      22.177  29.973  27.107  1.00  0.00           H  
ATOM   1654  N3    C    52      24.166  29.113  25.704  1.00  0.00           N  
ATOM   1655  C2    C    52      25.062  28.454  24.926  1.00  0.00           C  
ATOM   1656  O2    C    52      25.663  29.150  24.095  1.00  0.00           O  
ATOM   1657  C3'   C    52      28.079  26.077  26.047  1.00  0.00           C  
ATOM   1658  H3'   C    52      27.449  26.532  26.811  1.00  0.00           H  
ATOM   1659  C2'   C    52      27.685  26.835  24.748  1.00  0.00           C  
ATOM   1660  H2'   C    52      27.823  27.898  24.946  1.00  0.00           H  
ATOM   1661  O2'   C    52      28.507  26.607  23.619  1.00  0.00           O  
ATOM   1662 HO2'   C    52      29.359  26.316  23.952  1.00  0.00           H  
ATOM   1663  O3'   C    52      29.483  26.188  26.341  1.00  0.00           O  
ATOM   1664  P     U    53      30.128  27.063  27.435  1.00  0.00           P  
ATOM   1665  OP1   U    53      31.595  26.835  27.493  1.00  0.00           O  
ATOM   1666  OP2   U    53      29.320  26.846  28.679  1.00  0.00           O  
ATOM   1667  O5'   U    53      29.891  28.501  26.860  1.00  0.00           O  
ATOM   1668  C5'   U    53      30.377  28.985  25.614  1.00  0.00           C  
ATOM   1669  H5'   U    53      30.293  28.210  24.853  1.00  0.00           H  
ATOM   1670 H5''   U    53      31.458  29.126  25.633  1.00  0.00           H  
ATOM   1671  C4'   U    53      29.857  30.350  25.157  1.00  0.00           C  
ATOM   1672  H4'   U    53      30.304  30.564  24.186  1.00  0.00           H  
ATOM   1673  O4'   U    53      28.383  30.336  25.153  1.00  0.00           O  
ATOM   1674  C1'   U    53      27.855  31.671  25.292  1.00  0.00           C  
ATOM   1675  H1'   U    53      27.283  32.011  24.429  1.00  0.00           H  
ATOM   1676  N1    U    53      27.017  31.754  26.469  1.00  0.00           N  
ATOM   1677  C6    U    53      27.010  30.764  27.477  1.00  0.00           C  
ATOM   1678  H6    U    53      27.647  29.910  27.300  1.00  0.00           H  
ATOM   1679  C5    U    53      26.160  30.794  28.498  1.00  0.00           C  
ATOM   1680  H5    U    53      26.099  30.053  29.282  1.00  0.00           H  
ATOM   1681  C4    U    53      25.210  31.829  28.577  1.00  0.00           C  
ATOM   1682  O4    U    53      24.324  31.986  29.397  1.00  0.00           O  
ATOM   1683  N3    U    53      25.259  32.795  27.617  1.00  0.00           N  
ATOM   1684  H3    U    53      24.629  33.579  27.717  1.00  0.00           H  
ATOM   1685  C2    U    53      26.153  32.841  26.586  1.00  0.00           C  
ATOM   1686  O2    U    53      26.252  33.871  25.911  1.00  0.00           O  
ATOM   1687  C3'   U    53      30.192  31.481  26.158  1.00  0.00           C  
ATOM   1688  H3'   U    53      29.934  31.164  27.169  1.00  0.00           H  
ATOM   1689  C2'   U    53      29.145  32.490  25.540  1.00  0.00           C  
ATOM   1690  H2'   U    53      28.937  33.307  26.231  1.00  0.00           H  
ATOM   1691  O2'   U    53      29.525  33.092  24.286  1.00  0.00           O  
ATOM   1692 HO2'   U    53      29.462  32.467  23.560  1.00  0.00           H  
ATOM   1693  O3'   U    53      31.588  31.899  26.132  1.00  0.00           O  
ATOM   1694  P     G    54      32.345  32.678  27.317  1.00  0.00           P  
ATOM   1695  OP1   G    54      33.790  32.834  26.937  1.00  0.00           O  
ATOM   1696  OP2   G    54      31.765  32.160  28.617  1.00  0.00           O  
ATOM   1697  O5'   G    54      31.685  34.172  27.264  1.00  0.00           O  
ATOM   1698  C5'   G    54      31.998  35.072  26.153  1.00  0.00           C  
ATOM   1699  H5'   G    54      32.093  34.536  25.208  1.00  0.00           H  
ATOM   1700 H5''   G    54      33.035  35.388  26.270  1.00  0.00           H  
ATOM   1701  C4'   G    54      31.100  36.311  26.162  1.00  0.00           C  
ATOM   1702  H4'   G    54      31.329  36.941  25.302  1.00  0.00           H  
ATOM   1703  O4'   G    54      29.757  35.874  26.225  1.00  0.00           O  
ATOM   1704  C1'   G    54      28.925  36.881  26.734  1.00  0.00           C  
ATOM   1705  H1'   G    54      28.416  37.366  25.901  1.00  0.00           H  
ATOM   1706  N9    G    54      28.002  36.251  27.730  1.00  0.00           N  
ATOM   1707  C8    G    54      28.269  35.190  28.517  1.00  0.00           C  
ATOM   1708  H8    G    54      29.177  34.615  28.415  1.00  0.00           H  
ATOM   1709  N7    G    54      27.287  34.755  29.310  1.00  0.00           N  
ATOM   1710  C5    G    54      26.460  35.904  29.263  1.00  0.00           C  
ATOM   1711  C6    G    54      25.207  36.239  29.913  1.00  0.00           C  
ATOM   1712  O6    G    54      24.594  35.550  30.726  1.00  0.00           O  
ATOM   1713  N1    G    54      24.728  37.486  29.680  1.00  0.00           N  
ATOM   1714  H1    G    54      23.769  37.692  29.919  1.00  0.00           H  
ATOM   1715  C2    G    54      25.108  38.233  28.594  1.00  0.00           C  
ATOM   1716  N2    G    54      24.289  39.187  28.277  1.00  0.00           N  
ATOM   1717  H21   G    54      24.652  39.759  27.528  1.00  0.00           H  
ATOM   1718  H22   G    54      23.453  39.360  28.817  1.00  0.00           H  
ATOM   1719  N3    G    54      26.241  37.984  27.892  1.00  0.00           N  
ATOM   1720  C4    G    54      26.850  36.834  28.256  1.00  0.00           C  
ATOM   1721  C3'   G    54      31.267  37.216  27.368  1.00  0.00           C  
ATOM   1722  H3'   G    54      31.483  36.614  28.251  1.00  0.00           H  
ATOM   1723  C2'   G    54      29.890  37.863  27.425  1.00  0.00           C  
ATOM   1724  H2'   G    54      29.659  37.978  28.484  1.00  0.00           H  
ATOM   1725  O2'   G    54      29.970  39.067  26.723  1.00  0.00           O  
ATOM   1726 HO2'   G    54      30.654  39.617  27.112  1.00  0.00           H  
ATOM   1727  O3'   G    54      32.332  38.214  27.140  1.00  0.00           O  
ATOM   1728  P     A    55      33.162  38.913  28.343  1.00  0.00           P  
ATOM   1729  OP1   A    55      34.545  38.863  27.780  1.00  0.00           O  
ATOM   1730  OP2   A    55      32.930  38.268  29.597  1.00  0.00           O  
ATOM   1731  O5'   A    55      32.525  40.375  28.402  1.00  0.00           O  
ATOM   1732  C5'   A    55      33.017  41.535  27.728  1.00  0.00           C  
ATOM   1733  H5'   A    55      33.376  41.319  26.722  1.00  0.00           H  
ATOM   1734 H5''   A    55      33.915  41.856  28.255  1.00  0.00           H  
ATOM   1735  C4'   A    55      31.873  42.537  27.609  1.00  0.00           C  
ATOM   1736  H4'   A    55      32.197  43.323  26.926  1.00  0.00           H  
ATOM   1737  O4'   A    55      30.583  41.985  27.307  1.00  0.00           O  
ATOM   1738  C1'   A    55      29.503  42.743  27.941  1.00  0.00           C  
ATOM   1739  H1'   A    55      28.770  43.232  27.301  1.00  0.00           H  
ATOM   1740  N9    A    55      28.737  41.758  28.759  1.00  0.00           N  
ATOM   1741  C8    A    55      29.207  40.600  29.359  1.00  0.00           C  
ATOM   1742  H8    A    55      30.212  40.261  29.154  1.00  0.00           H  
ATOM   1743  N7    A    55      28.368  40.157  30.235  1.00  0.00           N  
ATOM   1744  C5    A    55      27.254  40.996  30.147  1.00  0.00           C  
ATOM   1745  C6    A    55      25.944  41.083  30.730  1.00  0.00           C  
ATOM   1746  N6    A    55      25.472  40.236  31.668  1.00  0.00           N  
ATOM   1747  H61   A    55      25.885  39.484  32.200  1.00  0.00           H  
ATOM   1748  H62   A    55      24.584  40.607  31.977  1.00  0.00           H  
ATOM   1749  N1    A    55      25.139  42.120  30.530  1.00  0.00           N  
ATOM   1750  C2    A    55      25.519  43.026  29.634  1.00  0.00           C  
ATOM   1751  H2    A    55      24.918  43.905  29.456  1.00  0.00           H  
ATOM   1752  N3    A    55      26.555  42.933  28.825  1.00  0.00           N  
ATOM   1753  C4    A    55      27.460  41.927  29.206  1.00  0.00           C  
ATOM   1754  C3'   A    55      31.559  43.172  28.909  1.00  0.00           C  
ATOM   1755  H3'   A    55      31.393  42.449  29.708  1.00  0.00           H  
ATOM   1756  C2'   A    55      30.217  43.822  28.766  1.00  0.00           C  
ATOM   1757  H2'   A    55      29.812  43.944  29.771  1.00  0.00           H  
ATOM   1758  O2'   A    55      30.226  45.036  27.962  1.00  0.00           O  
ATOM   1759 HO2'   A    55      29.364  45.430  28.114  1.00  0.00           H  
ATOM   1760  O3'   A    55      32.664  43.983  29.201  1.00  0.00           O  
ATOM   1761  P     U    56      33.212  44.030  30.719  1.00  0.00           P  
ATOM   1762  OP1   U    56      34.378  44.931  30.864  1.00  0.00           O  
ATOM   1763  OP2   U    56      33.412  42.642  31.123  1.00  0.00           O  
ATOM   1764  O5'   U    56      32.026  44.589  31.577  1.00  0.00           O  
ATOM   1765  C5'   U    56      31.437  45.852  31.281  1.00  0.00           C  
ATOM   1766  H5'   U    56      31.178  45.846  30.222  1.00  0.00           H  
ATOM   1767 H5''   U    56      32.077  46.716  31.464  1.00  0.00           H  
ATOM   1768  C4'   U    56      30.133  46.080  31.971  1.00  0.00           C  
ATOM   1769  H4'   U    56      29.798  47.072  31.667  1.00  0.00           H  
ATOM   1770  O4'   U    56      29.079  45.205  31.621  1.00  0.00           O  
ATOM   1771  C1'   U    56      28.222  45.043  32.736  1.00  0.00           C  
ATOM   1772  H1'   U    56      27.243  45.353  32.370  1.00  0.00           H  
ATOM   1773  N1    U    56      28.098  43.599  33.080  1.00  0.00           N  
ATOM   1774  C6    U    56      29.085  42.670  32.741  1.00  0.00           C  
ATOM   1775  H6    U    56      29.892  42.992  32.100  1.00  0.00           H  
ATOM   1776  C5    U    56      28.930  41.374  33.155  1.00  0.00           C  
ATOM   1777  H5    U    56      29.554  40.575  32.784  1.00  0.00           H  
ATOM   1778  C4    U    56      27.785  40.827  33.836  1.00  0.00           C  
ATOM   1779  O4    U    56      27.545  39.615  34.094  1.00  0.00           O  
ATOM   1780  N3    U    56      26.818  41.800  34.102  1.00  0.00           N  
ATOM   1781  H3    U    56      26.003  41.584  34.659  1.00  0.00           H  
ATOM   1782  C2    U    56      27.020  43.179  33.836  1.00  0.00           C  
ATOM   1783  O2    U    56      26.215  43.996  34.251  1.00  0.00           O  
ATOM   1784  C3'   U    56      30.235  46.035  33.556  1.00  0.00           C  
ATOM   1785  H3'   U    56      30.707  45.110  33.885  1.00  0.00           H  
ATOM   1786  C2'   U    56      28.725  45.947  33.829  1.00  0.00           C  
ATOM   1787  H2'   U    56      28.452  45.583  34.820  1.00  0.00           H  
ATOM   1788  O2'   U    56      28.040  47.143  33.593  1.00  0.00           O  
ATOM   1789 HO2'   U    56      27.288  47.211  34.186  1.00  0.00           H  
ATOM   1790  O3'   U    56      30.854  47.179  34.218  1.00  0.00           O  
ATOM   1791  P     G    57      31.360  47.032  35.698  1.00  0.00           P  
ATOM   1792  OP1   G    57      32.117  48.236  36.006  1.00  0.00           O  
ATOM   1793  OP2   G    57      31.962  45.690  35.779  1.00  0.00           O  
ATOM   1794  O5'   G    57      30.034  47.024  36.570  1.00  0.00           O  
ATOM   1795  C5'   G    57      29.324  48.239  36.919  1.00  0.00           C  
ATOM   1796  H5'   G    57      29.078  48.777  36.003  1.00  0.00           H  
ATOM   1797 H5''   G    57      29.884  48.909  37.571  1.00  0.00           H  
ATOM   1798  C4'   G    57      27.992  47.825  37.454  1.00  0.00           C  
ATOM   1799  H4'   G    57      27.406  48.722  37.655  1.00  0.00           H  
ATOM   1800  O4'   G    57      27.288  46.931  36.681  1.00  0.00           O  
ATOM   1801  C1'   G    57      26.718  45.894  37.563  1.00  0.00           C  
ATOM   1802  H1'   G    57      25.637  45.880  37.419  1.00  0.00           H  
ATOM   1803  N9    G    57      27.213  44.528  37.472  1.00  0.00           N  
ATOM   1804  C8    G    57      28.390  44.074  37.088  1.00  0.00           C  
ATOM   1805  H8    G    57      29.183  44.738  36.776  1.00  0.00           H  
ATOM   1806  N7    G    57      28.509  42.802  37.067  1.00  0.00           N  
ATOM   1807  C5    G    57      27.269  42.341  37.503  1.00  0.00           C  
ATOM   1808  C6    G    57      26.665  41.032  37.740  1.00  0.00           C  
ATOM   1809  O6    G    57      27.174  39.938  37.425  1.00  0.00           O  
ATOM   1810  N1    G    57      25.434  41.097  38.286  1.00  0.00           N  
ATOM   1811  H1    G    57      25.007  40.187  38.387  1.00  0.00           H  
ATOM   1812  C2    G    57      24.817  42.243  38.669  1.00  0.00           C  
ATOM   1813  N2    G    57      23.631  42.138  39.302  1.00  0.00           N  
ATOM   1814  H21   G    57      23.395  41.211  39.627  1.00  0.00           H  
ATOM   1815  H22   G    57      23.187  43.019  39.518  1.00  0.00           H  
ATOM   1816  N3    G    57      25.269  43.448  38.336  1.00  0.00           N  
ATOM   1817  C4    G    57      26.455  43.421  37.673  1.00  0.00           C  
ATOM   1818  C3'   G    57      28.261  47.246  38.836  1.00  0.00           C  
ATOM   1819  H3'   G    57      29.160  46.630  38.824  1.00  0.00           H  
ATOM   1820  C2'   G    57      26.996  46.347  39.023  1.00  0.00           C  
ATOM   1821  H2'   G    57      27.312  45.544  39.690  1.00  0.00           H  
ATOM   1822  O2'   G    57      25.884  47.072  39.477  1.00  0.00           O  
ATOM   1823 HO2'   G    57      26.040  48.017  39.409  1.00  0.00           H  
ATOM   1824  O3'   G    57      28.308  48.354  39.737  1.00  0.00           O  
ATOM   1825  P     U    58      29.172  48.258  41.117  1.00  0.00           P  
ATOM   1826  OP1   U    58      28.838  49.481  41.859  1.00  0.00           O  
ATOM   1827  OP2   U    58      30.591  47.976  40.842  1.00  0.00           O  
ATOM   1828  O5'   U    58      28.669  46.974  41.868  1.00  0.00           O  
ATOM   1829  C5'   U    58      27.355  46.998  42.478  1.00  0.00           C  
ATOM   1830  H5'   U    58      26.593  47.559  41.937  1.00  0.00           H  
ATOM   1831 H5''   U    58      27.506  47.512  43.428  1.00  0.00           H  
ATOM   1832  C4'   U    58      26.956  45.542  42.784  1.00  0.00           C  
ATOM   1833  H4'   U    58      25.906  45.516  43.076  1.00  0.00           H  
ATOM   1834  O4'   U    58      26.847  44.655  41.641  1.00  0.00           O  
ATOM   1835  C1'   U    58      27.317  43.356  41.988  1.00  0.00           C  
ATOM   1836  H1'   U    58      26.590  42.580  41.749  1.00  0.00           H  
ATOM   1837  N1    U    58      28.593  43.012  41.390  1.00  0.00           N  
ATOM   1838  C6    U    58      29.473  43.942  40.925  1.00  0.00           C  
ATOM   1839  H6    U    58      29.371  44.982  41.199  1.00  0.00           H  
ATOM   1840  C5    U    58      30.554  43.616  40.198  1.00  0.00           C  
ATOM   1841  H5    U    58      31.241  44.380  39.868  1.00  0.00           H  
ATOM   1842  C4    U    58      30.829  42.297  39.894  1.00  0.00           C  
ATOM   1843  O4    U    58      31.787  41.870  39.219  1.00  0.00           O  
ATOM   1844  N3    U    58      29.773  41.415  40.191  1.00  0.00           N  
ATOM   1845  H3    U    58      29.719  40.620  39.571  1.00  0.00           H  
ATOM   1846  C2    U    58      28.696  41.683  40.926  1.00  0.00           C  
ATOM   1847  O2    U    58      27.797  40.796  41.133  1.00  0.00           O  
ATOM   1848  C3'   U    58      27.826  44.777  43.866  1.00  0.00           C  
ATOM   1849  H3'   U    58      28.891  44.840  43.642  1.00  0.00           H  
ATOM   1850  C2'   U    58      27.487  43.307  43.490  1.00  0.00           C  
ATOM   1851  H2'   U    58      28.259  42.599  43.792  1.00  0.00           H  
ATOM   1852  O2'   U    58      26.290  42.838  44.064  1.00  0.00           O  
ATOM   1853 HO2'   U    58      26.543  42.364  44.860  1.00  0.00           H  
ATOM   1854  O3'   U    58      27.476  45.140  45.143  1.00  0.00           O  
ATOM   1855  P     C    59      28.528  44.886  46.362  1.00  0.00           P  
ATOM   1856  OP1   C    59      28.120  45.630  47.557  1.00  0.00           O  
ATOM   1857  OP2   C    59      29.915  44.885  45.895  1.00  0.00           O  
ATOM   1858  O5'   C    59      28.078  43.372  46.557  1.00  0.00           O  
ATOM   1859  C5'   C    59      26.862  43.020  47.207  1.00  0.00           C  
ATOM   1860  H5'   C    59      26.003  43.508  46.745  1.00  0.00           H  
ATOM   1861 H5''   C    59      27.008  43.173  48.276  1.00  0.00           H  
ATOM   1862  C4'   C    59      26.686  41.425  47.183  1.00  0.00           C  
ATOM   1863  H4'   C    59      25.758  41.294  47.738  1.00  0.00           H  
ATOM   1864  O4'   C    59      26.608  40.873  45.880  1.00  0.00           O  
ATOM   1865  C1'   C    59      26.891  39.466  45.882  1.00  0.00           C  
ATOM   1866  H1'   C    59      25.990  38.933  45.579  1.00  0.00           H  
ATOM   1867  N1    C    59      27.997  39.202  44.945  1.00  0.00           N  
ATOM   1868  C6    C    59      28.771  40.278  44.446  1.00  0.00           C  
ATOM   1869  H6    C    59      28.604  41.286  44.795  1.00  0.00           H  
ATOM   1870  C5    C    59      29.687  40.013  43.505  1.00  0.00           C  
ATOM   1871  H5    C    59      30.170  40.867  43.056  1.00  0.00           H  
ATOM   1872  C4    C    59      29.911  38.684  43.113  1.00  0.00           C  
ATOM   1873  N4    C    59      30.802  38.406  42.263  1.00  0.00           N  
ATOM   1874  H41   C    59      31.479  39.103  41.989  1.00  0.00           H  
ATOM   1875  H42   C    59      30.927  37.479  41.882  1.00  0.00           H  
ATOM   1876  N3    C    59      29.198  37.666  43.614  1.00  0.00           N  
ATOM   1877  C2    C    59      28.195  37.914  44.452  1.00  0.00           C  
ATOM   1878  O2    C    59      27.537  36.937  44.852  1.00  0.00           O  
ATOM   1879  C3'   C    59      27.782  40.581  47.890  1.00  0.00           C  
ATOM   1880  H3'   C    59      28.754  40.820  47.458  1.00  0.00           H  
ATOM   1881  C2'   C    59      27.321  39.210  47.383  1.00  0.00           C  
ATOM   1882  H2'   C    59      28.199  38.566  47.423  1.00  0.00           H  
ATOM   1883  O2'   C    59      26.155  38.748  47.984  1.00  0.00           O  
ATOM   1884 HO2'   C    59      26.355  38.517  48.894  1.00  0.00           H  
ATOM   1885  O3'   C    59      27.890  40.658  49.345  1.00  0.00           O  
ATOM   1886  P     G    60      29.343  40.448  50.023  1.00  0.00           P  
ATOM   1887  OP1   G    60      29.231  40.510  51.480  1.00  0.00           O  
ATOM   1888  OP2   G    60      30.248  41.401  49.343  1.00  0.00           O  
ATOM   1889  O5'   G    60      29.846  38.981  49.698  1.00  0.00           O  
ATOM   1890  C5'   G    60      29.181  37.865  50.289  1.00  0.00           C  
ATOM   1891  H5'   G    60      28.152  37.766  49.945  1.00  0.00           H  
ATOM   1892 H5''   G    60      29.148  37.950  51.375  1.00  0.00           H  
ATOM   1893  C4'   G    60      29.874  36.555  49.845  1.00  0.00           C  
ATOM   1894  H4'   G    60      29.349  35.805  50.437  1.00  0.00           H  
ATOM   1895  O4'   G    60      29.642  36.279  48.513  1.00  0.00           O  
ATOM   1896  C1'   G    60      30.757  35.538  47.943  1.00  0.00           C  
ATOM   1897  H1'   G    60      30.591  34.522  47.584  1.00  0.00           H  
ATOM   1898  N9    G    60      31.386  36.341  46.797  1.00  0.00           N  
ATOM   1899  C8    G    60      31.317  37.738  46.556  1.00  0.00           C  
ATOM   1900  H8    G    60      30.811  38.398  47.245  1.00  0.00           H  
ATOM   1901  N7    G    60      31.997  38.139  45.530  1.00  0.00           N  
ATOM   1902  C5    G    60      32.493  36.950  44.988  1.00  0.00           C  
ATOM   1903  C6    G    60      33.325  36.606  43.836  1.00  0.00           C  
ATOM   1904  O6    G    60      33.779  37.366  43.055  1.00  0.00           O  
ATOM   1905  N1    G    60      33.514  35.255  43.679  1.00  0.00           N  
ATOM   1906  H1    G    60      34.039  34.962  42.868  1.00  0.00           H  
ATOM   1907  C2    G    60      33.148  34.309  44.543  1.00  0.00           C  
ATOM   1908  N2    G    60      33.468  33.103  44.263  1.00  0.00           N  
ATOM   1909  H21   G    60      33.952  32.841  43.416  1.00  0.00           H  
ATOM   1910  H22   G    60      33.092  32.393  44.876  1.00  0.00           H  
ATOM   1911  N3    G    60      32.468  34.555  45.628  1.00  0.00           N  
ATOM   1912  C4    G    60      32.142  35.867  45.822  1.00  0.00           C  
ATOM   1913  C3'   G    60      31.319  36.343  50.191  1.00  0.00           C  
ATOM   1914  H3'   G    60      31.850  37.287  50.072  1.00  0.00           H  
ATOM   1915  C2'   G    60      31.828  35.414  49.016  1.00  0.00           C  
ATOM   1916  H2'   G    60      32.761  35.794  48.600  1.00  0.00           H  
ATOM   1917  O2'   G    60      31.988  34.109  49.473  1.00  0.00           O  
ATOM   1918 HO2'   G    60      32.286  34.036  50.383  1.00  0.00           H  
ATOM   1919  O3'   G    60      31.482  35.792  51.500  1.00  0.00           O  
ATOM   1920  P     U    61      32.942  35.911  52.253  1.00  0.00           P  
ATOM   1921  OP1   U    61      32.721  35.735  53.720  1.00  0.00           O  
ATOM   1922  OP2   U    61      33.631  37.164  51.754  1.00  0.00           O  
ATOM   1923  O5'   U    61      33.791  34.618  51.877  1.00  0.00           O  
ATOM   1924  C5'   U    61      33.372  33.379  52.488  1.00  0.00           C  
ATOM   1925  H5'   U    61      32.315  33.110  52.498  1.00  0.00           H  
ATOM   1926 H5''   U    61      33.582  33.428  53.557  1.00  0.00           H  
ATOM   1927  C4'   U    61      34.157  32.246  51.899  1.00  0.00           C  
ATOM   1928  H4'   U    61      33.816  31.293  52.304  1.00  0.00           H  
ATOM   1929  O4'   U    61      34.127  32.319  50.431  1.00  0.00           O  
ATOM   1930  C1'   U    61      35.431  32.360  49.885  1.00  0.00           C  
ATOM   1931  H1'   U    61      35.768  31.324  49.862  1.00  0.00           H  
ATOM   1932  N1    U    61      35.476  33.037  48.590  1.00  0.00           N  
ATOM   1933  C6    U    61      35.421  34.457  48.493  1.00  0.00           C  
ATOM   1934  H6    U    61      35.044  35.014  49.338  1.00  0.00           H  
ATOM   1935  C5    U    61      35.890  35.032  47.327  1.00  0.00           C  
ATOM   1936  H5    U    61      36.053  36.100  47.341  1.00  0.00           H  
ATOM   1937  C4    U    61      36.282  34.302  46.145  1.00  0.00           C  
ATOM   1938  O4    U    61      36.756  34.764  45.143  1.00  0.00           O  
ATOM   1939  N3    U    61      36.096  32.940  46.306  1.00  0.00           N  
ATOM   1940  H3    U    61      36.487  32.295  45.634  1.00  0.00           H  
ATOM   1941  C2    U    61      35.775  32.242  47.461  1.00  0.00           C  
ATOM   1942  O2    U    61      35.900  31.001  47.479  1.00  0.00           O  
ATOM   1943  C3'   U    61      35.661  32.393  52.284  1.00  0.00           C  
ATOM   1944  H3'   U    61      35.801  33.062  53.133  1.00  0.00           H  
ATOM   1945  C2'   U    61      36.246  32.975  51.008  1.00  0.00           C  
ATOM   1946  H2'   U    61      36.118  34.058  51.015  1.00  0.00           H  
ATOM   1947  O2'   U    61      37.587  32.668  50.932  1.00  0.00           O  
ATOM   1948 HO2'   U    61      37.566  31.794  51.329  1.00  0.00           H  
ATOM   1949  O3'   U    61      36.329  31.114  52.409  1.00  0.00           O  
ATOM   1950  P     A    62      36.288  30.260  53.669  1.00  0.00           P  
ATOM   1951  OP1   A    62      36.473  28.837  53.339  1.00  0.00           O  
ATOM   1952  OP2   A    62      35.052  30.638  54.413  1.00  0.00           O  
ATOM   1953  O5'   A    62      37.512  30.684  54.696  1.00  0.00           O  
ATOM   1954  C5'   A    62      38.683  29.868  54.806  1.00  0.00           C  
ATOM   1955  H5'   A    62      39.218  29.959  53.861  1.00  0.00           H  
ATOM   1956 H5''   A    62      38.434  28.840  55.068  1.00  0.00           H  
ATOM   1957  C4'   A    62      39.747  30.310  55.878  1.00  0.00           C  
ATOM   1958  H4'   A    62      40.201  29.388  56.241  1.00  0.00           H  
ATOM   1959  O4'   A    62      40.633  31.383  55.468  1.00  0.00           O  
ATOM   1960  C1'   A    62      40.430  32.502  56.344  1.00  0.00           C  
ATOM   1961  H1'   A    62      41.336  33.068  56.561  1.00  0.00           H  
ATOM   1962  N9    A    62      39.491  33.511  55.752  1.00  0.00           N  
ATOM   1963  C8    A    62      38.910  33.497  54.515  1.00  0.00           C  
ATOM   1964  H8    A    62      39.022  32.659  53.842  1.00  0.00           H  
ATOM   1965  N7    A    62      37.989  34.447  54.360  1.00  0.00           N  
ATOM   1966  C5    A    62      38.227  35.264  55.489  1.00  0.00           C  
ATOM   1967  C6    A    62      37.528  36.388  55.969  1.00  0.00           C  
ATOM   1968  N6    A    62      36.455  36.955  55.376  1.00  0.00           N  
ATOM   1969  H61   A    62      36.065  37.783  55.801  1.00  0.00           H  
ATOM   1970  H62   A    62      36.211  36.541  54.488  1.00  0.00           H  
ATOM   1971  N1    A    62      37.835  36.921  57.158  1.00  0.00           N  
ATOM   1972  C2    A    62      38.786  36.347  57.851  1.00  0.00           C  
ATOM   1973  H2    A    62      38.913  36.791  58.827  1.00  0.00           H  
ATOM   1974  N3    A    62      39.369  35.183  57.574  1.00  0.00           N  
ATOM   1975  C4    A    62      39.059  34.698  56.349  1.00  0.00           C  
ATOM   1976  C3'   A    62      39.067  30.668  57.265  1.00  0.00           C  
ATOM   1977  H3'   A    62      38.056  31.053  57.134  1.00  0.00           H  
ATOM   1978  C2'   A    62      39.906  31.860  57.655  1.00  0.00           C  
ATOM   1979  H2'   A    62      39.333  32.510  58.317  1.00  0.00           H  
ATOM   1980  O2'   A    62      41.091  31.404  58.285  1.00  0.00           O  
ATOM   1981 HO2'   A    62      40.903  31.223  59.209  1.00  0.00           H  
ATOM   1982  O3'   A    62      39.004  29.663  58.277  1.00  0.00           O  
ATOM   1983  P     U    63      38.303  29.754  59.745  1.00  0.00           P  
ATOM   1984  OP1   U    63      37.947  28.362  60.120  1.00  0.00           O  
ATOM   1985  OP2   U    63      37.242  30.799  59.680  1.00  0.00           O  
ATOM   1986  O5'   U    63      39.554  30.302  60.565  1.00  0.00           O  
ATOM   1987  C5'   U    63      40.601  29.485  60.945  1.00  0.00           C  
ATOM   1988  H5'   U    63      41.166  29.141  60.079  1.00  0.00           H  
ATOM   1989 H5''   U    63      40.299  28.718  61.658  1.00  0.00           H  
ATOM   1990  C4'   U    63      41.579  30.320  61.815  1.00  0.00           C  
ATOM   1991  H4'   U    63      42.413  29.636  61.968  1.00  0.00           H  
ATOM   1992  O4'   U    63      42.000  31.471  61.140  1.00  0.00           O  
ATOM   1993  C1'   U    63      42.342  32.514  62.042  1.00  0.00           C  
ATOM   1994  H1'   U    63      43.423  32.612  62.141  1.00  0.00           H  
ATOM   1995  N1    U    63      41.812  33.839  61.614  1.00  0.00           N  
ATOM   1996  C6    U    63      40.531  33.949  61.147  1.00  0.00           C  
ATOM   1997  H6    U    63      39.936  33.076  60.920  1.00  0.00           H  
ATOM   1998  C5    U    63      39.954  35.144  60.802  1.00  0.00           C  
ATOM   1999  H5    U    63      38.970  35.211  60.361  1.00  0.00           H  
ATOM   2000  C4    U    63      40.777  36.345  60.902  1.00  0.00           C  
ATOM   2001  O4    U    63      40.406  37.456  60.623  1.00  0.00           O  
ATOM   2002  N3    U    63      42.041  36.196  61.335  1.00  0.00           N  
ATOM   2003  H3    U    63      42.613  37.028  61.319  1.00  0.00           H  
ATOM   2004  C2    U    63      42.616  34.974  61.662  1.00  0.00           C  
ATOM   2005  O2    U    63      43.831  34.993  61.975  1.00  0.00           O  
ATOM   2006  C3'   U    63      40.979  30.844  63.179  1.00  0.00           C  
ATOM   2007  H3'   U    63      39.966  31.151  62.923  1.00  0.00           H  
ATOM   2008  C2'   U    63      41.819  32.135  63.424  1.00  0.00           C  
ATOM   2009  H2'   U    63      41.130  32.874  63.834  1.00  0.00           H  
ATOM   2010  O2'   U    63      42.956  32.015  64.275  1.00  0.00           O  
ATOM   2011 HO2'   U    63      42.705  31.328  64.895  1.00  0.00           H  
ATOM   2012  O3'   U    63      40.961  29.715  64.130  1.00  0.00           O  
ATOM   2013  P     A    64      40.605  30.015  65.676  1.00  0.00           P  
ATOM   2014  OP1   A    64      40.192  28.746  66.241  1.00  0.00           O  
ATOM   2015  OP2   A    64      39.671  31.152  65.701  1.00  0.00           O  
ATOM   2016  O5'   A    64      41.902  30.451  66.441  1.00  0.00           O  
ATOM   2017  C5'   A    64      42.802  29.596  67.024  1.00  0.00           C  
ATOM   2018  H5'   A    64      42.194  29.032  67.732  1.00  0.00           H  
ATOM   2019 H5''   A    64      43.610  30.178  67.466  1.00  0.00           H  
ATOM   2020  C4'   A    64      43.373  28.538  66.026  1.00  0.00           C  
ATOM   2021  H4'   A    64      42.695  27.689  65.931  1.00  0.00           H  
ATOM   2022  O4'   A    64      43.592  29.099  64.697  1.00  0.00           O  
ATOM   2023  C1'   A    64      44.942  28.819  64.303  1.00  0.00           C  
ATOM   2024  H1'   A    64      44.773  28.401  63.311  1.00  0.00           H  
ATOM   2025  N9    A    64      45.946  29.873  64.385  1.00  0.00           N  
ATOM   2026  C8    A    64      45.825  31.042  65.103  1.00  0.00           C  
ATOM   2027  H8    A    64      44.932  31.349  65.629  1.00  0.00           H  
ATOM   2028  N7    A    64      46.916  31.805  65.076  1.00  0.00           N  
ATOM   2029  C5    A    64      47.728  31.068  64.156  1.00  0.00           C  
ATOM   2030  C6    A    64      49.026  31.230  63.655  1.00  0.00           C  
ATOM   2031  N6    A    64      49.869  32.230  63.833  1.00  0.00           N  
ATOM   2032  H61   A    64      49.627  32.982  64.461  1.00  0.00           H  
ATOM   2033  H62   A    64      50.787  32.047  63.453  1.00  0.00           H  
ATOM   2034  N1    A    64      49.697  30.353  62.910  1.00  0.00           N  
ATOM   2035  C2    A    64      48.947  29.415  62.445  1.00  0.00           C  
ATOM   2036  H2    A    64      49.494  28.815  61.734  1.00  0.00           H  
ATOM   2037  N3    A    64      47.650  29.133  62.762  1.00  0.00           N  
ATOM   2038  C4    A    64      47.144  29.986  63.665  1.00  0.00           C  
ATOM   2039  C3'   A    64      44.712  27.933  66.479  1.00  0.00           C  
ATOM   2040  H3'   A    64      45.312  28.551  67.146  1.00  0.00           H  
ATOM   2041  C2'   A    64      45.392  27.633  65.145  1.00  0.00           C  
ATOM   2042  H2'   A    64      46.468  27.614  65.321  1.00  0.00           H  
ATOM   2043  O2'   A    64      44.948  26.425  64.526  1.00  0.00           O  
ATOM   2044 HO2'   A    64      45.502  25.740  64.905  1.00  0.00           H  
ATOM   2045  O3'   A    64      44.603  26.749  67.258  1.00  0.00           O  
ATOM   2046  P     C    65      44.490  26.630  68.860  1.00  0.00           P  
ATOM   2047  OP1   C    65      44.591  25.262  69.255  1.00  0.00           O  
ATOM   2048  OP2   C    65      43.328  27.435  69.289  1.00  0.00           O  
ATOM   2049  O5'   C    65      45.830  27.347  69.350  1.00  0.00           O  
ATOM   2050  C5'   C    65      47.155  26.750  69.278  1.00  0.00           C  
ATOM   2051  H5'   C    65      47.130  25.783  69.780  1.00  0.00           H  
ATOM   2052 H5''   C    65      47.788  27.461  69.808  1.00  0.00           H  
ATOM   2053  C4'   C    65      47.814  26.673  67.869  1.00  0.00           C  
ATOM   2054  H4'   C    65      47.249  25.960  67.268  1.00  0.00           H  
ATOM   2055  O4'   C    65      47.894  27.911  67.210  1.00  0.00           O  
ATOM   2056  C1'   C    65      49.109  27.892  66.382  1.00  0.00           C  
ATOM   2057  H1'   C    65      48.901  27.817  65.315  1.00  0.00           H  
ATOM   2058  N1    C    65      49.859  29.169  66.491  1.00  0.00           N  
ATOM   2059  C6    C    65      49.348  30.269  67.118  1.00  0.00           C  
ATOM   2060  H6    C    65      48.372  30.325  67.576  1.00  0.00           H  
ATOM   2061  C5    C    65      50.174  31.295  67.186  1.00  0.00           C  
ATOM   2062  H5    C    65      49.747  32.108  67.755  1.00  0.00           H  
ATOM   2063  C4    C    65      51.411  31.348  66.478  1.00  0.00           C  
ATOM   2064  N4    C    65      52.217  32.399  66.562  1.00  0.00           N  
ATOM   2065  H41   C    65      51.920  33.176  67.134  1.00  0.00           H  
ATOM   2066  H42   C    65      53.042  32.370  65.980  1.00  0.00           H  
ATOM   2067  N3    C    65      51.909  30.300  65.919  1.00  0.00           N  
ATOM   2068  C2    C    65      51.112  29.241  65.851  1.00  0.00           C  
ATOM   2069  O2    C    65      51.563  28.398  65.141  1.00  0.00           O  
ATOM   2070  C3'   C    65      49.241  26.287  68.162  1.00  0.00           C  
ATOM   2071  H3'   C    65      49.683  26.956  68.900  1.00  0.00           H  
ATOM   2072  C2'   C    65      49.827  26.587  66.796  1.00  0.00           C  
ATOM   2073  H2'   C    65      50.917  26.601  66.815  1.00  0.00           H  
ATOM   2074  O2'   C    65      49.336  25.548  65.868  1.00  0.00           O  
ATOM   2075 HO2'   C    65      49.470  24.700  66.297  1.00  0.00           H  
ATOM   2076  O3'   C    65      49.366  24.844  68.430  1.00  0.00           O  
ATOM   2077  P     A    66      50.741  24.226  69.032  1.00  0.00           P  
ATOM   2078  OP1   A    66      50.261  23.318  70.152  1.00  0.00           O  
ATOM   2079  OP2   A    66      51.697  25.287  69.219  1.00  0.00           O  
ATOM   2080  O5'   A    66      51.258  23.315  67.847  1.00  0.00           O  
ATOM   2081  C5'   A    66      50.592  22.149  67.401  1.00  0.00           C  
ATOM   2082  H5'   A    66      49.601  22.501  67.117  1.00  0.00           H  
ATOM   2083 H5''   A    66      50.624  21.379  68.172  1.00  0.00           H  
ATOM   2084  C4'   A    66      51.137  21.565  66.090  1.00  0.00           C  
ATOM   2085  H4'   A    66      50.555  20.687  65.808  1.00  0.00           H  
ATOM   2086  O4'   A    66      51.145  22.533  65.051  1.00  0.00           O  
ATOM   2087  C1'   A    66      52.342  22.340  64.309  1.00  0.00           C  
ATOM   2088  H1'   A    66      52.169  22.073  63.266  1.00  0.00           H  
ATOM   2089  N9    A    66      53.219  23.504  64.359  1.00  0.00           N  
ATOM   2090  C8    A    66      53.285  24.555  65.254  1.00  0.00           C  
ATOM   2091  H8    A    66      52.677  24.648  66.142  1.00  0.00           H  
ATOM   2092  N7    A    66      54.344  25.392  65.077  1.00  0.00           N  
ATOM   2093  C5    A    66      54.861  24.818  63.910  1.00  0.00           C  
ATOM   2094  C6    A    66      55.961  25.258  63.074  1.00  0.00           C  
ATOM   2095  N6    A    66      56.693  26.383  63.165  1.00  0.00           N  
ATOM   2096  H61   A    66      57.118  26.648  62.288  1.00  0.00           H  
ATOM   2097  H62   A    66      56.543  26.900  64.020  1.00  0.00           H  
ATOM   2098  N1    A    66      56.124  24.747  61.869  1.00  0.00           N  
ATOM   2099  C2    A    66      55.269  23.806  61.380  1.00  0.00           C  
ATOM   2100  H2    A    66      55.460  23.187  60.517  1.00  0.00           H  
ATOM   2101  N3    A    66      54.267  23.264  62.133  1.00  0.00           N  
ATOM   2102  C4    A    66      54.113  23.831  63.367  1.00  0.00           C  
ATOM   2103  C3'   A    66      52.556  21.200  66.321  1.00  0.00           C  
ATOM   2104  H3'   A    66      53.107  21.919  66.929  1.00  0.00           H  
ATOM   2105  C2'   A    66      53.084  21.248  64.943  1.00  0.00           C  
ATOM   2106  H2'   A    66      54.156  21.422  65.037  1.00  0.00           H  
ATOM   2107  O2'   A    66      52.802  20.010  64.258  1.00  0.00           O  
ATOM   2108 HO2'   A    66      52.669  19.336  64.929  1.00  0.00           H  
ATOM   2109  O3'   A    66      52.780  19.899  66.879  1.00  0.00           O  
ATOM   2110  P     G    67      53.829  19.662  68.085  1.00  0.00           P  
ATOM   2111  OP1   G    67      53.908  18.165  68.209  1.00  0.00           O  
ATOM   2112  OP2   G    67      53.439  20.430  69.225  1.00  0.00           O  
ATOM   2113  O5'   G    67      55.158  20.236  67.463  1.00  0.00           O  
ATOM   2114  C5'   G    67      56.095  19.348  66.775  1.00  0.00           C  
ATOM   2115  H5'   G    67      55.612  18.888  65.913  1.00  0.00           H  
ATOM   2116 H5''   G    67      56.578  18.651  67.460  1.00  0.00           H  
ATOM   2117  C4'   G    67      57.253  20.077  66.088  1.00  0.00           C  
ATOM   2118  H4'   G    67      57.834  19.406  65.456  1.00  0.00           H  
ATOM   2119  O4'   G    67      56.789  21.168  65.323  1.00  0.00           O  
ATOM   2120  C1'   G    67      57.665  22.291  65.483  1.00  0.00           C  
ATOM   2121  H1'   G    67      57.915  22.783  64.543  1.00  0.00           H  
ATOM   2122  N9    G    67      57.120  23.455  66.254  1.00  0.00           N  
ATOM   2123  C8    G    67      56.119  23.516  67.242  1.00  0.00           C  
ATOM   2124  H8    G    67      55.539  22.647  67.517  1.00  0.00           H  
ATOM   2125  N7    G    67      55.822  24.718  67.667  1.00  0.00           N  
ATOM   2126  C5    G    67      56.724  25.524  66.984  1.00  0.00           C  
ATOM   2127  C6    G    67      57.037  26.931  67.084  1.00  0.00           C  
ATOM   2128  O6    G    67      56.577  27.770  67.808  1.00  0.00           O  
ATOM   2129  N1    G    67      58.029  27.331  66.254  1.00  0.00           N  
ATOM   2130  H1    G    67      58.231  28.318  66.185  1.00  0.00           H  
ATOM   2131  C2    G    67      58.741  26.478  65.467  1.00  0.00           C  
ATOM   2132  N2    G    67      59.861  26.858  64.945  1.00  0.00           N  
ATOM   2133  H21   G    67      60.174  27.769  65.248  1.00  0.00           H  
ATOM   2134  H22   G    67      60.430  26.230  64.395  1.00  0.00           H  
ATOM   2135  N3    G    67      58.547  25.183  65.338  1.00  0.00           N  
ATOM   2136  C4    G    67      57.540  24.754  66.201  1.00  0.00           C  
ATOM   2137  C3'   G    67      58.250  20.675  67.041  1.00  0.00           C  
ATOM   2138  H3'   G    67      57.743  21.100  67.907  1.00  0.00           H  
ATOM   2139  C2'   G    67      58.908  21.717  66.194  1.00  0.00           C  
ATOM   2140  H2'   G    67      59.401  22.532  66.722  1.00  0.00           H  
ATOM   2141  O2'   G    67      59.721  21.177  65.222  1.00  0.00           O  
ATOM   2142 HO2'   G    67      60.432  20.751  65.706  1.00  0.00           H  
ATOM   2143  O3'   G    67      59.132  19.739  67.551  1.00  0.00           O  
ATOM   2144  P     G    68      59.907  19.894  68.891  1.00  0.00           P  
ATOM   2145  OP1   G    68      60.739  18.703  69.132  1.00  0.00           O  
ATOM   2146  OP2   G    68      59.025  20.342  70.017  1.00  0.00           O  
ATOM   2147  O5'   G    68      60.821  21.091  68.428  1.00  0.00           O  
ATOM   2148  C5'   G    68      62.081  20.933  67.854  1.00  0.00           C  
ATOM   2149  H5'   G    68      62.123  20.401  66.903  1.00  0.00           H  
ATOM   2150 H5''   G    68      62.652  20.397  68.612  1.00  0.00           H  
ATOM   2151  C4'   G    68      62.779  22.276  67.595  1.00  0.00           C  
ATOM   2152  H4'   G    68      63.627  22.113  66.931  1.00  0.00           H  
ATOM   2153  O4'   G    68      61.893  23.213  66.984  1.00  0.00           O  
ATOM   2154  C1'   G    68      62.213  24.542  67.414  1.00  0.00           C  
ATOM   2155  H1'   G    68      62.654  25.120  66.602  1.00  0.00           H  
ATOM   2156  N9    G    68      61.076  25.193  68.099  1.00  0.00           N  
ATOM   2157  C8    G    68      59.832  24.790  68.517  1.00  0.00           C  
ATOM   2158  H8    G    68      59.450  23.822  68.228  1.00  0.00           H  
ATOM   2159  N7    G    68      59.136  25.683  69.114  1.00  0.00           N  
ATOM   2160  C5    G    68      59.926  26.812  69.016  1.00  0.00           C  
ATOM   2161  C6    G    68      59.767  28.190  69.459  1.00  0.00           C  
ATOM   2162  O6    G    68      58.843  28.730  69.968  1.00  0.00           O  
ATOM   2163  N1    G    68      60.845  29.008  69.115  1.00  0.00           N  
ATOM   2164  H1    G    68      60.838  29.985  69.371  1.00  0.00           H  
ATOM   2165  C2    G    68      62.016  28.583  68.577  1.00  0.00           C  
ATOM   2166  N2    G    68      62.925  29.474  68.360  1.00  0.00           N  
ATOM   2167  H21   G    68      62.854  30.414  68.723  1.00  0.00           H  
ATOM   2168  H22   G    68      63.784  29.175  67.922  1.00  0.00           H  
ATOM   2169  N3    G    68      62.224  27.323  68.122  1.00  0.00           N  
ATOM   2170  C4    G    68      61.119  26.506  68.402  1.00  0.00           C  
ATOM   2171  C3'   G    68      63.230  22.949  68.921  1.00  0.00           C  
ATOM   2172  H3'   G    68      62.382  22.879  69.603  1.00  0.00           H  
ATOM   2173  C2'   G    68      63.290  24.442  68.521  1.00  0.00           C  
ATOM   2174  H2'   G    68      63.060  25.079  69.375  1.00  0.00           H  
ATOM   2175  O2'   G    68      64.512  24.792  67.865  1.00  0.00           O  
ATOM   2176 HO2'   G    68      64.973  25.482  68.348  1.00  0.00           H  
ATOM   2177  O3'   G    68      64.466  22.342  69.336  1.00  0.00           O  
ATOM   2178  P     G    69      64.885  22.238  70.840  1.00  0.00           P  
ATOM   2179  OP1   G    69      66.072  21.371  70.848  1.00  0.00           O  
ATOM   2180  OP2   G    69      63.696  21.837  71.588  1.00  0.00           O  
ATOM   2181  O5'   G    69      65.270  23.694  71.192  1.00  0.00           O  
ATOM   2182  C5'   G    69      66.422  24.304  70.683  1.00  0.00           C  
ATOM   2183  H5'   G    69      66.437  24.108  69.611  1.00  0.00           H  
ATOM   2184 H5''   G    69      67.320  23.915  71.163  1.00  0.00           H  
ATOM   2185  C4'   G    69      66.469  25.860  70.810  1.00  0.00           C  
ATOM   2186  H4'   G    69      67.331  26.259  70.276  1.00  0.00           H  
ATOM   2187  O4'   G    69      65.355  26.487  70.250  1.00  0.00           O  
ATOM   2188  C1'   G    69      65.186  27.758  70.921  1.00  0.00           C  
ATOM   2189  H1'   G    69      65.222  28.575  70.201  1.00  0.00           H  
ATOM   2190  N9    G    69      63.791  27.819  71.474  1.00  0.00           N  
ATOM   2191  C8    G    69      62.812  26.867  71.485  1.00  0.00           C  
ATOM   2192  H8    G    69      62.918  25.817  71.254  1.00  0.00           H  
ATOM   2193  N7    G    69      61.639  27.306  71.886  1.00  0.00           N  
ATOM   2194  C5    G    69      61.849  28.678  72.098  1.00  0.00           C  
ATOM   2195  C6    G    69      61.055  29.783  72.512  1.00  0.00           C  
ATOM   2196  O6    G    69      59.869  29.854  72.763  1.00  0.00           O  
ATOM   2197  N1    G    69      61.743  30.987  72.668  1.00  0.00           N  
ATOM   2198  H1    G    69      61.183  31.773  72.965  1.00  0.00           H  
ATOM   2199  C2    G    69      63.052  31.128  72.388  1.00  0.00           C  
ATOM   2200  N2    G    69      63.581  32.306  72.449  1.00  0.00           N  
ATOM   2201  H21   G    69      62.977  33.100  72.609  1.00  0.00           H  
ATOM   2202  H22   G    69      64.584  32.314  72.561  1.00  0.00           H  
ATOM   2203  N3    G    69      63.820  30.166  71.991  1.00  0.00           N  
ATOM   2204  C4    G    69      63.171  28.992  71.908  1.00  0.00           C  
ATOM   2205  C3'   G    69      66.486  26.393  72.229  1.00  0.00           C  
ATOM   2206  H3'   G    69      65.555  25.987  72.625  1.00  0.00           H  
ATOM   2207  C2'   G    69      66.240  27.833  71.973  1.00  0.00           C  
ATOM   2208  H2'   G    69      65.858  28.315  72.873  1.00  0.00           H  
ATOM   2209  O2'   G    69      67.382  28.565  71.605  1.00  0.00           O  
ATOM   2210 HO2'   G    69      68.049  28.309  72.247  1.00  0.00           H  
ATOM   2211  O3'   G    69      67.669  26.159  72.961  1.00  0.00           O  
ATOM   2212  P     C    70      67.668  26.097  74.491  1.00  0.00           P  
ATOM   2213  OP1   C    70      69.023  25.521  74.932  1.00  0.00           O  
ATOM   2214  OP2   C    70      66.372  25.541  75.029  1.00  0.00           O  
ATOM   2215  O5'   C    70      67.673  27.671  74.839  1.00  0.00           O  
ATOM   2216  C5'   C    70      68.815  28.481  74.813  1.00  0.00           C  
ATOM   2217  H5'   C    70      69.268  28.383  73.826  1.00  0.00           H  
ATOM   2218 H5''   C    70      69.556  28.223  75.570  1.00  0.00           H  
ATOM   2219  C4'   C    70      68.408  29.983  74.981  1.00  0.00           C  
ATOM   2220  H4'   C    70      69.237  30.518  74.517  1.00  0.00           H  
ATOM   2221  O4'   C    70      67.230  30.223  74.270  1.00  0.00           O  
ATOM   2222  C1'   C    70      66.555  31.304  74.889  1.00  0.00           C  
ATOM   2223  H1'   C    70      66.445  32.141  74.200  1.00  0.00           H  
ATOM   2224  N1    C    70      65.220  30.844  75.318  1.00  0.00           N  
ATOM   2225  C6    C    70      64.784  29.570  75.203  1.00  0.00           C  
ATOM   2226  H6    C    70      65.410  28.725  74.958  1.00  0.00           H  
ATOM   2227  C5    C    70      63.483  29.216  75.397  1.00  0.00           C  
ATOM   2228  H5    C    70      63.171  28.184  75.333  1.00  0.00           H  
ATOM   2229  C4    C    70      62.593  30.219  75.708  1.00  0.00           C  
ATOM   2230  N4    C    70      61.336  30.096  75.762  1.00  0.00           N  
ATOM   2231  H41   C    70      60.893  29.189  75.721  1.00  0.00           H  
ATOM   2232  H42   C    70      60.816  30.829  76.222  1.00  0.00           H  
ATOM   2233  N3    C    70      63.048  31.467  76.004  1.00  0.00           N  
ATOM   2234  C2    C    70      64.316  31.816  75.734  1.00  0.00           C  
ATOM   2235  O2    C    70      64.592  32.991  75.935  1.00  0.00           O  
ATOM   2236  C3'   C    70      68.178  30.467  76.367  1.00  0.00           C  
ATOM   2237  H3'   C    70      67.498  29.761  76.843  1.00  0.00           H  
ATOM   2238  C2'   C    70      67.416  31.724  76.148  1.00  0.00           C  
ATOM   2239  H2'   C    70      66.819  31.953  77.030  1.00  0.00           H  
ATOM   2240  O2'   C    70      68.268  32.796  75.673  1.00  0.00           O  
ATOM   2241 HO2'   C    70      69.151  32.680  76.030  1.00  0.00           H  
ATOM   2242  O3'   C    70      69.390  30.758  77.087  1.00  0.00           O  
ATOM   2243  P     U    71      69.376  30.505  78.659  1.00  0.00           P  
ATOM   2244  OP1   U    71      70.740  30.826  79.104  1.00  0.00           O  
ATOM   2245  OP2   U    71      68.812  29.147  78.948  1.00  0.00           O  
ATOM   2246  O5'   U    71      68.361  31.624  79.094  1.00  0.00           O  
ATOM   2247  C5'   U    71      68.639  33.010  79.296  1.00  0.00           C  
ATOM   2248  H5'   U    71      68.385  33.515  78.364  1.00  0.00           H  
ATOM   2249 H5''   U    71      69.635  33.208  79.694  1.00  0.00           H  
ATOM   2250  C4'   U    71      67.638  33.738  80.182  1.00  0.00           C  
ATOM   2251  H4'   U    71      68.002  34.750  80.357  1.00  0.00           H  
ATOM   2252  O4'   U    71      66.398  33.983  79.518  1.00  0.00           O  
ATOM   2253  C1'   U    71      65.318  33.966  80.421  1.00  0.00           C  
ATOM   2254  H1'   U    71      64.706  34.868  80.411  1.00  0.00           H  
ATOM   2255  N1    U    71      64.381  32.904  79.935  1.00  0.00           N  
ATOM   2256  C6    U    71      64.932  31.648  79.453  1.00  0.00           C  
ATOM   2257  H6    U    71      66.001  31.506  79.392  1.00  0.00           H  
ATOM   2258  C5    U    71      64.064  30.694  79.172  1.00  0.00           C  
ATOM   2259  H5    U    71      64.393  29.703  78.896  1.00  0.00           H  
ATOM   2260  C4    U    71      62.666  30.783  79.318  1.00  0.00           C  
ATOM   2261  O4    U    71      61.858  29.882  79.270  1.00  0.00           O  
ATOM   2262  N3    U    71      62.238  32.024  79.748  1.00  0.00           N  
ATOM   2263  H3    U    71      61.358  32.075  80.242  1.00  0.00           H  
ATOM   2264  C2    U    71      63.043  33.080  80.086  1.00  0.00           C  
ATOM   2265  O2    U    71      62.505  34.144  80.394  1.00  0.00           O  
ATOM   2266  C3'   U    71      67.309  32.929  81.431  1.00  0.00           C  
ATOM   2267  H3'   U    71      67.286  31.852  81.263  1.00  0.00           H  
ATOM   2268  C2'   U    71      65.947  33.601  81.756  1.00  0.00           C  
ATOM   2269  H2'   U    71      65.214  33.072  82.365  1.00  0.00           H  
ATOM   2270  O2'   U    71      66.230  34.845  82.349  1.00  0.00           O  
ATOM   2271 HO2'   U    71      67.140  34.787  82.649  1.00  0.00           H  
ATOM   2272  O3'   U    71      68.092  33.073  82.621  1.00  0.00           O  
ATOM   2273  P     U    72      68.131  31.940  83.758  1.00  0.00           P  
ATOM   2274  OP1   U    72      68.976  32.550  84.764  1.00  0.00           O  
ATOM   2275  OP2   U    72      68.587  30.692  83.147  1.00  0.00           O  
ATOM   2276  O5'   U    72      66.692  31.595  84.291  1.00  0.00           O  
ATOM   2277  C5'   U    72      65.948  32.594  85.030  1.00  0.00           C  
ATOM   2278  H5'   U    72      65.916  33.563  84.532  1.00  0.00           H  
ATOM   2279 H5''   U    72      66.319  32.765  86.040  1.00  0.00           H  
ATOM   2280  C4'   U    72      64.473  32.230  85.307  1.00  0.00           C  
ATOM   2281  H4'   U    72      64.025  33.026  85.902  1.00  0.00           H  
ATOM   2282  O4'   U    72      63.771  32.075  84.060  1.00  0.00           O  
ATOM   2283  C1'   U    72      62.748  31.075  84.229  1.00  0.00           C  
ATOM   2284  H1'   U    72      61.731  31.448  84.109  1.00  0.00           H  
ATOM   2285  N1    U    72      62.802  29.919  83.276  1.00  0.00           N  
ATOM   2286  C6    U    72      63.986  29.403  82.752  1.00  0.00           C  
ATOM   2287  H6    U    72      64.902  29.957  82.893  1.00  0.00           H  
ATOM   2288  C5    U    72      63.941  28.403  81.804  1.00  0.00           C  
ATOM   2289  H5    U    72      64.906  28.108  81.419  1.00  0.00           H  
ATOM   2290  C4    U    72      62.700  27.729  81.505  1.00  0.00           C  
ATOM   2291  O4    U    72      62.560  26.697  80.882  1.00  0.00           O  
ATOM   2292  N3    U    72      61.507  28.368  82.031  1.00  0.00           N  
ATOM   2293  H3    U    72      60.581  28.132  81.705  1.00  0.00           H  
ATOM   2294  C2    U    72      61.548  29.423  82.875  1.00  0.00           C  
ATOM   2295  O2    U    72      60.464  29.824  83.321  1.00  0.00           O  
ATOM   2296  C3'   U    72      64.162  30.947  86.136  1.00  0.00           C  
ATOM   2297  H3'   U    72      64.904  30.172  85.944  1.00  0.00           H  
ATOM   2298  C2'   U    72      62.823  30.487  85.652  1.00  0.00           C  
ATOM   2299  H2'   U    72      62.686  29.410  85.747  1.00  0.00           H  
ATOM   2300  O2'   U    72      61.819  31.106  86.378  1.00  0.00           O  
ATOM   2301 HO2'   U    72      61.890  30.966  87.325  1.00  0.00           H  
ATOM   2302  O3'   U    72      64.299  31.431  87.489  1.00  0.00           O  
ATOM   2303  P     U    73      64.088  30.543  88.722  1.00  0.00           P  
ATOM   2304  OP1   U    73      64.712  31.238  89.831  1.00  0.00           O  
ATOM   2305  OP2   U    73      64.719  29.245  88.462  1.00  0.00           O  
ATOM   2306  O5'   U    73      62.607  30.245  89.125  1.00  0.00           O  
ATOM   2307  C5'   U    73      61.837  31.287  89.779  1.00  0.00           C  
ATOM   2308  H5'   U    73      61.718  32.201  89.196  1.00  0.00           H  
ATOM   2309 H5''   U    73      62.215  31.554  90.766  1.00  0.00           H  
ATOM   2310  C4'   U    73      60.396  30.853  89.977  1.00  0.00           C  
ATOM   2311  H4'   U    73      59.833  31.697  90.377  1.00  0.00           H  
ATOM   2312  O4'   U    73      59.919  30.440  88.732  1.00  0.00           O  
ATOM   2313  C1'   U    73      59.290  29.167  88.897  1.00  0.00           C  
ATOM   2314  H1'   U    73      58.280  29.185  89.306  1.00  0.00           H  
ATOM   2315  N1    U    73      59.288  28.400  87.649  1.00  0.00           N  
ATOM   2316  C6    U    73      60.444  28.220  86.950  1.00  0.00           C  
ATOM   2317  H6    U    73      61.312  28.592  87.475  1.00  0.00           H  
ATOM   2318  C5    U    73      60.438  27.606  85.739  1.00  0.00           C  
ATOM   2319  H5    U    73      61.348  27.469  85.173  1.00  0.00           H  
ATOM   2320  C4    U    73      59.209  27.213  85.049  1.00  0.00           C  
ATOM   2321  O4    U    73      59.109  26.862  83.841  1.00  0.00           O  
ATOM   2322  N3    U    73      58.115  27.446  85.859  1.00  0.00           N  
ATOM   2323  H3    U    73      57.271  27.027  85.494  1.00  0.00           H  
ATOM   2324  C2    U    73      58.080  27.845  87.138  1.00  0.00           C  
ATOM   2325  O2    U    73      57.060  27.692  87.789  1.00  0.00           O  
ATOM   2326  C3'   U    73      60.272  29.681  90.976  1.00  0.00           C  
ATOM   2327  H3'   U    73      61.136  29.475  91.607  1.00  0.00           H  
ATOM   2328  C2'   U    73      60.042  28.482  90.080  1.00  0.00           C  
ATOM   2329  H2'   U    73      61.022  28.106  89.783  1.00  0.00           H  
ATOM   2330  O2'   U    73      59.338  27.444  90.722  1.00  0.00           O  
ATOM   2331 HO2'   U    73      59.467  27.557  91.666  1.00  0.00           H  
ATOM   2332  O3'   U    73      59.109  29.875  91.783  1.00  0.00           O  
ATOM   2333  P     U    74      59.164  30.617  93.139  1.00  0.00           P  
ATOM   2334  OP1   U    74      60.559  30.618  93.661  1.00  0.00           O  
ATOM   2335  OP2   U    74      58.113  29.981  93.894  1.00  0.00           O  
ATOM   2336  O5'   U    74      58.725  32.032  92.722  1.00  0.00           O  
ATOM   2337  C5'   U    74      57.366  32.320  92.417  1.00  0.00           C  
ATOM   2338  H5'   U    74      56.743  32.283  93.311  1.00  0.00           H  
ATOM   2339 H5''   U    74      56.959  31.675  91.638  1.00  0.00           H  
ATOM   2340  C4'   U    74      57.279  33.826  91.921  1.00  0.00           C  
ATOM   2341  H4'   U    74      56.226  34.079  91.796  1.00  0.00           H  
ATOM   2342  O4'   U    74      57.915  34.666  92.875  1.00  0.00           O  
ATOM   2343  C1'   U    74      58.866  35.475  92.187  1.00  0.00           C  
ATOM   2344  H1'   U    74      58.422  36.401  91.822  1.00  0.00           H  
ATOM   2345  N1    U    74      60.094  35.826  93.042  1.00  0.00           N  
ATOM   2346  C6    U    74      60.808  34.893  93.684  1.00  0.00           C  
ATOM   2347  H6    U    74      60.522  33.852  93.720  1.00  0.00           H  
ATOM   2348  C5    U    74      61.861  35.276  94.440  1.00  0.00           C  
ATOM   2349  H5    U    74      62.357  34.565  95.085  1.00  0.00           H  
ATOM   2350  C4    U    74      62.301  36.684  94.525  1.00  0.00           C  
ATOM   2351  O4    U    74      63.129  37.174  95.253  1.00  0.00           O  
ATOM   2352  N3    U    74      61.488  37.540  93.834  1.00  0.00           N  
ATOM   2353  H3    U    74      61.864  38.441  93.573  1.00  0.00           H  
ATOM   2354  C2    U    74      60.386  37.243  93.102  1.00  0.00           C  
ATOM   2355  O2    U    74      59.775  38.145  92.611  1.00  0.00           O  
ATOM   2356  C3'   U    74      57.888  33.986  90.527  1.00  0.00           C  
ATOM   2357  H3'   U    74      58.106  33.023  90.066  1.00  0.00           H  
ATOM   2358  C2'   U    74      59.215  34.598  90.928  1.00  0.00           C  
ATOM   2359  H2'   U    74      59.919  33.814  91.210  1.00  0.00           H  
ATOM   2360  O2'   U    74      59.841  35.436  89.970  1.00  0.00           O  
ATOM   2361 HO2'   U    74      60.129  34.982  89.175  1.00  0.00           H  
ATOM   2362  O3'   U    74      57.177  34.973  89.736  1.00  0.00           O  
ATOM   2363  P    G3    75      55.984  34.390  88.893  1.00  0.00           P  
ATOM   2364  OP1  G3    75      55.201  35.535  88.469  1.00  0.00           O  
ATOM   2365  OP2  G3    75      55.261  33.380  89.692  1.00  0.00           O  
ATOM   2366  O5'  G3    75      56.520  33.610  87.622  1.00  0.00           O  
ATOM   2367  C5'  G3    75      55.732  33.017  86.600  1.00  0.00           C  
ATOM   2368  H5'  G3    75      55.161  33.860  86.211  1.00  0.00           H  
ATOM   2369 H5''  G3    75      54.925  32.365  86.936  1.00  0.00           H  
ATOM   2370  C4'  G3    75      56.487  32.274  85.548  1.00  0.00           C  
ATOM   2371  H4'  G3    75      55.746  31.810  84.897  1.00  0.00           H  
ATOM   2372  O4'  G3    75      57.448  33.015  84.886  1.00  0.00           O  
ATOM   2373  C1'  G3    75      58.751  32.399  84.958  1.00  0.00           C  
ATOM   2374  H1'  G3    75      59.274  32.315  84.005  1.00  0.00           H  
ATOM   2375  N9   G3    75      59.576  33.208  85.904  1.00  0.00           N  
ATOM   2376  C8   G3    75      59.424  33.378  87.238  1.00  0.00           C  
ATOM   2377  H8   G3    75      58.567  33.099  87.834  1.00  0.00           H  
ATOM   2378  N7   G3    75      60.377  34.012  87.784  1.00  0.00           N  
ATOM   2379  C5   G3    75      61.226  34.420  86.745  1.00  0.00           C  
ATOM   2380  C6   G3    75      62.485  35.159  86.725  1.00  0.00           C  
ATOM   2381  O6   G3    75      63.031  35.664  87.709  1.00  0.00           O  
ATOM   2382  N1   G3    75      62.965  35.342  85.403  1.00  0.00           N  
ATOM   2383  H1   G3    75      63.840  35.837  85.309  1.00  0.00           H  
ATOM   2384  C2   G3    75      62.326  34.825  84.341  1.00  0.00           C  
ATOM   2385  N2   G3    75      62.942  34.989  83.222  1.00  0.00           N  
ATOM   2386  H21  G3    75      62.535  34.534  82.417  1.00  0.00           H  
ATOM   2387  H22  G3    75      63.517  35.814  83.126  1.00  0.00           H  
ATOM   2388  N3   G3    75      61.124  34.237  84.366  1.00  0.00           N  
ATOM   2389  C4   G3    75      60.660  33.970  85.577  1.00  0.00           C  
ATOM   2390  C3'  G3    75      57.161  31.077  86.201  1.00  0.00           C  
ATOM   2391  H3'  G3    75      57.358  31.331  87.242  1.00  0.00           H  
ATOM   2392  C2'  G3    75      58.440  30.951  85.388  1.00  0.00           C  
ATOM   2393  H2'  G3    75      59.308  30.579  85.932  1.00  0.00           H  
ATOM   2394  O2'  G3    75      58.160  30.149  84.228  1.00  0.00           O  
ATOM   2395 HO2'  G3    75      59.041  30.014  83.872  1.00  0.00           H  
ATOM   2396  O3'  G3    75      56.342  29.892  86.099  1.00  0.00           O  
ATOM   2397 HO3'  G3    75      56.415  29.572  85.197  1.00  0.00           H  
TER    2398       G3    75 
END
