# Supplementary material for: Modeling the structure of the frameshift-stimulatory pseudoknot in SARS-CoV-2 reveals multiple possible conformers
Source: PLoS Comput Biol. 2021 Jan 19;17(1):e1008603. doi: 10.1371/journal.pcbi.1008603 (PMC7845960; doi:10.1371/journal.pcbi.1008603)
Supplement: S1 Data — Files in.pdb format for each of the model structures presented in the manuscript are included in an archived.zip folder. The files corresponding to the structures shown in Figs 3B, 3E, 3H, 4B, 4E, 4H, 5B, 6A–6F, and 7A–7G are named FigNX_1.pdb, where N is the figure number and X is the letter for the figure panel. These structures represent the most populated of the clusters found in the corresponding MD simulations. The structures of the second- and third-most populated clusters from each of the simulations are in the files named FigNX_2.pdb and FigNX_3.pdb, respectively. (ZIP) [file pcbi.1008603.s006.zip › Fig6F_2.pdb]

ATOM      1 HO5'  U5     1      35.479  45.838  43.243  1.00  0.00           H  
ATOM      2  O5'  U5     1      34.612  45.430  43.311  1.00  0.00           O  
ATOM      3  C5'  U5     1      34.174  45.471  44.657  1.00  0.00           C  
ATOM      4  H5'  U5     1      33.132  45.790  44.674  1.00  0.00           H  
ATOM      5 H5''  U5     1      34.911  46.142  45.099  1.00  0.00           H  
ATOM      6  C4'  U5     1      34.205  44.061  45.216  1.00  0.00           C  
ATOM      7  H4'  U5     1      33.853  44.048  46.248  1.00  0.00           H  
ATOM      8  O4'  U5     1      33.332  43.254  44.411  1.00  0.00           O  
ATOM      9  C1'  U5     1      33.606  41.937  44.504  1.00  0.00           C  
ATOM     10  H1'  U5     1      32.822  41.462  45.092  1.00  0.00           H  
ATOM     11  N1   U5     1      33.397  41.224  43.176  1.00  0.00           N  
ATOM     12  C6   U5     1      33.049  41.864  42.031  1.00  0.00           C  
ATOM     13  H6   U5     1      33.020  42.944  42.021  1.00  0.00           H  
ATOM     14  C5   U5     1      32.947  41.171  40.865  1.00  0.00           C  
ATOM     15  H5   U5     1      32.883  41.620  39.885  1.00  0.00           H  
ATOM     16  C4   U5     1      32.901  39.727  40.803  1.00  0.00           C  
ATOM     17  O4   U5     1      32.821  39.119  39.714  1.00  0.00           O  
ATOM     18  N3   U5     1      33.138  39.115  42.032  1.00  0.00           N  
ATOM     19  H3   U5     1      32.741  38.208  42.231  1.00  0.00           H  
ATOM     20  C2   U5     1      33.453  39.836  43.177  1.00  0.00           C  
ATOM     21  O2   U5     1      33.860  39.300  44.175  1.00  0.00           O  
ATOM     22  C3'  U5     1      35.519  43.291  45.074  1.00  0.00           C  
ATOM     23  H3'  U5     1      35.914  43.409  44.065  1.00  0.00           H  
ATOM     24  C2'  U5     1      35.046  41.821  45.077  1.00  0.00           C  
ATOM     25  H2'  U5     1      35.647  41.242  44.375  1.00  0.00           H  
ATOM     26  O2'  U5     1      34.947  41.214  46.291  1.00  0.00           O  
ATOM     27 HO2'  U5     1      35.657  41.459  46.890  1.00  0.00           H  
ATOM     28  O3'  U5     1      36.340  43.593  46.178  1.00  0.00           O  
ATOM     29  P     U     2      37.840  43.974  45.848  1.00  0.00           P  
ATOM     30  OP1   U     2      38.471  44.012  47.139  1.00  0.00           O  
ATOM     31  OP2   U     2      37.775  45.222  44.991  1.00  0.00           O  
ATOM     32  O5'   U     2      38.272  42.753  45.019  1.00  0.00           O  
ATOM     33  C5'   U     2      38.392  41.452  45.547  1.00  0.00           C  
ATOM     34  H5'   U     2      37.470  41.174  46.058  1.00  0.00           H  
ATOM     35 H5''   U     2      39.098  41.462  46.378  1.00  0.00           H  
ATOM     36  C4'   U     2      38.803  40.563  44.406  1.00  0.00           C  
ATOM     37  H4'   U     2      38.932  39.585  44.871  1.00  0.00           H  
ATOM     38  O4'   U     2      37.696  40.464  43.533  1.00  0.00           O  
ATOM     39  C1'   U     2      38.141  40.252  42.194  1.00  0.00           C  
ATOM     40  H1'   U     2      37.790  39.261  41.906  1.00  0.00           H  
ATOM     41  N1    U     2      37.631  41.440  41.397  1.00  0.00           N  
ATOM     42  C6    U     2      37.768  42.748  41.775  1.00  0.00           C  
ATOM     43  H6    U     2      38.411  43.021  42.599  1.00  0.00           H  
ATOM     44  C5    U     2      37.191  43.721  40.977  1.00  0.00           C  
ATOM     45  H5    U     2      37.242  44.727  41.366  1.00  0.00           H  
ATOM     46  C4    U     2      36.450  43.427  39.819  1.00  0.00           C  
ATOM     47  O4    U     2      35.893  44.163  39.007  1.00  0.00           O  
ATOM     48  N3    U     2      36.364  42.124  39.560  1.00  0.00           N  
ATOM     49  H3    U     2      35.640  41.877  38.901  1.00  0.00           H  
ATOM     50  C2    U     2      36.840  41.071  40.279  1.00  0.00           C  
ATOM     51  O2    U     2      36.603  39.934  39.870  1.00  0.00           O  
ATOM     52  C3'   U     2      40.086  40.955  43.624  1.00  0.00           C  
ATOM     53  H3'   U     2      40.168  42.039  43.547  1.00  0.00           H  
ATOM     54  C2'   U     2      39.725  40.382  42.245  1.00  0.00           C  
ATOM     55  H2'   U     2      40.197  40.975  41.461  1.00  0.00           H  
ATOM     56  O2'   U     2      40.134  39.013  42.089  1.00  0.00           O  
ATOM     57 HO2'   U     2      40.717  38.840  42.831  1.00  0.00           H  
ATOM     58  O3'   U     2      41.298  40.409  44.032  1.00  0.00           O  
ATOM     59  P     U     3      41.886  40.687  45.487  1.00  0.00           P  
ATOM     60  OP1   U     3      41.720  42.091  45.937  1.00  0.00           O  
ATOM     61  OP2   U     3      43.251  40.118  45.598  1.00  0.00           O  
ATOM     62  O5'   U     3      40.942  39.729  46.352  1.00  0.00           O  
ATOM     63  C5'   U     3      40.712  39.994  47.724  1.00  0.00           C  
ATOM     64  H5'   U     3      40.405  41.021  47.926  1.00  0.00           H  
ATOM     65 H5''   U     3      41.580  39.746  48.333  1.00  0.00           H  
ATOM     66  C4'   U     3      39.666  38.946  48.139  1.00  0.00           C  
ATOM     67  H4'   U     3      39.286  39.269  49.108  1.00  0.00           H  
ATOM     68  O4'   U     3      38.588  38.946  47.233  1.00  0.00           O  
ATOM     69  C1'   U     3      38.047  37.617  47.250  1.00  0.00           C  
ATOM     70  H1'   U     3      37.140  37.642  47.854  1.00  0.00           H  
ATOM     71  N1    U     3      37.670  37.264  45.855  1.00  0.00           N  
ATOM     72  C6    U     3      38.698  37.029  44.943  1.00  0.00           C  
ATOM     73  H6    U     3      39.701  36.835  45.294  1.00  0.00           H  
ATOM     74  C5    U     3      38.401  36.939  43.639  1.00  0.00           C  
ATOM     75  H5    U     3      39.211  36.553  43.038  1.00  0.00           H  
ATOM     76  C4    U     3      37.050  37.021  43.119  1.00  0.00           C  
ATOM     77  O4    U     3      36.592  36.583  42.004  1.00  0.00           O  
ATOM     78  N3    U     3      36.142  37.378  44.075  1.00  0.00           N  
ATOM     79  H3    U     3      35.196  37.193  43.774  1.00  0.00           H  
ATOM     80  C2    U     3      36.314  37.371  45.413  1.00  0.00           C  
ATOM     81  O2    U     3      35.366  37.487  46.202  1.00  0.00           O  
ATOM     82  C3'   U     3      40.282  37.567  48.088  1.00  0.00           C  
ATOM     83  H3'   U     3      40.986  37.393  47.274  1.00  0.00           H  
ATOM     84  C2'   U     3      39.065  36.692  47.947  1.00  0.00           C  
ATOM     85  H2'   U     3      39.169  35.751  47.407  1.00  0.00           H  
ATOM     86  O2'   U     3      38.496  36.297  49.148  1.00  0.00           O  
ATOM     87 HO2'   U     3      39.151  35.823  49.665  1.00  0.00           H  
ATOM     88  O3'   U     3      40.968  37.204  49.302  1.00  0.00           O  
ATOM     89  P     G     4      42.225  36.141  49.191  1.00  0.00           P  
ATOM     90  OP1   G     4      42.533  35.804  50.631  1.00  0.00           O  
ATOM     91  OP2   G     4      43.224  36.800  48.333  1.00  0.00           O  
ATOM     92  O5'   G     4      41.570  34.877  48.454  1.00  0.00           O  
ATOM     93  C5'   G     4      40.902  33.865  49.085  1.00  0.00           C  
ATOM     94  H5'   G     4      39.886  34.103  49.399  1.00  0.00           H  
ATOM     95 H5''   G     4      41.436  33.622  50.004  1.00  0.00           H  
ATOM     96  C4'   G     4      40.850  32.518  48.337  1.00  0.00           C  
ATOM     97  H4'   G     4      40.351  31.837  49.026  1.00  0.00           H  
ATOM     98  O4'   G     4      40.115  32.475  47.131  1.00  0.00           O  
ATOM     99  C1'   G     4      40.915  31.880  46.117  1.00  0.00           C  
ATOM    100  H1'   G     4      40.324  31.104  45.630  1.00  0.00           H  
ATOM    101  N9    G     4      41.320  32.888  45.044  1.00  0.00           N  
ATOM    102  C8    G     4      40.836  34.155  44.870  1.00  0.00           C  
ATOM    103  H8    G     4      40.012  34.538  45.454  1.00  0.00           H  
ATOM    104  N7    G     4      41.261  34.777  43.812  1.00  0.00           N  
ATOM    105  C5    G     4      42.241  33.922  43.292  1.00  0.00           C  
ATOM    106  C6    G     4      42.934  34.117  42.156  1.00  0.00           C  
ATOM    107  O6    G     4      43.048  35.100  41.447  1.00  0.00           O  
ATOM    108  N1    G     4      43.782  33.014  41.860  1.00  0.00           N  
ATOM    109  H1    G     4      44.494  33.214  41.172  1.00  0.00           H  
ATOM    110  C2    G     4      43.843  31.894  42.665  1.00  0.00           C  
ATOM    111  N2    G     4      44.725  30.957  42.343  1.00  0.00           N  
ATOM    112  H21   G     4      45.355  31.043  41.558  1.00  0.00           H  
ATOM    113  H22   G     4      44.817  30.146  42.937  1.00  0.00           H  
ATOM    114  N3    G     4      43.001  31.641  43.713  1.00  0.00           N  
ATOM    115  C4    G     4      42.235  32.747  44.044  1.00  0.00           C  
ATOM    116  C3'   G     4      42.333  32.068  48.103  1.00  0.00           C  
ATOM    117  H3'   G     4      43.014  32.874  47.828  1.00  0.00           H  
ATOM    118  C2'   G     4      42.077  31.151  46.890  1.00  0.00           C  
ATOM    119  H2'   G     4      42.986  31.053  46.296  1.00  0.00           H  
ATOM    120  O2'   G     4      41.674  29.845  47.340  1.00  0.00           O  
ATOM    121 HO2'   G     4      42.336  29.195  47.093  1.00  0.00           H  
ATOM    122  O3'   G     4      42.712  31.460  49.394  1.00  0.00           O  
ATOM    123  P     C     5      44.179  31.590  49.898  1.00  0.00           P  
ATOM    124  OP1   C     5      44.279  30.639  50.996  1.00  0.00           O  
ATOM    125  OP2   C     5      44.343  33.043  50.230  1.00  0.00           O  
ATOM    126  O5'   C     5      45.195  31.281  48.745  1.00  0.00           O  
ATOM    127  C5'   C     5      45.362  29.976  48.265  1.00  0.00           C  
ATOM    128  H5'   C     5      44.460  29.396  48.072  1.00  0.00           H  
ATOM    129 H5''   C     5      45.837  29.349  49.019  1.00  0.00           H  
ATOM    130  C4'   C     5      46.273  29.981  46.989  1.00  0.00           C  
ATOM    131  H4'   C     5      46.391  28.934  46.710  1.00  0.00           H  
ATOM    132  O4'   C     5      45.531  30.575  45.897  1.00  0.00           O  
ATOM    133  C1'   C     5      46.475  31.176  45.047  1.00  0.00           C  
ATOM    134  H1'   C     5      46.486  30.881  43.998  1.00  0.00           H  
ATOM    135  N1    C     5      46.314  32.661  45.055  1.00  0.00           N  
ATOM    136  C6    C     5      45.352  33.328  45.753  1.00  0.00           C  
ATOM    137  H6    C     5      44.786  32.805  46.511  1.00  0.00           H  
ATOM    138  C5    C     5      45.053  34.605  45.433  1.00  0.00           C  
ATOM    139  H5    C     5      44.206  35.080  45.906  1.00  0.00           H  
ATOM    140  C4    C     5      45.725  35.155  44.295  1.00  0.00           C  
ATOM    141  N4    C     5      45.544  36.402  43.944  1.00  0.00           N  
ATOM    142  H41   C     5      44.817  36.991  44.325  1.00  0.00           H  
ATOM    143  H42   C     5      46.220  36.763  43.285  1.00  0.00           H  
ATOM    144  N3    C     5      46.667  34.551  43.523  1.00  0.00           N  
ATOM    145  C2    C     5      46.936  33.278  43.919  1.00  0.00           C  
ATOM    146  O2    C     5      47.638  32.658  43.173  1.00  0.00           O  
ATOM    147  C3'   C     5      47.568  30.716  47.088  1.00  0.00           C  
ATOM    148  H3'   C     5      47.501  31.687  47.578  1.00  0.00           H  
ATOM    149  C2'   C     5      47.862  30.861  45.565  1.00  0.00           C  
ATOM    150  H2'   C     5      48.594  31.640  45.355  1.00  0.00           H  
ATOM    151  O2'   C     5      48.357  29.624  45.004  1.00  0.00           O  
ATOM    152 HO2'   C     5      49.179  29.404  45.449  1.00  0.00           H  
ATOM    153  O3'   C     5      48.441  29.894  47.854  1.00  0.00           O  
ATOM    154  P     G     6      49.806  30.425  48.279  1.00  0.00           P  
ATOM    155  OP1   G     6      50.441  29.287  49.106  1.00  0.00           O  
ATOM    156  OP2   G     6      49.653  31.726  48.951  1.00  0.00           O  
ATOM    157  O5'   G     6      50.709  30.573  46.974  1.00  0.00           O  
ATOM    158  C5'   G     6      51.444  29.526  46.249  1.00  0.00           C  
ATOM    159  H5'   G     6      50.853  28.646  45.995  1.00  0.00           H  
ATOM    160 H5''   G     6      52.275  29.212  46.881  1.00  0.00           H  
ATOM    161  C4'   G     6      52.071  30.306  45.081  1.00  0.00           C  
ATOM    162  H4'   G     6      52.616  29.508  44.575  1.00  0.00           H  
ATOM    163  O4'   G     6      51.234  31.015  44.098  1.00  0.00           O  
ATOM    164  C1'   G     6      52.007  32.067  43.578  1.00  0.00           C  
ATOM    165  H1'   G     6      51.940  32.112  42.491  1.00  0.00           H  
ATOM    166  N9    G     6      51.477  33.401  43.985  1.00  0.00           N  
ATOM    167  C8    G     6      50.549  33.660  44.947  1.00  0.00           C  
ATOM    168  H8    G     6      50.185  32.844  45.554  1.00  0.00           H  
ATOM    169  N7    G     6      50.269  34.918  44.978  1.00  0.00           N  
ATOM    170  C5    G     6      51.028  35.550  43.975  1.00  0.00           C  
ATOM    171  C6    G     6      51.086  36.911  43.572  1.00  0.00           C  
ATOM    172  O6    G     6      50.435  37.861  44.014  1.00  0.00           O  
ATOM    173  N1    G     6      52.097  37.116  42.593  1.00  0.00           N  
ATOM    174  H1    G     6      52.222  38.038  42.201  1.00  0.00           H  
ATOM    175  C2    G     6      52.958  36.155  42.153  1.00  0.00           C  
ATOM    176  N2    G     6      54.130  36.560  41.678  1.00  0.00           N  
ATOM    177  H21   G     6      54.411  37.530  41.706  1.00  0.00           H  
ATOM    178  H22   G     6      54.865  35.872  41.601  1.00  0.00           H  
ATOM    179  N3    G     6      52.903  34.847  42.484  1.00  0.00           N  
ATOM    180  C4    G     6      51.873  34.581  43.415  1.00  0.00           C  
ATOM    181  C3'   G     6      53.192  31.272  45.494  1.00  0.00           C  
ATOM    182  H3'   G     6      52.785  32.028  46.166  1.00  0.00           H  
ATOM    183  C2'   G     6      53.519  31.929  44.110  1.00  0.00           C  
ATOM    184  H2'   G     6      54.015  32.881  44.300  1.00  0.00           H  
ATOM    185  O2'   G     6      54.128  31.184  43.103  1.00  0.00           O  
ATOM    186 HO2'   G     6      54.845  31.685  42.707  1.00  0.00           H  
ATOM    187  O3'   G     6      54.377  30.706  45.997  1.00  0.00           O  
ATOM    188  P     G     7      55.200  31.445  47.133  1.00  0.00           P  
ATOM    189  OP1   G     7      56.461  30.784  47.436  1.00  0.00           O  
ATOM    190  OP2   G     7      54.289  31.824  48.234  1.00  0.00           O  
ATOM    191  O5'   G     7      55.509  32.790  46.396  1.00  0.00           O  
ATOM    192  C5'   G     7      56.630  32.840  45.601  1.00  0.00           C  
ATOM    193  H5'   G     7      56.476  32.173  44.753  1.00  0.00           H  
ATOM    194 H5''   G     7      57.502  32.507  46.164  1.00  0.00           H  
ATOM    195  C4'   G     7      56.882  34.252  44.976  1.00  0.00           C  
ATOM    196  H4'   G     7      57.670  34.026  44.257  1.00  0.00           H  
ATOM    197  O4'   G     7      55.779  34.852  44.300  1.00  0.00           O  
ATOM    198  C1'   G     7      56.028  36.259  44.334  1.00  0.00           C  
ATOM    199  H1'   G     7      56.262  36.660  43.348  1.00  0.00           H  
ATOM    200  N9    G     7      54.896  36.949  44.886  1.00  0.00           N  
ATOM    201  C8    G     7      53.893  36.530  45.730  1.00  0.00           C  
ATOM    202  H8    G     7      53.868  35.499  46.049  1.00  0.00           H  
ATOM    203  N7    G     7      53.036  37.470  46.087  1.00  0.00           N  
ATOM    204  C5    G     7      53.556  38.596  45.405  1.00  0.00           C  
ATOM    205  C6    G     7      53.048  39.942  45.346  1.00  0.00           C  
ATOM    206  O6    G     7      52.047  40.445  45.861  1.00  0.00           O  
ATOM    207  N1    G     7      53.840  40.819  44.574  1.00  0.00           N  
ATOM    208  H1    G     7      53.438  41.714  44.334  1.00  0.00           H  
ATOM    209  C2    G     7      54.996  40.384  43.934  1.00  0.00           C  
ATOM    210  N2    G     7      55.801  41.329  43.580  1.00  0.00           N  
ATOM    211  H21   G     7      55.661  42.327  43.639  1.00  0.00           H  
ATOM    212  H22   G     7      56.683  40.936  43.285  1.00  0.00           H  
ATOM    213  N3    G     7      55.453  39.144  43.918  1.00  0.00           N  
ATOM    214  C4    G     7      54.652  38.301  44.647  1.00  0.00           C  
ATOM    215  C3'   G     7      57.369  35.282  46.022  1.00  0.00           C  
ATOM    216  H3'   G     7      56.614  35.386  46.801  1.00  0.00           H  
ATOM    217  C2'   G     7      57.318  36.484  45.128  1.00  0.00           C  
ATOM    218  H2'   G     7      57.233  37.400  45.714  1.00  0.00           H  
ATOM    219  O2'   G     7      58.414  36.582  44.218  1.00  0.00           O  
ATOM    220 HO2'   G     7      58.956  35.792  44.155  1.00  0.00           H  
ATOM    221  O3'   G     7      58.699  35.075  46.591  1.00  0.00           O  
ATOM    222  P     U     8      58.937  35.689  48.061  1.00  0.00           P  
ATOM    223  OP1   U     8      60.263  35.243  48.532  1.00  0.00           O  
ATOM    224  OP2   U     8      57.813  35.398  48.954  1.00  0.00           O  
ATOM    225  O5'   U     8      58.992  37.191  47.855  1.00  0.00           O  
ATOM    226  C5'   U     8      59.975  37.749  47.010  1.00  0.00           C  
ATOM    227  H5'   U     8      60.136  37.112  46.140  1.00  0.00           H  
ATOM    228 H5''   U     8      60.941  37.678  47.510  1.00  0.00           H  
ATOM    229  C4'   U     8      59.729  39.215  46.658  1.00  0.00           C  
ATOM    230  H4'   U     8      60.623  39.531  46.121  1.00  0.00           H  
ATOM    231  O4'   U     8      58.590  39.630  45.860  1.00  0.00           O  
ATOM    232  C1'   U     8      58.142  40.901  46.298  1.00  0.00           C  
ATOM    233  H1'   U     8      58.231  41.541  45.420  1.00  0.00           H  
ATOM    234  N1    U     8      56.817  40.947  46.953  1.00  0.00           N  
ATOM    235  C6    U     8      56.293  39.822  47.452  1.00  0.00           C  
ATOM    236  H6    U     8      56.809  38.873  47.468  1.00  0.00           H  
ATOM    237  C5    U     8      55.062  39.786  48.073  1.00  0.00           C  
ATOM    238  H5    U     8      54.744  38.817  48.428  1.00  0.00           H  
ATOM    239  C4    U     8      54.213  40.858  48.196  1.00  0.00           C  
ATOM    240  O4    U     8      52.988  40.866  48.384  1.00  0.00           O  
ATOM    241  N3    U     8      54.795  42.021  47.710  1.00  0.00           N  
ATOM    242  H3    U     8      54.170  42.812  47.652  1.00  0.00           H  
ATOM    243  C2    U     8      56.105  42.133  47.211  1.00  0.00           C  
ATOM    244  O2    U     8      56.511  43.298  46.951  1.00  0.00           O  
ATOM    245  C3'   U     8      59.621  40.082  47.864  1.00  0.00           C  
ATOM    246  H3'   U     8      58.815  39.802  48.544  1.00  0.00           H  
ATOM    247  C2'   U     8      59.303  41.474  47.216  1.00  0.00           C  
ATOM    248  H2'   U     8      58.973  42.137  48.016  1.00  0.00           H  
ATOM    249  O2'   U     8      60.426  41.914  46.480  1.00  0.00           O  
ATOM    250 HO2'   U     8      61.263  41.854  46.947  1.00  0.00           H  
ATOM    251  O3'   U     8      60.847  40.199  48.561  1.00  0.00           O  
ATOM    252  P     G     9      60.914  40.523  50.114  1.00  0.00           P  
ATOM    253  OP1   G     9      62.318  40.453  50.503  1.00  0.00           O  
ATOM    254  OP2   G     9      60.027  39.636  50.806  1.00  0.00           O  
ATOM    255  O5'   G     9      60.366  42.018  50.329  1.00  0.00           O  
ATOM    256  C5'   G     9      61.130  43.070  49.839  1.00  0.00           C  
ATOM    257  H5'   G     9      61.316  42.885  48.781  1.00  0.00           H  
ATOM    258 H5''   G     9      62.015  43.128  50.471  1.00  0.00           H  
ATOM    259  C4'   G     9      60.349  44.344  49.994  1.00  0.00           C  
ATOM    260  H4'   G     9      61.055  45.123  49.706  1.00  0.00           H  
ATOM    261  O4'   G     9      59.153  44.472  49.281  1.00  0.00           O  
ATOM    262  C1'   G     9      58.297  45.268  50.045  1.00  0.00           C  
ATOM    263  H1'   G     9      57.968  46.062  49.375  1.00  0.00           H  
ATOM    264  N9    G     9      57.122  44.463  50.386  1.00  0.00           N  
ATOM    265  C8    G     9      56.982  43.131  50.347  1.00  0.00           C  
ATOM    266  H8    G     9      57.716  42.484  49.889  1.00  0.00           H  
ATOM    267  N7    G     9      55.836  42.677  50.769  1.00  0.00           N  
ATOM    268  C5    G     9      55.194  43.819  51.192  1.00  0.00           C  
ATOM    269  C6    G     9      53.809  44.077  51.590  1.00  0.00           C  
ATOM    270  O6    G     9      52.836  43.289  51.570  1.00  0.00           O  
ATOM    271  N1    G     9      53.499  45.374  51.893  1.00  0.00           N  
ATOM    272  H1    G     9      52.538  45.644  52.041  1.00  0.00           H  
ATOM    273  C2    G     9      54.408  46.376  51.689  1.00  0.00           C  
ATOM    274  N2    G     9      54.022  47.568  51.904  1.00  0.00           N  
ATOM    275  H21   G     9      53.169  47.687  52.431  1.00  0.00           H  
ATOM    276  H22   G     9      54.738  48.263  52.064  1.00  0.00           H  
ATOM    277  N3    G     9      55.663  46.168  51.319  1.00  0.00           N  
ATOM    278  C4    G     9      56.032  44.851  51.083  1.00  0.00           C  
ATOM    279  C3'   G     9      60.109  44.670  51.510  1.00  0.00           C  
ATOM    280  H3'   G     9      59.535  43.836  51.913  1.00  0.00           H  
ATOM    281  C2'   G     9      59.107  45.851  51.242  1.00  0.00           C  
ATOM    282  H2'   G     9      58.353  45.987  52.017  1.00  0.00           H  
ATOM    283  O2'   G     9      59.706  47.098  50.792  1.00  0.00           O  
ATOM    284 HO2'   G     9      60.497  47.205  51.325  1.00  0.00           H  
ATOM    285  O3'   G     9      61.248  45.020  52.320  1.00  0.00           O  
ATOM    286  P     U    10      61.180  44.606  53.807  1.00  0.00           P  
ATOM    287  OP1   U    10      62.415  45.102  54.438  1.00  0.00           O  
ATOM    288  OP2   U    10      60.878  43.181  53.968  1.00  0.00           O  
ATOM    289  O5'   U    10      59.958  45.397  54.498  1.00  0.00           O  
ATOM    290  C5'   U    10      60.011  46.850  54.523  1.00  0.00           C  
ATOM    291  H5'   U    10      60.323  47.262  53.563  1.00  0.00           H  
ATOM    292 H5''   U    10      60.780  47.165  55.228  1.00  0.00           H  
ATOM    293  C4'   U    10      58.697  47.540  54.878  1.00  0.00           C  
ATOM    294  H4'   U    10      58.855  48.618  54.834  1.00  0.00           H  
ATOM    295  O4'   U    10      57.591  47.371  53.977  1.00  0.00           O  
ATOM    296  C1'   U    10      56.429  47.211  54.746  1.00  0.00           C  
ATOM    297  H1'   U    10      55.655  47.909  54.425  1.00  0.00           H  
ATOM    298  N1    U    10      55.826  45.798  54.665  1.00  0.00           N  
ATOM    299  C6    U    10      56.630  44.684  54.369  1.00  0.00           C  
ATOM    300  H6    U    10      57.679  44.870  54.195  1.00  0.00           H  
ATOM    301  C5    U    10      56.065  43.440  54.373  1.00  0.00           C  
ATOM    302  H5    U    10      56.570  42.587  53.943  1.00  0.00           H  
ATOM    303  C4    U    10      54.646  43.252  54.718  1.00  0.00           C  
ATOM    304  O4    U    10      54.033  42.195  54.721  1.00  0.00           O  
ATOM    305  N3    U    10      53.986  44.422  55.114  1.00  0.00           N  
ATOM    306  H3    U    10      52.994  44.278  55.239  1.00  0.00           H  
ATOM    307  C2    U    10      54.509  45.695  55.088  1.00  0.00           C  
ATOM    308  O2    U    10      53.763  46.617  55.437  1.00  0.00           O  
ATOM    309  C3'   U    10      58.210  47.051  56.243  1.00  0.00           C  
ATOM    310  H3'   U    10      58.236  45.963  56.190  1.00  0.00           H  
ATOM    311  C2'   U    10      56.768  47.531  56.212  1.00  0.00           C  
ATOM    312  H2'   U    10      56.205  46.926  56.924  1.00  0.00           H  
ATOM    313  O2'   U    10      56.559  48.880  56.479  1.00  0.00           O  
ATOM    314 HO2'   U    10      57.459  49.182  56.623  1.00  0.00           H  
ATOM    315  O3'   U    10      58.946  47.500  57.321  1.00  0.00           O  
ATOM    316  P     A    11      58.634  46.806  58.766  1.00  0.00           P  
ATOM    317  OP1   A    11      59.505  47.497  59.735  1.00  0.00           O  
ATOM    318  OP2   A    11      58.810  45.322  58.616  1.00  0.00           O  
ATOM    319  O5'   A    11      57.122  47.029  59.212  1.00  0.00           O  
ATOM    320  C5'   A    11      56.582  48.295  59.646  1.00  0.00           C  
ATOM    321  H5'   A    11      56.891  49.074  58.949  1.00  0.00           H  
ATOM    322 H5''   A    11      57.002  48.343  60.651  1.00  0.00           H  
ATOM    323  C4'   A    11      55.048  48.068  59.788  1.00  0.00           C  
ATOM    324  H4'   A    11      54.654  49.075  59.928  1.00  0.00           H  
ATOM    325  O4'   A    11      54.502  47.441  58.584  1.00  0.00           O  
ATOM    326  C1'   A    11      53.375  46.618  59.026  1.00  0.00           C  
ATOM    327  H1'   A    11      52.485  46.974  58.508  1.00  0.00           H  
ATOM    328  N9    A    11      53.414  45.178  58.737  1.00  0.00           N  
ATOM    329  C8    A    11      54.527  44.410  58.733  1.00  0.00           C  
ATOM    330  H8    A    11      55.529  44.810  58.787  1.00  0.00           H  
ATOM    331  N7    A    11      54.332  43.173  58.336  1.00  0.00           N  
ATOM    332  C5    A    11      52.963  43.041  58.339  1.00  0.00           C  
ATOM    333  C6    A    11      52.034  42.051  58.088  1.00  0.00           C  
ATOM    334  N6    A    11      52.259  40.876  57.565  1.00  0.00           N  
ATOM    335  H61   A    11      51.518  40.244  57.297  1.00  0.00           H  
ATOM    336  H62   A    11      53.205  40.606  57.340  1.00  0.00           H  
ATOM    337  N1    A    11      50.689  42.336  58.088  1.00  0.00           N  
ATOM    338  C2    A    11      50.265  43.532  58.445  1.00  0.00           C  
ATOM    339  H2    A    11      49.196  43.610  58.574  1.00  0.00           H  
ATOM    340  N3    A    11      51.021  44.635  58.589  1.00  0.00           N  
ATOM    341  C4    A    11      52.363  44.304  58.520  1.00  0.00           C  
ATOM    342  C3'   A    11      54.654  47.175  61.000  1.00  0.00           C  
ATOM    343  H3'   A    11      55.229  46.249  61.021  1.00  0.00           H  
ATOM    344  C2'   A    11      53.179  46.886  60.546  1.00  0.00           C  
ATOM    345  H2'   A    11      52.728  46.115  61.171  1.00  0.00           H  
ATOM    346  O2'   A    11      52.302  47.969  60.569  1.00  0.00           O  
ATOM    347 HO2'   A    11      51.535  47.640  61.042  1.00  0.00           H  
ATOM    348  O3'   A    11      54.759  47.789  62.268  1.00  0.00           O  
ATOM    349  P     A    12      54.626  46.909  63.551  1.00  0.00           P  
ATOM    350  OP1   A    12      54.761  47.783  64.621  1.00  0.00           O  
ATOM    351  OP2   A    12      55.594  45.802  63.559  1.00  0.00           O  
ATOM    352  O5'   A    12      53.150  46.211  63.582  1.00  0.00           O  
ATOM    353  C5'   A    12      51.973  46.917  64.004  1.00  0.00           C  
ATOM    354  H5'   A    12      51.874  47.838  63.430  1.00  0.00           H  
ATOM    355 H5''   A    12      52.023  47.095  65.078  1.00  0.00           H  
ATOM    356  C4'   A    12      50.698  46.211  63.694  1.00  0.00           C  
ATOM    357  H4'   A    12      49.882  46.926  63.799  1.00  0.00           H  
ATOM    358  O4'   A    12      50.670  45.843  62.317  1.00  0.00           O  
ATOM    359  C1'   A    12      49.925  44.602  62.242  1.00  0.00           C  
ATOM    360  H1'   A    12      49.027  44.818  61.663  1.00  0.00           H  
ATOM    361  N9    A    12      50.685  43.451  61.733  1.00  0.00           N  
ATOM    362  C8    A    12      52.041  43.246  61.865  1.00  0.00           C  
ATOM    363  H8    A    12      52.660  43.986  62.351  1.00  0.00           H  
ATOM    364  N7    A    12      52.352  42.009  61.472  1.00  0.00           N  
ATOM    365  C5    A    12      51.125  41.415  61.029  1.00  0.00           C  
ATOM    366  C6    A    12      50.800  40.126  60.564  1.00  0.00           C  
ATOM    367  N6    A    12      51.627  39.140  60.334  1.00  0.00           N  
ATOM    368  H61   A    12      52.559  39.406  60.617  1.00  0.00           H  
ATOM    369  H62   A    12      51.369  38.310  59.819  1.00  0.00           H  
ATOM    370  N1    A    12      49.484  39.809  60.313  1.00  0.00           N  
ATOM    371  C2    A    12      48.606  40.795  60.441  1.00  0.00           C  
ATOM    372  H2    A    12      47.558  40.611  60.255  1.00  0.00           H  
ATOM    373  N3    A    12      48.781  42.021  60.931  1.00  0.00           N  
ATOM    374  C4    A    12      50.120  42.297  61.244  1.00  0.00           C  
ATOM    375  C3'   A    12      50.471  44.910  64.548  1.00  0.00           C  
ATOM    376  H3'   A    12      51.413  44.363  64.571  1.00  0.00           H  
ATOM    377  C2'   A    12      49.435  44.180  63.650  1.00  0.00           C  
ATOM    378  H2'   A    12      49.352  43.097  63.738  1.00  0.00           H  
ATOM    379  O2'   A    12      48.148  44.801  63.820  1.00  0.00           O  
ATOM    380 HO2'   A    12      47.571  44.531  63.101  1.00  0.00           H  
ATOM    381  O3'   A    12      50.093  45.326  65.827  1.00  0.00           O  
ATOM    382  P     G    13      50.125  44.297  67.054  1.00  0.00           P  
ATOM    383  OP1   G    13      49.678  45.100  68.225  1.00  0.00           O  
ATOM    384  OP2   G    13      51.495  43.688  67.103  1.00  0.00           O  
ATOM    385  O5'   G    13      49.002  43.241  66.758  1.00  0.00           O  
ATOM    386  C5'   G    13      47.651  43.544  66.867  1.00  0.00           C  
ATOM    387  H5'   G    13      47.455  44.515  66.414  1.00  0.00           H  
ATOM    388 H5''   G    13      47.347  43.780  67.887  1.00  0.00           H  
ATOM    389  C4'   G    13      46.771  42.433  66.312  1.00  0.00           C  
ATOM    390  H4'   G    13      45.771  42.861  66.243  1.00  0.00           H  
ATOM    391  O4'   G    13      47.128  42.109  64.959  1.00  0.00           O  
ATOM    392  C1'   G    13      46.915  40.709  64.722  1.00  0.00           C  
ATOM    393  H1'   G    13      46.180  40.482  63.949  1.00  0.00           H  
ATOM    394  N9    G    13      48.193  40.008  64.526  1.00  0.00           N  
ATOM    395  C8    G    13      49.452  40.387  64.987  1.00  0.00           C  
ATOM    396  H8    G    13      49.564  41.343  65.476  1.00  0.00           H  
ATOM    397  N7    G    13      50.413  39.562  64.750  1.00  0.00           N  
ATOM    398  C5    G    13      49.754  38.573  64.073  1.00  0.00           C  
ATOM    399  C6    G    13      50.237  37.357  63.420  1.00  0.00           C  
ATOM    400  O6    G    13      51.315  36.762  63.387  1.00  0.00           O  
ATOM    401  N1    G    13      49.240  36.499  62.979  1.00  0.00           N  
ATOM    402  H1    G    13      49.515  35.609  62.589  1.00  0.00           H  
ATOM    403  C2    G    13      47.923  36.855  62.963  1.00  0.00           C  
ATOM    404  N2    G    13      47.071  36.060  62.397  1.00  0.00           N  
ATOM    405  H21   G    13      46.128  36.421  62.361  1.00  0.00           H  
ATOM    406  H22   G    13      47.278  35.091  62.198  1.00  0.00           H  
ATOM    407  N3    G    13      47.446  38.082  63.326  1.00  0.00           N  
ATOM    408  C4    G    13      48.406  38.833  63.922  1.00  0.00           C  
ATOM    409  C3'   G    13      46.866  41.193  67.139  1.00  0.00           C  
ATOM    410  H3'   G    13      47.904  41.085  67.455  1.00  0.00           H  
ATOM    411  C2'   G    13      46.357  40.225  66.116  1.00  0.00           C  
ATOM    412  H2'   G    13      46.599  39.195  66.376  1.00  0.00           H  
ATOM    413  O2'   G    13      44.990  40.279  65.997  1.00  0.00           O  
ATOM    414 HO2'   G    13      44.740  39.763  65.226  1.00  0.00           H  
ATOM    415  O3'   G    13      46.024  41.297  68.281  1.00  0.00           O  
ATOM    416  P     U    14      46.611  41.214  69.797  1.00  0.00           P  
ATOM    417  OP1   U    14      45.488  41.689  70.686  1.00  0.00           O  
ATOM    418  OP2   U    14      47.972  41.887  69.917  1.00  0.00           O  
ATOM    419  O5'   U    14      46.833  39.624  70.117  1.00  0.00           O  
ATOM    420  C5'   U    14      45.833  38.673  69.910  1.00  0.00           C  
ATOM    421  H5'   U    14      45.147  39.112  69.186  1.00  0.00           H  
ATOM    422 H5''   U    14      45.294  38.535  70.848  1.00  0.00           H  
ATOM    423  C4'   U    14      46.348  37.346  69.399  1.00  0.00           C  
ATOM    424  H4'   U    14      45.584  36.598  69.186  1.00  0.00           H  
ATOM    425  O4'   U    14      47.065  37.629  68.197  1.00  0.00           O  
ATOM    426  C1'   U    14      48.123  36.624  68.081  1.00  0.00           C  
ATOM    427  H1'   U    14      47.833  35.943  67.281  1.00  0.00           H  
ATOM    428  N1    U    14      49.408  37.287  67.664  1.00  0.00           N  
ATOM    429  C6    U    14      49.894  38.374  68.388  1.00  0.00           C  
ATOM    430  H6    U    14      49.408  38.919  69.183  1.00  0.00           H  
ATOM    431  C5    U    14      51.143  38.845  68.066  1.00  0.00           C  
ATOM    432  H5    U    14      51.566  39.748  68.481  1.00  0.00           H  
ATOM    433  C4    U    14      52.007  38.184  67.051  1.00  0.00           C  
ATOM    434  O4    U    14      53.186  38.453  66.794  1.00  0.00           O  
ATOM    435  N3    U    14      51.407  37.115  66.436  1.00  0.00           N  
ATOM    436  H3    U    14      52.040  36.594  65.846  1.00  0.00           H  
ATOM    437  C2    U    14      50.184  36.642  66.739  1.00  0.00           C  
ATOM    438  O2    U    14      49.861  35.568  66.209  1.00  0.00           O  
ATOM    439  C3'   U    14      47.359  36.801  70.329  1.00  0.00           C  
ATOM    440  H3'   U    14      48.009  37.593  70.697  1.00  0.00           H  
ATOM    441  C2'   U    14      48.311  35.942  69.463  1.00  0.00           C  
ATOM    442  H2'   U    14      49.338  36.171  69.748  1.00  0.00           H  
ATOM    443  O2'   U    14      47.971  34.550  69.405  1.00  0.00           O  
ATOM    444 HO2'   U    14      48.143  34.216  70.288  1.00  0.00           H  
ATOM    445  O3'   U    14      46.719  36.087  71.398  1.00  0.00           O  
ATOM    446  P     G    15      47.557  35.575  72.660  1.00  0.00           P  
ATOM    447  OP1   G    15      46.648  35.585  73.815  1.00  0.00           O  
ATOM    448  OP2   G    15      48.826  36.300  72.740  1.00  0.00           O  
ATOM    449  O5'   G    15      47.904  34.089  72.240  1.00  0.00           O  
ATOM    450  C5'   G    15      46.906  33.143  72.024  1.00  0.00           C  
ATOM    451  H5'   G    15      46.326  33.448  71.153  1.00  0.00           H  
ATOM    452 H5''   G    15      46.268  33.095  72.907  1.00  0.00           H  
ATOM    453  C4'   G    15      47.486  31.782  71.766  1.00  0.00           C  
ATOM    454  H4'   G    15      46.720  31.031  71.573  1.00  0.00           H  
ATOM    455  O4'   G    15      48.340  31.814  70.629  1.00  0.00           O  
ATOM    456  C1'   G    15      49.317  30.747  70.811  1.00  0.00           C  
ATOM    457  H1'   G    15      49.235  29.932  70.092  1.00  0.00           H  
ATOM    458  N9    G    15      50.639  31.334  70.728  1.00  0.00           N  
ATOM    459  C8    G    15      51.106  32.588  71.067  1.00  0.00           C  
ATOM    460  H8    G    15      50.447  33.401  71.333  1.00  0.00           H  
ATOM    461  N7    G    15      52.327  32.830  70.744  1.00  0.00           N  
ATOM    462  C5    G    15      52.769  31.650  70.084  1.00  0.00           C  
ATOM    463  C6    G    15      54.056  31.198  69.410  1.00  0.00           C  
ATOM    464  O6    G    15      55.175  31.857  69.364  1.00  0.00           O  
ATOM    465  N1    G    15      54.022  29.956  68.934  1.00  0.00           N  
ATOM    466  H1    G    15      54.874  29.675  68.469  1.00  0.00           H  
ATOM    467  C2    G    15      52.959  29.117  69.006  1.00  0.00           C  
ATOM    468  N2    G    15      53.024  27.871  68.606  1.00  0.00           N  
ATOM    469  H21   G    15      52.180  27.366  68.834  1.00  0.00           H  
ATOM    470  H22   G    15      53.813  27.325  68.291  1.00  0.00           H  
ATOM    471  N3    G    15      51.752  29.480  69.532  1.00  0.00           N  
ATOM    472  C4    G    15      51.705  30.716  70.093  1.00  0.00           C  
ATOM    473  C3'   G    15      48.341  31.287  72.951  1.00  0.00           C  
ATOM    474  H3'   G    15      49.038  32.084  73.211  1.00  0.00           H  
ATOM    475  C2'   G    15      49.154  30.183  72.231  1.00  0.00           C  
ATOM    476  H2'   G    15      50.135  30.027  72.679  1.00  0.00           H  
ATOM    477  O2'   G    15      48.449  28.981  72.179  1.00  0.00           O  
ATOM    478 HO2'   G    15      48.289  28.686  73.079  1.00  0.00           H  
ATOM    479  O3'   G    15      47.540  30.784  74.050  1.00  0.00           O  
ATOM    480  P     C    16      48.191  30.115  75.346  1.00  0.00           P  
ATOM    481  OP1   C    16      49.484  30.749  75.511  1.00  0.00           O  
ATOM    482  OP2   C    16      48.181  28.648  75.036  1.00  0.00           O  
ATOM    483  O5'   C    16      47.236  30.430  76.610  1.00  0.00           O  
ATOM    484  C5'   C    16      47.051  31.721  77.170  1.00  0.00           C  
ATOM    485  H5'   C    16      46.624  32.368  76.405  1.00  0.00           H  
ATOM    486 H5''   C    16      48.053  32.078  77.411  1.00  0.00           H  
ATOM    487  C4'   C    16      46.090  31.898  78.330  1.00  0.00           C  
ATOM    488  H4'   C    16      46.491  32.649  79.011  1.00  0.00           H  
ATOM    489  O4'   C    16      44.789  32.232  77.798  1.00  0.00           O  
ATOM    490  C1'   C    16      44.064  30.992  77.466  1.00  0.00           C  
ATOM    491  H1'   C    16      43.015  31.092  77.745  1.00  0.00           H  
ATOM    492  N1    C    16      44.195  30.565  76.005  1.00  0.00           N  
ATOM    493  C6    C    16      44.389  31.477  75.010  1.00  0.00           C  
ATOM    494  H6    C    16      44.467  32.532  75.224  1.00  0.00           H  
ATOM    495  C5    C    16      44.424  31.036  73.741  1.00  0.00           C  
ATOM    496  H5    C    16      44.642  31.779  72.988  1.00  0.00           H  
ATOM    497  C4    C    16      44.424  29.691  73.474  1.00  0.00           C  
ATOM    498  N4    C    16      44.368  29.244  72.190  1.00  0.00           N  
ATOM    499  H41   C    16      44.318  28.254  71.992  1.00  0.00           H  
ATOM    500  H42   C    16      44.557  29.944  71.487  1.00  0.00           H  
ATOM    501  N3    C    16      44.149  28.796  74.411  1.00  0.00           N  
ATOM    502  C2    C    16      43.988  29.210  75.658  1.00  0.00           C  
ATOM    503  O2    C    16      43.593  28.430  76.563  1.00  0.00           O  
ATOM    504  C3'   C    16      45.778  30.711  79.222  1.00  0.00           C  
ATOM    505  H3'   C    16      46.650  30.056  79.238  1.00  0.00           H  
ATOM    506  C2'   C    16      44.623  29.991  78.462  1.00  0.00           C  
ATOM    507  H2'   C    16      45.162  29.174  77.983  1.00  0.00           H  
ATOM    508  O2'   C    16      43.607  29.522  79.365  1.00  0.00           O  
ATOM    509 HO2'   C    16      44.012  29.599  80.232  1.00  0.00           H  
ATOM    510  O3'   C    16      45.390  31.140  80.508  1.00  0.00           O  
ATOM    511  P     A    17      46.196  30.476  81.761  1.00  0.00           P  
ATOM    512  OP1   A    17      46.263  29.047  81.469  1.00  0.00           O  
ATOM    513  OP2   A    17      45.494  30.878  82.970  1.00  0.00           O  
ATOM    514  O5'   A    17      47.656  31.128  81.697  1.00  0.00           O  
ATOM    515  C5'   A    17      47.835  32.517  82.045  1.00  0.00           C  
ATOM    516  H5'   A    17      47.362  32.714  83.007  1.00  0.00           H  
ATOM    517 H5''   A    17      47.337  33.179  81.337  1.00  0.00           H  
ATOM    518  C4'   A    17      49.340  32.936  82.146  1.00  0.00           C  
ATOM    519  H4'   A    17      49.425  33.914  82.620  1.00  0.00           H  
ATOM    520  O4'   A    17      50.145  32.075  82.898  1.00  0.00           O  
ATOM    521  C1'   A    17      51.475  32.179  82.390  1.00  0.00           C  
ATOM    522  H1'   A    17      52.146  32.596  83.140  1.00  0.00           H  
ATOM    523  N9    A    17      51.990  30.886  81.958  1.00  0.00           N  
ATOM    524  C8    A    17      51.369  29.729  81.686  1.00  0.00           C  
ATOM    525  H8    A    17      50.296  29.623  81.628  1.00  0.00           H  
ATOM    526  N7    A    17      52.128  28.676  81.521  1.00  0.00           N  
ATOM    527  C5    A    17      53.356  29.293  81.508  1.00  0.00           C  
ATOM    528  C6    A    17      54.683  28.805  81.245  1.00  0.00           C  
ATOM    529  N6    A    17      54.992  27.579  80.915  1.00  0.00           N  
ATOM    530  H61   A    17      55.934  27.313  80.665  1.00  0.00           H  
ATOM    531  H62   A    17      54.200  26.975  80.745  1.00  0.00           H  
ATOM    532  N1    A    17      55.701  29.643  81.326  1.00  0.00           N  
ATOM    533  C2    A    17      55.475  30.940  81.552  1.00  0.00           C  
ATOM    534  H2    A    17      56.350  31.573  81.537  1.00  0.00           H  
ATOM    535  N3    A    17      54.321  31.514  81.820  1.00  0.00           N  
ATOM    536  C4    A    17      53.300  30.617  81.826  1.00  0.00           C  
ATOM    537  C3'   A    17      50.068  33.142  80.760  1.00  0.00           C  
ATOM    538  H3'   A    17      50.001  32.272  80.107  1.00  0.00           H  
ATOM    539  C2'   A    17      51.500  33.230  81.318  1.00  0.00           C  
ATOM    540  H2'   A    17      52.091  33.000  80.431  1.00  0.00           H  
ATOM    541  O2'   A    17      51.871  34.443  81.958  1.00  0.00           O  
ATOM    542 HO2'   A    17      51.336  35.129  81.551  1.00  0.00           H  
ATOM    543  O3'   A    17      49.672  34.343  80.092  1.00  0.00           O  
ATOM    544  P     G    18      50.138  34.743  78.646  1.00  0.00           P  
ATOM    545  OP1   G    18      49.437  35.888  78.165  1.00  0.00           O  
ATOM    546  OP2   G    18      50.147  33.535  77.835  1.00  0.00           O  
ATOM    547  O5'   G    18      51.618  35.185  78.661  1.00  0.00           O  
ATOM    548  C5'   G    18      52.001  36.396  79.236  1.00  0.00           C  
ATOM    549  H5'   G    18      51.537  36.615  80.198  1.00  0.00           H  
ATOM    550 H5''   G    18      51.660  37.284  78.704  1.00  0.00           H  
ATOM    551  C4'   G    18      53.551  36.605  79.387  1.00  0.00           C  
ATOM    552  H4'   G    18      53.756  37.618  79.735  1.00  0.00           H  
ATOM    553  O4'   G    18      54.174  35.677  80.265  1.00  0.00           O  
ATOM    554  C1'   G    18      55.415  35.362  79.725  1.00  0.00           C  
ATOM    555  H1'   G    18      56.216  35.499  80.451  1.00  0.00           H  
ATOM    556  N9    G    18      55.450  33.974  79.213  1.00  0.00           N  
ATOM    557  C8    G    18      54.385  33.154  78.842  1.00  0.00           C  
ATOM    558  H8    G    18      53.384  33.504  79.045  1.00  0.00           H  
ATOM    559  N7    G    18      54.685  31.994  78.323  1.00  0.00           N  
ATOM    560  C5    G    18      56.126  32.073  78.304  1.00  0.00           C  
ATOM    561  C6    G    18      57.158  31.113  77.958  1.00  0.00           C  
ATOM    562  O6    G    18      57.046  29.937  77.556  1.00  0.00           O  
ATOM    563  N1    G    18      58.416  31.625  78.124  1.00  0.00           N  
ATOM    564  H1    G    18      59.213  31.114  77.773  1.00  0.00           H  
ATOM    565  C2    G    18      58.720  32.861  78.532  1.00  0.00           C  
ATOM    566  N2    G    18      59.995  33.139  78.644  1.00  0.00           N  
ATOM    567  H21   G    18      60.625  32.380  78.424  1.00  0.00           H  
ATOM    568  H22   G    18      60.286  34.056  78.949  1.00  0.00           H  
ATOM    569  N3    G    18      57.836  33.793  78.902  1.00  0.00           N  
ATOM    570  C4    G    18      56.568  33.291  78.745  1.00  0.00           C  
ATOM    571  C3'   G    18      54.262  36.478  78.068  1.00  0.00           C  
ATOM    572  H3'   G    18      53.964  35.651  77.423  1.00  0.00           H  
ATOM    573  C2'   G    18      55.670  36.290  78.599  1.00  0.00           C  
ATOM    574  H2'   G    18      56.371  35.826  77.905  1.00  0.00           H  
ATOM    575  O2'   G    18      56.440  37.358  79.065  1.00  0.00           O  
ATOM    576 HO2'   G    18      55.917  37.945  79.617  1.00  0.00           H  
ATOM    577  O3'   G    18      54.034  37.720  77.395  1.00  0.00           O  
ATOM    578  P     C    19      54.379  37.771  75.795  1.00  0.00           P  
ATOM    579  OP1   C    19      54.062  39.157  75.252  1.00  0.00           O  
ATOM    580  OP2   C    19      53.579  36.619  75.284  1.00  0.00           O  
ATOM    581  O5'   C    19      55.892  37.378  75.582  1.00  0.00           O  
ATOM    582  C5'   C    19      56.951  38.300  75.903  1.00  0.00           C  
ATOM    583  H5'   C    19      56.873  38.573  76.956  1.00  0.00           H  
ATOM    584 H5''   C    19      56.825  39.195  75.294  1.00  0.00           H  
ATOM    585  C4'   C    19      58.254  37.560  75.575  1.00  0.00           C  
ATOM    586  H4'   C    19      59.058  38.210  75.920  1.00  0.00           H  
ATOM    587  O4'   C    19      58.476  36.317  76.234  1.00  0.00           O  
ATOM    588  C1'   C    19      59.192  35.410  75.434  1.00  0.00           C  
ATOM    589  H1'   C    19      60.052  35.065  76.008  1.00  0.00           H  
ATOM    590  N1    C    19      58.387  34.182  75.149  1.00  0.00           N  
ATOM    591  C6    C    19      57.020  34.097  75.382  1.00  0.00           C  
ATOM    592  H6    C    19      56.514  34.971  75.764  1.00  0.00           H  
ATOM    593  C5    C    19      56.373  32.946  75.119  1.00  0.00           C  
ATOM    594  H5    C    19      55.303  33.049  75.217  1.00  0.00           H  
ATOM    595  C4    C    19      57.099  31.823  74.613  1.00  0.00           C  
ATOM    596  N4    C    19      56.431  30.741  74.423  1.00  0.00           N  
ATOM    597  H41   C    19      56.999  29.928  74.233  1.00  0.00           H  
ATOM    598  H42   C    19      55.528  30.674  74.870  1.00  0.00           H  
ATOM    599  N3    C    19      58.361  31.861  74.408  1.00  0.00           N  
ATOM    600  C2    C    19      59.017  33.059  74.644  1.00  0.00           C  
ATOM    601  O2    C    19      60.177  33.055  74.485  1.00  0.00           O  
ATOM    602  C3'   C    19      58.429  37.190  74.079  1.00  0.00           C  
ATOM    603  H3'   C    19      57.576  36.686  73.625  1.00  0.00           H  
ATOM    604  C2'   C    19      59.564  36.200  74.171  1.00  0.00           C  
ATOM    605  H2'   C    19      59.592  35.642  73.235  1.00  0.00           H  
ATOM    606  O2'   C    19      60.884  36.755  74.223  1.00  0.00           O  
ATOM    607 HO2'   C    19      61.412  36.064  73.818  1.00  0.00           H  
ATOM    608  O3'   C    19      58.724  38.296  73.168  1.00  0.00           O  
ATOM    609  P     C    20      58.314  38.183  71.680  1.00  0.00           P  
ATOM    610  OP1   C    20      58.479  39.455  70.945  1.00  0.00           O  
ATOM    611  OP2   C    20      56.999  37.553  71.471  1.00  0.00           O  
ATOM    612  O5'   C    20      59.424  37.198  71.220  1.00  0.00           O  
ATOM    613  C5'   C    20      60.714  37.550  70.913  1.00  0.00           C  
ATOM    614  H5'   C    20      61.250  38.015  71.740  1.00  0.00           H  
ATOM    615 H5''   C    20      60.693  38.248  70.076  1.00  0.00           H  
ATOM    616  C4'   C    20      61.510  36.322  70.477  1.00  0.00           C  
ATOM    617  H4'   C    20      62.530  36.704  70.522  1.00  0.00           H  
ATOM    618  O4'   C    20      61.270  35.238  71.335  1.00  0.00           O  
ATOM    619  C1'   C    20      61.478  34.014  70.691  1.00  0.00           C  
ATOM    620  H1'   C    20      62.348  33.468  71.056  1.00  0.00           H  
ATOM    621  N1    C    20      60.213  33.165  70.678  1.00  0.00           N  
ATOM    622  C6    C    20      59.015  33.659  71.267  1.00  0.00           C  
ATOM    623  H6    C    20      58.884  34.708  71.484  1.00  0.00           H  
ATOM    624  C5    C    20      57.928  32.790  71.286  1.00  0.00           C  
ATOM    625  H5    C    20      56.942  33.139  71.558  1.00  0.00           H  
ATOM    626  C4    C    20      58.246  31.410  70.994  1.00  0.00           C  
ATOM    627  N4    C    20      57.290  30.542  71.300  1.00  0.00           N  
ATOM    628  H41   C    20      56.592  30.918  71.926  1.00  0.00           H  
ATOM    629  H42   C    20      57.429  29.566  71.082  1.00  0.00           H  
ATOM    630  N3    C    20      59.289  30.970  70.417  1.00  0.00           N  
ATOM    631  C2    C    20      60.314  31.844  70.199  1.00  0.00           C  
ATOM    632  O2    C    20      61.361  31.464  69.636  1.00  0.00           O  
ATOM    633  C3'   C    20      61.121  35.792  69.010  1.00  0.00           C  
ATOM    634  H3'   C    20      60.057  35.565  68.940  1.00  0.00           H  
ATOM    635  C2'   C    20      61.823  34.441  69.191  1.00  0.00           C  
ATOM    636  H2'   C    20      61.414  33.759  68.445  1.00  0.00           H  
ATOM    637  O2'   C    20      63.276  34.579  68.981  1.00  0.00           O  
ATOM    638 HO2'   C    20      63.481  34.914  68.105  1.00  0.00           H  
ATOM    639  O3'   C    20      61.548  36.654  67.978  1.00  0.00           O  
ATOM    640  P     C    21      61.009  36.349  66.482  1.00  0.00           P  
ATOM    641  OP1   C    21      61.667  37.331  65.617  1.00  0.00           O  
ATOM    642  OP2   C    21      59.494  36.310  66.461  1.00  0.00           O  
ATOM    643  O5'   C    21      61.567  34.818  66.102  1.00  0.00           O  
ATOM    644  C5'   C    21      62.859  34.570  65.613  1.00  0.00           C  
ATOM    645  H5'   C    21      63.580  34.828  66.389  1.00  0.00           H  
ATOM    646 H5''   C    21      63.003  35.152  64.703  1.00  0.00           H  
ATOM    647  C4'   C    21      63.107  33.109  65.258  1.00  0.00           C  
ATOM    648  H4'   C    21      64.167  33.101  65.001  1.00  0.00           H  
ATOM    649  O4'   C    21      62.701  32.170  66.300  1.00  0.00           O  
ATOM    650  C1'   C    21      62.086  31.033  65.661  1.00  0.00           C  
ATOM    651  H1'   C    21      62.629  30.134  65.953  1.00  0.00           H  
ATOM    652  N1    C    21      60.633  30.933  66.005  1.00  0.00           N  
ATOM    653  C6    C    21      59.993  31.950  66.741  1.00  0.00           C  
ATOM    654  H6    C    21      60.421  32.928  66.902  1.00  0.00           H  
ATOM    655  C5    C    21      58.830  31.802  67.281  1.00  0.00           C  
ATOM    656  H5    C    21      58.403  32.618  67.845  1.00  0.00           H  
ATOM    657  C4    C    21      58.262  30.500  67.306  1.00  0.00           C  
ATOM    658  N4    C    21      57.242  30.071  67.992  1.00  0.00           N  
ATOM    659  H41   C    21      57.030  29.087  68.082  1.00  0.00           H  
ATOM    660  H42   C    21      56.808  30.667  68.683  1.00  0.00           H  
ATOM    661  N3    C    21      58.767  29.531  66.622  1.00  0.00           N  
ATOM    662  C2    C    21      59.930  29.732  65.979  1.00  0.00           C  
ATOM    663  O2    C    21      60.415  28.797  65.342  1.00  0.00           O  
ATOM    664  C3'   C    21      62.270  32.637  64.021  1.00  0.00           C  
ATOM    665  H3'   C    21      61.240  32.982  64.114  1.00  0.00           H  
ATOM    666  C2'   C    21      62.288  31.127  64.181  1.00  0.00           C  
ATOM    667  H2'   C    21      61.440  30.664  63.678  1.00  0.00           H  
ATOM    668  O2'   C    21      63.606  30.628  63.949  1.00  0.00           O  
ATOM    669 HO2'   C    21      63.993  31.231  63.309  1.00  0.00           H  
ATOM    670  O3'   C    21      62.876  32.992  62.744  1.00  0.00           O  
ATOM    671  P     G    22      61.995  33.535  61.579  1.00  0.00           P  
ATOM    672  OP1   G    22      62.927  33.544  60.433  1.00  0.00           O  
ATOM    673  OP2   G    22      61.274  34.778  61.971  1.00  0.00           O  
ATOM    674  O5'   G    22      60.861  32.391  61.432  1.00  0.00           O  
ATOM    675  C5'   G    22      61.185  31.112  60.970  1.00  0.00           C  
ATOM    676  H5'   G    22      62.062  30.767  61.518  1.00  0.00           H  
ATOM    677 H5''   G    22      61.493  31.111  59.924  1.00  0.00           H  
ATOM    678  C4'   G    22      60.074  30.117  60.966  1.00  0.00           C  
ATOM    679  H4'   G    22      60.538  29.324  60.380  1.00  0.00           H  
ATOM    680  O4'   G    22      59.750  29.732  62.265  1.00  0.00           O  
ATOM    681  C1'   G    22      58.354  29.680  62.502  1.00  0.00           C  
ATOM    682  H1'   G    22      58.279  28.686  62.941  1.00  0.00           H  
ATOM    683  N9    G    22      57.866  30.656  63.448  1.00  0.00           N  
ATOM    684  C8    G    22      58.284  31.917  63.663  1.00  0.00           C  
ATOM    685  H8    G    22      59.150  32.395  63.229  1.00  0.00           H  
ATOM    686  N7    G    22      57.489  32.590  64.482  1.00  0.00           N  
ATOM    687  C5    G    22      56.441  31.717  64.733  1.00  0.00           C  
ATOM    688  C6    G    22      55.224  31.910  65.489  1.00  0.00           C  
ATOM    689  O6    G    22      54.779  33.009  65.914  1.00  0.00           O  
ATOM    690  N1    G    22      54.377  30.817  65.368  1.00  0.00           N  
ATOM    691  H1    G    22      53.594  30.851  66.005  1.00  0.00           H  
ATOM    692  C2    G    22      54.718  29.633  64.840  1.00  0.00           C  
ATOM    693  N2    G    22      53.828  28.701  64.940  1.00  0.00           N  
ATOM    694  H21   G    22      53.039  28.781  65.566  1.00  0.00           H  
ATOM    695  H22   G    22      53.918  27.806  64.480  1.00  0.00           H  
ATOM    696  N3    G    22      55.801  29.425  64.117  1.00  0.00           N  
ATOM    697  C4    G    22      56.659  30.502  64.115  1.00  0.00           C  
ATOM    698  C3'   G    22      58.759  30.510  60.319  1.00  0.00           C  
ATOM    699  H3'   G    22      58.494  31.543  60.547  1.00  0.00           H  
ATOM    700  C2'   G    22      57.655  29.814  61.112  1.00  0.00           C  
ATOM    701  H2'   G    22      56.698  30.336  61.114  1.00  0.00           H  
ATOM    702  O2'   G    22      57.529  28.504  60.671  1.00  0.00           O  
ATOM    703 HO2'   G    22      56.825  28.543  60.019  1.00  0.00           H  
ATOM    704  O3'   G    22      58.663  30.357  58.957  1.00  0.00           O  
ATOM    705  P     U    23      57.436  30.978  58.105  1.00  0.00           P  
ATOM    706  OP1   U    23      57.779  30.667  56.696  1.00  0.00           O  
ATOM    707  OP2   U    23      57.170  32.357  58.522  1.00  0.00           O  
ATOM    708  O5'   U    23      56.107  30.084  58.481  1.00  0.00           O  
ATOM    709  C5'   U    23      55.913  28.801  57.908  1.00  0.00           C  
ATOM    710  H5'   U    23      56.804  28.240  58.188  1.00  0.00           H  
ATOM    711 H5''   U    23      55.721  28.840  56.835  1.00  0.00           H  
ATOM    712  C4'   U    23      54.802  27.972  58.532  1.00  0.00           C  
ATOM    713  H4'   U    23      54.811  26.965  58.114  1.00  0.00           H  
ATOM    714  O4'   U    23      54.851  28.032  59.946  1.00  0.00           O  
ATOM    715  C1'   U    23      53.582  28.167  60.536  1.00  0.00           C  
ATOM    716  H1'   U    23      53.480  27.344  61.243  1.00  0.00           H  
ATOM    717  N1    U    23      53.290  29.409  61.251  1.00  0.00           N  
ATOM    718  C6    U    23      53.904  30.624  60.958  1.00  0.00           C  
ATOM    719  H6    U    23      54.531  30.643  60.079  1.00  0.00           H  
ATOM    720  C5    U    23      53.736  31.742  61.708  1.00  0.00           C  
ATOM    721  H5    U    23      54.185  32.658  61.355  1.00  0.00           H  
ATOM    722  C4    U    23      52.745  31.705  62.725  1.00  0.00           C  
ATOM    723  O4    U    23      52.454  32.672  63.356  1.00  0.00           O  
ATOM    724  N3    U    23      52.196  30.489  62.923  1.00  0.00           N  
ATOM    725  H3    U    23      51.639  30.360  63.755  1.00  0.00           H  
ATOM    726  C2    U    23      52.412  29.385  62.223  1.00  0.00           C  
ATOM    727  O2    U    23      51.814  28.360  62.526  1.00  0.00           O  
ATOM    728  C3'   U    23      53.390  28.537  58.184  1.00  0.00           C  
ATOM    729  H3'   U    23      53.476  29.620  58.270  1.00  0.00           H  
ATOM    730  C2'   U    23      52.605  28.046  59.383  1.00  0.00           C  
ATOM    731  H2'   U    23      51.643  28.557  59.430  1.00  0.00           H  
ATOM    732  O2'   U    23      52.297  26.660  59.340  1.00  0.00           O  
ATOM    733 HO2'   U    23      51.773  26.478  58.556  1.00  0.00           H  
ATOM    734  O3'   U    23      52.920  28.080  56.995  1.00  0.00           O  
ATOM    735  P     C    24      52.066  28.986  56.059  1.00  0.00           P  
ATOM    736  OP1   C    24      51.490  28.153  54.959  1.00  0.00           O  
ATOM    737  OP2   C    24      53.029  30.017  55.652  1.00  0.00           O  
ATOM    738  O5'   C    24      50.890  29.669  56.901  1.00  0.00           O  
ATOM    739  C5'   C    24      49.707  28.836  57.187  1.00  0.00           C  
ATOM    740  H5'   C    24      50.038  27.900  57.637  1.00  0.00           H  
ATOM    741 H5''   C    24      49.209  28.760  56.220  1.00  0.00           H  
ATOM    742  C4'   C    24      48.733  29.521  58.143  1.00  0.00           C  
ATOM    743  H4'   C    24      47.871  28.854  58.171  1.00  0.00           H  
ATOM    744  O4'   C    24      49.224  29.904  59.396  1.00  0.00           O  
ATOM    745  C1'   C    24      48.663  31.188  59.728  1.00  0.00           C  
ATOM    746  H1'   C    24      48.183  31.109  60.704  1.00  0.00           H  
ATOM    747  N1    C    24      49.619  32.427  59.914  1.00  0.00           N  
ATOM    748  C6    C    24      50.847  32.518  59.281  1.00  0.00           C  
ATOM    749  H6    C    24      51.213  31.756  58.610  1.00  0.00           H  
ATOM    750  C5    C    24      51.604  33.612  59.506  1.00  0.00           C  
ATOM    751  H5    C    24      52.615  33.567  59.128  1.00  0.00           H  
ATOM    752  C4    C    24      51.193  34.530  60.487  1.00  0.00           C  
ATOM    753  N4    C    24      52.053  35.340  61.004  1.00  0.00           N  
ATOM    754  H41   C    24      53.032  35.153  60.838  1.00  0.00           H  
ATOM    755  H42   C    24      51.608  35.799  61.786  1.00  0.00           H  
ATOM    756  N3    C    24      50.008  34.474  61.078  1.00  0.00           N  
ATOM    757  C2    C    24      49.104  33.473  60.735  1.00  0.00           C  
ATOM    758  O2    C    24      47.964  33.457  61.150  1.00  0.00           O  
ATOM    759  C3'   C    24      48.144  30.806  57.569  1.00  0.00           C  
ATOM    760  H3'   C    24      48.905  31.450  57.129  1.00  0.00           H  
ATOM    761  C2'   C    24      47.547  31.479  58.741  1.00  0.00           C  
ATOM    762  H2'   C    24      47.360  32.534  58.541  1.00  0.00           H  
ATOM    763  O2'   C    24      46.393  30.819  59.355  1.00  0.00           O  
ATOM    764 HO2'   C    24      45.603  31.309  59.117  1.00  0.00           H  
ATOM    765  O3'   C    24      47.264  30.406  56.598  1.00  0.00           O  
ATOM    766  P     U    25      47.002  31.289  55.289  1.00  0.00           P  
ATOM    767  OP1   U    25      46.038  30.563  54.447  1.00  0.00           O  
ATOM    768  OP2   U    25      48.351  31.603  54.620  1.00  0.00           O  
ATOM    769  O5'   U    25      46.215  32.608  55.672  1.00  0.00           O  
ATOM    770  C5'   U    25      44.942  32.494  56.205  1.00  0.00           C  
ATOM    771  H5'   U    25      44.991  31.624  56.860  1.00  0.00           H  
ATOM    772 H5''   U    25      44.166  32.334  55.457  1.00  0.00           H  
ATOM    773  C4'   U    25      44.551  33.703  57.080  1.00  0.00           C  
ATOM    774  H4'   U    25      43.523  33.535  57.401  1.00  0.00           H  
ATOM    775  O4'   U    25      45.495  33.868  58.116  1.00  0.00           O  
ATOM    776  C1'   U    25      45.593  35.321  58.326  1.00  0.00           C  
ATOM    777  H1'   U    25      45.117  35.504  59.289  1.00  0.00           H  
ATOM    778  N1    U    25      47.017  35.809  58.307  1.00  0.00           N  
ATOM    779  C6    U    25      48.007  35.120  57.660  1.00  0.00           C  
ATOM    780  H6    U    25      47.654  34.254  57.119  1.00  0.00           H  
ATOM    781  C5    U    25      49.297  35.563  57.733  1.00  0.00           C  
ATOM    782  H5    U    25      50.137  35.006  57.346  1.00  0.00           H  
ATOM    783  C4    U    25      49.689  36.788  58.381  1.00  0.00           C  
ATOM    784  O4    U    25      50.785  37.183  58.637  1.00  0.00           O  
ATOM    785  N3    U    25      48.627  37.390  59.046  1.00  0.00           N  
ATOM    786  H3    U    25      48.829  38.248  59.539  1.00  0.00           H  
ATOM    787  C2    U    25      47.271  37.052  58.899  1.00  0.00           C  
ATOM    788  O2    U    25      46.318  37.743  59.322  1.00  0.00           O  
ATOM    789  C3'   U    25      44.571  34.942  56.179  1.00  0.00           C  
ATOM    790  H3'   U    25      45.524  34.983  55.653  1.00  0.00           H  
ATOM    791  C2'   U    25      44.638  35.906  57.304  1.00  0.00           C  
ATOM    792  H2'   U    25      44.833  36.937  57.009  1.00  0.00           H  
ATOM    793  O2'   U    25      43.401  35.984  57.910  1.00  0.00           O  
ATOM    794 HO2'   U    25      42.852  36.516  57.329  1.00  0.00           H  
ATOM    795  O3'   U    25      43.501  35.189  55.284  1.00  0.00           O  
ATOM    796  P     U    26      43.521  36.341  54.180  1.00  0.00           P  
ATOM    797  OP1   U    26      42.170  36.404  53.562  1.00  0.00           O  
ATOM    798  OP2   U    26      44.703  36.042  53.345  1.00  0.00           O  
ATOM    799  O5'   U    26      43.799  37.665  54.934  1.00  0.00           O  
ATOM    800  C5'   U    26      42.748  38.333  55.600  1.00  0.00           C  
ATOM    801  H5'   U    26      42.230  37.737  56.351  1.00  0.00           H  
ATOM    802 H5''   U    26      42.079  38.586  54.777  1.00  0.00           H  
ATOM    803  C4'   U    26      43.344  39.578  56.236  1.00  0.00           C  
ATOM    804  H4'   U    26      42.493  39.956  56.802  1.00  0.00           H  
ATOM    805  O4'   U    26      44.371  39.301  57.132  1.00  0.00           O  
ATOM    806  C1'   U    26      45.256  40.423  57.190  1.00  0.00           C  
ATOM    807  H1'   U    26      45.279  40.742  58.231  1.00  0.00           H  
ATOM    808  N1    U    26      46.633  40.090  56.711  1.00  0.00           N  
ATOM    809  C6    U    26      46.865  38.990  55.932  1.00  0.00           C  
ATOM    810  H6    U    26      46.025  38.332  55.769  1.00  0.00           H  
ATOM    811  C5    U    26      48.104  38.622  55.617  1.00  0.00           C  
ATOM    812  H5    U    26      48.279  37.684  55.110  1.00  0.00           H  
ATOM    813  C4    U    26      49.189  39.356  56.153  1.00  0.00           C  
ATOM    814  O4    U    26      50.312  38.995  56.102  1.00  0.00           O  
ATOM    815  N3    U    26      48.871  40.541  56.711  1.00  0.00           N  
ATOM    816  H3    U    26      49.641  41.019  57.158  1.00  0.00           H  
ATOM    817  C2    U    26      47.631  40.920  57.086  1.00  0.00           C  
ATOM    818  O2    U    26      47.474  41.923  57.800  1.00  0.00           O  
ATOM    819  C3'   U    26      43.757  40.702  55.278  1.00  0.00           C  
ATOM    820  H3'   U    26      44.378  40.391  54.438  1.00  0.00           H  
ATOM    821  C2'   U    26      44.692  41.523  56.332  1.00  0.00           C  
ATOM    822  H2'   U    26      45.502  42.084  55.867  1.00  0.00           H  
ATOM    823  O2'   U    26      43.924  42.350  57.143  1.00  0.00           O  
ATOM    824 HO2'   U    26      43.908  43.138  56.595  1.00  0.00           H  
ATOM    825  O3'   U    26      42.663  41.402  54.767  1.00  0.00           O  
ATOM    826  P     A    27      42.787  42.338  53.525  1.00  0.00           P  
ATOM    827  OP1   A    27      41.447  42.921  53.160  1.00  0.00           O  
ATOM    828  OP2   A    27      43.710  41.810  52.485  1.00  0.00           O  
ATOM    829  O5'   A    27      43.556  43.466  54.206  1.00  0.00           O  
ATOM    830  C5'   A    27      42.930  44.606  54.842  1.00  0.00           C  
ATOM    831  H5'   A    27      42.337  44.364  55.723  1.00  0.00           H  
ATOM    832 H5''   A    27      42.326  45.110  54.087  1.00  0.00           H  
ATOM    833  C4'   A    27      44.026  45.588  55.364  1.00  0.00           C  
ATOM    834  H4'   A    27      43.550  46.367  55.960  1.00  0.00           H  
ATOM    835  O4'   A    27      45.067  44.885  56.002  1.00  0.00           O  
ATOM    836  C1'   A    27      46.289  45.534  55.656  1.00  0.00           C  
ATOM    837  H1'   A    27      46.776  46.031  56.495  1.00  0.00           H  
ATOM    838  N9    A    27      47.253  44.632  54.981  1.00  0.00           N  
ATOM    839  C8    A    27      46.994  43.443  54.393  1.00  0.00           C  
ATOM    840  H8    A    27      46.026  43.075  54.089  1.00  0.00           H  
ATOM    841  N7    A    27      48.048  42.796  53.992  1.00  0.00           N  
ATOM    842  C5    A    27      49.103  43.585  54.481  1.00  0.00           C  
ATOM    843  C6    A    27      50.481  43.528  54.364  1.00  0.00           C  
ATOM    844  N6    A    27      51.198  42.493  54.014  1.00  0.00           N  
ATOM    845  H61   A    27      50.755  41.724  53.533  1.00  0.00           H  
ATOM    846  H62   A    27      52.180  42.631  53.823  1.00  0.00           H  
ATOM    847  N1    A    27      51.184  44.531  54.872  1.00  0.00           N  
ATOM    848  C2    A    27      50.637  45.658  55.249  1.00  0.00           C  
ATOM    849  H2    A    27      51.269  46.386  55.735  1.00  0.00           H  
ATOM    850  N3    A    27      49.334  45.855  55.374  1.00  0.00           N  
ATOM    851  C4    A    27      48.649  44.808  54.900  1.00  0.00           C  
ATOM    852  C3'   A    27      44.641  46.230  54.136  1.00  0.00           C  
ATOM    853  H3'   A    27      44.760  45.440  53.395  1.00  0.00           H  
ATOM    854  C2'   A    27      45.950  46.684  54.752  1.00  0.00           C  
ATOM    855  H2'   A    27      46.736  46.849  54.016  1.00  0.00           H  
ATOM    856  O2'   A    27      45.783  47.882  55.427  1.00  0.00           O  
ATOM    857 HO2'   A    27      46.545  48.467  55.415  1.00  0.00           H  
ATOM    858  O3'   A    27      43.814  47.309  53.599  1.00  0.00           O  
ATOM    859  P     C    28      43.614  47.577  52.045  1.00  0.00           P  
ATOM    860  OP1   C    28      42.522  48.549  51.795  1.00  0.00           O  
ATOM    861  OP2   C    28      43.499  46.308  51.314  1.00  0.00           O  
ATOM    862  O5'   C    28      45.009  48.313  51.675  1.00  0.00           O  
ATOM    863  C5'   C    28      45.155  49.703  51.909  1.00  0.00           C  
ATOM    864  H5'   C    28      44.744  50.043  52.860  1.00  0.00           H  
ATOM    865 H5''   C    28      44.631  50.313  51.172  1.00  0.00           H  
ATOM    866  C4'   C    28      46.624  50.167  51.770  1.00  0.00           C  
ATOM    867  H4'   C    28      46.733  51.221  52.025  1.00  0.00           H  
ATOM    868  O4'   C    28      47.456  49.412  52.680  1.00  0.00           O  
ATOM    869  C1'   C    28      48.758  49.235  52.087  1.00  0.00           C  
ATOM    870  H1'   C    28      49.589  49.740  52.580  1.00  0.00           H  
ATOM    871  N1    C    28      49.063  47.788  52.012  1.00  0.00           N  
ATOM    872  C6    C    28      48.066  46.864  51.906  1.00  0.00           C  
ATOM    873  H6    C    28      47.046  47.212  51.974  1.00  0.00           H  
ATOM    874  C5    C    28      48.388  45.573  51.652  1.00  0.00           C  
ATOM    875  H5    C    28      47.565  44.894  51.480  1.00  0.00           H  
ATOM    876  C4    C    28      49.739  45.237  51.595  1.00  0.00           C  
ATOM    877  N4    C    28      50.057  44.021  51.368  1.00  0.00           N  
ATOM    878  H41   C    28      49.220  43.493  51.168  1.00  0.00           H  
ATOM    879  H42   C    28      50.982  43.670  51.574  1.00  0.00           H  
ATOM    880  N3    C    28      50.759  46.116  51.772  1.00  0.00           N  
ATOM    881  C2    C    28      50.390  47.390  52.069  1.00  0.00           C  
ATOM    882  O2    C    28      51.230  48.164  52.229  1.00  0.00           O  
ATOM    883  C3'   C    28      47.254  49.840  50.403  1.00  0.00           C  
ATOM    884  H3'   C    28      47.017  48.810  50.137  1.00  0.00           H  
ATOM    885  C2'   C    28      48.792  49.834  50.629  1.00  0.00           C  
ATOM    886  H2'   C    28      49.289  49.269  49.840  1.00  0.00           H  
ATOM    887  O2'   C    28      49.345  51.159  50.775  1.00  0.00           O  
ATOM    888 HO2'   C    28      50.304  51.180  50.801  1.00  0.00           H  
ATOM    889  O3'   C    28      46.833  50.776  49.345  1.00  0.00           O  
ATOM    890  P     A    29      47.026  50.424  47.846  1.00  0.00           P  
ATOM    891  OP1   A    29      46.499  51.617  47.121  1.00  0.00           O  
ATOM    892  OP2   A    29      46.515  49.085  47.556  1.00  0.00           O  
ATOM    893  O5'   A    29      48.601  50.428  47.631  1.00  0.00           O  
ATOM    894  C5'   A    29      49.273  51.627  47.347  1.00  0.00           C  
ATOM    895  H5'   A    29      49.077  52.293  48.186  1.00  0.00           H  
ATOM    896 H5''   A    29      48.807  52.096  46.481  1.00  0.00           H  
ATOM    897  C4'   A    29      50.715  51.320  47.194  1.00  0.00           C  
ATOM    898  H4'   A    29      51.310  52.231  47.137  1.00  0.00           H  
ATOM    899  O4'   A    29      51.308  50.605  48.246  1.00  0.00           O  
ATOM    900  C1'   A    29      52.285  49.683  47.701  1.00  0.00           C  
ATOM    901  H1'   A    29      53.284  49.834  48.108  1.00  0.00           H  
ATOM    902  N9    A    29      51.802  48.293  47.998  1.00  0.00           N  
ATOM    903  C8    A    29      50.531  47.801  48.063  1.00  0.00           C  
ATOM    904  H8    A    29      49.673  48.441  47.925  1.00  0.00           H  
ATOM    905  N7    A    29      50.496  46.499  48.272  1.00  0.00           N  
ATOM    906  C5    A    29      51.817  46.137  48.351  1.00  0.00           C  
ATOM    907  C6    A    29      52.465  44.858  48.505  1.00  0.00           C  
ATOM    908  N6    A    29      51.765  43.753  48.692  1.00  0.00           N  
ATOM    909  H61   A    29      50.769  43.800  48.533  1.00  0.00           H  
ATOM    910  H62   A    29      52.250  42.888  48.883  1.00  0.00           H  
ATOM    911  N1    A    29      53.803  44.785  48.426  1.00  0.00           N  
ATOM    912  C2    A    29      54.519  45.882  48.315  1.00  0.00           C  
ATOM    913  H2    A    29      55.592  45.759  48.300  1.00  0.00           H  
ATOM    914  N3    A    29      54.025  47.118  48.150  1.00  0.00           N  
ATOM    915  C4    A    29      52.663  47.165  48.073  1.00  0.00           C  
ATOM    916  C3'   A    29      50.893  50.587  45.930  1.00  0.00           C  
ATOM    917  H3'   A    29      50.097  49.849  45.827  1.00  0.00           H  
ATOM    918  C2'   A    29      52.329  49.977  46.218  1.00  0.00           C  
ATOM    919  H2'   A    29      52.537  49.080  45.635  1.00  0.00           H  
ATOM    920  O2'   A    29      53.341  50.902  46.047  1.00  0.00           O  
ATOM    921 HO2'   A    29      53.092  51.566  45.401  1.00  0.00           H  
ATOM    922  O3'   A    29      50.910  51.444  44.855  1.00  0.00           O  
ATOM    923  P     C    30      50.578  50.924  43.391  1.00  0.00           P  
ATOM    924  OP1   C    30      50.880  52.009  42.422  1.00  0.00           O  
ATOM    925  OP2   C    30      49.211  50.309  43.447  1.00  0.00           O  
ATOM    926  O5'   C    30      51.603  49.717  43.013  1.00  0.00           O  
ATOM    927  C5'   C    30      52.992  50.040  42.778  1.00  0.00           C  
ATOM    928  H5'   C    30      53.419  50.524  43.657  1.00  0.00           H  
ATOM    929 H5''   C    30      53.086  50.666  41.891  1.00  0.00           H  
ATOM    930  C4'   C    30      53.858  48.774  42.487  1.00  0.00           C  
ATOM    931  H4'   C    30      54.682  49.271  41.976  1.00  0.00           H  
ATOM    932  O4'   C    30      54.275  48.079  43.706  1.00  0.00           O  
ATOM    933  C1'   C    30      54.427  46.660  43.328  1.00  0.00           C  
ATOM    934  H1'   C    30      55.409  46.193  43.398  1.00  0.00           H  
ATOM    935  N1    C    30      53.549  45.734  44.157  1.00  0.00           N  
ATOM    936  C6    C    30      52.331  46.097  44.474  1.00  0.00           C  
ATOM    937  H6    C    30      51.989  47.108  44.306  1.00  0.00           H  
ATOM    938  C5    C    30      51.473  45.198  44.961  1.00  0.00           C  
ATOM    939  H5    C    30      50.456  45.428  45.244  1.00  0.00           H  
ATOM    940  C4    C    30      51.802  43.818  45.058  1.00  0.00           C  
ATOM    941  N4    C    30      50.913  42.919  45.362  1.00  0.00           N  
ATOM    942  H41   C    30      51.278  41.982  45.460  1.00  0.00           H  
ATOM    943  H42   C    30      50.032  43.238  45.737  1.00  0.00           H  
ATOM    944  N3    C    30      53.036  43.424  44.669  1.00  0.00           N  
ATOM    945  C2    C    30      53.893  44.384  44.229  1.00  0.00           C  
ATOM    946  O2    C    30      54.982  43.926  43.822  1.00  0.00           O  
ATOM    947  C3'   C    30      53.190  47.762  41.520  1.00  0.00           C  
ATOM    948  H3'   C    30      52.168  47.672  41.887  1.00  0.00           H  
ATOM    949  C2'   C    30      53.955  46.477  41.851  1.00  0.00           C  
ATOM    950  H2'   C    30      53.331  45.584  41.814  1.00  0.00           H  
ATOM    951  O2'   C    30      55.141  46.294  41.107  1.00  0.00           O  
ATOM    952 HO2'   C    30      54.933  46.381  40.174  1.00  0.00           H  
ATOM    953  O3'   C    30      52.983  48.018  40.199  1.00  0.00           O  
ATOM    954  P     C    31      51.906  47.166  39.405  1.00  0.00           P  
ATOM    955  OP1   C    31      51.867  47.719  38.031  1.00  0.00           O  
ATOM    956  OP2   C    31      50.706  47.181  40.232  1.00  0.00           O  
ATOM    957  O5'   C    31      52.472  45.643  39.406  1.00  0.00           O  
ATOM    958  C5'   C    31      53.500  45.260  38.432  1.00  0.00           C  
ATOM    959  H5'   C    31      54.285  46.016  38.467  1.00  0.00           H  
ATOM    960 H5''   C    31      53.035  45.227  37.447  1.00  0.00           H  
ATOM    961  C4'   C    31      54.111  43.890  38.613  1.00  0.00           C  
ATOM    962  H4'   C    31      55.023  44.032  38.034  1.00  0.00           H  
ATOM    963  O4'   C    31      54.525  43.459  39.872  1.00  0.00           O  
ATOM    964  C1'   C    31      54.266  41.959  39.969  1.00  0.00           C  
ATOM    965  H1'   C    31      55.172  41.430  40.264  1.00  0.00           H  
ATOM    966  N1    C    31      53.157  41.630  40.975  1.00  0.00           N  
ATOM    967  C6    C    31      52.179  42.584  41.310  1.00  0.00           C  
ATOM    968  H6    C    31      52.088  43.567  40.872  1.00  0.00           H  
ATOM    969  C5    C    31      51.112  42.130  41.997  1.00  0.00           C  
ATOM    970  H5    C    31      50.246  42.736  42.221  1.00  0.00           H  
ATOM    971  C4    C    31      51.073  40.815  42.446  1.00  0.00           C  
ATOM    972  N4    C    31      50.132  40.529  43.263  1.00  0.00           N  
ATOM    973  H41   C    31      49.386  41.171  43.490  1.00  0.00           H  
ATOM    974  H42   C    31      50.158  39.638  43.737  1.00  0.00           H  
ATOM    975  N3    C    31      52.017  39.988  42.262  1.00  0.00           N  
ATOM    976  C2    C    31      53.038  40.322  41.416  1.00  0.00           C  
ATOM    977  O2    C    31      53.844  39.459  41.116  1.00  0.00           O  
ATOM    978  C3'   C    31      53.251  42.792  37.981  1.00  0.00           C  
ATOM    979  H3'   C    31      52.255  42.884  38.414  1.00  0.00           H  
ATOM    980  C2'   C    31      53.968  41.544  38.504  1.00  0.00           C  
ATOM    981  H2'   C    31      53.311  40.679  38.598  1.00  0.00           H  
ATOM    982  O2'   C    31      55.188  41.227  37.806  1.00  0.00           O  
ATOM    983 HO2'   C    31      54.921  41.068  36.898  1.00  0.00           H  
ATOM    984  O3'   C    31      53.268  42.776  36.545  1.00  0.00           O  
ATOM    985  P     G    32      52.126  42.113  35.684  1.00  0.00           P  
ATOM    986  OP1   G    32      52.244  42.473  34.263  1.00  0.00           O  
ATOM    987  OP2   G    32      50.859  42.326  36.494  1.00  0.00           O  
ATOM    988  O5'   G    32      52.486  40.542  35.952  1.00  0.00           O  
ATOM    989  C5'   G    32      51.587  39.512  35.600  1.00  0.00           C  
ATOM    990  H5'   G    32      51.524  39.474  34.512  1.00  0.00           H  
ATOM    991 H5''   G    32      50.612  39.659  36.065  1.00  0.00           H  
ATOM    992  C4'   G    32      52.252  38.258  36.211  1.00  0.00           C  
ATOM    993  H4'   G    32      53.114  37.945  35.623  1.00  0.00           H  
ATOM    994  O4'   G    32      52.617  38.408  37.577  1.00  0.00           O  
ATOM    995  C1'   G    32      52.070  37.256  38.254  1.00  0.00           C  
ATOM    996  H1'   G    32      52.796  36.867  38.968  1.00  0.00           H  
ATOM    997  N9    G    32      50.853  37.669  39.095  1.00  0.00           N  
ATOM    998  C8    G    32      50.434  38.931  39.305  1.00  0.00           C  
ATOM    999  H8    G    32      50.994  39.747  38.874  1.00  0.00           H  
ATOM   1000  N7    G    32      49.384  38.989  40.065  1.00  0.00           N  
ATOM   1001  C5    G    32      49.126  37.702  40.493  1.00  0.00           C  
ATOM   1002  C6    G    32      48.068  37.122  41.300  1.00  0.00           C  
ATOM   1003  O6    G    32      47.106  37.582  41.927  1.00  0.00           O  
ATOM   1004  N1    G    32      48.160  35.761  41.350  1.00  0.00           N  
ATOM   1005  H1    G    32      47.458  35.224  41.838  1.00  0.00           H  
ATOM   1006  C2    G    32      49.189  35.061  40.777  1.00  0.00           C  
ATOM   1007  N2    G    32      49.144  33.783  40.958  1.00  0.00           N  
ATOM   1008  H21   G    32      49.916  33.315  40.505  1.00  0.00           H  
ATOM   1009  H22   G    32      48.557  33.344  41.652  1.00  0.00           H  
ATOM   1010  N3    G    32      50.241  35.579  40.137  1.00  0.00           N  
ATOM   1011  C4    G    32      50.115  36.894  39.953  1.00  0.00           C  
ATOM   1012  C3'   G    32      51.210  37.141  36.052  1.00  0.00           C  
ATOM   1013  H3'   G    32      50.195  37.468  36.277  1.00  0.00           H  
ATOM   1014  C2'   G    32      51.669  36.216  37.194  1.00  0.00           C  
ATOM   1015  H2'   G    32      50.879  35.567  37.572  1.00  0.00           H  
ATOM   1016  O2'   G    32      52.828  35.397  36.834  1.00  0.00           O  
ATOM   1017 HO2'   G    32      52.608  35.000  35.988  1.00  0.00           H  
ATOM   1018  O3'   G    32      51.341  36.527  34.829  1.00  0.00           O  
ATOM   1019  P     U    33      50.042  35.829  34.139  1.00  0.00           P  
ATOM   1020  OP1   U    33      50.569  35.016  32.959  1.00  0.00           O  
ATOM   1021  OP2   U    33      48.964  36.841  33.924  1.00  0.00           O  
ATOM   1022  O5'   U    33      49.478  34.781  35.164  1.00  0.00           O  
ATOM   1023  C5'   U    33      50.073  33.574  35.526  1.00  0.00           C  
ATOM   1024  H5'   U    33      51.082  33.767  35.889  1.00  0.00           H  
ATOM   1025 H5''   U    33      50.370  32.970  34.668  1.00  0.00           H  
ATOM   1026  C4'   U    33      49.266  32.749  36.508  1.00  0.00           C  
ATOM   1027  H4'   U    33      49.869  31.880  36.772  1.00  0.00           H  
ATOM   1028  O4'   U    33      49.038  33.522  37.688  1.00  0.00           O  
ATOM   1029  C1'   U    33      47.772  33.087  38.197  1.00  0.00           C  
ATOM   1030  H1'   U    33      47.912  32.660  39.190  1.00  0.00           H  
ATOM   1031  N1    U    33      46.839  34.306  38.219  1.00  0.00           N  
ATOM   1032  C6    U    33      47.333  35.595  37.970  1.00  0.00           C  
ATOM   1033  H6    U    33      48.320  35.753  37.560  1.00  0.00           H  
ATOM   1034  C5    U    33      46.677  36.670  38.309  1.00  0.00           C  
ATOM   1035  H5    U    33      47.179  37.609  38.129  1.00  0.00           H  
ATOM   1036  C4    U    33      45.389  36.629  38.980  1.00  0.00           C  
ATOM   1037  O4    U    33      44.759  37.572  39.402  1.00  0.00           O  
ATOM   1038  N3    U    33      44.822  35.362  39.008  1.00  0.00           N  
ATOM   1039  H3    U    33      44.042  35.237  39.637  1.00  0.00           H  
ATOM   1040  C2    U    33      45.625  34.220  38.928  1.00  0.00           C  
ATOM   1041  O2    U    33      45.437  33.199  39.636  1.00  0.00           O  
ATOM   1042  C3'   U    33      47.916  32.377  35.966  1.00  0.00           C  
ATOM   1043  H3'   U    33      47.500  33.253  35.468  1.00  0.00           H  
ATOM   1044  C2'   U    33      47.118  32.099  37.199  1.00  0.00           C  
ATOM   1045  H2'   U    33      46.053  32.219  36.998  1.00  0.00           H  
ATOM   1046  O2'   U    33      47.486  30.826  37.698  1.00  0.00           O  
ATOM   1047 HO2'   U    33      47.107  30.169  37.109  1.00  0.00           H  
ATOM   1048  O3'   U    33      48.053  31.321  35.065  1.00  0.00           O  
ATOM   1049  P     G    34      46.836  30.853  34.280  1.00  0.00           P  
ATOM   1050  OP1   G    34      47.378  29.892  33.338  1.00  0.00           O  
ATOM   1051  OP2   G    34      46.073  32.024  33.900  1.00  0.00           O  
ATOM   1052  O5'   G    34      45.937  29.902  35.306  1.00  0.00           O  
ATOM   1053  C5'   G    34      44.617  29.580  34.999  1.00  0.00           C  
ATOM   1054  H5'   G    34      44.620  28.748  34.295  1.00  0.00           H  
ATOM   1055 H5''   G    34      44.027  30.432  34.659  1.00  0.00           H  
ATOM   1056  C4'   G    34      43.868  29.251  36.371  1.00  0.00           C  
ATOM   1057  H4'   G    34      44.146  28.279  36.777  1.00  0.00           H  
ATOM   1058  O4'   G    34      44.163  30.269  37.347  1.00  0.00           O  
ATOM   1059  C1'   G    34      43.143  30.250  38.300  1.00  0.00           C  
ATOM   1060  H1'   G    34      43.418  29.901  39.296  1.00  0.00           H  
ATOM   1061  N9    G    34      42.609  31.607  38.543  1.00  0.00           N  
ATOM   1062  C8    G    34      42.877  32.734  37.813  1.00  0.00           C  
ATOM   1063  H8    G    34      43.460  32.706  36.904  1.00  0.00           H  
ATOM   1064  N7    G    34      42.196  33.795  38.152  1.00  0.00           N  
ATOM   1065  C5    G    34      41.425  33.256  39.168  1.00  0.00           C  
ATOM   1066  C6    G    34      40.410  33.951  39.963  1.00  0.00           C  
ATOM   1067  O6    G    34      40.022  35.107  39.855  1.00  0.00           O  
ATOM   1068  N1    G    34      39.894  33.144  40.983  1.00  0.00           N  
ATOM   1069  H1    G    34      39.352  33.607  41.699  1.00  0.00           H  
ATOM   1070  C2    G    34      40.093  31.817  41.051  1.00  0.00           C  
ATOM   1071  N2    G    34      39.541  31.255  42.089  1.00  0.00           N  
ATOM   1072  H21   G    34      39.785  30.278  42.169  1.00  0.00           H  
ATOM   1073  H22   G    34      38.959  31.860  42.650  1.00  0.00           H  
ATOM   1074  N3    G    34      40.975  31.118  40.329  1.00  0.00           N  
ATOM   1075  C4    G    34      41.676  31.942  39.421  1.00  0.00           C  
ATOM   1076  C3'   G    34      42.332  29.284  36.409  1.00  0.00           C  
ATOM   1077  H3'   G    34      42.085  30.259  35.987  1.00  0.00           H  
ATOM   1078  C2'   G    34      42.068  29.233  37.856  1.00  0.00           C  
ATOM   1079  H2'   G    34      41.077  29.564  38.167  1.00  0.00           H  
ATOM   1080  O2'   G    34      42.283  27.910  38.399  1.00  0.00           O  
ATOM   1081 HO2'   G    34      42.285  27.305  37.653  1.00  0.00           H  
ATOM   1082  O3'   G    34      41.715  28.194  35.728  1.00  0.00           O  
ATOM   1083  P     C    35      40.198  28.293  35.212  1.00  0.00           P  
ATOM   1084  OP1   C    35      39.814  26.941  34.791  1.00  0.00           O  
ATOM   1085  OP2   C    35      40.236  29.382  34.157  1.00  0.00           O  
ATOM   1086  O5'   C    35      39.375  28.751  36.465  1.00  0.00           O  
ATOM   1087  C5'   C    35      38.772  27.829  37.327  1.00  0.00           C  
ATOM   1088  H5'   C    35      39.527  27.183  37.775  1.00  0.00           H  
ATOM   1089 H5''   C    35      38.197  27.165  36.682  1.00  0.00           H  
ATOM   1090  C4'   C    35      37.755  28.424  38.345  1.00  0.00           C  
ATOM   1091  H4'   C    35      37.392  27.625  38.991  1.00  0.00           H  
ATOM   1092  O4'   C    35      38.299  29.446  39.205  1.00  0.00           O  
ATOM   1093  C1'   C    35      37.309  30.514  39.320  1.00  0.00           C  
ATOM   1094  H1'   C    35      37.149  30.814  40.356  1.00  0.00           H  
ATOM   1095  N1    C    35      37.804  31.762  38.519  1.00  0.00           N  
ATOM   1096  C6    C    35      38.861  31.741  37.605  1.00  0.00           C  
ATOM   1097  H6    C    35      39.368  30.788  37.560  1.00  0.00           H  
ATOM   1098  C5    C    35      39.107  32.756  36.781  1.00  0.00           C  
ATOM   1099  H5    C    35      39.995  32.631  36.178  1.00  0.00           H  
ATOM   1100  C4    C    35      38.365  33.930  36.996  1.00  0.00           C  
ATOM   1101  N4    C    35      38.541  35.078  36.421  1.00  0.00           N  
ATOM   1102  H41   C    35      38.049  35.782  36.953  1.00  0.00           H  
ATOM   1103  H42   C    35      39.253  35.104  35.706  1.00  0.00           H  
ATOM   1104  N3    C    35      37.386  34.020  37.891  1.00  0.00           N  
ATOM   1105  C2    C    35      37.151  32.978  38.686  1.00  0.00           C  
ATOM   1106  O2    C    35      36.363  33.156  39.567  1.00  0.00           O  
ATOM   1107  C3'   C    35      36.482  28.962  37.679  1.00  0.00           C  
ATOM   1108  H3'   C    35      36.925  29.375  36.772  1.00  0.00           H  
ATOM   1109  C2'   C    35      35.977  29.934  38.749  1.00  0.00           C  
ATOM   1110  H2'   C    35      35.448  30.786  38.321  1.00  0.00           H  
ATOM   1111  O2'   C    35      35.230  29.401  39.753  1.00  0.00           O  
ATOM   1112 HO2'   C    35      34.418  29.176  39.292  1.00  0.00           H  
ATOM   1113  O3'   C    35      35.578  27.965  37.304  1.00  0.00           O  
ATOM   1114  P     G    36      34.193  28.274  36.632  1.00  0.00           P  
ATOM   1115  OP1   G    36      33.722  27.068  35.886  1.00  0.00           O  
ATOM   1116  OP2   G    36      34.348  29.598  35.976  1.00  0.00           O  
ATOM   1117  O5'   G    36      33.290  28.445  37.942  1.00  0.00           O  
ATOM   1118  C5'   G    36      32.995  27.280  38.707  1.00  0.00           C  
ATOM   1119  H5'   G    36      33.969  26.853  38.948  1.00  0.00           H  
ATOM   1120 H5''   G    36      32.525  26.561  38.037  1.00  0.00           H  
ATOM   1121  C4'   G    36      32.200  27.508  39.954  1.00  0.00           C  
ATOM   1122  H4'   G    36      32.053  26.511  40.369  1.00  0.00           H  
ATOM   1123  O4'   G    36      32.807  28.508  40.856  1.00  0.00           O  
ATOM   1124  C1'   G    36      31.785  29.323  41.485  1.00  0.00           C  
ATOM   1125  H1'   G    36      31.797  29.286  42.574  1.00  0.00           H  
ATOM   1126  N9    G    36      32.026  30.685  40.987  1.00  0.00           N  
ATOM   1127  C8    G    36      32.386  31.181  39.737  1.00  0.00           C  
ATOM   1128  H8    G    36      32.765  30.583  38.921  1.00  0.00           H  
ATOM   1129  N7    G    36      32.310  32.455  39.701  1.00  0.00           N  
ATOM   1130  C5    G    36      31.711  32.829  40.947  1.00  0.00           C  
ATOM   1131  C6    G    36      31.218  34.145  41.434  1.00  0.00           C  
ATOM   1132  O6    G    36      31.332  35.260  40.993  1.00  0.00           O  
ATOM   1133  N1    G    36      30.677  34.066  42.680  1.00  0.00           N  
ATOM   1134  H1    G    36      30.235  34.899  43.043  1.00  0.00           H  
ATOM   1135  C2    G    36      30.528  32.990  43.403  1.00  0.00           C  
ATOM   1136  N2    G    36      29.948  33.058  44.532  1.00  0.00           N  
ATOM   1137  H21   G    36      29.648  32.147  44.848  1.00  0.00           H  
ATOM   1138  H22   G    36      29.396  33.865  44.789  1.00  0.00           H  
ATOM   1139  N3    G    36      30.933  31.826  43.012  1.00  0.00           N  
ATOM   1140  C4    G    36      31.520  31.765  41.754  1.00  0.00           C  
ATOM   1141  C3'   G    36      30.743  28.010  39.719  1.00  0.00           C  
ATOM   1142  H3'   G    36      30.639  28.878  39.068  1.00  0.00           H  
ATOM   1143  C2'   G    36      30.495  28.587  41.094  1.00  0.00           C  
ATOM   1144  H2'   G    36      29.675  29.299  40.995  1.00  0.00           H  
ATOM   1145  O2'   G    36      30.236  27.612  42.053  1.00  0.00           O  
ATOM   1146 HO2'   G    36      30.132  26.736  41.673  1.00  0.00           H  
ATOM   1147  O3'   G    36      29.781  27.066  39.343  1.00  0.00           O  
ATOM   1148  P     G    37      28.522  27.544  38.483  1.00  0.00           P  
ATOM   1149  OP1   G    37      27.677  26.324  38.347  1.00  0.00           O  
ATOM   1150  OP2   G    37      28.930  28.211  37.250  1.00  0.00           O  
ATOM   1151  O5'   G    37      27.721  28.563  39.473  1.00  0.00           O  
ATOM   1152  C5'   G    37      27.070  27.988  40.572  1.00  0.00           C  
ATOM   1153  H5'   G    37      27.847  27.568  41.210  1.00  0.00           H  
ATOM   1154 H5''   G    37      26.448  27.173  40.201  1.00  0.00           H  
ATOM   1155  C4'   G    37      26.276  28.987  41.408  1.00  0.00           C  
ATOM   1156  H4'   G    37      25.782  28.347  42.139  1.00  0.00           H  
ATOM   1157  O4'   G    37      27.197  29.882  41.981  1.00  0.00           O  
ATOM   1158  C1'   G    37      26.423  31.101  42.308  1.00  0.00           C  
ATOM   1159  H1'   G    37      26.429  31.298  43.380  1.00  0.00           H  
ATOM   1160  N9    G    37      27.104  32.297  41.740  1.00  0.00           N  
ATOM   1161  C8    G    37      28.106  32.312  40.729  1.00  0.00           C  
ATOM   1162  H8    G    37      28.504  31.362  40.406  1.00  0.00           H  
ATOM   1163  N7    G    37      28.445  33.499  40.301  1.00  0.00           N  
ATOM   1164  C5    G    37      27.660  34.352  41.151  1.00  0.00           C  
ATOM   1165  C6    G    37      27.584  35.740  41.110  1.00  0.00           C  
ATOM   1166  O6    G    37      28.184  36.603  40.485  1.00  0.00           O  
ATOM   1167  N1    G    37      26.803  36.227  42.114  1.00  0.00           N  
ATOM   1168  H1    G    37      26.534  37.195  42.010  1.00  0.00           H  
ATOM   1169  C2    G    37      26.003  35.480  42.926  1.00  0.00           C  
ATOM   1170  N2    G    37      25.358  36.149  43.909  1.00  0.00           N  
ATOM   1171  H21   G    37      24.727  35.601  44.476  1.00  0.00           H  
ATOM   1172  H22   G    37      25.244  37.153  43.917  1.00  0.00           H  
ATOM   1173  N3    G    37      25.954  34.126  42.921  1.00  0.00           N  
ATOM   1174  C4    G    37      26.866  33.632  42.023  1.00  0.00           C  
ATOM   1175  C3'   G    37      25.186  29.768  40.709  1.00  0.00           C  
ATOM   1176  H3'   G    37      25.527  30.225  39.780  1.00  0.00           H  
ATOM   1177  C2'   G    37      24.988  30.905  41.750  1.00  0.00           C  
ATOM   1178  H2'   G    37      24.661  31.828  41.273  1.00  0.00           H  
ATOM   1179  O2'   G    37      24.242  30.415  42.872  1.00  0.00           O  
ATOM   1180 HO2'   G    37      23.740  31.174  43.178  1.00  0.00           H  
ATOM   1181  O3'   G    37      24.068  29.048  40.358  1.00  0.00           O  
ATOM   1182  P     C    38      23.034  29.546  39.293  1.00  0.00           P  
ATOM   1183  OP1   C    38      21.868  28.556  39.287  1.00  0.00           O  
ATOM   1184  OP2   C    38      23.686  29.797  37.996  1.00  0.00           O  
ATOM   1185  O5'   C    38      22.486  30.888  39.840  1.00  0.00           O  
ATOM   1186  C5'   C    38      21.523  30.974  40.946  1.00  0.00           C  
ATOM   1187  H5'   C    38      21.938  30.406  41.780  1.00  0.00           H  
ATOM   1188 H5''   C    38      20.579  30.610  40.543  1.00  0.00           H  
ATOM   1189  C4'   C    38      21.315  32.339  41.504  1.00  0.00           C  
ATOM   1190  H4'   C    38      20.567  32.240  42.291  1.00  0.00           H  
ATOM   1191  O4'   C    38      22.513  32.946  41.850  1.00  0.00           O  
ATOM   1192  C1'   C    38      22.367  34.310  41.578  1.00  0.00           C  
ATOM   1193  H1'   C    38      22.440  34.971  42.442  1.00  0.00           H  
ATOM   1194  N1    C    38      23.301  34.793  40.533  1.00  0.00           N  
ATOM   1195  C6    C    38      23.962  33.871  39.712  1.00  0.00           C  
ATOM   1196  H6    C    38      23.720  32.820  39.765  1.00  0.00           H  
ATOM   1197  C5    C    38      24.911  34.362  38.870  1.00  0.00           C  
ATOM   1198  H5    C    38      25.410  33.712  38.166  1.00  0.00           H  
ATOM   1199  C4    C    38      25.159  35.698  38.794  1.00  0.00           C  
ATOM   1200  N4    C    38      26.013  36.077  37.942  1.00  0.00           N  
ATOM   1201  H41   C    38      26.580  35.415  37.431  1.00  0.00           H  
ATOM   1202  H42   C    38      26.416  36.993  38.075  1.00  0.00           H  
ATOM   1203  N3    C    38      24.593  36.603  39.631  1.00  0.00           N  
ATOM   1204  C2    C    38      23.641  36.144  40.493  1.00  0.00           C  
ATOM   1205  O2    C    38      23.117  36.980  41.195  1.00  0.00           O  
ATOM   1206  C3'   C    38      20.693  33.279  40.402  1.00  0.00           C  
ATOM   1207  H3'   C    38      21.117  33.049  39.425  1.00  0.00           H  
ATOM   1208  C2'   C    38      20.988  34.622  40.979  1.00  0.00           C  
ATOM   1209  H2'   C    38      21.036  35.303  40.129  1.00  0.00           H  
ATOM   1210  O2'   C    38      20.037  35.000  42.093  1.00  0.00           O  
ATOM   1211 HO2'   C    38      19.309  34.386  41.969  1.00  0.00           H  
ATOM   1212  O3'   C    38      19.281  33.080  40.451  1.00  0.00           O  
ATOM   1213  P     A    39      18.453  33.153  39.097  1.00  0.00           P  
ATOM   1214  OP1   A    39      17.139  32.688  39.375  1.00  0.00           O  
ATOM   1215  OP2   A    39      19.295  32.463  38.100  1.00  0.00           O  
ATOM   1216  O5'   A    39      18.433  34.729  38.741  1.00  0.00           O  
ATOM   1217  C5'   A    39      17.715  35.648  39.585  1.00  0.00           C  
ATOM   1218  H5'   A    39      17.947  35.540  40.644  1.00  0.00           H  
ATOM   1219 H5''   A    39      16.677  35.375  39.398  1.00  0.00           H  
ATOM   1220  C4'   A    39      18.010  37.115  39.227  1.00  0.00           C  
ATOM   1221  H4'   A    39      17.645  37.883  39.910  1.00  0.00           H  
ATOM   1222  O4'   A    39      19.425  37.267  39.489  1.00  0.00           O  
ATOM   1223  C1'   A    39      19.847  38.318  38.637  1.00  0.00           C  
ATOM   1224  H1'   A    39      20.184  39.232  39.125  1.00  0.00           H  
ATOM   1225  N9    A    39      21.009  37.689  37.926  1.00  0.00           N  
ATOM   1226  C8    A    39      21.170  36.375  37.703  1.00  0.00           C  
ATOM   1227  H8    A    39      20.549  35.574  38.075  1.00  0.00           H  
ATOM   1228  N7    A    39      22.201  36.094  36.902  1.00  0.00           N  
ATOM   1229  C5    A    39      22.635  37.395  36.471  1.00  0.00           C  
ATOM   1230  C6    A    39      23.662  37.972  35.632  1.00  0.00           C  
ATOM   1231  N6    A    39      24.512  37.247  34.848  1.00  0.00           N  
ATOM   1232  H61   A    39      25.242  37.758  34.372  1.00  0.00           H  
ATOM   1233  H62   A    39      24.649  36.249  34.911  1.00  0.00           H  
ATOM   1234  N1    A    39      23.760  39.279  35.515  1.00  0.00           N  
ATOM   1235  C2    A    39      22.866  40.015  36.123  1.00  0.00           C  
ATOM   1236  H2    A    39      22.974  41.080  35.979  1.00  0.00           H  
ATOM   1237  N3    A    39      21.912  39.687  36.978  1.00  0.00           N  
ATOM   1238  C4    A    39      21.868  38.357  37.127  1.00  0.00           C  
ATOM   1239  C3'   A    39      17.709  37.430  37.770  1.00  0.00           C  
ATOM   1240  H3'   A    39      18.100  36.662  37.103  1.00  0.00           H  
ATOM   1241  C2'   A    39      18.622  38.644  37.827  1.00  0.00           C  
ATOM   1242  H2'   A    39      19.101  38.856  36.871  1.00  0.00           H  
ATOM   1243  O2'   A    39      17.974  39.833  38.321  1.00  0.00           O  
ATOM   1244 HO2'   A    39      18.574  40.581  38.277  1.00  0.00           H  
ATOM   1245  O3'   A    39      16.280  37.570  37.574  1.00  0.00           O  
ATOM   1246  P     C    40      15.654  36.997  36.234  1.00  0.00           P  
ATOM   1247  OP1   C    40      14.193  37.280  36.202  1.00  0.00           O  
ATOM   1248  OP2   C    40      16.183  35.665  36.032  1.00  0.00           O  
ATOM   1249  O5'   C    40      16.363  37.950  35.126  1.00  0.00           O  
ATOM   1250  C5'   C    40      15.864  39.240  34.766  1.00  0.00           C  
ATOM   1251  H5'   C    40      15.692  39.865  35.642  1.00  0.00           H  
ATOM   1252 H5''   C    40      14.881  39.013  34.352  1.00  0.00           H  
ATOM   1253  C4'   C    40      16.731  39.952  33.683  1.00  0.00           C  
ATOM   1254  H4'   C    40      16.135  40.857  33.569  1.00  0.00           H  
ATOM   1255  O4'   C    40      18.040  40.328  34.132  1.00  0.00           O  
ATOM   1256  C1'   C    40      18.868  40.179  32.995  1.00  0.00           C  
ATOM   1257  H1'   C    40      19.574  41.010  32.968  1.00  0.00           H  
ATOM   1258  N1    C    40      19.744  38.895  32.945  1.00  0.00           N  
ATOM   1259  C6    C    40      19.629  37.962  33.947  1.00  0.00           C  
ATOM   1260  H6    C    40      18.886  38.234  34.683  1.00  0.00           H  
ATOM   1261  C5    C    40      20.421  36.867  33.964  1.00  0.00           C  
ATOM   1262  H5    C    40      20.246  36.212  34.804  1.00  0.00           H  
ATOM   1263  C4    C    40      21.372  36.718  32.916  1.00  0.00           C  
ATOM   1264  N4    C    40      22.213  35.786  32.869  1.00  0.00           N  
ATOM   1265  H41   C    40      22.141  34.978  33.471  1.00  0.00           H  
ATOM   1266  H42   C    40      23.002  35.921  32.254  1.00  0.00           H  
ATOM   1267  N3    C    40      21.466  37.619  31.931  1.00  0.00           N  
ATOM   1268  C2    C    40      20.699  38.737  31.938  1.00  0.00           C  
ATOM   1269  O2    C    40      20.913  39.640  31.171  1.00  0.00           O  
ATOM   1270  C3'   C    40      16.847  39.173  32.380  1.00  0.00           C  
ATOM   1271  H3'   C    40      17.188  38.157  32.580  1.00  0.00           H  
ATOM   1272  C2'   C    40      17.965  40.039  31.786  1.00  0.00           C  
ATOM   1273  H2'   C    40      18.530  39.520  31.012  1.00  0.00           H  
ATOM   1274  O2'   C    40      17.638  41.354  31.436  1.00  0.00           O  
ATOM   1275 HO2'   C    40      16.680  41.329  31.385  1.00  0.00           H  
ATOM   1276  O3'   C    40      15.687  39.283  31.550  1.00  0.00           O  
ATOM   1277  P     A    41      15.418  38.276  30.336  1.00  0.00           P  
ATOM   1278  OP1   A    41      13.994  38.435  30.016  1.00  0.00           O  
ATOM   1279  OP2   A    41      15.975  36.970  30.701  1.00  0.00           O  
ATOM   1280  O5'   A    41      16.292  38.890  29.090  1.00  0.00           O  
ATOM   1281  C5'   A    41      15.932  40.142  28.464  1.00  0.00           C  
ATOM   1282  H5'   A    41      15.820  40.926  29.213  1.00  0.00           H  
ATOM   1283 H5''   A    41      15.042  39.901  27.882  1.00  0.00           H  
ATOM   1284  C4'   A    41      17.077  40.548  27.438  1.00  0.00           C  
ATOM   1285  H4'   A    41      16.934  41.579  27.115  1.00  0.00           H  
ATOM   1286  O4'   A    41      18.295  40.428  28.068  1.00  0.00           O  
ATOM   1287  C1'   A    41      19.209  39.952  27.107  1.00  0.00           C  
ATOM   1288  H1'   A    41      20.034  40.653  26.987  1.00  0.00           H  
ATOM   1289  N9    A    41      19.748  38.672  27.542  1.00  0.00           N  
ATOM   1290  C8    A    41      19.450  37.909  28.696  1.00  0.00           C  
ATOM   1291  H8    A    41      18.697  38.092  29.448  1.00  0.00           H  
ATOM   1292  N7    A    41      20.142  36.841  28.751  1.00  0.00           N  
ATOM   1293  C5    A    41      20.996  36.830  27.572  1.00  0.00           C  
ATOM   1294  C6    A    41      21.924  35.927  27.005  1.00  0.00           C  
ATOM   1295  N6    A    41      22.218  34.771  27.505  1.00  0.00           N  
ATOM   1296  H61   A    41      22.897  34.157  27.079  1.00  0.00           H  
ATOM   1297  H62   A    41      21.801  34.391  28.343  1.00  0.00           H  
ATOM   1298  N1    A    41      22.549  36.149  25.876  1.00  0.00           N  
ATOM   1299  C2    A    41      22.291  37.340  25.325  1.00  0.00           C  
ATOM   1300  H2    A    41      22.886  37.576  24.455  1.00  0.00           H  
ATOM   1301  N3    A    41      21.418  38.287  25.713  1.00  0.00           N  
ATOM   1302  C4    A    41      20.757  37.961  26.860  1.00  0.00           C  
ATOM   1303  C3'   A    41      17.100  39.522  26.240  1.00  0.00           C  
ATOM   1304  H3'   A    41      17.031  38.494  26.594  1.00  0.00           H  
ATOM   1305  C2'   A    41      18.529  39.759  25.733  1.00  0.00           C  
ATOM   1306  H2'   A    41      18.809  38.900  25.122  1.00  0.00           H  
ATOM   1307  O2'   A    41      18.605  40.999  25.062  1.00  0.00           O  
ATOM   1308 HO2'   A    41      17.772  41.158  24.611  1.00  0.00           H  
ATOM   1309  O3'   A    41      16.106  39.682  25.299  1.00  0.00           O  
ATOM   1310  P     G    42      15.522  38.421  24.452  1.00  0.00           P  
ATOM   1311  OP1   G    42      14.300  38.924  23.795  1.00  0.00           O  
ATOM   1312  OP2   G    42      15.291  37.292  25.379  1.00  0.00           O  
ATOM   1313  O5'   G    42      16.600  38.044  23.355  1.00  0.00           O  
ATOM   1314  C5'   G    42      16.888  38.941  22.195  1.00  0.00           C  
ATOM   1315  H5'   G    42      17.076  39.986  22.445  1.00  0.00           H  
ATOM   1316 H5''   G    42      16.009  39.020  21.556  1.00  0.00           H  
ATOM   1317  C4'   G    42      18.107  38.575  21.334  1.00  0.00           C  
ATOM   1318  H4'   G    42      18.064  39.303  20.523  1.00  0.00           H  
ATOM   1319  O4'   G    42      19.349  38.596  21.975  1.00  0.00           O  
ATOM   1320  C1'   G    42      19.986  37.321  21.759  1.00  0.00           C  
ATOM   1321  H1'   G    42      21.006  37.468  21.401  1.00  0.00           H  
ATOM   1322  N9    G    42      19.932  36.377  22.869  1.00  0.00           N  
ATOM   1323  C8    G    42      19.181  36.391  24.014  1.00  0.00           C  
ATOM   1324  H8    G    42      18.459  37.171  24.206  1.00  0.00           H  
ATOM   1325  N7    G    42      19.246  35.345  24.762  1.00  0.00           N  
ATOM   1326  C5    G    42      20.226  34.507  24.171  1.00  0.00           C  
ATOM   1327  C6    G    42      20.717  33.224  24.515  1.00  0.00           C  
ATOM   1328  O6    G    42      20.523  32.573  25.521  1.00  0.00           O  
ATOM   1329  N1    G    42      21.499  32.701  23.523  1.00  0.00           N  
ATOM   1330  H1    G    42      21.820  31.754  23.660  1.00  0.00           H  
ATOM   1331  C2    G    42      21.791  33.344  22.317  1.00  0.00           C  
ATOM   1332  N2    G    42      22.447  32.716  21.342  1.00  0.00           N  
ATOM   1333  H21   G    42      22.882  31.809  21.433  1.00  0.00           H  
ATOM   1334  H22   G    42      22.581  33.305  20.532  1.00  0.00           H  
ATOM   1335  N3    G    42      21.368  34.581  21.978  1.00  0.00           N  
ATOM   1336  C4    G    42      20.537  35.112  22.915  1.00  0.00           C  
ATOM   1337  C3'   G    42      17.896  37.183  20.809  1.00  0.00           C  
ATOM   1338  H3'   G    42      17.493  36.521  21.576  1.00  0.00           H  
ATOM   1339  C2'   G    42      19.338  36.750  20.585  1.00  0.00           C  
ATOM   1340  H2'   G    42      19.358  35.661  20.609  1.00  0.00           H  
ATOM   1341  O2'   G    42      19.906  37.269  19.399  1.00  0.00           O  
ATOM   1342 HO2'   G    42      20.526  36.592  19.118  1.00  0.00           H  
ATOM   1343  O3'   G    42      17.059  37.173  19.654  1.00  0.00           O  
ATOM   1344  P     G    43      16.171  35.971  19.358  1.00  0.00           P  
ATOM   1345  OP1   G    43      15.364  36.283  18.147  1.00  0.00           O  
ATOM   1346  OP2   G    43      15.551  35.396  20.529  1.00  0.00           O  
ATOM   1347  O5'   G    43      17.274  34.962  19.006  1.00  0.00           O  
ATOM   1348  C5'   G    43      17.849  34.925  17.657  1.00  0.00           C  
ATOM   1349  H5'   G    43      18.371  35.871  17.514  1.00  0.00           H  
ATOM   1350 H5''   G    43      16.998  34.755  16.998  1.00  0.00           H  
ATOM   1351  C4'   G    43      18.783  33.773  17.540  1.00  0.00           C  
ATOM   1352  H4'   G    43      19.401  33.873  16.649  1.00  0.00           H  
ATOM   1353  O4'   G    43      19.622  33.728  18.686  1.00  0.00           O  
ATOM   1354  C1'   G    43      19.858  32.333  19.034  1.00  0.00           C  
ATOM   1355  H1'   G    43      20.926  32.114  19.028  1.00  0.00           H  
ATOM   1356  N9    G    43      19.306  32.090  20.413  1.00  0.00           N  
ATOM   1357  C8    G    43      18.489  32.772  21.157  1.00  0.00           C  
ATOM   1358  H8    G    43      18.080  33.749  20.947  1.00  0.00           H  
ATOM   1359  N7    G    43      18.262  32.213  22.383  1.00  0.00           N  
ATOM   1360  C5    G    43      18.997  30.996  22.342  1.00  0.00           C  
ATOM   1361  C6    G    43      19.111  29.856  23.247  1.00  0.00           C  
ATOM   1362  O6    G    43      18.736  29.701  24.411  1.00  0.00           O  
ATOM   1363  N1    G    43      19.939  28.873  22.751  1.00  0.00           N  
ATOM   1364  H1    G    43      20.017  28.093  23.387  1.00  0.00           H  
ATOM   1365  C2    G    43      20.510  28.925  21.500  1.00  0.00           C  
ATOM   1366  N2    G    43      21.223  27.894  21.147  1.00  0.00           N  
ATOM   1367  H21   G    43      21.559  27.880  20.195  1.00  0.00           H  
ATOM   1368  H22   G    43      21.195  27.073  21.736  1.00  0.00           H  
ATOM   1369  N3    G    43      20.331  29.881  20.654  1.00  0.00           N  
ATOM   1370  C4    G    43      19.539  30.884  21.089  1.00  0.00           C  
ATOM   1371  C3'   G    43      18.064  32.441  17.562  1.00  0.00           C  
ATOM   1372  H3'   G    43      17.407  32.569  18.422  1.00  0.00           H  
ATOM   1373  C2'   G    43      19.226  31.464  17.948  1.00  0.00           C  
ATOM   1374  H2'   G    43      18.874  30.494  18.298  1.00  0.00           H  
ATOM   1375  O2'   G    43      20.063  31.357  16.823  1.00  0.00           O  
ATOM   1376 HO2'   G    43      19.497  31.232  16.057  1.00  0.00           H  
ATOM   1377  O3'   G    43      17.525  31.976  16.343  1.00  0.00           O  
ATOM   1378  P     C    44      16.098  31.220  16.362  1.00  0.00           P  
ATOM   1379  OP1   C    44      15.597  30.958  14.956  1.00  0.00           O  
ATOM   1380  OP2   C    44      15.180  31.902  17.283  1.00  0.00           O  
ATOM   1381  O5'   C    44      16.367  29.725  16.993  1.00  0.00           O  
ATOM   1382  C5'   C    44      17.057  28.677  16.313  1.00  0.00           C  
ATOM   1383  H5'   C    44      17.853  29.092  15.695  1.00  0.00           H  
ATOM   1384 H5''   C    44      16.365  28.328  15.547  1.00  0.00           H  
ATOM   1385  C4'   C    44      17.456  27.590  17.204  1.00  0.00           C  
ATOM   1386  H4'   C    44      18.179  26.981  16.660  1.00  0.00           H  
ATOM   1387  O4'   C    44      18.134  27.941  18.423  1.00  0.00           O  
ATOM   1388  C1'   C    44      17.798  27.095  19.527  1.00  0.00           C  
ATOM   1389  H1'   C    44      18.697  26.578  19.863  1.00  0.00           H  
ATOM   1390  N1    C    44      17.083  27.788  20.641  1.00  0.00           N  
ATOM   1391  C6    C    44      16.614  29.064  20.448  1.00  0.00           C  
ATOM   1392  H6    C    44      16.636  29.619  19.521  1.00  0.00           H  
ATOM   1393  C5    C    44      16.051  29.685  21.491  1.00  0.00           C  
ATOM   1394  H5    C    44      15.667  30.675  21.295  1.00  0.00           H  
ATOM   1395  C4    C    44      15.760  28.961  22.686  1.00  0.00           C  
ATOM   1396  N4    C    44      15.063  29.556  23.596  1.00  0.00           N  
ATOM   1397  H41   C    44      14.680  29.061  24.389  1.00  0.00           H  
ATOM   1398  H42   C    44      14.840  30.536  23.495  1.00  0.00           H  
ATOM   1399  N3    C    44      16.231  27.758  22.925  1.00  0.00           N  
ATOM   1400  C2    C    44      16.888  27.157  21.892  1.00  0.00           C  
ATOM   1401  O2    C    44      17.410  26.079  22.079  1.00  0.00           O  
ATOM   1402  C3'   C    44      16.282  26.776  17.651  1.00  0.00           C  
ATOM   1403  H3'   C    44      15.517  27.488  17.959  1.00  0.00           H  
ATOM   1404  C2'   C    44      16.867  26.036  18.858  1.00  0.00           C  
ATOM   1405  H2'   C    44      15.988  25.871  19.481  1.00  0.00           H  
ATOM   1406  O2'   C    44      17.767  24.882  18.544  1.00  0.00           O  
ATOM   1407 HO2'   C    44      17.557  24.616  17.646  1.00  0.00           H  
ATOM   1408  O3'   C    44      15.737  25.791  16.711  1.00  0.00           O  
ATOM   1409  P     A    45      14.187  25.346  16.643  1.00  0.00           P  
ATOM   1410  OP1   A    45      14.076  24.393  15.531  1.00  0.00           O  
ATOM   1411  OP2   A    45      13.296  26.550  16.605  1.00  0.00           O  
ATOM   1412  O5'   A    45      13.759  24.678  17.996  1.00  0.00           O  
ATOM   1413  C5'   A    45      14.084  23.338  18.367  1.00  0.00           C  
ATOM   1414  H5'   A    45      15.155  23.339  18.573  1.00  0.00           H  
ATOM   1415 H5''   A    45      13.751  22.624  17.613  1.00  0.00           H  
ATOM   1416  C4'   A    45      13.509  22.890  19.679  1.00  0.00           C  
ATOM   1417  H4'   A    45      13.719  21.849  19.924  1.00  0.00           H  
ATOM   1418  O4'   A    45      14.165  23.614  20.734  1.00  0.00           O  
ATOM   1419  C1'   A    45      13.207  23.954  21.776  1.00  0.00           C  
ATOM   1420  H1'   A    45      13.648  23.623  22.716  1.00  0.00           H  
ATOM   1421  N9    A    45      13.050  25.403  21.768  1.00  0.00           N  
ATOM   1422  C8    A    45      13.566  26.413  20.977  1.00  0.00           C  
ATOM   1423  H8    A    45      14.059  26.128  20.059  1.00  0.00           H  
ATOM   1424  N7    A    45      13.387  27.670  21.404  1.00  0.00           N  
ATOM   1425  C5    A    45      12.523  27.430  22.511  1.00  0.00           C  
ATOM   1426  C6    A    45      11.762  28.303  23.322  1.00  0.00           C  
ATOM   1427  N6    A    45      11.792  29.586  23.278  1.00  0.00           N  
ATOM   1428  H61   A    45      12.281  30.023  22.510  1.00  0.00           H  
ATOM   1429  H62   A    45      11.107  30.153  23.757  1.00  0.00           H  
ATOM   1430  N1    A    45      10.857  27.873  24.166  1.00  0.00           N  
ATOM   1431  C2    A    45      10.814  26.540  24.364  1.00  0.00           C  
ATOM   1432  H2    A    45      10.209  26.191  25.188  1.00  0.00           H  
ATOM   1433  N3    A    45      11.480  25.614  23.658  1.00  0.00           N  
ATOM   1434  C4    A    45      12.272  26.109  22.709  1.00  0.00           C  
ATOM   1435  C3'   A    45      11.975  23.062  19.855  1.00  0.00           C  
ATOM   1436  H3'   A    45      11.621  23.925  19.291  1.00  0.00           H  
ATOM   1437  C2'   A    45      11.924  23.306  21.412  1.00  0.00           C  
ATOM   1438  H2'   A    45      11.056  23.879  21.736  1.00  0.00           H  
ATOM   1439  O2'   A    45      11.876  22.015  22.017  1.00  0.00           O  
ATOM   1440 HO2'   A    45      11.537  21.422  21.343  1.00  0.00           H  
ATOM   1441  O3'   A    45      11.216  21.906  19.490  1.00  0.00           O  
ATOM   1442  P     C    46       9.752  21.955  18.982  1.00  0.00           P  
ATOM   1443  OP1   C    46       9.351  20.516  18.973  1.00  0.00           O  
ATOM   1444  OP2   C    46       9.793  22.703  17.743  1.00  0.00           O  
ATOM   1445  O5'   C    46       8.877  22.779  20.060  1.00  0.00           O  
ATOM   1446  C5'   C    46       8.509  22.116  21.291  1.00  0.00           C  
ATOM   1447  H5'   C    46       9.499  21.908  21.697  1.00  0.00           H  
ATOM   1448 H5''   C    46       7.879  21.235  21.171  1.00  0.00           H  
ATOM   1449  C4'   C    46       7.783  23.000  22.299  1.00  0.00           C  
ATOM   1450  H4'   C    46       7.801  22.461  23.246  1.00  0.00           H  
ATOM   1451  O4'   C    46       8.434  24.251  22.523  1.00  0.00           O  
ATOM   1452  C1'   C    46       7.603  25.291  22.050  1.00  0.00           C  
ATOM   1453  H1'   C    46       7.078  25.742  22.892  1.00  0.00           H  
ATOM   1454  N1    C    46       8.380  26.409  21.409  1.00  0.00           N  
ATOM   1455  C6    C    46       9.500  26.136  20.632  1.00  0.00           C  
ATOM   1456  H6    C    46       9.824  25.118  20.470  1.00  0.00           H  
ATOM   1457  C5    C    46      10.250  27.179  20.133  1.00  0.00           C  
ATOM   1458  H5    C    46      11.091  26.921  19.506  1.00  0.00           H  
ATOM   1459  C4    C    46       9.751  28.443  20.475  1.00  0.00           C  
ATOM   1460  N4    C    46      10.354  29.600  20.154  1.00  0.00           N  
ATOM   1461  H41   C    46       9.876  30.399  20.544  1.00  0.00           H  
ATOM   1462  H42   C    46      11.310  29.566  19.831  1.00  0.00           H  
ATOM   1463  N3    C    46       8.747  28.731  21.257  1.00  0.00           N  
ATOM   1464  C2    C    46       8.001  27.690  21.770  1.00  0.00           C  
ATOM   1465  O2    C    46       6.997  27.942  22.424  1.00  0.00           O  
ATOM   1466  C3'   C    46       6.361  23.307  21.876  1.00  0.00           C  
ATOM   1467  H3'   C    46       5.953  22.606  21.148  1.00  0.00           H  
ATOM   1468  C2'   C    46       6.582  24.615  21.163  1.00  0.00           C  
ATOM   1469  H2'   C    46       6.970  24.398  20.167  1.00  0.00           H  
ATOM   1470  O2'   C    46       5.309  25.275  20.945  1.00  0.00           O  
ATOM   1471 HO2'   C    46       4.965  25.276  21.842  1.00  0.00           H  
ATOM   1472  O3'   C    46       5.481  23.596  22.958  1.00  0.00           O  
ATOM   1473  P     U    47       4.483  22.528  23.564  1.00  0.00           P  
ATOM   1474  OP1   U    47       4.565  21.302  22.862  1.00  0.00           O  
ATOM   1475  OP2   U    47       3.146  23.086  23.572  1.00  0.00           O  
ATOM   1476  O5'   U    47       5.050  22.299  25.072  1.00  0.00           O  
ATOM   1477  C5'   U    47       4.626  23.212  26.043  1.00  0.00           C  
ATOM   1478  H5'   U    47       3.545  23.073  26.073  1.00  0.00           H  
ATOM   1479 H5''   U    47       5.075  24.191  25.878  1.00  0.00           H  
ATOM   1480  C4'   U    47       5.111  22.812  27.390  1.00  0.00           C  
ATOM   1481  H4'   U    47       4.621  23.421  28.150  1.00  0.00           H  
ATOM   1482  O4'   U    47       4.736  21.441  27.618  1.00  0.00           O  
ATOM   1483  C1'   U    47       5.517  20.983  28.726  1.00  0.00           C  
ATOM   1484  H1'   U    47       4.982  21.123  29.666  1.00  0.00           H  
ATOM   1485  N1    U    47       5.854  19.535  28.662  1.00  0.00           N  
ATOM   1486  C6    U    47       5.243  18.677  29.504  1.00  0.00           C  
ATOM   1487  H6    U    47       4.652  19.076  30.316  1.00  0.00           H  
ATOM   1488  C5    U    47       5.345  17.320  29.380  1.00  0.00           C  
ATOM   1489  H5    U    47       4.763  16.669  30.014  1.00  0.00           H  
ATOM   1490  C4    U    47       5.989  16.704  28.251  1.00  0.00           C  
ATOM   1491  O4    U    47       6.025  15.515  27.975  1.00  0.00           O  
ATOM   1492  N3    U    47       6.525  17.566  27.426  1.00  0.00           N  
ATOM   1493  H3    U    47       7.069  17.314  26.613  1.00  0.00           H  
ATOM   1494  C2    U    47       6.410  18.957  27.512  1.00  0.00           C  
ATOM   1495  O2    U    47       6.781  19.643  26.620  1.00  0.00           O  
ATOM   1496  C3'   U    47       6.651  22.728  27.565  1.00  0.00           C  
ATOM   1497  H3'   U    47       7.035  22.192  26.697  1.00  0.00           H  
ATOM   1498  C2'   U    47       6.793  21.880  28.843  1.00  0.00           C  
ATOM   1499  H2'   U    47       7.733  21.329  28.794  1.00  0.00           H  
ATOM   1500  O2'   U    47       6.687  22.682  29.996  1.00  0.00           O  
ATOM   1501 HO2'   U    47       7.402  23.324  30.000  1.00  0.00           H  
ATOM   1502  O3'   U    47       7.182  23.988  27.797  1.00  0.00           O  
ATOM   1503  P     A    48       8.798  24.180  27.950  1.00  0.00           P  
ATOM   1504  OP1   A    48       9.190  25.580  27.651  1.00  0.00           O  
ATOM   1505  OP2   A    48       9.421  23.102  27.168  1.00  0.00           O  
ATOM   1506  O5'   A    48       9.219  23.935  29.469  1.00  0.00           O  
ATOM   1507  C5'   A    48       9.638  24.972  30.325  1.00  0.00           C  
ATOM   1508  H5'   A    48       8.745  25.594  30.389  1.00  0.00           H  
ATOM   1509 H5''   A    48      10.538  25.462  29.953  1.00  0.00           H  
ATOM   1510  C4'   A    48       9.984  24.584  31.771  1.00  0.00           C  
ATOM   1511  H4'   A    48      10.177  25.542  32.253  1.00  0.00           H  
ATOM   1512  O4'   A    48       8.846  23.864  32.230  1.00  0.00           O  
ATOM   1513  C1'   A    48       9.314  22.810  33.105  1.00  0.00           C  
ATOM   1514  H1'   A    48       8.751  22.945  34.029  1.00  0.00           H  
ATOM   1515  N9    A    48       9.161  21.503  32.483  1.00  0.00           N  
ATOM   1516  C8    A    48       9.504  21.143  31.182  1.00  0.00           C  
ATOM   1517  H8    A    48       9.793  21.850  30.418  1.00  0.00           H  
ATOM   1518  N7    A    48       9.281  19.939  30.885  1.00  0.00           N  
ATOM   1519  C5    A    48       8.838  19.368  32.078  1.00  0.00           C  
ATOM   1520  C6    A    48       8.407  18.101  32.529  1.00  0.00           C  
ATOM   1521  N6    A    48       8.398  17.028  31.746  1.00  0.00           N  
ATOM   1522  H61   A    48       8.183  16.117  32.125  1.00  0.00           H  
ATOM   1523  H62   A    48       8.491  17.166  30.750  1.00  0.00           H  
ATOM   1524  N1    A    48       7.941  17.952  33.714  1.00  0.00           N  
ATOM   1525  C2    A    48       8.038  18.888  34.620  1.00  0.00           C  
ATOM   1526  H2    A    48       7.691  18.680  35.622  1.00  0.00           H  
ATOM   1527  N3    A    48       8.434  20.181  34.440  1.00  0.00           N  
ATOM   1528  C4    A    48       8.790  20.332  33.085  1.00  0.00           C  
ATOM   1529  C3'   A    48      11.187  23.700  31.941  1.00  0.00           C  
ATOM   1530  H3'   A    48      11.298  23.088  31.046  1.00  0.00           H  
ATOM   1531  C2'   A    48      10.829  22.964  33.239  1.00  0.00           C  
ATOM   1532  H2'   A    48      11.219  21.949  33.313  1.00  0.00           H  
ATOM   1533  O2'   A    48      11.220  23.681  34.380  1.00  0.00           O  
ATOM   1534 HO2'   A    48      12.046  24.100  34.127  1.00  0.00           H  
ATOM   1535  O3'   A    48      12.334  24.497  32.111  1.00  0.00           O  
ATOM   1536  P     G    49      13.711  23.807  32.037  1.00  0.00           P  
ATOM   1537  OP1   G    49      13.890  22.929  33.226  1.00  0.00           O  
ATOM   1538  OP2   G    49      14.728  24.798  31.745  1.00  0.00           O  
ATOM   1539  O5'   G    49      13.689  22.913  30.715  1.00  0.00           O  
ATOM   1540  C5'   G    49      13.313  21.564  30.787  1.00  0.00           C  
ATOM   1541  H5'   G    49      12.301  21.424  31.168  1.00  0.00           H  
ATOM   1542 H5''   G    49      14.060  21.091  31.424  1.00  0.00           H  
ATOM   1543  C4'   G    49      13.346  20.999  29.352  1.00  0.00           C  
ATOM   1544  H4'   G    49      13.123  19.932  29.367  1.00  0.00           H  
ATOM   1545  O4'   G    49      12.383  21.655  28.484  1.00  0.00           O  
ATOM   1546  C1'   G    49      13.059  22.039  27.254  1.00  0.00           C  
ATOM   1547  H1'   G    49      12.493  21.686  26.392  1.00  0.00           H  
ATOM   1548  N9    G    49      13.116  23.497  27.285  1.00  0.00           N  
ATOM   1549  C8    G    49      12.488  24.335  28.185  1.00  0.00           C  
ATOM   1550  H8    G    49      11.881  24.075  29.040  1.00  0.00           H  
ATOM   1551  N7    G    49      12.598  25.568  27.801  1.00  0.00           N  
ATOM   1552  C5    G    49      13.533  25.602  26.752  1.00  0.00           C  
ATOM   1553  C6    G    49      14.053  26.657  25.880  1.00  0.00           C  
ATOM   1554  O6    G    49      13.987  27.857  25.993  1.00  0.00           O  
ATOM   1555  N1    G    49      14.737  26.165  24.799  1.00  0.00           N  
ATOM   1556  H1    G    49      15.180  26.846  24.199  1.00  0.00           H  
ATOM   1557  C2    G    49      15.098  24.847  24.692  1.00  0.00           C  
ATOM   1558  N2    G    49      16.099  24.538  23.930  1.00  0.00           N  
ATOM   1559  H21   G    49      16.456  23.594  23.972  1.00  0.00           H  
ATOM   1560  H22   G    49      16.520  25.317  23.445  1.00  0.00           H  
ATOM   1561  N3    G    49      14.628  23.859  25.400  1.00  0.00           N  
ATOM   1562  C4    G    49      13.803  24.279  26.377  1.00  0.00           C  
ATOM   1563  C3'   G    49      14.746  21.181  28.675  1.00  0.00           C  
ATOM   1564  H3'   G    49      15.168  22.126  29.017  1.00  0.00           H  
ATOM   1565  C2'   G    49      14.409  21.238  27.186  1.00  0.00           C  
ATOM   1566  H2'   G    49      15.191  21.722  26.601  1.00  0.00           H  
ATOM   1567  O2'   G    49      14.225  19.901  26.671  1.00  0.00           O  
ATOM   1568 HO2'   G    49      15.106  19.521  26.666  1.00  0.00           H  
ATOM   1569  O3'   G    49      15.724  20.187  28.873  1.00  0.00           O  
ATOM   1570  P     U    50      17.119  20.541  29.407  1.00  0.00           P  
ATOM   1571  OP1   U    50      17.841  19.302  29.629  1.00  0.00           O  
ATOM   1572  OP2   U    50      16.917  21.391  30.593  1.00  0.00           O  
ATOM   1573  O5'   U    50      17.882  21.324  28.225  1.00  0.00           O  
ATOM   1574  C5'   U    50      18.101  20.728  26.903  1.00  0.00           C  
ATOM   1575  H5'   U    50      17.244  20.496  26.271  1.00  0.00           H  
ATOM   1576 H5''   U    50      18.804  19.895  26.890  1.00  0.00           H  
ATOM   1577  C4'   U    50      18.976  21.726  26.200  1.00  0.00           C  
ATOM   1578  H4'   U    50      19.466  21.172  25.399  1.00  0.00           H  
ATOM   1579  O4'   U    50      18.229  22.813  25.608  1.00  0.00           O  
ATOM   1580  C1'   U    50      19.063  23.985  25.581  1.00  0.00           C  
ATOM   1581  H1'   U    50      19.271  24.183  24.530  1.00  0.00           H  
ATOM   1582  N1    U    50      18.452  25.210  26.238  1.00  0.00           N  
ATOM   1583  C6    U    50      17.642  25.173  27.326  1.00  0.00           C  
ATOM   1584  H6    U    50      17.353  24.275  27.851  1.00  0.00           H  
ATOM   1585  C5    U    50      17.064  26.352  27.800  1.00  0.00           C  
ATOM   1586  H5    U    50      16.408  26.237  28.650  1.00  0.00           H  
ATOM   1587  C4    U    50      17.386  27.638  27.180  1.00  0.00           C  
ATOM   1588  O4    U    50      16.745  28.668  27.406  1.00  0.00           O  
ATOM   1589  N3    U    50      18.283  27.632  26.211  1.00  0.00           N  
ATOM   1590  H3    U    50      18.629  28.491  25.807  1.00  0.00           H  
ATOM   1591  C2    U    50      18.845  26.481  25.687  1.00  0.00           C  
ATOM   1592  O2    U    50      19.624  26.567  24.722  1.00  0.00           O  
ATOM   1593  C3'   U    50      20.129  22.377  26.996  1.00  0.00           C  
ATOM   1594  H3'   U    50      19.679  22.669  27.945  1.00  0.00           H  
ATOM   1595  C2'   U    50      20.468  23.536  26.117  1.00  0.00           C  
ATOM   1596  H2'   U    50      20.902  24.377  26.657  1.00  0.00           H  
ATOM   1597  O2'   U    50      21.288  23.125  25.022  1.00  0.00           O  
ATOM   1598 HO2'   U    50      21.522  22.221  25.243  1.00  0.00           H  
ATOM   1599  O3'   U    50      21.161  21.438  27.168  1.00  0.00           O  
ATOM   1600  P     A    51      22.192  21.526  28.369  1.00  0.00           P  
ATOM   1601  OP1   A    51      23.144  20.548  28.077  1.00  0.00           O  
ATOM   1602  OP2   A    51      21.498  21.562  29.691  1.00  0.00           O  
ATOM   1603  O5'   A    51      22.814  22.889  28.132  1.00  0.00           O  
ATOM   1604  C5'   A    51      23.821  23.139  27.139  1.00  0.00           C  
ATOM   1605  H5'   A    51      23.393  22.932  26.158  1.00  0.00           H  
ATOM   1606 H5''   A    51      24.816  22.718  27.289  1.00  0.00           H  
ATOM   1607  C4'   A    51      24.160  24.669  27.001  1.00  0.00           C  
ATOM   1608  H4'   A    51      24.620  24.812  26.024  1.00  0.00           H  
ATOM   1609  O4'   A    51      23.072  25.526  27.030  1.00  0.00           O  
ATOM   1610  C1'   A    51      23.033  26.282  28.211  1.00  0.00           C  
ATOM   1611  H1'   A    51      23.193  27.328  27.947  1.00  0.00           H  
ATOM   1612  N9    A    51      21.673  26.337  28.798  1.00  0.00           N  
ATOM   1613  C8    A    51      20.814  25.331  29.168  1.00  0.00           C  
ATOM   1614  H8    A    51      21.211  24.328  29.219  1.00  0.00           H  
ATOM   1615  N7    A    51      19.706  25.763  29.764  1.00  0.00           N  
ATOM   1616  C5    A    51      19.799  27.144  29.667  1.00  0.00           C  
ATOM   1617  C6    A    51      19.016  28.265  30.147  1.00  0.00           C  
ATOM   1618  N6    A    51      17.775  28.277  30.582  1.00  0.00           N  
ATOM   1619  H61   A    51      17.448  29.214  30.769  1.00  0.00           H  
ATOM   1620  H62   A    51      17.338  27.456  30.974  1.00  0.00           H  
ATOM   1621  N1    A    51      19.359  29.505  29.785  1.00  0.00           N  
ATOM   1622  C2    A    51      20.449  29.687  29.081  1.00  0.00           C  
ATOM   1623  H2    A    51      20.677  30.722  28.873  1.00  0.00           H  
ATOM   1624  N3    A    51      21.311  28.789  28.663  1.00  0.00           N  
ATOM   1625  C4    A    51      20.950  27.501  29.045  1.00  0.00           C  
ATOM   1626  C3'   A    51      25.158  25.098  28.165  1.00  0.00           C  
ATOM   1627  H3'   A    51      25.599  24.198  28.594  1.00  0.00           H  
ATOM   1628  C2'   A    51      24.166  25.752  29.158  1.00  0.00           C  
ATOM   1629  H2'   A    51      23.761  24.966  29.796  1.00  0.00           H  
ATOM   1630  O2'   A    51      24.848  26.787  29.836  1.00  0.00           O  
ATOM   1631 HO2'   A    51      25.388  27.237  29.182  1.00  0.00           H  
ATOM   1632  O3'   A    51      26.156  26.057  27.755  1.00  0.00           O  
ATOM   1633  P     C    52      27.312  25.661  26.770  1.00  0.00           P  
ATOM   1634  OP1   C    52      27.355  24.207  26.745  1.00  0.00           O  
ATOM   1635  OP2   C    52      28.474  26.383  27.276  1.00  0.00           O  
ATOM   1636  O5'   C    52      26.945  26.197  25.281  1.00  0.00           O  
ATOM   1637  C5'   C    52      27.559  25.674  24.136  1.00  0.00           C  
ATOM   1638  H5'   C    52      27.183  24.655  24.045  1.00  0.00           H  
ATOM   1639 H5''   C    52      28.636  25.682  24.306  1.00  0.00           H  
ATOM   1640  C4'   C    52      27.098  26.451  22.887  1.00  0.00           C  
ATOM   1641  H4'   C    52      27.630  25.994  22.053  1.00  0.00           H  
ATOM   1642  O4'   C    52      25.704  26.431  22.677  1.00  0.00           O  
ATOM   1643  C1'   C    52      25.179  27.722  22.324  1.00  0.00           C  
ATOM   1644  H1'   C    52      24.658  27.714  21.367  1.00  0.00           H  
ATOM   1645  N1    C    52      24.199  28.248  23.303  1.00  0.00           N  
ATOM   1646  C6    C    52      23.704  27.463  24.290  1.00  0.00           C  
ATOM   1647  H6    C    52      24.002  26.427  24.350  1.00  0.00           H  
ATOM   1648  C5    C    52      22.750  27.960  25.104  1.00  0.00           C  
ATOM   1649  H5    C    52      22.303  27.306  25.839  1.00  0.00           H  
ATOM   1650  C4    C    52      22.356  29.329  24.882  1.00  0.00           C  
ATOM   1651  N4    C    52      21.456  29.899  25.584  1.00  0.00           N  
ATOM   1652  H41   C    52      20.945  29.388  26.289  1.00  0.00           H  
ATOM   1653  H42   C    52      21.196  30.860  25.413  1.00  0.00           H  
ATOM   1654  N3    C    52      22.697  30.077  23.884  1.00  0.00           N  
ATOM   1655  C2    C    52      23.517  29.511  23.069  1.00  0.00           C  
ATOM   1656  O2    C    52      23.839  30.178  22.116  1.00  0.00           O  
ATOM   1657  C3'   C    52      27.558  27.910  22.921  1.00  0.00           C  
ATOM   1658  H3'   C    52      27.548  28.367  23.910  1.00  0.00           H  
ATOM   1659  C2'   C    52      26.389  28.530  22.092  1.00  0.00           C  
ATOM   1660  H2'   C    52      26.258  29.580  22.355  1.00  0.00           H  
ATOM   1661  O2'   C    52      26.630  28.497  20.711  1.00  0.00           O  
ATOM   1662 HO2'   C    52      26.770  27.576  20.481  1.00  0.00           H  
ATOM   1663  O3'   C    52      28.829  28.043  22.448  1.00  0.00           O  
ATOM   1664  P     U    53      29.889  29.116  22.925  1.00  0.00           P  
ATOM   1665  OP1   U    53      30.790  29.321  21.818  1.00  0.00           O  
ATOM   1666  OP2   U    53      30.397  28.744  24.281  1.00  0.00           O  
ATOM   1667  O5'   U    53      29.102  30.463  23.156  1.00  0.00           O  
ATOM   1668  C5'   U    53      29.034  31.501  22.249  1.00  0.00           C  
ATOM   1669  H5'   U    53      28.796  31.209  21.226  1.00  0.00           H  
ATOM   1670 H5''   U    53      30.069  31.837  22.183  1.00  0.00           H  
ATOM   1671  C4'   U    53      28.134  32.570  22.806  1.00  0.00           C  
ATOM   1672  H4'   U    53      28.144  33.456  22.171  1.00  0.00           H  
ATOM   1673  O4'   U    53      26.738  32.135  22.831  1.00  0.00           O  
ATOM   1674  C1'   U    53      26.101  32.752  23.955  1.00  0.00           C  
ATOM   1675  H1'   U    53      25.188  33.281  23.683  1.00  0.00           H  
ATOM   1676  N1    U    53      25.832  31.766  25.049  1.00  0.00           N  
ATOM   1677  C6    U    53      26.357  30.505  24.977  1.00  0.00           C  
ATOM   1678  H6    U    53      27.110  30.297  24.232  1.00  0.00           H  
ATOM   1679  C5    U    53      25.991  29.549  25.824  1.00  0.00           C  
ATOM   1680  H5    U    53      26.369  28.537  25.802  1.00  0.00           H  
ATOM   1681  C4    U    53      25.086  29.749  26.894  1.00  0.00           C  
ATOM   1682  O4    U    53      24.731  28.978  27.805  1.00  0.00           O  
ATOM   1683  N3    U    53      24.573  31.021  26.997  1.00  0.00           N  
ATOM   1684  H3    U    53      23.785  31.219  27.598  1.00  0.00           H  
ATOM   1685  C2    U    53      24.942  32.069  26.123  1.00  0.00           C  
ATOM   1686  O2    U    53      24.466  33.241  26.218  1.00  0.00           O  
ATOM   1687  C3'   U    53      28.497  33.147  24.145  1.00  0.00           C  
ATOM   1688  H3'   U    53      28.703  32.329  24.835  1.00  0.00           H  
ATOM   1689  C2'   U    53      27.188  33.712  24.468  1.00  0.00           C  
ATOM   1690  H2'   U    53      27.106  33.866  25.544  1.00  0.00           H  
ATOM   1691  O2'   U    53      26.888  34.996  23.851  1.00  0.00           O  
ATOM   1692 HO2'   U    53      27.557  35.562  24.243  1.00  0.00           H  
ATOM   1693  O3'   U    53      29.599  34.097  24.272  1.00  0.00           O  
ATOM   1694  P     G    54      29.936  34.677  25.615  1.00  0.00           P  
ATOM   1695  OP1   G    54      31.326  35.108  25.723  1.00  0.00           O  
ATOM   1696  OP2   G    54      29.398  33.884  26.760  1.00  0.00           O  
ATOM   1697  O5'   G    54      29.099  36.016  25.590  1.00  0.00           O  
ATOM   1698  C5'   G    54      29.279  36.957  24.502  1.00  0.00           C  
ATOM   1699  H5'   G    54      29.149  36.444  23.549  1.00  0.00           H  
ATOM   1700 H5''   G    54      30.340  37.188  24.411  1.00  0.00           H  
ATOM   1701  C4'   G    54      28.397  38.185  24.587  1.00  0.00           C  
ATOM   1702  H4'   G    54      28.480  38.813  23.699  1.00  0.00           H  
ATOM   1703  O4'   G    54      27.065  37.641  24.732  1.00  0.00           O  
ATOM   1704  C1'   G    54      26.389  38.420  25.712  1.00  0.00           C  
ATOM   1705  H1'   G    54      25.512  38.916  25.295  1.00  0.00           H  
ATOM   1706  N9    G    54      25.906  37.570  26.827  1.00  0.00           N  
ATOM   1707  C8    G    54      26.390  36.285  27.140  1.00  0.00           C  
ATOM   1708  H8    G    54      27.167  35.807  26.562  1.00  0.00           H  
ATOM   1709  N7    G    54      25.752  35.724  28.168  1.00  0.00           N  
ATOM   1710  C5    G    54      24.861  36.747  28.570  1.00  0.00           C  
ATOM   1711  C6    G    54      23.963  36.743  29.622  1.00  0.00           C  
ATOM   1712  O6    G    54      23.733  35.995  30.587  1.00  0.00           O  
ATOM   1713  N1    G    54      23.103  37.814  29.539  1.00  0.00           N  
ATOM   1714  H1    G    54      22.267  37.832  30.106  1.00  0.00           H  
ATOM   1715  C2    G    54      23.288  38.915  28.741  1.00  0.00           C  
ATOM   1716  N2    G    54      22.530  39.915  28.852  1.00  0.00           N  
ATOM   1717  H21   G    54      22.882  40.732  28.374  1.00  0.00           H  
ATOM   1718  H22   G    54      21.857  39.911  29.605  1.00  0.00           H  
ATOM   1719  N3    G    54      24.217  38.990  27.783  1.00  0.00           N  
ATOM   1720  C4    G    54      24.997  37.889  27.773  1.00  0.00           C  
ATOM   1721  C3'   G    54      28.734  38.968  25.876  1.00  0.00           C  
ATOM   1722  H3'   G    54      28.964  38.252  26.665  1.00  0.00           H  
ATOM   1723  C2'   G    54      27.302  39.494  26.165  1.00  0.00           C  
ATOM   1724  H2'   G    54      27.167  39.743  27.217  1.00  0.00           H  
ATOM   1725  O2'   G    54      26.941  40.593  25.411  1.00  0.00           O  
ATOM   1726 HO2'   G    54      26.213  41.016  25.871  1.00  0.00           H  
ATOM   1727  O3'   G    54      29.741  39.871  25.744  1.00  0.00           O  
ATOM   1728  P     A    55      30.306  40.699  26.992  1.00  0.00           P  
ATOM   1729  OP1   A    55      31.650  41.335  26.640  1.00  0.00           O  
ATOM   1730  OP2   A    55      30.303  39.780  28.114  1.00  0.00           O  
ATOM   1731  O5'   A    55      29.323  41.869  27.303  1.00  0.00           O  
ATOM   1732  C5'   A    55      29.338  43.124  26.689  1.00  0.00           C  
ATOM   1733  H5'   A    55      29.206  43.007  25.614  1.00  0.00           H  
ATOM   1734 H5''   A    55      30.311  43.568  26.902  1.00  0.00           H  
ATOM   1735  C4'   A    55      28.225  44.026  27.321  1.00  0.00           C  
ATOM   1736  H4'   A    55      28.064  45.021  26.904  1.00  0.00           H  
ATOM   1737  O4'   A    55      26.989  43.381  27.348  1.00  0.00           O  
ATOM   1738  C1'   A    55      26.277  43.567  28.549  1.00  0.00           C  
ATOM   1739  H1'   A    55      25.291  44.001  28.383  1.00  0.00           H  
ATOM   1740  N9    A    55      26.100  42.288  29.274  1.00  0.00           N  
ATOM   1741  C8    A    55      26.944  41.283  29.333  1.00  0.00           C  
ATOM   1742  H8    A    55      27.809  41.207  28.690  1.00  0.00           H  
ATOM   1743  N7    A    55      26.523  40.251  30.073  1.00  0.00           N  
ATOM   1744  C5    A    55      25.381  40.771  30.766  1.00  0.00           C  
ATOM   1745  C6    A    55      24.452  40.391  31.748  1.00  0.00           C  
ATOM   1746  N6    A    55      24.466  39.244  32.363  1.00  0.00           N  
ATOM   1747  H61   A    55      25.106  38.570  31.968  1.00  0.00           H  
ATOM   1748  H62   A    55      23.890  39.053  33.171  1.00  0.00           H  
ATOM   1749  N1    A    55      23.422  41.235  32.107  1.00  0.00           N  
ATOM   1750  C2    A    55      23.343  42.394  31.449  1.00  0.00           C  
ATOM   1751  H2    A    55      22.601  43.078  31.835  1.00  0.00           H  
ATOM   1752  N3    A    55      24.109  42.899  30.492  1.00  0.00           N  
ATOM   1753  C4    A    55      25.063  42.020  30.181  1.00  0.00           C  
ATOM   1754  C3'   A    55      28.471  44.274  28.779  1.00  0.00           C  
ATOM   1755  H3'   A    55      28.811  43.365  29.276  1.00  0.00           H  
ATOM   1756  C2'   A    55      27.103  44.579  29.322  1.00  0.00           C  
ATOM   1757  H2'   A    55      27.019  44.407  30.395  1.00  0.00           H  
ATOM   1758  O2'   A    55      26.785  45.966  29.127  1.00  0.00           O  
ATOM   1759 HO2'   A    55      26.319  46.346  29.875  1.00  0.00           H  
ATOM   1760  O3'   A    55      29.426  45.249  29.046  1.00  0.00           O  
ATOM   1761  P     U    56      30.412  45.156  30.337  1.00  0.00           P  
ATOM   1762  OP1   U    56      31.156  46.401  30.420  1.00  0.00           O  
ATOM   1763  OP2   U    56      31.198  43.930  30.297  1.00  0.00           O  
ATOM   1764  O5'   U    56      29.316  45.107  31.532  1.00  0.00           O  
ATOM   1765  C5'   U    56      28.510  46.193  31.882  1.00  0.00           C  
ATOM   1766  H5'   U    56      28.105  46.717  31.016  1.00  0.00           H  
ATOM   1767 H5''   U    56      29.215  46.904  32.313  1.00  0.00           H  
ATOM   1768  C4'   U    56      27.505  45.819  32.938  1.00  0.00           C  
ATOM   1769  H4'   U    56      26.791  46.632  33.069  1.00  0.00           H  
ATOM   1770  O4'   U    56      26.830  44.576  32.541  1.00  0.00           O  
ATOM   1771  C1'   U    56      26.465  43.968  33.766  1.00  0.00           C  
ATOM   1772  H1'   U    56      25.379  44.041  33.817  1.00  0.00           H  
ATOM   1773  N1    U    56      26.839  42.566  33.853  1.00  0.00           N  
ATOM   1774  C6    U    56      27.801  42.002  32.976  1.00  0.00           C  
ATOM   1775  H6    U    56      28.299  42.626  32.249  1.00  0.00           H  
ATOM   1776  C5    U    56      28.016  40.607  32.899  1.00  0.00           C  
ATOM   1777  H5    U    56      28.552  40.044  32.150  1.00  0.00           H  
ATOM   1778  C4    U    56      27.144  39.749  33.715  1.00  0.00           C  
ATOM   1779  O4    U    56      27.038  38.529  33.557  1.00  0.00           O  
ATOM   1780  N3    U    56      26.408  40.377  34.666  1.00  0.00           N  
ATOM   1781  H3    U    56      25.783  39.836  35.246  1.00  0.00           H  
ATOM   1782  C2    U    56      26.167  41.733  34.782  1.00  0.00           C  
ATOM   1783  O2    U    56      25.346  42.124  35.540  1.00  0.00           O  
ATOM   1784  C3'   U    56      28.196  45.545  34.365  1.00  0.00           C  
ATOM   1785  H3'   U    56      29.057  44.896  34.204  1.00  0.00           H  
ATOM   1786  C2'   U    56      27.125  44.661  34.941  1.00  0.00           C  
ATOM   1787  H2'   U    56      27.499  43.942  35.669  1.00  0.00           H  
ATOM   1788  O2'   U    56      26.130  45.433  35.509  1.00  0.00           O  
ATOM   1789 HO2'   U    56      26.475  45.844  36.305  1.00  0.00           H  
ATOM   1790  O3'   U    56      28.471  46.697  35.142  1.00  0.00           O  
ATOM   1791  P     G    57      29.248  46.536  36.490  1.00  0.00           P  
ATOM   1792  OP1   G    57      29.849  47.846  36.862  1.00  0.00           O  
ATOM   1793  OP2   G    57      30.110  45.333  36.429  1.00  0.00           O  
ATOM   1794  O5'   G    57      28.082  46.152  37.456  1.00  0.00           O  
ATOM   1795  C5'   G    57      27.097  47.100  37.866  1.00  0.00           C  
ATOM   1796  H5'   G    57      26.648  47.661  37.047  1.00  0.00           H  
ATOM   1797 H5''   G    57      27.670  47.734  38.543  1.00  0.00           H  
ATOM   1798  C4'   G    57      25.932  46.567  38.697  1.00  0.00           C  
ATOM   1799  H4'   G    57      25.136  47.304  38.808  1.00  0.00           H  
ATOM   1800  O4'   G    57      25.227  45.541  37.946  1.00  0.00           O  
ATOM   1801  C1'   G    57      24.835  44.556  38.915  1.00  0.00           C  
ATOM   1802  H1'   G    57      23.762  44.364  38.898  1.00  0.00           H  
ATOM   1803  N9    G    57      25.530  43.260  38.783  1.00  0.00           N  
ATOM   1804  C8    G    57      26.843  43.017  38.309  1.00  0.00           C  
ATOM   1805  H8    G    57      27.438  43.852  37.970  1.00  0.00           H  
ATOM   1806  N7    G    57      27.191  41.785  38.136  1.00  0.00           N  
ATOM   1807  C5    G    57      26.049  41.119  38.513  1.00  0.00           C  
ATOM   1808  C6    G    57      25.818  39.680  38.630  1.00  0.00           C  
ATOM   1809  O6    G    57      26.591  38.822  38.191  1.00  0.00           O  
ATOM   1810  N1    G    57      24.603  39.328  39.226  1.00  0.00           N  
ATOM   1811  H1    G    57      24.431  38.348  39.401  1.00  0.00           H  
ATOM   1812  C2    G    57      23.693  40.220  39.711  1.00  0.00           C  
ATOM   1813  N2    G    57      22.706  39.722  40.204  1.00  0.00           N  
ATOM   1814  H21   G    57      22.759  38.840  40.692  1.00  0.00           H  
ATOM   1815  H22   G    57      22.171  40.529  40.493  1.00  0.00           H  
ATOM   1816  N3    G    57      23.870  41.508  39.559  1.00  0.00           N  
ATOM   1817  C4    G    57      25.033  41.949  38.960  1.00  0.00           C  
ATOM   1818  C3'   G    57      26.325  46.035  40.060  1.00  0.00           C  
ATOM   1819  H3'   G    57      27.208  45.413  39.915  1.00  0.00           H  
ATOM   1820  C2'   G    57      25.133  45.147  40.295  1.00  0.00           C  
ATOM   1821  H2'   G    57      25.281  44.450  41.120  1.00  0.00           H  
ATOM   1822  O2'   G    57      23.986  45.902  40.650  1.00  0.00           O  
ATOM   1823 HO2'   G    57      24.281  46.729  41.037  1.00  0.00           H  
ATOM   1824  O3'   G    57      26.394  47.038  41.081  1.00  0.00           O  
ATOM   1825  P     U    58      27.219  46.747  42.403  1.00  0.00           P  
ATOM   1826  OP1   U    58      26.876  47.779  43.357  1.00  0.00           O  
ATOM   1827  OP2   U    58      28.646  46.731  41.994  1.00  0.00           O  
ATOM   1828  O5'   U    58      26.809  45.325  43.060  1.00  0.00           O  
ATOM   1829  C5'   U    58      25.547  45.104  43.612  1.00  0.00           C  
ATOM   1830  H5'   U    58      24.819  45.535  42.924  1.00  0.00           H  
ATOM   1831 H5''   U    58      25.552  45.688  44.532  1.00  0.00           H  
ATOM   1832  C4'   U    58      25.304  43.646  43.988  1.00  0.00           C  
ATOM   1833  H4'   U    58      24.361  43.534  44.523  1.00  0.00           H  
ATOM   1834  O4'   U    58      25.191  42.764  42.847  1.00  0.00           O  
ATOM   1835  C1'   U    58      25.806  41.521  43.094  1.00  0.00           C  
ATOM   1836  H1'   U    58      24.961  40.841  42.984  1.00  0.00           H  
ATOM   1837  N1    U    58      26.868  41.122  42.129  1.00  0.00           N  
ATOM   1838  C6    U    58      27.746  42.056  41.659  1.00  0.00           C  
ATOM   1839  H6    U    58      27.697  43.081  41.998  1.00  0.00           H  
ATOM   1840  C5    U    58      28.802  41.627  40.903  1.00  0.00           C  
ATOM   1841  H5    U    58      29.641  42.275  40.693  1.00  0.00           H  
ATOM   1842  C4    U    58      28.869  40.232  40.410  1.00  0.00           C  
ATOM   1843  O4    U    58      29.806  39.675  39.822  1.00  0.00           O  
ATOM   1844  N3    U    58      27.833  39.463  40.848  1.00  0.00           N  
ATOM   1845  H3    U    58      27.790  38.497  40.558  1.00  0.00           H  
ATOM   1846  C2    U    58      26.882  39.798  41.761  1.00  0.00           C  
ATOM   1847  O2    U    58      26.033  38.963  42.083  1.00  0.00           O  
ATOM   1848  C3'   U    58      26.322  43.019  44.892  1.00  0.00           C  
ATOM   1849  H3'   U    58      27.278  43.335  44.475  1.00  0.00           H  
ATOM   1850  C2'   U    58      26.128  41.550  44.584  1.00  0.00           C  
ATOM   1851  H2'   U    58      26.971  40.910  44.844  1.00  0.00           H  
ATOM   1852  O2'   U    58      25.017  41.012  45.311  1.00  0.00           O  
ATOM   1853 HO2'   U    58      24.282  41.495  44.926  1.00  0.00           H  
ATOM   1854  O3'   U    58      26.163  43.375  46.279  1.00  0.00           O  
ATOM   1855  P     C    59      27.375  43.324  47.243  1.00  0.00           P  
ATOM   1856  OP1   C    59      26.979  43.968  48.517  1.00  0.00           O  
ATOM   1857  OP2   C    59      28.530  43.827  46.490  1.00  0.00           O  
ATOM   1858  O5'   C    59      27.515  41.827  47.523  1.00  0.00           O  
ATOM   1859  C5'   C    59      26.566  41.057  48.210  1.00  0.00           C  
ATOM   1860  H5'   C    59      25.542  41.097  47.838  1.00  0.00           H  
ATOM   1861 H5''   C    59      26.700  41.294  49.265  1.00  0.00           H  
ATOM   1862  C4'   C    59      27.093  39.549  48.117  1.00  0.00           C  
ATOM   1863  H4'   C    59      26.357  39.102  48.786  1.00  0.00           H  
ATOM   1864  O4'   C    59      26.973  39.008  46.815  1.00  0.00           O  
ATOM   1865  C1'   C    59      27.785  37.838  46.724  1.00  0.00           C  
ATOM   1866  H1'   C    59      27.120  36.983  46.604  1.00  0.00           H  
ATOM   1867  N1    C    59      28.808  37.921  45.644  1.00  0.00           N  
ATOM   1868  C6    C    59      29.094  39.103  45.051  1.00  0.00           C  
ATOM   1869  H6    C    59      28.804  39.962  45.637  1.00  0.00           H  
ATOM   1870  C5    C    59      29.827  39.064  43.902  1.00  0.00           C  
ATOM   1871  H5    C    59      30.121  40.009  43.469  1.00  0.00           H  
ATOM   1872  C4    C    59      30.045  37.799  43.291  1.00  0.00           C  
ATOM   1873  N4    C    59      30.530  37.657  42.125  1.00  0.00           N  
ATOM   1874  H41   C    59      30.632  38.426  41.478  1.00  0.00           H  
ATOM   1875  H42   C    59      30.556  36.706  41.785  1.00  0.00           H  
ATOM   1876  N3    C    59      29.727  36.649  43.880  1.00  0.00           N  
ATOM   1877  C2    C    59      29.149  36.729  45.058  1.00  0.00           C  
ATOM   1878  O2    C    59      28.756  35.639  45.562  1.00  0.00           O  
ATOM   1879  C3'   C    59      28.524  39.226  48.545  1.00  0.00           C  
ATOM   1880  H3'   C    59      29.116  39.931  47.963  1.00  0.00           H  
ATOM   1881  C2'   C    59      28.560  37.742  48.034  1.00  0.00           C  
ATOM   1882  H2'   C    59      29.608  37.483  47.884  1.00  0.00           H  
ATOM   1883  O2'   C    59      27.956  36.908  48.960  1.00  0.00           O  
ATOM   1884 HO2'   C    59      28.145  37.419  49.751  1.00  0.00           H  
ATOM   1885  O3'   C    59      28.759  39.372  49.894  1.00  0.00           O  
ATOM   1886  P     G    60      30.180  39.122  50.588  1.00  0.00           P  
ATOM   1887  OP1   G    60      29.997  39.467  52.024  1.00  0.00           O  
ATOM   1888  OP2   G    60      31.074  40.002  49.799  1.00  0.00           O  
ATOM   1889  O5'   G    60      30.602  37.617  50.426  1.00  0.00           O  
ATOM   1890  C5'   G    60      30.423  36.604  51.405  1.00  0.00           C  
ATOM   1891  H5'   G    60      29.336  36.636  51.486  1.00  0.00           H  
ATOM   1892 H5''   G    60      30.975  37.010  52.253  1.00  0.00           H  
ATOM   1893  C4'   G    60      30.964  35.291  50.850  1.00  0.00           C  
ATOM   1894  H4'   G    60      30.485  34.403  51.263  1.00  0.00           H  
ATOM   1895  O4'   G    60      30.673  35.211  49.447  1.00  0.00           O  
ATOM   1896  C1'   G    60      31.783  34.628  48.759  1.00  0.00           C  
ATOM   1897  H1'   G    60      31.496  33.608  48.503  1.00  0.00           H  
ATOM   1898  N9    G    60      32.025  35.455  47.506  1.00  0.00           N  
ATOM   1899  C8    G    60      31.917  36.759  47.288  1.00  0.00           C  
ATOM   1900  H8    G    60      31.632  37.474  48.046  1.00  0.00           H  
ATOM   1901  N7    G    60      32.353  37.122  46.137  1.00  0.00           N  
ATOM   1902  C5    G    60      32.720  35.932  45.501  1.00  0.00           C  
ATOM   1903  C6    G    60      33.260  35.632  44.219  1.00  0.00           C  
ATOM   1904  O6    G    60      33.387  36.350  43.226  1.00  0.00           O  
ATOM   1905  N1    G    60      33.573  34.339  44.012  1.00  0.00           N  
ATOM   1906  H1    G    60      33.832  34.039  43.083  1.00  0.00           H  
ATOM   1907  C2    G    60      33.374  33.336  44.958  1.00  0.00           C  
ATOM   1908  N2    G    60      33.568  32.074  44.652  1.00  0.00           N  
ATOM   1909  H21   G    60      33.853  31.867  43.705  1.00  0.00           H  
ATOM   1910  H22   G    60      33.500  31.423  45.421  1.00  0.00           H  
ATOM   1911  N3    G    60      32.892  33.622  46.212  1.00  0.00           N  
ATOM   1912  C4    G    60      32.569  34.887  46.364  1.00  0.00           C  
ATOM   1913  C3'   G    60      32.510  35.315  50.948  1.00  0.00           C  
ATOM   1914  H3'   G    60      32.839  36.340  50.777  1.00  0.00           H  
ATOM   1915  C2'   G    60      32.967  34.554  49.714  1.00  0.00           C  
ATOM   1916  H2'   G    60      33.868  35.028  49.327  1.00  0.00           H  
ATOM   1917  O2'   G    60      33.267  33.199  49.935  1.00  0.00           O  
ATOM   1918 HO2'   G    60      32.493  32.838  50.374  1.00  0.00           H  
ATOM   1919  O3'   G    60      32.867  34.830  52.197  1.00  0.00           O  
ATOM   1920  P     U    61      34.287  35.188  52.763  1.00  0.00           P  
ATOM   1921  OP1   U    61      34.154  35.201  54.255  1.00  0.00           O  
ATOM   1922  OP2   U    61      34.915  36.430  52.119  1.00  0.00           O  
ATOM   1923  O5'   U    61      35.109  33.947  52.273  1.00  0.00           O  
ATOM   1924  C5'   U    61      34.770  32.652  52.780  1.00  0.00           C  
ATOM   1925  H5'   U    61      33.780  32.479  52.359  1.00  0.00           H  
ATOM   1926 H5''   U    61      34.756  32.569  53.867  1.00  0.00           H  
ATOM   1927  C4'   U    61      35.674  31.561  52.232  1.00  0.00           C  
ATOM   1928  H4'   U    61      35.322  30.671  52.754  1.00  0.00           H  
ATOM   1929  O4'   U    61      35.485  31.428  50.858  1.00  0.00           O  
ATOM   1930  C1'   U    61      36.742  31.652  50.248  1.00  0.00           C  
ATOM   1931  H1'   U    61      37.171  30.692  49.958  1.00  0.00           H  
ATOM   1932  N1    U    61      36.773  32.461  48.994  1.00  0.00           N  
ATOM   1933  C6    U    61      36.265  33.721  48.990  1.00  0.00           C  
ATOM   1934  H6    U    61      35.855  34.094  49.916  1.00  0.00           H  
ATOM   1935  C5    U    61      36.107  34.418  47.819  1.00  0.00           C  
ATOM   1936  H5    U    61      35.617  35.380  47.788  1.00  0.00           H  
ATOM   1937  C4    U    61      36.518  33.878  46.539  1.00  0.00           C  
ATOM   1938  O4    U    61      36.287  34.329  45.440  1.00  0.00           O  
ATOM   1939  N3    U    61      37.033  32.624  46.656  1.00  0.00           N  
ATOM   1940  H3    U    61      37.315  32.114  45.831  1.00  0.00           H  
ATOM   1941  C2    U    61      37.203  31.886  47.815  1.00  0.00           C  
ATOM   1942  O2    U    61      37.780  30.792  47.741  1.00  0.00           O  
ATOM   1943  C3'   U    61      37.166  31.723  52.597  1.00  0.00           C  
ATOM   1944  H3'   U    61      37.306  32.412  53.430  1.00  0.00           H  
ATOM   1945  C2'   U    61      37.742  32.254  51.249  1.00  0.00           C  
ATOM   1946  H2'   U    61      37.609  33.334  51.293  1.00  0.00           H  
ATOM   1947  O2'   U    61      39.120  31.801  51.122  1.00  0.00           O  
ATOM   1948 HO2'   U    61      39.422  31.334  51.904  1.00  0.00           H  
ATOM   1949  O3'   U    61      37.827  30.510  53.063  1.00  0.00           O  
ATOM   1950  P     A    62      37.695  30.108  54.615  1.00  0.00           P  
ATOM   1951  OP1   A    62      38.118  28.685  54.659  1.00  0.00           O  
ATOM   1952  OP2   A    62      36.366  30.459  55.149  1.00  0.00           O  
ATOM   1953  O5'   A    62      38.765  30.964  55.493  1.00  0.00           O  
ATOM   1954  C5'   A    62      39.902  30.396  56.133  1.00  0.00           C  
ATOM   1955  H5'   A    62      40.541  30.004  55.342  1.00  0.00           H  
ATOM   1956 H5''   A    62      39.474  29.594  56.735  1.00  0.00           H  
ATOM   1957  C4'   A    62      40.624  31.529  56.969  1.00  0.00           C  
ATOM   1958  H4'   A    62      41.417  30.999  57.496  1.00  0.00           H  
ATOM   1959  O4'   A    62      41.207  32.530  56.198  1.00  0.00           O  
ATOM   1960  C1'   A    62      40.909  33.820  56.751  1.00  0.00           C  
ATOM   1961  H1'   A    62      41.787  34.459  56.838  1.00  0.00           H  
ATOM   1962  N9    A    62      39.829  34.419  55.884  1.00  0.00           N  
ATOM   1963  C8    A    62      39.189  33.849  54.854  1.00  0.00           C  
ATOM   1964  H8    A    62      39.461  32.852  54.539  1.00  0.00           H  
ATOM   1965  N7    A    62      38.472  34.724  54.227  1.00  0.00           N  
ATOM   1966  C5    A    62      38.600  35.906  54.905  1.00  0.00           C  
ATOM   1967  C6    A    62      38.054  37.214  54.714  1.00  0.00           C  
ATOM   1968  N6    A    62      37.244  37.546  53.767  1.00  0.00           N  
ATOM   1969  H61   A    62      37.081  38.542  53.731  1.00  0.00           H  
ATOM   1970  H62   A    62      36.811  36.874  53.149  1.00  0.00           H  
ATOM   1971  N1    A    62      38.397  38.230  55.519  1.00  0.00           N  
ATOM   1972  C2    A    62      39.211  37.933  56.547  1.00  0.00           C  
ATOM   1973  H2    A    62      39.429  38.750  57.220  1.00  0.00           H  
ATOM   1974  N3    A    62      39.797  36.776  56.821  1.00  0.00           N  
ATOM   1975  C4    A    62      39.389  35.747  55.903  1.00  0.00           C  
ATOM   1976  C3'   A    62      39.681  32.199  58.019  1.00  0.00           C  
ATOM   1977  H3'   A    62      38.663  32.262  57.634  1.00  0.00           H  
ATOM   1978  C2'   A    62      40.313  33.593  58.144  1.00  0.00           C  
ATOM   1979  H2'   A    62      39.637  34.420  58.357  1.00  0.00           H  
ATOM   1980  O2'   A    62      41.421  33.483  59.065  1.00  0.00           O  
ATOM   1981 HO2'   A    62      41.144  33.074  59.888  1.00  0.00           H  
ATOM   1982  O3'   A    62      39.622  31.459  59.259  1.00  0.00           O  
ATOM   1983  P     U    63      38.805  31.987  60.472  1.00  0.00           P  
ATOM   1984  OP1   U    63      38.302  30.735  61.124  1.00  0.00           O  
ATOM   1985  OP2   U    63      37.876  33.036  60.087  1.00  0.00           O  
ATOM   1986  O5'   U    63      39.912  32.630  61.465  1.00  0.00           O  
ATOM   1987  C5'   U    63      40.904  31.851  62.265  1.00  0.00           C  
ATOM   1988  H5'   U    63      41.563  31.347  61.558  1.00  0.00           H  
ATOM   1989 H5''   U    63      40.507  31.076  62.921  1.00  0.00           H  
ATOM   1990  C4'   U    63      41.721  32.785  63.140  1.00  0.00           C  
ATOM   1991  H4'   U    63      42.542  32.201  63.557  1.00  0.00           H  
ATOM   1992  O4'   U    63      42.430  33.694  62.331  1.00  0.00           O  
ATOM   1993  C1'   U    63      42.208  34.935  62.739  1.00  0.00           C  
ATOM   1994  H1'   U    63      42.931  35.350  63.441  1.00  0.00           H  
ATOM   1995  N1    U    63      42.222  35.894  61.585  1.00  0.00           N  
ATOM   1996  C6    U    63      41.188  36.037  60.647  1.00  0.00           C  
ATOM   1997  H6    U    63      40.432  35.266  60.667  1.00  0.00           H  
ATOM   1998  C5    U    63      41.139  37.148  59.827  1.00  0.00           C  
ATOM   1999  H5    U    63      40.347  37.365  59.125  1.00  0.00           H  
ATOM   2000  C4    U    63      42.094  38.223  59.966  1.00  0.00           C  
ATOM   2001  O4    U    63      41.974  39.263  59.358  1.00  0.00           O  
ATOM   2002  N3    U    63      43.164  37.938  60.785  1.00  0.00           N  
ATOM   2003  H3    U    63      43.925  38.582  60.949  1.00  0.00           H  
ATOM   2004  C2    U    63      43.310  36.785  61.544  1.00  0.00           C  
ATOM   2005  O2    U    63      44.382  36.624  62.213  1.00  0.00           O  
ATOM   2006  C3'   U    63      40.986  33.633  64.243  1.00  0.00           C  
ATOM   2007  H3'   U    63      39.963  33.316  64.447  1.00  0.00           H  
ATOM   2008  C2'   U    63      40.846  34.883  63.514  1.00  0.00           C  
ATOM   2009  H2'   U    63      40.033  34.742  62.802  1.00  0.00           H  
ATOM   2010  O2'   U    63      40.544  36.019  64.368  1.00  0.00           O  
ATOM   2011 HO2'   U    63      39.658  35.939  64.731  1.00  0.00           H  
ATOM   2012  O3'   U    63      41.807  33.592  65.430  1.00  0.00           O  
ATOM   2013  P     A    64      41.128  32.860  66.697  1.00  0.00           P  
ATOM   2014  OP1   A    64      39.663  32.974  66.636  1.00  0.00           O  
ATOM   2015  OP2   A    64      41.824  33.243  67.958  1.00  0.00           O  
ATOM   2016  O5'   A    64      41.502  31.277  66.434  1.00  0.00           O  
ATOM   2017  C5'   A    64      42.683  30.701  66.941  1.00  0.00           C  
ATOM   2018  H5'   A    64      42.394  30.380  67.942  1.00  0.00           H  
ATOM   2019 H5''   A    64      43.511  31.402  67.050  1.00  0.00           H  
ATOM   2020  C4'   A    64      43.092  29.570  65.941  1.00  0.00           C  
ATOM   2021  H4'   A    64      42.230  28.941  65.718  1.00  0.00           H  
ATOM   2022  O4'   A    64      43.385  30.186  64.672  1.00  0.00           O  
ATOM   2023  C1'   A    64      44.671  29.808  64.231  1.00  0.00           C  
ATOM   2024  H1'   A    64      44.645  29.639  63.154  1.00  0.00           H  
ATOM   2025  N9    A    64      45.600  30.909  64.434  1.00  0.00           N  
ATOM   2026  C8    A    64      45.473  32.183  64.863  1.00  0.00           C  
ATOM   2027  H8    A    64      44.512  32.570  65.167  1.00  0.00           H  
ATOM   2028  N7    A    64      46.556  32.904  64.960  1.00  0.00           N  
ATOM   2029  C5    A    64      47.495  32.061  64.454  1.00  0.00           C  
ATOM   2030  C6    A    64      48.904  32.197  64.049  1.00  0.00           C  
ATOM   2031  N6    A    64      49.737  33.166  64.242  1.00  0.00           N  
ATOM   2032  H61   A    64      49.506  34.017  64.735  1.00  0.00           H  
ATOM   2033  H62   A    64      50.651  33.033  63.836  1.00  0.00           H  
ATOM   2034  N1    A    64      49.499  31.166  63.447  1.00  0.00           N  
ATOM   2035  C2    A    64      48.807  30.021  63.288  1.00  0.00           C  
ATOM   2036  H2    A    64      49.387  29.268  62.776  1.00  0.00           H  
ATOM   2037  N3    A    64      47.530  29.805  63.491  1.00  0.00           N  
ATOM   2038  C4    A    64      46.959  30.841  64.090  1.00  0.00           C  
ATOM   2039  C3'   A    64      44.386  28.726  66.377  1.00  0.00           C  
ATOM   2040  H3'   A    64      45.112  29.349  66.899  1.00  0.00           H  
ATOM   2041  C2'   A    64      45.021  28.537  64.989  1.00  0.00           C  
ATOM   2042  H2'   A    64      46.100  28.522  65.141  1.00  0.00           H  
ATOM   2043  O2'   A    64      44.570  27.371  64.308  1.00  0.00           O  
ATOM   2044 HO2'   A    64      44.245  26.720  64.935  1.00  0.00           H  
ATOM   2045  O3'   A    64      44.192  27.548  67.087  1.00  0.00           O  
ATOM   2046  P     C    65      43.911  27.437  68.649  1.00  0.00           P  
ATOM   2047  OP1   C    65      44.139  26.014  69.019  1.00  0.00           O  
ATOM   2048  OP2   C    65      42.662  28.046  69.013  1.00  0.00           O  
ATOM   2049  O5'   C    65      45.040  28.338  69.318  1.00  0.00           O  
ATOM   2050  C5'   C    65      46.350  27.843  69.653  1.00  0.00           C  
ATOM   2051  H5'   C    65      46.255  26.913  70.214  1.00  0.00           H  
ATOM   2052 H5''   C    65      46.858  28.615  70.231  1.00  0.00           H  
ATOM   2053  C4'   C    65      47.191  27.520  68.400  1.00  0.00           C  
ATOM   2054  H4'   C    65      46.668  26.816  67.753  1.00  0.00           H  
ATOM   2055  O4'   C    65      47.453  28.709  67.729  1.00  0.00           O  
ATOM   2056  C1'   C    65      48.701  28.623  66.953  1.00  0.00           C  
ATOM   2057  H1'   C    65      48.365  28.431  65.934  1.00  0.00           H  
ATOM   2058  N1    C    65      49.539  29.821  66.948  1.00  0.00           N  
ATOM   2059  C6    C    65      49.074  31.056  67.434  1.00  0.00           C  
ATOM   2060  H6    C    65      48.037  31.123  67.727  1.00  0.00           H  
ATOM   2061  C5    C    65      49.793  32.197  67.382  1.00  0.00           C  
ATOM   2062  H5    C    65      49.482  33.191  67.667  1.00  0.00           H  
ATOM   2063  C4    C    65      51.120  32.077  66.914  1.00  0.00           C  
ATOM   2064  N4    C    65      51.998  33.043  67.117  1.00  0.00           N  
ATOM   2065  H41   C    65      51.702  33.945  67.465  1.00  0.00           H  
ATOM   2066  H42   C    65      52.918  32.940  66.714  1.00  0.00           H  
ATOM   2067  N3    C    65      51.596  30.928  66.386  1.00  0.00           N  
ATOM   2068  C2    C    65      50.805  29.823  66.434  1.00  0.00           C  
ATOM   2069  O2    C    65      51.217  28.852  65.805  1.00  0.00           O  
ATOM   2070  C3'   C    65      48.705  27.013  68.655  1.00  0.00           C  
ATOM   2071  H3'   C    65      49.101  27.613  69.475  1.00  0.00           H  
ATOM   2072  C2'   C    65      49.395  27.337  67.372  1.00  0.00           C  
ATOM   2073  H2'   C    65      50.465  27.523  67.463  1.00  0.00           H  
ATOM   2074  O2'   C    65      49.200  26.399  66.389  1.00  0.00           O  
ATOM   2075 HO2'   C    65      49.143  25.527  66.788  1.00  0.00           H  
ATOM   2076  O3'   C    65      48.755  25.625  69.150  1.00  0.00           O  
ATOM   2077  P     A    66      50.104  24.923  69.382  1.00  0.00           P  
ATOM   2078  OP1   A    66      49.931  24.034  70.539  1.00  0.00           O  
ATOM   2079  OP2   A    66      51.183  25.929  69.554  1.00  0.00           O  
ATOM   2080  O5'   A    66      50.317  24.117  68.018  1.00  0.00           O  
ATOM   2081  C5'   A    66      49.397  23.184  67.587  1.00  0.00           C  
ATOM   2082  H5'   A    66      48.416  23.647  67.477  1.00  0.00           H  
ATOM   2083 H5''   A    66      49.253  22.392  68.321  1.00  0.00           H  
ATOM   2084  C4'   A    66      49.773  22.460  66.225  1.00  0.00           C  
ATOM   2085  H4'   A    66      48.955  21.792  65.955  1.00  0.00           H  
ATOM   2086  O4'   A    66      49.988  23.467  65.204  1.00  0.00           O  
ATOM   2087  C1'   A    66      51.025  23.081  64.367  1.00  0.00           C  
ATOM   2088  H1'   A    66      50.544  22.884  63.409  1.00  0.00           H  
ATOM   2089  N9    A    66      52.241  24.020  64.320  1.00  0.00           N  
ATOM   2090  C8    A    66      52.376  25.140  65.096  1.00  0.00           C  
ATOM   2091  H8    A    66      51.849  25.329  66.020  1.00  0.00           H  
ATOM   2092  N7    A    66      53.394  25.917  64.759  1.00  0.00           N  
ATOM   2093  C5    A    66      53.905  25.299  63.644  1.00  0.00           C  
ATOM   2094  C6    A    66      54.996  25.528  62.785  1.00  0.00           C  
ATOM   2095  N6    A    66      55.830  26.591  62.654  1.00  0.00           N  
ATOM   2096  H61   A    66      56.425  26.549  61.838  1.00  0.00           H  
ATOM   2097  H62   A    66      55.835  27.342  63.329  1.00  0.00           H  
ATOM   2098  N1    A    66      55.294  24.679  61.850  1.00  0.00           N  
ATOM   2099  C2    A    66      54.605  23.587  61.708  1.00  0.00           C  
ATOM   2100  H2    A    66      54.983  22.964  60.911  1.00  0.00           H  
ATOM   2101  N3    A    66      53.543  23.224  62.376  1.00  0.00           N  
ATOM   2102  C4    A    66      53.218  24.112  63.352  1.00  0.00           C  
ATOM   2103  C3'   A    66      51.120  21.747  66.360  1.00  0.00           C  
ATOM   2104  H3'   A    66      51.862  22.208  67.012  1.00  0.00           H  
ATOM   2105  C2'   A    66      51.536  21.722  64.895  1.00  0.00           C  
ATOM   2106  H2'   A    66      52.620  21.608  64.928  1.00  0.00           H  
ATOM   2107  O2'   A    66      50.925  20.649  64.145  1.00  0.00           O  
ATOM   2108 HO2'   A    66      50.729  19.971  64.795  1.00  0.00           H  
ATOM   2109  O3'   A    66      50.998  20.426  66.784  1.00  0.00           O  
ATOM   2110  P     G    67      52.151  19.823  67.764  1.00  0.00           P  
ATOM   2111  OP1   G    67      52.020  18.382  67.896  1.00  0.00           O  
ATOM   2112  OP2   G    67      52.117  20.606  69.009  1.00  0.00           O  
ATOM   2113  O5'   G    67      53.539  20.064  66.987  1.00  0.00           O  
ATOM   2114  C5'   G    67      54.045  19.196  66.068  1.00  0.00           C  
ATOM   2115  H5'   G    67      53.238  19.113  65.340  1.00  0.00           H  
ATOM   2116 H5''   G    67      54.421  18.308  66.578  1.00  0.00           H  
ATOM   2117  C4'   G    67      55.318  19.858  65.395  1.00  0.00           C  
ATOM   2118  H4'   G    67      55.730  19.176  64.650  1.00  0.00           H  
ATOM   2119  O4'   G    67      55.143  21.060  64.675  1.00  0.00           O  
ATOM   2120  C1'   G    67      56.220  22.077  64.969  1.00  0.00           C  
ATOM   2121  H1'   G    67      56.535  22.451  63.995  1.00  0.00           H  
ATOM   2122  N9    G    67      55.820  23.190  65.855  1.00  0.00           N  
ATOM   2123  C8    G    67      54.855  23.235  66.793  1.00  0.00           C  
ATOM   2124  H8    G    67      54.301  22.347  67.061  1.00  0.00           H  
ATOM   2125  N7    G    67      54.726  24.378  67.385  1.00  0.00           N  
ATOM   2126  C5    G    67      55.728  25.209  66.790  1.00  0.00           C  
ATOM   2127  C6    G    67      56.125  26.602  66.937  1.00  0.00           C  
ATOM   2128  O6    G    67      55.604  27.492  67.636  1.00  0.00           O  
ATOM   2129  N1    G    67      57.185  26.991  66.096  1.00  0.00           N  
ATOM   2130  H1    G    67      57.539  27.937  66.092  1.00  0.00           H  
ATOM   2131  C2    G    67      57.827  26.154  65.247  1.00  0.00           C  
ATOM   2132  N2    G    67      59.039  26.467  64.803  1.00  0.00           N  
ATOM   2133  H21   G    67      59.559  27.262  65.148  1.00  0.00           H  
ATOM   2134  H22   G    67      59.384  25.752  64.180  1.00  0.00           H  
ATOM   2135  N3    G    67      57.402  24.872  65.142  1.00  0.00           N  
ATOM   2136  C4    G    67      56.344  24.438  65.843  1.00  0.00           C  
ATOM   2137  C3'   G    67      56.376  20.262  66.462  1.00  0.00           C  
ATOM   2138  H3'   G    67      55.954  20.886  67.250  1.00  0.00           H  
ATOM   2139  C2'   G    67      57.304  21.199  65.698  1.00  0.00           C  
ATOM   2140  H2'   G    67      57.995  21.731  66.352  1.00  0.00           H  
ATOM   2141  O2'   G    67      58.065  20.499  64.693  1.00  0.00           O  
ATOM   2142 HO2'   G    67      58.294  19.603  64.952  1.00  0.00           H  
ATOM   2143  O3'   G    67      57.035  19.191  67.018  1.00  0.00           O  
ATOM   2144  P     G    68      57.748  19.377  68.349  1.00  0.00           P  
ATOM   2145  OP1   G    68      58.278  18.088  68.740  1.00  0.00           O  
ATOM   2146  OP2   G    68      56.847  20.004  69.298  1.00  0.00           O  
ATOM   2147  O5'   G    68      58.943  20.379  68.314  1.00  0.00           O  
ATOM   2148  C5'   G    68      60.140  20.023  67.626  1.00  0.00           C  
ATOM   2149  H5'   G    68      59.791  19.848  66.609  1.00  0.00           H  
ATOM   2150 H5''   G    68      60.752  19.228  68.052  1.00  0.00           H  
ATOM   2151  C4'   G    68      61.003  21.234  67.553  1.00  0.00           C  
ATOM   2152  H4'   G    68      61.922  20.996  67.018  1.00  0.00           H  
ATOM   2153  O4'   G    68      60.421  22.365  66.787  1.00  0.00           O  
ATOM   2154  C1'   G    68      60.808  23.519  67.506  1.00  0.00           C  
ATOM   2155  H1'   G    68      61.182  24.289  66.831  1.00  0.00           H  
ATOM   2156  N9    G    68      59.712  24.233  68.197  1.00  0.00           N  
ATOM   2157  C8    G    68      58.555  23.731  68.725  1.00  0.00           C  
ATOM   2158  H8    G    68      58.287  22.686  68.676  1.00  0.00           H  
ATOM   2159  N7    G    68      57.739  24.601  69.288  1.00  0.00           N  
ATOM   2160  C5    G    68      58.460  25.804  69.195  1.00  0.00           C  
ATOM   2161  C6    G    68      58.181  27.120  69.646  1.00  0.00           C  
ATOM   2162  O6    G    68      57.216  27.499  70.261  1.00  0.00           O  
ATOM   2163  N1    G    68      59.191  28.055  69.400  1.00  0.00           N  
ATOM   2164  H1    G    68      58.943  29.019  69.570  1.00  0.00           H  
ATOM   2165  C2    G    68      60.297  27.711  68.734  1.00  0.00           C  
ATOM   2166  N2    G    68      61.294  28.567  68.739  1.00  0.00           N  
ATOM   2167  H21   G    68      61.076  29.466  69.143  1.00  0.00           H  
ATOM   2168  H22   G    68      62.083  28.455  68.118  1.00  0.00           H  
ATOM   2169  N3    G    68      60.667  26.536  68.305  1.00  0.00           N  
ATOM   2170  C4    G    68      59.697  25.579  68.608  1.00  0.00           C  
ATOM   2171  C3'   G    68      61.343  21.751  68.970  1.00  0.00           C  
ATOM   2172  H3'   G    68      60.394  21.966  69.462  1.00  0.00           H  
ATOM   2173  C2'   G    68      61.864  23.140  68.578  1.00  0.00           C  
ATOM   2174  H2'   G    68      61.764  23.725  69.492  1.00  0.00           H  
ATOM   2175  O2'   G    68      63.127  23.100  68.056  1.00  0.00           O  
ATOM   2176 HO2'   G    68      63.589  23.874  68.387  1.00  0.00           H  
ATOM   2177  O3'   G    68      62.242  20.999  69.795  1.00  0.00           O  
ATOM   2178  P     G    69      62.181  20.988  71.351  1.00  0.00           P  
ATOM   2179  OP1   G    69      63.152  20.047  71.888  1.00  0.00           O  
ATOM   2180  OP2   G    69      60.741  20.999  71.752  1.00  0.00           O  
ATOM   2181  O5'   G    69      62.702  22.457  71.618  1.00  0.00           O  
ATOM   2182  C5'   G    69      64.077  22.723  71.322  1.00  0.00           C  
ATOM   2183  H5'   G    69      64.248  22.458  70.278  1.00  0.00           H  
ATOM   2184 H5''   G    69      64.733  22.170  71.995  1.00  0.00           H  
ATOM   2185  C4'   G    69      64.301  24.224  71.432  1.00  0.00           C  
ATOM   2186  H4'   G    69      65.316  24.408  71.080  1.00  0.00           H  
ATOM   2187  O4'   G    69      63.402  24.980  70.537  1.00  0.00           O  
ATOM   2188  C1'   G    69      63.197  26.296  71.194  1.00  0.00           C  
ATOM   2189  H1'   G    69      63.351  27.093  70.466  1.00  0.00           H  
ATOM   2190  N9    G    69      61.827  26.459  71.720  1.00  0.00           N  
ATOM   2191  C8    G    69      60.780  25.553  71.694  1.00  0.00           C  
ATOM   2192  H8    G    69      60.869  24.563  71.273  1.00  0.00           H  
ATOM   2193  N7    G    69      59.732  25.988  72.327  1.00  0.00           N  
ATOM   2194  C5    G    69      60.018  27.306  72.709  1.00  0.00           C  
ATOM   2195  C6    G    69      59.192  28.319  73.269  1.00  0.00           C  
ATOM   2196  O6    G    69      57.982  28.176  73.490  1.00  0.00           O  
ATOM   2197  N1    G    69      59.853  29.558  73.484  1.00  0.00           N  
ATOM   2198  H1    G    69      59.307  30.203  74.037  1.00  0.00           H  
ATOM   2199  C2    G    69      61.028  29.858  72.876  1.00  0.00           C  
ATOM   2200  N2    G    69      61.545  30.991  73.153  1.00  0.00           N  
ATOM   2201  H21   G    69      61.076  31.694  73.706  1.00  0.00           H  
ATOM   2202  H22   G    69      62.484  31.192  72.839  1.00  0.00           H  
ATOM   2203  N3    G    69      61.807  28.921  72.378  1.00  0.00           N  
ATOM   2204  C4    G    69      61.290  27.622  72.295  1.00  0.00           C  
ATOM   2205  C3'   G    69      64.247  24.902  72.865  1.00  0.00           C  
ATOM   2206  H3'   G    69      63.269  24.673  73.290  1.00  0.00           H  
ATOM   2207  C2'   G    69      64.201  26.360  72.399  1.00  0.00           C  
ATOM   2208  H2'   G    69      63.835  27.090  73.121  1.00  0.00           H  
ATOM   2209  O2'   G    69      65.514  26.756  72.157  1.00  0.00           O  
ATOM   2210 HO2'   G    69      65.553  27.681  72.411  1.00  0.00           H  
ATOM   2211  O3'   G    69      65.280  24.552  73.770  1.00  0.00           O  
ATOM   2212  P     C    70      65.074  24.725  75.308  1.00  0.00           P  
ATOM   2213  OP1   C    70      66.379  24.145  75.785  1.00  0.00           O  
ATOM   2214  OP2   C    70      63.801  23.997  75.607  1.00  0.00           O  
ATOM   2215  O5'   C    70      64.995  26.265  75.686  1.00  0.00           O  
ATOM   2216  C5'   C    70      66.117  27.121  75.482  1.00  0.00           C  
ATOM   2217  H5'   C    70      66.489  27.083  74.458  1.00  0.00           H  
ATOM   2218 H5''   C    70      66.890  26.774  76.168  1.00  0.00           H  
ATOM   2219  C4'   C    70      65.841  28.551  75.967  1.00  0.00           C  
ATOM   2220  H4'   C    70      66.792  29.067  75.828  1.00  0.00           H  
ATOM   2221  O4'   C    70      64.906  29.283  75.176  1.00  0.00           O  
ATOM   2222  C1'   C    70      63.956  30.011  75.983  1.00  0.00           C  
ATOM   2223  H1'   C    70      63.697  30.954  75.502  1.00  0.00           H  
ATOM   2224  N1    C    70      62.635  29.415  76.161  1.00  0.00           N  
ATOM   2225  C6    C    70      62.319  28.204  75.538  1.00  0.00           C  
ATOM   2226  H6    C    70      63.109  27.620  75.090  1.00  0.00           H  
ATOM   2227  C5    C    70      61.084  27.736  75.779  1.00  0.00           C  
ATOM   2228  H5    C    70      60.954  26.707  75.475  1.00  0.00           H  
ATOM   2229  C4    C    70      60.065  28.543  76.442  1.00  0.00           C  
ATOM   2230  N4    C    70      58.876  28.040  76.554  1.00  0.00           N  
ATOM   2231  H41   C    70      58.750  27.053  76.730  1.00  0.00           H  
ATOM   2232  H42   C    70      58.267  28.663  77.065  1.00  0.00           H  
ATOM   2233  N3    C    70      60.303  29.766  76.924  1.00  0.00           N  
ATOM   2234  C2    C    70      61.580  30.142  76.787  1.00  0.00           C  
ATOM   2235  O2    C    70      61.875  31.191  77.360  1.00  0.00           O  
ATOM   2236  C3'   C    70      65.370  28.765  77.401  1.00  0.00           C  
ATOM   2237  H3'   C    70      64.616  28.054  77.739  1.00  0.00           H  
ATOM   2238  C2'   C    70      64.762  30.154  77.218  1.00  0.00           C  
ATOM   2239  H2'   C    70      64.240  30.508  78.107  1.00  0.00           H  
ATOM   2240  O2'   C    70      65.678  31.211  76.887  1.00  0.00           O  
ATOM   2241 HO2'   C    70      66.224  31.351  77.663  1.00  0.00           H  
ATOM   2242  O3'   C    70      66.405  28.755  78.335  1.00  0.00           O  
ATOM   2243  P     U    71      66.135  28.205  79.823  1.00  0.00           P  
ATOM   2244  OP1   U    71      67.361  28.393  80.663  1.00  0.00           O  
ATOM   2245  OP2   U    71      65.594  26.804  79.721  1.00  0.00           O  
ATOM   2246  O5'   U    71      64.971  29.093  80.397  1.00  0.00           O  
ATOM   2247  C5'   U    71      65.200  30.396  80.750  1.00  0.00           C  
ATOM   2248  H5'   U    71      65.613  30.939  79.900  1.00  0.00           H  
ATOM   2249 H5''   U    71      65.935  30.356  81.553  1.00  0.00           H  
ATOM   2250  C4'   U    71      63.919  31.143  81.217  1.00  0.00           C  
ATOM   2251  H4'   U    71      64.213  32.108  81.630  1.00  0.00           H  
ATOM   2252  O4'   U    71      62.863  31.216  80.244  1.00  0.00           O  
ATOM   2253  C1'   U    71      61.614  31.219  80.932  1.00  0.00           C  
ATOM   2254  H1'   U    71      61.077  32.165  80.851  1.00  0.00           H  
ATOM   2255  N1    U    71      60.631  30.149  80.522  1.00  0.00           N  
ATOM   2256  C6    U    71      61.023  28.984  79.942  1.00  0.00           C  
ATOM   2257  H6    U    71      62.038  28.672  79.747  1.00  0.00           H  
ATOM   2258  C5    U    71      60.046  28.046  79.698  1.00  0.00           C  
ATOM   2259  H5    U    71      60.293  27.107  79.224  1.00  0.00           H  
ATOM   2260  C4    U    71      58.643  28.248  79.953  1.00  0.00           C  
ATOM   2261  O4    U    71      57.757  27.434  79.814  1.00  0.00           O  
ATOM   2262  N3    U    71      58.401  29.508  80.557  1.00  0.00           N  
ATOM   2263  H3    U    71      57.451  29.681  80.852  1.00  0.00           H  
ATOM   2264  C2    U    71      59.274  30.471  80.829  1.00  0.00           C  
ATOM   2265  O2    U    71      58.895  31.538  81.385  1.00  0.00           O  
ATOM   2266  C3'   U    71      63.309  30.400  82.390  1.00  0.00           C  
ATOM   2267  H3'   U    71      63.196  29.344  82.143  1.00  0.00           H  
ATOM   2268  C2'   U    71      61.940  31.038  82.418  1.00  0.00           C  
ATOM   2269  H2'   U    71      61.169  30.423  82.883  1.00  0.00           H  
ATOM   2270  O2'   U    71      62.079  32.323  82.996  1.00  0.00           O  
ATOM   2271 HO2'   U    71      62.554  32.197  83.820  1.00  0.00           H  
ATOM   2272  O3'   U    71      64.086  30.521  83.591  1.00  0.00           O  
ATOM   2273  P     U    72      63.817  29.695  84.885  1.00  0.00           P  
ATOM   2274  OP1   U    72      64.292  30.429  86.113  1.00  0.00           O  
ATOM   2275  OP2   U    72      64.424  28.351  84.658  1.00  0.00           O  
ATOM   2276  O5'   U    72      62.176  29.384  85.070  1.00  0.00           O  
ATOM   2277  C5'   U    72      61.323  30.286  85.742  1.00  0.00           C  
ATOM   2278  H5'   U    72      61.369  31.197  85.146  1.00  0.00           H  
ATOM   2279 H5''   U    72      61.707  30.587  86.716  1.00  0.00           H  
ATOM   2280  C4'   U    72      59.846  29.907  85.793  1.00  0.00           C  
ATOM   2281  H4'   U    72      59.232  30.727  86.163  1.00  0.00           H  
ATOM   2282  O4'   U    72      59.221  29.779  84.523  1.00  0.00           O  
ATOM   2283  C1'   U    72      58.221  28.911  84.623  1.00  0.00           C  
ATOM   2284  H1'   U    72      57.311  29.338  84.203  1.00  0.00           H  
ATOM   2285  N1    U    72      58.542  27.741  83.691  1.00  0.00           N  
ATOM   2286  C6    U    72      59.852  27.434  83.162  1.00  0.00           C  
ATOM   2287  H6    U    72      60.605  28.181  83.365  1.00  0.00           H  
ATOM   2288  C5    U    72      60.072  26.235  82.524  1.00  0.00           C  
ATOM   2289  H5    U    72      61.070  26.013  82.177  1.00  0.00           H  
ATOM   2290  C4    U    72      58.971  25.395  82.178  1.00  0.00           C  
ATOM   2291  O4    U    72      59.126  24.395  81.456  1.00  0.00           O  
ATOM   2292  N3    U    72      57.707  25.738  82.683  1.00  0.00           N  
ATOM   2293  H3    U    72      56.996  25.065  82.434  1.00  0.00           H  
ATOM   2294  C2    U    72      57.482  26.917  83.381  1.00  0.00           C  
ATOM   2295  O2    U    72      56.303  27.161  83.743  1.00  0.00           O  
ATOM   2296  C3'   U    72      59.564  28.572  86.501  1.00  0.00           C  
ATOM   2297  H3'   U    72      60.164  27.807  86.008  1.00  0.00           H  
ATOM   2298  C2'   U    72      58.092  28.401  86.092  1.00  0.00           C  
ATOM   2299  H2'   U    72      57.749  27.367  86.083  1.00  0.00           H  
ATOM   2300  O2'   U    72      57.173  29.139  86.816  1.00  0.00           O  
ATOM   2301 HO2'   U    72      57.232  28.770  87.700  1.00  0.00           H  
ATOM   2302  O3'   U    72      59.872  28.613  87.903  1.00  0.00           O  
ATOM   2303  P     U    73      59.499  27.464  88.871  1.00  0.00           P  
ATOM   2304  OP1   U    73      60.349  27.647  90.100  1.00  0.00           O  
ATOM   2305  OP2   U    73      59.582  26.177  88.116  1.00  0.00           O  
ATOM   2306  O5'   U    73      57.958  27.686  89.137  1.00  0.00           O  
ATOM   2307  C5'   U    73      57.389  28.742  89.999  1.00  0.00           C  
ATOM   2308  H5'   U    73      57.695  29.664  89.504  1.00  0.00           H  
ATOM   2309 H5''   U    73      57.875  28.784  90.974  1.00  0.00           H  
ATOM   2310  C4'   U    73      55.855  28.636  90.225  1.00  0.00           C  
ATOM   2311  H4'   U    73      55.599  29.622  90.613  1.00  0.00           H  
ATOM   2312  O4'   U    73      55.187  28.297  88.977  1.00  0.00           O  
ATOM   2313  C1'   U    73      54.488  27.068  89.179  1.00  0.00           C  
ATOM   2314  H1'   U    73      53.502  27.309  89.576  1.00  0.00           H  
ATOM   2315  N1    U    73      54.456  26.344  87.835  1.00  0.00           N  
ATOM   2316  C6    U    73      55.669  25.929  87.163  1.00  0.00           C  
ATOM   2317  H6    U    73      56.666  26.147  87.516  1.00  0.00           H  
ATOM   2318  C5    U    73      55.528  25.155  86.080  1.00  0.00           C  
ATOM   2319  H5    U    73      56.401  24.845  85.526  1.00  0.00           H  
ATOM   2320  C4    U    73      54.258  24.611  85.682  1.00  0.00           C  
ATOM   2321  O4    U    73      54.081  23.900  84.683  1.00  0.00           O  
ATOM   2322  N3    U    73      53.087  24.993  86.360  1.00  0.00           N  
ATOM   2323  H3    U    73      52.286  24.448  86.077  1.00  0.00           H  
ATOM   2324  C2    U    73      53.178  25.779  87.535  1.00  0.00           C  
ATOM   2325  O2    U    73      52.156  25.905  88.192  1.00  0.00           O  
ATOM   2326  C3'   U    73      55.464  27.587  91.256  1.00  0.00           C  
ATOM   2327  H3'   U    73      56.268  27.409  91.970  1.00  0.00           H  
ATOM   2328  C2'   U    73      55.259  26.395  90.329  1.00  0.00           C  
ATOM   2329  H2'   U    73      56.173  25.923  89.967  1.00  0.00           H  
ATOM   2330  O2'   U    73      54.389  25.341  90.853  1.00  0.00           O  
ATOM   2331 HO2'   U    73      54.068  25.524  91.739  1.00  0.00           H  
ATOM   2332  O3'   U    73      54.208  27.934  91.893  1.00  0.00           O  
ATOM   2333  P     U    74      54.154  28.807  93.187  1.00  0.00           P  
ATOM   2334  OP1   U    74      55.504  29.185  93.691  1.00  0.00           O  
ATOM   2335  OP2   U    74      53.221  28.199  94.093  1.00  0.00           O  
ATOM   2336  O5'   U    74      53.572  30.091  92.592  1.00  0.00           O  
ATOM   2337  C5'   U    74      52.238  30.349  92.348  1.00  0.00           C  
ATOM   2338  H5'   U    74      51.806  30.208  93.338  1.00  0.00           H  
ATOM   2339 H5''   U    74      51.808  29.706  91.579  1.00  0.00           H  
ATOM   2340  C4'   U    74      51.919  31.766  91.871  1.00  0.00           C  
ATOM   2341  H4'   U    74      50.857  31.768  91.623  1.00  0.00           H  
ATOM   2342  O4'   U    74      52.227  32.665  92.917  1.00  0.00           O  
ATOM   2343  C1'   U    74      53.310  33.519  92.587  1.00  0.00           C  
ATOM   2344  H1'   U    74      53.079  34.573  92.432  1.00  0.00           H  
ATOM   2345  N1    U    74      54.350  33.632  93.638  1.00  0.00           N  
ATOM   2346  C6    U    74      54.266  32.837  94.750  1.00  0.00           C  
ATOM   2347  H6    U    74      53.683  31.929  94.796  1.00  0.00           H  
ATOM   2348  C5    U    74      55.122  32.969  95.822  1.00  0.00           C  
ATOM   2349  H5    U    74      55.092  32.325  96.688  1.00  0.00           H  
ATOM   2350  C4    U    74      56.156  33.987  95.726  1.00  0.00           C  
ATOM   2351  O4    U    74      57.123  33.933  96.445  1.00  0.00           O  
ATOM   2352  N3    U    74      56.080  34.874  94.682  1.00  0.00           N  
ATOM   2353  H3    U    74      56.821  35.559  94.642  1.00  0.00           H  
ATOM   2354  C2    U    74      55.209  34.712  93.620  1.00  0.00           C  
ATOM   2355  O2    U    74      55.225  35.465  92.664  1.00  0.00           O  
ATOM   2356  C3'   U    74      52.809  32.170  90.623  1.00  0.00           C  
ATOM   2357  H3'   U    74      53.263  31.296  90.155  1.00  0.00           H  
ATOM   2358  C2'   U    74      53.905  32.944  91.288  1.00  0.00           C  
ATOM   2359  H2'   U    74      54.611  32.164  91.573  1.00  0.00           H  
ATOM   2360  O2'   U    74      54.456  33.918  90.376  1.00  0.00           O  
ATOM   2361 HO2'   U    74      54.841  33.331  89.720  1.00  0.00           H  
ATOM   2362  O3'   U    74      51.971  32.987  89.846  1.00  0.00           O  
ATOM   2363  P    G3    75      50.962  32.390  88.787  1.00  0.00           P  
ATOM   2364  OP1  G3    75      50.147  33.486  88.247  1.00  0.00           O  
ATOM   2365  OP2  G3    75      50.181  31.281  89.442  1.00  0.00           O  
ATOM   2366  O5'  G3    75      51.794  31.752  87.517  1.00  0.00           O  
ATOM   2367  C5'  G3    75      51.156  31.382  86.314  1.00  0.00           C  
ATOM   2368  H5'  G3    75      51.095  32.305  85.737  1.00  0.00           H  
ATOM   2369 H5''  G3    75      50.208  30.911  86.575  1.00  0.00           H  
ATOM   2370  C4'  G3    75      52.052  30.471  85.458  1.00  0.00           C  
ATOM   2371  H4'  G3    75      51.432  30.335  84.571  1.00  0.00           H  
ATOM   2372  O4'  G3    75      53.184  31.081  84.927  1.00  0.00           O  
ATOM   2373  C1'  G3    75      54.343  30.383  85.270  1.00  0.00           C  
ATOM   2374  H1'  G3    75      55.097  30.268  84.491  1.00  0.00           H  
ATOM   2375  N9   G3    75      55.085  31.145  86.279  1.00  0.00           N  
ATOM   2376  C8   G3    75      54.711  31.287  87.578  1.00  0.00           C  
ATOM   2377  H8   G3    75      53.874  30.751  88.002  1.00  0.00           H  
ATOM   2378  N7   G3    75      55.274  32.287  88.187  1.00  0.00           N  
ATOM   2379  C5   G3    75      56.215  32.722  87.270  1.00  0.00           C  
ATOM   2380  C6   G3    75      57.321  33.593  87.464  1.00  0.00           C  
ATOM   2381  O6   G3    75      57.593  34.313  88.430  1.00  0.00           O  
ATOM   2382  N1   G3    75      58.182  33.636  86.369  1.00  0.00           N  
ATOM   2383  H1   G3    75      59.079  34.097  86.421  1.00  0.00           H  
ATOM   2384  C2   G3    75      57.998  32.855  85.291  1.00  0.00           C  
ATOM   2385  N2   G3    75      58.969  32.854  84.402  1.00  0.00           N  
ATOM   2386  H21  G3    75      58.937  32.149  83.679  1.00  0.00           H  
ATOM   2387  H22  G3    75      59.670  33.555  84.597  1.00  0.00           H  
ATOM   2388  N3   G3    75      57.017  32.030  85.058  1.00  0.00           N  
ATOM   2389  C4   G3    75      56.137  31.991  86.098  1.00  0.00           C  
ATOM   2390  C3'  G3    75      52.529  29.179  86.211  1.00  0.00           C  
ATOM   2391  H3'  G3    75      52.516  29.276  87.296  1.00  0.00           H  
ATOM   2392  C2'  G3    75      53.993  28.975  85.732  1.00  0.00           C  
ATOM   2393  H2'  G3    75      54.710  28.674  86.496  1.00  0.00           H  
ATOM   2394  O2'  G3    75      53.967  28.199  84.448  1.00  0.00           O  
ATOM   2395 HO2'  G3    75      54.849  27.854  84.288  1.00  0.00           H  
ATOM   2396  O3'  G3    75      51.664  28.157  85.677  1.00  0.00           O  
ATOM   2397 HO3'  G3    75      52.068  28.019  84.818  1.00  0.00           H  
TER    2398       G3    75 
END
