# Supplementary material for: Modeling the structure of the frameshift-stimulatory pseudoknot in SARS-CoV-2 reveals multiple possible conformers
Source: PLoS Comput Biol. 2021 Jan 19;17(1):e1008603. doi: 10.1371/journal.pcbi.1008603 (PMC7845960; doi:10.1371/journal.pcbi.1008603)
Supplement: S1 Data — Files in.pdb format for each of the model structures presented in the manuscript are included in an archived.zip folder. The files corresponding to the structures shown in Figs 3B, 3E, 3H, 4B, 4E, 4H, 5B, 6A–6F, and 7A–7G are named FigNX_1.pdb, where N is the figure number and X is the letter for the figure panel. These structures represent the most populated of the clusters found in the corresponding MD simulations. The structures of the second- and third-most populated clusters from each of the simulations are in the files named FigNX_2.pdb and FigNX_3.pdb, respectively. (ZIP) [file pcbi.1008603.s006.zip › Fig6F_3.pdb]

ATOM      1 HO5'  U5     1      31.399  46.379  44.877  1.00  0.00           H  
ATOM      2  O5'  U5     1      32.069  46.852  45.376  1.00  0.00           O  
ATOM      3  C5'  U5     1      32.362  46.094  46.515  1.00  0.00           C  
ATOM      4  H5'  U5     1      31.412  45.974  47.035  1.00  0.00           H  
ATOM      5 H5''  U5     1      32.913  46.744  47.195  1.00  0.00           H  
ATOM      6  C4'  U5     1      33.039  44.698  46.302  1.00  0.00           C  
ATOM      7  H4'  U5     1      32.931  44.011  47.141  1.00  0.00           H  
ATOM      8  O4'  U5     1      32.560  44.062  45.062  1.00  0.00           O  
ATOM      9  C1'  U5     1      33.628  43.265  44.593  1.00  0.00           C  
ATOM     10  H1'  U5     1      33.399  42.201  44.646  1.00  0.00           H  
ATOM     11  N1   U5     1      33.802  43.681  43.107  1.00  0.00           N  
ATOM     12  C6   U5     1      33.041  44.710  42.472  1.00  0.00           C  
ATOM     13  H6   U5     1      32.431  45.390  43.049  1.00  0.00           H  
ATOM     14  C5   U5     1      33.050  44.817  41.137  1.00  0.00           C  
ATOM     15  H5   U5     1      32.307  45.455  40.682  1.00  0.00           H  
ATOM     16  C4   U5     1      33.786  43.901  40.264  1.00  0.00           C  
ATOM     17  O4   U5     1      33.883  43.985  39.065  1.00  0.00           O  
ATOM     18  N3   U5     1      34.612  43.026  41.000  1.00  0.00           N  
ATOM     19  H3   U5     1      35.055  42.360  40.383  1.00  0.00           H  
ATOM     20  C2   U5     1      34.660  42.921  42.349  1.00  0.00           C  
ATOM     21  O2   U5     1      35.350  42.010  42.783  1.00  0.00           O  
ATOM     22  C3'  U5     1      34.487  44.805  45.971  1.00  0.00           C  
ATOM     23  H3'  U5     1      34.549  45.609  45.237  1.00  0.00           H  
ATOM     24  C2'  U5     1      34.894  43.448  45.448  1.00  0.00           C  
ATOM     25  H2'  U5     1      35.840  43.385  44.910  1.00  0.00           H  
ATOM     26  O2'  U5     1      34.827  42.430  46.384  1.00  0.00           O  
ATOM     27 HO2'  U5     1      35.198  41.597  46.084  1.00  0.00           H  
ATOM     28  O3'  U5     1      35.263  45.082  47.156  1.00  0.00           O  
ATOM     29  P     U     2      36.655  45.815  47.106  1.00  0.00           P  
ATOM     30  OP1   U     2      37.274  46.049  48.453  1.00  0.00           O  
ATOM     31  OP2   U     2      36.373  47.039  46.344  1.00  0.00           O  
ATOM     32  O5'   U     2      37.610  44.891  46.224  1.00  0.00           O  
ATOM     33  C5'   U     2      38.063  43.641  46.773  1.00  0.00           C  
ATOM     34  H5'   U     2      37.285  42.919  47.023  1.00  0.00           H  
ATOM     35 H5''   U     2      38.569  43.688  47.737  1.00  0.00           H  
ATOM     36  C4'   U     2      39.009  42.836  45.830  1.00  0.00           C  
ATOM     37  H4'   U     2      39.235  41.871  46.284  1.00  0.00           H  
ATOM     38  O4'   U     2      38.441  42.589  44.563  1.00  0.00           O  
ATOM     39  C1'   U     2      39.345  42.822  43.479  1.00  0.00           C  
ATOM     40  H1'   U     2      39.891  41.917  43.215  1.00  0.00           H  
ATOM     41  N1    U     2      38.544  43.364  42.363  1.00  0.00           N  
ATOM     42  C6    U     2      37.779  44.505  42.551  1.00  0.00           C  
ATOM     43  H6    U     2      37.648  44.987  43.508  1.00  0.00           H  
ATOM     44  C5    U     2      37.002  45.072  41.564  1.00  0.00           C  
ATOM     45  H5    U     2      36.360  45.926  41.720  1.00  0.00           H  
ATOM     46  C4    U     2      37.009  44.452  40.250  1.00  0.00           C  
ATOM     47  O4    U     2      36.505  44.980  39.243  1.00  0.00           O  
ATOM     48  N3    U     2      37.737  43.359  40.102  1.00  0.00           N  
ATOM     49  H3    U     2      37.612  42.801  39.270  1.00  0.00           H  
ATOM     50  C2    U     2      38.433  42.741  41.078  1.00  0.00           C  
ATOM     51  O2    U     2      39.040  41.666  40.892  1.00  0.00           O  
ATOM     52  C3'   U     2      40.354  43.500  45.530  1.00  0.00           C  
ATOM     53  H3'   U     2      40.467  44.384  46.158  1.00  0.00           H  
ATOM     54  C2'   U     2      40.280  43.859  44.089  1.00  0.00           C  
ATOM     55  H2'   U     2      39.794  44.830  43.999  1.00  0.00           H  
ATOM     56  O2'   U     2      41.485  43.969  43.437  1.00  0.00           O  
ATOM     57 HO2'   U     2      42.166  43.430  43.844  1.00  0.00           H  
ATOM     58  O3'   U     2      41.482  42.724  45.722  1.00  0.00           O  
ATOM     59  P     U     3      42.146  42.243  47.137  1.00  0.00           P  
ATOM     60  OP1   U     3      42.232  43.318  48.121  1.00  0.00           O  
ATOM     61  OP2   U     3      43.333  41.477  46.781  1.00  0.00           O  
ATOM     62  O5'   U     3      41.079  41.114  47.589  1.00  0.00           O  
ATOM     63  C5'   U     3      40.348  41.255  48.792  1.00  0.00           C  
ATOM     64  H5'   U     3      39.819  42.207  48.740  1.00  0.00           H  
ATOM     65 H5''   U     3      40.948  41.085  49.686  1.00  0.00           H  
ATOM     66  C4'   U     3      39.298  40.131  48.757  1.00  0.00           C  
ATOM     67  H4'   U     3      38.859  40.077  49.754  1.00  0.00           H  
ATOM     68  O4'   U     3      38.209  40.472  47.916  1.00  0.00           O  
ATOM     69  C1'   U     3      37.731  39.269  47.203  1.00  0.00           C  
ATOM     70  H1'   U     3      36.653  39.129  47.283  1.00  0.00           H  
ATOM     71  N1    U     3      37.907  39.324  45.707  1.00  0.00           N  
ATOM     72  C6    U     3      39.144  39.185  45.021  1.00  0.00           C  
ATOM     73  H6    U     3      40.109  39.176  45.506  1.00  0.00           H  
ATOM     74  C5    U     3      39.127  38.967  43.637  1.00  0.00           C  
ATOM     75  H5    U     3      40.094  38.957  43.156  1.00  0.00           H  
ATOM     76  C4    U     3      37.862  39.103  42.871  1.00  0.00           C  
ATOM     77  O4    U     3      37.685  39.008  41.668  1.00  0.00           O  
ATOM     78  N3    U     3      36.773  39.505  43.673  1.00  0.00           N  
ATOM     79  H3    U     3      35.930  39.866  43.248  1.00  0.00           H  
ATOM     80  C2    U     3      36.749  39.605  45.052  1.00  0.00           C  
ATOM     81  O2    U     3      35.657  40.030  45.612  1.00  0.00           O  
ATOM     82  C3'   U     3      39.848  38.714  48.407  1.00  0.00           C  
ATOM     83  H3'   U     3      40.574  38.761  47.596  1.00  0.00           H  
ATOM     84  C2'   U     3      38.479  38.157  47.928  1.00  0.00           C  
ATOM     85  H2'   U     3      38.664  37.380  47.187  1.00  0.00           H  
ATOM     86  O2'   U     3      37.523  37.755  48.982  1.00  0.00           O  
ATOM     87 HO2'   U     3      37.993  37.177  49.588  1.00  0.00           H  
ATOM     88  O3'   U     3      40.387  37.957  49.466  1.00  0.00           O  
ATOM     89  P     G     4      41.477  36.765  49.018  1.00  0.00           P  
ATOM     90  OP1   G     4      41.917  36.176  50.285  1.00  0.00           O  
ATOM     91  OP2   G     4      42.504  37.433  48.214  1.00  0.00           O  
ATOM     92  O5'   G     4      40.617  35.795  48.124  1.00  0.00           O  
ATOM     93  C5'   G     4      39.845  34.703  48.636  1.00  0.00           C  
ATOM     94  H5'   G     4      38.796  34.988  48.556  1.00  0.00           H  
ATOM     95 H5''   G     4      40.029  34.462  49.682  1.00  0.00           H  
ATOM     96  C4'   G     4      40.133  33.420  47.893  1.00  0.00           C  
ATOM     97  H4'   G     4      39.699  32.656  48.538  1.00  0.00           H  
ATOM     98  O4'   G     4      39.475  33.511  46.637  1.00  0.00           O  
ATOM     99  C1'   G     4      40.412  33.175  45.621  1.00  0.00           C  
ATOM    100  H1'   G     4      40.044  32.413  44.934  1.00  0.00           H  
ATOM    101  N9    G     4      40.788  34.434  44.923  1.00  0.00           N  
ATOM    102  C8    G     4      40.599  35.744  45.210  1.00  0.00           C  
ATOM    103  H8    G     4      39.868  36.016  45.957  1.00  0.00           H  
ATOM    104  N7    G     4      41.212  36.593  44.425  1.00  0.00           N  
ATOM    105  C5    G     4      41.867  35.805  43.515  1.00  0.00           C  
ATOM    106  C6    G     4      42.667  36.100  42.307  1.00  0.00           C  
ATOM    107  O6    G     4      42.881  37.152  41.729  1.00  0.00           O  
ATOM    108  N1    G     4      43.363  34.984  41.869  1.00  0.00           N  
ATOM    109  H1    G     4      44.123  35.122  41.219  1.00  0.00           H  
ATOM    110  C2    G     4      43.080  33.721  42.210  1.00  0.00           C  
ATOM    111  N2    G     4      43.893  32.770  41.727  1.00  0.00           N  
ATOM    112  H21   G     4      44.669  32.999  41.122  1.00  0.00           H  
ATOM    113  H22   G     4      43.820  31.823  42.069  1.00  0.00           H  
ATOM    114  N3    G     4      42.119  33.346  43.137  1.00  0.00           N  
ATOM    115  C4    G     4      41.631  34.462  43.821  1.00  0.00           C  
ATOM    116  C3'   G     4      41.633  33.251  47.668  1.00  0.00           C  
ATOM    117  H3'   G     4      42.186  34.172  47.486  1.00  0.00           H  
ATOM    118  C2'   G     4      41.603  32.564  46.303  1.00  0.00           C  
ATOM    119  H2'   G     4      42.571  32.605  45.804  1.00  0.00           H  
ATOM    120  O2'   G     4      41.118  31.190  46.444  1.00  0.00           O  
ATOM    121 HO2'   G     4      41.309  31.035  47.372  1.00  0.00           H  
ATOM    122  O3'   G     4      42.174  32.347  48.616  1.00  0.00           O  
ATOM    123  P     C     5      43.615  32.447  48.990  1.00  0.00           P  
ATOM    124  OP1   C     5      43.846  31.288  49.899  1.00  0.00           O  
ATOM    125  OP2   C     5      43.854  33.835  49.414  1.00  0.00           O  
ATOM    126  O5'   C     5      44.508  32.187  47.660  1.00  0.00           O  
ATOM    127  C5'   C     5      44.464  30.850  47.221  1.00  0.00           C  
ATOM    128  H5'   C     5      43.427  30.554  47.062  1.00  0.00           H  
ATOM    129 H5''   C     5      44.915  30.242  48.006  1.00  0.00           H  
ATOM    130  C4'   C     5      45.268  30.670  45.919  1.00  0.00           C  
ATOM    131  H4'   C     5      45.302  29.633  45.584  1.00  0.00           H  
ATOM    132  O4'   C     5      44.654  31.337  44.782  1.00  0.00           O  
ATOM    133  C1'   C     5      45.728  31.895  44.015  1.00  0.00           C  
ATOM    134  H1'   C     5      45.708  31.719  42.939  1.00  0.00           H  
ATOM    135  N1    C     5      45.858  33.385  44.123  1.00  0.00           N  
ATOM    136  C6    C     5      45.101  34.115  44.989  1.00  0.00           C  
ATOM    137  H6    C     5      44.535  33.698  45.809  1.00  0.00           H  
ATOM    138  C5    C     5      45.112  35.445  44.922  1.00  0.00           C  
ATOM    139  H5    C     5      44.624  36.111  45.618  1.00  0.00           H  
ATOM    140  C4    C     5      45.990  36.106  44.010  1.00  0.00           C  
ATOM    141  N4    C     5      45.968  37.421  43.908  1.00  0.00           N  
ATOM    142  H41   C     5      45.316  37.967  44.453  1.00  0.00           H  
ATOM    143  H42   C     5      46.549  37.749  43.149  1.00  0.00           H  
ATOM    144  N3    C     5      46.777  35.465  43.222  1.00  0.00           N  
ATOM    145  C2    C     5      46.671  34.128  43.249  1.00  0.00           C  
ATOM    146  O2    C     5      47.373  33.544  42.391  1.00  0.00           O  
ATOM    147  C3'   C     5      46.677  31.233  46.062  1.00  0.00           C  
ATOM    148  H3'   C     5      46.631  32.229  46.502  1.00  0.00           H  
ATOM    149  C2'   C     5      47.046  31.234  44.626  1.00  0.00           C  
ATOM    150  H2'   C     5      47.895  31.896  44.454  1.00  0.00           H  
ATOM    151  O2'   C     5      47.312  30.011  43.876  1.00  0.00           O  
ATOM    152 HO2'   C     5      47.918  30.154  43.145  1.00  0.00           H  
ATOM    153  O3'   C     5      47.527  30.406  46.834  1.00  0.00           O  
ATOM    154  P     G     6      48.909  30.865  47.540  1.00  0.00           P  
ATOM    155  OP1   G     6      49.487  29.617  48.074  1.00  0.00           O  
ATOM    156  OP2   G     6      48.578  32.025  48.438  1.00  0.00           O  
ATOM    157  O5'   G     6      49.828  31.417  46.320  1.00  0.00           O  
ATOM    158  C5'   G     6      50.450  30.621  45.308  1.00  0.00           C  
ATOM    159  H5'   G     6      49.665  30.032  44.833  1.00  0.00           H  
ATOM    160 H5''   G     6      51.162  29.860  45.628  1.00  0.00           H  
ATOM    161  C4'   G     6      51.073  31.616  44.340  1.00  0.00           C  
ATOM    162  H4'   G     6      51.323  31.058  43.438  1.00  0.00           H  
ATOM    163  O4'   G     6      50.136  32.669  44.075  1.00  0.00           O  
ATOM    164  C1'   G     6      50.856  33.806  43.579  1.00  0.00           C  
ATOM    165  H1'   G     6      50.714  33.852  42.499  1.00  0.00           H  
ATOM    166  N9    G     6      50.387  35.080  44.144  1.00  0.00           N  
ATOM    167  C8    G     6      49.596  35.274  45.164  1.00  0.00           C  
ATOM    168  H8    G     6      49.266  34.530  45.874  1.00  0.00           H  
ATOM    169  N7    G     6      49.105  36.486  45.236  1.00  0.00           N  
ATOM    170  C5    G     6      49.796  37.163  44.170  1.00  0.00           C  
ATOM    171  C6    G     6      49.750  38.523  43.769  1.00  0.00           C  
ATOM    172  O6    G     6      49.081  39.504  44.196  1.00  0.00           O  
ATOM    173  N1    G     6      50.633  38.772  42.707  1.00  0.00           N  
ATOM    174  H1    G     6      50.612  39.709  42.332  1.00  0.00           H  
ATOM    175  C2    G     6      51.467  37.832  42.134  1.00  0.00           C  
ATOM    176  N2    G     6      52.248  38.276  41.211  1.00  0.00           N  
ATOM    177  H21   G     6      52.291  39.263  41.002  1.00  0.00           H  
ATOM    178  H22   G     6      52.905  37.616  40.819  1.00  0.00           H  
ATOM    179  N3    G     6      51.496  36.534  42.448  1.00  0.00           N  
ATOM    180  C4    G     6      50.600  36.305  43.497  1.00  0.00           C  
ATOM    181  C3'   G     6      52.251  32.433  44.910  1.00  0.00           C  
ATOM    182  H3'   G     6      51.942  32.667  45.929  1.00  0.00           H  
ATOM    183  C2'   G     6      52.331  33.556  43.928  1.00  0.00           C  
ATOM    184  H2'   G     6      52.740  34.434  44.429  1.00  0.00           H  
ATOM    185  O2'   G     6      53.085  33.203  42.804  1.00  0.00           O  
ATOM    186 HO2'   G     6      53.769  32.594  43.093  1.00  0.00           H  
ATOM    187  O3'   G     6      53.443  31.676  45.074  1.00  0.00           O  
ATOM    188  P     G     7      54.564  32.299  46.063  1.00  0.00           P  
ATOM    189  OP1   G     7      55.607  31.220  45.974  1.00  0.00           O  
ATOM    190  OP2   G     7      54.009  32.638  47.447  1.00  0.00           O  
ATOM    191  O5'   G     7      55.181  33.652  45.432  1.00  0.00           O  
ATOM    192  C5'   G     7      56.171  33.568  44.427  1.00  0.00           C  
ATOM    193  H5'   G     7      55.770  32.968  43.610  1.00  0.00           H  
ATOM    194 H5''   G     7      57.003  32.973  44.804  1.00  0.00           H  
ATOM    195  C4'   G     7      56.613  34.923  43.871  1.00  0.00           C  
ATOM    196  H4'   G     7      57.443  34.740  43.189  1.00  0.00           H  
ATOM    197  O4'   G     7      55.514  35.570  43.270  1.00  0.00           O  
ATOM    198  C1'   G     7      55.721  36.951  43.457  1.00  0.00           C  
ATOM    199  H1'   G     7      55.747  37.542  42.541  1.00  0.00           H  
ATOM    200  N9    G     7      54.599  37.531  44.217  1.00  0.00           N  
ATOM    201  C8    G     7      53.710  37.024  45.197  1.00  0.00           C  
ATOM    202  H8    G     7      53.726  36.004  45.551  1.00  0.00           H  
ATOM    203  N7    G     7      52.737  37.863  45.566  1.00  0.00           N  
ATOM    204  C5    G     7      53.120  39.008  44.944  1.00  0.00           C  
ATOM    205  C6    G     7      52.478  40.296  45.034  1.00  0.00           C  
ATOM    206  O6    G     7      51.524  40.663  45.729  1.00  0.00           O  
ATOM    207  N1    G     7      53.191  41.284  44.330  1.00  0.00           N  
ATOM    208  H1    G     7      52.895  42.248  44.396  1.00  0.00           H  
ATOM    209  C2    G     7      54.422  41.097  43.810  1.00  0.00           C  
ATOM    210  N2    G     7      54.947  42.023  43.096  1.00  0.00           N  
ATOM    211  H21   G     7      54.521  42.937  43.136  1.00  0.00           H  
ATOM    212  H22   G     7      55.812  41.868  42.597  1.00  0.00           H  
ATOM    213  N3    G     7      55.023  39.931  43.683  1.00  0.00           N  
ATOM    214  C4    G     7      54.308  38.866  44.236  1.00  0.00           C  
ATOM    215  C3'   G     7      57.042  35.791  45.004  1.00  0.00           C  
ATOM    216  H3'   G     7      56.321  35.822  45.822  1.00  0.00           H  
ATOM    217  C2'   G     7      56.975  37.195  44.366  1.00  0.00           C  
ATOM    218  H2'   G     7      56.663  37.896  45.140  1.00  0.00           H  
ATOM    219  O2'   G     7      58.122  37.710  43.625  1.00  0.00           O  
ATOM    220 HO2'   G     7      58.399  38.558  43.981  1.00  0.00           H  
ATOM    221  O3'   G     7      58.377  35.559  45.323  1.00  0.00           O  
ATOM    222  P     U     8      58.867  35.733  46.834  1.00  0.00           P  
ATOM    223  OP1   U     8      60.213  35.142  46.914  1.00  0.00           O  
ATOM    224  OP2   U     8      57.849  35.151  47.682  1.00  0.00           O  
ATOM    225  O5'   U     8      58.898  37.262  47.094  1.00  0.00           O  
ATOM    226  C5'   U     8      59.913  37.955  46.447  1.00  0.00           C  
ATOM    227  H5'   U     8      60.158  37.579  45.454  1.00  0.00           H  
ATOM    228 H5''   U     8      60.881  37.926  46.948  1.00  0.00           H  
ATOM    229  C4'   U     8      59.514  39.414  46.379  1.00  0.00           C  
ATOM    230  H4'   U     8      60.334  39.999  45.964  1.00  0.00           H  
ATOM    231  O4'   U     8      58.153  39.645  45.868  1.00  0.00           O  
ATOM    232  C1'   U     8      57.687  40.838  46.448  1.00  0.00           C  
ATOM    233  H1'   U     8      57.617  41.524  45.604  1.00  0.00           H  
ATOM    234  N1    U     8      56.426  40.585  47.131  1.00  0.00           N  
ATOM    235  C6    U     8      56.045  39.345  47.589  1.00  0.00           C  
ATOM    236  H6    U     8      56.729  38.520  47.457  1.00  0.00           H  
ATOM    237  C5    U     8      54.829  39.171  48.177  1.00  0.00           C  
ATOM    238  H5    U     8      54.529  38.198  48.536  1.00  0.00           H  
ATOM    239  C4    U     8      53.909  40.223  48.321  1.00  0.00           C  
ATOM    240  O4    U     8      52.797  40.164  48.803  1.00  0.00           O  
ATOM    241  N3    U     8      54.348  41.472  47.882  1.00  0.00           N  
ATOM    242  H3    U     8      53.813  42.277  48.176  1.00  0.00           H  
ATOM    243  C2    U     8      55.617  41.688  47.392  1.00  0.00           C  
ATOM    244  O2    U     8      56.063  42.843  47.271  1.00  0.00           O  
ATOM    245  C3'   U     8      59.525  40.030  47.780  1.00  0.00           C  
ATOM    246  H3'   U     8      58.816  39.464  48.385  1.00  0.00           H  
ATOM    247  C2'   U     8      58.724  41.307  47.465  1.00  0.00           C  
ATOM    248  H2'   U     8      58.124  41.550  48.342  1.00  0.00           H  
ATOM    249  O2'   U     8      59.517  42.320  46.875  1.00  0.00           O  
ATOM    250 HO2'   U     8      59.138  43.200  46.941  1.00  0.00           H  
ATOM    251  O3'   U     8      60.782  40.132  48.444  1.00  0.00           O  
ATOM    252  P     G     9      60.933  40.281  49.997  1.00  0.00           P  
ATOM    253  OP1   G     9      62.369  40.415  50.375  1.00  0.00           O  
ATOM    254  OP2   G     9      60.119  39.236  50.613  1.00  0.00           O  
ATOM    255  O5'   G     9      60.305  41.697  50.400  1.00  0.00           O  
ATOM    256  C5'   G     9      60.924  42.910  50.034  1.00  0.00           C  
ATOM    257  H5'   G     9      61.060  42.852  48.954  1.00  0.00           H  
ATOM    258 H5''   G     9      61.865  43.071  50.560  1.00  0.00           H  
ATOM    259  C4'   G     9      60.104  44.141  50.177  1.00  0.00           C  
ATOM    260  H4'   G     9      60.746  45.003  49.996  1.00  0.00           H  
ATOM    261  O4'   G     9      58.935  44.174  49.275  1.00  0.00           O  
ATOM    262  C1'   G     9      57.876  44.774  49.990  1.00  0.00           C  
ATOM    263  H1'   G     9      57.546  45.568  49.320  1.00  0.00           H  
ATOM    264  N9    G     9      56.695  43.923  50.266  1.00  0.00           N  
ATOM    265  C8    G     9      56.680  42.626  50.569  1.00  0.00           C  
ATOM    266  H8    G     9      57.558  41.998  50.584  1.00  0.00           H  
ATOM    267  N7    G     9      55.526  42.149  50.754  1.00  0.00           N  
ATOM    268  C5    G     9      54.694  43.254  50.951  1.00  0.00           C  
ATOM    269  C6    G     9      53.288  43.339  51.221  1.00  0.00           C  
ATOM    270  O6    G     9      52.411  42.424  51.279  1.00  0.00           O  
ATOM    271  N1    G     9      52.868  44.637  51.367  1.00  0.00           N  
ATOM    272  H1    G     9      51.867  44.737  51.457  1.00  0.00           H  
ATOM    273  C2    G     9      53.656  45.700  51.221  1.00  0.00           C  
ATOM    274  N2    G     9      53.186  46.876  51.509  1.00  0.00           N  
ATOM    275  H21   G     9      52.244  47.027  51.841  1.00  0.00           H  
ATOM    276  H22   G     9      53.891  47.561  51.741  1.00  0.00           H  
ATOM    277  N3    G     9      54.932  45.686  50.764  1.00  0.00           N  
ATOM    278  C4    G     9      55.419  44.400  50.633  1.00  0.00           C  
ATOM    279  C3'   G     9      59.641  44.414  51.548  1.00  0.00           C  
ATOM    280  H3'   G     9      59.368  43.476  52.030  1.00  0.00           H  
ATOM    281  C2'   G     9      58.442  45.406  51.288  1.00  0.00           C  
ATOM    282  H2'   G     9      57.670  45.476  52.055  1.00  0.00           H  
ATOM    283  O2'   G     9      58.991  46.715  50.993  1.00  0.00           O  
ATOM    284 HO2'   G     9      59.844  46.745  51.431  1.00  0.00           H  
ATOM    285  O3'   G     9      60.622  45.171  52.303  1.00  0.00           O  
ATOM    286  P     U    10      60.665  45.049  53.895  1.00  0.00           P  
ATOM    287  OP1   U    10      61.720  45.918  54.447  1.00  0.00           O  
ATOM    288  OP2   U    10      60.762  43.642  54.174  1.00  0.00           O  
ATOM    289  O5'   U    10      59.160  45.562  54.325  1.00  0.00           O  
ATOM    290  C5'   U    10      58.873  46.988  54.572  1.00  0.00           C  
ATOM    291  H5'   U    10      58.895  47.565  53.648  1.00  0.00           H  
ATOM    292 H5''   U    10      59.616  47.417  55.244  1.00  0.00           H  
ATOM    293  C4'   U    10      57.381  47.217  55.039  1.00  0.00           C  
ATOM    294  H4'   U    10      57.228  48.296  54.999  1.00  0.00           H  
ATOM    295  O4'   U    10      56.602  46.636  54.103  1.00  0.00           O  
ATOM    296  C1'   U    10      55.323  46.530  54.609  1.00  0.00           C  
ATOM    297  H1'   U    10      54.653  47.315  54.258  1.00  0.00           H  
ATOM    298  N1    U    10      54.696  45.222  54.365  1.00  0.00           N  
ATOM    299  C6    U    10      55.430  44.066  54.391  1.00  0.00           C  
ATOM    300  H6    U    10      56.508  44.123  54.362  1.00  0.00           H  
ATOM    301  C5    U    10      54.877  42.819  54.486  1.00  0.00           C  
ATOM    302  H5    U    10      55.465  41.941  54.712  1.00  0.00           H  
ATOM    303  C4    U    10      53.413  42.657  54.522  1.00  0.00           C  
ATOM    304  O4    U    10      52.803  41.615  54.550  1.00  0.00           O  
ATOM    305  N3    U    10      52.757  43.876  54.542  1.00  0.00           N  
ATOM    306  H3    U    10      51.758  43.802  54.675  1.00  0.00           H  
ATOM    307  C2    U    10      53.274  45.138  54.477  1.00  0.00           C  
ATOM    308  O2    U    10      52.607  46.161  54.572  1.00  0.00           O  
ATOM    309  C3'   U    10      56.929  46.654  56.347  1.00  0.00           C  
ATOM    310  H3'   U    10      57.050  45.573  56.427  1.00  0.00           H  
ATOM    311  C2'   U    10      55.413  46.817  56.181  1.00  0.00           C  
ATOM    312  H2'   U    10      54.811  46.049  56.667  1.00  0.00           H  
ATOM    313  O2'   U    10      54.871  48.122  56.261  1.00  0.00           O  
ATOM    314 HO2'   U    10      54.441  48.261  57.108  1.00  0.00           H  
ATOM    315  O3'   U    10      57.555  47.283  57.425  1.00  0.00           O  
ATOM    316  P     A    11      57.439  46.734  58.916  1.00  0.00           P  
ATOM    317  OP1   A    11      58.385  47.611  59.659  1.00  0.00           O  
ATOM    318  OP2   A    11      57.748  45.291  58.744  1.00  0.00           O  
ATOM    319  O5'   A    11      55.875  46.894  59.297  1.00  0.00           O  
ATOM    320  C5'   A    11      55.369  48.204  59.588  1.00  0.00           C  
ATOM    321  H5'   A    11      55.613  48.902  58.787  1.00  0.00           H  
ATOM    322 H5''   A    11      55.834  48.546  60.513  1.00  0.00           H  
ATOM    323  C4'   A    11      53.847  48.179  59.662  1.00  0.00           C  
ATOM    324  H4'   A    11      53.421  49.176  59.778  1.00  0.00           H  
ATOM    325  O4'   A    11      53.280  47.590  58.525  1.00  0.00           O  
ATOM    326  C1'   A    11      52.015  46.965  58.929  1.00  0.00           C  
ATOM    327  H1'   A    11      51.193  47.364  58.336  1.00  0.00           H  
ATOM    328  N9    A    11      52.160  45.550  58.576  1.00  0.00           N  
ATOM    329  C8    A    11      53.343  44.856  58.613  1.00  0.00           C  
ATOM    330  H8    A    11      54.316  45.320  58.553  1.00  0.00           H  
ATOM    331  N7    A    11      53.247  43.529  58.467  1.00  0.00           N  
ATOM    332  C5    A    11      51.806  43.365  58.328  1.00  0.00           C  
ATOM    333  C6    A    11      50.940  42.316  58.140  1.00  0.00           C  
ATOM    334  N6    A    11      51.306  41.075  57.779  1.00  0.00           N  
ATOM    335  H61   A    11      50.571  40.445  57.489  1.00  0.00           H  
ATOM    336  H62   A    11      52.261  40.819  57.573  1.00  0.00           H  
ATOM    337  N1    A    11      49.615  42.434  58.312  1.00  0.00           N  
ATOM    338  C2    A    11      49.110  43.642  58.672  1.00  0.00           C  
ATOM    339  H2    A    11      48.037  43.696  58.782  1.00  0.00           H  
ATOM    340  N3    A    11      49.857  44.735  58.779  1.00  0.00           N  
ATOM    341  C4    A    11      51.190  44.538  58.561  1.00  0.00           C  
ATOM    342  C3'   A    11      53.338  47.453  60.869  1.00  0.00           C  
ATOM    343  H3'   A    11      53.776  46.465  61.012  1.00  0.00           H  
ATOM    344  C2'   A    11      51.887  47.356  60.380  1.00  0.00           C  
ATOM    345  H2'   A    11      51.507  46.548  61.006  1.00  0.00           H  
ATOM    346  O2'   A    11      51.213  48.619  60.471  1.00  0.00           O  
ATOM    347 HO2'   A    11      51.312  49.048  59.618  1.00  0.00           H  
ATOM    348  O3'   A    11      53.490  48.161  62.135  1.00  0.00           O  
ATOM    349  P     A    12      53.425  47.459  63.516  1.00  0.00           P  
ATOM    350  OP1   A    12      53.413  48.511  64.605  1.00  0.00           O  
ATOM    351  OP2   A    12      54.502  46.440  63.539  1.00  0.00           O  
ATOM    352  O5'   A    12      52.004  46.769  63.557  1.00  0.00           O  
ATOM    353  C5'   A    12      51.686  45.610  64.424  1.00  0.00           C  
ATOM    354  H5'   A    12      51.718  45.946  65.461  1.00  0.00           H  
ATOM    355 H5''   A    12      52.349  44.755  64.296  1.00  0.00           H  
ATOM    356  C4'   A    12      50.264  45.075  64.070  1.00  0.00           C  
ATOM    357  H4'   A    12      49.515  45.831  64.306  1.00  0.00           H  
ATOM    358  O4'   A    12      50.158  44.614  62.709  1.00  0.00           O  
ATOM    359  C1'   A    12      49.236  43.511  62.625  1.00  0.00           C  
ATOM    360  H1'   A    12      48.495  43.718  61.852  1.00  0.00           H  
ATOM    361  N9    A    12      49.871  42.250  62.302  1.00  0.00           N  
ATOM    362  C8    A    12      51.222  42.033  62.086  1.00  0.00           C  
ATOM    363  H8    A    12      52.002  42.768  62.226  1.00  0.00           H  
ATOM    364  N7    A    12      51.429  40.969  61.374  1.00  0.00           N  
ATOM    365  C5    A    12      50.199  40.382  61.269  1.00  0.00           C  
ATOM    366  C6    A    12      49.685  39.348  60.412  1.00  0.00           C  
ATOM    367  N6    A    12      50.342  38.532  59.671  1.00  0.00           N  
ATOM    368  H61   A    12      51.342  38.619  59.559  1.00  0.00           H  
ATOM    369  H62   A    12      49.754  37.887  59.162  1.00  0.00           H  
ATOM    370  N1    A    12      48.344  39.166  60.313  1.00  0.00           N  
ATOM    371  C2    A    12      47.595  40.049  60.960  1.00  0.00           C  
ATOM    372  H2    A    12      46.522  39.973  60.860  1.00  0.00           H  
ATOM    373  N3    A    12      47.881  41.146  61.581  1.00  0.00           N  
ATOM    374  C4    A    12      49.229  41.247  61.691  1.00  0.00           C  
ATOM    375  C3'   A    12      49.787  43.872  64.875  1.00  0.00           C  
ATOM    376  H3'   A    12      50.629  43.181  64.926  1.00  0.00           H  
ATOM    377  C2'   A    12      48.637  43.448  63.981  1.00  0.00           C  
ATOM    378  H2'   A    12      48.306  42.440  64.231  1.00  0.00           H  
ATOM    379  O2'   A    12      47.428  44.256  64.080  1.00  0.00           O  
ATOM    380 HO2'   A    12      46.679  43.788  63.703  1.00  0.00           H  
ATOM    381  O3'   A    12      49.505  44.335  66.120  1.00  0.00           O  
ATOM    382  P     G    13      49.856  43.367  67.378  1.00  0.00           P  
ATOM    383  OP1   G    13      49.403  44.080  68.646  1.00  0.00           O  
ATOM    384  OP2   G    13      51.220  42.942  67.206  1.00  0.00           O  
ATOM    385  O5'   G    13      48.882  42.146  67.168  1.00  0.00           O  
ATOM    386  C5'   G    13      47.468  42.397  67.376  1.00  0.00           C  
ATOM    387  H5'   G    13      47.189  43.273  66.789  1.00  0.00           H  
ATOM    388 H5''   G    13      47.268  42.588  68.430  1.00  0.00           H  
ATOM    389  C4'   G    13      46.577  41.197  66.890  1.00  0.00           C  
ATOM    390  H4'   G    13      45.535  41.441  67.096  1.00  0.00           H  
ATOM    391  O4'   G    13      46.635  41.007  65.449  1.00  0.00           O  
ATOM    392  C1'   G    13      46.565  39.639  65.109  1.00  0.00           C  
ATOM    393  H1'   G    13      45.770  39.526  64.373  1.00  0.00           H  
ATOM    394  N9    G    13      47.801  38.921  64.623  1.00  0.00           N  
ATOM    395  C8    G    13      49.114  39.391  64.580  1.00  0.00           C  
ATOM    396  H8    G    13      49.406  40.290  65.102  1.00  0.00           H  
ATOM    397  N7    G    13      49.973  38.615  64.012  1.00  0.00           N  
ATOM    398  C5    G    13      49.168  37.591  63.444  1.00  0.00           C  
ATOM    399  C6    G    13      49.311  36.587  62.457  1.00  0.00           C  
ATOM    400  O6    G    13      50.333  36.228  61.887  1.00  0.00           O  
ATOM    401  N1    G    13      48.250  35.772  62.157  1.00  0.00           N  
ATOM    402  H1    G    13      48.442  34.932  61.630  1.00  0.00           H  
ATOM    403  C2    G    13      47.053  36.033  62.642  1.00  0.00           C  
ATOM    404  N2    G    13      46.096  35.258  62.208  1.00  0.00           N  
ATOM    405  H21   G    13      45.166  35.590  62.418  1.00  0.00           H  
ATOM    406  H22   G    13      46.375  34.498  61.603  1.00  0.00           H  
ATOM    407  N3    G    13      46.735  36.964  63.523  1.00  0.00           N  
ATOM    408  C4    G    13      47.842  37.808  63.787  1.00  0.00           C  
ATOM    409  C3'   G    13      46.835  39.884  67.597  1.00  0.00           C  
ATOM    410  H3'   G    13      47.891  39.624  67.663  1.00  0.00           H  
ATOM    411  C2'   G    13      46.139  38.975  66.440  1.00  0.00           C  
ATOM    412  H2'   G    13      46.540  37.964  66.519  1.00  0.00           H  
ATOM    413  O2'   G    13      44.777  39.006  66.649  1.00  0.00           O  
ATOM    414 HO2'   G    13      44.611  39.143  67.584  1.00  0.00           H  
ATOM    415  O3'   G    13      46.095  39.840  68.791  1.00  0.00           O  
ATOM    416  P     U    14      46.637  39.013  70.021  1.00  0.00           P  
ATOM    417  OP1   U    14      45.741  39.198  71.145  1.00  0.00           O  
ATOM    418  OP2   U    14      48.077  39.201  70.292  1.00  0.00           O  
ATOM    419  O5'   U    14      46.670  37.454  69.654  1.00  0.00           O  
ATOM    420  C5'   U    14      45.575  36.642  69.221  1.00  0.00           C  
ATOM    421  H5'   U    14      45.212  37.073  68.287  1.00  0.00           H  
ATOM    422 H5''   U    14      44.933  36.514  70.092  1.00  0.00           H  
ATOM    423  C4'   U    14      46.107  35.311  68.741  1.00  0.00           C  
ATOM    424  H4'   U    14      45.222  34.684  68.847  1.00  0.00           H  
ATOM    425  O4'   U    14      46.587  35.361  67.415  1.00  0.00           O  
ATOM    426  C1'   U    14      47.648  34.462  67.311  1.00  0.00           C  
ATOM    427  H1'   U    14      47.496  33.766  66.486  1.00  0.00           H  
ATOM    428  N1    U    14      48.895  35.225  66.951  1.00  0.00           N  
ATOM    429  C6    U    14      49.475  36.235  67.744  1.00  0.00           C  
ATOM    430  H6    U    14      48.948  36.626  68.601  1.00  0.00           H  
ATOM    431  C5    U    14      50.620  36.850  67.400  1.00  0.00           C  
ATOM    432  H5    U    14      50.984  37.703  67.953  1.00  0.00           H  
ATOM    433  C4    U    14      51.338  36.455  66.225  1.00  0.00           C  
ATOM    434  O4    U    14      52.389  36.966  65.916  1.00  0.00           O  
ATOM    435  N3    U    14      50.709  35.522  65.450  1.00  0.00           N  
ATOM    436  H3    U    14      51.061  35.347  64.519  1.00  0.00           H  
ATOM    437  C2    U    14      49.537  34.793  65.768  1.00  0.00           C  
ATOM    438  O2    U    14      49.225  33.893  64.991  1.00  0.00           O  
ATOM    439  C3'   U    14      47.188  34.709  69.622  1.00  0.00           C  
ATOM    440  H3'   U    14      47.915  35.468  69.910  1.00  0.00           H  
ATOM    441  C2'   U    14      47.820  33.710  68.664  1.00  0.00           C  
ATOM    442  H2'   U    14      48.863  33.519  68.915  1.00  0.00           H  
ATOM    443  O2'   U    14      47.077  32.427  68.665  1.00  0.00           O  
ATOM    444 HO2'   U    14      46.927  32.143  69.570  1.00  0.00           H  
ATOM    445  O3'   U    14      46.630  34.239  70.847  1.00  0.00           O  
ATOM    446  P     G    15      47.495  33.480  71.984  1.00  0.00           P  
ATOM    447  OP1   G    15      46.734  33.461  73.262  1.00  0.00           O  
ATOM    448  OP2   G    15      48.879  34.043  71.940  1.00  0.00           O  
ATOM    449  O5'   G    15      47.410  32.004  71.280  1.00  0.00           O  
ATOM    450  C5'   G    15      46.258  31.153  71.386  1.00  0.00           C  
ATOM    451  H5'   G    15      45.509  31.543  70.697  1.00  0.00           H  
ATOM    452 H5''   G    15      45.878  31.238  72.405  1.00  0.00           H  
ATOM    453  C4'   G    15      46.608  29.660  71.101  1.00  0.00           C  
ATOM    454  H4'   G    15      45.694  29.201  71.477  1.00  0.00           H  
ATOM    455  O4'   G    15      46.743  29.329  69.681  1.00  0.00           O  
ATOM    456  C1'   G    15      47.865  28.429  69.586  1.00  0.00           C  
ATOM    457  H1'   G    15      47.584  27.576  68.968  1.00  0.00           H  
ATOM    458  N9    G    15      49.156  28.966  69.019  1.00  0.00           N  
ATOM    459  C8    G    15      49.679  30.239  69.154  1.00  0.00           C  
ATOM    460  H8    G    15      49.129  31.042  69.622  1.00  0.00           H  
ATOM    461  N7    G    15      50.899  30.470  68.737  1.00  0.00           N  
ATOM    462  C5    G    15      51.168  29.202  68.164  1.00  0.00           C  
ATOM    463  C6    G    15      52.209  28.804  67.261  1.00  0.00           C  
ATOM    464  O6    G    15      53.086  29.575  66.916  1.00  0.00           O  
ATOM    465  N1    G    15      52.131  27.458  66.815  1.00  0.00           N  
ATOM    466  H1    G    15      52.832  27.199  66.135  1.00  0.00           H  
ATOM    467  C2    G    15      51.154  26.583  67.212  1.00  0.00           C  
ATOM    468  N2    G    15      51.117  25.365  66.698  1.00  0.00           N  
ATOM    469  H21   G    15      50.228  24.892  66.786  1.00  0.00           H  
ATOM    470  H22   G    15      51.765  25.055  65.987  1.00  0.00           H  
ATOM    471  N3    G    15      50.065  26.971  67.916  1.00  0.00           N  
ATOM    472  C4    G    15      50.114  28.304  68.361  1.00  0.00           C  
ATOM    473  C3'   G    15      47.799  29.200  71.907  1.00  0.00           C  
ATOM    474  H3'   G    15      48.580  29.924  71.674  1.00  0.00           H  
ATOM    475  C2'   G    15      48.029  27.952  71.025  1.00  0.00           C  
ATOM    476  H2'   G    15      49.074  27.675  71.164  1.00  0.00           H  
ATOM    477  O2'   G    15      47.288  26.785  71.207  1.00  0.00           O  
ATOM    478 HO2'   G    15      47.537  26.533  72.100  1.00  0.00           H  
ATOM    479  O3'   G    15      47.575  29.074  73.326  1.00  0.00           O  
ATOM    480  P     C    16      48.570  28.121  74.164  1.00  0.00           P  
ATOM    481  OP1   C    16      49.972  28.587  74.197  1.00  0.00           O  
ATOM    482  OP2   C    16      48.279  26.704  73.769  1.00  0.00           O  
ATOM    483  O5'   C    16      47.923  28.365  75.637  1.00  0.00           O  
ATOM    484  C5'   C    16      48.493  29.309  76.634  1.00  0.00           C  
ATOM    485  H5'   C    16      48.597  30.275  76.141  1.00  0.00           H  
ATOM    486 H5''   C    16      49.490  29.016  76.961  1.00  0.00           H  
ATOM    487  C4'   C    16      47.529  29.354  77.825  1.00  0.00           C  
ATOM    488  H4'   C    16      48.015  30.071  78.487  1.00  0.00           H  
ATOM    489  O4'   C    16      46.298  30.008  77.487  1.00  0.00           O  
ATOM    490  C1'   C    16      45.163  29.144  77.780  1.00  0.00           C  
ATOM    491  H1'   C    16      44.676  29.378  78.727  1.00  0.00           H  
ATOM    492  N1    C    16      44.117  29.100  76.694  1.00  0.00           N  
ATOM    493  C6    C    16      44.463  29.175  75.379  1.00  0.00           C  
ATOM    494  H6    C    16      45.508  29.306  75.140  1.00  0.00           H  
ATOM    495  C5    C    16      43.501  29.118  74.382  1.00  0.00           C  
ATOM    496  H5    C    16      43.791  28.939  73.357  1.00  0.00           H  
ATOM    497  C4    C    16      42.105  28.953  74.832  1.00  0.00           C  
ATOM    498  N4    C    16      41.171  28.671  74.049  1.00  0.00           N  
ATOM    499  H41   C    16      40.316  28.332  74.466  1.00  0.00           H  
ATOM    500  H42   C    16      41.176  28.623  73.040  1.00  0.00           H  
ATOM    501  N3    C    16      41.808  28.924  76.154  1.00  0.00           N  
ATOM    502  C2    C    16      42.757  29.047  77.062  1.00  0.00           C  
ATOM    503  O2    C    16      42.381  29.163  78.233  1.00  0.00           O  
ATOM    504  C3'   C    16      47.194  28.000  78.515  1.00  0.00           C  
ATOM    505  H3'   C    16      47.842  27.209  78.138  1.00  0.00           H  
ATOM    506  C2'   C    16      45.774  27.760  77.896  1.00  0.00           C  
ATOM    507  H2'   C    16      45.985  27.240  76.962  1.00  0.00           H  
ATOM    508  O2'   C    16      45.013  26.896  78.652  1.00  0.00           O  
ATOM    509 HO2'   C    16      45.571  26.163  78.919  1.00  0.00           H  
ATOM    510  O3'   C    16      47.178  28.197  79.940  1.00  0.00           O  
ATOM    511  P     A    17      48.320  27.461  80.793  1.00  0.00           P  
ATOM    512  OP1   A    17      48.959  26.305  80.099  1.00  0.00           O  
ATOM    513  OP2   A    17      47.879  27.321  82.143  1.00  0.00           O  
ATOM    514  O5'   A    17      49.352  28.613  80.760  1.00  0.00           O  
ATOM    515  C5'   A    17      49.261  29.769  81.591  1.00  0.00           C  
ATOM    516  H5'   A    17      48.980  29.441  82.592  1.00  0.00           H  
ATOM    517 H5''   A    17      48.617  30.563  81.213  1.00  0.00           H  
ATOM    518  C4'   A    17      50.705  30.348  81.726  1.00  0.00           C  
ATOM    519  H4'   A    17      50.597  31.234  82.352  1.00  0.00           H  
ATOM    520  O4'   A    17      51.574  29.469  82.319  1.00  0.00           O  
ATOM    521  C1'   A    17      52.833  29.490  81.780  1.00  0.00           C  
ATOM    522  H1'   A    17      53.547  29.648  82.588  1.00  0.00           H  
ATOM    523  N9    A    17      53.139  28.222  81.181  1.00  0.00           N  
ATOM    524  C8    A    17      52.324  27.139  80.853  1.00  0.00           C  
ATOM    525  H8    A    17      51.267  27.040  81.050  1.00  0.00           H  
ATOM    526  N7    A    17      53.074  26.169  80.363  1.00  0.00           N  
ATOM    527  C5    A    17      54.386  26.595  80.394  1.00  0.00           C  
ATOM    528  C6    A    17      55.604  26.095  80.035  1.00  0.00           C  
ATOM    529  N6    A    17      55.724  24.854  79.521  1.00  0.00           N  
ATOM    530  H61   A    17      56.657  24.703  79.165  1.00  0.00           H  
ATOM    531  H62   A    17      55.024  24.130  79.449  1.00  0.00           H  
ATOM    532  N1    A    17      56.735  26.816  80.156  1.00  0.00           N  
ATOM    533  C2    A    17      56.606  28.029  80.672  1.00  0.00           C  
ATOM    534  H2    A    17      57.474  28.671  80.719  1.00  0.00           H  
ATOM    535  N3    A    17      55.546  28.695  81.158  1.00  0.00           N  
ATOM    536  C4    A    17      54.467  27.829  81.001  1.00  0.00           C  
ATOM    537  C3'   A    17      51.445  30.705  80.428  1.00  0.00           C  
ATOM    538  H3'   A    17      51.284  29.896  79.716  1.00  0.00           H  
ATOM    539  C2'   A    17      52.919  30.648  80.759  1.00  0.00           C  
ATOM    540  H2'   A    17      53.469  30.431  79.843  1.00  0.00           H  
ATOM    541  O2'   A    17      53.315  31.874  81.365  1.00  0.00           O  
ATOM    542 HO2'   A    17      52.914  32.494  80.752  1.00  0.00           H  
ATOM    543  O3'   A    17      51.037  31.899  79.739  1.00  0.00           O  
ATOM    544  P     G    18      51.466  32.110  78.194  1.00  0.00           P  
ATOM    545  OP1   G    18      50.635  33.151  77.638  1.00  0.00           O  
ATOM    546  OP2   G    18      51.390  30.837  77.509  1.00  0.00           O  
ATOM    547  O5'   G    18      52.962  32.584  78.294  1.00  0.00           O  
ATOM    548  C5'   G    18      53.379  33.915  78.724  1.00  0.00           C  
ATOM    549  H5'   G    18      53.220  34.093  79.788  1.00  0.00           H  
ATOM    550 H5''   G    18      52.764  34.686  78.260  1.00  0.00           H  
ATOM    551  C4'   G    18      54.851  34.198  78.544  1.00  0.00           C  
ATOM    552  H4'   G    18      54.999  35.122  79.103  1.00  0.00           H  
ATOM    553  O4'   G    18      55.617  33.255  79.365  1.00  0.00           O  
ATOM    554  C1'   G    18      56.805  32.931  78.748  1.00  0.00           C  
ATOM    555  H1'   G    18      57.626  33.086  79.448  1.00  0.00           H  
ATOM    556  N9    G    18      56.774  31.533  78.252  1.00  0.00           N  
ATOM    557  C8    G    18      55.698  30.712  78.315  1.00  0.00           C  
ATOM    558  H8    G    18      54.749  31.069  78.688  1.00  0.00           H  
ATOM    559  N7    G    18      55.818  29.498  77.785  1.00  0.00           N  
ATOM    560  C5    G    18      57.158  29.525  77.368  1.00  0.00           C  
ATOM    561  C6    G    18      57.919  28.510  76.750  1.00  0.00           C  
ATOM    562  O6    G    18      57.567  27.351  76.425  1.00  0.00           O  
ATOM    563  N1    G    18      59.195  28.975  76.373  1.00  0.00           N  
ATOM    564  H1    G    18      59.759  28.264  75.930  1.00  0.00           H  
ATOM    565  C2    G    18      59.571  30.250  76.544  1.00  0.00           C  
ATOM    566  N2    G    18      60.814  30.508  76.162  1.00  0.00           N  
ATOM    567  H21   G    18      61.385  29.885  75.610  1.00  0.00           H  
ATOM    568  H22   G    18      61.268  31.325  76.546  1.00  0.00           H  
ATOM    569  N3    G    18      58.970  31.248  77.167  1.00  0.00           N  
ATOM    570  C4    G    18      57.639  30.796  77.496  1.00  0.00           C  
ATOM    571  C3'   G    18      55.436  34.151  77.166  1.00  0.00           C  
ATOM    572  H3'   G    18      55.079  33.281  76.614  1.00  0.00           H  
ATOM    573  C2'   G    18      56.835  33.854  77.501  1.00  0.00           C  
ATOM    574  H2'   G    18      57.323  33.459  76.610  1.00  0.00           H  
ATOM    575  O2'   G    18      57.464  35.089  77.852  1.00  0.00           O  
ATOM    576 HO2'   G    18      56.778  35.742  77.699  1.00  0.00           H  
ATOM    577  O3'   G    18      55.208  35.390  76.484  1.00  0.00           O  
ATOM    578  P     C    19      55.270  35.509  74.850  1.00  0.00           P  
ATOM    579  OP1   C    19      55.168  36.929  74.486  1.00  0.00           O  
ATOM    580  OP2   C    19      54.258  34.641  74.196  1.00  0.00           O  
ATOM    581  O5'   C    19      56.745  34.974  74.468  1.00  0.00           O  
ATOM    582  C5'   C    19      57.950  35.755  74.718  1.00  0.00           C  
ATOM    583  H5'   C    19      57.864  36.043  75.766  1.00  0.00           H  
ATOM    584 H5''   C    19      57.803  36.633  74.089  1.00  0.00           H  
ATOM    585  C4'   C    19      59.272  35.064  74.326  1.00  0.00           C  
ATOM    586  H4'   C    19      60.047  35.708  74.741  1.00  0.00           H  
ATOM    587  O4'   C    19      59.510  33.726  74.809  1.00  0.00           O  
ATOM    588  C1'   C    19      59.948  32.865  73.756  1.00  0.00           C  
ATOM    589  H1'   C    19      60.856  32.357  74.081  1.00  0.00           H  
ATOM    590  N1    C    19      59.064  31.753  73.416  1.00  0.00           N  
ATOM    591  C6    C    19      57.763  31.793  73.862  1.00  0.00           C  
ATOM    592  H6    C    19      57.345  32.627  74.407  1.00  0.00           H  
ATOM    593  C5    C    19      57.084  30.654  73.945  1.00  0.00           C  
ATOM    594  H5    C    19      56.076  30.682  74.332  1.00  0.00           H  
ATOM    595  C4    C    19      57.686  29.510  73.251  1.00  0.00           C  
ATOM    596  N4    C    19      56.974  28.446  73.073  1.00  0.00           N  
ATOM    597  H41   C    19      57.528  27.751  72.594  1.00  0.00           H  
ATOM    598  H42   C    19      55.970  28.515  73.155  1.00  0.00           H  
ATOM    599  N3    C    19      58.878  29.464  72.707  1.00  0.00           N  
ATOM    600  C2    C    19      59.606  30.592  72.835  1.00  0.00           C  
ATOM    601  O2    C    19      60.774  30.543  72.477  1.00  0.00           O  
ATOM    602  C3'   C    19      59.310  34.994  72.777  1.00  0.00           C  
ATOM    603  H3'   C    19      58.389  34.585  72.363  1.00  0.00           H  
ATOM    604  C2'   C    19      60.339  33.876  72.649  1.00  0.00           C  
ATOM    605  H2'   C    19      60.346  33.375  71.681  1.00  0.00           H  
ATOM    606  O2'   C    19      61.683  34.296  72.958  1.00  0.00           O  
ATOM    607 HO2'   C    19      61.949  33.881  73.782  1.00  0.00           H  
ATOM    608  O3'   C    19      59.831  36.113  72.127  1.00  0.00           O  
ATOM    609  P     C    20      59.482  36.293  70.606  1.00  0.00           P  
ATOM    610  OP1   C    20      59.813  37.675  70.221  1.00  0.00           O  
ATOM    611  OP2   C    20      58.026  35.930  70.452  1.00  0.00           O  
ATOM    612  O5'   C    20      60.361  35.218  69.812  1.00  0.00           O  
ATOM    613  C5'   C    20      61.743  35.512  69.773  1.00  0.00           C  
ATOM    614  H5'   C    20      62.153  35.666  70.771  1.00  0.00           H  
ATOM    615 H5''   C    20      61.912  36.348  69.095  1.00  0.00           H  
ATOM    616  C4'   C    20      62.518  34.299  69.174  1.00  0.00           C  
ATOM    617  H4'   C    20      63.581  34.536  69.211  1.00  0.00           H  
ATOM    618  O4'   C    20      62.450  32.984  69.793  1.00  0.00           O  
ATOM    619  C1'   C    20      62.462  31.936  68.836  1.00  0.00           C  
ATOM    620  H1'   C    20      63.229  31.183  69.021  1.00  0.00           H  
ATOM    621  N1    C    20      61.225  31.145  68.817  1.00  0.00           N  
ATOM    622  C6    C    20      60.084  31.705  69.261  1.00  0.00           C  
ATOM    623  H6    C    20      60.119  32.743  69.556  1.00  0.00           H  
ATOM    624  C5    C    20      58.963  31.057  69.545  1.00  0.00           C  
ATOM    625  H5    C    20      58.104  31.540  69.987  1.00  0.00           H  
ATOM    626  C4    C    20      58.938  29.719  69.079  1.00  0.00           C  
ATOM    627  N4    C    20      57.999  28.866  69.342  1.00  0.00           N  
ATOM    628  H41   C    20      57.197  29.226  69.839  1.00  0.00           H  
ATOM    629  H42   C    20      57.971  28.008  68.810  1.00  0.00           H  
ATOM    630  N3    C    20      60.025  29.132  68.477  1.00  0.00           N  
ATOM    631  C2    C    20      61.189  29.878  68.271  1.00  0.00           C  
ATOM    632  O2    C    20      62.072  29.422  67.578  1.00  0.00           O  
ATOM    633  C3'   C    20      62.158  34.028  67.689  1.00  0.00           C  
ATOM    634  H3'   C    20      61.074  33.933  67.623  1.00  0.00           H  
ATOM    635  C2'   C    20      62.803  32.603  67.482  1.00  0.00           C  
ATOM    636  H2'   C    20      62.289  32.136  66.642  1.00  0.00           H  
ATOM    637  O2'   C    20      64.209  32.752  67.286  1.00  0.00           O  
ATOM    638 HO2'   C    20      64.396  32.068  66.638  1.00  0.00           H  
ATOM    639  O3'   C    20      62.601  34.929  66.657  1.00  0.00           O  
ATOM    640  P     C    21      61.812  35.124  65.354  1.00  0.00           P  
ATOM    641  OP1   C    21      62.547  36.099  64.504  1.00  0.00           O  
ATOM    642  OP2   C    21      60.422  35.445  65.768  1.00  0.00           O  
ATOM    643  O5'   C    21      61.686  33.753  64.544  1.00  0.00           O  
ATOM    644  C5'   C    21      62.800  33.170  63.845  1.00  0.00           C  
ATOM    645  H5'   C    21      63.577  33.199  64.609  1.00  0.00           H  
ATOM    646 H5''   C    21      63.055  33.694  62.924  1.00  0.00           H  
ATOM    647  C4'   C    21      62.419  31.658  63.505  1.00  0.00           C  
ATOM    648  H4'   C    21      63.315  31.142  63.159  1.00  0.00           H  
ATOM    649  O4'   C    21      61.984  30.900  64.622  1.00  0.00           O  
ATOM    650  C1'   C    21      61.217  29.776  64.223  1.00  0.00           C  
ATOM    651  H1'   C    21      61.838  28.916  64.473  1.00  0.00           H  
ATOM    652  N1    C    21      59.898  29.750  64.933  1.00  0.00           N  
ATOM    653  C6    C    21      59.196  30.839  65.301  1.00  0.00           C  
ATOM    654  H6    C    21      59.633  31.818  65.167  1.00  0.00           H  
ATOM    655  C5    C    21      57.949  30.719  65.900  1.00  0.00           C  
ATOM    656  H5    C    21      57.391  31.581  66.237  1.00  0.00           H  
ATOM    657  C4    C    21      57.393  29.399  66.025  1.00  0.00           C  
ATOM    658  N4    C    21      56.156  29.285  66.451  1.00  0.00           N  
ATOM    659  H41   C    21      55.572  28.465  66.368  1.00  0.00           H  
ATOM    660  H42   C    21      55.708  30.129  66.778  1.00  0.00           H  
ATOM    661  N3    C    21      58.081  28.382  65.623  1.00  0.00           N  
ATOM    662  C2    C    21      59.276  28.517  65.038  1.00  0.00           C  
ATOM    663  O2    C    21      59.792  27.452  64.613  1.00  0.00           O  
ATOM    664  C3'   C    21      61.206  31.459  62.632  1.00  0.00           C  
ATOM    665  H3'   C    21      60.384  32.020  63.075  1.00  0.00           H  
ATOM    666  C2'   C    21      61.038  29.964  62.743  1.00  0.00           C  
ATOM    667  H2'   C    21      60.056  29.662  62.378  1.00  0.00           H  
ATOM    668  O2'   C    21      62.141  29.365  61.943  1.00  0.00           O  
ATOM    669 HO2'   C    21      62.356  29.979  61.237  1.00  0.00           H  
ATOM    670  O3'   C    21      61.352  31.772  61.247  1.00  0.00           O  
ATOM    671  P     G    22      60.054  32.250  60.454  1.00  0.00           P  
ATOM    672  OP1   G    22      60.499  32.637  59.098  1.00  0.00           O  
ATOM    673  OP2   G    22      59.428  33.246  61.350  1.00  0.00           O  
ATOM    674  O5'   G    22      59.159  30.934  60.370  1.00  0.00           O  
ATOM    675  C5'   G    22      59.515  29.828  59.552  1.00  0.00           C  
ATOM    676  H5'   G    22      60.514  29.583  59.914  1.00  0.00           H  
ATOM    677 H5''   G    22      59.462  30.086  58.495  1.00  0.00           H  
ATOM    678  C4'   G    22      58.576  28.634  59.753  1.00  0.00           C  
ATOM    679  H4'   G    22      59.058  27.811  59.225  1.00  0.00           H  
ATOM    680  O4'   G    22      58.462  28.325  61.173  1.00  0.00           O  
ATOM    681  C1'   G    22      57.156  27.893  61.537  1.00  0.00           C  
ATOM    682  H1'   G    22      57.209  27.052  62.228  1.00  0.00           H  
ATOM    683  N9    G    22      56.431  29.021  62.221  1.00  0.00           N  
ATOM    684  C8    G    22      57.032  30.185  62.663  1.00  0.00           C  
ATOM    685  H8    G    22      58.093  30.352  62.550  1.00  0.00           H  
ATOM    686  N7    G    22      56.262  30.932  63.354  1.00  0.00           N  
ATOM    687  C5    G    22      55.063  30.240  63.346  1.00  0.00           C  
ATOM    688  C6    G    22      53.763  30.564  63.958  1.00  0.00           C  
ATOM    689  O6    G    22      53.463  31.558  64.576  1.00  0.00           O  
ATOM    690  N1    G    22      52.822  29.574  63.778  1.00  0.00           N  
ATOM    691  H1    G    22      51.965  29.657  64.306  1.00  0.00           H  
ATOM    692  C2    G    22      53.073  28.351  63.155  1.00  0.00           C  
ATOM    693  N2    G    22      52.186  27.409  63.411  1.00  0.00           N  
ATOM    694  H21   G    22      51.266  27.656  63.748  1.00  0.00           H  
ATOM    695  H22   G    22      52.351  26.559  62.891  1.00  0.00           H  
ATOM    696  N3    G    22      54.249  28.027  62.631  1.00  0.00           N  
ATOM    697  C4    G    22      55.194  29.024  62.710  1.00  0.00           C  
ATOM    698  C3'   G    22      57.144  28.623  59.375  1.00  0.00           C  
ATOM    699  H3'   G    22      56.832  29.637  59.623  1.00  0.00           H  
ATOM    700  C2'   G    22      56.450  27.563  60.243  1.00  0.00           C  
ATOM    701  H2'   G    22      55.368  27.668  60.332  1.00  0.00           H  
ATOM    702  O2'   G    22      56.762  26.168  59.935  1.00  0.00           O  
ATOM    703 HO2'   G    22      56.975  26.042  59.007  1.00  0.00           H  
ATOM    704  O3'   G    22      57.115  28.452  58.003  1.00  0.00           O  
ATOM    705  P     U    23      55.875  29.040  57.224  1.00  0.00           P  
ATOM    706  OP1   U    23      55.960  28.581  55.786  1.00  0.00           O  
ATOM    707  OP2   U    23      55.886  30.486  57.453  1.00  0.00           O  
ATOM    708  O5'   U    23      54.624  28.410  57.938  1.00  0.00           O  
ATOM    709  C5'   U    23      54.360  27.007  57.712  1.00  0.00           C  
ATOM    710  H5'   U    23      55.133  26.358  58.125  1.00  0.00           H  
ATOM    711 H5''   U    23      54.407  26.785  56.646  1.00  0.00           H  
ATOM    712  C4'   U    23      52.948  26.635  58.283  1.00  0.00           C  
ATOM    713  H4'   U    23      52.973  25.554  58.149  1.00  0.00           H  
ATOM    714  O4'   U    23      52.880  26.855  59.608  1.00  0.00           O  
ATOM    715  C1'   U    23      51.483  27.140  59.869  1.00  0.00           C  
ATOM    716  H1'   U    23      51.105  26.437  60.612  1.00  0.00           H  
ATOM    717  N1    U    23      51.379  28.545  60.364  1.00  0.00           N  
ATOM    718  C6    U    23      52.442  29.446  60.284  1.00  0.00           C  
ATOM    719  H6    U    23      53.384  29.217  59.809  1.00  0.00           H  
ATOM    720  C5    U    23      52.378  30.669  60.853  1.00  0.00           C  
ATOM    721  H5    U    23      53.270  31.241  61.061  1.00  0.00           H  
ATOM    722  C4    U    23      51.127  31.177  61.425  1.00  0.00           C  
ATOM    723  O4    U    23      50.966  32.221  62.046  1.00  0.00           O  
ATOM    724  N3    U    23      50.092  30.256  61.377  1.00  0.00           N  
ATOM    725  H3    U    23      49.212  30.527  61.792  1.00  0.00           H  
ATOM    726  C2    U    23      50.164  28.948  60.945  1.00  0.00           C  
ATOM    727  O2    U    23      49.214  28.188  61.126  1.00  0.00           O  
ATOM    728  C3'   U    23      51.843  27.435  57.584  1.00  0.00           C  
ATOM    729  H3'   U    23      52.039  28.500  57.707  1.00  0.00           H  
ATOM    730  C2'   U    23      50.725  27.109  58.556  1.00  0.00           C  
ATOM    731  H2'   U    23      49.851  27.753  58.458  1.00  0.00           H  
ATOM    732  O2'   U    23      50.192  25.783  58.250  1.00  0.00           O  
ATOM    733 HO2'   U    23      50.228  25.825  57.291  1.00  0.00           H  
ATOM    734  O3'   U    23      51.606  27.110  56.152  1.00  0.00           O  
ATOM    735  P     C    24      50.976  28.194  55.188  1.00  0.00           P  
ATOM    736  OP1   C    24      50.447  27.487  54.016  1.00  0.00           O  
ATOM    737  OP2   C    24      51.995  29.236  55.031  1.00  0.00           O  
ATOM    738  O5'   C    24      49.776  28.916  55.936  1.00  0.00           O  
ATOM    739  C5'   C    24      48.475  28.220  56.199  1.00  0.00           C  
ATOM    740  H5'   C    24      48.650  27.354  56.836  1.00  0.00           H  
ATOM    741 H5''   C    24      48.050  27.882  55.254  1.00  0.00           H  
ATOM    742  C4'   C    24      47.449  29.123  56.879  1.00  0.00           C  
ATOM    743  H4'   C    24      46.562  28.505  57.018  1.00  0.00           H  
ATOM    744  O4'   C    24      47.952  29.474  58.190  1.00  0.00           O  
ATOM    745  C1'   C    24      47.533  30.831  58.640  1.00  0.00           C  
ATOM    746  H1'   C    24      46.970  30.676  59.561  1.00  0.00           H  
ATOM    747  N1    C    24      48.533  31.901  58.756  1.00  0.00           N  
ATOM    748  C6    C    24      49.779  31.825  58.223  1.00  0.00           C  
ATOM    749  H6    C    24      50.006  30.975  57.597  1.00  0.00           H  
ATOM    750  C5    C    24      50.723  32.785  58.432  1.00  0.00           C  
ATOM    751  H5    C    24      51.742  32.809  58.075  1.00  0.00           H  
ATOM    752  C4    C    24      50.333  33.863  59.295  1.00  0.00           C  
ATOM    753  N4    C    24      51.204  34.782  59.622  1.00  0.00           N  
ATOM    754  H41   C    24      52.173  34.735  59.340  1.00  0.00           H  
ATOM    755  H42   C    24      50.835  35.486  60.244  1.00  0.00           H  
ATOM    756  N3    C    24      49.136  33.964  59.828  1.00  0.00           N  
ATOM    757  C2    C    24      48.214  32.990  59.557  1.00  0.00           C  
ATOM    758  O2    C    24      47.110  33.234  60.069  1.00  0.00           O  
ATOM    759  C3'   C    24      46.957  30.445  56.275  1.00  0.00           C  
ATOM    760  H3'   C    24      47.873  30.842  55.838  1.00  0.00           H  
ATOM    761  C2'   C    24      46.482  31.216  57.597  1.00  0.00           C  
ATOM    762  H2'   C    24      46.424  32.271  57.332  1.00  0.00           H  
ATOM    763  O2'   C    24      45.267  30.698  57.977  1.00  0.00           O  
ATOM    764 HO2'   C    24      44.686  31.441  58.153  1.00  0.00           H  
ATOM    765  O3'   C    24      46.000  30.285  55.302  1.00  0.00           O  
ATOM    766  P     U    25      45.615  31.509  54.217  1.00  0.00           P  
ATOM    767  OP1   U    25      44.678  31.016  53.185  1.00  0.00           O  
ATOM    768  OP2   U    25      46.851  32.182  53.712  1.00  0.00           O  
ATOM    769  O5'   U    25      44.854  32.707  54.998  1.00  0.00           O  
ATOM    770  C5'   U    25      43.597  32.419  55.605  1.00  0.00           C  
ATOM    771  H5'   U    25      43.676  31.422  56.038  1.00  0.00           H  
ATOM    772 H5''   U    25      42.800  32.454  54.863  1.00  0.00           H  
ATOM    773  C4'   U    25      43.348  33.531  56.578  1.00  0.00           C  
ATOM    774  H4'   U    25      42.327  33.517  56.962  1.00  0.00           H  
ATOM    775  O4'   U    25      44.351  33.648  57.637  1.00  0.00           O  
ATOM    776  C1'   U    25      44.388  35.008  58.104  1.00  0.00           C  
ATOM    777  H1'   U    25      44.216  35.026  59.180  1.00  0.00           H  
ATOM    778  N1    U    25      45.701  35.552  57.855  1.00  0.00           N  
ATOM    779  C6    U    25      46.553  34.919  57.031  1.00  0.00           C  
ATOM    780  H6    U    25      46.312  34.106  56.361  1.00  0.00           H  
ATOM    781  C5    U    25      47.793  35.357  56.949  1.00  0.00           C  
ATOM    782  H5    U    25      48.474  34.866  56.270  1.00  0.00           H  
ATOM    783  C4    U    25      48.344  36.411  57.692  1.00  0.00           C  
ATOM    784  O4    U    25      49.446  36.827  57.585  1.00  0.00           O  
ATOM    785  N3    U    25      47.478  36.988  58.535  1.00  0.00           N  
ATOM    786  H3    U    25      47.760  37.774  59.103  1.00  0.00           H  
ATOM    787  C2    U    25      46.167  36.615  58.644  1.00  0.00           C  
ATOM    788  O2    U    25      45.433  37.164  59.457  1.00  0.00           O  
ATOM    789  C3'   U    25      43.344  34.935  55.946  1.00  0.00           C  
ATOM    790  H3'   U    25      44.225  35.118  55.332  1.00  0.00           H  
ATOM    791  C2'   U    25      43.500  35.844  57.164  1.00  0.00           C  
ATOM    792  H2'   U    25      44.029  36.771  56.944  1.00  0.00           H  
ATOM    793  O2'   U    25      42.263  35.943  57.859  1.00  0.00           O  
ATOM    794 HO2'   U    25      41.577  36.077  57.200  1.00  0.00           H  
ATOM    795  O3'   U    25      42.179  35.130  55.181  1.00  0.00           O  
ATOM    796  P     U    26      42.053  36.316  54.040  1.00  0.00           P  
ATOM    797  OP1   U    26      40.761  36.238  53.370  1.00  0.00           O  
ATOM    798  OP2   U    26      43.223  36.147  53.213  1.00  0.00           O  
ATOM    799  O5'   U    26      42.292  37.706  54.686  1.00  0.00           O  
ATOM    800  C5'   U    26      41.314  38.380  55.487  1.00  0.00           C  
ATOM    801  H5'   U    26      40.872  37.639  56.154  1.00  0.00           H  
ATOM    802 H5''   U    26      40.514  38.846  54.912  1.00  0.00           H  
ATOM    803  C4'   U    26      41.853  39.566  56.311  1.00  0.00           C  
ATOM    804  H4'   U    26      40.993  39.842  56.921  1.00  0.00           H  
ATOM    805  O4'   U    26      42.932  39.207  57.083  1.00  0.00           O  
ATOM    806  C1'   U    26      43.702  40.359  57.289  1.00  0.00           C  
ATOM    807  H1'   U    26      43.593  40.649  58.334  1.00  0.00           H  
ATOM    808  N1    U    26      45.071  39.949  56.956  1.00  0.00           N  
ATOM    809  C6    U    26      45.339  39.026  55.989  1.00  0.00           C  
ATOM    810  H6    U    26      44.562  38.522  55.434  1.00  0.00           H  
ATOM    811  C5    U    26      46.619  38.836  55.586  1.00  0.00           C  
ATOM    812  H5    U    26      46.821  38.125  54.799  1.00  0.00           H  
ATOM    813  C4    U    26      47.726  39.542  56.131  1.00  0.00           C  
ATOM    814  O4    U    26      48.925  39.475  55.854  1.00  0.00           O  
ATOM    815  N3    U    26      47.375  40.563  57.042  1.00  0.00           N  
ATOM    816  H3    U    26      48.110  41.129  57.442  1.00  0.00           H  
ATOM    817  C2    U    26      46.088  40.661  57.631  1.00  0.00           C  
ATOM    818  O2    U    26      46.026  41.350  58.599  1.00  0.00           O  
ATOM    819  C3'   U    26      42.269  40.798  55.508  1.00  0.00           C  
ATOM    820  H3'   U    26      42.818  40.423  54.644  1.00  0.00           H  
ATOM    821  C2'   U    26      43.108  41.539  56.495  1.00  0.00           C  
ATOM    822  H2'   U    26      43.950  42.044  56.021  1.00  0.00           H  
ATOM    823  O2'   U    26      42.402  42.367  57.451  1.00  0.00           O  
ATOM    824 HO2'   U    26      43.073  42.978  57.764  1.00  0.00           H  
ATOM    825  O3'   U    26      41.134  41.546  55.018  1.00  0.00           O  
ATOM    826  P     A    27      41.359  42.422  53.741  1.00  0.00           P  
ATOM    827  OP1   A    27      40.068  43.010  53.273  1.00  0.00           O  
ATOM    828  OP2   A    27      42.111  41.665  52.805  1.00  0.00           O  
ATOM    829  O5'   A    27      42.278  43.700  54.203  1.00  0.00           O  
ATOM    830  C5'   A    27      41.867  44.739  55.030  1.00  0.00           C  
ATOM    831  H5'   A    27      41.765  44.296  56.021  1.00  0.00           H  
ATOM    832 H5''   A    27      40.900  45.128  54.712  1.00  0.00           H  
ATOM    833  C4'   A    27      42.859  45.917  55.248  1.00  0.00           C  
ATOM    834  H4'   A    27      42.478  46.769  55.812  1.00  0.00           H  
ATOM    835  O4'   A    27      43.881  45.392  56.024  1.00  0.00           O  
ATOM    836  C1'   A    27      45.140  45.841  55.577  1.00  0.00           C  
ATOM    837  H1'   A    27      45.750  46.364  56.313  1.00  0.00           H  
ATOM    838  N9    A    27      45.978  44.716  55.048  1.00  0.00           N  
ATOM    839  C8    A    27      45.574  43.588  54.394  1.00  0.00           C  
ATOM    840  H8    A    27      44.522  43.373  54.281  1.00  0.00           H  
ATOM    841  N7    A    27      46.485  42.702  54.183  1.00  0.00           N  
ATOM    842  C5    A    27      47.641  43.359  54.654  1.00  0.00           C  
ATOM    843  C6    A    27      49.028  43.129  54.645  1.00  0.00           C  
ATOM    844  N6    A    27      49.589  42.001  54.357  1.00  0.00           N  
ATOM    845  H61   A    27      49.066  41.181  54.087  1.00  0.00           H  
ATOM    846  H62   A    27      50.552  41.963  54.660  1.00  0.00           H  
ATOM    847  N1    A    27      49.830  44.001  55.214  1.00  0.00           N  
ATOM    848  C2    A    27      49.353  45.177  55.595  1.00  0.00           C  
ATOM    849  H2    A    27      50.047  45.931  55.937  1.00  0.00           H  
ATOM    850  N3    A    27      48.122  45.552  55.712  1.00  0.00           N  
ATOM    851  C4    A    27      47.304  44.589  55.223  1.00  0.00           C  
ATOM    852  C3'   A    27      43.496  46.399  53.991  1.00  0.00           C  
ATOM    853  H3'   A    27      43.786  45.604  53.303  1.00  0.00           H  
ATOM    854  C2'   A    27      44.806  46.943  54.544  1.00  0.00           C  
ATOM    855  H2'   A    27      45.651  47.104  53.874  1.00  0.00           H  
ATOM    856  O2'   A    27      44.473  48.161  55.321  1.00  0.00           O  
ATOM    857 HO2'   A    27      45.183  48.770  55.105  1.00  0.00           H  
ATOM    858  O3'   A    27      42.820  47.476  53.301  1.00  0.00           O  
ATOM    859  P     C    28      42.992  47.723  51.758  1.00  0.00           P  
ATOM    860  OP1   C    28      42.124  48.910  51.390  1.00  0.00           O  
ATOM    861  OP2   C    28      42.846  46.501  50.998  1.00  0.00           O  
ATOM    862  O5'   C    28      44.424  48.287  51.615  1.00  0.00           O  
ATOM    863  C5'   C    28      44.718  49.502  52.229  1.00  0.00           C  
ATOM    864  H5'   C    28      44.328  49.584  53.243  1.00  0.00           H  
ATOM    865 H5''   C    28      44.269  50.304  51.643  1.00  0.00           H  
ATOM    866  C4'   C    28      46.240  49.744  52.266  1.00  0.00           C  
ATOM    867  H4'   C    28      46.294  50.753  52.674  1.00  0.00           H  
ATOM    868  O4'   C    28      46.954  48.896  53.093  1.00  0.00           O  
ATOM    869  C1'   C    28      48.233  48.639  52.480  1.00  0.00           C  
ATOM    870  H1'   C    28      48.920  49.010  53.240  1.00  0.00           H  
ATOM    871  N1    C    28      48.440  47.192  52.161  1.00  0.00           N  
ATOM    872  C6    C    28      47.433  46.391  51.738  1.00  0.00           C  
ATOM    873  H6    C    28      46.448  46.835  51.729  1.00  0.00           H  
ATOM    874  C5    C    28      47.647  45.095  51.431  1.00  0.00           C  
ATOM    875  H5    C    28      46.814  44.463  51.160  1.00  0.00           H  
ATOM    876  C4    C    28      48.933  44.547  51.610  1.00  0.00           C  
ATOM    877  N4    C    28      49.201  43.308  51.281  1.00  0.00           N  
ATOM    878  H41   C    28      48.524  42.771  50.758  1.00  0.00           H  
ATOM    879  H42   C    28      50.171  43.035  51.344  1.00  0.00           H  
ATOM    880  N3    C    28      49.931  45.321  51.896  1.00  0.00           N  
ATOM    881  C2    C    28      49.705  46.628  52.188  1.00  0.00           C  
ATOM    882  O2    C    28      50.661  47.340  52.441  1.00  0.00           O  
ATOM    883  C3'   C    28      46.841  49.587  50.839  1.00  0.00           C  
ATOM    884  H3'   C    28      46.455  48.628  50.492  1.00  0.00           H  
ATOM    885  C2'   C    28      48.308  49.465  51.178  1.00  0.00           C  
ATOM    886  H2'   C    28      48.839  49.012  50.341  1.00  0.00           H  
ATOM    887  O2'   C    28      48.779  50.737  51.568  1.00  0.00           O  
ATOM    888 HO2'   C    28      48.324  51.362  51.000  1.00  0.00           H  
ATOM    889  O3'   C    28      46.467  50.535  49.900  1.00  0.00           O  
ATOM    890  P     A    29      46.328  50.218  48.368  1.00  0.00           P  
ATOM    891  OP1   A    29      45.910  51.518  47.708  1.00  0.00           O  
ATOM    892  OP2   A    29      45.590  48.986  48.177  1.00  0.00           O  
ATOM    893  O5'   A    29      47.817  50.090  47.995  1.00  0.00           O  
ATOM    894  C5'   A    29      48.673  51.210  47.912  1.00  0.00           C  
ATOM    895  H5'   A    29      48.596  51.852  48.789  1.00  0.00           H  
ATOM    896 H5''   A    29      48.414  51.867  47.081  1.00  0.00           H  
ATOM    897  C4'   A    29      50.061  50.693  47.509  1.00  0.00           C  
ATOM    898  H4'   A    29      50.839  51.455  47.478  1.00  0.00           H  
ATOM    899  O4'   A    29      50.521  49.724  48.501  1.00  0.00           O  
ATOM    900  C1'   A    29      51.292  48.743  47.879  1.00  0.00           C  
ATOM    901  H1'   A    29      52.299  48.835  48.286  1.00  0.00           H  
ATOM    902  N9    A    29      50.726  47.345  48.219  1.00  0.00           N  
ATOM    903  C8    A    29      49.452  46.919  48.604  1.00  0.00           C  
ATOM    904  H8    A    29      48.584  47.516  48.838  1.00  0.00           H  
ATOM    905  N7    A    29      49.394  45.665  48.720  1.00  0.00           N  
ATOM    906  C5    A    29      50.662  45.150  48.386  1.00  0.00           C  
ATOM    907  C6    A    29      51.413  43.941  48.340  1.00  0.00           C  
ATOM    908  N6    A    29      50.971  42.729  48.704  1.00  0.00           N  
ATOM    909  H61   A    29      50.022  42.581  49.017  1.00  0.00           H  
ATOM    910  H62   A    29      51.558  41.921  48.554  1.00  0.00           H  
ATOM    911  N1    A    29      52.720  43.935  47.909  1.00  0.00           N  
ATOM    912  C2    A    29      53.327  45.077  47.659  1.00  0.00           C  
ATOM    913  H2    A    29      54.371  44.887  47.457  1.00  0.00           H  
ATOM    914  N3    A    29      52.884  46.300  47.783  1.00  0.00           N  
ATOM    915  C4    A    29      51.513  46.213  48.025  1.00  0.00           C  
ATOM    916  C3'   A    29      50.079  49.879  46.171  1.00  0.00           C  
ATOM    917  H3'   A    29      49.192  49.305  45.905  1.00  0.00           H  
ATOM    918  C2'   A    29      51.246  48.939  46.402  1.00  0.00           C  
ATOM    919  H2'   A    29      51.235  48.072  45.741  1.00  0.00           H  
ATOM    920  O2'   A    29      52.487  49.568  46.106  1.00  0.00           O  
ATOM    921 HO2'   A    29      52.291  50.222  45.431  1.00  0.00           H  
ATOM    922  O3'   A    29      50.451  50.705  45.125  1.00  0.00           O  
ATOM    923  P     C    30      49.506  51.099  43.872  1.00  0.00           P  
ATOM    924  OP1   C    30      49.771  52.528  43.538  1.00  0.00           O  
ATOM    925  OP2   C    30      48.179  50.583  44.090  1.00  0.00           O  
ATOM    926  O5'   C    30      50.165  50.163  42.730  1.00  0.00           O  
ATOM    927  C5'   C    30      51.392  50.489  42.160  1.00  0.00           C  
ATOM    928  H5'   C    30      51.998  51.207  42.713  1.00  0.00           H  
ATOM    929 H5''   C    30      51.037  51.017  41.276  1.00  0.00           H  
ATOM    930  C4'   C    30      52.330  49.281  41.720  1.00  0.00           C  
ATOM    931  H4'   C    30      53.240  49.668  41.264  1.00  0.00           H  
ATOM    932  O4'   C    30      52.843  48.552  42.824  1.00  0.00           O  
ATOM    933  C1'   C    30      53.028  47.196  42.324  1.00  0.00           C  
ATOM    934  H1'   C    30      54.027  46.770  42.417  1.00  0.00           H  
ATOM    935  N1    C    30      52.132  46.274  43.177  1.00  0.00           N  
ATOM    936  C6    C    30      50.926  46.679  43.714  1.00  0.00           C  
ATOM    937  H6    C    30      50.442  47.575  43.352  1.00  0.00           H  
ATOM    938  C5    C    30      50.140  45.779  44.406  1.00  0.00           C  
ATOM    939  H5    C    30      49.131  45.991  44.729  1.00  0.00           H  
ATOM    940  C4    C    30      50.742  44.540  44.714  1.00  0.00           C  
ATOM    941  N4    C    30      50.180  43.736  45.489  1.00  0.00           N  
ATOM    942  H41   C    30      50.700  42.873  45.558  1.00  0.00           H  
ATOM    943  H42   C    30      49.367  43.889  46.068  1.00  0.00           H  
ATOM    944  N3    C    30      51.965  44.149  44.288  1.00  0.00           N  
ATOM    945  C2    C    30      52.678  44.987  43.530  1.00  0.00           C  
ATOM    946  O2    C    30      53.741  44.508  43.214  1.00  0.00           O  
ATOM    947  C3'   C    30      51.681  48.373  40.703  1.00  0.00           C  
ATOM    948  H3'   C    30      50.673  48.066  40.980  1.00  0.00           H  
ATOM    949  C2'   C    30      52.728  47.266  40.858  1.00  0.00           C  
ATOM    950  H2'   C    30      52.370  46.263  40.622  1.00  0.00           H  
ATOM    951  O2'   C    30      53.926  47.426  40.216  1.00  0.00           O  
ATOM    952 HO2'   C    30      53.688  47.621  39.307  1.00  0.00           H  
ATOM    953  O3'   C    30      51.729  48.999  39.413  1.00  0.00           O  
ATOM    954  P     C    31      50.916  48.440  38.097  1.00  0.00           P  
ATOM    955  OP1   C    31      51.201  49.246  36.923  1.00  0.00           O  
ATOM    956  OP2   C    31      49.525  48.413  38.564  1.00  0.00           O  
ATOM    957  O5'   C    31      51.255  46.921  37.850  1.00  0.00           O  
ATOM    958  C5'   C    31      52.415  46.512  37.184  1.00  0.00           C  
ATOM    959  H5'   C    31      53.153  47.303  37.315  1.00  0.00           H  
ATOM    960 H5''   C    31      52.066  46.549  36.152  1.00  0.00           H  
ATOM    961  C4'   C    31      52.894  45.033  37.488  1.00  0.00           C  
ATOM    962  H4'   C    31      53.865  44.824  37.038  1.00  0.00           H  
ATOM    963  O4'   C    31      53.009  44.748  38.857  1.00  0.00           O  
ATOM    964  C1'   C    31      52.721  43.369  39.072  1.00  0.00           C  
ATOM    965  H1'   C    31      53.661  42.857  39.279  1.00  0.00           H  
ATOM    966  N1    C    31      51.834  43.082  40.268  1.00  0.00           N  
ATOM    967  C6    C    31      50.876  43.994  40.581  1.00  0.00           C  
ATOM    968  H6    C    31      50.824  44.918  40.024  1.00  0.00           H  
ATOM    969  C5    C    31      49.889  43.647  41.427  1.00  0.00           C  
ATOM    970  H5    C    31      49.101  44.351  41.653  1.00  0.00           H  
ATOM    971  C4    C    31      49.946  42.308  41.920  1.00  0.00           C  
ATOM    972  N4    C    31      49.206  41.955  42.952  1.00  0.00           N  
ATOM    973  H41   C    31      48.517  42.606  43.299  1.00  0.00           H  
ATOM    974  H42   C    31      49.405  41.091  43.435  1.00  0.00           H  
ATOM    975  N3    C    31      50.902  41.460  41.649  1.00  0.00           N  
ATOM    976  C2    C    31      51.822  41.787  40.759  1.00  0.00           C  
ATOM    977  O2    C    31      52.586  40.885  40.461  1.00  0.00           O  
ATOM    978  C3'   C    31      51.856  44.002  37.033  1.00  0.00           C  
ATOM    979  H3'   C    31      50.891  44.353  37.400  1.00  0.00           H  
ATOM    980  C2'   C    31      52.144  42.703  37.839  1.00  0.00           C  
ATOM    981  H2'   C    31      51.188  42.225  38.053  1.00  0.00           H  
ATOM    982  O2'   C    31      53.016  41.691  37.221  1.00  0.00           O  
ATOM    983 HO2'   C    31      52.512  41.119  36.637  1.00  0.00           H  
ATOM    984  O3'   C    31      51.772  43.804  35.657  1.00  0.00           O  
ATOM    985  P     G    32      50.571  43.029  34.942  1.00  0.00           P  
ATOM    986  OP1   G    32      50.654  43.043  33.503  1.00  0.00           O  
ATOM    987  OP2   G    32      49.298  43.423  35.569  1.00  0.00           O  
ATOM    988  O5'   G    32      50.787  41.534  35.423  1.00  0.00           O  
ATOM    989  C5'   G    32      51.515  40.585  34.645  1.00  0.00           C  
ATOM    990  H5'   G    32      52.543  40.943  34.710  1.00  0.00           H  
ATOM    991 H5''   G    32      51.085  40.655  33.646  1.00  0.00           H  
ATOM    992  C4'   G    32      51.448  39.208  35.192  1.00  0.00           C  
ATOM    993  H4'   G    32      52.138  38.665  34.546  1.00  0.00           H  
ATOM    994  O4'   G    32      51.902  39.221  36.556  1.00  0.00           O  
ATOM    995  C1'   G    32      51.141  38.238  37.112  1.00  0.00           C  
ATOM    996  H1'   G    32      51.785  37.562  37.676  1.00  0.00           H  
ATOM    997  N9    G    32      50.127  38.705  38.018  1.00  0.00           N  
ATOM    998  C8    G    32      49.490  39.916  38.108  1.00  0.00           C  
ATOM    999  H8    G    32      49.550  40.738  37.410  1.00  0.00           H  
ATOM   1000  N7    G    32      48.546  39.901  38.954  1.00  0.00           N  
ATOM   1001  C5    G    32      48.737  38.749  39.693  1.00  0.00           C  
ATOM   1002  C6    G    32      47.992  38.119  40.781  1.00  0.00           C  
ATOM   1003  O6    G    32      47.113  38.554  41.447  1.00  0.00           O  
ATOM   1004  N1    G    32      48.341  36.879  41.105  1.00  0.00           N  
ATOM   1005  H1    G    32      47.879  36.487  41.913  1.00  0.00           H  
ATOM   1006  C2    G    32      49.267  36.207  40.395  1.00  0.00           C  
ATOM   1007  N2    G    32      49.205  34.928  40.658  1.00  0.00           N  
ATOM   1008  H21   G    32      49.707  34.336  40.012  1.00  0.00           H  
ATOM   1009  H22   G    32      48.449  34.498  41.173  1.00  0.00           H  
ATOM   1010  N3    G    32      49.882  36.637  39.303  1.00  0.00           N  
ATOM   1011  C4    G    32      49.578  37.960  39.034  1.00  0.00           C  
ATOM   1012  C3'   G    32      50.123  38.527  35.157  1.00  0.00           C  
ATOM   1013  H3'   G    32      49.357  39.213  35.515  1.00  0.00           H  
ATOM   1014  C2'   G    32      50.409  37.371  36.157  1.00  0.00           C  
ATOM   1015  H2'   G    32      49.426  37.053  36.504  1.00  0.00           H  
ATOM   1016  O2'   G    32      51.274  36.335  35.764  1.00  0.00           O  
ATOM   1017 HO2'   G    32      51.151  35.994  34.875  1.00  0.00           H  
ATOM   1018  O3'   G    32      49.790  38.090  33.873  1.00  0.00           O  
ATOM   1019  P     U    33      48.303  37.870  33.422  1.00  0.00           P  
ATOM   1020  OP1   U    33      48.295  37.367  32.076  1.00  0.00           O  
ATOM   1021  OP2   U    33      47.585  39.131  33.602  1.00  0.00           O  
ATOM   1022  O5'   U    33      47.761  36.736  34.478  1.00  0.00           O  
ATOM   1023  C5'   U    33      48.185  35.342  34.370  1.00  0.00           C  
ATOM   1024  H5'   U    33      49.266  35.226  34.447  1.00  0.00           H  
ATOM   1025 H5''   U    33      47.903  35.010  33.370  1.00  0.00           H  
ATOM   1026  C4'   U    33      47.392  34.513  35.478  1.00  0.00           C  
ATOM   1027  H4'   U    33      47.670  33.462  35.393  1.00  0.00           H  
ATOM   1028  O4'   U    33      47.724  35.028  36.747  1.00  0.00           O  
ATOM   1029  C1'   U    33      46.650  34.890  37.583  1.00  0.00           C  
ATOM   1030  H1'   U    33      46.901  34.185  38.376  1.00  0.00           H  
ATOM   1031  N1    U    33      46.412  36.174  38.229  1.00  0.00           N  
ATOM   1032  C6    U    33      46.649  37.355  37.620  1.00  0.00           C  
ATOM   1033  H6    U    33      47.468  37.428  36.919  1.00  0.00           H  
ATOM   1034  C5    U    33      45.902  38.520  37.847  1.00  0.00           C  
ATOM   1035  H5    U    33      46.177  39.487  37.453  1.00  0.00           H  
ATOM   1036  C4    U    33      44.933  38.532  38.874  1.00  0.00           C  
ATOM   1037  O4    U    33      44.151  39.419  39.099  1.00  0.00           O  
ATOM   1038  N3    U    33      44.769  37.313  39.463  1.00  0.00           N  
ATOM   1039  H3    U    33      44.016  37.227  40.130  1.00  0.00           H  
ATOM   1040  C2    U    33      45.425  36.109  39.205  1.00  0.00           C  
ATOM   1041  O2    U    33      45.160  35.131  39.870  1.00  0.00           O  
ATOM   1042  C3'   U    33      45.923  34.572  35.382  1.00  0.00           C  
ATOM   1043  H3'   U    33      45.602  35.571  35.085  1.00  0.00           H  
ATOM   1044  C2'   U    33      45.397  34.476  36.838  1.00  0.00           C  
ATOM   1045  H2'   U    33      44.542  35.149  36.910  1.00  0.00           H  
ATOM   1046  O2'   U    33      45.220  33.190  37.297  1.00  0.00           O  
ATOM   1047 HO2'   U    33      44.508  32.709  36.869  1.00  0.00           H  
ATOM   1048  O3'   U    33      45.316  33.558  34.546  1.00  0.00           O  
ATOM   1049  P     G    34      43.706  33.617  34.038  1.00  0.00           P  
ATOM   1050  OP1   G    34      43.518  32.714  32.891  1.00  0.00           O  
ATOM   1051  OP2   G    34      43.286  35.057  33.955  1.00  0.00           O  
ATOM   1052  O5'   G    34      43.005  32.901  35.387  1.00  0.00           O  
ATOM   1053  C5'   G    34      42.985  31.479  35.668  1.00  0.00           C  
ATOM   1054  H5'   G    34      44.015  31.125  35.705  1.00  0.00           H  
ATOM   1055 H5''   G    34      42.441  31.032  34.837  1.00  0.00           H  
ATOM   1056  C4'   G    34      42.142  31.178  36.955  1.00  0.00           C  
ATOM   1057  H4'   G    34      42.217  30.117  37.195  1.00  0.00           H  
ATOM   1058  O4'   G    34      42.759  31.959  37.980  1.00  0.00           O  
ATOM   1059  C1'   G    34      41.700  32.552  38.681  1.00  0.00           C  
ATOM   1060  H1'   G    34      41.884  32.504  39.755  1.00  0.00           H  
ATOM   1061  N9    G    34      41.470  34.004  38.554  1.00  0.00           N  
ATOM   1062  C8    G    34      41.955  34.839  37.584  1.00  0.00           C  
ATOM   1063  H8    G    34      42.635  34.521  36.807  1.00  0.00           H  
ATOM   1064  N7    G    34      41.577  36.092  37.641  1.00  0.00           N  
ATOM   1065  C5    G    34      40.774  36.050  38.839  1.00  0.00           C  
ATOM   1066  C6    G    34      39.948  37.044  39.532  1.00  0.00           C  
ATOM   1067  O6    G    34      39.752  38.247  39.310  1.00  0.00           O  
ATOM   1068  N1    G    34      39.338  36.638  40.714  1.00  0.00           N  
ATOM   1069  H1    G    34      38.931  37.341  41.314  1.00  0.00           H  
ATOM   1070  C2    G    34      39.349  35.326  41.034  1.00  0.00           C  
ATOM   1071  N2    G    34      38.789  34.977  42.199  1.00  0.00           N  
ATOM   1072  H21   G    34      38.886  34.020  42.506  1.00  0.00           H  
ATOM   1073  H22   G    34      38.240  35.677  42.678  1.00  0.00           H  
ATOM   1074  N3    G    34      39.926  34.294  40.396  1.00  0.00           N  
ATOM   1075  C4    G    34      40.693  34.784  39.357  1.00  0.00           C  
ATOM   1076  C3'   G    34      40.683  31.635  36.745  1.00  0.00           C  
ATOM   1077  H3'   G    34      40.673  32.590  36.220  1.00  0.00           H  
ATOM   1078  C2'   G    34      40.367  31.917  38.253  1.00  0.00           C  
ATOM   1079  H2'   G    34      39.521  32.605  38.281  1.00  0.00           H  
ATOM   1080  O2'   G    34      40.106  30.789  39.033  1.00  0.00           O  
ATOM   1081 HO2'   G    34      39.162  30.678  39.163  1.00  0.00           H  
ATOM   1082  O3'   G    34      39.818  30.608  36.277  1.00  0.00           O  
ATOM   1083  P     C    35      38.259  30.925  36.049  1.00  0.00           P  
ATOM   1084  OP1   C    35      37.911  29.853  35.065  1.00  0.00           O  
ATOM   1085  OP2   C    35      38.167  32.343  35.722  1.00  0.00           O  
ATOM   1086  O5'   C    35      37.585  30.622  37.492  1.00  0.00           O  
ATOM   1087  C5'   C    35      37.086  29.411  37.939  1.00  0.00           C  
ATOM   1088  H5'   C    35      37.795  28.594  37.806  1.00  0.00           H  
ATOM   1089 H5''   C    35      36.235  29.120  37.324  1.00  0.00           H  
ATOM   1090  C4'   C    35      36.527  29.476  39.370  1.00  0.00           C  
ATOM   1091  H4'   C    35      36.524  28.509  39.873  1.00  0.00           H  
ATOM   1092  O4'   C    35      37.215  30.510  40.125  1.00  0.00           O  
ATOM   1093  C1'   C    35      36.315  31.127  41.048  1.00  0.00           C  
ATOM   1094  H1'   C    35      36.742  31.116  42.051  1.00  0.00           H  
ATOM   1095  N1    C    35      36.123  32.614  40.736  1.00  0.00           N  
ATOM   1096  C6    C    35      36.501  33.260  39.623  1.00  0.00           C  
ATOM   1097  H6    C    35      37.050  32.705  38.876  1.00  0.00           H  
ATOM   1098  C5    C    35      36.331  34.551  39.492  1.00  0.00           C  
ATOM   1099  H5    C    35      36.756  35.112  38.673  1.00  0.00           H  
ATOM   1100  C4    C    35      35.617  35.232  40.504  1.00  0.00           C  
ATOM   1101  N4    C    35      35.587  36.523  40.455  1.00  0.00           N  
ATOM   1102  H41   C    35      35.137  36.954  41.250  1.00  0.00           H  
ATOM   1103  H42   C    35      36.035  37.017  39.697  1.00  0.00           H  
ATOM   1104  N3    C    35      35.274  34.669  41.641  1.00  0.00           N  
ATOM   1105  C2    C    35      35.608  33.379  41.768  1.00  0.00           C  
ATOM   1106  O2    C    35      35.501  32.922  42.953  1.00  0.00           O  
ATOM   1107  C3'   C    35      35.123  29.964  39.330  1.00  0.00           C  
ATOM   1108  H3'   C    35      35.054  30.834  38.676  1.00  0.00           H  
ATOM   1109  C2'   C    35      34.964  30.452  40.778  1.00  0.00           C  
ATOM   1110  H2'   C    35      34.116  31.113  40.958  1.00  0.00           H  
ATOM   1111  O2'   C    35      34.798  29.343  41.767  1.00  0.00           O  
ATOM   1112 HO2'   C    35      34.698  28.517  41.289  1.00  0.00           H  
ATOM   1113  O3'   C    35      34.127  28.943  39.018  1.00  0.00           O  
ATOM   1114  P     G    36      32.601  29.401  38.887  1.00  0.00           P  
ATOM   1115  OP1   G    36      31.873  28.359  38.211  1.00  0.00           O  
ATOM   1116  OP2   G    36      32.659  30.700  38.211  1.00  0.00           O  
ATOM   1117  O5'   G    36      31.878  29.637  40.244  1.00  0.00           O  
ATOM   1118  C5'   G    36      31.347  28.597  41.025  1.00  0.00           C  
ATOM   1119  H5'   G    36      32.189  28.080  41.484  1.00  0.00           H  
ATOM   1120 H5''   G    36      30.723  27.973  40.384  1.00  0.00           H  
ATOM   1121  C4'   G    36      30.584  29.230  42.259  1.00  0.00           C  
ATOM   1122  H4'   G    36      30.372  28.464  43.004  1.00  0.00           H  
ATOM   1123  O4'   G    36      31.422  30.164  42.861  1.00  0.00           O  
ATOM   1124  C1'   G    36      30.608  31.254  43.304  1.00  0.00           C  
ATOM   1125  H1'   G    36      30.731  31.384  44.379  1.00  0.00           H  
ATOM   1126  N9    G    36      30.995  32.470  42.642  1.00  0.00           N  
ATOM   1127  C8    G    36      31.634  32.606  41.430  1.00  0.00           C  
ATOM   1128  H8    G    36      32.025  31.693  41.004  1.00  0.00           H  
ATOM   1129  N7    G    36      31.880  33.897  41.135  1.00  0.00           N  
ATOM   1130  C5    G    36      31.155  34.597  42.110  1.00  0.00           C  
ATOM   1131  C6    G    36      30.966  36.011  42.142  1.00  0.00           C  
ATOM   1132  O6    G    36      31.434  36.868  41.393  1.00  0.00           O  
ATOM   1133  N1    G    36      30.233  36.422  43.258  1.00  0.00           N  
ATOM   1134  H1    G    36      29.907  37.361  43.434  1.00  0.00           H  
ATOM   1135  C2    G    36      29.791  35.494  44.188  1.00  0.00           C  
ATOM   1136  N2    G    36      29.136  35.974  45.226  1.00  0.00           N  
ATOM   1137  H21   G    36      28.772  35.450  46.009  1.00  0.00           H  
ATOM   1138  H22   G    36      29.098  36.970  45.388  1.00  0.00           H  
ATOM   1139  N3    G    36      29.932  34.195  44.200  1.00  0.00           N  
ATOM   1140  C4    G    36      30.638  33.731  43.060  1.00  0.00           C  
ATOM   1141  C3'   G    36      29.259  29.968  41.894  1.00  0.00           C  
ATOM   1142  H3'   G    36      29.437  30.521  40.973  1.00  0.00           H  
ATOM   1143  C2'   G    36      29.104  30.872  43.075  1.00  0.00           C  
ATOM   1144  H2'   G    36      28.514  31.733  42.759  1.00  0.00           H  
ATOM   1145  O2'   G    36      28.674  30.354  44.320  1.00  0.00           O  
ATOM   1146 HO2'   G    36      27.754  30.607  44.419  1.00  0.00           H  
ATOM   1147  O3'   G    36      28.109  29.125  41.816  1.00  0.00           O  
ATOM   1148  P     G    37      26.878  29.551  40.899  1.00  0.00           P  
ATOM   1149  OP1   G    37      25.999  28.363  40.897  1.00  0.00           O  
ATOM   1150  OP2   G    37      27.238  30.086  39.577  1.00  0.00           O  
ATOM   1151  O5'   G    37      26.141  30.776  41.645  1.00  0.00           O  
ATOM   1152  C5'   G    37      25.438  30.607  42.811  1.00  0.00           C  
ATOM   1153  H5'   G    37      25.909  29.971  43.560  1.00  0.00           H  
ATOM   1154 H5''   G    37      24.485  30.127  42.589  1.00  0.00           H  
ATOM   1155  C4'   G    37      25.126  31.986  43.426  1.00  0.00           C  
ATOM   1156  H4'   G    37      24.569  31.784  44.341  1.00  0.00           H  
ATOM   1157  O4'   G    37      26.283  32.827  43.592  1.00  0.00           O  
ATOM   1158  C1'   G    37      25.934  34.201  43.489  1.00  0.00           C  
ATOM   1159  H1'   G    37      26.196  34.706  44.419  1.00  0.00           H  
ATOM   1160  N9    G    37      26.688  34.802  42.345  1.00  0.00           N  
ATOM   1161  C8    G    37      27.550  34.200  41.477  1.00  0.00           C  
ATOM   1162  H8    G    37      27.604  33.123  41.416  1.00  0.00           H  
ATOM   1163  N7    G    37      28.243  35.048  40.741  1.00  0.00           N  
ATOM   1164  C5    G    37      27.685  36.314  41.099  1.00  0.00           C  
ATOM   1165  C6    G    37      28.043  37.638  40.732  1.00  0.00           C  
ATOM   1166  O6    G    37      28.709  38.069  39.840  1.00  0.00           O  
ATOM   1167  N1    G    37      27.316  38.625  41.393  1.00  0.00           N  
ATOM   1168  H1    G    37      27.534  39.581  41.151  1.00  0.00           H  
ATOM   1169  C2    G    37      26.300  38.340  42.220  1.00  0.00           C  
ATOM   1170  N2    G    37      25.812  39.428  42.759  1.00  0.00           N  
ATOM   1171  H21   G    37      25.065  39.279  43.423  1.00  0.00           H  
ATOM   1172  H22   G    37      25.986  40.282  42.249  1.00  0.00           H  
ATOM   1173  N3    G    37      26.047  37.139  42.712  1.00  0.00           N  
ATOM   1174  C4    G    37      26.753  36.142  42.087  1.00  0.00           C  
ATOM   1175  C3'   G    37      24.247  32.843  42.531  1.00  0.00           C  
ATOM   1176  H3'   G    37      24.678  32.844  41.530  1.00  0.00           H  
ATOM   1177  C2'   G    37      24.464  34.160  43.259  1.00  0.00           C  
ATOM   1178  H2'   G    37      24.080  35.008  42.694  1.00  0.00           H  
ATOM   1179  O2'   G    37      23.923  34.276  44.528  1.00  0.00           O  
ATOM   1180 HO2'   G    37      22.996  34.033  44.484  1.00  0.00           H  
ATOM   1181  O3'   G    37      22.916  32.462  42.389  1.00  0.00           O  
ATOM   1182  P     C    38      22.161  32.831  41.012  1.00  0.00           P  
ATOM   1183  OP1   C    38      20.815  32.345  41.111  1.00  0.00           O  
ATOM   1184  OP2   C    38      22.883  32.328  39.887  1.00  0.00           O  
ATOM   1185  O5'   C    38      22.025  34.426  40.844  1.00  0.00           O  
ATOM   1186  C5'   C    38      21.222  35.069  41.839  1.00  0.00           C  
ATOM   1187  H5'   C    38      21.532  34.787  42.845  1.00  0.00           H  
ATOM   1188 H5''   C    38      20.188  34.728  41.884  1.00  0.00           H  
ATOM   1189  C4'   C    38      21.131  36.574  41.806  1.00  0.00           C  
ATOM   1190  H4'   C    38      20.501  36.912  42.628  1.00  0.00           H  
ATOM   1191  O4'   C    38      22.393  37.209  41.930  1.00  0.00           O  
ATOM   1192  C1'   C    38      22.487  38.373  41.149  1.00  0.00           C  
ATOM   1193  H1'   C    38      22.759  39.253  41.732  1.00  0.00           H  
ATOM   1194  N1    C    38      23.550  38.141  40.064  1.00  0.00           N  
ATOM   1195  C6    C    38      24.178  36.976  39.823  1.00  0.00           C  
ATOM   1196  H6    C    38      23.946  36.074  40.369  1.00  0.00           H  
ATOM   1197  C5    C    38      25.169  37.004  38.901  1.00  0.00           C  
ATOM   1198  H5    C    38      25.610  36.061  38.613  1.00  0.00           H  
ATOM   1199  C4    C    38      25.452  38.190  38.162  1.00  0.00           C  
ATOM   1200  N4    C    38      26.383  38.139  37.229  1.00  0.00           N  
ATOM   1201  H41   C    38      26.886  37.277  37.076  1.00  0.00           H  
ATOM   1202  H42   C    38      26.404  38.950  36.628  1.00  0.00           H  
ATOM   1203  N3    C    38      24.909  39.303  38.425  1.00  0.00           N  
ATOM   1204  C2    C    38      23.911  39.323  39.317  1.00  0.00           C  
ATOM   1205  O2    C    38      23.423  40.426  39.533  1.00  0.00           O  
ATOM   1206  C3'   C    38      20.568  36.983  40.535  1.00  0.00           C  
ATOM   1207  H3'   C    38      21.120  36.505  39.726  1.00  0.00           H  
ATOM   1208  C2'   C    38      21.077  38.433  40.511  1.00  0.00           C  
ATOM   1209  H2'   C    38      21.010  38.799  39.487  1.00  0.00           H  
ATOM   1210  O2'   C    38      20.263  39.363  41.223  1.00  0.00           O  
ATOM   1211 HO2'   C    38      19.973  40.161  40.775  1.00  0.00           H  
ATOM   1212  O3'   C    38      19.153  36.948  40.606  1.00  0.00           O  
ATOM   1213  P     A    39      18.344  36.296  39.382  1.00  0.00           P  
ATOM   1214  OP1   A    39      16.972  36.138  39.807  1.00  0.00           O  
ATOM   1215  OP2   A    39      19.178  35.212  38.771  1.00  0.00           O  
ATOM   1216  O5'   A    39      18.374  37.524  38.441  1.00  0.00           O  
ATOM   1217  C5'   A    39      17.636  38.689  38.776  1.00  0.00           C  
ATOM   1218  H5'   A    39      17.644  38.911  39.843  1.00  0.00           H  
ATOM   1219 H5''   A    39      16.595  38.568  38.479  1.00  0.00           H  
ATOM   1220  C4'   A    39      18.139  39.939  38.114  1.00  0.00           C  
ATOM   1221  H4'   A    39      17.366  40.667  38.361  1.00  0.00           H  
ATOM   1222  O4'   A    39      19.435  40.364  38.503  1.00  0.00           O  
ATOM   1223  C1'   A    39      20.013  41.096  37.379  1.00  0.00           C  
ATOM   1224  H1'   A    39      20.223  42.155  37.528  1.00  0.00           H  
ATOM   1225  N9    A    39      21.175  40.346  36.707  1.00  0.00           N  
ATOM   1226  C8    A    39      21.448  39.006  36.730  1.00  0.00           C  
ATOM   1227  H8    A    39      20.826  38.206  37.103  1.00  0.00           H  
ATOM   1228  N7    A    39      22.629  38.735  36.212  1.00  0.00           N  
ATOM   1229  C5    A    39      23.118  39.954  35.714  1.00  0.00           C  
ATOM   1230  C6    A    39      24.268  40.397  35.031  1.00  0.00           C  
ATOM   1231  N6    A    39      25.360  39.729  34.823  1.00  0.00           N  
ATOM   1232  H61   A    39      26.126  40.255  34.429  1.00  0.00           H  
ATOM   1233  H62   A    39      25.286  38.733  34.974  1.00  0.00           H  
ATOM   1234  N1    A    39      24.394  41.656  34.599  1.00  0.00           N  
ATOM   1235  C2    A    39      23.351  42.471  34.783  1.00  0.00           C  
ATOM   1236  H2    A    39      23.461  43.506  34.495  1.00  0.00           H  
ATOM   1237  N3    A    39      22.205  42.238  35.489  1.00  0.00           N  
ATOM   1238  C4    A    39      22.157  40.933  35.927  1.00  0.00           C  
ATOM   1239  C3'   A    39      18.088  39.862  36.596  1.00  0.00           C  
ATOM   1240  H3'   A    39      18.656  38.985  36.285  1.00  0.00           H  
ATOM   1241  C2'   A    39      18.923  41.083  36.253  1.00  0.00           C  
ATOM   1242  H2'   A    39      19.247  41.021  35.214  1.00  0.00           H  
ATOM   1243  O2'   A    39      18.258  42.288  36.489  1.00  0.00           O  
ATOM   1244 HO2'   A    39      18.719  43.019  36.070  1.00  0.00           H  
ATOM   1245  O3'   A    39      16.822  39.978  36.095  1.00  0.00           O  
ATOM   1246  P     C    40      16.453  39.158  34.786  1.00  0.00           P  
ATOM   1247  OP1   C    40      15.030  39.393  34.605  1.00  0.00           O  
ATOM   1248  OP2   C    40      17.027  37.800  34.745  1.00  0.00           O  
ATOM   1249  O5'   C    40      17.233  39.979  33.687  1.00  0.00           O  
ATOM   1250  C5'   C    40      16.895  41.276  33.364  1.00  0.00           C  
ATOM   1251  H5'   C    40      16.980  41.976  34.195  1.00  0.00           H  
ATOM   1252 H5''   C    40      15.883  41.241  32.959  1.00  0.00           H  
ATOM   1253  C4'   C    40      17.809  41.918  32.254  1.00  0.00           C  
ATOM   1254  H4'   C    40      17.517  42.962  32.139  1.00  0.00           H  
ATOM   1255  O4'   C    40      19.191  41.951  32.532  1.00  0.00           O  
ATOM   1256  C1'   C    40      19.987  41.841  31.364  1.00  0.00           C  
ATOM   1257  H1'   C    40      20.648  42.684  31.160  1.00  0.00           H  
ATOM   1258  N1    C    40      20.995  40.678  31.506  1.00  0.00           N  
ATOM   1259  C6    C    40      20.861  39.712  32.518  1.00  0.00           C  
ATOM   1260  H6    C    40      19.986  39.756  33.150  1.00  0.00           H  
ATOM   1261  C5    C    40      21.824  38.809  32.774  1.00  0.00           C  
ATOM   1262  H5    C    40      21.846  38.121  33.606  1.00  0.00           H  
ATOM   1263  C4    C    40      22.903  38.781  31.878  1.00  0.00           C  
ATOM   1264  N4    C    40      23.795  37.832  31.946  1.00  0.00           N  
ATOM   1265  H41   C    40      23.691  37.030  32.551  1.00  0.00           H  
ATOM   1266  H42   C    40      24.516  37.827  31.238  1.00  0.00           H  
ATOM   1267  N3    C    40      23.015  39.591  30.790  1.00  0.00           N  
ATOM   1268  C2    C    40      22.079  40.563  30.588  1.00  0.00           C  
ATOM   1269  O2    C    40      22.192  41.308  29.609  1.00  0.00           O  
ATOM   1270  C3'   C    40      17.719  41.121  30.939  1.00  0.00           C  
ATOM   1271  H3'   C    40      17.833  40.041  31.028  1.00  0.00           H  
ATOM   1272  C2'   C    40      19.019  41.555  30.247  1.00  0.00           C  
ATOM   1273  H2'   C    40      19.447  40.744  29.657  1.00  0.00           H  
ATOM   1274  O2'   C    40      18.869  42.663  29.529  1.00  0.00           O  
ATOM   1275 HO2'   C    40      18.143  42.359  28.980  1.00  0.00           H  
ATOM   1276  O3'   C    40      16.554  41.413  30.250  1.00  0.00           O  
ATOM   1277  P     A    41      15.819  40.337  29.424  1.00  0.00           P  
ATOM   1278  OP1   A    41      14.638  41.042  28.891  1.00  0.00           O  
ATOM   1279  OP2   A    41      15.562  39.078  30.155  1.00  0.00           O  
ATOM   1280  O5'   A    41      16.921  40.045  28.241  1.00  0.00           O  
ATOM   1281  C5'   A    41      17.080  41.017  27.178  1.00  0.00           C  
ATOM   1282  H5'   A    41      16.971  42.061  27.472  1.00  0.00           H  
ATOM   1283 H5''   A    41      16.253  40.853  26.488  1.00  0.00           H  
ATOM   1284  C4'   A    41      18.349  40.781  26.318  1.00  0.00           C  
ATOM   1285  H4'   A    41      18.367  41.551  25.546  1.00  0.00           H  
ATOM   1286  O4'   A    41      19.618  40.678  26.984  1.00  0.00           O  
ATOM   1287  C1'   A    41      20.483  39.875  26.247  1.00  0.00           C  
ATOM   1288  H1'   A    41      21.442  40.368  26.084  1.00  0.00           H  
ATOM   1289  N9    A    41      20.612  38.737  27.159  1.00  0.00           N  
ATOM   1290  C8    A    41      19.923  38.419  28.255  1.00  0.00           C  
ATOM   1291  H8    A    41      19.170  39.129  28.565  1.00  0.00           H  
ATOM   1292  N7    A    41      20.351  37.385  29.004  1.00  0.00           N  
ATOM   1293  C5    A    41      21.450  36.993  28.151  1.00  0.00           C  
ATOM   1294  C6    A    41      22.529  36.029  28.186  1.00  0.00           C  
ATOM   1295  N6    A    41      22.766  35.323  29.249  1.00  0.00           N  
ATOM   1296  H61   A    41      23.711  34.967  29.290  1.00  0.00           H  
ATOM   1297  H62   A    41      22.304  35.527  30.123  1.00  0.00           H  
ATOM   1298  N1    A    41      23.443  35.944  27.226  1.00  0.00           N  
ATOM   1299  C2    A    41      23.370  36.747  26.248  1.00  0.00           C  
ATOM   1300  H2    A    41      24.070  36.611  25.437  1.00  0.00           H  
ATOM   1301  N3    A    41      22.529  37.755  26.118  1.00  0.00           N  
ATOM   1302  C4    A    41      21.558  37.731  26.986  1.00  0.00           C  
ATOM   1303  C3'   A    41      18.296  39.470  25.578  1.00  0.00           C  
ATOM   1304  H3'   A    41      18.073  38.642  26.251  1.00  0.00           H  
ATOM   1305  C2'   A    41      19.692  39.377  24.978  1.00  0.00           C  
ATOM   1306  H2'   A    41      20.078  38.390  24.722  1.00  0.00           H  
ATOM   1307  O2'   A    41      19.997  40.225  23.895  1.00  0.00           O  
ATOM   1308 HO2'   A    41      20.862  39.882  23.661  1.00  0.00           H  
ATOM   1309  O3'   A    41      17.332  39.449  24.471  1.00  0.00           O  
ATOM   1310  P     G    42      16.621  38.130  23.986  1.00  0.00           P  
ATOM   1311  OP1   G    42      15.626  38.446  22.904  1.00  0.00           O  
ATOM   1312  OP2   G    42      16.272  37.313  25.187  1.00  0.00           O  
ATOM   1313  O5'   G    42      17.739  37.246  23.212  1.00  0.00           O  
ATOM   1314  C5'   G    42      18.350  37.800  22.072  1.00  0.00           C  
ATOM   1315  H5'   G    42      18.647  38.825  22.293  1.00  0.00           H  
ATOM   1316 H5''   G    42      17.654  37.886  21.238  1.00  0.00           H  
ATOM   1317  C4'   G    42      19.553  36.961  21.618  1.00  0.00           C  
ATOM   1318  H4'   G    42      19.964  37.333  20.680  1.00  0.00           H  
ATOM   1319  O4'   G    42      20.651  36.954  22.553  1.00  0.00           O  
ATOM   1320  C1'   G    42      21.291  35.679  22.577  1.00  0.00           C  
ATOM   1321  H1'   G    42      22.354  35.829  22.384  1.00  0.00           H  
ATOM   1322  N9    G    42      21.057  35.037  23.889  1.00  0.00           N  
ATOM   1323  C8    G    42      20.173  35.451  24.914  1.00  0.00           C  
ATOM   1324  H8    G    42      19.466  36.263  24.826  1.00  0.00           H  
ATOM   1325  N7    G    42      20.219  34.724  25.949  1.00  0.00           N  
ATOM   1326  C5    G    42      21.091  33.706  25.559  1.00  0.00           C  
ATOM   1327  C6    G    42      21.383  32.510  26.263  1.00  0.00           C  
ATOM   1328  O6    G    42      20.901  32.045  27.283  1.00  0.00           O  
ATOM   1329  N1    G    42      22.345  31.730  25.635  1.00  0.00           N  
ATOM   1330  H1    G    42      22.635  30.869  26.077  1.00  0.00           H  
ATOM   1331  C2    G    42      22.951  32.113  24.449  1.00  0.00           C  
ATOM   1332  N2    G    42      23.744  31.244  23.885  1.00  0.00           N  
ATOM   1333  H21   G    42      24.050  30.352  24.247  1.00  0.00           H  
ATOM   1334  H22   G    42      24.079  31.429  22.950  1.00  0.00           H  
ATOM   1335  N3    G    42      22.535  33.170  23.704  1.00  0.00           N  
ATOM   1336  C4    G    42      21.604  33.893  24.344  1.00  0.00           C  
ATOM   1337  C3'   G    42      19.277  35.499  21.453  1.00  0.00           C  
ATOM   1338  H3'   G    42      18.924  35.115  22.410  1.00  0.00           H  
ATOM   1339  C2'   G    42      20.674  34.953  21.366  1.00  0.00           C  
ATOM   1340  H2'   G    42      20.712  33.888  21.593  1.00  0.00           H  
ATOM   1341  O2'   G    42      21.429  35.378  20.243  1.00  0.00           O  
ATOM   1342 HO2'   G    42      22.234  34.871  20.374  1.00  0.00           H  
ATOM   1343  O3'   G    42      18.474  35.075  20.364  1.00  0.00           O  
ATOM   1344  P     G    43      17.916  33.611  20.208  1.00  0.00           P  
ATOM   1345  OP1   G    43      17.243  33.596  18.900  1.00  0.00           O  
ATOM   1346  OP2   G    43      17.205  33.270  21.468  1.00  0.00           O  
ATOM   1347  O5'   G    43      19.185  32.726  20.185  1.00  0.00           O  
ATOM   1348  C5'   G    43      19.923  32.535  18.889  1.00  0.00           C  
ATOM   1349  H5'   G    43      20.464  33.427  18.572  1.00  0.00           H  
ATOM   1350 H5''   G    43      19.158  32.274  18.158  1.00  0.00           H  
ATOM   1351  C4'   G    43      20.983  31.386  18.996  1.00  0.00           C  
ATOM   1352  H4'   G    43      21.598  31.307  18.099  1.00  0.00           H  
ATOM   1353  O4'   G    43      21.809  31.395  20.121  1.00  0.00           O  
ATOM   1354  C1'   G    43      21.960  30.029  20.710  1.00  0.00           C  
ATOM   1355  H1'   G    43      23.016  29.760  20.737  1.00  0.00           H  
ATOM   1356  N9    G    43      21.324  29.868  22.063  1.00  0.00           N  
ATOM   1357  C8    G    43      20.350  30.688  22.594  1.00  0.00           C  
ATOM   1358  H8    G    43      19.773  31.435  22.070  1.00  0.00           H  
ATOM   1359  N7    G    43      19.965  30.291  23.767  1.00  0.00           N  
ATOM   1360  C5    G    43      20.895  29.309  24.145  1.00  0.00           C  
ATOM   1361  C6    G    43      21.181  28.652  25.389  1.00  0.00           C  
ATOM   1362  O6    G    43      20.729  28.906  26.512  1.00  0.00           O  
ATOM   1363  N1    G    43      22.134  27.655  25.235  1.00  0.00           N  
ATOM   1364  H1    G    43      22.031  27.050  26.037  1.00  0.00           H  
ATOM   1365  C2    G    43      22.727  27.320  24.092  1.00  0.00           C  
ATOM   1366  N2    G    43      23.488  26.216  24.134  1.00  0.00           N  
ATOM   1367  H21   G    43      23.931  26.010  23.250  1.00  0.00           H  
ATOM   1368  H22   G    43      23.900  25.938  25.013  1.00  0.00           H  
ATOM   1369  N3    G    43      22.488  27.916  22.900  1.00  0.00           N  
ATOM   1370  C4    G    43      21.574  28.933  23.000  1.00  0.00           C  
ATOM   1371  C3'   G    43      20.280  30.042  19.014  1.00  0.00           C  
ATOM   1372  H3'   G    43      19.304  30.150  19.486  1.00  0.00           H  
ATOM   1373  C2'   G    43      21.249  29.108  19.695  1.00  0.00           C  
ATOM   1374  H2'   G    43      20.739  28.292  20.207  1.00  0.00           H  
ATOM   1375  O2'   G    43      22.262  28.615  18.808  1.00  0.00           O  
ATOM   1376 HO2'   G    43      21.978  28.831  17.917  1.00  0.00           H  
ATOM   1377  O3'   G    43      20.088  29.387  17.747  1.00  0.00           O  
ATOM   1378  P     C    44      18.726  28.657  17.410  1.00  0.00           P  
ATOM   1379  OP1   C    44      18.711  28.342  15.945  1.00  0.00           O  
ATOM   1380  OP2   C    44      17.637  29.474  17.925  1.00  0.00           O  
ATOM   1381  O5'   C    44      18.739  27.262  18.247  1.00  0.00           O  
ATOM   1382  C5'   C    44      19.637  26.206  17.833  1.00  0.00           C  
ATOM   1383  H5'   C    44      20.520  26.573  17.310  1.00  0.00           H  
ATOM   1384 H5''   C    44      19.047  25.658  17.098  1.00  0.00           H  
ATOM   1385  C4'   C    44      20.146  25.230  18.878  1.00  0.00           C  
ATOM   1386  H4'   C    44      20.632  24.357  18.440  1.00  0.00           H  
ATOM   1387  O4'   C    44      20.793  25.879  19.967  1.00  0.00           O  
ATOM   1388  C1'   C    44      20.450  25.202  21.165  1.00  0.00           C  
ATOM   1389  H1'   C    44      21.394  24.947  21.647  1.00  0.00           H  
ATOM   1390  N1    C    44      19.687  26.118  22.058  1.00  0.00           N  
ATOM   1391  C6    C    44      18.714  27.045  21.564  1.00  0.00           C  
ATOM   1392  H6    C    44      18.537  27.133  20.502  1.00  0.00           H  
ATOM   1393  C5    C    44      17.990  27.827  22.404  1.00  0.00           C  
ATOM   1394  H5    C    44      17.267  28.514  21.990  1.00  0.00           H  
ATOM   1395  C4    C    44      18.166  27.541  23.764  1.00  0.00           C  
ATOM   1396  N4    C    44      17.665  28.339  24.657  1.00  0.00           N  
ATOM   1397  H41   C    44      17.945  28.176  25.613  1.00  0.00           H  
ATOM   1398  H42   C    44      17.097  29.140  24.418  1.00  0.00           H  
ATOM   1399  N3    C    44      18.927  26.605  24.272  1.00  0.00           N  
ATOM   1400  C2    C    44      19.621  25.822  23.438  1.00  0.00           C  
ATOM   1401  O2    C    44      20.266  24.859  23.877  1.00  0.00           O  
ATOM   1402  C3'   C    44      18.920  24.478  19.451  1.00  0.00           C  
ATOM   1403  H3'   C    44      18.113  25.191  19.616  1.00  0.00           H  
ATOM   1404  C2'   C    44      19.673  23.996  20.766  1.00  0.00           C  
ATOM   1405  H2'   C    44      19.012  23.587  21.531  1.00  0.00           H  
ATOM   1406  O2'   C    44      20.552  22.929  20.410  1.00  0.00           O  
ATOM   1407 HO2'   C    44      20.183  22.492  19.639  1.00  0.00           H  
ATOM   1408  O3'   C    44      18.509  23.319  18.720  1.00  0.00           O  
ATOM   1409  P     A    45      17.009  22.804  18.674  1.00  0.00           P  
ATOM   1410  OP1   A    45      16.840  21.704  17.726  1.00  0.00           O  
ATOM   1411  OP2   A    45      16.176  24.032  18.535  1.00  0.00           O  
ATOM   1412  O5'   A    45      16.746  22.271  20.074  1.00  0.00           O  
ATOM   1413  C5'   A    45      17.390  21.081  20.543  1.00  0.00           C  
ATOM   1414  H5'   A    45      18.475  21.174  20.494  1.00  0.00           H  
ATOM   1415 H5''   A    45      17.125  20.281  19.852  1.00  0.00           H  
ATOM   1416  C4'   A    45      16.959  20.616  21.908  1.00  0.00           C  
ATOM   1417  H4'   A    45      17.430  19.652  22.103  1.00  0.00           H  
ATOM   1418  O4'   A    45      17.292  21.595  22.862  1.00  0.00           O  
ATOM   1419  C1'   A    45      16.537  21.359  24.092  1.00  0.00           C  
ATOM   1420  H1'   A    45      17.156  20.811  24.801  1.00  0.00           H  
ATOM   1421  N9    A    45      15.817  22.561  24.741  1.00  0.00           N  
ATOM   1422  C8    A    45      16.247  23.898  24.618  1.00  0.00           C  
ATOM   1423  H8    A    45      17.070  24.219  23.997  1.00  0.00           H  
ATOM   1424  N7    A    45      15.521  24.738  25.344  1.00  0.00           N  
ATOM   1425  C5    A    45      14.638  23.868  26.101  1.00  0.00           C  
ATOM   1426  C6    A    45      13.596  24.062  27.001  1.00  0.00           C  
ATOM   1427  N6    A    45      13.111  25.282  27.353  1.00  0.00           N  
ATOM   1428  H61   A    45      13.289  25.987  26.652  1.00  0.00           H  
ATOM   1429  H62   A    45      12.290  25.384  27.933  1.00  0.00           H  
ATOM   1430  N1    A    45      12.931  22.994  27.495  1.00  0.00           N  
ATOM   1431  C2    A    45      13.366  21.791  27.132  1.00  0.00           C  
ATOM   1432  H2    A    45      12.696  21.011  27.463  1.00  0.00           H  
ATOM   1433  N3    A    45      14.406  21.458  26.367  1.00  0.00           N  
ATOM   1434  C4    A    45      14.883  22.588  25.755  1.00  0.00           C  
ATOM   1435  C3'   A    45      15.433  20.469  22.127  1.00  0.00           C  
ATOM   1436  H3'   A    45      14.989  21.400  21.772  1.00  0.00           H  
ATOM   1437  C2'   A    45      15.402  20.378  23.665  1.00  0.00           C  
ATOM   1438  H2'   A    45      14.411  20.735  23.945  1.00  0.00           H  
ATOM   1439  O2'   A    45      15.803  19.061  23.992  1.00  0.00           O  
ATOM   1440 HO2'   A    45      15.615  18.667  23.137  1.00  0.00           H  
ATOM   1441  O3'   A    45      14.914  19.245  21.633  1.00  0.00           O  
ATOM   1442  P     C    46      13.431  19.236  21.051  1.00  0.00           P  
ATOM   1443  OP1   C    46      13.075  17.809  20.982  1.00  0.00           O  
ATOM   1444  OP2   C    46      13.498  19.985  19.814  1.00  0.00           O  
ATOM   1445  O5'   C    46      12.470  19.998  21.956  1.00  0.00           O  
ATOM   1446  C5'   C    46      11.820  19.395  23.045  1.00  0.00           C  
ATOM   1447  H5'   C    46      12.562  19.069  23.774  1.00  0.00           H  
ATOM   1448 H5''   C    46      11.297  18.538  22.622  1.00  0.00           H  
ATOM   1449  C4'   C    46      10.895  20.305  23.773  1.00  0.00           C  
ATOM   1450  H4'   C    46      10.501  19.783  24.645  1.00  0.00           H  
ATOM   1451  O4'   C    46      11.576  21.433  24.290  1.00  0.00           O  
ATOM   1452  C1'   C    46      10.979  22.644  23.774  1.00  0.00           C  
ATOM   1453  H1'   C    46      10.123  22.942  24.379  1.00  0.00           H  
ATOM   1454  N1    C    46      11.968  23.729  23.565  1.00  0.00           N  
ATOM   1455  C6    C    46      13.107  23.557  22.797  1.00  0.00           C  
ATOM   1456  H6    C    46      13.325  22.591  22.365  1.00  0.00           H  
ATOM   1457  C5    C    46      13.962  24.545  22.560  1.00  0.00           C  
ATOM   1458  H5    C    46      14.750  24.483  21.824  1.00  0.00           H  
ATOM   1459  C4    C    46      13.573  25.837  23.103  1.00  0.00           C  
ATOM   1460  N4    C    46      14.329  26.887  22.697  1.00  0.00           N  
ATOM   1461  H41   C    46      14.027  27.850  22.733  1.00  0.00           H  
ATOM   1462  H42   C    46      15.152  26.696  22.144  1.00  0.00           H  
ATOM   1463  N3    C    46      12.481  26.013  23.778  1.00  0.00           N  
ATOM   1464  C2    C    46      11.643  25.043  24.016  1.00  0.00           C  
ATOM   1465  O2    C    46      10.669  25.247  24.679  1.00  0.00           O  
ATOM   1466  C3'   C    46       9.763  20.833  22.936  1.00  0.00           C  
ATOM   1467  H3'   C    46       9.670  20.290  21.996  1.00  0.00           H  
ATOM   1468  C2'   C    46      10.313  22.174  22.514  1.00  0.00           C  
ATOM   1469  H2'   C    46      11.050  22.209  21.711  1.00  0.00           H  
ATOM   1470  O2'   C    46       9.231  22.995  22.191  1.00  0.00           O  
ATOM   1471 HO2'   C    46       8.384  22.661  22.493  1.00  0.00           H  
ATOM   1472  O3'   C    46       8.542  20.980  23.504  1.00  0.00           O  
ATOM   1473  P     U    47       7.635  19.707  23.851  1.00  0.00           P  
ATOM   1474  OP1   U    47       7.819  18.620  22.880  1.00  0.00           O  
ATOM   1475  OP2   U    47       6.305  20.266  24.151  1.00  0.00           O  
ATOM   1476  O5'   U    47       8.216  19.235  25.287  1.00  0.00           O  
ATOM   1477  C5'   U    47       7.978  19.936  26.512  1.00  0.00           C  
ATOM   1478  H5'   U    47       8.244  19.305  27.359  1.00  0.00           H  
ATOM   1479 H5''   U    47       6.923  20.205  26.563  1.00  0.00           H  
ATOM   1480  C4'   U    47       8.690  21.354  26.625  1.00  0.00           C  
ATOM   1481  H4'   U    47       9.738  21.504  26.368  1.00  0.00           H  
ATOM   1482  O4'   U    47       8.031  22.405  25.966  1.00  0.00           O  
ATOM   1483  C1'   U    47       8.166  23.706  26.618  1.00  0.00           C  
ATOM   1484  H1'   U    47       9.017  24.246  26.200  1.00  0.00           H  
ATOM   1485  N1    U    47       6.982  24.598  26.545  1.00  0.00           N  
ATOM   1486  C6    U    47       5.705  24.095  26.454  1.00  0.00           C  
ATOM   1487  H6    U    47       5.506  23.040  26.333  1.00  0.00           H  
ATOM   1488  C5    U    47       4.559  24.825  26.472  1.00  0.00           C  
ATOM   1489  H5    U    47       3.567  24.397  26.468  1.00  0.00           H  
ATOM   1490  C4    U    47       4.739  26.280  26.523  1.00  0.00           C  
ATOM   1491  O4    U    47       3.845  27.045  26.493  1.00  0.00           O  
ATOM   1492  N3    U    47       6.041  26.767  26.524  1.00  0.00           N  
ATOM   1493  H3    U    47       6.140  27.772  26.523  1.00  0.00           H  
ATOM   1494  C2    U    47       7.204  25.967  26.604  1.00  0.00           C  
ATOM   1495  O2    U    47       8.252  26.527  26.685  1.00  0.00           O  
ATOM   1496  C3'   U    47       8.470  21.749  28.076  1.00  0.00           C  
ATOM   1497  H3'   U    47       7.503  21.341  28.370  1.00  0.00           H  
ATOM   1498  C2'   U    47       8.407  23.298  28.105  1.00  0.00           C  
ATOM   1499  H2'   U    47       7.554  23.632  28.695  1.00  0.00           H  
ATOM   1500  O2'   U    47       9.657  23.705  28.608  1.00  0.00           O  
ATOM   1501 HO2'   U    47      10.073  22.886  28.885  1.00  0.00           H  
ATOM   1502  O3'   U    47       9.623  21.237  28.752  1.00  0.00           O  
ATOM   1503  P     A    48       9.525  20.905  30.267  1.00  0.00           P  
ATOM   1504  OP1   A    48      10.517  19.802  30.500  1.00  0.00           O  
ATOM   1505  OP2   A    48       8.056  20.843  30.542  1.00  0.00           O  
ATOM   1506  O5'   A    48      10.091  22.227  31.048  1.00  0.00           O  
ATOM   1507  C5'   A    48      11.505  22.556  31.014  1.00  0.00           C  
ATOM   1508  H5'   A    48      11.719  22.965  30.026  1.00  0.00           H  
ATOM   1509 H5''   A    48      12.138  21.677  31.130  1.00  0.00           H  
ATOM   1510  C4'   A    48      11.806  23.696  32.011  1.00  0.00           C  
ATOM   1511  H4'   A    48      12.881  23.844  32.116  1.00  0.00           H  
ATOM   1512  O4'   A    48      11.325  24.894  31.406  1.00  0.00           O  
ATOM   1513  C1'   A    48      10.426  25.555  32.360  1.00  0.00           C  
ATOM   1514  H1'   A    48      10.756  26.593  32.325  1.00  0.00           H  
ATOM   1515  N9    A    48       9.033  25.546  31.837  1.00  0.00           N  
ATOM   1516  C8    A    48       8.021  24.630  31.992  1.00  0.00           C  
ATOM   1517  H8    A    48       7.945  23.665  32.471  1.00  0.00           H  
ATOM   1518  N7    A    48       6.858  24.988  31.495  1.00  0.00           N  
ATOM   1519  C5    A    48       7.148  26.271  30.915  1.00  0.00           C  
ATOM   1520  C6    A    48       6.438  27.242  30.227  1.00  0.00           C  
ATOM   1521  N6    A    48       5.213  27.220  29.804  1.00  0.00           N  
ATOM   1522  H61   A    48       4.856  28.064  29.379  1.00  0.00           H  
ATOM   1523  H62   A    48       4.638  26.395  29.891  1.00  0.00           H  
ATOM   1524  N1    A    48       6.851  28.483  30.024  1.00  0.00           N  
ATOM   1525  C2    A    48       8.183  28.698  30.438  1.00  0.00           C  
ATOM   1526  H2    A    48       8.701  29.638  30.311  1.00  0.00           H  
ATOM   1527  N3    A    48       9.005  27.849  31.094  1.00  0.00           N  
ATOM   1528  C4    A    48       8.434  26.606  31.231  1.00  0.00           C  
ATOM   1529  C3'   A    48      11.152  23.518  33.334  1.00  0.00           C  
ATOM   1530  H3'   A    48      10.289  22.856  33.255  1.00  0.00           H  
ATOM   1531  C2'   A    48      10.567  24.891  33.685  1.00  0.00           C  
ATOM   1532  H2'   A    48       9.640  24.971  34.254  1.00  0.00           H  
ATOM   1533  O2'   A    48      11.556  25.605  34.506  1.00  0.00           O  
ATOM   1534 HO2'   A    48      12.157  24.909  34.779  1.00  0.00           H  
ATOM   1535  O3'   A    48      12.037  23.048  34.394  1.00  0.00           O  
ATOM   1536  P     G    49      12.427  21.496  34.486  1.00  0.00           P  
ATOM   1537  OP1   G    49      11.118  20.794  34.484  1.00  0.00           O  
ATOM   1538  OP2   G    49      13.276  21.313  35.710  1.00  0.00           O  
ATOM   1539  O5'   G    49      13.278  21.182  33.243  1.00  0.00           O  
ATOM   1540  C5'   G    49      14.630  21.596  33.234  1.00  0.00           C  
ATOM   1541  H5'   G    49      15.127  21.111  34.074  1.00  0.00           H  
ATOM   1542 H5''   G    49      14.605  22.643  33.538  1.00  0.00           H  
ATOM   1543  C4'   G    49      15.394  21.329  31.910  1.00  0.00           C  
ATOM   1544  H4'   G    49      15.284  20.278  31.644  1.00  0.00           H  
ATOM   1545  O4'   G    49      14.781  22.143  30.932  1.00  0.00           O  
ATOM   1546  C1'   G    49      15.774  22.386  29.933  1.00  0.00           C  
ATOM   1547  H1'   G    49      15.522  21.815  29.039  1.00  0.00           H  
ATOM   1548  N9    G    49      15.991  23.837  29.609  1.00  0.00           N  
ATOM   1549  C8    G    49      15.326  24.942  30.133  1.00  0.00           C  
ATOM   1550  H8    G    49      14.576  24.946  30.910  1.00  0.00           H  
ATOM   1551  N7    G    49      15.647  26.036  29.491  1.00  0.00           N  
ATOM   1552  C5    G    49      16.669  25.654  28.612  1.00  0.00           C  
ATOM   1553  C6    G    49      17.405  26.419  27.631  1.00  0.00           C  
ATOM   1554  O6    G    49      17.453  27.615  27.437  1.00  0.00           O  
ATOM   1555  N1    G    49      18.291  25.607  26.997  1.00  0.00           N  
ATOM   1556  H1    G    49      18.675  26.083  26.193  1.00  0.00           H  
ATOM   1557  C2    G    49      18.377  24.214  27.064  1.00  0.00           C  
ATOM   1558  N2    G    49      19.148  23.598  26.185  1.00  0.00           N  
ATOM   1559  H21   G    49      19.035  22.595  26.172  1.00  0.00           H  
ATOM   1560  H22   G    49      19.667  24.068  25.457  1.00  0.00           H  
ATOM   1561  N3    G    49      17.649  23.465  27.851  1.00  0.00           N  
ATOM   1562  C4    G    49      16.781  24.260  28.596  1.00  0.00           C  
ATOM   1563  C3'   G    49      16.885  21.574  31.980  1.00  0.00           C  
ATOM   1564  H3'   G    49      17.142  22.407  32.634  1.00  0.00           H  
ATOM   1565  C2'   G    49      17.149  21.855  30.512  1.00  0.00           C  
ATOM   1566  H2'   G    49      17.965  22.542  30.287  1.00  0.00           H  
ATOM   1567  O2'   G    49      17.409  20.636  29.846  1.00  0.00           O  
ATOM   1568 HO2'   G    49      17.764  20.044  30.512  1.00  0.00           H  
ATOM   1569  O3'   G    49      17.607  20.486  32.430  1.00  0.00           O  
ATOM   1570  P     U    50      19.152  20.681  33.044  1.00  0.00           P  
ATOM   1571  OP1   U    50      19.654  19.323  33.313  1.00  0.00           O  
ATOM   1572  OP2   U    50      19.067  21.656  34.148  1.00  0.00           O  
ATOM   1573  O5'   U    50      20.030  21.422  31.998  1.00  0.00           O  
ATOM   1574  C5'   U    50      20.656  20.743  30.940  1.00  0.00           C  
ATOM   1575  H5'   U    50      19.938  20.197  30.329  1.00  0.00           H  
ATOM   1576 H5''   U    50      21.287  19.951  31.345  1.00  0.00           H  
ATOM   1577  C4'   U    50      21.543  21.555  30.007  1.00  0.00           C  
ATOM   1578  H4'   U    50      21.849  20.861  29.223  1.00  0.00           H  
ATOM   1579  O4'   U    50      20.667  22.487  29.311  1.00  0.00           O  
ATOM   1580  C1'   U    50      21.478  23.567  28.837  1.00  0.00           C  
ATOM   1581  H1'   U    50      21.633  23.563  27.758  1.00  0.00           H  
ATOM   1582  N1    U    50      20.849  24.827  29.250  1.00  0.00           N  
ATOM   1583  C6    U    50      20.089  24.884  30.321  1.00  0.00           C  
ATOM   1584  H6    U    50      20.026  24.058  31.014  1.00  0.00           H  
ATOM   1585  C5    U    50      19.458  26.053  30.709  1.00  0.00           C  
ATOM   1586  H5    U    50      18.855  25.979  31.602  1.00  0.00           H  
ATOM   1587  C4    U    50      19.645  27.300  30.009  1.00  0.00           C  
ATOM   1588  O4    U    50      19.180  28.417  30.352  1.00  0.00           O  
ATOM   1589  N3    U    50      20.339  27.153  28.794  1.00  0.00           N  
ATOM   1590  H3    U    50      20.407  27.947  28.173  1.00  0.00           H  
ATOM   1591  C2    U    50      20.971  25.938  28.413  1.00  0.00           C  
ATOM   1592  O2    U    50      21.661  25.880  27.374  1.00  0.00           O  
ATOM   1593  C3'   U    50      22.685  22.420  30.659  1.00  0.00           C  
ATOM   1594  H3'   U    50      22.234  22.795  31.578  1.00  0.00           H  
ATOM   1595  C2'   U    50      22.870  23.466  29.526  1.00  0.00           C  
ATOM   1596  H2'   U    50      23.212  24.379  30.014  1.00  0.00           H  
ATOM   1597  O2'   U    50      23.915  23.177  28.573  1.00  0.00           O  
ATOM   1598 HO2'   U    50      24.104  22.239  28.643  1.00  0.00           H  
ATOM   1599  O3'   U    50      23.855  21.716  30.881  1.00  0.00           O  
ATOM   1600  P     A    51      24.697  22.121  32.222  1.00  0.00           P  
ATOM   1601  OP1   A    51      25.931  21.367  32.286  1.00  0.00           O  
ATOM   1602  OP2   A    51      23.755  22.050  33.294  1.00  0.00           O  
ATOM   1603  O5'   A    51      24.994  23.703  32.266  1.00  0.00           O  
ATOM   1604  C5'   A    51      25.850  24.323  31.294  1.00  0.00           C  
ATOM   1605  H5'   A    51      25.497  24.047  30.300  1.00  0.00           H  
ATOM   1606 H5''   A    51      26.871  23.941  31.307  1.00  0.00           H  
ATOM   1607  C4'   A    51      25.753  25.815  31.471  1.00  0.00           C  
ATOM   1608  H4'   A    51      26.355  26.187  30.642  1.00  0.00           H  
ATOM   1609  O4'   A    51      24.479  26.354  31.513  1.00  0.00           O  
ATOM   1610  C1'   A    51      24.239  27.040  32.751  1.00  0.00           C  
ATOM   1611  H1'   A    51      24.496  28.086  32.584  1.00  0.00           H  
ATOM   1612  N9    A    51      22.865  26.780  33.262  1.00  0.00           N  
ATOM   1613  C8    A    51      22.215  25.632  33.200  1.00  0.00           C  
ATOM   1614  H8    A    51      22.741  24.739  32.899  1.00  0.00           H  
ATOM   1615  N7    A    51      20.970  25.727  33.561  1.00  0.00           N  
ATOM   1616  C5    A    51      20.767  27.057  33.839  1.00  0.00           C  
ATOM   1617  C6    A    51      19.708  27.836  34.342  1.00  0.00           C  
ATOM   1618  N6    A    51      18.506  27.445  34.546  1.00  0.00           N  
ATOM   1619  H61   A    51      17.888  28.109  34.990  1.00  0.00           H  
ATOM   1620  H62   A    51      18.085  26.620  34.143  1.00  0.00           H  
ATOM   1621  N1    A    51      19.930  29.126  34.716  1.00  0.00           N  
ATOM   1622  C2    A    51      21.169  29.578  34.586  1.00  0.00           C  
ATOM   1623  H2    A    51      21.316  30.583  34.952  1.00  0.00           H  
ATOM   1624  N3    A    51      22.277  28.933  34.124  1.00  0.00           N  
ATOM   1625  C4    A    51      22.011  27.675  33.765  1.00  0.00           C  
ATOM   1626  C3'   A    51      26.455  26.168  32.809  1.00  0.00           C  
ATOM   1627  H3'   A    51      27.054  25.333  33.171  1.00  0.00           H  
ATOM   1628  C2'   A    51      25.255  26.445  33.748  1.00  0.00           C  
ATOM   1629  H2'   A    51      24.908  25.461  34.064  1.00  0.00           H  
ATOM   1630  O2'   A    51      25.556  27.418  34.759  1.00  0.00           O  
ATOM   1631 HO2'   A    51      25.999  28.146  34.317  1.00  0.00           H  
ATOM   1632  O3'   A    51      27.203  27.294  32.581  1.00  0.00           O  
ATOM   1633  P     C    52      28.701  27.148  32.042  1.00  0.00           P  
ATOM   1634  OP1   C    52      29.225  25.851  32.488  1.00  0.00           O  
ATOM   1635  OP2   C    52      29.455  28.387  32.304  1.00  0.00           O  
ATOM   1636  O5'   C    52      28.439  27.044  30.446  1.00  0.00           O  
ATOM   1637  C5'   C    52      28.740  25.966  29.634  1.00  0.00           C  
ATOM   1638  H5'   C    52      28.330  25.033  30.018  1.00  0.00           H  
ATOM   1639 H5''   C    52      29.829  25.923  29.636  1.00  0.00           H  
ATOM   1640  C4'   C    52      28.295  26.312  28.176  1.00  0.00           C  
ATOM   1641  H4'   C    52      28.651  25.571  27.460  1.00  0.00           H  
ATOM   1642  O4'   C    52      26.879  26.311  28.145  1.00  0.00           O  
ATOM   1643  C1'   C    52      26.418  27.200  27.119  1.00  0.00           C  
ATOM   1644  H1'   C    52      25.821  26.736  26.334  1.00  0.00           H  
ATOM   1645  N1    C    52      25.471  28.244  27.678  1.00  0.00           N  
ATOM   1646  C6    C    52      25.294  28.409  29.070  1.00  0.00           C  
ATOM   1647  H6    C    52      25.953  27.879  29.742  1.00  0.00           H  
ATOM   1648  C5    C    52      24.328  29.268  29.533  1.00  0.00           C  
ATOM   1649  H5    C    52      24.184  29.297  30.603  1.00  0.00           H  
ATOM   1650  C4    C    52      23.561  29.960  28.516  1.00  0.00           C  
ATOM   1651  N4    C    52      22.734  30.815  28.863  1.00  0.00           N  
ATOM   1652  H41   C    52      22.584  30.933  29.855  1.00  0.00           H  
ATOM   1653  H42   C    52      22.025  31.095  28.201  1.00  0.00           H  
ATOM   1654  N3    C    52      23.792  29.879  27.243  1.00  0.00           N  
ATOM   1655  C2    C    52      24.690  29.012  26.804  1.00  0.00           C  
ATOM   1656  O2    C    52      24.792  28.854  25.592  1.00  0.00           O  
ATOM   1657  C3'   C    52      28.781  27.643  27.605  1.00  0.00           C  
ATOM   1658  H3'   C    52      28.684  28.315  28.457  1.00  0.00           H  
ATOM   1659  C2'   C    52      27.662  27.815  26.513  1.00  0.00           C  
ATOM   1660  H2'   C    52      27.576  28.884  26.318  1.00  0.00           H  
ATOM   1661  O2'   C    52      27.920  27.128  25.319  1.00  0.00           O  
ATOM   1662 HO2'   C    52      27.447  27.446  24.546  1.00  0.00           H  
ATOM   1663  O3'   C    52      30.079  27.642  27.028  1.00  0.00           O  
ATOM   1664  P     U    53      30.883  29.063  26.941  1.00  0.00           P  
ATOM   1665  OP1   U    53      32.213  28.889  26.268  1.00  0.00           O  
ATOM   1666  OP2   U    53      30.832  29.688  28.298  1.00  0.00           O  
ATOM   1667  O5'   U    53      29.985  29.984  26.026  1.00  0.00           O  
ATOM   1668  C5'   U    53      29.913  29.858  24.606  1.00  0.00           C  
ATOM   1669  H5'   U    53      29.353  28.952  24.375  1.00  0.00           H  
ATOM   1670 H5''   U    53      30.909  29.840  24.165  1.00  0.00           H  
ATOM   1671  C4'   U    53      29.005  30.985  24.031  1.00  0.00           C  
ATOM   1672  H4'   U    53      28.968  31.069  22.945  1.00  0.00           H  
ATOM   1673  O4'   U    53      27.728  30.848  24.588  1.00  0.00           O  
ATOM   1674  C1'   U    53      27.211  32.140  24.789  1.00  0.00           C  
ATOM   1675  H1'   U    53      26.462  32.191  23.999  1.00  0.00           H  
ATOM   1676  N1    U    53      26.578  32.291  26.126  1.00  0.00           N  
ATOM   1677  C6    U    53      26.885  31.514  27.251  1.00  0.00           C  
ATOM   1678  H6    U    53      27.728  30.839  27.273  1.00  0.00           H  
ATOM   1679  C5    U    53      26.320  31.754  28.424  1.00  0.00           C  
ATOM   1680  H5    U    53      26.600  31.197  29.306  1.00  0.00           H  
ATOM   1681  C4    U    53      25.281  32.811  28.626  1.00  0.00           C  
ATOM   1682  O4    U    53      24.752  33.050  29.758  1.00  0.00           O  
ATOM   1683  N3    U    53      24.923  33.431  27.464  1.00  0.00           N  
ATOM   1684  H3    U    53      24.257  34.187  27.528  1.00  0.00           H  
ATOM   1685  C2    U    53      25.591  33.241  26.214  1.00  0.00           C  
ATOM   1686  O2    U    53      25.285  33.902  25.269  1.00  0.00           O  
ATOM   1687  C3'   U    53      29.537  32.366  24.514  1.00  0.00           C  
ATOM   1688  H3'   U    53      29.791  32.200  25.562  1.00  0.00           H  
ATOM   1689  C2'   U    53      28.272  33.201  24.377  1.00  0.00           C  
ATOM   1690  H2'   U    53      28.154  33.993  25.116  1.00  0.00           H  
ATOM   1691  O2'   U    53      28.045  33.651  23.033  1.00  0.00           O  
ATOM   1692 HO2'   U    53      28.881  33.693  22.564  1.00  0.00           H  
ATOM   1693  O3'   U    53      30.585  32.787  23.628  1.00  0.00           O  
ATOM   1694  P     G    54      31.655  33.880  24.105  1.00  0.00           P  
ATOM   1695  OP1   G    54      32.572  33.962  22.936  1.00  0.00           O  
ATOM   1696  OP2   G    54      32.125  33.550  25.470  1.00  0.00           O  
ATOM   1697  O5'   G    54      30.788  35.157  24.188  1.00  0.00           O  
ATOM   1698  C5'   G    54      30.648  36.058  23.076  1.00  0.00           C  
ATOM   1699  H5'   G    54      30.037  35.667  22.263  1.00  0.00           H  
ATOM   1700 H5''   G    54      31.603  36.268  22.594  1.00  0.00           H  
ATOM   1701  C4'   G    54      29.972  37.342  23.464  1.00  0.00           C  
ATOM   1702  H4'   G    54      29.976  38.005  22.598  1.00  0.00           H  
ATOM   1703  O4'   G    54      28.624  37.155  23.789  1.00  0.00           O  
ATOM   1704  C1'   G    54      28.313  38.140  24.722  1.00  0.00           C  
ATOM   1705  H1'   G    54      27.516  38.788  24.356  1.00  0.00           H  
ATOM   1706  N9    G    54      27.833  37.460  26.057  1.00  0.00           N  
ATOM   1707  C8    G    54      28.379  36.287  26.541  1.00  0.00           C  
ATOM   1708  H8    G    54      29.270  35.816  26.152  1.00  0.00           H  
ATOM   1709  N7    G    54      27.768  35.999  27.672  1.00  0.00           N  
ATOM   1710  C5    G    54      26.849  36.970  27.945  1.00  0.00           C  
ATOM   1711  C6    G    54      26.013  37.204  29.087  1.00  0.00           C  
ATOM   1712  O6    G    54      25.903  36.587  30.156  1.00  0.00           O  
ATOM   1713  N1    G    54      25.123  38.270  28.928  1.00  0.00           N  
ATOM   1714  H1    G    54      24.421  38.263  29.654  1.00  0.00           H  
ATOM   1715  C2    G    54      25.086  39.017  27.785  1.00  0.00           C  
ATOM   1716  N2    G    54      24.151  39.956  27.728  1.00  0.00           N  
ATOM   1717  H21   G    54      24.174  40.496  26.874  1.00  0.00           H  
ATOM   1718  H22   G    54      23.592  40.266  28.509  1.00  0.00           H  
ATOM   1719  N3    G    54      25.886  38.864  26.755  1.00  0.00           N  
ATOM   1720  C4    G    54      26.725  37.777  26.860  1.00  0.00           C  
ATOM   1721  C3'   G    54      30.755  38.065  24.542  1.00  0.00           C  
ATOM   1722  H3'   G    54      31.025  37.269  25.236  1.00  0.00           H  
ATOM   1723  C2'   G    54      29.608  38.961  25.021  1.00  0.00           C  
ATOM   1724  H2'   G    54      29.771  39.318  26.038  1.00  0.00           H  
ATOM   1725  O2'   G    54      29.548  40.105  24.230  1.00  0.00           O  
ATOM   1726 HO2'   G    54      30.455  40.079  23.916  1.00  0.00           H  
ATOM   1727  O3'   G    54      31.860  38.728  24.136  1.00  0.00           O  
ATOM   1728  P     A    55      33.043  39.177  25.254  1.00  0.00           P  
ATOM   1729  OP1   A    55      34.150  39.817  24.544  1.00  0.00           O  
ATOM   1730  OP2   A    55      33.338  37.998  26.157  1.00  0.00           O  
ATOM   1731  O5'   A    55      32.381  40.304  26.240  1.00  0.00           O  
ATOM   1732  C5'   A    55      32.312  41.642  25.811  1.00  0.00           C  
ATOM   1733  H5'   A    55      31.998  41.652  24.767  1.00  0.00           H  
ATOM   1734 H5''   A    55      33.250  42.190  25.898  1.00  0.00           H  
ATOM   1735  C4'   A    55      31.268  42.550  26.598  1.00  0.00           C  
ATOM   1736  H4'   A    55      31.166  43.479  26.036  1.00  0.00           H  
ATOM   1737  O4'   A    55      30.038  41.895  26.655  1.00  0.00           O  
ATOM   1738  C1'   A    55      29.287  42.263  27.851  1.00  0.00           C  
ATOM   1739  H1'   A    55      28.316  42.645  27.537  1.00  0.00           H  
ATOM   1740  N9    A    55      29.089  41.120  28.791  1.00  0.00           N  
ATOM   1741  C8    A    55      29.836  40.026  28.959  1.00  0.00           C  
ATOM   1742  H8    A    55      30.793  39.935  28.467  1.00  0.00           H  
ATOM   1743  N7    A    55      29.381  39.150  29.843  1.00  0.00           N  
ATOM   1744  C5    A    55      28.199  39.793  30.262  1.00  0.00           C  
ATOM   1745  C6    A    55      27.247  39.516  31.252  1.00  0.00           C  
ATOM   1746  N6    A    55      27.325  38.484  31.956  1.00  0.00           N  
ATOM   1747  H61   A    55      28.227  38.036  31.895  1.00  0.00           H  
ATOM   1748  H62   A    55      26.709  38.507  32.756  1.00  0.00           H  
ATOM   1749  N1    A    55      26.154  40.259  31.410  1.00  0.00           N  
ATOM   1750  C2    A    55      26.020  41.301  30.625  1.00  0.00           C  
ATOM   1751  H2    A    55      25.049  41.765  30.714  1.00  0.00           H  
ATOM   1752  N3    A    55      26.922  41.720  29.718  1.00  0.00           N  
ATOM   1753  C4    A    55      27.927  40.873  29.543  1.00  0.00           C  
ATOM   1754  C3'   A    55      31.510  42.998  28.015  1.00  0.00           C  
ATOM   1755  H3'   A    55      31.940  42.136  28.525  1.00  0.00           H  
ATOM   1756  C2'   A    55      30.104  43.299  28.532  1.00  0.00           C  
ATOM   1757  H2'   A    55      30.008  43.122  29.603  1.00  0.00           H  
ATOM   1758  O2'   A    55      29.836  44.581  28.202  1.00  0.00           O  
ATOM   1759 HO2'   A    55      29.820  45.104  29.007  1.00  0.00           H  
ATOM   1760  O3'   A    55      32.469  43.995  28.112  1.00  0.00           O  
ATOM   1761  P     U    56      33.218  44.432  29.463  1.00  0.00           P  
ATOM   1762  OP1   U    56      34.293  45.355  29.075  1.00  0.00           O  
ATOM   1763  OP2   U    56      33.615  43.185  30.173  1.00  0.00           O  
ATOM   1764  O5'   U    56      32.236  45.197  30.437  1.00  0.00           O  
ATOM   1765  C5'   U    56      31.792  46.461  30.040  1.00  0.00           C  
ATOM   1766  H5'   U    56      31.428  46.492  29.013  1.00  0.00           H  
ATOM   1767 H5''   U    56      32.584  47.180  30.247  1.00  0.00           H  
ATOM   1768  C4'   U    56      30.491  46.742  30.865  1.00  0.00           C  
ATOM   1769  H4'   U    56      30.064  47.651  30.440  1.00  0.00           H  
ATOM   1770  O4'   U    56      29.475  45.807  30.567  1.00  0.00           O  
ATOM   1771  C1'   U    56      28.513  45.801  31.558  1.00  0.00           C  
ATOM   1772  H1'   U    56      27.569  46.309  31.358  1.00  0.00           H  
ATOM   1773  N1    U    56      28.376  44.449  32.041  1.00  0.00           N  
ATOM   1774  C6    U    56      29.385  43.574  32.221  1.00  0.00           C  
ATOM   1775  H6    U    56      30.330  43.712  31.716  1.00  0.00           H  
ATOM   1776  C5    U    56      29.210  42.455  32.921  1.00  0.00           C  
ATOM   1777  H5    U    56      30.084  41.834  33.044  1.00  0.00           H  
ATOM   1778  C4    U    56      27.924  42.027  33.425  1.00  0.00           C  
ATOM   1779  O4    U    56      27.719  41.005  34.030  1.00  0.00           O  
ATOM   1780  N3    U    56      26.932  42.929  33.216  1.00  0.00           N  
ATOM   1781  H3    U    56      26.023  42.821  33.642  1.00  0.00           H  
ATOM   1782  C2    U    56      27.087  44.094  32.471  1.00  0.00           C  
ATOM   1783  O2    U    56      26.080  44.769  32.312  1.00  0.00           O  
ATOM   1784  C3'   U    56      30.582  46.932  32.355  1.00  0.00           C  
ATOM   1785  H3'   U    56      31.169  46.102  32.749  1.00  0.00           H  
ATOM   1786  C2'   U    56      29.146  46.678  32.765  1.00  0.00           C  
ATOM   1787  H2'   U    56      28.956  46.199  33.726  1.00  0.00           H  
ATOM   1788  O2'   U    56      28.445  47.875  32.755  1.00  0.00           O  
ATOM   1789 HO2'   U    56      28.520  48.287  33.620  1.00  0.00           H  
ATOM   1790  O3'   U    56      31.082  48.205  32.831  1.00  0.00           O  
ATOM   1791  P     G    57      31.418  48.356  34.451  1.00  0.00           P  
ATOM   1792  OP1   G    57      31.969  49.788  34.684  1.00  0.00           O  
ATOM   1793  OP2   G    57      32.230  47.199  34.913  1.00  0.00           O  
ATOM   1794  O5'   G    57      29.925  48.310  35.134  1.00  0.00           O  
ATOM   1795  C5'   G    57      29.079  49.415  35.371  1.00  0.00           C  
ATOM   1796  H5'   G    57      28.816  49.900  34.430  1.00  0.00           H  
ATOM   1797 H5''   G    57      29.630  50.075  36.040  1.00  0.00           H  
ATOM   1798  C4'   G    57      27.741  48.924  36.047  1.00  0.00           C  
ATOM   1799  H4'   G    57      26.921  49.636  35.958  1.00  0.00           H  
ATOM   1800  O4'   G    57      27.321  47.775  35.304  1.00  0.00           O  
ATOM   1801  C1'   G    57      26.848  46.853  36.305  1.00  0.00           C  
ATOM   1802  H1'   G    57      25.816  46.605  36.055  1.00  0.00           H  
ATOM   1803  N9    G    57      27.636  45.553  36.448  1.00  0.00           N  
ATOM   1804  C8    G    57      28.898  45.172  36.161  1.00  0.00           C  
ATOM   1805  H8    G    57      29.662  45.884  35.886  1.00  0.00           H  
ATOM   1806  N7    G    57      29.129  43.883  36.193  1.00  0.00           N  
ATOM   1807  C5    G    57      27.963  43.365  36.615  1.00  0.00           C  
ATOM   1808  C6    G    57      27.562  42.039  37.117  1.00  0.00           C  
ATOM   1809  O6    G    57      28.234  41.012  37.163  1.00  0.00           O  
ATOM   1810  N1    G    57      26.292  41.925  37.667  1.00  0.00           N  
ATOM   1811  H1    G    57      26.050  41.025  38.055  1.00  0.00           H  
ATOM   1812  C2    G    57      25.485  43.021  37.692  1.00  0.00           C  
ATOM   1813  N2    G    57      24.334  42.890  38.328  1.00  0.00           N  
ATOM   1814  H21   G    57      24.001  41.986  38.631  1.00  0.00           H  
ATOM   1815  H22   G    57      23.871  43.733  38.639  1.00  0.00           H  
ATOM   1816  N3    G    57      25.817  44.263  37.325  1.00  0.00           N  
ATOM   1817  C4    G    57      27.044  44.373  36.809  1.00  0.00           C  
ATOM   1818  C3'   G    57      27.914  48.474  37.483  1.00  0.00           C  
ATOM   1819  H3'   G    57      28.843  47.916  37.594  1.00  0.00           H  
ATOM   1820  C2'   G    57      26.806  47.479  37.667  1.00  0.00           C  
ATOM   1821  H2'   G    57      27.010  46.778  38.476  1.00  0.00           H  
ATOM   1822  O2'   G    57      25.650  48.246  37.946  1.00  0.00           O  
ATOM   1823 HO2'   G    57      25.812  49.179  38.105  1.00  0.00           H  
ATOM   1824  O3'   G    57      27.892  49.570  38.302  1.00  0.00           O  
ATOM   1825  P     U    58      28.609  49.320  39.747  1.00  0.00           P  
ATOM   1826  OP1   U    58      28.187  50.346  40.689  1.00  0.00           O  
ATOM   1827  OP2   U    58      29.988  49.329  39.405  1.00  0.00           O  
ATOM   1828  O5'   U    58      28.194  48.017  40.346  1.00  0.00           O  
ATOM   1829  C5'   U    58      26.887  47.916  40.955  1.00  0.00           C  
ATOM   1830  H5'   U    58      26.096  48.153  40.243  1.00  0.00           H  
ATOM   1831 H5''   U    58      26.877  48.619  41.788  1.00  0.00           H  
ATOM   1832  C4'   U    58      26.633  46.513  41.482  1.00  0.00           C  
ATOM   1833  H4'   U    58      25.701  46.508  42.047  1.00  0.00           H  
ATOM   1834  O4'   U    58      26.611  45.512  40.404  1.00  0.00           O  
ATOM   1835  C1'   U    58      26.891  44.227  41.031  1.00  0.00           C  
ATOM   1836  H1'   U    58      26.041  43.559  40.895  1.00  0.00           H  
ATOM   1837  N1    U    58      27.998  43.499  40.303  1.00  0.00           N  
ATOM   1838  C6    U    58      29.053  44.259  39.791  1.00  0.00           C  
ATOM   1839  H6    U    58      28.906  45.287  39.493  1.00  0.00           H  
ATOM   1840  C5    U    58      30.132  43.586  39.346  1.00  0.00           C  
ATOM   1841  H5    U    58      30.918  44.180  38.903  1.00  0.00           H  
ATOM   1842  C4    U    58      30.230  42.162  39.398  1.00  0.00           C  
ATOM   1843  O4    U    58      31.267  41.598  39.095  1.00  0.00           O  
ATOM   1844  N3    U    58      29.216  41.518  40.005  1.00  0.00           N  
ATOM   1845  H3    U    58      29.373  40.548  40.236  1.00  0.00           H  
ATOM   1846  C2    U    58      28.066  42.127  40.462  1.00  0.00           C  
ATOM   1847  O2    U    58      27.162  41.434  40.894  1.00  0.00           O  
ATOM   1848  C3'   U    58      27.751  46.006  42.362  1.00  0.00           C  
ATOM   1849  H3'   U    58      28.760  46.130  41.969  1.00  0.00           H  
ATOM   1850  C2'   U    58      27.383  44.488  42.487  1.00  0.00           C  
ATOM   1851  H2'   U    58      28.270  43.856  42.507  1.00  0.00           H  
ATOM   1852  O2'   U    58      26.459  44.173  43.431  1.00  0.00           O  
ATOM   1853 HO2'   U    58      26.899  44.211  44.284  1.00  0.00           H  
ATOM   1854  O3'   U    58      27.764  46.632  43.597  1.00  0.00           O  
ATOM   1855  P     C    59      28.983  46.394  44.581  1.00  0.00           P  
ATOM   1856  OP1   C    59      28.947  47.498  45.523  1.00  0.00           O  
ATOM   1857  OP2   C    59      30.159  46.160  43.763  1.00  0.00           O  
ATOM   1858  O5'   C    59      28.672  45.014  45.354  1.00  0.00           O  
ATOM   1859  C5'   C    59      27.682  45.095  46.424  1.00  0.00           C  
ATOM   1860  H5'   C    59      26.785  45.486  45.943  1.00  0.00           H  
ATOM   1861 H5''   C    59      28.104  45.647  47.264  1.00  0.00           H  
ATOM   1862  C4'   C    59      27.392  43.646  46.949  1.00  0.00           C  
ATOM   1863  H4'   C    59      26.562  43.632  47.655  1.00  0.00           H  
ATOM   1864  O4'   C    59      27.064  42.763  45.856  1.00  0.00           O  
ATOM   1865  C1'   C    59      27.578  41.475  45.978  1.00  0.00           C  
ATOM   1866  H1'   C    59      26.729  40.795  45.905  1.00  0.00           H  
ATOM   1867  N1    C    59      28.538  41.049  44.892  1.00  0.00           N  
ATOM   1868  C6    C    59      29.052  41.973  44.008  1.00  0.00           C  
ATOM   1869  H6    C    59      28.913  43.039  44.115  1.00  0.00           H  
ATOM   1870  C5    C    59      29.884  41.535  43.012  1.00  0.00           C  
ATOM   1871  H5    C    59      30.218  42.270  42.295  1.00  0.00           H  
ATOM   1872  C4    C    59      30.086  40.186  42.855  1.00  0.00           C  
ATOM   1873  N4    C    59      30.693  39.758  41.763  1.00  0.00           N  
ATOM   1874  H41   C    59      31.211  40.395  41.176  1.00  0.00           H  
ATOM   1875  H42   C    59      30.813  38.759  41.670  1.00  0.00           H  
ATOM   1876  N3    C    59      29.495  39.258  43.566  1.00  0.00           N  
ATOM   1877  C2    C    59      28.728  39.658  44.637  1.00  0.00           C  
ATOM   1878  O2    C    59      28.301  38.754  45.334  1.00  0.00           O  
ATOM   1879  C3'   C    59      28.477  42.935  47.652  1.00  0.00           C  
ATOM   1880  H3'   C    59      29.470  43.161  47.262  1.00  0.00           H  
ATOM   1881  C2'   C    59      28.167  41.469  47.372  1.00  0.00           C  
ATOM   1882  H2'   C    59      29.023  40.799  47.452  1.00  0.00           H  
ATOM   1883  O2'   C    59      27.146  41.007  48.155  1.00  0.00           O  
ATOM   1884 HO2'   C    59      27.264  41.464  48.991  1.00  0.00           H  
ATOM   1885  O3'   C    59      28.474  43.173  49.069  1.00  0.00           O  
ATOM   1886  P     G    60      29.714  42.872  49.957  1.00  0.00           P  
ATOM   1887  OP1   G    60      29.387  42.922  51.383  1.00  0.00           O  
ATOM   1888  OP2   G    60      30.850  43.683  49.521  1.00  0.00           O  
ATOM   1889  O5'   G    60      30.170  41.398  49.487  1.00  0.00           O  
ATOM   1890  C5'   G    60      29.640  40.231  50.197  1.00  0.00           C  
ATOM   1891  H5'   G    60      28.569  40.163  50.010  1.00  0.00           H  
ATOM   1892 H5''   G    60      29.924  40.274  51.249  1.00  0.00           H  
ATOM   1893  C4'   G    60      30.278  38.934  49.702  1.00  0.00           C  
ATOM   1894  H4'   G    60      29.710  38.155  50.211  1.00  0.00           H  
ATOM   1895  O4'   G    60      30.116  38.894  48.250  1.00  0.00           O  
ATOM   1896  C1'   G    60      31.031  37.946  47.782  1.00  0.00           C  
ATOM   1897  H1'   G    60      30.410  37.059  47.659  1.00  0.00           H  
ATOM   1898  N9    G    60      31.646  38.327  46.490  1.00  0.00           N  
ATOM   1899  C8    G    60      31.722  39.571  45.919  1.00  0.00           C  
ATOM   1900  H8    G    60      31.264  40.428  46.392  1.00  0.00           H  
ATOM   1901  N7    G    60      32.445  39.632  44.806  1.00  0.00           N  
ATOM   1902  C5    G    60      32.833  38.315  44.647  1.00  0.00           C  
ATOM   1903  C6    G    60      33.591  37.685  43.577  1.00  0.00           C  
ATOM   1904  O6    G    60      34.165  38.163  42.641  1.00  0.00           O  
ATOM   1905  N1    G    60      33.749  36.346  43.633  1.00  0.00           N  
ATOM   1906  H1    G    60      34.348  35.966  42.914  1.00  0.00           H  
ATOM   1907  C2    G    60      33.330  35.614  44.650  1.00  0.00           C  
ATOM   1908  N2    G    60      33.639  34.374  44.634  1.00  0.00           N  
ATOM   1909  H21   G    60      34.348  33.932  44.068  1.00  0.00           H  
ATOM   1910  H22   G    60      33.331  33.902  45.472  1.00  0.00           H  
ATOM   1911  N3    G    60      32.568  36.130  45.571  1.00  0.00           N  
ATOM   1912  C4    G    60      32.315  37.489  45.562  1.00  0.00           C  
ATOM   1913  C3'   G    60      31.737  38.738  49.920  1.00  0.00           C  
ATOM   1914  H3'   G    60      32.186  39.726  49.819  1.00  0.00           H  
ATOM   1915  C2'   G    60      32.016  37.682  48.878  1.00  0.00           C  
ATOM   1916  H2'   G    60      33.034  37.788  48.505  1.00  0.00           H  
ATOM   1917  O2'   G    60      31.780  36.338  49.251  1.00  0.00           O  
ATOM   1918 HO2'   G    60      32.173  36.186  50.113  1.00  0.00           H  
ATOM   1919  O3'   G    60      31.759  38.215  51.214  1.00  0.00           O  
ATOM   1920  P     U    61      33.000  37.845  51.991  1.00  0.00           P  
ATOM   1921  OP1   U    61      32.617  37.850  53.424  1.00  0.00           O  
ATOM   1922  OP2   U    61      34.054  38.781  51.652  1.00  0.00           O  
ATOM   1923  O5'   U    61      33.475  36.434  51.524  1.00  0.00           O  
ATOM   1924  C5'   U    61      32.999  35.175  52.129  1.00  0.00           C  
ATOM   1925  H5'   U    61      31.911  35.192  52.192  1.00  0.00           H  
ATOM   1926 H5''   U    61      33.286  35.017  53.169  1.00  0.00           H  
ATOM   1927  C4'   U    61      33.574  34.012  51.313  1.00  0.00           C  
ATOM   1928  H4'   U    61      33.013  33.142  51.655  1.00  0.00           H  
ATOM   1929  O4'   U    61      33.561  34.079  49.887  1.00  0.00           O  
ATOM   1930  C1'   U    61      34.863  33.862  49.464  1.00  0.00           C  
ATOM   1931  H1'   U    61      35.042  32.787  49.455  1.00  0.00           H  
ATOM   1932  N1    U    61      35.351  34.464  48.198  1.00  0.00           N  
ATOM   1933  C6    U    61      34.972  35.735  47.853  1.00  0.00           C  
ATOM   1934  H6    U    61      34.197  36.147  48.480  1.00  0.00           H  
ATOM   1935  C5    U    61      35.456  36.318  46.712  1.00  0.00           C  
ATOM   1936  H5    U    61      35.193  37.310  46.377  1.00  0.00           H  
ATOM   1937  C4    U    61      36.489  35.710  45.921  1.00  0.00           C  
ATOM   1938  O4    U    61      37.183  36.155  45.020  1.00  0.00           O  
ATOM   1939  N3    U    61      36.787  34.415  46.346  1.00  0.00           N  
ATOM   1940  H3    U    61      37.495  33.914  45.828  1.00  0.00           H  
ATOM   1941  C2    U    61      36.233  33.764  47.407  1.00  0.00           C  
ATOM   1942  O2    U    61      36.463  32.596  47.440  1.00  0.00           O  
ATOM   1943  C3'   U    61      35.014  33.825  51.813  1.00  0.00           C  
ATOM   1944  H3'   U    61      35.233  34.439  52.686  1.00  0.00           H  
ATOM   1945  C2'   U    61      35.793  34.310  50.606  1.00  0.00           C  
ATOM   1946  H2'   U    61      35.905  35.386  50.739  1.00  0.00           H  
ATOM   1947  O2'   U    61      37.115  33.782  50.500  1.00  0.00           O  
ATOM   1948 HO2'   U    61      37.075  32.854  50.744  1.00  0.00           H  
ATOM   1949  O3'   U    61      35.406  32.450  51.890  1.00  0.00           O  
ATOM   1950  P     A    62      35.083  31.621  53.297  1.00  0.00           P  
ATOM   1951  OP1   A    62      35.219  30.204  52.944  1.00  0.00           O  
ATOM   1952  OP2   A    62      33.733  32.071  53.859  1.00  0.00           O  
ATOM   1953  O5'   A    62      36.159  31.945  54.369  1.00  0.00           O  
ATOM   1954  C5'   A    62      36.919  30.843  55.010  1.00  0.00           C  
ATOM   1955  H5'   A    62      37.473  30.318  54.231  1.00  0.00           H  
ATOM   1956 H5''   A    62      36.347  30.117  55.588  1.00  0.00           H  
ATOM   1957  C4'   A    62      37.952  31.405  55.900  1.00  0.00           C  
ATOM   1958  H4'   A    62      38.574  30.643  56.371  1.00  0.00           H  
ATOM   1959  O4'   A    62      38.921  32.210  55.153  1.00  0.00           O  
ATOM   1960  C1'   A    62      39.034  33.471  55.817  1.00  0.00           C  
ATOM   1961  H1'   A    62      40.076  33.787  55.874  1.00  0.00           H  
ATOM   1962  N9    A    62      38.249  34.561  55.099  1.00  0.00           N  
ATOM   1963  C8    A    62      37.741  34.487  53.807  1.00  0.00           C  
ATOM   1964  H8    A    62      37.872  33.644  53.145  1.00  0.00           H  
ATOM   1965  N7    A    62      37.208  35.605  53.383  1.00  0.00           N  
ATOM   1966  C5    A    62      37.433  36.504  54.418  1.00  0.00           C  
ATOM   1967  C6    A    62      37.043  37.831  54.672  1.00  0.00           C  
ATOM   1968  N6    A    62      36.150  38.557  54.005  1.00  0.00           N  
ATOM   1969  H61   A    62      35.793  39.388  54.455  1.00  0.00           H  
ATOM   1970  H62   A    62      35.733  38.108  53.202  1.00  0.00           H  
ATOM   1971  N1    A    62      37.509  38.511  55.730  1.00  0.00           N  
ATOM   1972  C2    A    62      38.296  37.858  56.609  1.00  0.00           C  
ATOM   1973  H2    A    62      38.669  38.424  57.450  1.00  0.00           H  
ATOM   1974  N3    A    62      38.595  36.512  56.610  1.00  0.00           N  
ATOM   1975  C4    A    62      38.137  35.883  55.473  1.00  0.00           C  
ATOM   1976  C3'   A    62      37.328  32.281  56.977  1.00  0.00           C  
ATOM   1977  H3'   A    62      36.361  32.738  56.771  1.00  0.00           H  
ATOM   1978  C2'   A    62      38.438  33.253  57.232  1.00  0.00           C  
ATOM   1979  H2'   A    62      37.992  34.205  57.521  1.00  0.00           H  
ATOM   1980  O2'   A    62      39.454  32.994  58.139  1.00  0.00           O  
ATOM   1981 HO2'   A    62      39.051  33.001  59.011  1.00  0.00           H  
ATOM   1982  O3'   A    62      37.092  31.407  58.077  1.00  0.00           O  
ATOM   1983  P     U    63      36.411  31.935  59.432  1.00  0.00           P  
ATOM   1984  OP1   U    63      35.782  30.761  60.139  1.00  0.00           O  
ATOM   1985  OP2   U    63      35.613  33.110  59.212  1.00  0.00           O  
ATOM   1986  O5'   U    63      37.759  32.319  60.252  1.00  0.00           O  
ATOM   1987  C5'   U    63      38.680  31.290  60.680  1.00  0.00           C  
ATOM   1988  H5'   U    63      39.079  30.898  59.745  1.00  0.00           H  
ATOM   1989 H5''   U    63      38.182  30.447  61.158  1.00  0.00           H  
ATOM   1990  C4'   U    63      39.699  31.938  61.617  1.00  0.00           C  
ATOM   1991  H4'   U    63      40.458  31.201  61.881  1.00  0.00           H  
ATOM   1992  O4'   U    63      40.426  32.905  60.800  1.00  0.00           O  
ATOM   1993  C1'   U    63      40.958  33.720  61.738  1.00  0.00           C  
ATOM   1994  H1'   U    63      41.987  33.399  61.897  1.00  0.00           H  
ATOM   1995  N1    U    63      40.864  35.045  61.106  1.00  0.00           N  
ATOM   1996  C6    U    63      39.790  35.583  60.446  1.00  0.00           C  
ATOM   1997  H6    U    63      38.928  34.953  60.283  1.00  0.00           H  
ATOM   1998  C5    U    63      39.700  36.894  60.132  1.00  0.00           C  
ATOM   1999  H5    U    63      38.844  37.381  59.690  1.00  0.00           H  
ATOM   2000  C4    U    63      40.793  37.829  60.374  1.00  0.00           C  
ATOM   2001  O4    U    63      40.787  39.031  60.129  1.00  0.00           O  
ATOM   2002  N3    U    63      41.891  37.235  60.863  1.00  0.00           N  
ATOM   2003  H3    U    63      42.776  37.723  60.847  1.00  0.00           H  
ATOM   2004  C2    U    63      41.998  35.880  61.197  1.00  0.00           C  
ATOM   2005  O2    U    63      43.165  35.531  61.430  1.00  0.00           O  
ATOM   2006  C3'   U    63      39.102  32.574  62.860  1.00  0.00           C  
ATOM   2007  H3'   U    63      38.124  33.019  62.676  1.00  0.00           H  
ATOM   2008  C2'   U    63      40.233  33.567  63.094  1.00  0.00           C  
ATOM   2009  H2'   U    63      39.901  34.518  63.510  1.00  0.00           H  
ATOM   2010  O2'   U    63      41.206  33.062  63.989  1.00  0.00           O  
ATOM   2011 HO2'   U    63      40.798  32.254  64.307  1.00  0.00           H  
ATOM   2012  O3'   U    63      38.901  31.522  63.878  1.00  0.00           O  
ATOM   2013  P     A    64      38.449  31.898  65.307  1.00  0.00           P  
ATOM   2014  OP1   A    64      37.368  30.994  65.778  1.00  0.00           O  
ATOM   2015  OP2   A    64      38.092  33.375  65.451  1.00  0.00           O  
ATOM   2016  O5'   A    64      39.764  31.658  66.209  1.00  0.00           O  
ATOM   2017  C5'   A    64      40.204  30.365  66.570  1.00  0.00           C  
ATOM   2018  H5'   A    64      39.323  29.775  66.823  1.00  0.00           H  
ATOM   2019 H5''   A    64      40.897  30.372  67.412  1.00  0.00           H  
ATOM   2020  C4'   A    64      40.837  29.573  65.417  1.00  0.00           C  
ATOM   2021  H4'   A    64      40.146  28.973  64.825  1.00  0.00           H  
ATOM   2022  O4'   A    64      41.603  30.382  64.608  1.00  0.00           O  
ATOM   2023  C1'   A    64      42.758  29.714  64.046  1.00  0.00           C  
ATOM   2024  H1'   A    64      42.430  29.437  63.044  1.00  0.00           H  
ATOM   2025  N9    A    64      43.917  30.605  64.103  1.00  0.00           N  
ATOM   2026  C8    A    64      44.171  31.638  64.927  1.00  0.00           C  
ATOM   2027  H8    A    64      43.492  32.044  65.662  1.00  0.00           H  
ATOM   2028  N7    A    64      45.325  32.244  64.728  1.00  0.00           N  
ATOM   2029  C5    A    64      45.854  31.538  63.680  1.00  0.00           C  
ATOM   2030  C6    A    64      47.092  31.560  62.929  1.00  0.00           C  
ATOM   2031  N6    A    64      48.128  32.373  63.045  1.00  0.00           N  
ATOM   2032  H61   A    64      48.176  33.118  63.726  1.00  0.00           H  
ATOM   2033  H62   A    64      48.958  32.308  62.473  1.00  0.00           H  
ATOM   2034  N1    A    64      47.322  30.634  62.000  1.00  0.00           N  
ATOM   2035  C2    A    64      46.375  29.744  61.806  1.00  0.00           C  
ATOM   2036  H2    A    64      46.693  29.033  61.058  1.00  0.00           H  
ATOM   2037  N3    A    64      45.239  29.590  62.472  1.00  0.00           N  
ATOM   2038  C4    A    64      44.974  30.549  63.308  1.00  0.00           C  
ATOM   2039  C3'   A    64      41.983  28.653  66.062  1.00  0.00           C  
ATOM   2040  H3'   A    64      42.580  29.168  66.814  1.00  0.00           H  
ATOM   2041  C2'   A    64      42.842  28.401  64.801  1.00  0.00           C  
ATOM   2042  H2'   A    64      43.897  28.219  65.003  1.00  0.00           H  
ATOM   2043  O2'   A    64      42.266  27.291  64.030  1.00  0.00           O  
ATOM   2044 HO2'   A    64      42.340  26.638  64.730  1.00  0.00           H  
ATOM   2045  O3'   A    64      41.379  27.435  66.635  1.00  0.00           O  
ATOM   2046  P     C    65      42.226  26.225  67.191  1.00  0.00           P  
ATOM   2047  OP1   C    65      42.532  25.409  66.000  1.00  0.00           O  
ATOM   2048  OP2   C    65      41.499  25.553  68.282  1.00  0.00           O  
ATOM   2049  O5'   C    65      43.549  26.890  67.752  1.00  0.00           O  
ATOM   2050  C5'   C    65      44.827  26.223  67.815  1.00  0.00           C  
ATOM   2051  H5'   C    65      44.597  25.228  68.198  1.00  0.00           H  
ATOM   2052 H5''   C    65      45.381  26.787  68.565  1.00  0.00           H  
ATOM   2053  C4'   C    65      45.600  26.207  66.467  1.00  0.00           C  
ATOM   2054  H4'   C    65      45.016  25.725  65.684  1.00  0.00           H  
ATOM   2055  O4'   C    65      45.921  27.479  65.995  1.00  0.00           O  
ATOM   2056  C1'   C    65      47.099  27.277  65.158  1.00  0.00           C  
ATOM   2057  H1'   C    65      46.805  27.176  64.113  1.00  0.00           H  
ATOM   2058  N1    C    65      47.980  28.549  65.269  1.00  0.00           N  
ATOM   2059  C6    C    65      47.606  29.709  65.845  1.00  0.00           C  
ATOM   2060  H6    C    65      46.655  29.836  66.342  1.00  0.00           H  
ATOM   2061  C5    C    65      48.467  30.749  65.874  1.00  0.00           C  
ATOM   2062  H5    C    65      48.213  31.629  66.446  1.00  0.00           H  
ATOM   2063  C4    C    65      49.715  30.603  65.264  1.00  0.00           C  
ATOM   2064  N4    C    65      50.583  31.466  65.488  1.00  0.00           N  
ATOM   2065  H41   C    65      50.367  32.356  65.913  1.00  0.00           H  
ATOM   2066  H42   C    65      51.507  31.291  65.118  1.00  0.00           H  
ATOM   2067  N3    C    65      50.068  29.584  64.526  1.00  0.00           N  
ATOM   2068  C2    C    65      49.195  28.531  64.528  1.00  0.00           C  
ATOM   2069  O2    C    65      49.532  27.500  64.042  1.00  0.00           O  
ATOM   2070  C3'   C    65      46.901  25.433  66.680  1.00  0.00           C  
ATOM   2071  H3'   C    65      47.385  25.780  67.593  1.00  0.00           H  
ATOM   2072  C2'   C    65      47.719  25.936  65.554  1.00  0.00           C  
ATOM   2073  H2'   C    65      48.788  25.953  65.762  1.00  0.00           H  
ATOM   2074  O2'   C    65      47.500  25.022  64.482  1.00  0.00           O  
ATOM   2075 HO2'   C    65      47.470  24.119  64.809  1.00  0.00           H  
ATOM   2076  O3'   C    65      46.806  24.012  66.744  1.00  0.00           O  
ATOM   2077  P     A    66      47.956  22.899  66.938  1.00  0.00           P  
ATOM   2078  OP1   A    66      47.234  21.794  67.628  1.00  0.00           O  
ATOM   2079  OP2   A    66      49.114  23.467  67.629  1.00  0.00           O  
ATOM   2080  O5'   A    66      48.404  22.438  65.496  1.00  0.00           O  
ATOM   2081  C5'   A    66      47.551  21.632  64.668  1.00  0.00           C  
ATOM   2082  H5'   A    66      46.665  22.231  64.460  1.00  0.00           H  
ATOM   2083 H5''   A    66      47.133  20.721  65.097  1.00  0.00           H  
ATOM   2084  C4'   A    66      48.220  21.190  63.345  1.00  0.00           C  
ATOM   2085  H4'   A    66      47.574  20.469  62.844  1.00  0.00           H  
ATOM   2086  O4'   A    66      48.492  22.299  62.570  1.00  0.00           O  
ATOM   2087  C1'   A    66      49.582  21.933  61.770  1.00  0.00           C  
ATOM   2088  H1'   A    66      49.340  21.892  60.708  1.00  0.00           H  
ATOM   2089  N9    A    66      50.608  23.027  61.847  1.00  0.00           N  
ATOM   2090  C8    A    66      50.522  24.144  62.706  1.00  0.00           C  
ATOM   2091  H8    A    66      49.616  24.328  63.264  1.00  0.00           H  
ATOM   2092  N7    A    66      51.613  24.864  62.695  1.00  0.00           N  
ATOM   2093  C5    A    66      52.472  24.167  61.751  1.00  0.00           C  
ATOM   2094  C6    A    66      53.806  24.387  61.304  1.00  0.00           C  
ATOM   2095  N6    A    66      54.649  25.356  61.572  1.00  0.00           N  
ATOM   2096  H61   A    66      55.525  25.244  61.082  1.00  0.00           H  
ATOM   2097  H62   A    66      54.454  26.096  62.231  1.00  0.00           H  
ATOM   2098  N1    A    66      54.386  23.468  60.510  1.00  0.00           N  
ATOM   2099  C2    A    66      53.663  22.463  60.108  1.00  0.00           C  
ATOM   2100  H2    A    66      54.225  21.692  59.601  1.00  0.00           H  
ATOM   2101  N3    A    66      52.389  22.146  60.438  1.00  0.00           N  
ATOM   2102  C4    A    66      51.879  23.038  61.330  1.00  0.00           C  
ATOM   2103  C3'   A    66      49.506  20.460  63.602  1.00  0.00           C  
ATOM   2104  H3'   A    66      50.119  21.111  64.225  1.00  0.00           H  
ATOM   2105  C2'   A    66      50.017  20.544  62.196  1.00  0.00           C  
ATOM   2106  H2'   A    66      51.100  20.443  62.264  1.00  0.00           H  
ATOM   2107  O2'   A    66      49.593  19.547  61.268  1.00  0.00           O  
ATOM   2108 HO2'   A    66      49.067  18.879  61.715  1.00  0.00           H  
ATOM   2109  O3'   A    66      49.524  19.098  64.126  1.00  0.00           O  
ATOM   2110  P     G    67      50.571  18.641  65.220  1.00  0.00           P  
ATOM   2111  OP1   G    67      50.754  17.159  65.165  1.00  0.00           O  
ATOM   2112  OP2   G    67      50.093  19.232  66.479  1.00  0.00           O  
ATOM   2113  O5'   G    67      51.846  19.314  64.746  1.00  0.00           O  
ATOM   2114  C5'   G    67      52.704  18.732  63.822  1.00  0.00           C  
ATOM   2115  H5'   G    67      52.125  18.465  62.937  1.00  0.00           H  
ATOM   2116 H5''   G    67      53.045  17.847  64.359  1.00  0.00           H  
ATOM   2117  C4'   G    67      53.977  19.468  63.446  1.00  0.00           C  
ATOM   2118  H4'   G    67      54.565  18.989  62.663  1.00  0.00           H  
ATOM   2119  O4'   G    67      53.660  20.769  63.054  1.00  0.00           O  
ATOM   2120  C1'   G    67      54.795  21.619  63.200  1.00  0.00           C  
ATOM   2121  H1'   G    67      55.210  21.969  62.255  1.00  0.00           H  
ATOM   2122  N9    G    67      54.357  22.802  63.989  1.00  0.00           N  
ATOM   2123  C8    G    67      53.190  23.107  64.676  1.00  0.00           C  
ATOM   2124  H8    G    67      52.345  22.435  64.664  1.00  0.00           H  
ATOM   2125  N7    G    67      53.256  24.241  65.367  1.00  0.00           N  
ATOM   2126  C5    G    67      54.592  24.763  65.049  1.00  0.00           C  
ATOM   2127  C6    G    67      55.312  25.949  65.488  1.00  0.00           C  
ATOM   2128  O6    G    67      54.930  26.812  66.301  1.00  0.00           O  
ATOM   2129  N1    G    67      56.547  26.031  65.004  1.00  0.00           N  
ATOM   2130  H1    G    67      57.058  26.798  65.417  1.00  0.00           H  
ATOM   2131  C2    G    67      57.076  25.116  64.212  1.00  0.00           C  
ATOM   2132  N2    G    67      58.302  25.252  63.754  1.00  0.00           N  
ATOM   2133  H21   G    67      58.832  26.095  63.922  1.00  0.00           H  
ATOM   2134  H22   G    67      58.627  24.550  63.104  1.00  0.00           H  
ATOM   2135  N3    G    67      56.466  23.977  63.823  1.00  0.00           N  
ATOM   2136  C4    G    67      55.210  23.866  64.274  1.00  0.00           C  
ATOM   2137  C3'   G    67      54.995  19.658  64.639  1.00  0.00           C  
ATOM   2138  H3'   G    67      54.462  19.993  65.529  1.00  0.00           H  
ATOM   2139  C2'   G    67      55.822  20.847  64.099  1.00  0.00           C  
ATOM   2140  H2'   G    67      56.179  21.401  64.968  1.00  0.00           H  
ATOM   2141  O2'   G    67      56.881  20.297  63.241  1.00  0.00           O  
ATOM   2142 HO2'   G    67      57.425  19.811  63.865  1.00  0.00           H  
ATOM   2143  O3'   G    67      55.690  18.391  64.971  1.00  0.00           O  
ATOM   2144  P     G    68      56.482  18.340  66.312  1.00  0.00           P  
ATOM   2145  OP1   G    68      56.764  16.889  66.537  1.00  0.00           O  
ATOM   2146  OP2   G    68      55.688  19.058  67.315  1.00  0.00           O  
ATOM   2147  O5'   G    68      57.837  19.176  66.059  1.00  0.00           O  
ATOM   2148  C5'   G    68      58.974  18.532  65.445  1.00  0.00           C  
ATOM   2149  H5'   G    68      58.721  18.341  64.402  1.00  0.00           H  
ATOM   2150 H5''   G    68      59.162  17.499  65.739  1.00  0.00           H  
ATOM   2151  C4'   G    68      60.255  19.364  65.584  1.00  0.00           C  
ATOM   2152  H4'   G    68      61.062  18.812  65.103  1.00  0.00           H  
ATOM   2153  O4'   G    68      60.062  20.552  64.865  1.00  0.00           O  
ATOM   2154  C1'   G    68      60.732  21.581  65.556  1.00  0.00           C  
ATOM   2155  H1'   G    68      61.459  22.000  64.860  1.00  0.00           H  
ATOM   2156  N9    G    68      59.773  22.597  66.083  1.00  0.00           N  
ATOM   2157  C8    G    68      58.479  22.386  66.511  1.00  0.00           C  
ATOM   2158  H8    G    68      57.957  21.446  66.419  1.00  0.00           H  
ATOM   2159  N7    G    68      57.833  23.456  66.905  1.00  0.00           N  
ATOM   2160  C5    G    68      58.880  24.371  66.962  1.00  0.00           C  
ATOM   2161  C6    G    68      58.927  25.693  67.470  1.00  0.00           C  
ATOM   2162  O6    G    68      57.958  26.315  67.926  1.00  0.00           O  
ATOM   2163  N1    G    68      60.182  26.297  67.445  1.00  0.00           N  
ATOM   2164  H1    G    68      60.200  27.262  67.741  1.00  0.00           H  
ATOM   2165  C2    G    68      61.243  25.775  66.842  1.00  0.00           C  
ATOM   2166  N2    G    68      62.328  26.478  66.728  1.00  0.00           N  
ATOM   2167  H21   G    68      62.366  27.388  67.164  1.00  0.00           H  
ATOM   2168  H22   G    68      63.156  25.919  66.577  1.00  0.00           H  
ATOM   2169  N3    G    68      61.316  24.558  66.358  1.00  0.00           N  
ATOM   2170  C4    G    68      60.071  23.881  66.433  1.00  0.00           C  
ATOM   2171  C3'   G    68      60.725  19.747  66.988  1.00  0.00           C  
ATOM   2172  H3'   G    68      59.799  20.052  67.475  1.00  0.00           H  
ATOM   2173  C2'   G    68      61.537  20.992  66.713  1.00  0.00           C  
ATOM   2174  H2'   G    68      61.546  21.610  67.611  1.00  0.00           H  
ATOM   2175  O2'   G    68      62.853  20.665  66.306  1.00  0.00           O  
ATOM   2176 HO2'   G    68      62.929  19.708  66.283  1.00  0.00           H  
ATOM   2177  O3'   G    68      61.409  18.630  67.585  1.00  0.00           O  
ATOM   2178  P     G    69      61.873  18.623  69.162  1.00  0.00           P  
ATOM   2179  OP1   G    69      62.720  17.464  69.275  1.00  0.00           O  
ATOM   2180  OP2   G    69      60.643  18.642  69.956  1.00  0.00           O  
ATOM   2181  O5'   G    69      62.736  19.864  69.673  1.00  0.00           O  
ATOM   2182  C5'   G    69      64.097  19.966  69.435  1.00  0.00           C  
ATOM   2183  H5'   G    69      64.375  19.792  68.395  1.00  0.00           H  
ATOM   2184 H5''   G    69      64.694  19.333  70.091  1.00  0.00           H  
ATOM   2185  C4'   G    69      64.604  21.387  69.605  1.00  0.00           C  
ATOM   2186  H4'   G    69      65.665  21.399  69.352  1.00  0.00           H  
ATOM   2187  O4'   G    69      63.849  22.361  68.834  1.00  0.00           O  
ATOM   2188  C1'   G    69      63.550  23.478  69.630  1.00  0.00           C  
ATOM   2189  H1'   G    69      63.852  24.405  69.144  1.00  0.00           H  
ATOM   2190  N9    G    69      62.132  23.645  70.007  1.00  0.00           N  
ATOM   2191  C8    G    69      61.096  22.746  70.001  1.00  0.00           C  
ATOM   2192  H8    G    69      61.162  21.723  69.663  1.00  0.00           H  
ATOM   2193  N7    G    69      60.006  23.228  70.530  1.00  0.00           N  
ATOM   2194  C5    G    69      60.299  24.559  70.849  1.00  0.00           C  
ATOM   2195  C6    G    69      59.511  25.532  71.428  1.00  0.00           C  
ATOM   2196  O6    G    69      58.333  25.632  71.664  1.00  0.00           O  
ATOM   2197  N1    G    69      60.172  26.781  71.513  1.00  0.00           N  
ATOM   2198  H1    G    69      59.699  27.617  71.825  1.00  0.00           H  
ATOM   2199  C2    G    69      61.535  26.906  71.236  1.00  0.00           C  
ATOM   2200  N2    G    69      61.907  28.091  71.188  1.00  0.00           N  
ATOM   2201  H21   G    69      61.323  28.790  71.626  1.00  0.00           H  
ATOM   2202  H22   G    69      62.797  28.349  70.787  1.00  0.00           H  
ATOM   2203  N3    G    69      62.295  25.950  70.721  1.00  0.00           N  
ATOM   2204  C4    G    69      61.635  24.787  70.574  1.00  0.00           C  
ATOM   2205  C3'   G    69      64.543  21.916  71.060  1.00  0.00           C  
ATOM   2206  H3'   G    69      63.620  21.555  71.516  1.00  0.00           H  
ATOM   2207  C2'   G    69      64.556  23.457  70.813  1.00  0.00           C  
ATOM   2208  H2'   G    69      64.209  24.153  71.577  1.00  0.00           H  
ATOM   2209  O2'   G    69      65.783  23.834  70.251  1.00  0.00           O  
ATOM   2210 HO2'   G    69      66.486  23.268  70.577  1.00  0.00           H  
ATOM   2211  O3'   G    69      65.603  21.488  71.840  1.00  0.00           O  
ATOM   2212  P     C    70      65.679  21.480  73.477  1.00  0.00           P  
ATOM   2213  OP1   C    70      67.018  20.965  73.975  1.00  0.00           O  
ATOM   2214  OP2   C    70      64.524  20.802  74.019  1.00  0.00           O  
ATOM   2215  O5'   C    70      65.512  23.053  73.774  1.00  0.00           O  
ATOM   2216  C5'   C    70      66.576  23.925  73.500  1.00  0.00           C  
ATOM   2217  H5'   C    70      66.874  23.883  72.453  1.00  0.00           H  
ATOM   2218 H5''   C    70      67.459  23.577  74.036  1.00  0.00           H  
ATOM   2219  C4'   C    70      66.222  25.344  73.868  1.00  0.00           C  
ATOM   2220  H4'   C    70      67.053  25.965  73.535  1.00  0.00           H  
ATOM   2221  O4'   C    70      64.997  25.728  73.182  1.00  0.00           O  
ATOM   2222  C1'   C    70      64.267  26.687  73.974  1.00  0.00           C  
ATOM   2223  H1'   C    70      64.287  27.694  73.558  1.00  0.00           H  
ATOM   2224  N1    C    70      62.875  26.284  74.297  1.00  0.00           N  
ATOM   2225  C6    C    70      62.351  24.987  73.998  1.00  0.00           C  
ATOM   2226  H6    C    70      62.943  24.252  73.473  1.00  0.00           H  
ATOM   2227  C5    C    70      61.102  24.670  74.434  1.00  0.00           C  
ATOM   2228  H5    C    70      60.625  23.776  74.060  1.00  0.00           H  
ATOM   2229  C4    C    70      60.362  25.721  74.974  1.00  0.00           C  
ATOM   2230  N4    C    70      59.051  25.600  75.053  1.00  0.00           N  
ATOM   2231  H41   C    70      58.685  24.665  74.950  1.00  0.00           H  
ATOM   2232  H42   C    70      58.456  26.322  75.432  1.00  0.00           H  
ATOM   2233  N3    C    70      60.792  26.901  75.287  1.00  0.00           N  
ATOM   2234  C2    C    70      62.083  27.260  74.886  1.00  0.00           C  
ATOM   2235  O2    C    70      62.396  28.434  75.163  1.00  0.00           O  
ATOM   2236  C3'   C    70      65.892  25.520  75.338  1.00  0.00           C  
ATOM   2237  H3'   C    70      65.202  24.724  75.617  1.00  0.00           H  
ATOM   2238  C2'   C    70      65.066  26.858  75.301  1.00  0.00           C  
ATOM   2239  H2'   C    70      64.540  26.856  76.256  1.00  0.00           H  
ATOM   2240  O2'   C    70      65.940  28.001  75.147  1.00  0.00           O  
ATOM   2241 HO2'   C    70      66.499  28.123  75.918  1.00  0.00           H  
ATOM   2242  O3'   C    70      66.981  25.586  76.201  1.00  0.00           O  
ATOM   2243  P     U    71      66.892  24.796  77.557  1.00  0.00           P  
ATOM   2244  OP1   U    71      68.237  24.830  78.128  1.00  0.00           O  
ATOM   2245  OP2   U    71      66.234  23.507  77.275  1.00  0.00           O  
ATOM   2246  O5'   U    71      65.960  25.724  78.525  1.00  0.00           O  
ATOM   2247  C5'   U    71      66.472  26.901  79.080  1.00  0.00           C  
ATOM   2248  H5'   U    71      66.901  27.432  78.230  1.00  0.00           H  
ATOM   2249 H5''   U    71      67.224  26.751  79.854  1.00  0.00           H  
ATOM   2250  C4'   U    71      65.312  27.756  79.647  1.00  0.00           C  
ATOM   2251  H4'   U    71      65.688  28.716  80.002  1.00  0.00           H  
ATOM   2252  O4'   U    71      64.310  27.945  78.673  1.00  0.00           O  
ATOM   2253  C1'   U    71      62.989  28.099  79.311  1.00  0.00           C  
ATOM   2254  H1'   U    71      62.711  29.150  79.232  1.00  0.00           H  
ATOM   2255  N1    U    71      61.869  27.221  78.764  1.00  0.00           N  
ATOM   2256  C6    U    71      62.185  25.957  78.377  1.00  0.00           C  
ATOM   2257  H6    U    71      63.216  25.666  78.243  1.00  0.00           H  
ATOM   2258  C5    U    71      61.182  25.014  78.267  1.00  0.00           C  
ATOM   2259  H5    U    71      61.447  24.000  78.005  1.00  0.00           H  
ATOM   2260  C4    U    71      59.760  25.270  78.559  1.00  0.00           C  
ATOM   2261  O4    U    71      58.873  24.429  78.462  1.00  0.00           O  
ATOM   2262  N3    U    71      59.611  26.579  78.980  1.00  0.00           N  
ATOM   2263  H3    U    71      58.725  27.049  78.856  1.00  0.00           H  
ATOM   2264  C2    U    71      60.596  27.515  79.174  1.00  0.00           C  
ATOM   2265  O2    U    71      60.208  28.637  79.517  1.00  0.00           O  
ATOM   2266  C3'   U    71      64.570  27.056  80.747  1.00  0.00           C  
ATOM   2267  H3'   U    71      64.459  26.016  80.440  1.00  0.00           H  
ATOM   2268  C2'   U    71      63.195  27.654  80.805  1.00  0.00           C  
ATOM   2269  H2'   U    71      62.496  26.843  81.009  1.00  0.00           H  
ATOM   2270  O2'   U    71      63.219  28.815  81.604  1.00  0.00           O  
ATOM   2271 HO2'   U    71      64.161  28.878  81.778  1.00  0.00           H  
ATOM   2272  O3'   U    71      65.222  27.058  82.033  1.00  0.00           O  
ATOM   2273  P     U    72      65.441  25.705  82.704  1.00  0.00           P  
ATOM   2274  OP1   U    72      66.148  26.028  83.998  1.00  0.00           O  
ATOM   2275  OP2   U    72      66.165  24.843  81.737  1.00  0.00           O  
ATOM   2276  O5'   U    72      63.964  25.237  82.979  1.00  0.00           O  
ATOM   2277  C5'   U    72      63.044  25.994  83.715  1.00  0.00           C  
ATOM   2278  H5'   U    72      63.069  27.058  83.483  1.00  0.00           H  
ATOM   2279 H5''   U    72      63.467  25.973  84.720  1.00  0.00           H  
ATOM   2280  C4'   U    72      61.693  25.363  83.747  1.00  0.00           C  
ATOM   2281  H4'   U    72      61.145  26.028  84.414  1.00  0.00           H  
ATOM   2282  O4'   U    72      61.037  25.260  82.434  1.00  0.00           O  
ATOM   2283  C1'   U    72      60.012  24.255  82.497  1.00  0.00           C  
ATOM   2284  H1'   U    72      59.106  24.853  82.596  1.00  0.00           H  
ATOM   2285  N1    U    72      59.912  23.211  81.386  1.00  0.00           N  
ATOM   2286  C6    U    72      61.062  22.836  80.683  1.00  0.00           C  
ATOM   2287  H6    U    72      61.963  23.275  81.086  1.00  0.00           H  
ATOM   2288  C5    U    72      60.977  21.976  79.662  1.00  0.00           C  
ATOM   2289  H5    U    72      61.874  21.642  79.163  1.00  0.00           H  
ATOM   2290  C4    U    72      59.772  21.374  79.295  1.00  0.00           C  
ATOM   2291  O4    U    72      59.740  20.412  78.553  1.00  0.00           O  
ATOM   2292  N3    U    72      58.677  21.803  79.949  1.00  0.00           N  
ATOM   2293  H3    U    72      57.774  21.431  79.690  1.00  0.00           H  
ATOM   2294  C2    U    72      58.648  22.714  80.951  1.00  0.00           C  
ATOM   2295  O2    U    72      57.561  23.080  81.441  1.00  0.00           O  
ATOM   2296  C3'   U    72      61.585  24.022  84.413  1.00  0.00           C  
ATOM   2297  H3'   U    72      62.382  23.424  83.972  1.00  0.00           H  
ATOM   2298  C2'   U    72      60.278  23.531  83.790  1.00  0.00           C  
ATOM   2299  H2'   U    72      60.277  22.477  83.510  1.00  0.00           H  
ATOM   2300  O2'   U    72      59.169  24.065  84.556  1.00  0.00           O  
ATOM   2301 HO2'   U    72      59.519  24.208  85.439  1.00  0.00           H  
ATOM   2302  O3'   U    72      61.475  24.037  85.832  1.00  0.00           O  
ATOM   2303  P     U    73      61.315  22.785  86.778  1.00  0.00           P  
ATOM   2304  OP1   U    73      62.051  23.009  87.997  1.00  0.00           O  
ATOM   2305  OP2   U    73      61.720  21.569  86.047  1.00  0.00           O  
ATOM   2306  O5'   U    73      59.779  22.698  87.117  1.00  0.00           O  
ATOM   2307  C5'   U    73      59.148  23.503  88.090  1.00  0.00           C  
ATOM   2308  H5'   U    73      59.348  24.542  87.829  1.00  0.00           H  
ATOM   2309 H5''   U    73      59.703  23.422  89.025  1.00  0.00           H  
ATOM   2310  C4'   U    73      57.622  23.329  88.266  1.00  0.00           C  
ATOM   2311  H4'   U    73      57.219  24.177  88.820  1.00  0.00           H  
ATOM   2312  O4'   U    73      56.949  23.132  87.075  1.00  0.00           O  
ATOM   2313  C1'   U    73      56.323  21.855  87.019  1.00  0.00           C  
ATOM   2314  H1'   U    73      55.315  22.101  87.353  1.00  0.00           H  
ATOM   2315  N1    U    73      56.353  21.232  85.678  1.00  0.00           N  
ATOM   2316  C6    U    73      57.504  21.140  84.898  1.00  0.00           C  
ATOM   2317  H6    U    73      58.333  21.741  85.240  1.00  0.00           H  
ATOM   2318  C5    U    73      57.566  20.502  83.703  1.00  0.00           C  
ATOM   2319  H5    U    73      58.511  20.544  83.183  1.00  0.00           H  
ATOM   2320  C4    U    73      56.448  19.719  83.297  1.00  0.00           C  
ATOM   2321  O4    U    73      56.308  19.058  82.267  1.00  0.00           O  
ATOM   2322  N3    U    73      55.340  19.871  84.047  1.00  0.00           N  
ATOM   2323  H3    U    73      54.459  19.445  83.798  1.00  0.00           H  
ATOM   2324  C2    U    73      55.211  20.601  85.228  1.00  0.00           C  
ATOM   2325  O2    U    73      54.107  20.654  85.711  1.00  0.00           O  
ATOM   2326  C3'   U    73      57.509  21.990  89.079  1.00  0.00           C  
ATOM   2327  H3'   U    73      58.492  21.661  89.415  1.00  0.00           H  
ATOM   2328  C2'   U    73      57.016  20.964  88.026  1.00  0.00           C  
ATOM   2329  H2'   U    73      57.873  20.552  87.495  1.00  0.00           H  
ATOM   2330  O2'   U    73      56.065  20.117  88.583  1.00  0.00           O  
ATOM   2331 HO2'   U    73      56.107  20.414  89.495  1.00  0.00           H  
ATOM   2332  O3'   U    73      56.496  22.115  90.114  1.00  0.00           O  
ATOM   2333  P     U    74      56.671  23.035  91.377  1.00  0.00           P  
ATOM   2334  OP1   U    74      58.147  23.026  91.677  1.00  0.00           O  
ATOM   2335  OP2   U    74      55.766  22.427  92.397  1.00  0.00           O  
ATOM   2336  O5'   U    74      56.161  24.490  90.974  1.00  0.00           O  
ATOM   2337  C5'   U    74      54.804  24.793  90.765  1.00  0.00           C  
ATOM   2338  H5'   U    74      54.232  24.504  91.646  1.00  0.00           H  
ATOM   2339 H5''   U    74      54.461  24.358  89.826  1.00  0.00           H  
ATOM   2340  C4'   U    74      54.635  26.329  90.702  1.00  0.00           C  
ATOM   2341  H4'   U    74      53.572  26.573  90.719  1.00  0.00           H  
ATOM   2342  O4'   U    74      55.448  26.937  91.665  1.00  0.00           O  
ATOM   2343  C1'   U    74      56.183  27.990  91.091  1.00  0.00           C  
ATOM   2344  H1'   U    74      55.480  28.823  91.101  1.00  0.00           H  
ATOM   2345  N1    U    74      57.463  28.220  91.776  1.00  0.00           N  
ATOM   2346  C6    U    74      58.359  27.234  92.216  1.00  0.00           C  
ATOM   2347  H6    U    74      58.135  26.201  91.994  1.00  0.00           H  
ATOM   2348  C5    U    74      59.520  27.523  92.801  1.00  0.00           C  
ATOM   2349  H5    U    74      60.322  26.821  92.972  1.00  0.00           H  
ATOM   2350  C4    U    74      59.880  28.900  93.022  1.00  0.00           C  
ATOM   2351  O4    U    74      60.979  29.282  93.405  1.00  0.00           O  
ATOM   2352  N3    U    74      58.882  29.821  92.698  1.00  0.00           N  
ATOM   2353  H3    U    74      59.150  30.757  92.964  1.00  0.00           H  
ATOM   2354  C2    U    74      57.727  29.590  92.069  1.00  0.00           C  
ATOM   2355  O2    U    74      57.164  30.564  91.569  1.00  0.00           O  
ATOM   2356  C3'   U    74      55.223  26.725  89.333  1.00  0.00           C  
ATOM   2357  H3'   U    74      55.488  25.909  88.661  1.00  0.00           H  
ATOM   2358  C2'   U    74      56.480  27.513  89.675  1.00  0.00           C  
ATOM   2359  H2'   U    74      57.340  26.844  89.666  1.00  0.00           H  
ATOM   2360  O2'   U    74      56.707  28.557  88.756  1.00  0.00           O  
ATOM   2361 HO2'   U    74      57.083  28.172  87.961  1.00  0.00           H  
ATOM   2362  O3'   U    74      54.255  27.448  88.669  1.00  0.00           O  
ATOM   2363  P    G3    75      53.107  26.765  87.851  1.00  0.00           P  
ATOM   2364  OP1  G3    75      52.149  27.830  87.629  1.00  0.00           O  
ATOM   2365  OP2  G3    75      52.688  25.447  88.374  1.00  0.00           O  
ATOM   2366  O5'  G3    75      53.680  26.581  86.346  1.00  0.00           O  
ATOM   2367  C5'  G3    75      52.831  26.278  85.209  1.00  0.00           C  
ATOM   2368  H5'  G3    75      52.560  27.209  84.712  1.00  0.00           H  
ATOM   2369 H5''  G3    75      52.015  25.576  85.381  1.00  0.00           H  
ATOM   2370  C4'  G3    75      53.665  25.491  84.168  1.00  0.00           C  
ATOM   2371  H4'  G3    75      52.890  25.088  83.515  1.00  0.00           H  
ATOM   2372  O4'  G3    75      54.692  26.137  83.425  1.00  0.00           O  
ATOM   2373  C1'  G3    75      55.928  25.442  83.518  1.00  0.00           C  
ATOM   2374  H1'  G3    75      56.502  25.399  82.592  1.00  0.00           H  
ATOM   2375  N9   G3    75      56.774  26.149  84.581  1.00  0.00           N  
ATOM   2376  C8   G3    75      56.678  25.997  85.948  1.00  0.00           C  
ATOM   2377  H8   G3    75      55.878  25.449  86.423  1.00  0.00           H  
ATOM   2378  N7   G3    75      57.655  26.519  86.664  1.00  0.00           N  
ATOM   2379  C5   G3    75      58.387  27.167  85.682  1.00  0.00           C  
ATOM   2380  C6   G3    75      59.482  28.025  85.765  1.00  0.00           C  
ATOM   2381  O6   G3    75      60.042  28.478  86.788  1.00  0.00           O  
ATOM   2382  N1   G3    75      60.002  28.436  84.517  1.00  0.00           N  
ATOM   2383  H1   G3    75      60.603  29.248  84.536  1.00  0.00           H  
ATOM   2384  C2   G3    75      59.487  28.127  83.307  1.00  0.00           C  
ATOM   2385  N2   G3    75      60.042  28.607  82.216  1.00  0.00           N  
ATOM   2386  H21  G3    75      59.678  28.302  81.325  1.00  0.00           H  
ATOM   2387  H22  G3    75      60.869  29.185  82.263  1.00  0.00           H  
ATOM   2388  N3   G3    75      58.378  27.438  83.211  1.00  0.00           N  
ATOM   2389  C4   G3    75      57.873  26.924  84.395  1.00  0.00           C  
ATOM   2390  C3'  G3    75      54.262  24.140  84.681  1.00  0.00           C  
ATOM   2391  H3'  G3    75      54.457  24.096  85.753  1.00  0.00           H  
ATOM   2392  C2'  G3    75      55.514  24.003  83.922  1.00  0.00           C  
ATOM   2393  H2'  G3    75      56.377  23.568  84.426  1.00  0.00           H  
ATOM   2394  O2'  G3    75      55.249  23.327  82.708  1.00  0.00           O  
ATOM   2395 HO2'  G3    75      55.975  23.287  82.081  1.00  0.00           H  
ATOM   2396  O3'  G3    75      53.332  23.111  84.443  1.00  0.00           O  
ATOM   2397 HO3'  G3    75      53.716  22.310  84.807  1.00  0.00           H  
TER    2398       G3    75 
END
