# Supplementary material for: Modeling the structure of the frameshift-stimulatory pseudoknot in SARS-CoV-2 reveals multiple possible conformers
Source: PLoS Comput Biol. 2021 Jan 19;17(1):e1008603. doi: 10.1371/journal.pcbi.1008603 (PMC7845960; doi:10.1371/journal.pcbi.1008603)
Supplement: S1 Data — Files in.pdb format for each of the model structures presented in the manuscript are included in an archived.zip folder. The files corresponding to the structures shown in Figs 3B, 3E, 3H, 4B, 4E, 4H, 5B, 6A–6F, and 7A–7G are named FigNX_1.pdb, where N is the figure number and X is the letter for the figure panel. These structures represent the most populated of the clusters found in the corresponding MD simulations. The structures of the second- and third-most populated clusters from each of the simulations are in the files named FigNX_2.pdb and FigNX_3.pdb, respectively. (ZIP) [file pcbi.1008603.s006.zip › Fig7A_1.pdb]

ATOM      1 HO5'  U5     1      44.711  45.814  30.089  1.00  0.00           H  
ATOM      2  O5'  U5     1      44.199  46.136  29.343  1.00  0.00           O  
ATOM      3  C5'  U5     1      44.300  47.563  29.215  1.00  0.00           C  
ATOM      4  H5'  U5     1      43.861  47.870  28.265  1.00  0.00           H  
ATOM      5 H5''  U5     1      45.310  47.972  29.196  1.00  0.00           H  
ATOM      6  C4'  U5     1      43.446  48.193  30.322  1.00  0.00           C  
ATOM      7  H4'  U5     1      43.662  49.261  30.347  1.00  0.00           H  
ATOM      8  O4'  U5     1      42.037  47.876  30.051  1.00  0.00           O  
ATOM      9  C1'  U5     1      41.486  47.486  31.287  1.00  0.00           C  
ATOM     10  H1'  U5     1      41.105  48.302  31.900  1.00  0.00           H  
ATOM     11  N1   U5     1      40.384  46.574  31.017  1.00  0.00           N  
ATOM     12  C6   U5     1      40.414  45.722  29.949  1.00  0.00           C  
ATOM     13  H6   U5     1      41.246  45.812  29.266  1.00  0.00           H  
ATOM     14  C5   U5     1      39.330  44.998  29.619  1.00  0.00           C  
ATOM     15  H5   U5     1      39.235  44.352  28.759  1.00  0.00           H  
ATOM     16  C4   U5     1      38.160  44.988  30.454  1.00  0.00           C  
ATOM     17  O4   U5     1      37.131  44.360  30.297  1.00  0.00           O  
ATOM     18  N3   U5     1      38.283  45.765  31.575  1.00  0.00           N  
ATOM     19  H3   U5     1      37.603  45.798  32.322  1.00  0.00           H  
ATOM     20  C2   U5     1      39.373  46.508  31.927  1.00  0.00           C  
ATOM     21  O2   U5     1      39.289  47.143  32.968  1.00  0.00           O  
ATOM     22  C3'  U5     1      43.754  47.717  31.753  1.00  0.00           C  
ATOM     23  H3'  U5     1      44.676  47.136  31.782  1.00  0.00           H  
ATOM     24  C2'  U5     1      42.597  46.749  32.002  1.00  0.00           C  
ATOM     25  H2'  U5     1      42.914  45.795  31.581  1.00  0.00           H  
ATOM     26  O2'  U5     1      42.287  46.472  33.369  1.00  0.00           O  
ATOM     27 HO2'  U5     1      42.999  45.904  33.672  1.00  0.00           H  
ATOM     28  O3'  U5     1      43.699  48.873  32.609  1.00  0.00           O  
ATOM     29  P     U     2      44.979  49.669  33.040  1.00  0.00           P  
ATOM     30  OP1   U     2      44.575  51.056  33.365  1.00  0.00           O  
ATOM     31  OP2   U     2      45.941  49.390  31.948  1.00  0.00           O  
ATOM     32  O5'   U     2      45.414  49.027  34.337  1.00  0.00           O  
ATOM     33  C5'   U     2      45.962  47.769  34.376  1.00  0.00           C  
ATOM     34  H5'   U     2      46.926  47.770  33.866  1.00  0.00           H  
ATOM     35 H5''   U     2      45.341  47.089  33.792  1.00  0.00           H  
ATOM     36  C4'   U     2      45.966  47.333  35.881  1.00  0.00           C  
ATOM     37  H4'   U     2      46.576  46.434  35.968  1.00  0.00           H  
ATOM     38  O4'   U     2      46.537  48.316  36.723  1.00  0.00           O  
ATOM     39  C1'   U     2      45.591  48.945  37.582  1.00  0.00           C  
ATOM     40  H1'   U     2      45.800  48.647  38.609  1.00  0.00           H  
ATOM     41  N1    U     2      45.618  50.423  37.416  1.00  0.00           N  
ATOM     42  C6    U     2      46.348  51.129  36.480  1.00  0.00           C  
ATOM     43  H6    U     2      46.930  50.571  35.761  1.00  0.00           H  
ATOM     44  C5    U     2      46.202  52.480  36.315  1.00  0.00           C  
ATOM     45  H5    U     2      46.794  53.057  35.619  1.00  0.00           H  
ATOM     46  C4    U     2      45.289  53.219  37.151  1.00  0.00           C  
ATOM     47  O4    U     2      45.112  54.410  36.990  1.00  0.00           O  
ATOM     48  N3    U     2      44.658  52.478  38.084  1.00  0.00           N  
ATOM     49  H3    U     2      43.850  52.735  38.632  1.00  0.00           H  
ATOM     50  C2    U     2      44.793  51.143  38.298  1.00  0.00           C  
ATOM     51  O2    U     2      44.068  50.645  39.120  1.00  0.00           O  
ATOM     52  C3'   U     2      44.516  47.175  36.286  1.00  0.00           C  
ATOM     53  H3'   U     2      43.895  47.212  35.391  1.00  0.00           H  
ATOM     54  C2'   U     2      44.176  48.345  37.300  1.00  0.00           C  
ATOM     55  H2'   U     2      43.503  49.043  36.803  1.00  0.00           H  
ATOM     56  O2'   U     2      43.436  47.801  38.416  1.00  0.00           O  
ATOM     57 HO2'   U     2      43.997  47.099  38.753  1.00  0.00           H  
ATOM     58  O3'   U     2      44.414  45.989  37.026  1.00  0.00           O  
ATOM     59  P     U     3      43.502  44.719  36.440  1.00  0.00           P  
ATOM     60  OP1   U     3      43.661  44.790  34.956  1.00  0.00           O  
ATOM     61  OP2   U     3      42.207  44.766  37.136  1.00  0.00           O  
ATOM     62  O5'   U     3      44.366  43.441  36.868  1.00  0.00           O  
ATOM     63  C5'   U     3      45.410  43.073  36.018  1.00  0.00           C  
ATOM     64  H5'   U     3      45.888  44.007  35.721  1.00  0.00           H  
ATOM     65 H5''   U     3      44.919  42.690  35.124  1.00  0.00           H  
ATOM     66  C4'   U     3      46.412  42.113  36.592  1.00  0.00           C  
ATOM     67  H4'   U     3      47.211  42.057  35.853  1.00  0.00           H  
ATOM     68  O4'   U     3      46.940  42.584  37.842  1.00  0.00           O  
ATOM     69  C1'   U     3      47.226  41.561  38.874  1.00  0.00           C  
ATOM     70  H1'   U     3      48.253  41.575  39.240  1.00  0.00           H  
ATOM     71  N1    U     3      46.242  41.490  40.012  1.00  0.00           N  
ATOM     72  C6    U     3      44.940  42.073  40.007  1.00  0.00           C  
ATOM     73  H6    U     3      44.535  42.514  39.109  1.00  0.00           H  
ATOM     74  C5    U     3      44.206  42.037  41.132  1.00  0.00           C  
ATOM     75  H5    U     3      43.243  42.526  41.091  1.00  0.00           H  
ATOM     76  C4    U     3      44.736  41.598  42.392  1.00  0.00           C  
ATOM     77  O4    U     3      44.182  41.701  43.454  1.00  0.00           O  
ATOM     78  N3    U     3      45.939  41.004  42.248  1.00  0.00           N  
ATOM     79  H3    U     3      46.431  40.816  43.110  1.00  0.00           H  
ATOM     80  C2    U     3      46.771  40.991  41.196  1.00  0.00           C  
ATOM     81  O2    U     3      47.914  40.588  41.396  1.00  0.00           O  
ATOM     82  C3'   U     3      46.011  40.700  36.891  1.00  0.00           C  
ATOM     83  H3'   U     3      45.024  40.823  37.337  1.00  0.00           H  
ATOM     84  C2'   U     3      47.077  40.280  37.938  1.00  0.00           C  
ATOM     85  H2'   U     3      46.700  39.439  38.519  1.00  0.00           H  
ATOM     86  O2'   U     3      48.258  39.866  37.214  1.00  0.00           O  
ATOM     87 HO2'   U     3      47.919  39.188  36.624  1.00  0.00           H  
ATOM     88  O3'   U     3      45.967  39.962  35.657  1.00  0.00           O  
ATOM     89  P     G     4      45.388  38.515  35.675  1.00  0.00           P  
ATOM     90  OP1   G     4      45.038  38.308  34.277  1.00  0.00           O  
ATOM     91  OP2   G     4      44.347  38.444  36.694  1.00  0.00           O  
ATOM     92  O5'   G     4      46.672  37.636  36.129  1.00  0.00           O  
ATOM     93  C5'   G     4      47.551  36.924  35.258  1.00  0.00           C  
ATOM     94  H5'   G     4      48.119  37.704  34.749  1.00  0.00           H  
ATOM     95 H5''   G     4      47.016  36.306  34.537  1.00  0.00           H  
ATOM     96  C4'   G     4      48.612  36.149  36.084  1.00  0.00           C  
ATOM     97  H4'   G     4      49.338  35.691  35.412  1.00  0.00           H  
ATOM     98  O4'   G     4      49.485  36.938  36.980  1.00  0.00           O  
ATOM     99  C1'   G     4      49.702  36.136  38.174  1.00  0.00           C  
ATOM    100  H1'   G     4      50.769  36.073  38.386  1.00  0.00           H  
ATOM    101  N9    G     4      49.062  36.612  39.401  1.00  0.00           N  
ATOM    102  C8    G     4      47.844  37.098  39.487  1.00  0.00           C  
ATOM    103  H8    G     4      47.371  37.632  38.676  1.00  0.00           H  
ATOM    104  N7    G     4      47.440  37.327  40.702  1.00  0.00           N  
ATOM    105  C5    G     4      48.519  36.928  41.516  1.00  0.00           C  
ATOM    106  C6    G     4      48.697  36.918  42.965  1.00  0.00           C  
ATOM    107  O6    G     4      47.992  37.440  43.867  1.00  0.00           O  
ATOM    108  N1    G     4      49.891  36.334  43.377  1.00  0.00           N  
ATOM    109  H1    G     4      50.125  36.346  44.359  1.00  0.00           H  
ATOM    110  C2    G     4      50.895  36.049  42.445  1.00  0.00           C  
ATOM    111  N2    G     4      51.968  35.733  43.138  1.00  0.00           N  
ATOM    112  H21   G     4      52.859  35.561  42.695  1.00  0.00           H  
ATOM    113  H22   G     4      51.849  35.875  44.131  1.00  0.00           H  
ATOM    114  N3    G     4      50.825  36.084  41.099  1.00  0.00           N  
ATOM    115  C4    G     4      49.600  36.584  40.719  1.00  0.00           C  
ATOM    116  C3'   G     4      48.014  34.982  36.894  1.00  0.00           C  
ATOM    117  H3'   G     4      47.124  35.302  37.435  1.00  0.00           H  
ATOM    118  C2'   G     4      49.259  34.776  37.774  1.00  0.00           C  
ATOM    119  H2'   G     4      49.067  34.160  38.652  1.00  0.00           H  
ATOM    120  O2'   G     4      50.338  34.190  37.062  1.00  0.00           O  
ATOM    121 HO2'   G     4      49.900  33.403  36.731  1.00  0.00           H  
ATOM    122  O3'   G     4      47.709  33.856  36.055  1.00  0.00           O  
ATOM    123  P     C     5      46.956  32.615  36.616  1.00  0.00           P  
ATOM    124  OP1   C     5      46.716  31.545  35.595  1.00  0.00           O  
ATOM    125  OP2   C     5      45.881  33.161  37.467  1.00  0.00           O  
ATOM    126  O5'   C     5      48.078  32.014  37.646  1.00  0.00           O  
ATOM    127  C5'   C     5      49.212  31.206  37.116  1.00  0.00           C  
ATOM    128  H5'   C     5      49.740  31.780  36.354  1.00  0.00           H  
ATOM    129 H5''   C     5      48.827  30.264  36.726  1.00  0.00           H  
ATOM    130  C4'   C     5      50.187  30.884  38.273  1.00  0.00           C  
ATOM    131  H4'   C     5      51.109  30.541  37.804  1.00  0.00           H  
ATOM    132  O4'   C     5      50.400  32.015  39.127  1.00  0.00           O  
ATOM    133  C1'   C     5      50.891  31.523  40.401  1.00  0.00           C  
ATOM    134  H1'   C     5      51.964  31.701  40.471  1.00  0.00           H  
ATOM    135  N1    C     5      50.286  32.279  41.544  1.00  0.00           N  
ATOM    136  C6    C     5      49.164  33.087  41.473  1.00  0.00           C  
ATOM    137  H6    C     5      48.653  33.303  40.547  1.00  0.00           H  
ATOM    138  C5    C     5      48.541  33.601  42.587  1.00  0.00           C  
ATOM    139  H5    C     5      47.648  34.200  42.481  1.00  0.00           H  
ATOM    140  C4    C     5      49.148  33.360  43.811  1.00  0.00           C  
ATOM    141  N4    C     5      48.671  33.868  44.896  1.00  0.00           N  
ATOM    142  H41   C     5      47.700  34.145  44.895  1.00  0.00           H  
ATOM    143  H42   C     5      49.226  33.904  45.739  1.00  0.00           H  
ATOM    144  N3    C     5      50.312  32.692  43.880  1.00  0.00           N  
ATOM    145  C2    C     5      50.884  32.159  42.776  1.00  0.00           C  
ATOM    146  O2    C     5      51.983  31.575  42.931  1.00  0.00           O  
ATOM    147  C3'   C     5      49.641  29.870  39.334  1.00  0.00           C  
ATOM    148  H3'   C     5      48.606  30.046  39.626  1.00  0.00           H  
ATOM    149  C2'   C     5      50.484  30.084  40.604  1.00  0.00           C  
ATOM    150  H2'   C     5      49.772  29.895  41.407  1.00  0.00           H  
ATOM    151  O2'   C     5      51.663  29.215  40.651  1.00  0.00           O  
ATOM    152 HO2'   C     5      51.302  28.325  40.660  1.00  0.00           H  
ATOM    153  O3'   C     5      49.786  28.596  38.788  1.00  0.00           O  
ATOM    154  P     G     6      48.999  27.288  39.372  1.00  0.00           P  
ATOM    155  OP1   G     6      49.345  26.212  38.389  1.00  0.00           O  
ATOM    156  OP2   G     6      47.564  27.597  39.610  1.00  0.00           O  
ATOM    157  O5'   G     6      49.764  27.036  40.789  1.00  0.00           O  
ATOM    158  C5'   G     6      50.685  25.929  40.905  1.00  0.00           C  
ATOM    159  H5'   G     6      51.523  26.175  40.253  1.00  0.00           H  
ATOM    160 H5''   G     6      50.176  25.058  40.494  1.00  0.00           H  
ATOM    161  C4'   G     6      51.080  25.665  42.345  1.00  0.00           C  
ATOM    162  H4'   G     6      51.898  24.944  42.338  1.00  0.00           H  
ATOM    163  O4'   G     6      51.738  26.854  42.911  1.00  0.00           O  
ATOM    164  C1'   G     6      51.615  26.747  44.313  1.00  0.00           C  
ATOM    165  H1'   G     6      52.633  26.780  44.702  1.00  0.00           H  
ATOM    166  N9    G     6      50.783  27.883  44.812  1.00  0.00           N  
ATOM    167  C8    G     6      49.954  28.751  44.101  1.00  0.00           C  
ATOM    168  H8    G     6      49.959  28.621  43.029  1.00  0.00           H  
ATOM    169  N7    G     6      49.398  29.733  44.814  1.00  0.00           N  
ATOM    170  C5    G     6      49.811  29.404  46.110  1.00  0.00           C  
ATOM    171  C6    G     6      49.465  30.004  47.404  1.00  0.00           C  
ATOM    172  O6    G     6      48.693  30.844  47.773  1.00  0.00           O  
ATOM    173  N1    G     6      50.188  29.515  48.466  1.00  0.00           N  
ATOM    174  H1    G     6      50.233  30.074  49.306  1.00  0.00           H  
ATOM    175  C2    G     6      51.013  28.406  48.342  1.00  0.00           C  
ATOM    176  N2    G     6      51.362  27.813  49.445  1.00  0.00           N  
ATOM    177  H21   G     6      51.798  26.902  49.434  1.00  0.00           H  
ATOM    178  H22   G     6      51.105  28.205  50.340  1.00  0.00           H  
ATOM    179  N3    G     6      51.290  27.789  47.191  1.00  0.00           N  
ATOM    180  C4    G     6      50.683  28.319  46.130  1.00  0.00           C  
ATOM    181  C3'   G     6      50.021  25.219  43.325  1.00  0.00           C  
ATOM    182  H3'   G     6      49.273  26.012  43.311  1.00  0.00           H  
ATOM    183  C2'   G     6      50.859  25.430  44.555  1.00  0.00           C  
ATOM    184  H2'   G     6      50.180  25.613  45.388  1.00  0.00           H  
ATOM    185  O2'   G     6      51.857  24.486  44.906  1.00  0.00           O  
ATOM    186 HO2'   G     6      51.402  23.796  45.395  1.00  0.00           H  
ATOM    187  O3'   G     6      49.592  23.895  43.081  1.00  0.00           O  
ATOM    188  P     G     7      48.159  23.315  43.619  1.00  0.00           P  
ATOM    189  OP1   G     7      48.024  21.908  43.226  1.00  0.00           O  
ATOM    190  OP2   G     7      47.185  24.202  43.092  1.00  0.00           O  
ATOM    191  O5'   G     7      48.224  23.404  45.168  1.00  0.00           O  
ATOM    192  C5'   G     7      48.988  22.463  45.973  1.00  0.00           C  
ATOM    193  H5'   G     7      49.912  22.229  45.444  1.00  0.00           H  
ATOM    194 H5''   G     7      48.533  21.474  46.039  1.00  0.00           H  
ATOM    195  C4'   G     7      49.213  22.869  47.408  1.00  0.00           C  
ATOM    196  H4'   G     7      50.068  22.314  47.796  1.00  0.00           H  
ATOM    197  O4'   G     7      49.693  24.228  47.483  1.00  0.00           O  
ATOM    198  C1'   G     7      49.300  24.773  48.707  1.00  0.00           C  
ATOM    199  H1'   G     7      50.133  25.123  49.315  1.00  0.00           H  
ATOM    200  N9    G     7      48.437  25.971  48.597  1.00  0.00           N  
ATOM    201  C8    G     7      47.847  26.425  47.457  1.00  0.00           C  
ATOM    202  H8    G     7      47.952  25.901  46.519  1.00  0.00           H  
ATOM    203  N7    G     7      47.095  27.466  47.666  1.00  0.00           N  
ATOM    204  C5    G     7      47.331  27.766  49.005  1.00  0.00           C  
ATOM    205  C6    G     7      46.836  28.821  49.881  1.00  0.00           C  
ATOM    206  O6    G     7      46.035  29.700  49.604  1.00  0.00           O  
ATOM    207  N1    G     7      47.172  28.709  51.200  1.00  0.00           N  
ATOM    208  H1    G     7      46.767  29.375  51.842  1.00  0.00           H  
ATOM    209  C2    G     7      47.959  27.743  51.682  1.00  0.00           C  
ATOM    210  N2    G     7      48.303  27.923  52.943  1.00  0.00           N  
ATOM    211  H21   G     7      49.089  27.444  53.359  1.00  0.00           H  
ATOM    212  H22   G     7      47.800  28.638  53.448  1.00  0.00           H  
ATOM    213  N3    G     7      48.535  26.740  50.948  1.00  0.00           N  
ATOM    214  C4    G     7      48.114  26.828  49.617  1.00  0.00           C  
ATOM    215  C3'   G     7      48.086  22.796  48.378  1.00  0.00           C  
ATOM    216  H3'   G     7      47.223  23.245  47.885  1.00  0.00           H  
ATOM    217  C2'   G     7      48.621  23.626  49.561  1.00  0.00           C  
ATOM    218  H2'   G     7      47.868  24.051  50.225  1.00  0.00           H  
ATOM    219  O2'   G     7      49.600  23.016  50.368  1.00  0.00           O  
ATOM    220 HO2'   G     7      49.640  23.509  51.191  1.00  0.00           H  
ATOM    221  O3'   G     7      47.843  21.427  48.685  1.00  0.00           O  
ATOM    222  P     U     8      46.379  20.921  48.964  1.00  0.00           P  
ATOM    223  OP1   U     8      46.390  19.497  49.394  1.00  0.00           O  
ATOM    224  OP2   U     8      45.505  21.391  47.856  1.00  0.00           O  
ATOM    225  O5'   U     8      46.065  21.731  50.244  1.00  0.00           O  
ATOM    226  C5'   U     8      46.399  21.361  51.526  1.00  0.00           C  
ATOM    227  H5'   U     8      47.489  21.367  51.543  1.00  0.00           H  
ATOM    228 H5''   U     8      46.051  20.408  51.925  1.00  0.00           H  
ATOM    229  C4'   U     8      45.808  22.467  52.448  1.00  0.00           C  
ATOM    230  H4'   U     8      46.287  22.416  53.426  1.00  0.00           H  
ATOM    231  O4'   U     8      46.070  23.770  51.931  1.00  0.00           O  
ATOM    232  C1'   U     8      45.104  24.639  52.402  1.00  0.00           C  
ATOM    233  H1'   U     8      45.538  25.146  53.263  1.00  0.00           H  
ATOM    234  N1    U     8      44.568  25.584  51.351  1.00  0.00           N  
ATOM    235  C6    U     8      44.468  25.242  50.040  1.00  0.00           C  
ATOM    236  H6    U     8      44.856  24.327  49.618  1.00  0.00           H  
ATOM    237  C5    U     8      43.927  26.132  49.159  1.00  0.00           C  
ATOM    238  H5    U     8      43.840  25.921  48.103  1.00  0.00           H  
ATOM    239  C4    U     8      43.293  27.391  49.569  1.00  0.00           C  
ATOM    240  O4    U     8      42.668  28.165  48.838  1.00  0.00           O  
ATOM    241  N3    U     8      43.353  27.576  50.931  1.00  0.00           N  
ATOM    242  H3    U     8      43.062  28.448  51.348  1.00  0.00           H  
ATOM    243  C2    U     8      44.187  26.817  51.776  1.00  0.00           C  
ATOM    244  O2    U     8      44.378  27.275  52.876  1.00  0.00           O  
ATOM    245  C3'   U     8      44.349  22.314  52.692  1.00  0.00           C  
ATOM    246  H3'   U     8      43.888  22.062  51.737  1.00  0.00           H  
ATOM    247  C2'   U     8      43.977  23.771  52.991  1.00  0.00           C  
ATOM    248  H2'   U     8      43.061  23.951  52.429  1.00  0.00           H  
ATOM    249  O2'   U     8      43.988  24.128  54.395  1.00  0.00           O  
ATOM    250 HO2'   U     8      43.416  23.526  54.877  1.00  0.00           H  
ATOM    251  O3'   U     8      44.018  21.370  53.780  1.00  0.00           O  
ATOM    252  P     G     9      42.511  20.982  53.904  1.00  0.00           P  
ATOM    253  OP1   G     9      42.541  19.622  54.589  1.00  0.00           O  
ATOM    254  OP2   G     9      41.749  21.089  52.582  1.00  0.00           O  
ATOM    255  O5'   G     9      41.972  22.221  54.763  1.00  0.00           O  
ATOM    256  C5'   G     9      41.938  22.118  56.164  1.00  0.00           C  
ATOM    257  H5'   G     9      42.947  22.114  56.575  1.00  0.00           H  
ATOM    258 H5''   G     9      41.382  21.241  56.496  1.00  0.00           H  
ATOM    259  C4'   G     9      41.162  23.229  56.940  1.00  0.00           C  
ATOM    260  H4'   G     9      41.191  22.993  58.003  1.00  0.00           H  
ATOM    261  O4'   G     9      41.739  24.413  56.648  1.00  0.00           O  
ATOM    262  C1'   G     9      40.685  25.367  56.410  1.00  0.00           C  
ATOM    263  H1'   G     9      40.981  26.289  56.911  1.00  0.00           H  
ATOM    264  N9    G     9      40.560  25.773  55.004  1.00  0.00           N  
ATOM    265  C8    G     9      40.937  25.152  53.885  1.00  0.00           C  
ATOM    266  H8    G     9      41.276  24.126  53.876  1.00  0.00           H  
ATOM    267  N7    G     9      40.647  25.834  52.829  1.00  0.00           N  
ATOM    268  C5    G     9      40.099  27.054  53.231  1.00  0.00           C  
ATOM    269  C6    G     9      39.652  28.260  52.577  1.00  0.00           C  
ATOM    270  O6    G     9      39.505  28.626  51.395  1.00  0.00           O  
ATOM    271  N1    G     9      38.980  29.146  53.473  1.00  0.00           N  
ATOM    272  H1    G     9      38.725  30.069  53.150  1.00  0.00           H  
ATOM    273  C2    G     9      39.228  29.077  54.816  1.00  0.00           C  
ATOM    274  N2    G     9      38.762  30.027  55.538  1.00  0.00           N  
ATOM    275  H21   G     9      38.297  30.792  55.070  1.00  0.00           H  
ATOM    276  H22   G     9      39.086  30.065  56.494  1.00  0.00           H  
ATOM    277  N3    G     9      39.817  28.074  55.409  1.00  0.00           N  
ATOM    278  C4    G     9      40.085  27.013  54.605  1.00  0.00           C  
ATOM    279  C3'   G     9      39.678  23.409  56.420  1.00  0.00           C  
ATOM    280  H3'   G     9      39.680  23.230  55.345  1.00  0.00           H  
ATOM    281  C2'   G     9      39.342  24.852  56.830  1.00  0.00           C  
ATOM    282  H2'   G     9      38.552  25.279  56.212  1.00  0.00           H  
ATOM    283  O2'   G     9      39.163  25.006  58.219  1.00  0.00           O  
ATOM    284 HO2'   G     9      39.676  25.786  58.442  1.00  0.00           H  
ATOM    285  O3'   G     9      38.749  22.427  56.989  1.00  0.00           O  
ATOM    286  P     U    10      37.453  21.930  56.227  1.00  0.00           P  
ATOM    287  OP1   U    10      36.704  21.008  57.077  1.00  0.00           O  
ATOM    288  OP2   U    10      37.891  21.449  54.909  1.00  0.00           O  
ATOM    289  O5'   U    10      36.681  23.338  56.063  1.00  0.00           O  
ATOM    290  C5'   U    10      36.129  23.957  57.246  1.00  0.00           C  
ATOM    291  H5'   U    10      36.864  24.155  58.025  1.00  0.00           H  
ATOM    292 H5''   U    10      35.502  23.210  57.732  1.00  0.00           H  
ATOM    293  C4'   U    10      35.489  25.263  56.875  1.00  0.00           C  
ATOM    294  H4'   U    10      34.962  25.510  57.797  1.00  0.00           H  
ATOM    295  O4'   U    10      36.416  26.279  56.435  1.00  0.00           O  
ATOM    296  C1'   U    10      35.709  27.153  55.522  1.00  0.00           C  
ATOM    297  H1'   U    10      35.669  28.210  55.787  1.00  0.00           H  
ATOM    298  N1    U    10      36.223  27.169  54.116  1.00  0.00           N  
ATOM    299  C6    U    10      36.815  26.026  53.536  1.00  0.00           C  
ATOM    300  H6    U    10      37.192  25.240  54.174  1.00  0.00           H  
ATOM    301  C5    U    10      36.975  26.015  52.164  1.00  0.00           C  
ATOM    302  H5    U    10      37.326  25.099  51.712  1.00  0.00           H  
ATOM    303  C4    U    10      36.636  27.118  51.277  1.00  0.00           C  
ATOM    304  O4    U    10      36.867  27.189  50.084  1.00  0.00           O  
ATOM    305  N3    U    10      36.082  28.191  51.951  1.00  0.00           N  
ATOM    306  H3    U    10      35.980  29.051  51.432  1.00  0.00           H  
ATOM    307  C2    U    10      35.819  28.243  53.333  1.00  0.00           C  
ATOM    308  O2    U    10      35.159  29.185  53.758  1.00  0.00           O  
ATOM    309  C3'   U    10      34.401  25.228  55.772  1.00  0.00           C  
ATOM    310  H3'   U    10      34.818  24.763  54.879  1.00  0.00           H  
ATOM    311  C2'   U    10      34.242  26.714  55.516  1.00  0.00           C  
ATOM    312  H2'   U    10      33.799  26.975  54.555  1.00  0.00           H  
ATOM    313  O2'   U    10      33.537  27.309  56.555  1.00  0.00           O  
ATOM    314 HO2'   U    10      33.082  28.074  56.193  1.00  0.00           H  
ATOM    315  O3'   U    10      33.279  24.577  56.190  1.00  0.00           O  
ATOM    316  P     A    11      32.227  23.978  55.147  1.00  0.00           P  
ATOM    317  OP1   A    11      31.296  23.135  55.989  1.00  0.00           O  
ATOM    318  OP2   A    11      33.007  23.422  54.017  1.00  0.00           O  
ATOM    319  O5'   A    11      31.375  25.173  54.637  1.00  0.00           O  
ATOM    320  C5'   A    11      30.572  26.096  55.389  1.00  0.00           C  
ATOM    321  H5'   A    11      31.005  26.333  56.361  1.00  0.00           H  
ATOM    322 H5''   A    11      29.600  25.636  55.568  1.00  0.00           H  
ATOM    323  C4'   A    11      30.340  27.389  54.584  1.00  0.00           C  
ATOM    324  H4'   A    11      29.788  28.142  55.147  1.00  0.00           H  
ATOM    325  O4'   A    11      31.649  27.987  54.106  1.00  0.00           O  
ATOM    326  C1'   A    11      31.381  28.647  52.803  1.00  0.00           C  
ATOM    327  H1'   A    11      31.486  29.726  52.693  1.00  0.00           H  
ATOM    328  N9    A    11      32.201  27.970  51.665  1.00  0.00           N  
ATOM    329  C8    A    11      32.716  26.651  51.660  1.00  0.00           C  
ATOM    330  H8    A    11      32.579  26.043  52.542  1.00  0.00           H  
ATOM    331  N7    A    11      33.454  26.366  50.599  1.00  0.00           N  
ATOM    332  C5    A    11      33.238  27.471  49.798  1.00  0.00           C  
ATOM    333  C6    A    11      33.431  27.754  48.434  1.00  0.00           C  
ATOM    334  N6    A    11      34.041  26.867  47.627  1.00  0.00           N  
ATOM    335  H61   A    11      34.477  26.083  48.091  1.00  0.00           H  
ATOM    336  H62   A    11      34.283  27.135  46.683  1.00  0.00           H  
ATOM    337  N1    A    11      32.963  28.851  47.886  1.00  0.00           N  
ATOM    338  C2    A    11      32.329  29.745  48.583  1.00  0.00           C  
ATOM    339  H2    A    11      31.997  30.670  48.137  1.00  0.00           H  
ATOM    340  N3    A    11      31.868  29.556  49.803  1.00  0.00           N  
ATOM    341  C4    A    11      32.402  28.436  50.378  1.00  0.00           C  
ATOM    342  C3'   A    11      29.563  27.062  53.369  1.00  0.00           C  
ATOM    343  H3'   A    11      29.916  26.166  52.860  1.00  0.00           H  
ATOM    344  C2'   A    11      29.967  28.310  52.490  1.00  0.00           C  
ATOM    345  H2'   A    11      29.703  28.148  51.445  1.00  0.00           H  
ATOM    346  O2'   A    11      29.264  29.468  52.892  1.00  0.00           O  
ATOM    347 HO2'   A    11      28.429  29.328  52.440  1.00  0.00           H  
ATOM    348  O3'   A    11      28.180  26.907  53.605  1.00  0.00           O  
ATOM    349  P     A    12      27.238  26.503  52.470  1.00  0.00           P  
ATOM    350  OP1   A    12      25.916  26.432  53.145  1.00  0.00           O  
ATOM    351  OP2   A    12      27.738  25.212  51.870  1.00  0.00           O  
ATOM    352  O5'   A    12      27.253  27.699  51.452  1.00  0.00           O  
ATOM    353  C5'   A    12      26.244  28.737  51.402  1.00  0.00           C  
ATOM    354  H5'   A    12      26.291  29.216  52.380  1.00  0.00           H  
ATOM    355 H5''   A    12      25.225  28.352  51.353  1.00  0.00           H  
ATOM    356  C4'   A    12      26.627  29.637  50.235  1.00  0.00           C  
ATOM    357  H4'   A    12      26.165  30.620  50.327  1.00  0.00           H  
ATOM    358  O4'   A    12      28.061  29.730  50.093  1.00  0.00           O  
ATOM    359  C1'   A    12      28.356  29.885  48.740  1.00  0.00           C  
ATOM    360  H1'   A    12      28.947  30.776  48.529  1.00  0.00           H  
ATOM    361  N9    A    12      29.125  28.654  48.211  1.00  0.00           N  
ATOM    362  C8    A    12      29.110  27.342  48.580  1.00  0.00           C  
ATOM    363  H8    A    12      28.518  26.938  49.389  1.00  0.00           H  
ATOM    364  N7    A    12      29.853  26.500  47.850  1.00  0.00           N  
ATOM    365  C5    A    12      30.304  27.370  46.833  1.00  0.00           C  
ATOM    366  C6    A    12      31.185  27.310  45.729  1.00  0.00           C  
ATOM    367  N6    A    12      31.825  26.253  45.391  1.00  0.00           N  
ATOM    368  H61   A    12      32.579  26.448  44.748  1.00  0.00           H  
ATOM    369  H62   A    12      31.866  25.458  46.012  1.00  0.00           H  
ATOM    370  N1    A    12      31.468  28.367  44.978  1.00  0.00           N  
ATOM    371  C2    A    12      30.861  29.487  45.261  1.00  0.00           C  
ATOM    372  H2    A    12      31.083  30.345  44.644  1.00  0.00           H  
ATOM    373  N3    A    12      30.066  29.728  46.286  1.00  0.00           N  
ATOM    374  C4    A    12      29.819  28.658  47.052  1.00  0.00           C  
ATOM    375  C3'   A    12      26.168  29.057  48.845  1.00  0.00           C  
ATOM    376  H3'   A    12      26.524  28.034  48.719  1.00  0.00           H  
ATOM    377  C2'   A    12      27.054  29.960  47.954  1.00  0.00           C  
ATOM    378  H2'   A    12      27.344  29.537  46.992  1.00  0.00           H  
ATOM    379  O2'   A    12      26.658  31.286  47.846  1.00  0.00           O  
ATOM    380 HO2'   A    12      27.090  31.715  47.104  1.00  0.00           H  
ATOM    381  O3'   A    12      24.791  29.224  48.672  1.00  0.00           O  
ATOM    382  P     G    13      24.010  28.490  47.485  1.00  0.00           P  
ATOM    383  OP1   G    13      22.565  28.795  47.604  1.00  0.00           O  
ATOM    384  OP2   G    13      24.382  27.070  47.646  1.00  0.00           O  
ATOM    385  O5'   G    13      24.455  28.921  46.002  1.00  0.00           O  
ATOM    386  C5'   G    13      24.145  30.213  45.474  1.00  0.00           C  
ATOM    387  H5'   G    13      24.368  31.025  46.166  1.00  0.00           H  
ATOM    388 H5''   G    13      23.085  30.212  45.220  1.00  0.00           H  
ATOM    389  C4'   G    13      25.031  30.494  44.285  1.00  0.00           C  
ATOM    390  H4'   G    13      24.996  31.538  43.974  1.00  0.00           H  
ATOM    391  O4'   G    13      26.431  30.179  44.492  1.00  0.00           O  
ATOM    392  C1'   G    13      26.945  29.592  43.325  1.00  0.00           C  
ATOM    393  H1'   G    13      27.782  30.183  42.954  1.00  0.00           H  
ATOM    394  N9    G    13      27.494  28.267  43.572  1.00  0.00           N  
ATOM    395  C8    G    13      27.094  27.349  44.495  1.00  0.00           C  
ATOM    396  H8    G    13      26.268  27.547  45.161  1.00  0.00           H  
ATOM    397  N7    G    13      27.835  26.310  44.601  1.00  0.00           N  
ATOM    398  C5    G    13      28.679  26.466  43.531  1.00  0.00           C  
ATOM    399  C6    G    13      29.745  25.608  42.983  1.00  0.00           C  
ATOM    400  O6    G    13      30.116  24.451  43.379  1.00  0.00           O  
ATOM    401  N1    G    13      30.293  26.047  41.736  1.00  0.00           N  
ATOM    402  H1    G    13      31.058  25.542  41.313  1.00  0.00           H  
ATOM    403  C2    G    13      29.999  27.236  41.181  1.00  0.00           C  
ATOM    404  N2    G    13      30.346  27.397  39.977  1.00  0.00           N  
ATOM    405  H21   G    13      30.996  26.784  39.505  1.00  0.00           H  
ATOM    406  H22   G    13      30.193  28.265  39.483  1.00  0.00           H  
ATOM    407  N3    G    13      29.185  28.112  41.811  1.00  0.00           N  
ATOM    408  C4    G    13      28.521  27.673  42.932  1.00  0.00           C  
ATOM    409  C3'   G    13      24.563  29.762  43.121  1.00  0.00           C  
ATOM    410  H3'   G    13      24.267  28.756  43.417  1.00  0.00           H  
ATOM    411  C2'   G    13      25.812  29.704  42.282  1.00  0.00           C  
ATOM    412  H2'   G    13      25.828  28.877  41.572  1.00  0.00           H  
ATOM    413  O2'   G    13      26.138  30.882  41.628  1.00  0.00           O  
ATOM    414 HO2'   G    13      25.399  31.014  41.029  1.00  0.00           H  
ATOM    415  O3'   G    13      23.517  30.503  42.534  1.00  0.00           O  
ATOM    416  P     U    14      22.584  29.957  41.336  1.00  0.00           P  
ATOM    417  OP1   U    14      21.449  30.920  41.101  1.00  0.00           O  
ATOM    418  OP2   U    14      22.195  28.554  41.767  1.00  0.00           O  
ATOM    419  O5'   U    14      23.390  29.891  40.079  1.00  0.00           O  
ATOM    420  C5'   U    14      23.693  31.116  39.391  1.00  0.00           C  
ATOM    421  H5'   U    14      23.999  31.860  40.127  1.00  0.00           H  
ATOM    422 H5''   U    14      22.837  31.526  38.855  1.00  0.00           H  
ATOM    423  C4'   U    14      24.630  31.052  38.180  1.00  0.00           C  
ATOM    424  H4'   U    14      24.816  32.058  37.806  1.00  0.00           H  
ATOM    425  O4'   U    14      25.905  30.562  38.537  1.00  0.00           O  
ATOM    426  C1'   U    14      26.419  29.884  37.386  1.00  0.00           C  
ATOM    427  H1'   U    14      27.332  30.387  37.066  1.00  0.00           H  
ATOM    428  N1    U    14      26.748  28.464  37.874  1.00  0.00           N  
ATOM    429  C6    U    14      26.149  27.868  38.997  1.00  0.00           C  
ATOM    430  H6    U    14      25.383  28.336  39.599  1.00  0.00           H  
ATOM    431  C5    U    14      26.605  26.669  39.410  1.00  0.00           C  
ATOM    432  H5    U    14      26.163  26.282  40.316  1.00  0.00           H  
ATOM    433  C4    U    14      27.645  26.013  38.687  1.00  0.00           C  
ATOM    434  O4    U    14      28.102  24.928  39.008  1.00  0.00           O  
ATOM    435  N3    U    14      28.077  26.613  37.516  1.00  0.00           N  
ATOM    436  H3    U    14      28.639  26.052  36.891  1.00  0.00           H  
ATOM    437  C2    U    14      27.677  27.847  37.082  1.00  0.00           C  
ATOM    438  O2    U    14      28.087  28.238  36.004  1.00  0.00           O  
ATOM    439  C3'   U    14      24.152  30.121  37.143  1.00  0.00           C  
ATOM    440  H3'   U    14      23.857  29.179  37.605  1.00  0.00           H  
ATOM    441  C2'   U    14      25.423  29.940  36.224  1.00  0.00           C  
ATOM    442  H2'   U    14      25.628  28.974  35.765  1.00  0.00           H  
ATOM    443  O2'   U    14      25.664  31.111  35.477  1.00  0.00           O  
ATOM    444 HO2'   U    14      26.541  31.142  35.088  1.00  0.00           H  
ATOM    445  O3'   U    14      23.028  30.614  36.381  1.00  0.00           O  
ATOM    446  P     G    15      21.846  29.666  36.007  1.00  0.00           P  
ATOM    447  OP1   G    15      20.792  30.338  35.181  1.00  0.00           O  
ATOM    448  OP2   G    15      21.397  28.901  37.206  1.00  0.00           O  
ATOM    449  O5'   G    15      22.493  28.528  35.071  1.00  0.00           O  
ATOM    450  C5'   G    15      22.773  28.846  33.722  1.00  0.00           C  
ATOM    451  H5'   G    15      23.368  29.759  33.702  1.00  0.00           H  
ATOM    452 H5''   G    15      21.809  29.048  33.255  1.00  0.00           H  
ATOM    453  C4'   G    15      23.528  27.668  33.023  1.00  0.00           C  
ATOM    454  H4'   G    15      23.748  27.892  31.979  1.00  0.00           H  
ATOM    455  O4'   G    15      24.720  27.423  33.699  1.00  0.00           O  
ATOM    456  C1'   G    15      24.953  26.088  33.402  1.00  0.00           C  
ATOM    457  H1'   G    15      25.671  26.154  32.584  1.00  0.00           H  
ATOM    458  N9    G    15      25.319  25.379  34.728  1.00  0.00           N  
ATOM    459  C8    G    15      25.109  25.819  36.042  1.00  0.00           C  
ATOM    460  H8    G    15      24.420  26.634  36.206  1.00  0.00           H  
ATOM    461  N7    G    15      25.580  25.005  37.006  1.00  0.00           N  
ATOM    462  C5    G    15      26.220  24.022  36.259  1.00  0.00           C  
ATOM    463  C6    G    15      26.875  22.748  36.660  1.00  0.00           C  
ATOM    464  O6    G    15      26.993  22.338  37.818  1.00  0.00           O  
ATOM    465  N1    G    15      27.360  22.021  35.681  1.00  0.00           N  
ATOM    466  H1    G    15      27.937  21.216  35.877  1.00  0.00           H  
ATOM    467  C2    G    15      27.158  22.314  34.360  1.00  0.00           C  
ATOM    468  N2    G    15      27.752  21.497  33.524  1.00  0.00           N  
ATOM    469  H21   G    15      28.054  20.555  33.729  1.00  0.00           H  
ATOM    470  H22   G    15      27.661  21.745  32.549  1.00  0.00           H  
ATOM    471  N3    G    15      26.516  23.393  33.910  1.00  0.00           N  
ATOM    472  C4    G    15      26.022  24.219  34.907  1.00  0.00           C  
ATOM    473  C3'   G    15      22.677  26.404  33.091  1.00  0.00           C  
ATOM    474  H3'   G    15      22.215  26.272  34.070  1.00  0.00           H  
ATOM    475  C2'   G    15      23.720  25.425  32.772  1.00  0.00           C  
ATOM    476  H2'   G    15      23.529  24.525  33.357  1.00  0.00           H  
ATOM    477  O2'   G    15      23.875  25.172  31.377  1.00  0.00           O  
ATOM    478 HO2'   G    15      23.154  25.679  30.997  1.00  0.00           H  
ATOM    479  O3'   G    15      21.687  26.494  32.089  1.00  0.00           O  
ATOM    480  P     C    16      20.276  25.837  32.254  1.00  0.00           P  
ATOM    481  OP1   C    16      19.396  26.359  31.189  1.00  0.00           O  
ATOM    482  OP2   C    16      19.824  26.032  33.668  1.00  0.00           O  
ATOM    483  O5'   C    16      20.623  24.296  32.101  1.00  0.00           O  
ATOM    484  C5'   C    16      20.791  23.699  30.858  1.00  0.00           C  
ATOM    485  H5'   C    16      21.596  24.149  30.277  1.00  0.00           H  
ATOM    486 H5''   C    16      19.872  23.880  30.301  1.00  0.00           H  
ATOM    487  C4'   C    16      20.994  22.213  31.043  1.00  0.00           C  
ATOM    488  H4'   C    16      20.848  21.888  30.013  1.00  0.00           H  
ATOM    489  O4'   C    16      22.401  22.009  31.436  1.00  0.00           O  
ATOM    490  C1'   C    16      22.303  20.844  32.186  1.00  0.00           C  
ATOM    491  H1'   C    16      22.990  20.142  31.713  1.00  0.00           H  
ATOM    492  N1    C    16      22.821  21.149  33.572  1.00  0.00           N  
ATOM    493  C6    C    16      22.388  22.243  34.191  1.00  0.00           C  
ATOM    494  H6    C    16      21.707  22.912  33.686  1.00  0.00           H  
ATOM    495  C5    C    16      22.700  22.489  35.500  1.00  0.00           C  
ATOM    496  H5    C    16      22.285  23.347  36.009  1.00  0.00           H  
ATOM    497  C4    C    16      23.698  21.603  36.054  1.00  0.00           C  
ATOM    498  N4    C    16      24.097  21.649  37.309  1.00  0.00           N  
ATOM    499  H41   C    16      24.910  21.138  37.624  1.00  0.00           H  
ATOM    500  H42   C    16      23.712  22.250  38.023  1.00  0.00           H  
ATOM    501  N3    C    16      24.155  20.521  35.417  1.00  0.00           N  
ATOM    502  C2    C    16      23.655  20.266  34.178  1.00  0.00           C  
ATOM    503  O2    C    16      24.054  19.259  33.575  1.00  0.00           O  
ATOM    504  C3'   C    16      20.028  21.439  31.870  1.00  0.00           C  
ATOM    505  H3'   C    16      19.809  22.023  32.764  1.00  0.00           H  
ATOM    506  C2'   C    16      20.914  20.263  32.279  1.00  0.00           C  
ATOM    507  H2'   C    16      20.677  19.889  33.275  1.00  0.00           H  
ATOM    508  O2'   C    16      20.708  19.218  31.398  1.00  0.00           O  
ATOM    509 HO2'   C    16      19.816  18.922  31.593  1.00  0.00           H  
ATOM    510  O3'   C    16      18.849  21.157  31.167  1.00  0.00           O  
ATOM    511  P     A    17      17.528  20.385  31.754  1.00  0.00           P  
ATOM    512  OP1   A    17      17.877  19.002  32.202  1.00  0.00           O  
ATOM    513  OP2   A    17      16.610  20.468  30.619  1.00  0.00           O  
ATOM    514  O5'   A    17      16.973  21.310  32.938  1.00  0.00           O  
ATOM    515  C5'   A    17      16.598  22.735  32.799  1.00  0.00           C  
ATOM    516  H5'   A    17      16.614  23.003  31.743  1.00  0.00           H  
ATOM    517 H5''   A    17      17.396  23.332  33.241  1.00  0.00           H  
ATOM    518  C4'   A    17      15.311  23.232  33.443  1.00  0.00           C  
ATOM    519  H4'   A    17      15.277  24.310  33.292  1.00  0.00           H  
ATOM    520  O4'   A    17      14.086  22.715  32.937  1.00  0.00           O  
ATOM    521  C1'   A    17      13.160  22.282  33.960  1.00  0.00           C  
ATOM    522  H1'   A    17      12.173  22.623  33.647  1.00  0.00           H  
ATOM    523  N9    A    17      13.304  20.833  33.986  1.00  0.00           N  
ATOM    524  C8    A    17      13.953  20.016  33.063  1.00  0.00           C  
ATOM    525  H8    A    17      14.298  20.357  32.098  1.00  0.00           H  
ATOM    526  N7    A    17      13.884  18.751  33.328  1.00  0.00           N  
ATOM    527  C5    A    17      13.269  18.701  34.615  1.00  0.00           C  
ATOM    528  C6    A    17      12.882  17.691  35.580  1.00  0.00           C  
ATOM    529  N6    A    17      13.230  16.410  35.541  1.00  0.00           N  
ATOM    530  H61   A    17      13.199  15.901  36.413  1.00  0.00           H  
ATOM    531  H62   A    17      13.945  16.175  34.867  1.00  0.00           H  
ATOM    532  N1    A    17      12.205  18.030  36.669  1.00  0.00           N  
ATOM    533  C2    A    17      11.903  19.270  36.882  1.00  0.00           C  
ATOM    534  H2    A    17      11.230  19.407  37.715  1.00  0.00           H  
ATOM    535  N3    A    17      12.024  20.262  36.038  1.00  0.00           N  
ATOM    536  C4    A    17      12.814  19.968  34.969  1.00  0.00           C  
ATOM    537  C3'   A    17      15.228  22.889  34.945  1.00  0.00           C  
ATOM    538  H3'   A    17      15.572  21.896  35.236  1.00  0.00           H  
ATOM    539  C2'   A    17      13.683  22.959  35.200  1.00  0.00           C  
ATOM    540  H2'   A    17      13.364  22.500  36.136  1.00  0.00           H  
ATOM    541  O2'   A    17      13.269  24.330  35.222  1.00  0.00           O  
ATOM    542 HO2'   A    17      13.876  24.756  35.833  1.00  0.00           H  
ATOM    543  O3'   A    17      15.828  23.914  35.815  1.00  0.00           O  
ATOM    544  P     G    18      16.773  23.607  37.057  1.00  0.00           P  
ATOM    545  OP1   G    18      16.916  24.839  37.820  1.00  0.00           O  
ATOM    546  OP2   G    18      18.018  22.960  36.583  1.00  0.00           O  
ATOM    547  O5'   G    18      15.967  22.502  37.953  1.00  0.00           O  
ATOM    548  C5'   G    18      14.933  22.969  38.729  1.00  0.00           C  
ATOM    549  H5'   G    18      14.038  23.262  38.180  1.00  0.00           H  
ATOM    550 H5''   G    18      15.237  23.847  39.298  1.00  0.00           H  
ATOM    551  C4'   G    18      14.499  21.929  39.737  1.00  0.00           C  
ATOM    552  H4'   G    18      13.778  22.339  40.445  1.00  0.00           H  
ATOM    553  O4'   G    18      13.907  20.858  39.057  1.00  0.00           O  
ATOM    554  C1'   G    18      14.421  19.554  39.528  1.00  0.00           C  
ATOM    555  H1'   G    18      13.642  18.802  39.656  1.00  0.00           H  
ATOM    556  N9    G    18      15.266  18.876  38.528  1.00  0.00           N  
ATOM    557  C8    G    18      15.621  19.287  37.287  1.00  0.00           C  
ATOM    558  H8    G    18      15.191  20.193  36.885  1.00  0.00           H  
ATOM    559  N7    G    18      16.295  18.404  36.569  1.00  0.00           N  
ATOM    560  C5    G    18      16.416  17.344  37.441  1.00  0.00           C  
ATOM    561  C6    G    18      16.990  16.042  37.310  1.00  0.00           C  
ATOM    562  O6    G    18      17.415  15.462  36.290  1.00  0.00           O  
ATOM    563  N1    G    18      17.046  15.332  38.511  1.00  0.00           N  
ATOM    564  H1    G    18      17.400  14.386  38.515  1.00  0.00           H  
ATOM    565  C2    G    18      16.359  15.696  39.679  1.00  0.00           C  
ATOM    566  N2    G    18      16.272  14.886  40.671  1.00  0.00           N  
ATOM    567  H21   G    18      15.749  15.126  41.501  1.00  0.00           H  
ATOM    568  H22   G    18      16.818  14.037  40.693  1.00  0.00           H  
ATOM    569  N3    G    18      15.829  16.843  39.773  1.00  0.00           N  
ATOM    570  C4    G    18      15.825  17.609  38.658  1.00  0.00           C  
ATOM    571  C3'   G    18      15.651  21.305  40.617  1.00  0.00           C  
ATOM    572  H3'   G    18      16.571  21.226  40.038  1.00  0.00           H  
ATOM    573  C2'   G    18      15.115  19.945  40.878  1.00  0.00           C  
ATOM    574  H2'   G    18      15.884  19.215  41.131  1.00  0.00           H  
ATOM    575  O2'   G    18      14.132  20.004  41.936  1.00  0.00           O  
ATOM    576 HO2'   G    18      13.668  20.843  41.993  1.00  0.00           H  
ATOM    577  O3'   G    18      15.909  22.110  41.731  1.00  0.00           O  
ATOM    578  P     C    19      17.305  22.251  42.428  1.00  0.00           P  
ATOM    579  OP1   C    19      17.239  23.314  43.378  1.00  0.00           O  
ATOM    580  OP2   C    19      18.263  22.395  41.318  1.00  0.00           O  
ATOM    581  O5'   C    19      17.540  20.826  43.151  1.00  0.00           O  
ATOM    582  C5'   C    19      16.582  20.314  44.034  1.00  0.00           C  
ATOM    583  H5'   C    19      15.533  20.240  43.747  1.00  0.00           H  
ATOM    584 H5''   C    19      16.540  20.908  44.947  1.00  0.00           H  
ATOM    585  C4'   C    19      17.140  18.914  44.352  1.00  0.00           C  
ATOM    586  H4'   C    19      16.602  18.521  45.214  1.00  0.00           H  
ATOM    587  O4'   C    19      16.771  17.954  43.365  1.00  0.00           O  
ATOM    588  C1'   C    19      17.827  17.064  43.096  1.00  0.00           C  
ATOM    589  H1'   C    19      17.416  16.057  43.038  1.00  0.00           H  
ATOM    590  N1    C    19      18.555  17.172  41.790  1.00  0.00           N  
ATOM    591  C6    C    19      18.525  18.271  41.050  1.00  0.00           C  
ATOM    592  H6    C    19      18.064  19.179  41.410  1.00  0.00           H  
ATOM    593  C5    C    19      19.120  18.347  39.781  1.00  0.00           C  
ATOM    594  H5    C    19      19.149  19.238  39.171  1.00  0.00           H  
ATOM    595  C4    C    19      19.741  17.169  39.366  1.00  0.00           C  
ATOM    596  N4    C    19      20.295  16.997  38.173  1.00  0.00           N  
ATOM    597  H41   C    19      20.752  16.144  37.884  1.00  0.00           H  
ATOM    598  H42   C    19      20.144  17.721  37.485  1.00  0.00           H  
ATOM    599  N3    C    19      19.783  16.051  40.082  1.00  0.00           N  
ATOM    600  C2    C    19      19.225  16.024  41.301  1.00  0.00           C  
ATOM    601  O2    C    19      19.291  15.057  41.965  1.00  0.00           O  
ATOM    602  C3'   C    19      18.679  18.633  44.542  1.00  0.00           C  
ATOM    603  H3'   C    19      19.257  19.134  43.766  1.00  0.00           H  
ATOM    604  C2'   C    19      18.794  17.127  44.284  1.00  0.00           C  
ATOM    605  H2'   C    19      19.852  16.923  44.116  1.00  0.00           H  
ATOM    606  O2'   C    19      18.267  16.372  45.430  1.00  0.00           O  
ATOM    607 HO2'   C    19      18.285  16.939  46.205  1.00  0.00           H  
ATOM    608  O3'   C    19      19.246  19.009  45.839  1.00  0.00           O  
ATOM    609  P     C    20      20.769  19.368  45.970  1.00  0.00           P  
ATOM    610  OP1   C    20      20.894  19.844  47.352  1.00  0.00           O  
ATOM    611  OP2   C    20      21.197  20.092  44.758  1.00  0.00           O  
ATOM    612  O5'   C    20      21.632  18.000  46.054  1.00  0.00           O  
ATOM    613  C5'   C    20      21.400  17.125  47.046  1.00  0.00           C  
ATOM    614  H5'   C    20      20.311  17.067  47.054  1.00  0.00           H  
ATOM    615 H5''   C    20      21.853  17.402  47.998  1.00  0.00           H  
ATOM    616  C4'   C    20      22.017  15.820  46.713  1.00  0.00           C  
ATOM    617  H4'   C    20      21.787  15.040  47.439  1.00  0.00           H  
ATOM    618  O4'   C    20      21.513  15.453  45.408  1.00  0.00           O  
ATOM    619  C1'   C    20      22.450  14.706  44.711  1.00  0.00           C  
ATOM    620  H1'   C    20      22.073  13.693  44.567  1.00  0.00           H  
ATOM    621  N1    C    20      22.825  15.325  43.461  1.00  0.00           N  
ATOM    622  C6    C    20      22.368  16.559  43.161  1.00  0.00           C  
ATOM    623  H6    C    20      21.960  17.212  43.919  1.00  0.00           H  
ATOM    624  C5    C    20      22.439  17.099  41.935  1.00  0.00           C  
ATOM    625  H5    C    20      22.164  18.121  41.719  1.00  0.00           H  
ATOM    626  C4    C    20      23.110  16.257  41.000  1.00  0.00           C  
ATOM    627  N4    C    20      23.052  16.637  39.734  1.00  0.00           N  
ATOM    628  H41   C    20      22.689  17.517  39.398  1.00  0.00           H  
ATOM    629  H42   C    20      23.436  16.004  39.047  1.00  0.00           H  
ATOM    630  N3    C    20      23.493  14.997  41.208  1.00  0.00           N  
ATOM    631  C2    C    20      23.221  14.497  42.431  1.00  0.00           C  
ATOM    632  O2    C    20      23.360  13.276  42.612  1.00  0.00           O  
ATOM    633  C3'   C    20      23.515  15.857  46.566  1.00  0.00           C  
ATOM    634  H3'   C    20      23.772  16.841  46.173  1.00  0.00           H  
ATOM    635  C2'   C    20      23.689  14.607  45.569  1.00  0.00           C  
ATOM    636  H2'   C    20      24.598  14.866  45.026  1.00  0.00           H  
ATOM    637  O2'   C    20      23.748  13.337  46.209  1.00  0.00           O  
ATOM    638 HO2'   C    20      24.481  13.293  46.826  1.00  0.00           H  
ATOM    639  O3'   C    20      24.113  15.723  47.813  1.00  0.00           O  
ATOM    640  P     C    21      25.290  16.652  48.302  1.00  0.00           P  
ATOM    641  OP1   C    21      25.305  16.445  49.782  1.00  0.00           O  
ATOM    642  OP2   C    21      25.115  18.053  47.846  1.00  0.00           O  
ATOM    643  O5'   C    21      26.589  16.232  47.695  1.00  0.00           O  
ATOM    644  C5'   C    21      27.242  15.121  48.116  1.00  0.00           C  
ATOM    645  H5'   C    21      26.545  14.331  48.396  1.00  0.00           H  
ATOM    646 H5''   C    21      27.857  15.386  48.976  1.00  0.00           H  
ATOM    647  C4'   C    21      28.107  14.683  46.908  1.00  0.00           C  
ATOM    648  H4'   C    21      28.646  13.767  47.151  1.00  0.00           H  
ATOM    649  O4'   C    21      27.218  14.420  45.854  1.00  0.00           O  
ATOM    650  C1'   C    21      27.967  14.527  44.697  1.00  0.00           C  
ATOM    651  H1'   C    21      28.160  13.472  44.501  1.00  0.00           H  
ATOM    652  N1    C    21      27.184  15.001  43.530  1.00  0.00           N  
ATOM    653  C6    C    21      26.491  16.129  43.706  1.00  0.00           C  
ATOM    654  H6    C    21      26.198  16.415  44.705  1.00  0.00           H  
ATOM    655  C5    C    21      26.216  16.918  42.603  1.00  0.00           C  
ATOM    656  H5    C    21      25.652  17.835  42.689  1.00  0.00           H  
ATOM    657  C4    C    21      26.640  16.491  41.344  1.00  0.00           C  
ATOM    658  N4    C    21      26.407  17.167  40.249  1.00  0.00           N  
ATOM    659  H41   C    21      25.975  18.070  40.383  1.00  0.00           H  
ATOM    660  H42   C    21      26.722  16.937  39.317  1.00  0.00           H  
ATOM    661  N3    C    21      27.387  15.417  41.167  1.00  0.00           N  
ATOM    662  C2    C    21      27.647  14.613  42.253  1.00  0.00           C  
ATOM    663  O2    C    21      28.361  13.588  42.055  1.00  0.00           O  
ATOM    664  C3'   C    21      29.135  15.721  46.436  1.00  0.00           C  
ATOM    665  H3'   C    21      28.593  16.663  46.530  1.00  0.00           H  
ATOM    666  C2'   C    21      29.281  15.283  44.950  1.00  0.00           C  
ATOM    667  H2'   C    21      29.307  16.123  44.256  1.00  0.00           H  
ATOM    668  O2'   C    21      30.320  14.381  44.708  1.00  0.00           O  
ATOM    669 HO2'   C    21      30.939  14.796  44.103  1.00  0.00           H  
ATOM    670  O3'   C    21      30.491  15.700  46.957  1.00  0.00           O  
ATOM    671  P     G    22      31.439  16.978  47.005  1.00  0.00           P  
ATOM    672  OP1   G    22      32.525  16.630  47.916  1.00  0.00           O  
ATOM    673  OP2   G    22      30.582  18.209  47.277  1.00  0.00           O  
ATOM    674  O5'   G    22      32.092  17.036  45.482  1.00  0.00           O  
ATOM    675  C5'   G    22      33.079  16.079  45.167  1.00  0.00           C  
ATOM    676  H5'   G    22      32.794  15.060  45.430  1.00  0.00           H  
ATOM    677 H5''   G    22      33.983  16.438  45.660  1.00  0.00           H  
ATOM    678  C4'   G    22      33.402  15.899  43.618  1.00  0.00           C  
ATOM    679  H4'   G    22      34.263  15.247  43.474  1.00  0.00           H  
ATOM    680  O4'   G    22      32.271  15.439  42.867  1.00  0.00           O  
ATOM    681  C1'   G    22      32.202  16.006  41.551  1.00  0.00           C  
ATOM    682  H1'   G    22      32.076  15.266  40.761  1.00  0.00           H  
ATOM    683  N9    G    22      31.120  16.979  41.253  1.00  0.00           N  
ATOM    684  C8    G    22      30.341  17.742  42.101  1.00  0.00           C  
ATOM    685  H8    G    22      30.540  17.793  43.161  1.00  0.00           H  
ATOM    686  N7    G    22      29.473  18.529  41.543  1.00  0.00           N  
ATOM    687  C5    G    22      29.767  18.452  40.195  1.00  0.00           C  
ATOM    688  C6    G    22      29.190  19.200  39.056  1.00  0.00           C  
ATOM    689  O6    G    22      28.254  19.979  39.005  1.00  0.00           O  
ATOM    690  N1    G    22      29.922  18.988  37.948  1.00  0.00           N  
ATOM    691  H1    G    22      29.472  19.284  37.094  1.00  0.00           H  
ATOM    692  C2    G    22      30.861  18.030  37.832  1.00  0.00           C  
ATOM    693  N2    G    22      31.301  17.927  36.573  1.00  0.00           N  
ATOM    694  H21   G    22      32.103  17.357  36.343  1.00  0.00           H  
ATOM    695  H22   G    22      30.845  18.369  35.788  1.00  0.00           H  
ATOM    696  N3    G    22      31.344  17.244  38.850  1.00  0.00           N  
ATOM    697  C4    G    22      30.781  17.502  40.053  1.00  0.00           C  
ATOM    698  C3'   G    22      33.708  17.166  42.907  1.00  0.00           C  
ATOM    699  H3'   G    22      32.901  17.869  43.115  1.00  0.00           H  
ATOM    700  C2'   G    22      33.544  16.847  41.463  1.00  0.00           C  
ATOM    701  H2'   G    22      33.415  17.725  40.829  1.00  0.00           H  
ATOM    702  O2'   G    22      34.610  16.024  40.967  1.00  0.00           O  
ATOM    703 HO2'   G    22      34.707  16.361  40.074  1.00  0.00           H  
ATOM    704  O3'   G    22      34.937  17.679  43.303  1.00  0.00           O  
ATOM    705  P     U    23      35.224  19.246  43.014  1.00  0.00           P  
ATOM    706  OP1   U    23      36.409  19.514  43.911  1.00  0.00           O  
ATOM    707  OP2   U    23      33.989  20.033  43.276  1.00  0.00           O  
ATOM    708  O5'   U    23      35.648  19.489  41.489  1.00  0.00           O  
ATOM    709  C5'   U    23      36.672  18.745  40.897  1.00  0.00           C  
ATOM    710  H5'   U    23      36.460  17.714  41.183  1.00  0.00           H  
ATOM    711 H5''   U    23      37.581  19.110  41.375  1.00  0.00           H  
ATOM    712  C4'   U    23      36.744  18.838  39.345  1.00  0.00           C  
ATOM    713  H4'   U    23      37.670  18.309  39.122  1.00  0.00           H  
ATOM    714  O4'   U    23      35.599  18.200  38.727  1.00  0.00           O  
ATOM    715  C1'   U    23      35.171  18.981  37.602  1.00  0.00           C  
ATOM    716  H1'   U    23      35.052  18.340  36.728  1.00  0.00           H  
ATOM    717  N1    U    23      33.926  19.796  37.842  1.00  0.00           N  
ATOM    718  C6    U    23      33.381  20.088  39.080  1.00  0.00           C  
ATOM    719  H6    U    23      33.814  19.561  39.918  1.00  0.00           H  
ATOM    720  C5    U    23      32.426  21.029  39.389  1.00  0.00           C  
ATOM    721  H5    U    23      32.169  21.133  40.433  1.00  0.00           H  
ATOM    722  C4    U    23      31.866  21.841  38.288  1.00  0.00           C  
ATOM    723  O4    U    23      30.936  22.628  38.350  1.00  0.00           O  
ATOM    724  N3    U    23      32.547  21.583  37.046  1.00  0.00           N  
ATOM    725  H3    U    23      32.087  21.995  36.247  1.00  0.00           H  
ATOM    726  C2    U    23      33.363  20.512  36.767  1.00  0.00           C  
ATOM    727  O2    U    23      33.655  20.339  35.612  1.00  0.00           O  
ATOM    728  C3'   U    23      36.986  20.212  38.722  1.00  0.00           C  
ATOM    729  H3'   U    23      36.578  20.968  39.393  1.00  0.00           H  
ATOM    730  C2'   U    23      36.296  19.972  37.354  1.00  0.00           C  
ATOM    731  H2'   U    23      36.013  20.943  36.950  1.00  0.00           H  
ATOM    732  O2'   U    23      37.185  19.356  36.434  1.00  0.00           O  
ATOM    733 HO2'   U    23      38.009  19.827  36.576  1.00  0.00           H  
ATOM    734  O3'   U    23      38.401  20.431  38.499  1.00  0.00           O  
ATOM    735  P     C    24      39.059  21.762  39.121  1.00  0.00           P  
ATOM    736  OP1   C    24      40.349  22.013  38.463  1.00  0.00           O  
ATOM    737  OP2   C    24      39.054  21.705  40.573  1.00  0.00           O  
ATOM    738  O5'   C    24      37.939  22.842  38.657  1.00  0.00           O  
ATOM    739  C5'   C    24      37.900  23.421  37.353  1.00  0.00           C  
ATOM    740  H5'   C    24      37.820  22.606  36.633  1.00  0.00           H  
ATOM    741 H5''   C    24      38.791  23.987  37.082  1.00  0.00           H  
ATOM    742  C4'   C    24      36.692  24.206  36.872  1.00  0.00           C  
ATOM    743  H4'   C    24      36.624  24.250  35.785  1.00  0.00           H  
ATOM    744  O4'   C    24      35.541  23.541  37.315  1.00  0.00           O  
ATOM    745  C1'   C    24      34.526  24.528  37.761  1.00  0.00           C  
ATOM    746  H1'   C    24      33.571  24.351  37.267  1.00  0.00           H  
ATOM    747  N1    C    24      34.151  24.324  39.259  1.00  0.00           N  
ATOM    748  C6    C    24      34.746  23.297  40.000  1.00  0.00           C  
ATOM    749  H6    C    24      35.439  22.602  39.550  1.00  0.00           H  
ATOM    750  C5    C    24      34.376  23.014  41.270  1.00  0.00           C  
ATOM    751  H5    C    24      35.002  22.412  41.912  1.00  0.00           H  
ATOM    752  C4    C    24      33.278  23.748  41.829  1.00  0.00           C  
ATOM    753  N4    C    24      32.769  23.568  43.003  1.00  0.00           N  
ATOM    754  H41   C    24      32.988  22.723  43.511  1.00  0.00           H  
ATOM    755  H42   C    24      31.946  24.109  43.226  1.00  0.00           H  
ATOM    756  N3    C    24      32.663  24.702  41.125  1.00  0.00           N  
ATOM    757  C2    C    24      33.062  24.998  39.837  1.00  0.00           C  
ATOM    758  O2    C    24      32.441  25.888  39.254  1.00  0.00           O  
ATOM    759  C3'   C    24      36.581  25.650  37.443  1.00  0.00           C  
ATOM    760  H3'   C    24      36.886  25.642  38.490  1.00  0.00           H  
ATOM    761  C2'   C    24      35.054  25.912  37.364  1.00  0.00           C  
ATOM    762  H2'   C    24      34.665  26.704  38.004  1.00  0.00           H  
ATOM    763  O2'   C    24      34.625  26.137  36.000  1.00  0.00           O  
ATOM    764 HO2'   C    24      35.314  26.592  35.509  1.00  0.00           H  
ATOM    765  O3'   C    24      37.333  26.525  36.617  1.00  0.00           O  
ATOM    766  P     U    25      37.835  27.916  37.105  1.00  0.00           P  
ATOM    767  OP1   U    25      38.399  28.638  35.920  1.00  0.00           O  
ATOM    768  OP2   U    25      38.670  27.727  38.289  1.00  0.00           O  
ATOM    769  O5'   U    25      36.650  28.748  37.607  1.00  0.00           O  
ATOM    770  C5'   U    25      35.805  29.391  36.685  1.00  0.00           C  
ATOM    771  H5'   U    25      35.572  28.806  35.795  1.00  0.00           H  
ATOM    772 H5''   U    25      36.320  30.227  36.211  1.00  0.00           H  
ATOM    773  C4'   U    25      34.631  29.932  37.459  1.00  0.00           C  
ATOM    774  H4'   U    25      34.035  30.412  36.683  1.00  0.00           H  
ATOM    775  O4'   U    25      33.785  28.997  38.080  1.00  0.00           O  
ATOM    776  C1'   U    25      33.251  29.572  39.197  1.00  0.00           C  
ATOM    777  H1'   U    25      32.174  29.443  39.084  1.00  0.00           H  
ATOM    778  N1    U    25      33.719  28.870  40.429  1.00  0.00           N  
ATOM    779  C6    U    25      34.723  27.928  40.553  1.00  0.00           C  
ATOM    780  H6    U    25      35.370  27.846  39.692  1.00  0.00           H  
ATOM    781  C5    U    25      34.869  27.146  41.679  1.00  0.00           C  
ATOM    782  H5    U    25      35.636  26.386  41.680  1.00  0.00           H  
ATOM    783  C4    U    25      33.962  27.228  42.787  1.00  0.00           C  
ATOM    784  O4    U    25      34.012  26.376  43.685  1.00  0.00           O  
ATOM    785  N3    U    25      33.030  28.235  42.599  1.00  0.00           N  
ATOM    786  H3    U    25      32.345  28.390  43.325  1.00  0.00           H  
ATOM    787  C2    U    25      32.920  29.058  41.553  1.00  0.00           C  
ATOM    788  O2    U    25      32.032  29.869  41.640  1.00  0.00           O  
ATOM    789  C3'   U    25      35.038  31.030  38.506  1.00  0.00           C  
ATOM    790  H3'   U    25      35.772  30.582  39.177  1.00  0.00           H  
ATOM    791  C2'   U    25      33.623  31.067  39.168  1.00  0.00           C  
ATOM    792  H2'   U    25      33.734  31.448  40.183  1.00  0.00           H  
ATOM    793  O2'   U    25      32.663  31.791  38.309  1.00  0.00           O  
ATOM    794 HO2'   U    25      33.184  32.158  37.590  1.00  0.00           H  
ATOM    795  O3'   U    25      35.391  32.329  37.894  1.00  0.00           O  
ATOM    796  P     U    26      36.366  33.364  38.612  1.00  0.00           P  
ATOM    797  OP1   U    26      36.561  34.513  37.802  1.00  0.00           O  
ATOM    798  OP2   U    26      37.511  32.535  38.933  1.00  0.00           O  
ATOM    799  O5'   U    26      35.587  33.641  39.994  1.00  0.00           O  
ATOM    800  C5'   U    26      34.493  34.514  40.092  1.00  0.00           C  
ATOM    801  H5'   U    26      33.628  34.184  39.517  1.00  0.00           H  
ATOM    802 H5''   U    26      34.834  35.517  39.835  1.00  0.00           H  
ATOM    803  C4'   U    26      33.993  34.558  41.543  1.00  0.00           C  
ATOM    804  H4'   U    26      33.186  35.280  41.664  1.00  0.00           H  
ATOM    805  O4'   U    26      33.443  33.327  41.936  1.00  0.00           O  
ATOM    806  C1'   U    26      33.454  33.262  43.343  1.00  0.00           C  
ATOM    807  H1'   U    26      32.474  33.260  43.819  1.00  0.00           H  
ATOM    808  N1    U    26      34.246  31.987  43.672  1.00  0.00           N  
ATOM    809  C6    U    26      35.360  31.505  42.964  1.00  0.00           C  
ATOM    810  H6    U    26      35.721  31.982  42.065  1.00  0.00           H  
ATOM    811  C5    U    26      35.927  30.360  43.404  1.00  0.00           C  
ATOM    812  H5    U    26      36.773  29.927  42.891  1.00  0.00           H  
ATOM    813  C4    U    26      35.560  29.651  44.623  1.00  0.00           C  
ATOM    814  O4    U    26      36.046  28.601  45.007  1.00  0.00           O  
ATOM    815  N3    U    26      34.429  30.100  45.254  1.00  0.00           N  
ATOM    816  H3    U    26      34.274  29.609  46.123  1.00  0.00           H  
ATOM    817  C2    U    26      33.819  31.305  44.895  1.00  0.00           C  
ATOM    818  O2    U    26      32.912  31.732  45.668  1.00  0.00           O  
ATOM    819  C3'   U    26      35.022  34.882  42.642  1.00  0.00           C  
ATOM    820  H3'   U    26      35.976  34.365  42.545  1.00  0.00           H  
ATOM    821  C2'   U    26      34.174  34.467  43.847  1.00  0.00           C  
ATOM    822  H2'   U    26      34.759  34.198  44.727  1.00  0.00           H  
ATOM    823  O2'   U    26      33.194  35.380  44.258  1.00  0.00           O  
ATOM    824 HO2'   U    26      33.552  35.976  44.920  1.00  0.00           H  
ATOM    825  O3'   U    26      35.266  36.287  42.657  1.00  0.00           O  
ATOM    826  P     A    27      36.272  36.948  43.627  1.00  0.00           P  
ATOM    827  OP1   A    27      36.244  38.346  43.211  1.00  0.00           O  
ATOM    828  OP2   A    27      37.503  36.170  43.541  1.00  0.00           O  
ATOM    829  O5'   A    27      35.733  36.784  45.118  1.00  0.00           O  
ATOM    830  C5'   A    27      35.170  37.901  45.873  1.00  0.00           C  
ATOM    831  H5'   A    27      34.352  38.397  45.350  1.00  0.00           H  
ATOM    832 H5''   A    27      35.960  38.642  45.992  1.00  0.00           H  
ATOM    833  C4'   A    27      34.723  37.367  47.264  1.00  0.00           C  
ATOM    834  H4'   A    27      33.932  38.040  47.596  1.00  0.00           H  
ATOM    835  O4'   A    27      34.140  36.048  47.107  1.00  0.00           O  
ATOM    836  C1'   A    27      34.313  35.271  48.354  1.00  0.00           C  
ATOM    837  H1'   A    27      33.303  35.059  48.707  1.00  0.00           H  
ATOM    838  N9    A    27      35.202  34.063  48.286  1.00  0.00           N  
ATOM    839  C8    A    27      35.964  33.561  47.202  1.00  0.00           C  
ATOM    840  H8    A    27      36.202  34.156  46.332  1.00  0.00           H  
ATOM    841  N7    A    27      36.190  32.268  47.149  1.00  0.00           N  
ATOM    842  C5    A    27      35.792  31.880  48.385  1.00  0.00           C  
ATOM    843  C6    A    27      35.734  30.667  49.050  1.00  0.00           C  
ATOM    844  N6    A    27      36.145  29.557  48.618  1.00  0.00           N  
ATOM    845  H61   A    27      36.877  29.500  47.924  1.00  0.00           H  
ATOM    846  H62   A    27      36.208  28.773  49.251  1.00  0.00           H  
ATOM    847  N1    A    27      35.167  30.582  50.235  1.00  0.00           N  
ATOM    848  C2    A    27      34.626  31.668  50.778  1.00  0.00           C  
ATOM    849  H2    A    27      34.204  31.512  51.760  1.00  0.00           H  
ATOM    850  N3    A    27      34.621  32.919  50.320  1.00  0.00           N  
ATOM    851  C4    A    27      35.283  32.959  49.077  1.00  0.00           C  
ATOM    852  C3'   A    27      35.749  37.085  48.347  1.00  0.00           C  
ATOM    853  H3'   A    27      36.544  36.599  47.782  1.00  0.00           H  
ATOM    854  C2'   A    27      34.922  36.180  49.323  1.00  0.00           C  
ATOM    855  H2'   A    27      35.572  35.601  49.979  1.00  0.00           H  
ATOM    856  O2'   A    27      33.960  36.894  50.049  1.00  0.00           O  
ATOM    857 HO2'   A    27      33.627  36.298  50.723  1.00  0.00           H  
ATOM    858  O3'   A    27      36.210  38.358  48.877  1.00  0.00           O  
ATOM    859  P     C    28      37.494  38.310  49.771  1.00  0.00           P  
ATOM    860  OP1   C    28      37.860  39.706  50.088  1.00  0.00           O  
ATOM    861  OP2   C    28      38.584  37.488  49.161  1.00  0.00           O  
ATOM    862  O5'   C    28      37.073  37.576  51.124  1.00  0.00           O  
ATOM    863  C5'   C    28      36.143  38.131  52.125  1.00  0.00           C  
ATOM    864  H5'   C    28      35.151  38.252  51.689  1.00  0.00           H  
ATOM    865 H5''   C    28      36.490  39.079  52.536  1.00  0.00           H  
ATOM    866  C4'   C    28      36.023  37.139  53.300  1.00  0.00           C  
ATOM    867  H4'   C    28      35.316  37.507  54.043  1.00  0.00           H  
ATOM    868  O4'   C    28      35.548  35.786  52.948  1.00  0.00           O  
ATOM    869  C1'   C    28      36.229  34.834  53.738  1.00  0.00           C  
ATOM    870  H1'   C    28      35.493  34.190  54.219  1.00  0.00           H  
ATOM    871  N1    C    28      37.055  33.936  52.785  1.00  0.00           N  
ATOM    872  C6    C    28      37.370  34.362  51.484  1.00  0.00           C  
ATOM    873  H6    C    28      37.359  35.390  51.154  1.00  0.00           H  
ATOM    874  C5    C    28      38.010  33.452  50.685  1.00  0.00           C  
ATOM    875  H5    C    28      38.302  33.718  49.680  1.00  0.00           H  
ATOM    876  C4    C    28      38.208  32.133  51.221  1.00  0.00           C  
ATOM    877  N4    C    28      38.670  31.245  50.377  1.00  0.00           N  
ATOM    878  H41   C    28      38.912  31.526  49.438  1.00  0.00           H  
ATOM    879  H42   C    28      38.828  30.329  50.771  1.00  0.00           H  
ATOM    880  N3    C    28      37.906  31.797  52.454  1.00  0.00           N  
ATOM    881  C2    C    28      37.382  32.687  53.330  1.00  0.00           C  
ATOM    882  O2    C    28      37.065  32.346  54.396  1.00  0.00           O  
ATOM    883  C3'   C    28      37.272  36.948  54.149  1.00  0.00           C  
ATOM    884  H3'   C    28      38.149  36.829  53.512  1.00  0.00           H  
ATOM    885  C2'   C    28      36.976  35.583  54.808  1.00  0.00           C  
ATOM    886  H2'   C    28      37.922  35.213  55.204  1.00  0.00           H  
ATOM    887  O2'   C    28      36.176  35.799  56.038  1.00  0.00           O  
ATOM    888 HO2'   C    28      36.189  36.685  56.407  1.00  0.00           H  
ATOM    889  O3'   C    28      37.571  37.887  55.156  1.00  0.00           O  
ATOM    890  P     A    29      39.092  38.264  55.593  1.00  0.00           P  
ATOM    891  OP1   A    29      39.072  39.171  56.775  1.00  0.00           O  
ATOM    892  OP2   A    29      39.756  38.741  54.386  1.00  0.00           O  
ATOM    893  O5'   A    29      39.824  36.926  55.973  1.00  0.00           O  
ATOM    894  C5'   A    29      39.684  36.393  57.284  1.00  0.00           C  
ATOM    895  H5'   A    29      38.613  36.342  57.479  1.00  0.00           H  
ATOM    896 H5''   A    29      40.163  37.022  58.034  1.00  0.00           H  
ATOM    897  C4'   A    29      40.270  35.008  57.425  1.00  0.00           C  
ATOM    898  H4'   A    29      40.117  34.758  58.475  1.00  0.00           H  
ATOM    899  O4'   A    29      39.702  34.004  56.528  1.00  0.00           O  
ATOM    900  C1'   A    29      40.713  33.037  56.269  1.00  0.00           C  
ATOM    901  H1'   A    29      40.349  32.076  56.634  1.00  0.00           H  
ATOM    902  N9    A    29      40.834  32.982  54.803  1.00  0.00           N  
ATOM    903  C8    A    29      40.408  33.802  53.767  1.00  0.00           C  
ATOM    904  H8    A    29      40.021  34.803  53.887  1.00  0.00           H  
ATOM    905  N7    A    29      40.684  33.269  52.606  1.00  0.00           N  
ATOM    906  C5    A    29      41.278  32.003  52.895  1.00  0.00           C  
ATOM    907  C6    A    29      41.815  30.910  52.103  1.00  0.00           C  
ATOM    908  N6    A    29      41.981  30.949  50.769  1.00  0.00           N  
ATOM    909  H61   A    29      41.834  31.845  50.327  1.00  0.00           H  
ATOM    910  H62   A    29      42.567  30.231  50.368  1.00  0.00           H  
ATOM    911  N1    A    29      42.307  29.802  52.722  1.00  0.00           N  
ATOM    912  C2    A    29      42.398  29.796  54.032  1.00  0.00           C  
ATOM    913  H2    A    29      42.874  28.935  54.477  1.00  0.00           H  
ATOM    914  N3    A    29      42.042  30.798  54.894  1.00  0.00           N  
ATOM    915  C4    A    29      41.487  31.859  54.269  1.00  0.00           C  
ATOM    916  C3'   A    29      41.794  34.986  57.081  1.00  0.00           C  
ATOM    917  H3'   A    29      41.988  35.447  56.113  1.00  0.00           H  
ATOM    918  C2'   A    29      42.002  33.525  56.955  1.00  0.00           C  
ATOM    919  H2'   A    29      42.862  33.310  56.320  1.00  0.00           H  
ATOM    920  O2'   A    29      42.006  32.781  58.186  1.00  0.00           O  
ATOM    921 HO2'   A    29      42.611  32.140  57.807  1.00  0.00           H  
ATOM    922  O3'   A    29      42.542  35.663  58.088  1.00  0.00           O  
ATOM    923  P     C    30      43.978  36.139  57.723  1.00  0.00           P  
ATOM    924  OP1   C    30      44.440  36.926  58.902  1.00  0.00           O  
ATOM    925  OP2   C    30      43.979  36.791  56.372  1.00  0.00           O  
ATOM    926  O5'   C    30      44.931  34.894  57.633  1.00  0.00           O  
ATOM    927  C5'   C    30      45.246  34.213  58.849  1.00  0.00           C  
ATOM    928  H5'   C    30      44.407  33.972  59.502  1.00  0.00           H  
ATOM    929 H5''   C    30      46.042  34.695  59.415  1.00  0.00           H  
ATOM    930  C4'   C    30      45.808  32.805  58.591  1.00  0.00           C  
ATOM    931  H4'   C    30      45.869  32.319  59.565  1.00  0.00           H  
ATOM    932  O4'   C    30      44.891  32.058  57.775  1.00  0.00           O  
ATOM    933  C1'   C    30      45.776  31.194  57.020  1.00  0.00           C  
ATOM    934  H1'   C    30      45.474  30.154  57.139  1.00  0.00           H  
ATOM    935  N1    C    30      45.725  31.515  55.551  1.00  0.00           N  
ATOM    936  C6    C    30      45.142  32.610  55.035  1.00  0.00           C  
ATOM    937  H6    C    30      44.852  33.485  55.598  1.00  0.00           H  
ATOM    938  C5    C    30      45.013  32.750  53.696  1.00  0.00           C  
ATOM    939  H5    C    30      44.561  33.634  53.271  1.00  0.00           H  
ATOM    940  C4    C    30      45.451  31.696  52.864  1.00  0.00           C  
ATOM    941  N4    C    30      45.356  31.766  51.556  1.00  0.00           N  
ATOM    942  H41   C    30      44.967  32.605  51.151  1.00  0.00           H  
ATOM    943  H42   C    30      45.383  30.947  50.966  1.00  0.00           H  
ATOM    944  N3    C    30      46.051  30.632  53.365  1.00  0.00           N  
ATOM    945  C2    C    30      46.145  30.499  54.690  1.00  0.00           C  
ATOM    946  O2    C    30      46.612  29.418  55.060  1.00  0.00           O  
ATOM    947  C3'   C    30      47.134  32.822  57.872  1.00  0.00           C  
ATOM    948  H3'   C    30      46.917  33.431  56.994  1.00  0.00           H  
ATOM    949  C2'   C    30      47.177  31.390  57.483  1.00  0.00           C  
ATOM    950  H2'   C    30      47.827  31.146  56.643  1.00  0.00           H  
ATOM    951  O2'   C    30      47.354  30.482  58.701  1.00  0.00           O  
ATOM    952 HO2'   C    30      48.229  30.110  58.835  1.00  0.00           H  
ATOM    953  O3'   C    30      48.142  33.264  58.780  1.00  0.00           O  
ATOM    954  P     C    31      49.340  34.082  58.208  1.00  0.00           P  
ATOM    955  OP1   C    31      50.167  34.517  59.374  1.00  0.00           O  
ATOM    956  OP2   C    31      48.855  35.137  57.243  1.00  0.00           O  
ATOM    957  O5'   C    31      50.293  33.049  57.313  1.00  0.00           O  
ATOM    958  C5'   C    31      50.895  31.844  57.852  1.00  0.00           C  
ATOM    959  H5'   C    31      50.120  31.159  58.198  1.00  0.00           H  
ATOM    960 H5''   C    31      51.529  32.173  58.675  1.00  0.00           H  
ATOM    961  C4'   C    31      51.705  31.026  56.881  1.00  0.00           C  
ATOM    962  H4'   C    31      52.209  30.281  57.498  1.00  0.00           H  
ATOM    963  O4'   C    31      50.873  30.342  56.051  1.00  0.00           O  
ATOM    964  C1'   C    31      51.445  29.947  54.831  1.00  0.00           C  
ATOM    965  H1'   C    31      51.431  28.858  54.786  1.00  0.00           H  
ATOM    966  N1    C    31      50.704  30.543  53.627  1.00  0.00           N  
ATOM    967  C6    C    31      49.894  31.653  53.716  1.00  0.00           C  
ATOM    968  H6    C    31      49.805  32.115  54.688  1.00  0.00           H  
ATOM    969  C5    C    31      49.127  32.091  52.701  1.00  0.00           C  
ATOM    970  H5    C    31      48.429  32.891  52.902  1.00  0.00           H  
ATOM    971  C4    C    31      49.261  31.384  51.475  1.00  0.00           C  
ATOM    972  N4    C    31      48.414  31.619  50.530  1.00  0.00           N  
ATOM    973  H41   C    31      48.646  31.194  49.644  1.00  0.00           H  
ATOM    974  H42   C    31      47.760  32.326  50.836  1.00  0.00           H  
ATOM    975  N3    C    31      50.082  30.382  51.257  1.00  0.00           N  
ATOM    976  C2    C    31      50.810  29.937  52.340  1.00  0.00           C  
ATOM    977  O2    C    31      51.654  29.036  52.108  1.00  0.00           O  
ATOM    978  C3'   C    31      52.802  31.600  55.930  1.00  0.00           C  
ATOM    979  H3'   C    31      52.388  32.439  55.372  1.00  0.00           H  
ATOM    980  C2'   C    31      52.969  30.421  54.923  1.00  0.00           C  
ATOM    981  H2'   C    31      53.456  30.782  54.017  1.00  0.00           H  
ATOM    982  O2'   C    31      53.715  29.297  55.445  1.00  0.00           O  
ATOM    983 HO2'   C    31      54.552  29.575  55.823  1.00  0.00           H  
ATOM    984  O3'   C    31      54.064  32.005  56.494  1.00  0.00           O  
ATOM    985  P     G    32      54.820  33.289  55.855  1.00  0.00           P  
ATOM    986  OP1   G    32      56.050  33.519  56.673  1.00  0.00           O  
ATOM    987  OP2   G    32      53.828  34.306  55.930  1.00  0.00           O  
ATOM    988  O5'   G    32      55.124  32.899  54.356  1.00  0.00           O  
ATOM    989  C5'   G    32      56.079  31.960  54.131  1.00  0.00           C  
ATOM    990  H5'   G    32      55.938  31.060  54.729  1.00  0.00           H  
ATOM    991 H5''   G    32      57.015  32.480  54.335  1.00  0.00           H  
ATOM    992  C4'   G    32      55.991  31.494  52.659  1.00  0.00           C  
ATOM    993  H4'   G    32      56.709  30.694  52.481  1.00  0.00           H  
ATOM    994  O4'   G    32      54.716  30.996  52.175  1.00  0.00           O  
ATOM    995  C1'   G    32      54.718  30.936  50.757  1.00  0.00           C  
ATOM    996  H1'   G    32      54.871  29.889  50.497  1.00  0.00           H  
ATOM    997  N9    G    32      53.457  31.609  50.243  1.00  0.00           N  
ATOM    998  C8    G    32      52.674  32.467  50.949  1.00  0.00           C  
ATOM    999  H8    G    32      52.879  32.730  51.976  1.00  0.00           H  
ATOM   1000  N7    G    32      51.715  33.035  50.345  1.00  0.00           N  
ATOM   1001  C5    G    32      51.937  32.550  49.024  1.00  0.00           C  
ATOM   1002  C6    G    32      51.201  32.877  47.885  1.00  0.00           C  
ATOM   1003  O6    G    32      50.209  33.621  47.739  1.00  0.00           O  
ATOM   1004  N1    G    32      51.694  32.312  46.694  1.00  0.00           N  
ATOM   1005  H1    G    32      51.232  32.446  45.805  1.00  0.00           H  
ATOM   1006  C2    G    32      52.742  31.502  46.674  1.00  0.00           C  
ATOM   1007  N2    G    32      52.959  31.035  45.492  1.00  0.00           N  
ATOM   1008  H21   G    32      52.313  31.393  44.802  1.00  0.00           H  
ATOM   1009  H22   G    32      53.692  30.426  45.156  1.00  0.00           H  
ATOM   1010  N3    G    32      53.493  31.168  47.742  1.00  0.00           N  
ATOM   1011  C4    G    32      53.019  31.663  48.915  1.00  0.00           C  
ATOM   1012  C3'   G    32      56.286  32.515  51.570  1.00  0.00           C  
ATOM   1013  H3'   G    32      55.596  33.358  51.543  1.00  0.00           H  
ATOM   1014  C2'   G    32      55.898  31.696  50.244  1.00  0.00           C  
ATOM   1015  H2'   G    32      55.614  32.303  49.385  1.00  0.00           H  
ATOM   1016  O2'   G    32      56.972  30.831  49.902  1.00  0.00           O  
ATOM   1017 HO2'   G    32      57.742  31.355  50.135  1.00  0.00           H  
ATOM   1018  O3'   G    32      57.628  32.911  51.182  1.00  0.00           O  
ATOM   1019  P     U    33      57.868  34.428  50.723  1.00  0.00           P  
ATOM   1020  OP1   U    33      59.256  34.447  50.346  1.00  0.00           O  
ATOM   1021  OP2   U    33      57.432  35.309  51.787  1.00  0.00           O  
ATOM   1022  O5'   U    33      56.918  34.551  49.501  1.00  0.00           O  
ATOM   1023  C5'   U    33      57.407  34.204  48.200  1.00  0.00           C  
ATOM   1024  H5'   U    33      57.592  33.131  48.238  1.00  0.00           H  
ATOM   1025 H5''   U    33      58.273  34.817  47.948  1.00  0.00           H  
ATOM   1026  C4'   U    33      56.485  34.535  47.013  1.00  0.00           C  
ATOM   1027  H4'   U    33      56.864  33.971  46.161  1.00  0.00           H  
ATOM   1028  O4'   U    33      55.143  34.252  47.320  1.00  0.00           O  
ATOM   1029  C1'   U    33      54.377  35.109  46.509  1.00  0.00           C  
ATOM   1030  H1'   U    33      53.908  34.494  45.742  1.00  0.00           H  
ATOM   1031  N1    U    33      53.336  35.756  47.374  1.00  0.00           N  
ATOM   1032  C6    U    33      53.661  36.278  48.580  1.00  0.00           C  
ATOM   1033  H6    U    33      54.679  36.185  48.929  1.00  0.00           H  
ATOM   1034  C5    U    33      52.755  36.884  49.364  1.00  0.00           C  
ATOM   1035  H5    U    33      53.151  37.257  50.296  1.00  0.00           H  
ATOM   1036  C4    U    33      51.364  37.073  48.919  1.00  0.00           C  
ATOM   1037  O4    U    33      50.383  37.491  49.511  1.00  0.00           O  
ATOM   1038  N3    U    33      51.145  36.610  47.660  1.00  0.00           N  
ATOM   1039  H3    U    33      50.189  36.471  47.363  1.00  0.00           H  
ATOM   1040  C2    U    33      52.064  35.962  46.890  1.00  0.00           C  
ATOM   1041  O2    U    33      51.657  35.544  45.801  1.00  0.00           O  
ATOM   1042  C3'   U    33      56.490  36.049  46.695  1.00  0.00           C  
ATOM   1043  H3'   U    33      56.369  36.571  47.644  1.00  0.00           H  
ATOM   1044  C2'   U    33      55.268  36.090  45.823  1.00  0.00           C  
ATOM   1045  H2'   U    33      54.831  37.088  45.779  1.00  0.00           H  
ATOM   1046  O2'   U    33      55.575  35.599  44.473  1.00  0.00           O  
ATOM   1047 HO2'   U    33      55.586  34.640  44.452  1.00  0.00           H  
ATOM   1048  O3'   U    33      57.719  36.445  46.169  1.00  0.00           O  
ATOM   1049  P     G    34      58.102  37.928  46.397  1.00  0.00           P  
ATOM   1050  OP1   G    34      59.416  38.091  45.689  1.00  0.00           O  
ATOM   1051  OP2   G    34      57.996  38.259  47.865  1.00  0.00           O  
ATOM   1052  O5'   G    34      57.001  38.796  45.656  1.00  0.00           O  
ATOM   1053  C5'   G    34      57.024  38.782  44.187  1.00  0.00           C  
ATOM   1054  H5'   G    34      57.098  37.743  43.867  1.00  0.00           H  
ATOM   1055 H5''   G    34      57.870  39.375  43.837  1.00  0.00           H  
ATOM   1056  C4'   G    34      55.778  39.222  43.384  1.00  0.00           C  
ATOM   1057  H4'   G    34      56.050  39.064  42.341  1.00  0.00           H  
ATOM   1058  O4'   G    34      54.544  38.479  43.770  1.00  0.00           O  
ATOM   1059  C1'   G    34      53.471  39.348  43.927  1.00  0.00           C  
ATOM   1060  H1'   G    34      52.711  39.124  43.179  1.00  0.00           H  
ATOM   1061  N9    G    34      53.122  39.522  45.326  1.00  0.00           N  
ATOM   1062  C8    G    34      54.023  39.662  46.387  1.00  0.00           C  
ATOM   1063  H8    G    34      55.094  39.535  46.330  1.00  0.00           H  
ATOM   1064  N7    G    34      53.383  39.892  47.517  1.00  0.00           N  
ATOM   1065  C5    G    34      52.025  39.882  47.125  1.00  0.00           C  
ATOM   1066  C6    G    34      50.847  40.231  47.869  1.00  0.00           C  
ATOM   1067  O6    G    34      50.723  40.556  49.059  1.00  0.00           O  
ATOM   1068  N1    G    34      49.674  40.160  47.168  1.00  0.00           N  
ATOM   1069  H1    G    34      48.807  40.256  47.677  1.00  0.00           H  
ATOM   1070  C2    G    34      49.551  39.743  45.862  1.00  0.00           C  
ATOM   1071  N2    G    34      48.430  39.671  45.247  1.00  0.00           N  
ATOM   1072  H21   G    34      48.360  39.356  44.290  1.00  0.00           H  
ATOM   1073  H22   G    34      47.579  39.813  45.772  1.00  0.00           H  
ATOM   1074  N3    G    34      50.653  39.522  45.160  1.00  0.00           N  
ATOM   1075  C4    G    34      51.853  39.620  45.803  1.00  0.00           C  
ATOM   1076  C3'   G    34      55.444  40.792  43.562  1.00  0.00           C  
ATOM   1077  H3'   G    34      55.756  40.995  44.587  1.00  0.00           H  
ATOM   1078  C2'   G    34      53.877  40.737  43.411  1.00  0.00           C  
ATOM   1079  H2'   G    34      53.383  41.559  43.929  1.00  0.00           H  
ATOM   1080  O2'   G    34      53.557  40.737  41.995  1.00  0.00           O  
ATOM   1081 HO2'   G    34      53.898  41.577  41.677  1.00  0.00           H  
ATOM   1082  O3'   G    34      56.219  41.582  42.571  1.00  0.00           O  
ATOM   1083  P     C    35      55.899  43.126  42.277  1.00  0.00           P  
ATOM   1084  OP1   C    35      57.078  43.773  41.666  1.00  0.00           O  
ATOM   1085  OP2   C    35      55.270  43.746  43.464  1.00  0.00           O  
ATOM   1086  O5'   C    35      54.743  42.948  41.242  1.00  0.00           O  
ATOM   1087  C5'   C    35      54.869  43.130  39.824  1.00  0.00           C  
ATOM   1088  H5'   C    35      55.078  42.219  39.263  1.00  0.00           H  
ATOM   1089 H5''   C    35      55.555  43.934  39.557  1.00  0.00           H  
ATOM   1090  C4'   C    35      53.508  43.678  39.308  1.00  0.00           C  
ATOM   1091  H4'   C    35      53.682  43.672  38.232  1.00  0.00           H  
ATOM   1092  O4'   C    35      52.409  42.874  39.482  1.00  0.00           O  
ATOM   1093  C1'   C    35      51.237  43.732  39.515  1.00  0.00           C  
ATOM   1094  H1'   C    35      50.627  43.551  38.630  1.00  0.00           H  
ATOM   1095  N1    C    35      50.502  43.548  40.780  1.00  0.00           N  
ATOM   1096  C6    C    35      51.099  43.001  41.906  1.00  0.00           C  
ATOM   1097  H6    C    35      52.140  42.714  41.917  1.00  0.00           H  
ATOM   1098  C5    C    35      50.396  42.984  43.095  1.00  0.00           C  
ATOM   1099  H5    C    35      50.851  42.652  44.017  1.00  0.00           H  
ATOM   1100  C4    C    35      49.076  43.467  43.034  1.00  0.00           C  
ATOM   1101  N4    C    35      48.373  43.460  44.130  1.00  0.00           N  
ATOM   1102  H41   C    35      48.871  43.338  45.001  1.00  0.00           H  
ATOM   1103  H42   C    35      47.493  43.948  44.044  1.00  0.00           H  
ATOM   1104  N3    C    35      48.475  43.962  41.927  1.00  0.00           N  
ATOM   1105  C2    C    35      49.244  44.056  40.864  1.00  0.00           C  
ATOM   1106  O2    C    35      48.763  44.699  39.948  1.00  0.00           O  
ATOM   1107  C3'   C    35      53.196  45.042  39.959  1.00  0.00           C  
ATOM   1108  H3'   C    35      53.135  44.833  41.027  1.00  0.00           H  
ATOM   1109  C2'   C    35      51.760  45.207  39.461  1.00  0.00           C  
ATOM   1110  H2'   C    35      51.103  45.831  40.067  1.00  0.00           H  
ATOM   1111  O2'   C    35      51.714  45.513  38.045  1.00  0.00           O  
ATOM   1112 HO2'   C    35      51.354  46.393  37.909  1.00  0.00           H  
ATOM   1113  O3'   C    35      54.150  46.068  39.567  1.00  0.00           O  
ATOM   1114  P     G    36      54.185  47.393  40.329  1.00  0.00           P  
ATOM   1115  OP1   G    36      55.361  48.106  39.823  1.00  0.00           O  
ATOM   1116  OP2   G    36      54.163  47.036  41.789  1.00  0.00           O  
ATOM   1117  O5'   G    36      52.868  48.276  39.937  1.00  0.00           O  
ATOM   1118  C5'   G    36      52.834  48.894  38.693  1.00  0.00           C  
ATOM   1119  H5'   G    36      53.239  48.199  37.958  1.00  0.00           H  
ATOM   1120 H5''   G    36      53.443  49.798  38.729  1.00  0.00           H  
ATOM   1121  C4'   G    36      51.440  49.397  38.295  1.00  0.00           C  
ATOM   1122  H4'   G    36      51.525  49.689  37.248  1.00  0.00           H  
ATOM   1123  O4'   G    36      50.452  48.384  38.322  1.00  0.00           O  
ATOM   1124  C1'   G    36      49.164  48.796  39.002  1.00  0.00           C  
ATOM   1125  H1'   G    36      48.287  48.542  38.406  1.00  0.00           H  
ATOM   1126  N9    G    36      49.064  48.311  40.437  1.00  0.00           N  
ATOM   1127  C8    G    36      50.028  47.881  41.316  1.00  0.00           C  
ATOM   1128  H8    G    36      51.085  47.995  41.123  1.00  0.00           H  
ATOM   1129  N7    G    36      49.580  47.454  42.458  1.00  0.00           N  
ATOM   1130  C5    G    36      48.217  47.758  42.427  1.00  0.00           C  
ATOM   1131  C6    G    36      47.186  47.624  43.416  1.00  0.00           C  
ATOM   1132  O6    G    36      47.197  47.123  44.529  1.00  0.00           O  
ATOM   1133  N1    G    36      45.966  48.061  42.935  1.00  0.00           N  
ATOM   1134  H1    G    36      45.173  48.099  43.559  1.00  0.00           H  
ATOM   1135  C2    G    36      45.731  48.565  41.712  1.00  0.00           C  
ATOM   1136  N2    G    36      44.523  48.872  41.358  1.00  0.00           N  
ATOM   1137  H21   G    36      44.351  49.421  40.528  1.00  0.00           H  
ATOM   1138  H22   G    36      43.787  48.673  42.021  1.00  0.00           H  
ATOM   1139  N3    G    36      46.655  48.711  40.779  1.00  0.00           N  
ATOM   1140  C4    G    36      47.908  48.328  41.160  1.00  0.00           C  
ATOM   1141  C3'   G    36      50.832  50.449  39.217  1.00  0.00           C  
ATOM   1142  H3'   G    36      51.035  50.204  40.260  1.00  0.00           H  
ATOM   1143  C2'   G    36      49.321  50.291  38.986  1.00  0.00           C  
ATOM   1144  H2'   G    36      48.705  50.782  39.740  1.00  0.00           H  
ATOM   1145  O2'   G    36      48.958  50.849  37.740  1.00  0.00           O  
ATOM   1146 HO2'   G    36      49.570  51.589  37.758  1.00  0.00           H  
ATOM   1147  O3'   G    36      51.310  51.779  38.901  1.00  0.00           O  
ATOM   1148  P     G    37      51.362  52.908  40.100  1.00  0.00           P  
ATOM   1149  OP1   G    37      52.144  54.047  39.496  1.00  0.00           O  
ATOM   1150  OP2   G    37      51.790  52.291  41.349  1.00  0.00           O  
ATOM   1151  O5'   G    37      49.835  53.461  40.254  1.00  0.00           O  
ATOM   1152  C5'   G    37      49.097  53.964  39.180  1.00  0.00           C  
ATOM   1153  H5'   G    37      49.145  53.372  38.266  1.00  0.00           H  
ATOM   1154 H5''   G    37      49.447  54.985  39.020  1.00  0.00           H  
ATOM   1155  C4'   G    37      47.623  53.965  39.644  1.00  0.00           C  
ATOM   1156  H4'   G    37      47.067  54.366  38.797  1.00  0.00           H  
ATOM   1157  O4'   G    37      47.083  52.691  39.875  1.00  0.00           O  
ATOM   1158  C1'   G    37      46.278  52.736  41.122  1.00  0.00           C  
ATOM   1159  H1'   G    37      45.298  52.268  41.025  1.00  0.00           H  
ATOM   1160  N9    G    37      46.846  52.086  42.324  1.00  0.00           N  
ATOM   1161  C8    G    37      48.106  51.756  42.586  1.00  0.00           C  
ATOM   1162  H8    G    37      48.953  51.927  41.939  1.00  0.00           H  
ATOM   1163  N7    G    37      48.257  50.993  43.576  1.00  0.00           N  
ATOM   1164  C5    G    37      46.946  51.016  44.204  1.00  0.00           C  
ATOM   1165  C6    G    37      46.512  50.544  45.465  1.00  0.00           C  
ATOM   1166  O6    G    37      47.126  49.914  46.305  1.00  0.00           O  
ATOM   1167  N1    G    37      45.193  50.864  45.720  1.00  0.00           N  
ATOM   1168  H1    G    37      44.812  50.593  46.615  1.00  0.00           H  
ATOM   1169  C2    G    37      44.360  51.468  44.839  1.00  0.00           C  
ATOM   1170  N2    G    37      43.216  51.953  45.314  1.00  0.00           N  
ATOM   1171  H21   G    37      42.839  51.635  46.195  1.00  0.00           H  
ATOM   1172  H22   G    37      42.711  52.649  44.785  1.00  0.00           H  
ATOM   1173  N3    G    37      44.769  52.027  43.738  1.00  0.00           N  
ATOM   1174  C4    G    37      46.082  51.727  43.409  1.00  0.00           C  
ATOM   1175  C3'   G    37      47.156  54.852  40.822  1.00  0.00           C  
ATOM   1176  H3'   G    37      47.892  54.704  41.612  1.00  0.00           H  
ATOM   1177  C2'   G    37      45.950  54.143  41.375  1.00  0.00           C  
ATOM   1178  H2'   G    37      45.986  54.366  42.441  1.00  0.00           H  
ATOM   1179  O2'   G    37      44.745  54.515  40.696  1.00  0.00           O  
ATOM   1180 HO2'   G    37      44.032  53.955  41.011  1.00  0.00           H  
ATOM   1181  O3'   G    37      46.889  56.166  40.525  1.00  0.00           O  
ATOM   1182  P     C    38      47.256  57.294  41.646  1.00  0.00           P  
ATOM   1183  OP1   C    38      46.857  58.602  41.061  1.00  0.00           O  
ATOM   1184  OP2   C    38      48.628  57.019  42.057  1.00  0.00           O  
ATOM   1185  O5'   C    38      46.238  56.951  42.798  1.00  0.00           O  
ATOM   1186  C5'   C    38      44.845  57.254  42.649  1.00  0.00           C  
ATOM   1187  H5'   C    38      44.476  56.634  41.832  1.00  0.00           H  
ATOM   1188 H5''   C    38      44.689  58.313  42.445  1.00  0.00           H  
ATOM   1189  C4'   C    38      44.139  57.097  44.021  1.00  0.00           C  
ATOM   1190  H4'   C    38      43.148  57.549  44.069  1.00  0.00           H  
ATOM   1191  O4'   C    38      43.986  55.698  44.346  1.00  0.00           O  
ATOM   1192  C1'   C    38      43.998  55.535  45.742  1.00  0.00           C  
ATOM   1193  H1'   C    38      43.114  55.030  46.133  1.00  0.00           H  
ATOM   1194  N1    C    38      45.223  54.823  46.258  1.00  0.00           N  
ATOM   1195  C6    C    38      46.424  54.657  45.557  1.00  0.00           C  
ATOM   1196  H6    C    38      46.411  55.094  44.570  1.00  0.00           H  
ATOM   1197  C5    C    38      47.464  53.965  46.061  1.00  0.00           C  
ATOM   1198  H5    C    38      48.346  53.747  45.476  1.00  0.00           H  
ATOM   1199  C4    C    38      47.326  53.388  47.357  1.00  0.00           C  
ATOM   1200  N4    C    38      48.302  52.617  47.776  1.00  0.00           N  
ATOM   1201  H41   C    38      49.161  52.716  47.253  1.00  0.00           H  
ATOM   1202  H42   C    38      48.035  51.813  48.326  1.00  0.00           H  
ATOM   1203  N3    C    38      46.164  53.376  47.943  1.00  0.00           N  
ATOM   1204  C2    C    38      45.093  54.074  47.446  1.00  0.00           C  
ATOM   1205  O2    C    38      44.094  53.924  48.166  1.00  0.00           O  
ATOM   1206  C3'   C    38      44.800  57.731  45.268  1.00  0.00           C  
ATOM   1207  H3'   C    38      45.828  57.386  45.158  1.00  0.00           H  
ATOM   1208  C2'   C    38      43.971  56.995  46.315  1.00  0.00           C  
ATOM   1209  H2'   C    38      44.516  57.067  47.257  1.00  0.00           H  
ATOM   1210  O2'   C    38      42.708  57.557  46.522  1.00  0.00           O  
ATOM   1211 HO2'   C    38      42.733  58.433  46.130  1.00  0.00           H  
ATOM   1212  O3'   C    38      44.636  59.136  45.488  1.00  0.00           O  
ATOM   1213  P     A    39      45.628  59.926  46.473  1.00  0.00           P  
ATOM   1214  OP1   A    39      45.435  61.371  46.445  1.00  0.00           O  
ATOM   1215  OP2   A    39      46.958  59.413  46.160  1.00  0.00           O  
ATOM   1216  O5'   A    39      45.401  59.461  47.983  1.00  0.00           O  
ATOM   1217  C5'   A    39      44.318  59.944  48.713  1.00  0.00           C  
ATOM   1218  H5'   A    39      43.404  59.913  48.119  1.00  0.00           H  
ATOM   1219 H5''   A    39      44.495  61.010  48.848  1.00  0.00           H  
ATOM   1220  C4'   A    39      44.245  59.198  50.009  1.00  0.00           C  
ATOM   1221  H4'   A    39      43.359  59.458  50.588  1.00  0.00           H  
ATOM   1222  O4'   A    39      44.318  57.808  49.897  1.00  0.00           O  
ATOM   1223  C1'   A    39      44.897  57.365  51.040  1.00  0.00           C  
ATOM   1224  H1'   A    39      44.116  56.855  51.604  1.00  0.00           H  
ATOM   1225  N9    A    39      45.982  56.434  50.630  1.00  0.00           N  
ATOM   1226  C8    A    39      46.814  56.590  49.440  1.00  0.00           C  
ATOM   1227  H8    A    39      46.687  57.297  48.634  1.00  0.00           H  
ATOM   1228  N7    A    39      47.749  55.681  49.435  1.00  0.00           N  
ATOM   1229  C5    A    39      47.614  55.029  50.576  1.00  0.00           C  
ATOM   1230  C6    A    39      48.383  53.930  51.102  1.00  0.00           C  
ATOM   1231  N6    A    39      49.539  53.582  50.666  1.00  0.00           N  
ATOM   1232  H61   A    39      49.842  54.005  49.801  1.00  0.00           H  
ATOM   1233  H62   A    39      50.134  52.954  51.187  1.00  0.00           H  
ATOM   1234  N1    A    39      48.082  53.368  52.276  1.00  0.00           N  
ATOM   1235  C2    A    39      47.017  53.897  52.934  1.00  0.00           C  
ATOM   1236  H2    A    39      46.799  53.526  53.924  1.00  0.00           H  
ATOM   1237  N3    A    39      46.278  54.957  52.600  1.00  0.00           N  
ATOM   1238  C4    A    39      46.535  55.393  51.347  1.00  0.00           C  
ATOM   1239  C3'   A    39      45.452  59.598  50.864  1.00  0.00           C  
ATOM   1240  H3'   A    39      46.298  59.498  50.184  1.00  0.00           H  
ATOM   1241  C2'   A    39      45.413  58.474  51.839  1.00  0.00           C  
ATOM   1242  H2'   A    39      46.346  58.272  52.366  1.00  0.00           H  
ATOM   1243  O2'   A    39      44.486  58.775  52.865  1.00  0.00           O  
ATOM   1244 HO2'   A    39      44.462  59.734  52.857  1.00  0.00           H  
ATOM   1245  O3'   A    39      45.313  60.922  51.423  1.00  0.00           O  
ATOM   1246  P     C    40      46.748  61.618  51.765  1.00  0.00           P  
ATOM   1247  OP1   C    40      46.563  62.896  52.456  1.00  0.00           O  
ATOM   1248  OP2   C    40      47.471  61.701  50.484  1.00  0.00           O  
ATOM   1249  O5'   C    40      47.504  60.610  52.747  1.00  0.00           O  
ATOM   1250  C5'   C    40      47.101  60.486  54.098  1.00  0.00           C  
ATOM   1251  H5'   C    40      46.076  60.121  54.170  1.00  0.00           H  
ATOM   1252 H5''   C    40      47.160  61.446  54.611  1.00  0.00           H  
ATOM   1253  C4'   C    40      47.963  59.478  54.797  1.00  0.00           C  
ATOM   1254  H4'   C    40      47.512  59.328  55.778  1.00  0.00           H  
ATOM   1255  O4'   C    40      48.216  58.232  54.150  1.00  0.00           O  
ATOM   1256  C1'   C    40      49.504  57.684  54.681  1.00  0.00           C  
ATOM   1257  H1'   C    40      49.347  56.814  55.319  1.00  0.00           H  
ATOM   1258  N1    C    40      50.371  57.328  53.434  1.00  0.00           N  
ATOM   1259  C6    C    40      49.835  57.453  52.177  1.00  0.00           C  
ATOM   1260  H6    C    40      48.827  57.810  52.021  1.00  0.00           H  
ATOM   1261  C5    C    40      50.506  56.988  51.081  1.00  0.00           C  
ATOM   1262  H5    C    40      50.176  57.095  50.059  1.00  0.00           H  
ATOM   1263  C4    C    40      51.777  56.391  51.308  1.00  0.00           C  
ATOM   1264  N4    C    40      52.346  55.755  50.383  1.00  0.00           N  
ATOM   1265  H41   C    40      51.713  55.419  49.671  1.00  0.00           H  
ATOM   1266  H42   C    40      53.162  55.213  50.631  1.00  0.00           H  
ATOM   1267  N3    C    40      52.226  56.148  52.561  1.00  0.00           N  
ATOM   1268  C2    C    40      51.578  56.542  53.636  1.00  0.00           C  
ATOM   1269  O2    C    40      52.115  56.361  54.720  1.00  0.00           O  
ATOM   1270  C3'   C    40      49.443  60.013  55.067  1.00  0.00           C  
ATOM   1271  H3'   C    40      49.830  60.385  54.118  1.00  0.00           H  
ATOM   1272  C2'   C    40      50.189  58.810  55.505  1.00  0.00           C  
ATOM   1273  H2'   C    40      51.269  58.830  55.361  1.00  0.00           H  
ATOM   1274  O2'   C    40      49.969  58.694  56.904  1.00  0.00           O  
ATOM   1275 HO2'   C    40      49.988  59.580  57.273  1.00  0.00           H  
ATOM   1276  O3'   C    40      49.653  61.076  56.016  1.00  0.00           O  
ATOM   1277  P     A    41      50.591  62.321  55.757  1.00  0.00           P  
ATOM   1278  OP1   A    41      50.400  63.322  56.840  1.00  0.00           O  
ATOM   1279  OP2   A    41      50.422  62.821  54.407  1.00  0.00           O  
ATOM   1280  O5'   A    41      52.040  61.851  55.922  1.00  0.00           O  
ATOM   1281  C5'   A    41      52.430  61.548  57.221  1.00  0.00           C  
ATOM   1282  H5'   A    41      51.673  60.918  57.687  1.00  0.00           H  
ATOM   1283 H5''   A    41      52.611  62.468  57.777  1.00  0.00           H  
ATOM   1284  C4'   A    41      53.694  60.705  57.281  1.00  0.00           C  
ATOM   1285  H4'   A    41      53.814  60.334  58.298  1.00  0.00           H  
ATOM   1286  O4'   A    41      53.503  59.530  56.534  1.00  0.00           O  
ATOM   1287  C1'   A    41      54.775  59.227  55.879  1.00  0.00           C  
ATOM   1288  H1'   A    41      54.882  58.195  56.214  1.00  0.00           H  
ATOM   1289  N9    A    41      54.668  59.372  54.475  1.00  0.00           N  
ATOM   1290  C8    A    41      53.569  59.714  53.732  1.00  0.00           C  
ATOM   1291  H8    A    41      52.618  60.022  54.143  1.00  0.00           H  
ATOM   1292  N7    A    41      53.674  59.577  52.478  1.00  0.00           N  
ATOM   1293  C5    A    41      55.022  59.231  52.271  1.00  0.00           C  
ATOM   1294  C6    A    41      55.936  58.915  51.178  1.00  0.00           C  
ATOM   1295  N6    A    41      55.652  58.942  49.890  1.00  0.00           N  
ATOM   1296  H61   A    41      54.699  59.050  49.572  1.00  0.00           H  
ATOM   1297  H62   A    41      56.386  58.557  49.312  1.00  0.00           H  
ATOM   1298  N1    A    41      57.166  58.524  51.424  1.00  0.00           N  
ATOM   1299  C2    A    41      57.558  58.398  52.701  1.00  0.00           C  
ATOM   1300  H2    A    41      58.574  58.092  52.901  1.00  0.00           H  
ATOM   1301  N3    A    41      56.890  58.758  53.811  1.00  0.00           N  
ATOM   1302  C4    A    41      55.615  59.124  53.523  1.00  0.00           C  
ATOM   1303  C3'   A    41      54.951  61.368  56.774  1.00  0.00           C  
ATOM   1304  H3'   A    41      54.818  61.917  55.842  1.00  0.00           H  
ATOM   1305  C2'   A    41      55.762  60.132  56.611  1.00  0.00           C  
ATOM   1306  H2'   A    41      56.633  60.416  56.021  1.00  0.00           H  
ATOM   1307  O2'   A    41      56.191  59.621  57.833  1.00  0.00           O  
ATOM   1308 HO2'   A    41      56.106  60.299  58.507  1.00  0.00           H  
ATOM   1309  O3'   A    41      55.384  62.240  57.865  1.00  0.00           O  
ATOM   1310  P     G    42      56.018  63.670  57.631  1.00  0.00           P  
ATOM   1311  OP1   G    42      56.177  64.413  58.888  1.00  0.00           O  
ATOM   1312  OP2   G    42      55.185  64.314  56.508  1.00  0.00           O  
ATOM   1313  O5'   G    42      57.531  63.367  57.160  1.00  0.00           O  
ATOM   1314  C5'   G    42      58.410  62.640  57.984  1.00  0.00           C  
ATOM   1315  H5'   G    42      57.863  61.811  58.433  1.00  0.00           H  
ATOM   1316 H5''   G    42      58.632  63.233  58.871  1.00  0.00           H  
ATOM   1317  C4'   G    42      59.681  62.066  57.206  1.00  0.00           C  
ATOM   1318  H4'   G    42      60.292  61.661  58.013  1.00  0.00           H  
ATOM   1319  O4'   G    42      59.381  61.295  55.999  1.00  0.00           O  
ATOM   1320  C1'   G    42      59.883  62.035  54.851  1.00  0.00           C  
ATOM   1321  H1'   G    42      60.881  61.690  54.579  1.00  0.00           H  
ATOM   1322  N9    G    42      58.922  61.808  53.710  1.00  0.00           N  
ATOM   1323  C8    G    42      57.613  61.881  53.673  1.00  0.00           C  
ATOM   1324  H8    G    42      56.985  62.198  54.493  1.00  0.00           H  
ATOM   1325  N7    G    42      57.113  62.033  52.406  1.00  0.00           N  
ATOM   1326  C5    G    42      58.177  61.695  51.568  1.00  0.00           C  
ATOM   1327  C6    G    42      58.216  61.343  50.173  1.00  0.00           C  
ATOM   1328  O6    G    42      57.450  61.482  49.304  1.00  0.00           O  
ATOM   1329  N1    G    42      59.445  60.878  49.783  1.00  0.00           N  
ATOM   1330  H1    G    42      59.542  60.769  48.783  1.00  0.00           H  
ATOM   1331  C2    G    42      60.499  60.591  50.660  1.00  0.00           C  
ATOM   1332  N2    G    42      61.615  60.245  50.201  1.00  0.00           N  
ATOM   1333  H21   G    42      61.842  59.929  49.269  1.00  0.00           H  
ATOM   1334  H22   G    42      62.246  59.983  50.945  1.00  0.00           H  
ATOM   1335  N3    G    42      60.492  60.992  51.953  1.00  0.00           N  
ATOM   1336  C4    G    42      59.320  61.531  52.373  1.00  0.00           C  
ATOM   1337  C3'   G    42      60.492  63.286  56.774  1.00  0.00           C  
ATOM   1338  H3'   G    42      60.214  64.134  57.400  1.00  0.00           H  
ATOM   1339  C2'   G    42      59.933  63.465  55.381  1.00  0.00           C  
ATOM   1340  H2'   G    42      58.903  63.823  55.370  1.00  0.00           H  
ATOM   1341  O2'   G    42      60.675  64.306  54.487  1.00  0.00           O  
ATOM   1342 HO2'   G    42      61.498  64.505  54.939  1.00  0.00           H  
ATOM   1343  O3'   G    42      61.929  63.053  56.827  1.00  0.00           O  
ATOM   1344  P     G    43      63.038  64.206  56.828  1.00  0.00           P  
ATOM   1345  OP1   G    43      63.093  64.767  55.540  1.00  0.00           O  
ATOM   1346  OP2   G    43      64.268  63.488  57.259  1.00  0.00           O  
ATOM   1347  O5'   G    43      62.743  65.311  57.856  1.00  0.00           O  
ATOM   1348  C5'   G    43      62.151  66.567  57.362  1.00  0.00           C  
ATOM   1349  H5'   G    43      61.361  66.303  56.658  1.00  0.00           H  
ATOM   1350 H5''   G    43      62.862  67.194  56.825  1.00  0.00           H  
ATOM   1351  C4'   G    43      61.647  67.515  58.502  1.00  0.00           C  
ATOM   1352  H4'   G    43      61.380  68.470  58.049  1.00  0.00           H  
ATOM   1353  O4'   G    43      60.435  66.973  59.028  1.00  0.00           O  
ATOM   1354  C1'   G    43      60.675  66.715  60.409  1.00  0.00           C  
ATOM   1355  H1'   G    43      60.244  67.598  60.880  1.00  0.00           H  
ATOM   1356  N9    G    43      60.123  65.458  60.861  1.00  0.00           N  
ATOM   1357  C8    G    43      60.705  64.188  60.977  1.00  0.00           C  
ATOM   1358  H8    G    43      61.635  63.878  60.524  1.00  0.00           H  
ATOM   1359  N7    G    43      59.918  63.244  61.349  1.00  0.00           N  
ATOM   1360  C5    G    43      58.731  63.936  61.671  1.00  0.00           C  
ATOM   1361  C6    G    43      57.441  63.499  62.173  1.00  0.00           C  
ATOM   1362  O6    G    43      57.092  62.347  62.441  1.00  0.00           O  
ATOM   1363  N1    G    43      56.507  64.458  62.409  1.00  0.00           N  
ATOM   1364  H1    G    43      55.568  64.130  62.584  1.00  0.00           H  
ATOM   1365  C2    G    43      56.725  65.770  62.094  1.00  0.00           C  
ATOM   1366  N2    G    43      55.749  66.586  62.331  1.00  0.00           N  
ATOM   1367  H21   G    43      54.886  66.266  62.746  1.00  0.00           H  
ATOM   1368  H22   G    43      55.938  67.561  62.149  1.00  0.00           H  
ATOM   1369  N3    G    43      57.879  66.231  61.537  1.00  0.00           N  
ATOM   1370  C4    G    43      58.864  65.288  61.442  1.00  0.00           C  
ATOM   1371  C3'   G    43      62.649  67.753  59.631  1.00  0.00           C  
ATOM   1372  H3'   G    43      63.643  67.520  59.250  1.00  0.00           H  
ATOM   1373  C2'   G    43      62.181  66.758  60.619  1.00  0.00           C  
ATOM   1374  H2'   G    43      62.613  65.780  60.406  1.00  0.00           H  
ATOM   1375  O2'   G    43      62.582  67.178  61.957  1.00  0.00           O  
ATOM   1376 HO2'   G    43      62.671  68.123  61.809  1.00  0.00           H  
ATOM   1377  O3'   G    43      62.575  69.042  60.190  1.00  0.00           O  
ATOM   1378  P     C    44      63.328  70.303  59.623  1.00  0.00           P  
ATOM   1379  OP1   C    44      64.737  69.971  59.499  1.00  0.00           O  
ATOM   1380  OP2   C    44      62.928  71.433  60.523  1.00  0.00           O  
ATOM   1381  O5'   C    44      62.622  70.550  58.254  1.00  0.00           O  
ATOM   1382  C5'   C    44      63.248  70.399  57.046  1.00  0.00           C  
ATOM   1383  H5'   C    44      63.806  69.464  57.002  1.00  0.00           H  
ATOM   1384 H5''   C    44      63.975  71.206  56.960  1.00  0.00           H  
ATOM   1385  C4'   C    44      62.220  70.468  55.874  1.00  0.00           C  
ATOM   1386  H4'   C    44      62.813  70.621  54.972  1.00  0.00           H  
ATOM   1387  O4'   C    44      61.703  69.141  55.608  1.00  0.00           O  
ATOM   1388  C1'   C    44      60.434  69.410  54.972  1.00  0.00           C  
ATOM   1389  H1'   C    44      60.647  69.731  53.953  1.00  0.00           H  
ATOM   1390  N1    C    44      59.439  68.294  54.983  1.00  0.00           N  
ATOM   1391  C6    C    44      58.992  67.602  56.100  1.00  0.00           C  
ATOM   1392  H6    C    44      59.122  68.034  57.082  1.00  0.00           H  
ATOM   1393  C5    C    44      57.994  66.733  55.929  1.00  0.00           C  
ATOM   1394  H5    C    44      57.482  66.207  56.721  1.00  0.00           H  
ATOM   1395  C4    C    44      57.628  66.384  54.603  1.00  0.00           C  
ATOM   1396  N4    C    44      56.702  65.481  54.472  1.00  0.00           N  
ATOM   1397  H41   C    44      56.658  65.158  53.516  1.00  0.00           H  
ATOM   1398  H42   C    44      56.116  65.169  55.233  1.00  0.00           H  
ATOM   1399  N3    C    44      58.129  66.947  53.502  1.00  0.00           N  
ATOM   1400  C2    C    44      59.051  67.950  53.691  1.00  0.00           C  
ATOM   1401  O2    C    44      59.543  68.429  52.698  1.00  0.00           O  
ATOM   1402  C3'   C    44      61.119  71.549  55.888  1.00  0.00           C  
ATOM   1403  H3'   C    44      61.084  72.150  56.796  1.00  0.00           H  
ATOM   1404  C2'   C    44      59.910  70.624  55.792  1.00  0.00           C  
ATOM   1405  H2'   C    44      59.570  70.330  56.785  1.00  0.00           H  
ATOM   1406  O2'   C    44      58.770  71.128  55.061  1.00  0.00           O  
ATOM   1407 HO2'   C    44      58.646  72.066  55.220  1.00  0.00           H  
ATOM   1408  O3'   C    44      61.254  72.434  54.738  1.00  0.00           O  
ATOM   1409  P     A    45      62.491  73.526  54.457  1.00  0.00           P  
ATOM   1410  OP1   A    45      62.774  73.588  53.014  1.00  0.00           O  
ATOM   1411  OP2   A    45      63.607  73.306  55.354  1.00  0.00           O  
ATOM   1412  O5'   A    45      61.740  74.850  54.861  1.00  0.00           O  
ATOM   1413  C5'   A    45      61.633  75.205  56.265  1.00  0.00           C  
ATOM   1414  H5'   A    45      62.557  75.640  56.646  1.00  0.00           H  
ATOM   1415 H5''   A    45      61.252  74.388  56.878  1.00  0.00           H  
ATOM   1416  C4'   A    45      60.658  76.380  56.395  1.00  0.00           C  
ATOM   1417  H4'   A    45      60.492  76.752  57.406  1.00  0.00           H  
ATOM   1418  O4'   A    45      61.232  77.485  55.634  1.00  0.00           O  
ATOM   1419  C1'   A    45      60.138  78.069  54.923  1.00  0.00           C  
ATOM   1420  H1'   A    45      60.036  79.119  55.198  1.00  0.00           H  
ATOM   1421  N9    A    45      60.469  77.996  53.504  1.00  0.00           N  
ATOM   1422  C8    A    45      61.567  77.399  52.921  1.00  0.00           C  
ATOM   1423  H8    A    45      62.186  76.685  53.444  1.00  0.00           H  
ATOM   1424  N7    A    45      61.665  77.653  51.607  1.00  0.00           N  
ATOM   1425  C5    A    45      60.567  78.486  51.311  1.00  0.00           C  
ATOM   1426  C6    A    45      59.966  79.204  50.244  1.00  0.00           C  
ATOM   1427  N6    A    45      60.372  79.277  48.981  1.00  0.00           N  
ATOM   1428  H61   A    45      59.819  79.757  48.285  1.00  0.00           H  
ATOM   1429  H62   A    45      61.202  78.786  48.683  1.00  0.00           H  
ATOM   1430  N1    A    45      58.816  79.858  50.369  1.00  0.00           N  
ATOM   1431  C2    A    45      58.280  79.973  51.573  1.00  0.00           C  
ATOM   1432  H2    A    45      57.350  80.521  51.598  1.00  0.00           H  
ATOM   1433  N3    A    45      58.737  79.384  52.706  1.00  0.00           N  
ATOM   1434  C4    A    45      59.871  78.699  52.494  1.00  0.00           C  
ATOM   1435  C3'   A    45      59.302  76.045  55.757  1.00  0.00           C  
ATOM   1436  H3'   A    45      59.505  75.470  54.854  1.00  0.00           H  
ATOM   1437  C2'   A    45      58.875  77.327  55.239  1.00  0.00           C  
ATOM   1438  H2'   A    45      58.313  77.057  54.346  1.00  0.00           H  
ATOM   1439  O2'   A    45      58.179  77.978  56.285  1.00  0.00           O  
ATOM   1440 HO2'   A    45      58.483  77.552  57.090  1.00  0.00           H  
ATOM   1441  O3'   A    45      58.451  75.342  56.629  1.00  0.00           O  
ATOM   1442  P     C    46      57.257  74.446  56.066  1.00  0.00           P  
ATOM   1443  OP1   C    46      56.641  73.810  57.250  1.00  0.00           O  
ATOM   1444  OP2   C    46      57.880  73.617  55.065  1.00  0.00           O  
ATOM   1445  O5'   C    46      56.184  75.288  55.210  1.00  0.00           O  
ATOM   1446  C5'   C    46      55.165  76.019  55.811  1.00  0.00           C  
ATOM   1447  H5'   C    46      55.505  76.840  56.443  1.00  0.00           H  
ATOM   1448 H5''   C    46      54.729  75.246  56.443  1.00  0.00           H  
ATOM   1449  C4'   C    46      54.074  76.551  54.898  1.00  0.00           C  
ATOM   1450  H4'   C    46      53.253  76.896  55.527  1.00  0.00           H  
ATOM   1451  O4'   C    46      54.380  77.669  54.097  1.00  0.00           O  
ATOM   1452  C1'   C    46      53.897  77.440  52.774  1.00  0.00           C  
ATOM   1453  H1'   C    46      53.453  78.399  52.509  1.00  0.00           H  
ATOM   1454  N1    C    46      55.041  77.124  51.908  1.00  0.00           N  
ATOM   1455  C6    C    46      56.209  76.580  52.382  1.00  0.00           C  
ATOM   1456  H6    C    46      56.406  76.346  53.418  1.00  0.00           H  
ATOM   1457  C5    C    46      57.206  76.377  51.452  1.00  0.00           C  
ATOM   1458  H5    C    46      58.087  75.860  51.803  1.00  0.00           H  
ATOM   1459  C4    C    46      57.005  76.755  50.148  1.00  0.00           C  
ATOM   1460  N4    C    46      58.014  76.691  49.262  1.00  0.00           N  
ATOM   1461  H41   C    46      58.877  76.237  49.528  1.00  0.00           H  
ATOM   1462  H42   C    46      57.681  77.078  48.391  1.00  0.00           H  
ATOM   1463  N3    C    46      55.849  77.265  49.664  1.00  0.00           N  
ATOM   1464  C2    C    46      54.908  77.438  50.582  1.00  0.00           C  
ATOM   1465  O2    C    46      53.840  77.973  50.148  1.00  0.00           O  
ATOM   1466  C3'   C    46      53.492  75.510  53.976  1.00  0.00           C  
ATOM   1467  H3'   C    46      54.254  74.861  53.544  1.00  0.00           H  
ATOM   1468  C2'   C    46      52.827  76.403  52.861  1.00  0.00           C  
ATOM   1469  H2'   C    46      52.804  75.849  51.922  1.00  0.00           H  
ATOM   1470  O2'   C    46      51.617  77.005  53.381  1.00  0.00           O  
ATOM   1471 HO2'   C    46      51.055  76.307  53.726  1.00  0.00           H  
ATOM   1472  O3'   C    46      52.595  74.653  54.700  1.00  0.00           O  
ATOM   1473  P     U    47      52.296  73.249  54.130  1.00  0.00           P  
ATOM   1474  OP1   U    47      51.122  72.706  54.834  1.00  0.00           O  
ATOM   1475  OP2   U    47      53.561  72.514  54.102  1.00  0.00           O  
ATOM   1476  O5'   U    47      51.866  73.419  52.571  1.00  0.00           O  
ATOM   1477  C5'   U    47      50.596  73.969  52.200  1.00  0.00           C  
ATOM   1478  H5'   U    47      50.511  74.949  52.669  1.00  0.00           H  
ATOM   1479 H5''   U    47      49.756  73.344  52.503  1.00  0.00           H  
ATOM   1480  C4'   U    47      50.543  74.116  50.673  1.00  0.00           C  
ATOM   1481  H4'   U    47      49.560  74.482  50.377  1.00  0.00           H  
ATOM   1482  O4'   U    47      51.512  75.013  50.222  1.00  0.00           O  
ATOM   1483  C1'   U    47      51.859  74.692  48.877  1.00  0.00           C  
ATOM   1484  H1'   U    47      51.538  75.502  48.223  1.00  0.00           H  
ATOM   1485  N1    U    47      53.290  74.600  48.595  1.00  0.00           N  
ATOM   1486  C6    U    47      54.282  74.103  49.440  1.00  0.00           C  
ATOM   1487  H6    U    47      54.085  73.644  50.398  1.00  0.00           H  
ATOM   1488  C5    U    47      55.619  73.964  49.105  1.00  0.00           C  
ATOM   1489  H5    U    47      56.275  73.495  49.823  1.00  0.00           H  
ATOM   1490  C4    U    47      56.113  74.402  47.843  1.00  0.00           C  
ATOM   1491  O4    U    47      57.276  74.368  47.453  1.00  0.00           O  
ATOM   1492  N3    U    47      55.118  74.905  47.068  1.00  0.00           N  
ATOM   1493  H3    U    47      55.413  75.278  46.177  1.00  0.00           H  
ATOM   1494  C2    U    47      53.768  74.962  47.322  1.00  0.00           C  
ATOM   1495  O2    U    47      53.018  75.365  46.469  1.00  0.00           O  
ATOM   1496  C3'   U    47      50.857  72.857  49.893  1.00  0.00           C  
ATOM   1497  H3'   U    47      51.796  72.367  50.150  1.00  0.00           H  
ATOM   1498  C2'   U    47      51.117  73.395  48.469  1.00  0.00           C  
ATOM   1499  H2'   U    47      51.749  72.789  47.820  1.00  0.00           H  
ATOM   1500  O2'   U    47      49.974  73.678  47.694  1.00  0.00           O  
ATOM   1501 HO2'   U    47      49.588  72.800  47.658  1.00  0.00           H  
ATOM   1502  O3'   U    47      49.791  71.923  49.960  1.00  0.00           O  
ATOM   1503  P     A    48      49.884  70.494  49.315  1.00  0.00           P  
ATOM   1504  OP1   A    48      48.748  69.620  49.656  1.00  0.00           O  
ATOM   1505  OP2   A    48      51.238  69.930  49.556  1.00  0.00           O  
ATOM   1506  O5'   A    48      49.701  70.791  47.818  1.00  0.00           O  
ATOM   1507  C5'   A    48      48.421  70.913  47.197  1.00  0.00           C  
ATOM   1508  H5'   A    48      47.873  71.794  47.532  1.00  0.00           H  
ATOM   1509 H5''   A    48      47.799  70.049  47.430  1.00  0.00           H  
ATOM   1510  C4'   A    48      48.795  70.836  45.739  1.00  0.00           C  
ATOM   1511  H4'   A    48      47.857  70.846  45.184  1.00  0.00           H  
ATOM   1512  O4'   A    48      49.599  71.986  45.356  1.00  0.00           O  
ATOM   1513  C1'   A    48      50.410  71.651  44.315  1.00  0.00           C  
ATOM   1514  H1'   A    48      50.343  72.350  43.482  1.00  0.00           H  
ATOM   1515  N9    A    48      51.824  71.634  44.770  1.00  0.00           N  
ATOM   1516  C8    A    48      52.349  71.249  45.951  1.00  0.00           C  
ATOM   1517  H8    A    48      51.816  70.863  46.807  1.00  0.00           H  
ATOM   1518  N7    A    48      53.585  71.506  46.048  1.00  0.00           N  
ATOM   1519  C5    A    48      53.965  71.923  44.748  1.00  0.00           C  
ATOM   1520  C6    A    48      55.156  72.414  44.136  1.00  0.00           C  
ATOM   1521  N6    A    48      56.263  72.634  44.758  1.00  0.00           N  
ATOM   1522  H61   A    48      56.276  72.537  45.764  1.00  0.00           H  
ATOM   1523  H62   A    48      57.115  72.943  44.313  1.00  0.00           H  
ATOM   1524  N1    A    48      55.210  72.710  42.791  1.00  0.00           N  
ATOM   1525  C2    A    48      54.099  72.689  42.127  1.00  0.00           C  
ATOM   1526  H2    A    48      54.092  73.002  41.094  1.00  0.00           H  
ATOM   1527  N3    A    48      52.883  72.329  42.609  1.00  0.00           N  
ATOM   1528  C4    A    48      52.895  71.972  43.955  1.00  0.00           C  
ATOM   1529  C3'   A    48      49.464  69.567  45.172  1.00  0.00           C  
ATOM   1530  H3'   A    48      50.312  69.500  45.854  1.00  0.00           H  
ATOM   1531  C2'   A    48      49.887  70.277  43.860  1.00  0.00           C  
ATOM   1532  H2'   A    48      50.680  69.741  43.338  1.00  0.00           H  
ATOM   1533  O2'   A    48      48.821  70.417  43.009  1.00  0.00           O  
ATOM   1534 HO2'   A    48      49.175  71.027  42.358  1.00  0.00           H  
ATOM   1535  O3'   A    48      48.761  68.389  44.965  1.00  0.00           O  
ATOM   1536  P     G    49      49.551  67.058  44.532  1.00  0.00           P  
ATOM   1537  OP1   G    49      48.621  65.953  44.567  1.00  0.00           O  
ATOM   1538  OP2   G    49      50.743  66.892  45.377  1.00  0.00           O  
ATOM   1539  O5'   G    49      50.154  67.221  43.026  1.00  0.00           O  
ATOM   1540  C5'   G    49      49.435  67.163  41.826  1.00  0.00           C  
ATOM   1541  H5'   G    49      48.578  67.829  41.926  1.00  0.00           H  
ATOM   1542 H5''   G    49      48.850  66.254  41.691  1.00  0.00           H  
ATOM   1543  C4'   G    49      50.311  67.589  40.631  1.00  0.00           C  
ATOM   1544  H4'   G    49      49.753  67.592  39.695  1.00  0.00           H  
ATOM   1545  O4'   G    49      51.060  68.754  40.836  1.00  0.00           O  
ATOM   1546  C1'   G    49      52.327  68.566  40.281  1.00  0.00           C  
ATOM   1547  H1'   G    49      52.490  69.304  39.496  1.00  0.00           H  
ATOM   1548  N9    G    49      53.343  68.923  41.373  1.00  0.00           N  
ATOM   1549  C8    G    49      53.145  68.740  42.733  1.00  0.00           C  
ATOM   1550  H8    G    49      52.168  68.491  43.119  1.00  0.00           H  
ATOM   1551  N7    G    49      54.250  68.879  43.450  1.00  0.00           N  
ATOM   1552  C5    G    49      55.213  69.087  42.495  1.00  0.00           C  
ATOM   1553  C6    G    49      56.661  69.240  42.598  1.00  0.00           C  
ATOM   1554  O6    G    49      57.318  69.248  43.655  1.00  0.00           O  
ATOM   1555  N1    G    49      57.335  69.426  41.334  1.00  0.00           N  
ATOM   1556  H1    G    49      58.333  69.572  41.284  1.00  0.00           H  
ATOM   1557  C2    G    49      56.728  69.231  40.212  1.00  0.00           C  
ATOM   1558  N2    G    49      57.577  69.069  39.195  1.00  0.00           N  
ATOM   1559  H21   G    49      57.213  68.795  38.293  1.00  0.00           H  
ATOM   1560  H22   G    49      58.567  69.256  39.267  1.00  0.00           H  
ATOM   1561  N3    G    49      55.427  68.996  40.063  1.00  0.00           N  
ATOM   1562  C4    G    49      54.673  69.033  41.228  1.00  0.00           C  
ATOM   1563  C3'   G    49      51.411  66.511  40.546  1.00  0.00           C  
ATOM   1564  H3'   G    49      51.857  66.272  41.512  1.00  0.00           H  
ATOM   1565  C2'   G    49      52.386  67.255  39.647  1.00  0.00           C  
ATOM   1566  H2'   G    49      53.362  66.776  39.721  1.00  0.00           H  
ATOM   1567  O2'   G    49      51.961  67.352  38.283  1.00  0.00           O  
ATOM   1568 HO2'   G    49      51.119  66.897  38.205  1.00  0.00           H  
ATOM   1569  O3'   G    49      50.942  65.312  39.954  1.00  0.00           O  
ATOM   1570  P     U    50      51.569  63.892  40.155  1.00  0.00           P  
ATOM   1571  OP1   U    50      50.940  62.896  39.248  1.00  0.00           O  
ATOM   1572  OP2   U    50      51.663  63.648  41.617  1.00  0.00           O  
ATOM   1573  O5'   U    50      53.070  64.129  39.663  1.00  0.00           O  
ATOM   1574  C5'   U    50      53.402  64.225  38.308  1.00  0.00           C  
ATOM   1575  H5'   U    50      53.035  65.202  37.994  1.00  0.00           H  
ATOM   1576 H5''   U    50      52.993  63.405  37.718  1.00  0.00           H  
ATOM   1577  C4'   U    50      54.900  64.327  38.075  1.00  0.00           C  
ATOM   1578  H4'   U    50      55.021  64.413  36.996  1.00  0.00           H  
ATOM   1579  O4'   U    50      55.503  65.550  38.709  1.00  0.00           O  
ATOM   1580  C1'   U    50      56.911  65.312  38.984  1.00  0.00           C  
ATOM   1581  H1'   U    50      57.541  66.012  38.436  1.00  0.00           H  
ATOM   1582  N1    U    50      57.263  65.517  40.392  1.00  0.00           N  
ATOM   1583  C6    U    50      56.294  65.599  41.338  1.00  0.00           C  
ATOM   1584  H6    U    50      55.260  65.508  41.041  1.00  0.00           H  
ATOM   1585  C5    U    50      56.577  65.624  42.675  1.00  0.00           C  
ATOM   1586  H5    U    50      55.847  65.540  43.466  1.00  0.00           H  
ATOM   1587  C4    U    50      57.981  65.665  43.166  1.00  0.00           C  
ATOM   1588  O4    U    50      58.415  65.600  44.297  1.00  0.00           O  
ATOM   1589  N3    U    50      58.838  65.811  42.147  1.00  0.00           N  
ATOM   1590  H3    U    50      59.820  65.682  42.348  1.00  0.00           H  
ATOM   1591  C2    U    50      58.567  65.604  40.804  1.00  0.00           C  
ATOM   1592  O2    U    50      59.528  65.427  40.074  1.00  0.00           O  
ATOM   1593  C3'   U    50      55.783  63.232  38.567  1.00  0.00           C  
ATOM   1594  H3'   U    50      55.557  63.173  39.632  1.00  0.00           H  
ATOM   1595  C2'   U    50      57.152  63.899  38.566  1.00  0.00           C  
ATOM   1596  H2'   U    50      57.707  63.373  39.343  1.00  0.00           H  
ATOM   1597  O2'   U    50      57.846  63.912  37.282  1.00  0.00           O  
ATOM   1598 HO2'   U    50      58.716  64.315  37.329  1.00  0.00           H  
ATOM   1599  O3'   U    50      55.630  61.988  37.998  1.00  0.00           O  
ATOM   1600  P     A    51      56.024  60.710  38.831  1.00  0.00           P  
ATOM   1601  OP1   A    51      55.766  59.552  37.929  1.00  0.00           O  
ATOM   1602  OP2   A    51      55.263  60.707  40.099  1.00  0.00           O  
ATOM   1603  O5'   A    51      57.596  60.528  39.218  1.00  0.00           O  
ATOM   1604  C5'   A    51      58.548  60.453  38.178  1.00  0.00           C  
ATOM   1605  H5'   A    51      58.523  61.293  37.483  1.00  0.00           H  
ATOM   1606 H5''   A    51      58.560  59.495  37.659  1.00  0.00           H  
ATOM   1607  C4'   A    51      60.035  60.560  38.710  1.00  0.00           C  
ATOM   1608  H4'   A    51      60.701  60.315  37.883  1.00  0.00           H  
ATOM   1609  O4'   A    51      60.195  61.866  39.278  1.00  0.00           O  
ATOM   1610  C1'   A    51      61.136  61.930  40.332  1.00  0.00           C  
ATOM   1611  H1'   A    51      61.943  62.612  40.067  1.00  0.00           H  
ATOM   1612  N9    A    51      60.475  62.314  41.633  1.00  0.00           N  
ATOM   1613  C8    A    51      59.198  62.088  42.034  1.00  0.00           C  
ATOM   1614  H8    A    51      58.438  61.792  41.326  1.00  0.00           H  
ATOM   1615  N7    A    51      58.936  62.334  43.298  1.00  0.00           N  
ATOM   1616  C5    A    51      60.234  62.635  43.785  1.00  0.00           C  
ATOM   1617  C6    A    51      60.762  63.031  45.101  1.00  0.00           C  
ATOM   1618  N6    A    51      60.056  63.247  46.184  1.00  0.00           N  
ATOM   1619  H61   A    51      59.051  63.147  46.211  1.00  0.00           H  
ATOM   1620  H62   A    51      60.589  63.497  47.005  1.00  0.00           H  
ATOM   1621  N1    A    51      62.094  63.361  45.176  1.00  0.00           N  
ATOM   1622  C2    A    51      62.866  63.348  44.119  1.00  0.00           C  
ATOM   1623  H2    A    51      63.918  63.552  44.251  1.00  0.00           H  
ATOM   1624  N3    A    51      62.550  62.969  42.897  1.00  0.00           N  
ATOM   1625  C4    A    51      61.171  62.720  42.779  1.00  0.00           C  
ATOM   1626  C3'   A    51      60.394  59.660  39.886  1.00  0.00           C  
ATOM   1627  H3'   A    51      59.606  59.545  40.631  1.00  0.00           H  
ATOM   1628  C2'   A    51      61.558  60.490  40.478  1.00  0.00           C  
ATOM   1629  H2'   A    51      61.769  60.161  41.496  1.00  0.00           H  
ATOM   1630  O2'   A    51      62.760  60.242  39.642  1.00  0.00           O  
ATOM   1631 HO2'   A    51      62.743  59.304  39.438  1.00  0.00           H  
ATOM   1632  O3'   A    51      60.935  58.382  39.527  1.00  0.00           O  
ATOM   1633  P     C    52      60.597  57.080  40.413  1.00  0.00           P  
ATOM   1634  OP1   C    52      61.183  55.984  39.717  1.00  0.00           O  
ATOM   1635  OP2   C    52      59.118  56.997  40.630  1.00  0.00           O  
ATOM   1636  O5'   C    52      61.388  57.390  41.755  1.00  0.00           O  
ATOM   1637  C5'   C    52      62.830  57.279  41.803  1.00  0.00           C  
ATOM   1638  H5'   C    52      63.285  57.874  41.011  1.00  0.00           H  
ATOM   1639 H5''   C    52      63.180  56.256  41.664  1.00  0.00           H  
ATOM   1640  C4'   C    52      63.465  57.818  43.063  1.00  0.00           C  
ATOM   1641  H4'   C    52      64.530  57.879  42.834  1.00  0.00           H  
ATOM   1642  O4'   C    52      63.038  59.156  43.420  1.00  0.00           O  
ATOM   1643  C1'   C    52      62.928  59.206  44.825  1.00  0.00           C  
ATOM   1644  H1'   C    52      63.503  60.056  45.191  1.00  0.00           H  
ATOM   1645  N1    C    52      61.471  59.362  45.232  1.00  0.00           N  
ATOM   1646  C6    C    52      60.450  59.477  44.371  1.00  0.00           C  
ATOM   1647  H6    C    52      60.605  59.256  43.326  1.00  0.00           H  
ATOM   1648  C5    C    52      59.196  59.729  44.801  1.00  0.00           C  
ATOM   1649  H5    C    52      58.376  59.756  44.099  1.00  0.00           H  
ATOM   1650  C4    C    52      59.069  59.888  46.163  1.00  0.00           C  
ATOM   1651  N4    C    52      57.888  60.340  46.561  1.00  0.00           N  
ATOM   1652  H41   C    52      57.264  60.693  45.849  1.00  0.00           H  
ATOM   1653  H42   C    52      57.735  60.670  47.503  1.00  0.00           H  
ATOM   1654  N3    C    52      60.025  59.782  47.091  1.00  0.00           N  
ATOM   1655  C2    C    52      61.261  59.458  46.627  1.00  0.00           C  
ATOM   1656  O2    C    52      62.149  59.331  47.430  1.00  0.00           O  
ATOM   1657  C3'   C    52      63.187  56.883  44.193  1.00  0.00           C  
ATOM   1658  H3'   C    52      62.131  56.617  44.170  1.00  0.00           H  
ATOM   1659  C2'   C    52      63.496  57.886  45.316  1.00  0.00           C  
ATOM   1660  H2'   C    52      63.060  57.489  46.233  1.00  0.00           H  
ATOM   1661  O2'   C    52      64.902  58.168  45.446  1.00  0.00           O  
ATOM   1662 HO2'   C    52      65.011  58.644  46.272  1.00  0.00           H  
ATOM   1663  O3'   C    52      64.013  55.708  44.214  1.00  0.00           O  
ATOM   1664  P     U    53      63.386  54.281  44.640  1.00  0.00           P  
ATOM   1665  OP1   U    53      64.373  53.224  44.271  1.00  0.00           O  
ATOM   1666  OP2   U    53      62.078  54.280  43.983  1.00  0.00           O  
ATOM   1667  O5'   U    53      63.155  54.276  46.199  1.00  0.00           O  
ATOM   1668  C5'   U    53      64.293  54.326  47.033  1.00  0.00           C  
ATOM   1669  H5'   U    53      64.958  55.067  46.590  1.00  0.00           H  
ATOM   1670 H5''   U    53      64.770  53.350  47.122  1.00  0.00           H  
ATOM   1671  C4'   U    53      63.987  54.874  48.444  1.00  0.00           C  
ATOM   1672  H4'   U    53      64.867  55.028  49.069  1.00  0.00           H  
ATOM   1673  O4'   U    53      63.374  56.157  48.301  1.00  0.00           O  
ATOM   1674  C1'   U    53      62.378  56.319  49.333  1.00  0.00           C  
ATOM   1675  H1'   U    53      62.715  57.203  49.874  1.00  0.00           H  
ATOM   1676  N1    U    53      61.001  56.606  48.844  1.00  0.00           N  
ATOM   1677  C6    U    53      60.653  56.503  47.530  1.00  0.00           C  
ATOM   1678  H6    U    53      61.399  56.229  46.799  1.00  0.00           H  
ATOM   1679  C5    U    53      59.362  56.645  47.112  1.00  0.00           C  
ATOM   1680  H5    U    53      59.058  56.434  46.097  1.00  0.00           H  
ATOM   1681  C4    U    53      58.318  57.108  48.073  1.00  0.00           C  
ATOM   1682  O4    U    53      57.233  57.625  47.819  1.00  0.00           O  
ATOM   1683  N3    U    53      58.813  57.167  49.368  1.00  0.00           N  
ATOM   1684  H3    U    53      58.047  57.137  50.025  1.00  0.00           H  
ATOM   1685  C2    U    53      60.084  56.885  49.825  1.00  0.00           C  
ATOM   1686  O2    U    53      60.263  56.996  51.049  1.00  0.00           O  
ATOM   1687  C3'   U    53      62.944  54.058  49.186  1.00  0.00           C  
ATOM   1688  H3'   U    53      62.211  53.644  48.494  1.00  0.00           H  
ATOM   1689  C2'   U    53      62.401  55.041  50.213  1.00  0.00           C  
ATOM   1690  H2'   U    53      61.447  54.699  50.614  1.00  0.00           H  
ATOM   1691  O2'   U    53      63.317  55.312  51.314  1.00  0.00           O  
ATOM   1692 HO2'   U    53      63.999  54.637  51.338  1.00  0.00           H  
ATOM   1693  O3'   U    53      63.566  52.932  49.822  1.00  0.00           O  
ATOM   1694  P     G    54      62.802  51.642  50.413  1.00  0.00           P  
ATOM   1695  OP1   G    54      63.851  50.597  50.638  1.00  0.00           O  
ATOM   1696  OP2   G    54      61.735  51.432  49.425  1.00  0.00           O  
ATOM   1697  O5'   G    54      62.101  52.091  51.773  1.00  0.00           O  
ATOM   1698  C5'   G    54      62.725  52.273  53.031  1.00  0.00           C  
ATOM   1699  H5'   G    54      63.484  53.055  53.027  1.00  0.00           H  
ATOM   1700 H5''   G    54      63.138  51.282  53.216  1.00  0.00           H  
ATOM   1701  C4'   G    54      61.646  52.502  54.114  1.00  0.00           C  
ATOM   1702  H4'   G    54      62.129  52.373  55.082  1.00  0.00           H  
ATOM   1703  O4'   G    54      61.094  53.736  54.027  1.00  0.00           O  
ATOM   1704  C1'   G    54      59.723  53.599  54.513  1.00  0.00           C  
ATOM   1705  H1'   G    54      59.607  54.260  55.372  1.00  0.00           H  
ATOM   1706  N9    G    54      58.716  53.925  53.482  1.00  0.00           N  
ATOM   1707  C8    G    54      58.912  53.857  52.129  1.00  0.00           C  
ATOM   1708  H8    G    54      59.852  53.565  51.684  1.00  0.00           H  
ATOM   1709  N7    G    54      57.945  54.353  51.341  1.00  0.00           N  
ATOM   1710  C5    G    54      56.967  54.646  52.315  1.00  0.00           C  
ATOM   1711  C6    G    54      55.694  55.214  52.082  1.00  0.00           C  
ATOM   1712  O6    G    54      55.205  55.603  51.041  1.00  0.00           O  
ATOM   1713  N1    G    54      55.017  55.458  53.256  1.00  0.00           N  
ATOM   1714  H1    G    54      54.091  55.855  53.184  1.00  0.00           H  
ATOM   1715  C2    G    54      55.501  55.037  54.441  1.00  0.00           C  
ATOM   1716  N2    G    54      54.629  55.118  55.438  1.00  0.00           N  
ATOM   1717  H21   G    54      54.981  54.747  56.309  1.00  0.00           H  
ATOM   1718  H22   G    54      53.702  55.502  55.329  1.00  0.00           H  
ATOM   1719  N3    G    54      56.748  54.612  54.671  1.00  0.00           N  
ATOM   1720  C4    G    54      57.456  54.368  53.585  1.00  0.00           C  
ATOM   1721  C3'   G    54      60.539  51.490  54.062  1.00  0.00           C  
ATOM   1722  H3'   G    54      60.102  51.400  53.067  1.00  0.00           H  
ATOM   1723  C2'   G    54      59.563  52.146  55.012  1.00  0.00           C  
ATOM   1724  H2'   G    54      58.592  51.693  54.810  1.00  0.00           H  
ATOM   1725  O2'   G    54      60.030  52.102  56.362  1.00  0.00           O  
ATOM   1726 HO2'   G    54      60.649  51.380  56.498  1.00  0.00           H  
ATOM   1727  O3'   G    54      61.036  50.299  54.595  1.00  0.00           O  
ATOM   1728  P     A    55      60.223  48.962  54.424  1.00  0.00           P  
ATOM   1729  OP1   A    55      60.764  47.870  55.259  1.00  0.00           O  
ATOM   1730  OP2   A    55      60.122  48.821  52.981  1.00  0.00           O  
ATOM   1731  O5'   A    55      58.747  49.155  54.926  1.00  0.00           O  
ATOM   1732  C5'   A    55      58.337  49.077  56.263  1.00  0.00           C  
ATOM   1733  H5'   A    55      58.960  49.838  56.734  1.00  0.00           H  
ATOM   1734 H5''   A    55      58.445  48.031  56.552  1.00  0.00           H  
ATOM   1735  C4'   A    55      56.886  49.545  56.458  1.00  0.00           C  
ATOM   1736  H4'   A    55      56.659  49.588  57.523  1.00  0.00           H  
ATOM   1737  O4'   A    55      56.702  50.873  55.989  1.00  0.00           O  
ATOM   1738  C1'   A    55      55.381  50.969  55.625  1.00  0.00           C  
ATOM   1739  H1'   A    55      54.845  51.780  56.119  1.00  0.00           H  
ATOM   1740  N9    A    55      55.352  51.179  54.159  1.00  0.00           N  
ATOM   1741  C8    A    55      56.275  51.179  53.190  1.00  0.00           C  
ATOM   1742  H8    A    55      57.334  51.006  53.313  1.00  0.00           H  
ATOM   1743  N7    A    55      55.841  51.567  52.052  1.00  0.00           N  
ATOM   1744  C5    A    55      54.504  51.948  52.251  1.00  0.00           C  
ATOM   1745  C6    A    55      53.410  52.493  51.492  1.00  0.00           C  
ATOM   1746  N6    A    55      53.320  52.776  50.211  1.00  0.00           N  
ATOM   1747  H61   A    55      52.469  53.231  49.911  1.00  0.00           H  
ATOM   1748  H62   A    55      54.200  52.822  49.718  1.00  0.00           H  
ATOM   1749  N1    A    55      52.258  52.895  52.072  1.00  0.00           N  
ATOM   1750  C2    A    55      52.186  52.762  53.378  1.00  0.00           C  
ATOM   1751  H2    A    55      51.272  53.107  53.838  1.00  0.00           H  
ATOM   1752  N3    A    55      53.037  52.125  54.220  1.00  0.00           N  
ATOM   1753  C4    A    55      54.260  51.737  53.581  1.00  0.00           C  
ATOM   1754  C3'   A    55      55.808  48.679  55.820  1.00  0.00           C  
ATOM   1755  H3'   A    55      56.130  48.522  54.791  1.00  0.00           H  
ATOM   1756  C2'   A    55      54.632  49.658  55.862  1.00  0.00           C  
ATOM   1757  H2'   A    55      53.989  49.485  55.000  1.00  0.00           H  
ATOM   1758  O2'   A    55      53.886  49.932  57.073  1.00  0.00           O  
ATOM   1759 HO2'   A    55      53.010  49.546  57.003  1.00  0.00           H  
ATOM   1760  O3'   A    55      55.516  47.588  56.606  1.00  0.00           O  
ATOM   1761  P     U    56      54.701  46.375  56.044  1.00  0.00           P  
ATOM   1762  OP1   U    56      54.913  45.238  56.911  1.00  0.00           O  
ATOM   1763  OP2   U    56      55.014  46.239  54.602  1.00  0.00           O  
ATOM   1764  O5'   U    56      53.116  46.696  56.113  1.00  0.00           O  
ATOM   1765  C5'   U    56      52.440  46.760  57.370  1.00  0.00           C  
ATOM   1766  H5'   U    56      53.141  47.188  58.087  1.00  0.00           H  
ATOM   1767 H5''   U    56      52.164  45.756  57.692  1.00  0.00           H  
ATOM   1768  C4'   U    56      51.164  47.668  57.344  1.00  0.00           C  
ATOM   1769  H4'   U    56      50.827  47.823  58.368  1.00  0.00           H  
ATOM   1770  O4'   U    56      51.500  48.827  56.632  1.00  0.00           O  
ATOM   1771  C1'   U    56      50.245  49.413  56.184  1.00  0.00           C  
ATOM   1772  H1'   U    56      50.035  50.320  56.751  1.00  0.00           H  
ATOM   1773  N1    U    56      50.393  49.613  54.698  1.00  0.00           N  
ATOM   1774  C6    U    56      51.211  48.912  53.909  1.00  0.00           C  
ATOM   1775  H6    U    56      51.907  48.165  54.262  1.00  0.00           H  
ATOM   1776  C5    U    56      51.224  49.268  52.601  1.00  0.00           C  
ATOM   1777  H5    U    56      51.921  48.722  51.984  1.00  0.00           H  
ATOM   1778  C4    U    56      50.447  50.306  52.028  1.00  0.00           C  
ATOM   1779  O4    U    56      50.571  50.626  50.869  1.00  0.00           O  
ATOM   1780  N3    U    56      49.651  50.917  52.932  1.00  0.00           N  
ATOM   1781  H3    U    56      49.228  51.750  52.550  1.00  0.00           H  
ATOM   1782  C2    U    56      49.561  50.611  54.214  1.00  0.00           C  
ATOM   1783  O2    U    56      48.769  51.240  54.859  1.00  0.00           O  
ATOM   1784  C3'   U    56      49.991  47.135  56.567  1.00  0.00           C  
ATOM   1785  H3'   U    56      50.275  46.780  55.576  1.00  0.00           H  
ATOM   1786  C2'   U    56      49.124  48.398  56.407  1.00  0.00           C  
ATOM   1787  H2'   U    56      48.544  48.329  55.487  1.00  0.00           H  
ATOM   1788  O2'   U    56      48.347  48.624  57.649  1.00  0.00           O  
ATOM   1789 HO2'   U    56      48.009  47.765  57.914  1.00  0.00           H  
ATOM   1790  O3'   U    56      49.197  46.193  57.223  1.00  0.00           O  
ATOM   1791  P     G    57      48.039  45.402  56.434  1.00  0.00           P  
ATOM   1792  OP1   G    57      47.599  44.327  57.328  1.00  0.00           O  
ATOM   1793  OP2   G    57      48.535  44.981  55.077  1.00  0.00           O  
ATOM   1794  O5'   G    57      46.888  46.461  56.201  1.00  0.00           O  
ATOM   1795  C5'   G    57      45.711  46.639  56.980  1.00  0.00           C  
ATOM   1796  H5'   G    57      45.878  46.833  58.039  1.00  0.00           H  
ATOM   1797 H5''   G    57      45.088  45.754  56.851  1.00  0.00           H  
ATOM   1798  C4'   G    57      44.960  47.826  56.395  1.00  0.00           C  
ATOM   1799  H4'   G    57      44.178  48.122  57.094  1.00  0.00           H  
ATOM   1800  O4'   G    57      45.829  48.872  56.002  1.00  0.00           O  
ATOM   1801  C1'   G    57      45.218  49.516  54.861  1.00  0.00           C  
ATOM   1802  H1'   G    57      45.095  50.592  54.984  1.00  0.00           H  
ATOM   1803  N9    G    57      45.944  49.353  53.569  1.00  0.00           N  
ATOM   1804  C8    G    57      47.024  48.528  53.321  1.00  0.00           C  
ATOM   1805  H8    G    57      47.336  47.733  53.983  1.00  0.00           H  
ATOM   1806  N7    G    57      47.588  48.762  52.220  1.00  0.00           N  
ATOM   1807  C5    G    57      46.842  49.826  51.677  1.00  0.00           C  
ATOM   1808  C6    G    57      47.087  50.669  50.471  1.00  0.00           C  
ATOM   1809  O6    G    57      47.978  50.560  49.659  1.00  0.00           O  
ATOM   1810  N1    G    57      46.085  51.563  50.165  1.00  0.00           N  
ATOM   1811  H1    G    57      46.188  52.166  49.362  1.00  0.00           H  
ATOM   1812  C2    G    57      45.104  51.783  50.980  1.00  0.00           C  
ATOM   1813  N2    G    57      44.165  52.633  50.673  1.00  0.00           N  
ATOM   1814  H21   G    57      44.311  53.130  49.806  1.00  0.00           H  
ATOM   1815  H22   G    57      43.520  52.908  51.399  1.00  0.00           H  
ATOM   1816  N3    G    57      44.934  51.168  52.197  1.00  0.00           N  
ATOM   1817  C4    G    57      45.805  50.188  52.437  1.00  0.00           C  
ATOM   1818  C3'   G    57      44.157  47.514  55.198  1.00  0.00           C  
ATOM   1819  H3'   G    57      44.742  46.958  54.465  1.00  0.00           H  
ATOM   1820  C2'   G    57      43.865  48.949  54.855  1.00  0.00           C  
ATOM   1821  H2'   G    57      43.497  48.924  53.829  1.00  0.00           H  
ATOM   1822  O2'   G    57      43.060  49.702  55.809  1.00  0.00           O  
ATOM   1823 HO2'   G    57      42.284  49.172  56.007  1.00  0.00           H  
ATOM   1824  O3'   G    57      43.008  46.758  55.459  1.00  0.00           O  
ATOM   1825  P     U    58      42.536  45.650  54.386  1.00  0.00           P  
ATOM   1826  OP1   U    58      41.375  44.993  55.042  1.00  0.00           O  
ATOM   1827  OP2   U    58      43.685  44.832  53.979  1.00  0.00           O  
ATOM   1828  O5'   U    58      42.029  46.389  53.058  1.00  0.00           O  
ATOM   1829  C5'   U    58      41.081  47.351  53.165  1.00  0.00           C  
ATOM   1830  H5'   U    58      41.187  47.984  54.046  1.00  0.00           H  
ATOM   1831 H5''   U    58      40.142  46.802  53.239  1.00  0.00           H  
ATOM   1832  C4'   U    58      40.967  48.246  51.950  1.00  0.00           C  
ATOM   1833  H4'   U    58      40.156  48.941  52.167  1.00  0.00           H  
ATOM   1834  O4'   U    58      42.204  48.903  51.703  1.00  0.00           O  
ATOM   1835  C1'   U    58      42.383  49.054  50.268  1.00  0.00           C  
ATOM   1836  H1'   U    58      42.472  50.105  49.993  1.00  0.00           H  
ATOM   1837  N1    U    58      43.672  48.319  49.769  1.00  0.00           N  
ATOM   1838  C6    U    58      44.224  47.203  50.444  1.00  0.00           C  
ATOM   1839  H6    U    58      43.583  46.655  51.119  1.00  0.00           H  
ATOM   1840  C5    U    58      45.454  46.810  50.201  1.00  0.00           C  
ATOM   1841  H5    U    58      45.749  45.962  50.802  1.00  0.00           H  
ATOM   1842  C4    U    58      46.283  47.500  49.275  1.00  0.00           C  
ATOM   1843  O4    U    58      47.415  47.307  48.915  1.00  0.00           O  
ATOM   1844  N3    U    58      45.656  48.497  48.541  1.00  0.00           N  
ATOM   1845  H3    U    58      46.183  48.787  47.729  1.00  0.00           H  
ATOM   1846  C2    U    58      44.359  48.878  48.761  1.00  0.00           C  
ATOM   1847  O2    U    58      43.833  49.795  48.112  1.00  0.00           O  
ATOM   1848  C3'   U    58      40.649  47.454  50.632  1.00  0.00           C  
ATOM   1849  H3'   U    58      41.188  46.517  50.489  1.00  0.00           H  
ATOM   1850  C2'   U    58      41.211  48.429  49.606  1.00  0.00           C  
ATOM   1851  H2'   U    58      41.418  47.815  48.730  1.00  0.00           H  
ATOM   1852  O2'   U    58      40.339  49.499  49.342  1.00  0.00           O  
ATOM   1853 HO2'   U    58      39.631  49.172  48.782  1.00  0.00           H  
ATOM   1854  O3'   U    58      39.232  47.299  50.461  1.00  0.00           O  
ATOM   1855  P     C    59      38.565  46.360  49.355  1.00  0.00           P  
ATOM   1856  OP1   C    59      37.159  46.333  49.759  1.00  0.00           O  
ATOM   1857  OP2   C    59      39.342  45.152  49.197  1.00  0.00           O  
ATOM   1858  O5'   C    59      38.647  47.270  48.036  1.00  0.00           O  
ATOM   1859  C5'   C    59      37.640  48.212  47.569  1.00  0.00           C  
ATOM   1860  H5'   C    59      37.516  48.988  48.325  1.00  0.00           H  
ATOM   1861 H5''   C    59      36.662  47.732  47.544  1.00  0.00           H  
ATOM   1862  C4'   C    59      38.086  48.859  46.225  1.00  0.00           C  
ATOM   1863  H4'   C    59      37.442  49.702  45.975  1.00  0.00           H  
ATOM   1864  O4'   C    59      39.436  49.381  46.310  1.00  0.00           O  
ATOM   1865  C1'   C    59      40.223  49.314  45.158  1.00  0.00           C  
ATOM   1866  H1'   C    59      40.597  50.290  44.851  1.00  0.00           H  
ATOM   1867  N1    C    59      41.337  48.399  45.307  1.00  0.00           N  
ATOM   1868  C6    C    59      41.360  47.422  46.176  1.00  0.00           C  
ATOM   1869  H6    C    59      40.514  47.019  46.712  1.00  0.00           H  
ATOM   1870  C5    C    59      42.574  46.862  46.470  1.00  0.00           C  
ATOM   1871  H5    C    59      42.638  46.151  47.281  1.00  0.00           H  
ATOM   1872  C4    C    59      43.737  47.190  45.706  1.00  0.00           C  
ATOM   1873  N4    C    59      44.880  46.595  45.922  1.00  0.00           N  
ATOM   1874  H41   C    59      44.884  45.762  46.492  1.00  0.00           H  
ATOM   1875  H42   C    59      45.648  46.764  45.288  1.00  0.00           H  
ATOM   1876  N3    C    59      43.689  48.047  44.724  1.00  0.00           N  
ATOM   1877  C2    C    59      42.513  48.688  44.557  1.00  0.00           C  
ATOM   1878  O2    C    59      42.533  49.488  43.541  1.00  0.00           O  
ATOM   1879  C3'   C    59      38.272  48.018  44.986  1.00  0.00           C  
ATOM   1880  H3'   C    59      38.795  47.078  45.161  1.00  0.00           H  
ATOM   1881  C2'   C    59      39.264  48.852  44.083  1.00  0.00           C  
ATOM   1882  H2'   C    59      39.818  48.243  43.368  1.00  0.00           H  
ATOM   1883  O2'   C    59      38.638  49.881  43.420  1.00  0.00           O  
ATOM   1884 HO2'   C    59      37.776  49.620  43.087  1.00  0.00           H  
ATOM   1885  O3'   C    59      37.002  47.726  44.336  1.00  0.00           O  
ATOM   1886  P     G    60      36.691  46.275  43.831  1.00  0.00           P  
ATOM   1887  OP1   G    60      35.246  46.251  43.493  1.00  0.00           O  
ATOM   1888  OP2   G    60      37.262  45.370  44.866  1.00  0.00           O  
ATOM   1889  O5'   G    60      37.524  46.071  42.510  1.00  0.00           O  
ATOM   1890  C5'   G    60      37.432  46.941  41.442  1.00  0.00           C  
ATOM   1891  H5'   G    60      37.183  47.921  41.847  1.00  0.00           H  
ATOM   1892 H5''   G    60      36.579  46.540  40.895  1.00  0.00           H  
ATOM   1893  C4'   G    60      38.726  46.902  40.568  1.00  0.00           C  
ATOM   1894  H4'   G    60      38.562  47.423  39.625  1.00  0.00           H  
ATOM   1895  O4'   G    60      39.865  47.296  41.194  1.00  0.00           O  
ATOM   1896  C1'   G    60      41.040  46.632  40.579  1.00  0.00           C  
ATOM   1897  H1'   G    60      41.605  47.340  39.973  1.00  0.00           H  
ATOM   1898  N9    G    60      41.942  46.157  41.610  1.00  0.00           N  
ATOM   1899  C8    G    60      41.630  45.856  42.866  1.00  0.00           C  
ATOM   1900  H8    G    60      40.626  45.965  43.247  1.00  0.00           H  
ATOM   1901  N7    G    60      42.634  45.386  43.546  1.00  0.00           N  
ATOM   1902  C5    G    60      43.667  45.294  42.637  1.00  0.00           C  
ATOM   1903  C6    G    60      45.018  44.837  42.822  1.00  0.00           C  
ATOM   1904  O6    G    60      45.605  44.522  43.854  1.00  0.00           O  
ATOM   1905  N1    G    60      45.697  44.823  41.631  1.00  0.00           N  
ATOM   1906  H1    G    60      46.619  44.418  41.701  1.00  0.00           H  
ATOM   1907  C2    G    60      45.150  45.149  40.418  1.00  0.00           C  
ATOM   1908  N2    G    60      45.999  45.132  39.472  1.00  0.00           N  
ATOM   1909  H21   G    60      46.995  45.150  39.641  1.00  0.00           H  
ATOM   1910  H22   G    60      45.616  45.517  38.620  1.00  0.00           H  
ATOM   1911  N3    G    60      43.950  45.694  40.257  1.00  0.00           N  
ATOM   1912  C4    G    60      43.243  45.742  41.405  1.00  0.00           C  
ATOM   1913  C3'   G    60      39.110  45.437  40.241  1.00  0.00           C  
ATOM   1914  H3'   G    60      39.082  44.880  41.178  1.00  0.00           H  
ATOM   1915  C2'   G    60      40.503  45.540  39.675  1.00  0.00           C  
ATOM   1916  H2'   G    60      41.001  44.599  39.908  1.00  0.00           H  
ATOM   1917  O2'   G    60      40.479  45.959  38.351  1.00  0.00           O  
ATOM   1918 HO2'   G    60      41.211  45.539  37.893  1.00  0.00           H  
ATOM   1919  O3'   G    60      38.074  44.974  39.291  1.00  0.00           O  
ATOM   1920  P     U    61      37.702  43.467  39.133  1.00  0.00           P  
ATOM   1921  OP1   U    61      36.595  43.277  40.091  1.00  0.00           O  
ATOM   1922  OP2   U    61      38.919  42.665  39.135  1.00  0.00           O  
ATOM   1923  O5'   U    61      37.192  43.370  37.627  1.00  0.00           O  
ATOM   1924  C5'   U    61      35.836  43.686  37.264  1.00  0.00           C  
ATOM   1925  H5'   U    61      35.833  44.746  37.009  1.00  0.00           H  
ATOM   1926 H5''   U    61      35.258  43.613  38.185  1.00  0.00           H  
ATOM   1927  C4'   U    61      35.152  42.953  36.110  1.00  0.00           C  
ATOM   1928  H4'   U    61      34.109  43.269  36.133  1.00  0.00           H  
ATOM   1929  O4'   U    61      35.674  43.327  34.817  1.00  0.00           O  
ATOM   1930  C1'   U    61      36.246  42.151  34.247  1.00  0.00           C  
ATOM   1931  H1'   U    61      35.578  41.829  33.449  1.00  0.00           H  
ATOM   1932  N1    U    61      37.576  42.356  33.658  1.00  0.00           N  
ATOM   1933  C6    U    61      38.585  43.034  34.352  1.00  0.00           C  
ATOM   1934  H6    U    61      38.359  43.417  35.337  1.00  0.00           H  
ATOM   1935  C5    U    61      39.772  43.292  33.746  1.00  0.00           C  
ATOM   1936  H5    U    61      40.463  43.972  34.223  1.00  0.00           H  
ATOM   1937  C4    U    61      40.061  42.751  32.442  1.00  0.00           C  
ATOM   1938  O4    U    61      41.085  42.986  31.823  1.00  0.00           O  
ATOM   1939  N3    U    61      39.090  41.954  31.905  1.00  0.00           N  
ATOM   1940  H3    U    61      39.317  41.657  30.967  1.00  0.00           H  
ATOM   1941  C2    U    61      37.870  41.751  32.469  1.00  0.00           C  
ATOM   1942  O2    U    61      37.006  41.152  31.908  1.00  0.00           O  
ATOM   1943  C3'   U    61      35.249  41.393  36.206  1.00  0.00           C  
ATOM   1944  H3'   U    61      35.575  41.074  37.196  1.00  0.00           H  
ATOM   1945  C2'   U    61      36.377  41.017  35.302  1.00  0.00           C  
ATOM   1946  H2'   U    61      37.325  41.112  35.831  1.00  0.00           H  
ATOM   1947  O2'   U    61      36.141  39.791  34.669  1.00  0.00           O  
ATOM   1948 HO2'   U    61      35.195  39.650  34.590  1.00  0.00           H  
ATOM   1949  O3'   U    61      34.027  40.781  35.757  1.00  0.00           O  
ATOM   1950  P     A    62      32.731  40.548  36.680  1.00  0.00           P  
ATOM   1951  OP1   A    62      31.652  41.098  35.965  1.00  0.00           O  
ATOM   1952  OP2   A    62      33.054  41.145  38.023  1.00  0.00           O  
ATOM   1953  O5'   A    62      32.630  39.002  36.606  1.00  0.00           O  
ATOM   1954  C5'   A    62      33.641  38.299  37.301  1.00  0.00           C  
ATOM   1955  H5'   A    62      33.569  38.548  38.360  1.00  0.00           H  
ATOM   1956 H5''   A    62      34.641  38.428  36.887  1.00  0.00           H  
ATOM   1957  C4'   A    62      33.368  36.746  37.288  1.00  0.00           C  
ATOM   1958  H4'   A    62      34.154  36.171  37.777  1.00  0.00           H  
ATOM   1959  O4'   A    62      32.123  36.384  37.883  1.00  0.00           O  
ATOM   1960  C1'   A    62      31.678  35.214  37.164  1.00  0.00           C  
ATOM   1961  H1'   A    62      31.690  34.354  37.834  1.00  0.00           H  
ATOM   1962  N9    A    62      30.275  35.589  36.777  1.00  0.00           N  
ATOM   1963  C8    A    62      29.875  36.658  35.996  1.00  0.00           C  
ATOM   1964  H8    A    62      30.575  37.413  35.668  1.00  0.00           H  
ATOM   1965  N7    A    62      28.585  36.744  35.955  1.00  0.00           N  
ATOM   1966  C5    A    62      28.150  35.593  36.727  1.00  0.00           C  
ATOM   1967  C6    A    62      26.972  34.850  36.952  1.00  0.00           C  
ATOM   1968  N6    A    62      25.781  35.166  36.520  1.00  0.00           N  
ATOM   1969  H61   A    62      25.521  35.976  35.975  1.00  0.00           H  
ATOM   1970  H62   A    62      25.107  34.437  36.709  1.00  0.00           H  
ATOM   1971  N1    A    62      26.924  33.663  37.437  1.00  0.00           N  
ATOM   1972  C2    A    62      28.052  33.127  37.903  1.00  0.00           C  
ATOM   1973  H2    A    62      28.078  32.201  38.458  1.00  0.00           H  
ATOM   1974  N3    A    62      29.228  33.635  37.753  1.00  0.00           N  
ATOM   1975  C4    A    62      29.220  34.854  37.118  1.00  0.00           C  
ATOM   1976  C3'   A    62      33.400  36.114  35.901  1.00  0.00           C  
ATOM   1977  H3'   A    62      32.960  36.808  35.184  1.00  0.00           H  
ATOM   1978  C2'   A    62      32.538  34.835  36.003  1.00  0.00           C  
ATOM   1979  H2'   A    62      32.000  34.708  35.063  1.00  0.00           H  
ATOM   1980  O2'   A    62      33.345  33.654  36.284  1.00  0.00           O  
ATOM   1981 HO2'   A    62      33.841  33.427  35.494  1.00  0.00           H  
ATOM   1982  O3'   A    62      34.767  35.857  35.378  1.00  0.00           O  
ATOM   1983  P     U    63      34.973  35.517  33.849  1.00  0.00           P  
ATOM   1984  OP1   U    63      36.378  35.859  33.534  1.00  0.00           O  
ATOM   1985  OP2   U    63      33.881  36.128  33.076  1.00  0.00           O  
ATOM   1986  O5'   U    63      34.731  33.998  33.787  1.00  0.00           O  
ATOM   1987  C5'   U    63      35.736  33.074  33.941  1.00  0.00           C  
ATOM   1988  H5'   U    63      35.972  33.021  35.003  1.00  0.00           H  
ATOM   1989 H5''   U    63      36.605  33.285  33.318  1.00  0.00           H  
ATOM   1990  C4'   U    63      35.327  31.669  33.530  1.00  0.00           C  
ATOM   1991  H4'   U    63      36.141  30.944  33.530  1.00  0.00           H  
ATOM   1992  O4'   U    63      34.378  31.145  34.459  1.00  0.00           O  
ATOM   1993  C1'   U    63      33.464  30.348  33.784  1.00  0.00           C  
ATOM   1994  H1'   U    63      33.523  29.354  34.227  1.00  0.00           H  
ATOM   1995  N1    U    63      32.049  30.798  34.163  1.00  0.00           N  
ATOM   1996  C6    U    63      31.562  32.075  33.983  1.00  0.00           C  
ATOM   1997  H6    U    63      32.177  32.834  33.522  1.00  0.00           H  
ATOM   1998  C5    U    63      30.249  32.354  34.192  1.00  0.00           C  
ATOM   1999  H5    U    63      30.000  33.366  33.911  1.00  0.00           H  
ATOM   2000  C4    U    63      29.316  31.418  34.802  1.00  0.00           C  
ATOM   2001  O4    U    63      28.123  31.510  34.875  1.00  0.00           O  
ATOM   2002  N3    U    63      29.917  30.272  35.158  1.00  0.00           N  
ATOM   2003  H3    U    63      29.310  29.541  35.500  1.00  0.00           H  
ATOM   2004  C2    U    63      31.194  29.843  34.820  1.00  0.00           C  
ATOM   2005  O2    U    63      31.510  28.676  34.951  1.00  0.00           O  
ATOM   2006  C3'   U    63      34.731  31.518  32.119  1.00  0.00           C  
ATOM   2007  H3'   U    63      34.276  32.493  31.945  1.00  0.00           H  
ATOM   2008  C2'   U    63      33.703  30.439  32.275  1.00  0.00           C  
ATOM   2009  H2'   U    63      32.865  30.789  31.671  1.00  0.00           H  
ATOM   2010  O2'   U    63      34.102  29.104  31.782  1.00  0.00           O  
ATOM   2011 HO2'   U    63      34.891  29.291  31.269  1.00  0.00           H  
ATOM   2012  O3'   U    63      35.748  31.206  31.155  1.00  0.00           O  
ATOM   2013  P     A    64      35.480  31.574  29.676  1.00  0.00           P  
ATOM   2014  OP1   A    64      36.724  31.401  28.860  1.00  0.00           O  
ATOM   2015  OP2   A    64      34.941  33.000  29.716  1.00  0.00           O  
ATOM   2016  O5'   A    64      34.343  30.637  29.064  1.00  0.00           O  
ATOM   2017  C5'   A    64      34.704  29.285  28.635  1.00  0.00           C  
ATOM   2018  H5'   A    64      35.113  28.648  29.420  1.00  0.00           H  
ATOM   2019 H5''   A    64      35.529  29.255  27.924  1.00  0.00           H  
ATOM   2020  C4'   A    64      33.553  28.517  28.022  1.00  0.00           C  
ATOM   2021  H4'   A    64      33.820  27.513  27.692  1.00  0.00           H  
ATOM   2022  O4'   A    64      32.501  28.372  28.926  1.00  0.00           O  
ATOM   2023  C1'   A    64      31.350  28.975  28.354  1.00  0.00           C  
ATOM   2024  H1'   A    64      30.788  28.242  27.774  1.00  0.00           H  
ATOM   2025  N9    A    64      30.472  29.433  29.498  1.00  0.00           N  
ATOM   2026  C8    A    64      30.517  30.592  30.116  1.00  0.00           C  
ATOM   2027  H8    A    64      31.220  31.390  29.926  1.00  0.00           H  
ATOM   2028  N7    A    64      29.655  30.626  31.175  1.00  0.00           N  
ATOM   2029  C5    A    64      29.071  29.393  31.203  1.00  0.00           C  
ATOM   2030  C6    A    64      28.115  28.735  31.996  1.00  0.00           C  
ATOM   2031  N6    A    64      27.440  29.331  33.016  1.00  0.00           N  
ATOM   2032  H61   A    64      27.692  30.298  33.156  1.00  0.00           H  
ATOM   2033  H62   A    64      26.676  28.943  33.551  1.00  0.00           H  
ATOM   2034  N1    A    64      27.734  27.464  31.722  1.00  0.00           N  
ATOM   2035  C2    A    64      28.303  26.941  30.609  1.00  0.00           C  
ATOM   2036  H2    A    64      27.842  26.048  30.213  1.00  0.00           H  
ATOM   2037  N3    A    64      29.218  27.370  29.746  1.00  0.00           N  
ATOM   2038  C4    A    64      29.582  28.665  30.182  1.00  0.00           C  
ATOM   2039  C3'   A    64      33.019  29.291  26.842  1.00  0.00           C  
ATOM   2040  H3'   A    64      33.714  30.070  26.528  1.00  0.00           H  
ATOM   2041  C2'   A    64      31.799  30.064  27.459  1.00  0.00           C  
ATOM   2042  H2'   A    64      32.272  30.868  28.024  1.00  0.00           H  
ATOM   2043  O2'   A    64      30.929  30.439  26.419  1.00  0.00           O  
ATOM   2044 HO2'   A    64      31.399  30.826  25.677  1.00  0.00           H  
ATOM   2045  O3'   A    64      32.638  28.363  25.819  1.00  0.00           O  
ATOM   2046  P     C    65      33.681  27.675  24.826  1.00  0.00           P  
ATOM   2047  OP1   C    65      34.814  28.601  24.755  1.00  0.00           O  
ATOM   2048  OP2   C    65      33.054  27.244  23.603  1.00  0.00           O  
ATOM   2049  O5'   C    65      34.086  26.384  25.652  1.00  0.00           O  
ATOM   2050  C5'   C    65      33.194  25.275  25.826  1.00  0.00           C  
ATOM   2051  H5'   C    65      32.874  24.930  24.842  1.00  0.00           H  
ATOM   2052 H5''   C    65      32.335  25.710  26.336  1.00  0.00           H  
ATOM   2053  C4'   C    65      33.920  24.205  26.616  1.00  0.00           C  
ATOM   2054  H4'   C    65      34.835  23.929  26.092  1.00  0.00           H  
ATOM   2055  O4'   C    65      34.249  24.725  27.902  1.00  0.00           O  
ATOM   2056  C1'   C    65      33.554  23.935  28.844  1.00  0.00           C  
ATOM   2057  H1'   C    65      34.118  23.018  29.018  1.00  0.00           H  
ATOM   2058  N1    C    65      33.187  24.580  30.178  1.00  0.00           N  
ATOM   2059  C6    C    65      32.264  25.571  30.334  1.00  0.00           C  
ATOM   2060  H6    C    65      31.656  25.879  29.496  1.00  0.00           H  
ATOM   2061  C5    C    65      32.030  26.300  31.461  1.00  0.00           C  
ATOM   2062  H5    C    65      31.313  27.101  31.568  1.00  0.00           H  
ATOM   2063  C4    C    65      32.838  25.826  32.529  1.00  0.00           C  
ATOM   2064  N4    C    65      32.821  26.341  33.709  1.00  0.00           N  
ATOM   2065  H41   C    65      33.464  25.845  34.309  1.00  0.00           H  
ATOM   2066  H42   C    65      32.053  26.945  33.963  1.00  0.00           H  
ATOM   2067  N3    C    65      33.803  24.938  32.393  1.00  0.00           N  
ATOM   2068  C2    C    65      33.945  24.237  31.215  1.00  0.00           C  
ATOM   2069  O2    C    65      34.847  23.410  31.174  1.00  0.00           O  
ATOM   2070  C3'   C    65      32.953  22.985  26.820  1.00  0.00           C  
ATOM   2071  H3'   C    65      32.314  22.818  25.954  1.00  0.00           H  
ATOM   2072  C2'   C    65      32.274  23.516  28.138  1.00  0.00           C  
ATOM   2073  H2'   C    65      31.782  24.424  27.789  1.00  0.00           H  
ATOM   2074  O2'   C    65      31.457  22.612  28.896  1.00  0.00           O  
ATOM   2075 HO2'   C    65      31.932  21.791  29.037  1.00  0.00           H  
ATOM   2076  O3'   C    65      33.927  21.924  27.001  1.00  0.00           O  
ATOM   2077  P     A    66      33.506  20.421  27.024  1.00  0.00           P  
ATOM   2078  OP1   A    66      34.750  19.590  27.029  1.00  0.00           O  
ATOM   2079  OP2   A    66      32.558  20.171  25.946  1.00  0.00           O  
ATOM   2080  O5'   A    66      32.718  20.217  28.397  1.00  0.00           O  
ATOM   2081  C5'   A    66      33.511  19.908  29.530  1.00  0.00           C  
ATOM   2082  H5'   A    66      34.380  20.557  29.633  1.00  0.00           H  
ATOM   2083 H5''   A    66      33.893  18.900  29.371  1.00  0.00           H  
ATOM   2084  C4'   A    66      32.768  20.017  30.917  1.00  0.00           C  
ATOM   2085  H4'   A    66      33.331  19.527  31.711  1.00  0.00           H  
ATOM   2086  O4'   A    66      32.436  21.343  31.328  1.00  0.00           O  
ATOM   2087  C1'   A    66      31.540  21.271  32.466  1.00  0.00           C  
ATOM   2088  H1'   A    66      32.111  21.089  33.377  1.00  0.00           H  
ATOM   2089  N9    A    66      30.741  22.500  32.559  1.00  0.00           N  
ATOM   2090  C8    A    66      29.937  23.033  31.591  1.00  0.00           C  
ATOM   2091  H8    A    66      29.763  22.695  30.580  1.00  0.00           H  
ATOM   2092  N7    A    66      29.247  24.090  31.993  1.00  0.00           N  
ATOM   2093  C5    A    66      29.613  24.221  33.323  1.00  0.00           C  
ATOM   2094  C6    A    66      29.231  25.149  34.356  1.00  0.00           C  
ATOM   2095  N6    A    66      28.485  26.199  34.142  1.00  0.00           N  
ATOM   2096  H61   A    66      28.135  26.300  33.199  1.00  0.00           H  
ATOM   2097  H62   A    66      28.305  26.939  34.805  1.00  0.00           H  
ATOM   2098  N1    A    66      29.765  25.117  35.539  1.00  0.00           N  
ATOM   2099  C2    A    66      30.706  24.284  35.724  1.00  0.00           C  
ATOM   2100  H2    A    66      30.975  24.302  36.770  1.00  0.00           H  
ATOM   2101  N3    A    66      31.184  23.268  34.871  1.00  0.00           N  
ATOM   2102  C4    A    66      30.601  23.300  33.629  1.00  0.00           C  
ATOM   2103  C3'   A    66      31.398  19.301  30.915  1.00  0.00           C  
ATOM   2104  H3'   A    66      30.850  19.618  30.027  1.00  0.00           H  
ATOM   2105  C2'   A    66      30.662  20.032  32.087  1.00  0.00           C  
ATOM   2106  H2'   A    66      29.667  20.403  31.843  1.00  0.00           H  
ATOM   2107  O2'   A    66      30.663  19.124  33.218  1.00  0.00           O  
ATOM   2108 HO2'   A    66      31.524  18.701  33.197  1.00  0.00           H  
ATOM   2109  O3'   A    66      31.489  17.956  31.145  1.00  0.00           O  
ATOM   2110  P     G    67      30.760  16.886  30.297  1.00  0.00           P  
ATOM   2111  OP1   G    67      31.506  16.756  29.032  1.00  0.00           O  
ATOM   2112  OP2   G    67      29.330  17.339  30.332  1.00  0.00           O  
ATOM   2113  O5'   G    67      30.815  15.467  31.094  1.00  0.00           O  
ATOM   2114  C5'   G    67      31.940  14.630  31.071  1.00  0.00           C  
ATOM   2115  H5'   G    67      32.916  15.090  30.915  1.00  0.00           H  
ATOM   2116 H5''   G    67      31.773  14.021  30.183  1.00  0.00           H  
ATOM   2117  C4'   G    67      31.935  13.727  32.230  1.00  0.00           C  
ATOM   2118  H4'   G    67      32.573  12.866  32.031  1.00  0.00           H  
ATOM   2119  O4'   G    67      32.315  14.393  33.440  1.00  0.00           O  
ATOM   2120  C1'   G    67      31.648  13.849  34.605  1.00  0.00           C  
ATOM   2121  H1'   G    67      32.334  13.527  35.389  1.00  0.00           H  
ATOM   2122  N9    G    67      30.652  14.870  35.163  1.00  0.00           N  
ATOM   2123  C8    G    67      30.142  15.922  34.464  1.00  0.00           C  
ATOM   2124  H8    G    67      30.390  16.155  33.440  1.00  0.00           H  
ATOM   2125  N7    G    67      29.089  16.493  35.060  1.00  0.00           N  
ATOM   2126  C5    G    67      28.984  15.821  36.357  1.00  0.00           C  
ATOM   2127  C6    G    67      28.279  16.068  37.534  1.00  0.00           C  
ATOM   2128  O6    G    67      27.305  16.835  37.733  1.00  0.00           O  
ATOM   2129  N1    G    67      28.662  15.288  38.593  1.00  0.00           N  
ATOM   2130  H1    G    67      28.076  15.353  39.413  1.00  0.00           H  
ATOM   2131  C2    G    67      29.553  14.242  38.497  1.00  0.00           C  
ATOM   2132  N2    G    67      29.705  13.526  39.531  1.00  0.00           N  
ATOM   2133  H21   G    67      30.348  12.753  39.438  1.00  0.00           H  
ATOM   2134  H22   G    67      29.359  13.771  40.447  1.00  0.00           H  
ATOM   2135  N3    G    67      30.224  13.938  37.373  1.00  0.00           N  
ATOM   2136  C4    G    67      30.000  14.838  36.386  1.00  0.00           C  
ATOM   2137  C3'   G    67      30.603  13.017  32.546  1.00  0.00           C  
ATOM   2138  H3'   G    67      29.748  13.692  32.517  1.00  0.00           H  
ATOM   2139  C2'   G    67      30.901  12.635  34.013  1.00  0.00           C  
ATOM   2140  H2'   G    67      29.979  12.343  34.515  1.00  0.00           H  
ATOM   2141  O2'   G    67      31.771  11.528  33.983  1.00  0.00           O  
ATOM   2142 HO2'   G    67      31.598  11.056  33.165  1.00  0.00           H  
ATOM   2143  O3'   G    67      30.314  11.900  31.657  1.00  0.00           O  
ATOM   2144  P     G    68      28.865  11.235  31.536  1.00  0.00           P  
ATOM   2145  OP1   G    68      28.932  10.125  30.523  1.00  0.00           O  
ATOM   2146  OP2   G    68      27.854  12.320  31.209  1.00  0.00           O  
ATOM   2147  O5'   G    68      28.564  10.626  33.024  1.00  0.00           O  
ATOM   2148  C5'   G    68      28.892   9.367  33.386  1.00  0.00           C  
ATOM   2149  H5'   G    68      29.939   9.121  33.206  1.00  0.00           H  
ATOM   2150 H5''   G    68      28.440   8.663  32.687  1.00  0.00           H  
ATOM   2151  C4'   G    68      28.369   8.866  34.790  1.00  0.00           C  
ATOM   2152  H4'   G    68      28.608   7.831  35.037  1.00  0.00           H  
ATOM   2153  O4'   G    68      28.809   9.724  35.808  1.00  0.00           O  
ATOM   2154  C1'   G    68      27.786   9.872  36.757  1.00  0.00           C  
ATOM   2155  H1'   G    68      28.171   9.533  37.719  1.00  0.00           H  
ATOM   2156  N9    G    68      27.283  11.227  36.871  1.00  0.00           N  
ATOM   2157  C8    G    68      27.303  12.107  35.901  1.00  0.00           C  
ATOM   2158  H8    G    68      27.900  12.020  35.005  1.00  0.00           H  
ATOM   2159  N7    G    68      26.638  13.228  36.116  1.00  0.00           N  
ATOM   2160  C5    G    68      26.134  13.097  37.475  1.00  0.00           C  
ATOM   2161  C6    G    68      25.291  13.926  38.248  1.00  0.00           C  
ATOM   2162  O6    G    68      24.796  14.987  37.979  1.00  0.00           O  
ATOM   2163  N1    G    68      24.922  13.282  39.424  1.00  0.00           N  
ATOM   2164  H1    G    68      24.248  13.746  40.016  1.00  0.00           H  
ATOM   2165  C2    G    68      25.491  12.123  39.834  1.00  0.00           C  
ATOM   2166  N2    G    68      25.137  11.757  41.020  1.00  0.00           N  
ATOM   2167  H21   G    68      25.569  10.890  41.304  1.00  0.00           H  
ATOM   2168  H22   G    68      24.492  12.259  41.613  1.00  0.00           H  
ATOM   2169  N3    G    68      26.278  11.272  39.121  1.00  0.00           N  
ATOM   2170  C4    G    68      26.561  11.841  37.913  1.00  0.00           C  
ATOM   2171  C3'   G    68      26.827   8.926  34.830  1.00  0.00           C  
ATOM   2172  H3'   G    68      26.511   9.905  34.468  1.00  0.00           H  
ATOM   2173  C2'   G    68      26.643   8.940  36.408  1.00  0.00           C  
ATOM   2174  H2'   G    68      25.661   9.291  36.724  1.00  0.00           H  
ATOM   2175  O2'   G    68      26.907   7.618  37.006  1.00  0.00           O  
ATOM   2176 HO2'   G    68      26.502   7.643  37.875  1.00  0.00           H  
ATOM   2177  O3'   G    68      26.257   7.803  34.116  1.00  0.00           O  
ATOM   2178  P     G    69      24.689   7.867  33.857  1.00  0.00           P  
ATOM   2179  OP1   G    69      24.266   6.690  33.021  1.00  0.00           O  
ATOM   2180  OP2   G    69      24.450   9.252  33.364  1.00  0.00           O  
ATOM   2181  O5'   G    69      24.007   7.912  35.294  1.00  0.00           O  
ATOM   2182  C5'   G    69      24.077   6.799  36.148  1.00  0.00           C  
ATOM   2183  H5'   G    69      25.074   6.360  36.096  1.00  0.00           H  
ATOM   2184 H5''   G    69      23.406   6.082  35.676  1.00  0.00           H  
ATOM   2185  C4'   G    69      23.617   7.121  37.556  1.00  0.00           C  
ATOM   2186  H4'   G    69      23.893   6.164  38.000  1.00  0.00           H  
ATOM   2187  O4'   G    69      24.219   8.199  38.269  1.00  0.00           O  
ATOM   2188  C1'   G    69      23.117   8.937  38.892  1.00  0.00           C  
ATOM   2189  H1'   G    69      23.301   9.254  39.918  1.00  0.00           H  
ATOM   2190  N9    G    69      22.819  10.186  38.152  1.00  0.00           N  
ATOM   2191  C8    G    69      23.323  10.665  36.954  1.00  0.00           C  
ATOM   2192  H8    G    69      23.921   9.991  36.358  1.00  0.00           H  
ATOM   2193  N7    G    69      23.088  11.934  36.714  1.00  0.00           N  
ATOM   2194  C5    G    69      22.218  12.238  37.798  1.00  0.00           C  
ATOM   2195  C6    G    69      21.766  13.520  38.215  1.00  0.00           C  
ATOM   2196  O6    G    69      21.902  14.637  37.573  1.00  0.00           O  
ATOM   2197  N1    G    69      21.215  13.565  39.493  1.00  0.00           N  
ATOM   2198  H1    G    69      20.720  14.374  39.839  1.00  0.00           H  
ATOM   2199  C2    G    69      21.127  12.430  40.272  1.00  0.00           C  
ATOM   2200  N2    G    69      20.447  12.506  41.399  1.00  0.00           N  
ATOM   2201  H21   G    69      20.330  11.700  41.996  1.00  0.00           H  
ATOM   2202  H22   G    69      19.940  13.354  41.610  1.00  0.00           H  
ATOM   2203  N3    G    69      21.524  11.228  39.945  1.00  0.00           N  
ATOM   2204  C4    G    69      22.113  11.220  38.703  1.00  0.00           C  
ATOM   2205  C3'   G    69      22.082   7.179  37.626  1.00  0.00           C  
ATOM   2206  H3'   G    69      21.855   7.779  36.745  1.00  0.00           H  
ATOM   2207  C2'   G    69      21.857   8.019  38.904  1.00  0.00           C  
ATOM   2208  H2'   G    69      20.929   8.563  38.733  1.00  0.00           H  
ATOM   2209  O2'   G    69      21.767   7.228  40.084  1.00  0.00           O  
ATOM   2210 HO2'   G    69      20.879   7.372  40.417  1.00  0.00           H  
ATOM   2211  O3'   G    69      21.474   5.963  37.614  1.00  0.00           O  
ATOM   2212  P     C    70      20.008   5.744  37.033  1.00  0.00           P  
ATOM   2213  OP1   C    70      19.794   4.327  36.874  1.00  0.00           O  
ATOM   2214  OP2   C    70      19.887   6.574  35.874  1.00  0.00           O  
ATOM   2215  O5'   C    70      18.991   6.471  38.101  1.00  0.00           O  
ATOM   2216  C5'   C    70      18.578   5.899  39.320  1.00  0.00           C  
ATOM   2217  H5'   C    70      19.432   5.455  39.831  1.00  0.00           H  
ATOM   2218 H5''   C    70      17.873   5.106  39.070  1.00  0.00           H  
ATOM   2219  C4'   C    70      17.870   6.903  40.224  1.00  0.00           C  
ATOM   2220  H4'   C    70      17.684   6.418  41.182  1.00  0.00           H  
ATOM   2221  O4'   C    70      18.545   8.154  40.402  1.00  0.00           O  
ATOM   2222  C1'   C    70      17.741   9.372  40.310  1.00  0.00           C  
ATOM   2223  H1'   C    70      17.907   9.958  41.214  1.00  0.00           H  
ATOM   2224  N1    C    70      18.000  10.140  38.993  1.00  0.00           N  
ATOM   2225  C6    C    70      18.891   9.782  38.029  1.00  0.00           C  
ATOM   2226  H6    C    70      19.169   8.748  37.884  1.00  0.00           H  
ATOM   2227  C5    C    70      19.233  10.709  37.067  1.00  0.00           C  
ATOM   2228  H5    C    70      19.921  10.409  36.290  1.00  0.00           H  
ATOM   2229  C4    C    70      18.770  12.107  37.261  1.00  0.00           C  
ATOM   2230  N4    C    70      19.027  13.041  36.333  1.00  0.00           N  
ATOM   2231  H41   C    70      18.557  13.904  36.566  1.00  0.00           H  
ATOM   2232  H42   C    70      19.430  12.801  35.439  1.00  0.00           H  
ATOM   2233  N3    C    70      17.959  12.455  38.200  1.00  0.00           N  
ATOM   2234  C2    C    70      17.528  11.453  39.012  1.00  0.00           C  
ATOM   2235  O2    C    70      16.724  11.875  39.737  1.00  0.00           O  
ATOM   2236  C3'   C    70      16.558   7.406  39.530  1.00  0.00           C  
ATOM   2237  H3'   C    70      16.783   7.410  38.464  1.00  0.00           H  
ATOM   2238  C2'   C    70      16.308   8.758  40.220  1.00  0.00           C  
ATOM   2239  H2'   C    70      15.630   9.375  39.630  1.00  0.00           H  
ATOM   2240  O2'   C    70      16.003   8.677  41.586  1.00  0.00           O  
ATOM   2241 HO2'   C    70      15.362   7.969  41.682  1.00  0.00           H  
ATOM   2242  O3'   C    70      15.498   6.516  39.714  1.00  0.00           O  
ATOM   2243  P    U3    71      14.237   6.609  38.708  1.00  0.00           P  
ATOM   2244  OP1  U3    71      13.354   5.537  39.136  1.00  0.00           O  
ATOM   2245  OP2  U3    71      14.758   6.498  37.372  1.00  0.00           O  
ATOM   2246  O5'  U3    71      13.521   8.003  38.813  1.00  0.00           O  
ATOM   2247  C5'  U3    71      12.864   8.345  39.994  1.00  0.00           C  
ATOM   2248  H5'  U3    71      13.353   8.009  40.909  1.00  0.00           H  
ATOM   2249 H5''  U3    71      11.907   7.825  40.006  1.00  0.00           H  
ATOM   2250  C4'  U3    71      12.561   9.877  40.095  1.00  0.00           C  
ATOM   2251  H4'  U3    71      12.137  10.194  41.048  1.00  0.00           H  
ATOM   2252  O4'  U3    71      13.752  10.599  39.838  1.00  0.00           O  
ATOM   2253  C1'  U3    71      13.467  11.828  39.140  1.00  0.00           C  
ATOM   2254  H1'  U3    71      13.719  12.670  39.784  1.00  0.00           H  
ATOM   2255  N1   U3    71      14.187  11.886  37.877  1.00  0.00           N  
ATOM   2256  C6   U3    71      14.933  10.771  37.403  1.00  0.00           C  
ATOM   2257  H6   U3    71      14.745   9.789  37.811  1.00  0.00           H  
ATOM   2258  C5   U3    71      15.642  10.753  36.269  1.00  0.00           C  
ATOM   2259  H5   U3    71      16.056   9.805  35.959  1.00  0.00           H  
ATOM   2260  C4   U3    71      15.776  11.965  35.456  1.00  0.00           C  
ATOM   2261  O4   U3    71      16.317  12.024  34.375  1.00  0.00           O  
ATOM   2262  N3   U3    71      15.139  13.065  36.008  1.00  0.00           N  
ATOM   2263  H3   U3    71      15.295  13.953  35.552  1.00  0.00           H  
ATOM   2264  C2   U3    71      14.305  13.120  37.159  1.00  0.00           C  
ATOM   2265  O2   U3    71      13.807  14.219  37.524  1.00  0.00           O  
ATOM   2266  C3'  U3    71      11.581  10.318  39.070  1.00  0.00           C  
ATOM   2267  H3'  U3    71      11.755   9.744  38.160  1.00  0.00           H  
ATOM   2268  C2'  U3    71      11.987  11.826  38.997  1.00  0.00           C  
ATOM   2269  H2'  U3    71      11.721  12.321  38.063  1.00  0.00           H  
ATOM   2270  O2'  U3    71      11.466  12.582  40.045  1.00  0.00           O  
ATOM   2271 HO2'  U3    71      10.990  11.893  40.514  1.00  0.00           H  
ATOM   2272  O3'  U3    71      10.293  10.111  39.639  1.00  0.00           O  
ATOM   2273 HO3'  U3    71       9.584  10.365  39.044  1.00  0.00           H  
TER    2274       U3    71 
ATOM   2274 HO5'  U5    72      50.202 109.215  38.435  1.00  0.00           H  
ATOM   2275  O5'  U5    72      50.159 109.239  37.477  1.00  0.00           O  
ATOM   2276  C5'  U5    72      48.777 109.229  37.179  1.00  0.00           C  
ATOM   2277  H5'  U5    72      48.371 110.234  37.297  1.00  0.00           H  
ATOM   2278 H5''  U5    72      48.186 108.572  37.816  1.00  0.00           H  
ATOM   2279  C4'  U5    72      48.526 108.821  35.724  1.00  0.00           C  
ATOM   2280  H4'  U5    72      47.480 108.734  35.430  1.00  0.00           H  
ATOM   2281  O4'  U5    72      49.422 109.595  34.859  1.00  0.00           O  
ATOM   2282  C1'  U5    72      49.776 108.836  33.708  1.00  0.00           C  
ATOM   2283  H1'  U5    72      49.407 109.306  32.797  1.00  0.00           H  
ATOM   2284  N1   U5    72      51.296 108.753  33.684  1.00  0.00           N  
ATOM   2285  C6   U5    72      52.160 109.257  34.658  1.00  0.00           C  
ATOM   2286  H6   U5    72      51.852 109.638  35.620  1.00  0.00           H  
ATOM   2287  C5   U5    72      53.511 109.152  34.548  1.00  0.00           C  
ATOM   2288  H5   U5    72      54.105 109.408  35.414  1.00  0.00           H  
ATOM   2289  C4   U5    72      54.110 108.477  33.426  1.00  0.00           C  
ATOM   2290  O4   U5    72      55.313 108.274  33.260  1.00  0.00           O  
ATOM   2291  N3   U5    72      53.191 108.008  32.447  1.00  0.00           N  
ATOM   2292  H3   U5    72      53.497 107.325  31.770  1.00  0.00           H  
ATOM   2293  C2   U5    72      51.805 108.306  32.483  1.00  0.00           C  
ATOM   2294  O2   U5    72      51.152 108.026  31.495  1.00  0.00           O  
ATOM   2295  C3'  U5    72      49.108 107.429  35.425  1.00  0.00           C  
ATOM   2296  H3'  U5    72      49.990 107.253  36.041  1.00  0.00           H  
ATOM   2297  C2'  U5    72      49.346 107.405  33.951  1.00  0.00           C  
ATOM   2298  H2'  U5    72      50.109 106.652  33.755  1.00  0.00           H  
ATOM   2299  O2'  U5    72      48.119 107.266  33.243  1.00  0.00           O  
ATOM   2300 HO2'  U5    72      47.520 106.827  33.852  1.00  0.00           H  
ATOM   2301  O3'  U5    72      48.158 106.468  35.861  1.00  0.00           O  
ATOM   2302  P     U    73      48.522 104.913  35.971  1.00  0.00           P  
ATOM   2303  OP1   U    73      49.585 104.571  35.063  1.00  0.00           O  
ATOM   2304  OP2   U    73      47.245 104.141  35.980  1.00  0.00           O  
ATOM   2305  O5'   U    73      49.179 104.793  37.427  1.00  0.00           O  
ATOM   2306  C5'   U    73      48.449 104.689  38.551  1.00  0.00           C  
ATOM   2307  H5'   U    73      47.931 103.748  38.735  1.00  0.00           H  
ATOM   2308 H5''   U    73      47.700 105.480  38.588  1.00  0.00           H  
ATOM   2309  C4'   U    73      49.368 104.818  39.761  1.00  0.00           C  
ATOM   2310  H4'   U    73      48.731 104.669  40.633  1.00  0.00           H  
ATOM   2311  O4'   U    73      50.404 103.930  39.805  1.00  0.00           O  
ATOM   2312  C1'   U    73      51.661 104.653  39.883  1.00  0.00           C  
ATOM   2313  H1'   U    73      52.336 104.312  40.667  1.00  0.00           H  
ATOM   2314  N1    U    73      52.467 104.548  38.629  1.00  0.00           N  
ATOM   2315  C6    U    73      52.237 105.368  37.538  1.00  0.00           C  
ATOM   2316  H6    U    73      51.607 106.241  37.618  1.00  0.00           H  
ATOM   2317  C5    U    73      52.851 105.246  36.326  1.00  0.00           C  
ATOM   2318  H5    U    73      52.841 105.896  35.464  1.00  0.00           H  
ATOM   2319  C4    U    73      53.798 104.147  36.171  1.00  0.00           C  
ATOM   2320  O4    U    73      54.517 103.952  35.195  1.00  0.00           O  
ATOM   2321  N3    U    73      53.975 103.373  37.304  1.00  0.00           N  
ATOM   2322  H3    U    73      54.673 102.644  37.325  1.00  0.00           H  
ATOM   2323  C2    U    73      53.402 103.545  38.527  1.00  0.00           C  
ATOM   2324  O2    U    73      53.667 102.636  39.348  1.00  0.00           O  
ATOM   2325  C3'   U    73      49.901 106.255  39.775  1.00  0.00           C  
ATOM   2326  H3'   U    73      49.903 106.693  38.777  1.00  0.00           H  
ATOM   2327  C2'   U    73      51.334 106.114  40.302  1.00  0.00           C  
ATOM   2328  H2'   U    73      52.105 106.815  39.983  1.00  0.00           H  
ATOM   2329  O2'   U    73      51.288 106.073  41.743  1.00  0.00           O  
ATOM   2330 HO2'   U    73      50.904 106.907  42.020  1.00  0.00           H  
ATOM   2331  O3'   U    73      49.088 107.062  40.582  1.00  0.00           O  
ATOM   2332  P     U    74      49.318 108.688  40.870  1.00  0.00           P  
ATOM   2333  OP1   U    74      47.998 109.338  40.963  1.00  0.00           O  
ATOM   2334  OP2   U    74      50.400 109.163  40.006  1.00  0.00           O  
ATOM   2335  O5'   U    74      49.877 108.618  42.334  1.00  0.00           O  
ATOM   2336  C5'   U    74      49.149 108.090  43.463  1.00  0.00           C  
ATOM   2337  H5'   U    74      48.854 107.055  43.286  1.00  0.00           H  
ATOM   2338 H5''   U    74      48.231 108.671  43.552  1.00  0.00           H  
ATOM   2339  C4'   U    74      49.991 108.035  44.722  1.00  0.00           C  
ATOM   2340  H4'   U    74      49.342 107.681  45.523  1.00  0.00           H  
ATOM   2341  O4'   U    74      51.017 107.118  44.483  1.00  0.00           O  
ATOM   2342  C1'   U    74      52.109 107.568  45.240  1.00  0.00           C  
ATOM   2343  H1'   U    74      52.310 106.846  46.031  1.00  0.00           H  
ATOM   2344  N1    U    74      53.355 107.775  44.425  1.00  0.00           N  
ATOM   2345  C6    U    74      53.297 108.315  43.172  1.00  0.00           C  
ATOM   2346  H6    U    74      52.363 108.496  42.661  1.00  0.00           H  
ATOM   2347  C5    U    74      54.480 108.669  42.559  1.00  0.00           C  
ATOM   2348  H5    U    74      54.428 109.074  41.559  1.00  0.00           H  
ATOM   2349  C4    U    74      55.809 108.413  43.101  1.00  0.00           C  
ATOM   2350  O4    U    74      56.910 108.570  42.545  1.00  0.00           O  
ATOM   2351  N3    U    74      55.727 107.865  44.382  1.00  0.00           N  
ATOM   2352  H3    U    74      56.583 107.721  44.899  1.00  0.00           H  
ATOM   2353  C2    U    74      54.575 107.536  45.028  1.00  0.00           C  
ATOM   2354  O2    U    74      54.717 107.271  46.226  1.00  0.00           O  
ATOM   2355  C3'   U    74      50.567 109.330  45.214  1.00  0.00           C  
ATOM   2356  H3'   U    74      50.838 109.846  44.293  1.00  0.00           H  
ATOM   2357  C2'   U    74      51.827 108.871  45.953  1.00  0.00           C  
ATOM   2358  H2'   U    74      52.615 109.622  45.889  1.00  0.00           H  
ATOM   2359  O2'   U    74      51.535 108.477  47.308  1.00  0.00           O  
ATOM   2360 HO2'   U    74      51.600 109.293  47.810  1.00  0.00           H  
ATOM   2361  O3'   U    74      49.542 110.027  46.018  1.00  0.00           O  
ATOM   2362  P     G    75      49.856 111.397  46.722  1.00  0.00           P  
ATOM   2363  OP1   G    75      48.583 111.973  47.113  1.00  0.00           O  
ATOM   2364  OP2   G    75      50.761 112.135  45.805  1.00  0.00           O  
ATOM   2365  O5'   G    75      50.566 110.963  48.150  1.00  0.00           O  
ATOM   2366  C5'   G    75      49.779 110.382  49.226  1.00  0.00           C  
ATOM   2367  H5'   G    75      49.538 109.361  48.932  1.00  0.00           H  
ATOM   2368 H5''   G    75      48.778 110.792  49.361  1.00  0.00           H  
ATOM   2369  C4'   G    75      50.473 110.321  50.569  1.00  0.00           C  
ATOM   2370  H4'   G    75      49.772 109.999  51.340  1.00  0.00           H  
ATOM   2371  O4'   G    75      51.608 109.437  50.608  1.00  0.00           O  
ATOM   2372  C1'   G    75      52.662 109.878  51.460  1.00  0.00           C  
ATOM   2373  H1'   G    75      52.899 109.206  52.285  1.00  0.00           H  
ATOM   2374  N9    G    75      53.850 110.207  50.627  1.00  0.00           N  
ATOM   2375  C8    G    75      53.898 110.512  49.314  1.00  0.00           C  
ATOM   2376  H8    G    75      53.124 110.492  48.560  1.00  0.00           H  
ATOM   2377  N7    G    75      55.100 110.789  48.906  1.00  0.00           N  
ATOM   2378  C5    G    75      55.910 110.604  50.081  1.00  0.00           C  
ATOM   2379  C6    G    75      57.285 110.825  50.403  1.00  0.00           C  
ATOM   2380  O6    G    75      58.218 110.985  49.577  1.00  0.00           O  
ATOM   2381  N1    G    75      57.667 110.735  51.716  1.00  0.00           N  
ATOM   2382  H1    G    75      58.574 111.073  52.003  1.00  0.00           H  
ATOM   2383  C2    G    75      56.759 110.423  52.683  1.00  0.00           C  
ATOM   2384  N2    G    75      57.257 110.364  53.881  1.00  0.00           N  
ATOM   2385  H21   G    75      56.576 110.172  54.602  1.00  0.00           H  
ATOM   2386  H22   G    75      58.211 110.666  54.013  1.00  0.00           H  
ATOM   2387  N3    G    75      55.469 110.247  52.479  1.00  0.00           N  
ATOM   2388  C4    G    75      55.100 110.381  51.156  1.00  0.00           C  
ATOM   2389  C3'   G    75      51.018 111.644  51.141  1.00  0.00           C  
ATOM   2390  H3'   G    75      51.350 112.207  50.269  1.00  0.00           H  
ATOM   2391  C2'   G    75      52.125 111.159  52.083  1.00  0.00           C  
ATOM   2392  H2'   G    75      52.866 111.956  52.138  1.00  0.00           H  
ATOM   2393  O2'   G    75      51.510 110.813  53.291  1.00  0.00           O  
ATOM   2394 HO2'   G    75      50.590 111.060  53.174  1.00  0.00           H  
ATOM   2395  O3'   G    75      49.989 112.367  51.879  1.00  0.00           O  
ATOM   2396  P     C    76      50.193 113.885  52.410  1.00  0.00           P  
ATOM   2397  OP1   C    76      49.027 114.167  53.260  1.00  0.00           O  
ATOM   2398  OP2   C    76      50.595 114.721  51.289  1.00  0.00           O  
ATOM   2399  O5'   C    76      51.492 114.049  53.261  1.00  0.00           O  
ATOM   2400  C5'   C    76      51.472 113.566  54.605  1.00  0.00           C  
ATOM   2401  H5'   C    76      51.023 112.579  54.718  1.00  0.00           H  
ATOM   2402 H5''   C    76      50.983 114.342  55.194  1.00  0.00           H  
ATOM   2403  C4'   C    76      52.955 113.443  55.131  1.00  0.00           C  
ATOM   2404  H4'   C    76      52.995 112.990  56.121  1.00  0.00           H  
ATOM   2405  O4'   C    76      53.872 112.822  54.219  1.00  0.00           O  
ATOM   2406  C1'   C    76      55.151 113.338  54.420  1.00  0.00           C  
ATOM   2407  H1'   C    76      55.821 112.564  54.795  1.00  0.00           H  
ATOM   2408  N1    C    76      55.696 113.793  53.130  1.00  0.00           N  
ATOM   2409  C6    C    76      54.874 114.207  52.048  1.00  0.00           C  
ATOM   2410  H6    C    76      53.803 114.083  52.097  1.00  0.00           H  
ATOM   2411  C5    C    76      55.428 114.743  50.926  1.00  0.00           C  
ATOM   2412  H5    C    76      54.800 115.035  50.097  1.00  0.00           H  
ATOM   2413  C4    C    76      56.834 114.940  50.902  1.00  0.00           C  
ATOM   2414  N4    C    76      57.449 115.448  49.833  1.00  0.00           N  
ATOM   2415  H41   C    76      56.941 115.549  48.966  1.00  0.00           H  
ATOM   2416  H42   C    76      58.456 115.530  49.834  1.00  0.00           H  
ATOM   2417  N3    C    76      57.591 114.645  51.905  1.00  0.00           N  
ATOM   2418  C2    C    76      57.075 114.085  53.040  1.00  0.00           C  
ATOM   2419  O2    C    76      57.899 113.881  53.907  1.00  0.00           O  
ATOM   2420  C3'   C    76      53.535 114.832  55.329  1.00  0.00           C  
ATOM   2421  H3'   C    76      53.320 115.472  54.473  1.00  0.00           H  
ATOM   2422  C2'   C    76      55.048 114.493  55.460  1.00  0.00           C  
ATOM   2423  H2'   C    76      55.718 115.253  55.060  1.00  0.00           H  
ATOM   2424  O2'   C    76      55.379 114.225  56.786  1.00  0.00           O  
ATOM   2425 HO2'   C    76      55.358 115.061  57.258  1.00  0.00           H  
ATOM   2426  O3'   C    76      52.911 115.389  56.469  1.00  0.00           O  
ATOM   2427  P     G    77      53.260 116.905  56.961  1.00  0.00           P  
ATOM   2428  OP1   G    77      52.103 117.373  57.761  1.00  0.00           O  
ATOM   2429  OP2   G    77      53.822 117.738  55.861  1.00  0.00           O  
ATOM   2430  O5'   G    77      54.490 116.612  57.891  1.00  0.00           O  
ATOM   2431  C5'   G    77      54.333 115.998  59.152  1.00  0.00           C  
ATOM   2432  H5'   G    77      53.960 114.987  58.993  1.00  0.00           H  
ATOM   2433 H5''   G    77      53.553 116.573  59.650  1.00  0.00           H  
ATOM   2434  C4'   G    77      55.650 116.010  59.959  1.00  0.00           C  
ATOM   2435  H4'   G    77      55.366 115.586  60.921  1.00  0.00           H  
ATOM   2436  O4'   G    77      56.697 115.123  59.544  1.00  0.00           O  
ATOM   2437  C1'   G    77      57.930 115.794  59.743  1.00  0.00           C  
ATOM   2438  H1'   G    77      58.582 115.092  60.263  1.00  0.00           H  
ATOM   2439  N9    G    77      58.565 116.048  58.460  1.00  0.00           N  
ATOM   2440  C8    G    77      57.995 116.074  57.176  1.00  0.00           C  
ATOM   2441  H8    G    77      56.946 115.851  57.049  1.00  0.00           H  
ATOM   2442  N7    G    77      58.854 116.295  56.219  1.00  0.00           N  
ATOM   2443  C5    G    77      60.052 116.436  56.908  1.00  0.00           C  
ATOM   2444  C6    G    77      61.395 116.708  56.479  1.00  0.00           C  
ATOM   2445  O6    G    77      61.825 116.878  55.335  1.00  0.00           O  
ATOM   2446  N1    G    77      62.327 116.939  57.446  1.00  0.00           N  
ATOM   2447  H1    G    77      63.313 117.079  57.280  1.00  0.00           H  
ATOM   2448  C2    G    77      61.999 116.813  58.781  1.00  0.00           C  
ATOM   2449  N2    G    77      62.955 116.951  59.637  1.00  0.00           N  
ATOM   2450  H21   G    77      63.872 117.114  59.247  1.00  0.00           H  
ATOM   2451  H22   G    77      62.825 117.155  60.618  1.00  0.00           H  
ATOM   2452  N3    G    77      60.806 116.365  59.295  1.00  0.00           N  
ATOM   2453  C4    G    77      59.893 116.165  58.271  1.00  0.00           C  
ATOM   2454  C3'   G    77      56.297 117.434  60.102  1.00  0.00           C  
ATOM   2455  H3'   G    77      56.277 117.796  59.074  1.00  0.00           H  
ATOM   2456  C2'   G    77      57.713 117.092  60.560  1.00  0.00           C  
ATOM   2457  H2'   G    77      58.349 117.954  60.361  1.00  0.00           H  
ATOM   2458  O2'   G    77      57.846 116.722  61.924  1.00  0.00           O  
ATOM   2459 HO2'   G    77      58.542 117.241  62.334  1.00  0.00           H  
ATOM   2460  O3'   G    77      55.560 118.359  60.863  1.00  0.00           O  
ATOM   2461  P     G    78      55.534 119.915  60.520  1.00  0.00           P  
ATOM   2462  OP1   G    78      54.585 120.596  61.527  1.00  0.00           O  
ATOM   2463  OP2   G    78      55.342 120.110  59.097  1.00  0.00           O  
ATOM   2464  O5'   G    78      57.064 120.335  60.866  1.00  0.00           O  
ATOM   2465  C5'   G    78      57.527 120.185  62.212  1.00  0.00           C  
ATOM   2466  H5'   G    78      57.138 119.256  62.628  1.00  0.00           H  
ATOM   2467 H5''   G    78      57.046 120.859  62.922  1.00  0.00           H  
ATOM   2468  C4'   G    78      59.047 120.311  62.390  1.00  0.00           C  
ATOM   2469  H4'   G    78      59.273 120.068  63.428  1.00  0.00           H  
ATOM   2470  O4'   G    78      59.656 119.359  61.638  1.00  0.00           O  
ATOM   2471  C1'   G    78      60.852 120.052  61.229  1.00  0.00           C  
ATOM   2472  H1'   G    78      61.765 119.526  61.508  1.00  0.00           H  
ATOM   2473  N9    G    78      60.892 120.136  59.738  1.00  0.00           N  
ATOM   2474  C8    G    78      59.882 119.862  58.897  1.00  0.00           C  
ATOM   2475  H8    G    78      58.874 119.614  59.196  1.00  0.00           H  
ATOM   2476  N7    G    78      60.237 119.802  57.632  1.00  0.00           N  
ATOM   2477  C5    G    78      61.592 120.282  57.617  1.00  0.00           C  
ATOM   2478  C6    G    78      62.621 120.430  56.582  1.00  0.00           C  
ATOM   2479  O6    G    78      62.580 120.307  55.362  1.00  0.00           O  
ATOM   2480  N1    G    78      63.836 120.817  57.103  1.00  0.00           N  
ATOM   2481  H1    G    78      64.615 120.624  56.490  1.00  0.00           H  
ATOM   2482  C2    G    78      64.123 120.923  58.425  1.00  0.00           C  
ATOM   2483  N2    G    78      65.149 121.572  58.751  1.00  0.00           N  
ATOM   2484  H21   G    78      65.234 121.902  59.702  1.00  0.00           H  
ATOM   2485  H22   G    78      65.805 121.779  58.011  1.00  0.00           H  
ATOM   2486  N3    G    78      63.315 120.692  59.407  1.00  0.00           N  
ATOM   2487  C4    G    78      62.001 120.399  58.927  1.00  0.00           C  
ATOM   2488  C3'   G    78      59.450 121.702  61.905  1.00  0.00           C  
ATOM   2489  H3'   G    78      58.978 121.917  60.946  1.00  0.00           H  
ATOM   2490  C2'   G    78      60.931 121.455  61.812  1.00  0.00           C  
ATOM   2491  H2'   G    78      61.444 122.169  61.167  1.00  0.00           H  
ATOM   2492  O2'   G    78      61.592 121.447  63.026  1.00  0.00           O  
ATOM   2493 HO2'   G    78      61.158 122.153  63.510  1.00  0.00           H  
ATOM   2494  O3'   G    78      59.236 122.649  62.943  1.00  0.00           O  
ATOM   2495  P     U    79      58.805 124.182  62.474  1.00  0.00           P  
ATOM   2496  OP1   U    79      58.763 124.953  63.690  1.00  0.00           O  
ATOM   2497  OP2   U    79      57.606 124.106  61.593  1.00  0.00           O  
ATOM   2498  O5'   U    79      60.067 124.633  61.648  1.00  0.00           O  
ATOM   2499  C5'   U    79      61.196 125.350  62.217  1.00  0.00           C  
ATOM   2500  H5'   U    79      61.461 124.738  63.078  1.00  0.00           H  
ATOM   2501 H5''   U    79      60.906 126.191  62.846  1.00  0.00           H  
ATOM   2502  C4'   U    79      62.459 125.718  61.255  1.00  0.00           C  
ATOM   2503  H4'   U    79      63.368 126.014  61.778  1.00  0.00           H  
ATOM   2504  O4'   U    79      62.618 124.512  60.575  1.00  0.00           O  
ATOM   2505  C1'   U    79      63.497 124.866  59.476  1.00  0.00           C  
ATOM   2506  H1'   U    79      64.518 124.517  59.631  1.00  0.00           H  
ATOM   2507  N1    U    79      63.056 124.298  58.217  1.00  0.00           N  
ATOM   2508  C6    U    79      61.709 123.878  58.037  1.00  0.00           C  
ATOM   2509  H6    U    79      61.050 123.653  58.862  1.00  0.00           H  
ATOM   2510  C5    U    79      61.188 123.660  56.805  1.00  0.00           C  
ATOM   2511  H5    U    79      60.173 123.335  56.633  1.00  0.00           H  
ATOM   2512  C4    U    79      61.929 123.887  55.547  1.00  0.00           C  
ATOM   2513  O4    U    79      61.530 123.676  54.428  1.00  0.00           O  
ATOM   2514  N3    U    79      63.201 124.285  55.759  1.00  0.00           N  
ATOM   2515  H3    U    79      63.751 124.375  54.916  1.00  0.00           H  
ATOM   2516  C2    U    79      63.783 124.461  57.068  1.00  0.00           C  
ATOM   2517  O2    U    79      64.926 124.883  57.041  1.00  0.00           O  
ATOM   2518  C3'   U    79      62.215 126.779  60.172  1.00  0.00           C  
ATOM   2519  H3'   U    79      61.248 126.528  59.737  1.00  0.00           H  
ATOM   2520  C2'   U    79      63.419 126.347  59.334  1.00  0.00           C  
ATOM   2521  H2'   U    79      63.039 126.630  58.352  1.00  0.00           H  
ATOM   2522  O2'   U    79      64.709 126.854  59.579  1.00  0.00           O  
ATOM   2523 HO2'   U    79      64.788 127.685  59.105  1.00  0.00           H  
ATOM   2524  O3'   U    79      62.109 128.173  60.692  1.00  0.00           O  
ATOM   2525  P     G    80      61.479 129.260  59.745  1.00  0.00           P  
ATOM   2526  OP1   G    80      61.449 130.439  60.628  1.00  0.00           O  
ATOM   2527  OP2   G    80      60.262 128.790  59.021  1.00  0.00           O  
ATOM   2528  O5'   G    80      62.554 129.431  58.665  1.00  0.00           O  
ATOM   2529  C5'   G    80      63.728 130.116  59.020  1.00  0.00           C  
ATOM   2530  H5'   G    80      64.256 129.692  59.874  1.00  0.00           H  
ATOM   2531 H5''   G    80      63.497 131.159  59.237  1.00  0.00           H  
ATOM   2532  C4'   G    80      64.622 130.199  57.769  1.00  0.00           C  
ATOM   2533  H4'   G    80      65.450 130.834  58.083  1.00  0.00           H  
ATOM   2534  O4'   G    80      65.023 128.926  57.278  1.00  0.00           O  
ATOM   2535  C1'   G    80      65.030 129.036  55.823  1.00  0.00           C  
ATOM   2536  H1'   G    80      65.979 128.723  55.387  1.00  0.00           H  
ATOM   2537  N9    G    80      63.953 128.244  55.152  1.00  0.00           N  
ATOM   2538  C8    G    80      62.736 127.937  55.649  1.00  0.00           C  
ATOM   2539  H8    G    80      62.392 128.191  56.641  1.00  0.00           H  
ATOM   2540  N7    G    80      61.911 127.503  54.717  1.00  0.00           N  
ATOM   2541  C5    G    80      62.726 127.450  53.575  1.00  0.00           C  
ATOM   2542  C6    G    80      62.451 126.944  52.246  1.00  0.00           C  
ATOM   2543  O6    G    80      61.454 126.464  51.736  1.00  0.00           O  
ATOM   2544  N1    G    80      63.487 127.010  51.375  1.00  0.00           N  
ATOM   2545  H1    G    80      63.329 126.742  50.414  1.00  0.00           H  
ATOM   2546  C2    G    80      64.647 127.616  51.736  1.00  0.00           C  
ATOM   2547  N2    G    80      65.614 127.548  50.884  1.00  0.00           N  
ATOM   2548  H21   G    80      65.422 126.919  50.118  1.00  0.00           H  
ATOM   2549  H22   G    80      66.557 127.901  50.964  1.00  0.00           H  
ATOM   2550  N3    G    80      64.964 128.097  52.928  1.00  0.00           N  
ATOM   2551  C4    G    80      63.935 127.925  53.835  1.00  0.00           C  
ATOM   2552  C3'   G    80      63.900 130.917  56.624  1.00  0.00           C  
ATOM   2553  H3'   G    80      62.933 130.460  56.415  1.00  0.00           H  
ATOM   2554  C2'   G    80      64.794 130.522  55.468  1.00  0.00           C  
ATOM   2555  H2'   G    80      64.159 130.595  54.585  1.00  0.00           H  
ATOM   2556  O2'   G    80      66.069 131.221  55.303  1.00  0.00           O  
ATOM   2557 HO2'   G    80      66.201 131.815  56.045  1.00  0.00           H  
ATOM   2558  O3'   G    80      63.770 132.256  56.849  1.00  0.00           O  
ATOM   2559  P     U    81      62.730 133.090  55.998  1.00  0.00           P  
ATOM   2560  OP1   U    81      62.805 134.435  56.595  1.00  0.00           O  
ATOM   2561  OP2   U    81      61.403 132.356  56.013  1.00  0.00           O  
ATOM   2562  O5'   U    81      63.147 133.085  54.509  1.00  0.00           O  
ATOM   2563  C5'   U    81      64.305 133.679  54.167  1.00  0.00           C  
ATOM   2564  H5'   U    81      65.105 133.318  54.813  1.00  0.00           H  
ATOM   2565 H5''   U    81      64.192 134.762  54.216  1.00  0.00           H  
ATOM   2566  C4'   U    81      64.597 133.272  52.753  1.00  0.00           C  
ATOM   2567  H4'   U    81      65.488 133.778  52.385  1.00  0.00           H  
ATOM   2568  O4'   U    81      64.744 131.870  52.557  1.00  0.00           O  
ATOM   2569  C1'   U    81      64.138 131.450  51.324  1.00  0.00           C  
ATOM   2570  H1'   U    81      64.793 130.747  50.809  1.00  0.00           H  
ATOM   2571  N1    U    81      62.840 130.819  51.418  1.00  0.00           N  
ATOM   2572  C6    U    81      62.088 130.831  52.519  1.00  0.00           C  
ATOM   2573  H6    U    81      62.448 131.306  53.419  1.00  0.00           H  
ATOM   2574  C5    U    81      60.831 130.263  52.499  1.00  0.00           C  
ATOM   2575  H5    U    81      60.224 130.237  53.391  1.00  0.00           H  
ATOM   2576  C4    U    81      60.268 129.652  51.244  1.00  0.00           C  
ATOM   2577  O4    U    81      59.190 129.152  51.084  1.00  0.00           O  
ATOM   2578  N3    U    81      61.222 129.500  50.326  1.00  0.00           N  
ATOM   2579  H3    U    81      60.950 129.069  49.454  1.00  0.00           H  
ATOM   2580  C2    U    81      62.442 130.079  50.269  1.00  0.00           C  
ATOM   2581  O2    U    81      62.992 130.152  49.192  1.00  0.00           O  
ATOM   2582  C3'   U    81      63.537 133.740  51.713  1.00  0.00           C  
ATOM   2583  H3'   U    81      62.553 133.464  52.091  1.00  0.00           H  
ATOM   2584  C2'   U    81      64.007 132.780  50.548  1.00  0.00           C  
ATOM   2585  H2'   U    81      63.149 132.711  49.879  1.00  0.00           H  
ATOM   2586  O2'   U    81      65.211 133.132  49.969  1.00  0.00           O  
ATOM   2587 HO2'   U    81      65.436 132.601  49.202  1.00  0.00           H  
ATOM   2588  O3'   U    81      63.719 135.144  51.412  1.00  0.00           O  
ATOM   2589  P     A    82      62.569 135.919  50.785  1.00  0.00           P  
ATOM   2590  OP1   A    82      62.901 137.356  50.725  1.00  0.00           O  
ATOM   2591  OP2   A    82      61.240 135.581  51.445  1.00  0.00           O  
ATOM   2592  O5'   A    82      62.464 135.331  49.292  1.00  0.00           O  
ATOM   2593  C5'   A    82      63.513 135.677  48.335  1.00  0.00           C  
ATOM   2594  H5'   A    82      64.467 135.413  48.791  1.00  0.00           H  
ATOM   2595 H5''   A    82      63.545 136.736  48.081  1.00  0.00           H  
ATOM   2596  C4'   A    82      63.223 134.844  47.063  1.00  0.00           C  
ATOM   2597  H4'   A    82      64.009 135.105  46.354  1.00  0.00           H  
ATOM   2598  O4'   A    82      63.214 133.378  47.157  1.00  0.00           O  
ATOM   2599  C1'   A    82      62.317 132.865  46.206  1.00  0.00           C  
ATOM   2600  H1'   A    82      62.812 132.096  45.613  1.00  0.00           H  
ATOM   2601  N9    A    82      61.082 132.253  46.845  1.00  0.00           N  
ATOM   2602  C8    A    82      60.543 132.703  48.039  1.00  0.00           C  
ATOM   2603  H8    A    82      60.912 133.588  48.536  1.00  0.00           H  
ATOM   2604  N7    A    82      59.483 132.019  48.396  1.00  0.00           N  
ATOM   2605  C5    A    82      59.341 131.081  47.320  1.00  0.00           C  
ATOM   2606  C6    A    82      58.445 129.962  47.013  1.00  0.00           C  
ATOM   2607  N6    A    82      57.377 129.625  47.701  1.00  0.00           N  
ATOM   2608  H61   A    82      57.111 130.199  48.488  1.00  0.00           H  
ATOM   2609  H62   A    82      56.878 128.772  47.489  1.00  0.00           H  
ATOM   2610  N1    A    82      58.593 129.374  45.825  1.00  0.00           N  
ATOM   2611  C2    A    82      59.624 129.625  45.070  1.00  0.00           C  
ATOM   2612  H2    A    82      59.676 129.056  44.153  1.00  0.00           H  
ATOM   2613  N3    A    82      60.513 130.570  45.156  1.00  0.00           N  
ATOM   2614  C4    A    82      60.268 131.279  46.336  1.00  0.00           C  
ATOM   2615  C3'   A    82      61.897 135.178  46.388  1.00  0.00           C  
ATOM   2616  H3'   A    82      61.042 134.985  47.037  1.00  0.00           H  
ATOM   2617  C2'   A    82      61.823 134.098  45.349  1.00  0.00           C  
ATOM   2618  H2'   A    82      60.771 133.876  45.165  1.00  0.00           H  
ATOM   2619  O2'   A    82      62.619 134.272  44.240  1.00  0.00           O  
ATOM   2620 HO2'   A    82      62.267 133.635  43.613  1.00  0.00           H  
ATOM   2621  O3'   A    82      61.888 136.520  45.924  1.00  0.00           O  
ATOM   2622  P     A    83      60.511 137.172  45.485  1.00  0.00           P  
ATOM   2623  OP1   A    83      60.752 138.508  44.936  1.00  0.00           O  
ATOM   2624  OP2   A    83      59.618 137.049  46.646  1.00  0.00           O  
ATOM   2625  O5'   A    83      59.888 136.336  44.356  1.00  0.00           O  
ATOM   2626  C5'   A    83      60.430 136.389  42.999  1.00  0.00           C  
ATOM   2627  H5'   A    83      61.506 136.410  43.168  1.00  0.00           H  
ATOM   2628 H5''   A    83      60.081 137.341  42.599  1.00  0.00           H  
ATOM   2629  C4'   A    83      59.835 135.290  42.082  1.00  0.00           C  
ATOM   2630  H4'   A    83      60.553 135.332  41.263  1.00  0.00           H  
ATOM   2631  O4'   A    83      59.981 133.951  42.681  1.00  0.00           O  
ATOM   2632  C1'   A    83      58.835 133.238  42.175  1.00  0.00           C  
ATOM   2633  H1'   A    83      59.049 132.307  41.649  1.00  0.00           H  
ATOM   2634  N9    A    83      58.030 132.761  43.341  1.00  0.00           N  
ATOM   2635  C8    A    83      58.000 133.257  44.620  1.00  0.00           C  
ATOM   2636  H8    A    83      58.548 134.121  44.966  1.00  0.00           H  
ATOM   2637  N7    A    83      57.129 132.621  45.349  1.00  0.00           N  
ATOM   2638  C5    A    83      56.577 131.623  44.546  1.00  0.00           C  
ATOM   2639  C6    A    83      55.601 130.618  44.671  1.00  0.00           C  
ATOM   2640  N6    A    83      54.871 130.374  45.789  1.00  0.00           N  
ATOM   2641  H61   A    83      54.468 129.448  45.801  1.00  0.00           H  
ATOM   2642  H62   A    83      55.103 130.894  46.623  1.00  0.00           H  
ATOM   2643  N1    A    83      55.362 129.752  43.640  1.00  0.00           N  
ATOM   2644  C2    A    83      56.114 129.960  42.516  1.00  0.00           C  
ATOM   2645  H2    A    83      55.942 129.325  41.660  1.00  0.00           H  
ATOM   2646  N3    A    83      57.001 130.950  42.291  1.00  0.00           N  
ATOM   2647  C4    A    83      57.120 131.769  43.281  1.00  0.00           C  
ATOM   2648  C3'   A    83      58.324 135.455  41.631  1.00  0.00           C  
ATOM   2649  H3'   A    83      57.704 135.687  42.497  1.00  0.00           H  
ATOM   2650  C2'   A    83      58.032 134.034  41.197  1.00  0.00           C  
ATOM   2651  H2'   A    83      56.966 133.827  41.289  1.00  0.00           H  
ATOM   2652  O2'   A    83      58.627 133.698  39.945  1.00  0.00           O  
ATOM   2653 HO2'   A    83      58.205 132.886  39.656  1.00  0.00           H  
ATOM   2654  O3'   A    83      57.992 136.361  40.564  1.00  0.00           O  
ATOM   2655  P     G    84      56.558 136.926  40.413  1.00  0.00           P  
ATOM   2656  OP1   G    84      56.599 137.859  39.274  1.00  0.00           O  
ATOM   2657  OP2   G    84      56.091 137.391  41.735  1.00  0.00           O  
ATOM   2658  O5'   G    84      55.767 135.684  39.998  1.00  0.00           O  
ATOM   2659  C5'   G    84      56.059 135.084  38.723  1.00  0.00           C  
ATOM   2660  H5'   G    84      57.102 134.774  38.660  1.00  0.00           H  
ATOM   2661 H5''   G    84      55.711 135.825  38.003  1.00  0.00           H  
ATOM   2662  C4'   G    84      55.132 133.854  38.524  1.00  0.00           C  
ATOM   2663  H4'   G    84      55.322 133.473  37.520  1.00  0.00           H  
ATOM   2664  O4'   G    84      55.502 132.805  39.488  1.00  0.00           O  
ATOM   2665  C1'   G    84      54.282 132.047  39.688  1.00  0.00           C  
ATOM   2666  H1'   G    84      54.509 130.988  39.565  1.00  0.00           H  
ATOM   2667  N9    G    84      53.780 132.322  41.075  1.00  0.00           N  
ATOM   2668  C8    G    84      54.046 133.418  41.824  1.00  0.00           C  
ATOM   2669  H8    G    84      54.542 134.338  41.555  1.00  0.00           H  
ATOM   2670  N7    G    84      53.622 133.393  43.088  1.00  0.00           N  
ATOM   2671  C5    G    84      52.911 132.223  43.086  1.00  0.00           C  
ATOM   2672  C6    G    84      52.191 131.590  44.175  1.00  0.00           C  
ATOM   2673  O6    G    84      52.055 131.938  45.330  1.00  0.00           O  
ATOM   2674  N1    G    84      51.527 130.479  43.800  1.00  0.00           N  
ATOM   2675  H1    G    84      51.002 129.986  44.508  1.00  0.00           H  
ATOM   2676  C2    G    84      51.702 129.843  42.658  1.00  0.00           C  
ATOM   2677  N2    G    84      51.220 128.646  42.661  1.00  0.00           N  
ATOM   2678  H21   G    84      51.089 128.328  41.711  1.00  0.00           H  
ATOM   2679  H22   G    84      50.801 128.210  43.469  1.00  0.00           H  
ATOM   2680  N3    G    84      52.386 130.368  41.637  1.00  0.00           N  
ATOM   2681  C4    G    84      52.981 131.598  41.905  1.00  0.00           C  
ATOM   2682  C3'   G    84      53.646 134.015  38.581  1.00  0.00           C  
ATOM   2683  H3'   G    84      53.429 134.560  39.500  1.00  0.00           H  
ATOM   2684  C2'   G    84      53.269 132.569  38.664  1.00  0.00           C  
ATOM   2685  H2'   G    84      52.252 132.414  39.024  1.00  0.00           H  
ATOM   2686  O2'   G    84      53.488 131.710  37.478  1.00  0.00           O  
ATOM   2687 HO2'   G    84      54.366 131.366  37.296  1.00  0.00           H  
ATOM   2688  O3'   G    84      52.997 134.585  37.483  1.00  0.00           O  
ATOM   2689  P     U    85      51.815 135.603  37.813  1.00  0.00           P  
ATOM   2690  OP1   U    85      51.318 136.083  36.517  1.00  0.00           O  
ATOM   2691  OP2   U    85      52.275 136.590  38.787  1.00  0.00           O  
ATOM   2692  O5'   U    85      50.726 134.744  38.439  1.00  0.00           O  
ATOM   2693  C5'   U    85      50.132 133.698  37.728  1.00  0.00           C  
ATOM   2694  H5'   U    85      50.914 133.034  37.360  1.00  0.00           H  
ATOM   2695 H5''   U    85      49.547 134.083  36.893  1.00  0.00           H  
ATOM   2696  C4'   U    85      49.263 132.848  38.633  1.00  0.00           C  
ATOM   2697  H4'   U    85      48.903 131.917  38.195  1.00  0.00           H  
ATOM   2698  O4'   U    85      49.949 132.424  39.767  1.00  0.00           O  
ATOM   2699  C1'   U    85      49.052 132.374  40.864  1.00  0.00           C  
ATOM   2700  H1'   U    85      48.966 131.339  41.194  1.00  0.00           H  
ATOM   2701  N1    U    85      49.443 133.246  42.020  1.00  0.00           N  
ATOM   2702  C6    U    85      50.359 134.307  41.854  1.00  0.00           C  
ATOM   2703  H6    U    85      50.717 134.492  40.853  1.00  0.00           H  
ATOM   2704  C5    U    85      50.686 135.107  42.891  1.00  0.00           C  
ATOM   2705  H5    U    85      51.351 135.951  42.785  1.00  0.00           H  
ATOM   2706  C4    U    85      50.215 134.836  44.204  1.00  0.00           C  
ATOM   2707  O4    U    85      50.495 135.460  45.269  1.00  0.00           O  
ATOM   2708  N3    U    85      49.427 133.734  44.342  1.00  0.00           N  
ATOM   2709  H3    U    85      49.000 133.575  45.243  1.00  0.00           H  
ATOM   2710  C2    U    85      49.005 132.937  43.313  1.00  0.00           C  
ATOM   2711  O2    U    85      48.381 131.876  43.399  1.00  0.00           O  
ATOM   2712  C3'   U    85      48.047 133.672  39.172  1.00  0.00           C  
ATOM   2713  H3'   U    85      48.455 134.621  39.520  1.00  0.00           H  
ATOM   2714  C2'   U    85      47.638 132.790  40.352  1.00  0.00           C  
ATOM   2715  H2'   U    85      47.202 133.335  41.189  1.00  0.00           H  
ATOM   2716  O2'   U    85      46.813 131.736  39.998  1.00  0.00           O  
ATOM   2717 HO2'   U    85      45.985 132.135  39.719  1.00  0.00           H  
ATOM   2718  O3'   U    85      46.964 133.848  38.249  1.00  0.00           O  
ATOM   2719  P     G    86      45.752 134.874  38.526  1.00  0.00           P  
ATOM   2720  OP1   G    86      46.079 136.209  38.057  1.00  0.00           O  
ATOM   2721  OP2   G    86      45.201 134.782  39.927  1.00  0.00           O  
ATOM   2722  O5'   G    86      44.560 134.393  37.570  1.00  0.00           O  
ATOM   2723  C5'   G    86      44.800 134.208  36.185  1.00  0.00           C  
ATOM   2724  H5'   G    86      45.428 133.340  35.984  1.00  0.00           H  
ATOM   2725 H5''   G    86      45.252 135.015  35.608  1.00  0.00           H  
ATOM   2726  C4'   G    86      43.424 134.131  35.588  1.00  0.00           C  
ATOM   2727  H4'   G    86      43.579 134.049  34.513  1.00  0.00           H  
ATOM   2728  O4'   G    86      42.727 132.908  35.919  1.00  0.00           O  
ATOM   2729  C1'   G    86      41.301 133.085  35.856  1.00  0.00           C  
ATOM   2730  H1'   G    86      40.856 132.313  35.229  1.00  0.00           H  
ATOM   2731  N9    G    86      40.887 132.919  37.318  1.00  0.00           N  
ATOM   2732  C8    G    86      41.033 133.777  38.383  1.00  0.00           C  
ATOM   2733  H8    G    86      41.683 134.635  38.304  1.00  0.00           H  
ATOM   2734  N7    G    86      40.185 133.472  39.344  1.00  0.00           N  
ATOM   2735  C5    G    86      39.671 132.240  39.039  1.00  0.00           C  
ATOM   2736  C6    G    86      38.637 131.394  39.720  1.00  0.00           C  
ATOM   2737  O6    G    86      38.050 131.607  40.787  1.00  0.00           O  
ATOM   2738  N1    G    86      38.154 130.398  38.937  1.00  0.00           N  
ATOM   2739  H1    G    86      37.302 129.934  39.217  1.00  0.00           H  
ATOM   2740  C2    G    86      38.700 130.183  37.713  1.00  0.00           C  
ATOM   2741  N2    G    86      37.901 129.464  36.950  1.00  0.00           N  
ATOM   2742  H21   G    86      38.154 129.461  35.972  1.00  0.00           H  
ATOM   2743  H22   G    86      36.960 129.251  37.248  1.00  0.00           H  
ATOM   2744  N3    G    86      39.545 130.895  36.975  1.00  0.00           N  
ATOM   2745  C4    G    86      40.045 131.919  37.754  1.00  0.00           C  
ATOM   2746  C3'   G    86      42.394 135.287  35.621  1.00  0.00           C  
ATOM   2747  H3'   G    86      42.446 135.841  36.558  1.00  0.00           H  
ATOM   2748  C2'   G    86      41.111 134.502  35.327  1.00  0.00           C  
ATOM   2749  H2'   G    86      40.211 134.949  35.750  1.00  0.00           H  
ATOM   2750  O2'   G    86      40.872 134.256  33.942  1.00  0.00           O  
ATOM   2751 HO2'   G    86      40.141 134.805  33.652  1.00  0.00           H  
ATOM   2752  O3'   G    86      42.592 136.318  34.720  1.00  0.00           O  
ATOM   2753  P     C    87      41.756 137.724  34.944  1.00  0.00           P  
ATOM   2754  OP1   C    87      42.523 138.881  34.403  1.00  0.00           O  
ATOM   2755  OP2   C    87      41.357 137.856  36.341  1.00  0.00           O  
ATOM   2756  O5'   C    87      40.435 137.552  34.224  1.00  0.00           O  
ATOM   2757  C5'   C    87      40.330 137.525  32.799  1.00  0.00           C  
ATOM   2758  H5'   C    87      40.723 136.637  32.303  1.00  0.00           H  
ATOM   2759 H5''   C    87      40.745 138.496  32.528  1.00  0.00           H  
ATOM   2760  C4'   C    87      38.861 137.554  32.415  1.00  0.00           C  
ATOM   2761  H4'   C    87      38.905 137.644  31.330  1.00  0.00           H  
ATOM   2762  O4'   C    87      38.225 136.309  32.728  1.00  0.00           O  
ATOM   2763  C1'   C    87      36.848 136.534  32.997  1.00  0.00           C  
ATOM   2764  H1'   C    87      36.325 136.043  32.176  1.00  0.00           H  
ATOM   2765  N1    C    87      36.515 135.822  34.276  1.00  0.00           N  
ATOM   2766  C6    C    87      37.470 135.694  35.253  1.00  0.00           C  
ATOM   2767  H6    C    87      38.364 136.297  35.189  1.00  0.00           H  
ATOM   2768  C5    C    87      37.223 135.057  36.459  1.00  0.00           C  
ATOM   2769  H5    C    87      38.004 135.070  37.205  1.00  0.00           H  
ATOM   2770  C4    C    87      35.960 134.440  36.571  1.00  0.00           C  
ATOM   2771  N4    C    87      35.451 133.955  37.609  1.00  0.00           N  
ATOM   2772  H41   C    87      34.496 133.627  37.604  1.00  0.00           H  
ATOM   2773  H42   C    87      36.040 133.903  38.428  1.00  0.00           H  
ATOM   2774  N3    C    87      35.047 134.578  35.643  1.00  0.00           N  
ATOM   2775  C2    C    87      35.309 135.182  34.434  1.00  0.00           C  
ATOM   2776  O2    C    87      34.459 135.006  33.559  1.00  0.00           O  
ATOM   2777  C3'   C    87      38.001 138.540  33.112  1.00  0.00           C  
ATOM   2778  H3'   C    87      38.225 138.590  34.177  1.00  0.00           H  
ATOM   2779  C2'   C    87      36.570 138.018  32.933  1.00  0.00           C  
ATOM   2780  H2'   C    87      35.847 138.328  33.688  1.00  0.00           H  
ATOM   2781  O2'   C    87      36.054 138.323  31.686  1.00  0.00           O  
ATOM   2782 HO2'   C    87      36.539 139.093  31.380  1.00  0.00           H  
ATOM   2783  O3'   C    87      37.931 139.778  32.464  1.00  0.00           O  
ATOM   2784  P     A    88      38.809 141.021  32.778  1.00  0.00           P  
ATOM   2785  OP1   A    88      39.684 141.329  31.596  1.00  0.00           O  
ATOM   2786  OP2   A    88      39.438 140.898  34.101  1.00  0.00           O  
ATOM   2787  O5'   A    88      37.740 142.181  32.931  1.00  0.00           O  
ATOM   2788  C5'   A    88      38.253 143.507  32.762  1.00  0.00           C  
ATOM   2789  H5'   A    88      38.520 143.643  31.714  1.00  0.00           H  
ATOM   2790 H5''   A    88      39.163 143.698  33.330  1.00  0.00           H  
ATOM   2791  C4'   A    88      37.257 144.563  33.152  1.00  0.00           C  
ATOM   2792  H4'   A    88      37.657 145.572  33.054  1.00  0.00           H  
ATOM   2793  O4'   A    88      36.039 144.533  32.456  1.00  0.00           O  
ATOM   2794  C1'   A    88      34.865 144.481  33.258  1.00  0.00           C  
ATOM   2795  H1'   A    88      34.133 145.254  33.026  1.00  0.00           H  
ATOM   2796  N9    A    88      34.207 143.163  33.297  1.00  0.00           N  
ATOM   2797  C8    A    88      34.469 142.054  32.476  1.00  0.00           C  
ATOM   2798  H8    A    88      35.194 142.010  31.677  1.00  0.00           H  
ATOM   2799  N7    A    88      33.828 140.976  32.827  1.00  0.00           N  
ATOM   2800  C5    A    88      32.911 141.479  33.803  1.00  0.00           C  
ATOM   2801  C6    A    88      31.902 140.903  34.630  1.00  0.00           C  
ATOM   2802  N6    A    88      31.480 139.641  34.486  1.00  0.00           N  
ATOM   2803  H61   A    88      32.021 139.079  33.845  1.00  0.00           H  
ATOM   2804  H62   A    88      30.735 139.291  35.072  1.00  0.00           H  
ATOM   2805  N1    A    88      31.233 141.675  35.450  1.00  0.00           N  
ATOM   2806  C2    A    88      31.583 142.906  35.652  1.00  0.00           C  
ATOM   2807  H2    A    88      31.006 143.470  36.370  1.00  0.00           H  
ATOM   2808  N3    A    88      32.608 143.537  35.114  1.00  0.00           N  
ATOM   2809  C4    A    88      33.195 142.797  34.138  1.00  0.00           C  
ATOM   2810  C3'   A    88      36.798 144.333  34.657  1.00  0.00           C  
ATOM   2811  H3'   A    88      36.936 143.272  34.868  1.00  0.00           H  
ATOM   2812  C2'   A    88      35.353 144.835  34.692  1.00  0.00           C  
ATOM   2813  H2'   A    88      34.786 144.280  35.440  1.00  0.00           H  
ATOM   2814  O2'   A    88      35.335 146.180  34.861  1.00  0.00           O  
ATOM   2815 HO2'   A    88      35.956 146.296  35.583  1.00  0.00           H  
ATOM   2816  O3'   A    88      37.543 145.199  35.525  1.00  0.00           O  
ATOM   2817  P     G    89      38.291 144.526  36.676  1.00  0.00           P  
ATOM   2818  OP1   G    89      39.251 145.485  37.261  1.00  0.00           O  
ATOM   2819  OP2   G    89      38.803 143.196  36.269  1.00  0.00           O  
ATOM   2820  O5'   G    89      37.150 144.139  37.699  1.00  0.00           O  
ATOM   2821  C5'   G    89      36.647 145.076  38.470  1.00  0.00           C  
ATOM   2822  H5'   G    89      36.401 146.019  37.982  1.00  0.00           H  
ATOM   2823 H5''   G    89      37.347 145.444  39.220  1.00  0.00           H  
ATOM   2824  C4'   G    89      35.379 144.625  39.186  1.00  0.00           C  
ATOM   2825  H4'   G    89      34.990 145.456  39.775  1.00  0.00           H  
ATOM   2826  O4'   G    89      34.406 144.196  38.269  1.00  0.00           O  
ATOM   2827  C1'   G    89      33.420 143.407  38.949  1.00  0.00           C  
ATOM   2828  H1'   G    89      32.442 143.887  38.921  1.00  0.00           H  
ATOM   2829  N9    G    89      33.332 142.051  38.313  1.00  0.00           N  
ATOM   2830  C8    G    89      34.151 141.520  37.249  1.00  0.00           C  
ATOM   2831  H8    G    89      35.093 141.974  36.981  1.00  0.00           H  
ATOM   2832  N7    G    89      33.872 140.288  36.888  1.00  0.00           N  
ATOM   2833  C5    G    89      32.671 140.023  37.662  1.00  0.00           C  
ATOM   2834  C6    G    89      31.786 138.938  37.651  1.00  0.00           C  
ATOM   2835  O6    G    89      31.802 137.912  36.972  1.00  0.00           O  
ATOM   2836  N1    G    89      30.777 139.040  38.537  1.00  0.00           N  
ATOM   2837  H1    G    89      30.286 138.208  38.830  1.00  0.00           H  
ATOM   2838  C2    G    89      30.546 140.166  39.297  1.00  0.00           C  
ATOM   2839  N2    G    89      29.602 140.044  40.185  1.00  0.00           N  
ATOM   2840  H21   G    89      29.138 139.151  40.263  1.00  0.00           H  
ATOM   2841  H22   G    89      29.150 140.861  40.572  1.00  0.00           H  
ATOM   2842  N3    G    89      31.220 141.312  39.199  1.00  0.00           N  
ATOM   2843  C4    G    89      32.303 141.151  38.427  1.00  0.00           C  
ATOM   2844  C3'   G    89      35.469 143.499  40.255  1.00  0.00           C  
ATOM   2845  H3'   G    89      35.926 142.556  39.956  1.00  0.00           H  
ATOM   2846  C2'   G    89      33.952 143.314  40.370  1.00  0.00           C  
ATOM   2847  H2'   G    89      33.791 142.323  40.793  1.00  0.00           H  
ATOM   2848  O2'   G    89      33.391 144.201  41.184  1.00  0.00           O  
ATOM   2849 HO2'   G    89      32.472 143.924  41.186  1.00  0.00           H  
ATOM   2850  O3'   G    89      36.054 143.835  41.463  1.00  0.00           O  
ATOM   2851  P     C    90      36.547 142.749  42.423  1.00  0.00           P  
ATOM   2852  OP1   C    90      37.000 143.423  43.665  1.00  0.00           O  
ATOM   2853  OP2   C    90      37.523 141.933  41.664  1.00  0.00           O  
ATOM   2854  O5'   C    90      35.447 141.671  42.766  1.00  0.00           O  
ATOM   2855  C5'   C    90      34.378 142.113  43.675  1.00  0.00           C  
ATOM   2856  H5'   C    90      33.867 143.007  43.317  1.00  0.00           H  
ATOM   2857 H5''   C    90      34.831 142.209  44.662  1.00  0.00           H  
ATOM   2858  C4'   C    90      33.277 141.112  43.754  1.00  0.00           C  
ATOM   2859  H4'   C    90      32.435 141.482  44.338  1.00  0.00           H  
ATOM   2860  O4'   C    90      32.582 140.654  42.589  1.00  0.00           O  
ATOM   2861  C1'   C    90      31.962 139.358  42.738  1.00  0.00           C  
ATOM   2862  H1'   C    90      30.897 139.550  42.874  1.00  0.00           H  
ATOM   2863  N1    C    90      32.251 138.528  41.567  1.00  0.00           N  
ATOM   2864  C6    C    90      33.440 138.514  40.853  1.00  0.00           C  
ATOM   2865  H6    C    90      34.184 139.244  41.133  1.00  0.00           H  
ATOM   2866  C5    C    90      33.726 137.641  39.918  1.00  0.00           C  
ATOM   2867  H5    C    90      34.639 137.673  39.341  1.00  0.00           H  
ATOM   2868  C4    C    90      32.765 136.544  39.726  1.00  0.00           C  
ATOM   2869  N4    C    90      32.892 135.647  38.852  1.00  0.00           N  
ATOM   2870  H41   C    90      32.246 134.871  38.876  1.00  0.00           H  
ATOM   2871  H42   C    90      33.682 135.674  38.223  1.00  0.00           H  
ATOM   2872  N3    C    90      31.609 136.604  40.422  1.00  0.00           N  
ATOM   2873  C2    C    90      31.334 137.557  41.304  1.00  0.00           C  
ATOM   2874  O2    C    90      30.286 137.445  41.968  1.00  0.00           O  
ATOM   2875  C3'   C    90      33.743 139.740  44.351  1.00  0.00           C  
ATOM   2876  H3'   C    90      34.613 139.378  43.802  1.00  0.00           H  
ATOM   2877  C2'   C    90      32.509 138.786  44.030  1.00  0.00           C  
ATOM   2878  H2'   C    90      32.957 137.809  43.851  1.00  0.00           H  
ATOM   2879  O2'   C    90      31.408 138.827  44.984  1.00  0.00           O  
ATOM   2880 HO2'   C    90      31.415 137.917  45.291  1.00  0.00           H  
ATOM   2881  O3'   C    90      34.055 139.820  45.748  1.00  0.00           O  
ATOM   2882  P     C    91      35.089 138.843  46.443  1.00  0.00           P  
ATOM   2883  OP1   C    91      35.326 139.216  47.832  1.00  0.00           O  
ATOM   2884  OP2   C    91      36.271 138.747  45.550  1.00  0.00           O  
ATOM   2885  O5'   C    91      34.313 137.457  46.420  1.00  0.00           O  
ATOM   2886  C5'   C    91      33.176 137.278  47.332  1.00  0.00           C  
ATOM   2887  H5'   C    91      32.298 137.904  47.175  1.00  0.00           H  
ATOM   2888 H5''   C    91      33.512 137.188  48.365  1.00  0.00           H  
ATOM   2889  C4'   C    91      32.520 135.919  46.869  1.00  0.00           C  
ATOM   2890  H4'   C    91      31.610 135.949  47.468  1.00  0.00           H  
ATOM   2891  O4'   C    91      32.058 135.998  45.588  1.00  0.00           O  
ATOM   2892  C1'   C    91      31.787 134.622  45.229  1.00  0.00           C  
ATOM   2893  H1'   C    91      30.724 134.389  45.160  1.00  0.00           H  
ATOM   2894  N1    C    91      32.361 134.241  43.907  1.00  0.00           N  
ATOM   2895  C6    C    91      33.369 135.002  43.364  1.00  0.00           C  
ATOM   2896  H6    C    91      33.743 135.839  43.936  1.00  0.00           H  
ATOM   2897  C5    C    91      34.005 134.476  42.239  1.00  0.00           C  
ATOM   2898  H5    C    91      34.964 134.862  41.926  1.00  0.00           H  
ATOM   2899  C4    C    91      33.453 133.363  41.613  1.00  0.00           C  
ATOM   2900  N4    C    91      34.006 132.844  40.569  1.00  0.00           N  
ATOM   2901  H41   C    91      34.850 133.227  40.169  1.00  0.00           H  
ATOM   2902  H42   C    91      33.549 132.101  40.059  1.00  0.00           H  
ATOM   2903  N3    C    91      32.387 132.735  42.012  1.00  0.00           N  
ATOM   2904  C2    C    91      31.824 133.095  43.185  1.00  0.00           C  
ATOM   2905  O2    C    91      31.011 132.258  43.615  1.00  0.00           O  
ATOM   2906  C3'   C    91      33.315 134.597  47.107  1.00  0.00           C  
ATOM   2907  H3'   C    91      34.213 134.732  46.505  1.00  0.00           H  
ATOM   2908  C2'   C    91      32.343 133.703  46.339  1.00  0.00           C  
ATOM   2909  H2'   C    91      32.925 132.910  45.870  1.00  0.00           H  
ATOM   2910  O2'   C    91      31.248 133.182  47.074  1.00  0.00           O  
ATOM   2911 HO2'   C    91      30.747 132.878  46.314  1.00  0.00           H  
ATOM   2912  O3'   C    91      33.580 134.136  48.443  1.00  0.00           O  
ATOM   2913  P     C    92      34.674 133.016  48.700  1.00  0.00           P  
ATOM   2914  OP1   C    92      34.775 132.828  50.169  1.00  0.00           O  
ATOM   2915  OP2   C    92      35.856 133.384  47.915  1.00  0.00           O  
ATOM   2916  O5'   C    92      34.185 131.578  48.041  1.00  0.00           O  
ATOM   2917  C5'   C    92      33.049 130.838  48.554  1.00  0.00           C  
ATOM   2918  H5'   C    92      32.261 131.519  48.876  1.00  0.00           H  
ATOM   2919 H5''   C    92      33.318 130.399  49.515  1.00  0.00           H  
ATOM   2920  C4'   C    92      32.540 129.701  47.653  1.00  0.00           C  
ATOM   2921  H4'   C    92      31.619 129.326  48.099  1.00  0.00           H  
ATOM   2922  O4'   C    92      32.291 130.194  46.320  1.00  0.00           O  
ATOM   2923  C1'   C    92      32.375 129.179  45.391  1.00  0.00           C  
ATOM   2924  H1'   C    92      31.428 129.082  44.859  1.00  0.00           H  
ATOM   2925  N1    C    92      33.460 129.302  44.311  1.00  0.00           N  
ATOM   2926  C6    C    92      34.276 130.382  44.375  1.00  0.00           C  
ATOM   2927  H6    C    92      34.172 131.093  45.181  1.00  0.00           H  
ATOM   2928  C5    C    92      35.227 130.548  43.430  1.00  0.00           C  
ATOM   2929  H5    C    92      35.829 131.445  43.407  1.00  0.00           H  
ATOM   2930  C4    C    92      35.104 129.578  42.321  1.00  0.00           C  
ATOM   2931  N4    C    92      35.757 129.896  41.253  1.00  0.00           N  
ATOM   2932  H41   C    92      35.611 129.275  40.470  1.00  0.00           H  
ATOM   2933  H42   C    92      36.365 130.699  41.170  1.00  0.00           H  
ATOM   2934  N3    C    92      34.418 128.462  42.312  1.00  0.00           N  
ATOM   2935  C2    C    92      33.548 128.249  43.332  1.00  0.00           C  
ATOM   2936  O2    C    92      32.862 127.262  43.343  1.00  0.00           O  
ATOM   2937  C3'   C    92      33.342 128.524  47.426  1.00  0.00           C  
ATOM   2938  H3'   C    92      34.382 128.752  47.192  1.00  0.00           H  
ATOM   2939  C2'   C    92      32.666 127.886  46.238  1.00  0.00           C  
ATOM   2940  H2'   C    92      33.450 127.300  45.756  1.00  0.00           H  
ATOM   2941  O2'   C    92      31.439 127.260  46.474  1.00  0.00           O  
ATOM   2942 HO2'   C    92      31.566 126.707  47.248  1.00  0.00           H  
ATOM   2943  O3'   C    92      33.284 127.703  48.601  1.00  0.00           O  
ATOM   2944  P     G    93      34.197 126.505  48.812  1.00  0.00           P  
ATOM   2945  OP1   G    93      33.531 125.551  49.739  1.00  0.00           O  
ATOM   2946  OP2   G    93      35.469 127.050  49.244  1.00  0.00           O  
ATOM   2947  O5'   G    93      34.365 125.842  47.407  1.00  0.00           O  
ATOM   2948  C5'   G    93      33.851 124.519  46.991  1.00  0.00           C  
ATOM   2949  H5'   G    93      32.778 124.563  46.801  1.00  0.00           H  
ATOM   2950 H5''   G    93      33.963 123.721  47.725  1.00  0.00           H  
ATOM   2951  C4'   G    93      34.582 123.993  45.727  1.00  0.00           C  
ATOM   2952  H4'   G    93      34.090 123.045  45.508  1.00  0.00           H  
ATOM   2953  O4'   G    93      34.529 124.987  44.670  1.00  0.00           O  
ATOM   2954  C1'   G    93      35.744 125.005  43.975  1.00  0.00           C  
ATOM   2955  H1'   G    93      35.571 124.879  42.906  1.00  0.00           H  
ATOM   2956  N9    G    93      36.513 126.270  44.207  1.00  0.00           N  
ATOM   2957  C8    G    93      36.606 127.007  45.412  1.00  0.00           C  
ATOM   2958  H8    G    93      36.336 126.671  46.402  1.00  0.00           H  
ATOM   2959  N7    G    93      37.175 128.129  45.251  1.00  0.00           N  
ATOM   2960  C5    G    93      37.588 128.154  43.940  1.00  0.00           C  
ATOM   2961  C6    G    93      38.460 129.059  43.212  1.00  0.00           C  
ATOM   2962  O6    G    93      38.903 130.134  43.588  1.00  0.00           O  
ATOM   2963  N1    G    93      38.825 128.581  41.968  1.00  0.00           N  
ATOM   2964  H1    G    93      39.492 129.162  41.480  1.00  0.00           H  
ATOM   2965  C2    G    93      38.323 127.467  41.438  1.00  0.00           C  
ATOM   2966  N2    G    93      38.686 127.328  40.194  1.00  0.00           N  
ATOM   2967  H21   G    93      38.316 126.546  39.673  1.00  0.00           H  
ATOM   2968  H22   G    93      39.288 128.043  39.813  1.00  0.00           H  
ATOM   2969  N3    G    93      37.468 126.649  41.986  1.00  0.00           N  
ATOM   2970  C4    G    93      37.191 127.028  43.265  1.00  0.00           C  
ATOM   2971  C3'   G    93      36.089 123.634  45.986  1.00  0.00           C  
ATOM   2972  H3'   G    93      36.560 124.315  46.695  1.00  0.00           H  
ATOM   2973  C2'   G    93      36.636 123.864  44.587  1.00  0.00           C  
ATOM   2974  H2'   G    93      37.628 124.264  44.797  1.00  0.00           H  
ATOM   2975  O2'   G    93      36.683 122.806  43.713  1.00  0.00           O  
ATOM   2976 HO2'   G    93      37.207 122.152  44.181  1.00  0.00           H  
ATOM   2977  O3'   G    93      36.118 122.296  46.412  1.00  0.00           O  
ATOM   2978  P     U    94      37.528 121.602  46.753  1.00  0.00           P  
ATOM   2979  OP1   U    94      37.289 120.391  47.565  1.00  0.00           O  
ATOM   2980  OP2   U    94      38.427 122.589  47.363  1.00  0.00           O  
ATOM   2981  O5'   U    94      38.263 121.106  45.398  1.00  0.00           O  
ATOM   2982  C5'   U    94      37.837 119.899  44.774  1.00  0.00           C  
ATOM   2983  H5'   U    94      36.748 119.914  44.790  1.00  0.00           H  
ATOM   2984 H5''   U    94      38.266 119.124  45.410  1.00  0.00           H  
ATOM   2985  C4'   U    94      38.496 119.602  43.405  1.00  0.00           C  
ATOM   2986  H4'   U    94      38.251 118.571  43.149  1.00  0.00           H  
ATOM   2987  O4'   U    94      38.150 120.558  42.420  1.00  0.00           O  
ATOM   2988  C1'   U    94      39.296 120.783  41.565  1.00  0.00           C  
ATOM   2989  H1'   U    94      39.154 120.613  40.498  1.00  0.00           H  
ATOM   2990  N1    U    94      39.757 122.191  41.675  1.00  0.00           N  
ATOM   2991  C6    U    94      39.659 122.950  42.844  1.00  0.00           C  
ATOM   2992  H6    U    94      39.338 122.565  43.800  1.00  0.00           H  
ATOM   2993  C5    U    94      40.108 124.221  42.795  1.00  0.00           C  
ATOM   2994  H5    U    94      39.964 124.874  43.642  1.00  0.00           H  
ATOM   2995  C4    U    94      40.706 124.815  41.576  1.00  0.00           C  
ATOM   2996  O4    U    94      40.951 125.990  41.476  1.00  0.00           O  
ATOM   2997  N3    U    94      40.737 124.043  40.467  1.00  0.00           N  
ATOM   2998  H3    U    94      40.850 124.516  39.582  1.00  0.00           H  
ATOM   2999  C2    U    94      40.376 122.672  40.516  1.00  0.00           C  
ATOM   3000  O2    U    94      40.608 121.999  39.544  1.00  0.00           O  
ATOM   3001  C3'   U    94      40.021 119.558  43.503  1.00  0.00           C  
ATOM   3002  H3'   U    94      40.424 120.388  44.085  1.00  0.00           H  
ATOM   3003  C2'   U    94      40.280 119.687  42.007  1.00  0.00           C  
ATOM   3004  H2'   U    94      41.337 119.902  41.851  1.00  0.00           H  
ATOM   3005  O2'   U    94      40.079 118.465  41.235  1.00  0.00           O  
ATOM   3006 HO2'   U    94      40.478 118.457  40.362  1.00  0.00           H  
ATOM   3007  O3'   U    94      40.570 118.353  44.112  1.00  0.00           O  
ATOM   3008  P     C    95      42.044 118.318  44.656  1.00  0.00           P  
ATOM   3009  OP1   C    95      42.349 117.035  45.288  1.00  0.00           O  
ATOM   3010  OP2   C    95      42.280 119.468  45.596  1.00  0.00           O  
ATOM   3011  O5'   C    95      42.972 118.498  43.379  1.00  0.00           O  
ATOM   3012  C5'   C    95      43.269 117.482  42.448  1.00  0.00           C  
ATOM   3013  H5'   C    95      42.431 116.816  42.240  1.00  0.00           H  
ATOM   3014 H5''   C    95      43.910 116.772  42.969  1.00  0.00           H  
ATOM   3015  C4'   C    95      43.992 118.069  41.213  1.00  0.00           C  
ATOM   3016  H4'   C    95      44.384 117.211  40.667  1.00  0.00           H  
ATOM   3017  O4'   C    95      43.222 118.868  40.355  1.00  0.00           O  
ATOM   3018  C1'   C    95      44.091 119.708  39.584  1.00  0.00           C  
ATOM   3019  H1'   C    95      44.146 119.295  38.577  1.00  0.00           H  
ATOM   3020  N1    C    95      43.767 121.149  39.438  1.00  0.00           N  
ATOM   3021  C6    C    95      43.673 121.882  40.579  1.00  0.00           C  
ATOM   3022  H6    C    95      43.677 121.465  41.575  1.00  0.00           H  
ATOM   3023  C5    C    95      43.594 123.243  40.450  1.00  0.00           C  
ATOM   3024  H5    C    95      43.534 123.807  41.369  1.00  0.00           H  
ATOM   3025  C4    C    95      43.564 123.760  39.172  1.00  0.00           C  
ATOM   3026  N4    C    95      43.310 125.028  39.021  1.00  0.00           N  
ATOM   3027  H41   C    95      43.245 125.628  39.830  1.00  0.00           H  
ATOM   3028  H42   C    95      43.380 125.446  38.104  1.00  0.00           H  
ATOM   3029  N3    C    95      43.659 123.107  38.086  1.00  0.00           N  
ATOM   3030  C2    C    95      43.846 121.750  38.187  1.00  0.00           C  
ATOM   3031  O2    C    95      44.058 121.062  37.136  1.00  0.00           O  
ATOM   3032  C3'   C    95      45.183 118.872  41.557  1.00  0.00           C  
ATOM   3033  H3'   C    95      44.780 119.607  42.254  1.00  0.00           H  
ATOM   3034  C2'   C    95      45.480 119.621  40.213  1.00  0.00           C  
ATOM   3035  H2'   C    95      45.943 120.603  40.310  1.00  0.00           H  
ATOM   3036  O2'   C    95      46.311 118.794  39.420  1.00  0.00           O  
ATOM   3037 HO2'   C    95      47.164 118.692  39.848  1.00  0.00           H  
ATOM   3038  O3'   C    95      46.227 118.033  42.062  1.00  0.00           O  
ATOM   3039  P     U    96      47.415 118.638  42.823  1.00  0.00           P  
ATOM   3040  OP1   U    96      47.778 117.600  43.792  1.00  0.00           O  
ATOM   3041  OP2   U    96      47.043 119.974  43.348  1.00  0.00           O  
ATOM   3042  O5'   U    96      48.526 118.745  41.689  1.00  0.00           O  
ATOM   3043  C5'   U    96      49.289 117.630  41.104  1.00  0.00           C  
ATOM   3044  H5'   U    96      48.522 116.891  40.869  1.00  0.00           H  
ATOM   3045 H5''   U    96      50.012 117.156  41.768  1.00  0.00           H  
ATOM   3046  C4'   U    96      50.003 118.155  39.789  1.00  0.00           C  
ATOM   3047  H4'   U    96      50.387 117.384  39.121  1.00  0.00           H  
ATOM   3048  O4'   U    96      48.960 118.922  39.073  1.00  0.00           O  
ATOM   3049  C1'   U    96      49.546 120.259  38.756  1.00  0.00           C  
ATOM   3050  H1'   U    96      49.481 120.342  37.671  1.00  0.00           H  
ATOM   3051  N1    U    96      48.633 121.203  39.414  1.00  0.00           N  
ATOM   3052  C6    U    96      48.875 121.578  40.678  1.00  0.00           C  
ATOM   3053  H6    U    96      49.538 120.988  41.292  1.00  0.00           H  
ATOM   3054  C5    U    96      48.132 122.530  41.235  1.00  0.00           C  
ATOM   3055  H5    U    96      48.293 122.842  42.257  1.00  0.00           H  
ATOM   3056  C4    U    96      47.146 123.331  40.592  1.00  0.00           C  
ATOM   3057  O4    U    96      46.660 124.369  40.999  1.00  0.00           O  
ATOM   3058  N3    U    96      47.083 123.019  39.235  1.00  0.00           N  
ATOM   3059  H3    U    96      46.780 123.783  38.649  1.00  0.00           H  
ATOM   3060  C2    U    96      47.710 121.939  38.615  1.00  0.00           C  
ATOM   3061  O2    U    96      47.475 121.612  37.511  1.00  0.00           O  
ATOM   3062  C3'   U    96      51.165 119.093  40.189  1.00  0.00           C  
ATOM   3063  H3'   U    96      50.946 119.622  41.117  1.00  0.00           H  
ATOM   3064  C2'   U    96      51.071 120.113  39.043  1.00  0.00           C  
ATOM   3065  H2'   U    96      51.620 121.012  39.324  1.00  0.00           H  
ATOM   3066  O2'   U    96      51.690 119.625  37.896  1.00  0.00           O  
ATOM   3067 HO2'   U    96      52.556 119.302  38.155  1.00  0.00           H  
ATOM   3068  O3'   U    96      52.447 118.511  40.159  1.00  0.00           O  
ATOM   3069  P     U    97      53.320 118.530  41.396  1.00  0.00           P  
ATOM   3070  OP1   U    97      54.533 117.697  41.171  1.00  0.00           O  
ATOM   3071  OP2   U    97      52.406 118.230  42.533  1.00  0.00           O  
ATOM   3072  O5'   U    97      53.695 120.044  41.566  1.00  0.00           O  
ATOM   3073  C5'   U    97      54.517 120.687  40.644  1.00  0.00           C  
ATOM   3074  H5'   U    97      53.964 121.074  39.789  1.00  0.00           H  
ATOM   3075 H5''   U    97      55.325 120.052  40.281  1.00  0.00           H  
ATOM   3076  C4'   U    97      55.119 122.006  41.215  1.00  0.00           C  
ATOM   3077  H4'   U    97      55.810 122.402  40.471  1.00  0.00           H  
ATOM   3078  O4'   U    97      54.139 122.975  41.691  1.00  0.00           O  
ATOM   3079  C1'   U    97      54.932 123.936  42.295  1.00  0.00           C  
ATOM   3080  H1'   U    97      55.490 124.324  41.443  1.00  0.00           H  
ATOM   3081  N1    U    97      54.277 124.953  43.112  1.00  0.00           N  
ATOM   3082  C6    U    97      53.486 124.550  44.170  1.00  0.00           C  
ATOM   3083  H6    U    97      53.347 123.481  44.220  1.00  0.00           H  
ATOM   3084  C5    U    97      52.906 125.467  45.073  1.00  0.00           C  
ATOM   3085  H5    U    97      52.332 125.077  45.900  1.00  0.00           H  
ATOM   3086  C4    U    97      53.033 126.892  44.778  1.00  0.00           C  
ATOM   3087  O4    U    97      52.451 127.785  45.435  1.00  0.00           O  
ATOM   3088  N3    U    97      53.979 127.162  43.841  1.00  0.00           N  
ATOM   3089  H3    U    97      54.479 128.034  43.944  1.00  0.00           H  
ATOM   3090  C2    U    97      54.632 126.257  42.997  1.00  0.00           C  
ATOM   3091  O2    U    97      55.589 126.578  42.344  1.00  0.00           O  
ATOM   3092  C3'   U    97      55.972 121.832  42.477  1.00  0.00           C  
ATOM   3093  H3'   U    97      55.546 121.041  43.094  1.00  0.00           H  
ATOM   3094  C2'   U    97      56.016 123.168  43.086  1.00  0.00           C  
ATOM   3095  H2'   U    97      55.842 122.974  44.144  1.00  0.00           H  
ATOM   3096  O2'   U    97      57.198 123.909  42.970  1.00  0.00           O  
ATOM   3097 HO2'   U    97      57.940 123.300  42.961  1.00  0.00           H  
ATOM   3098  O3'   U    97      57.092 121.298  41.982  1.00  0.00           O  
ATOM   3099  P     A    98      58.233 120.798  42.851  1.00  0.00           P  
ATOM   3100  OP1   A    98      58.809 119.576  42.192  1.00  0.00           O  
ATOM   3101  OP2   A    98      57.769 120.683  44.279  1.00  0.00           O  
ATOM   3102  O5'   A    98      59.288 122.013  42.786  1.00  0.00           O  
ATOM   3103  C5'   A    98      59.737 122.612  41.591  1.00  0.00           C  
ATOM   3104  H5'   A    98      58.947 122.673  40.843  1.00  0.00           H  
ATOM   3105 H5''   A    98      60.370 121.904  41.055  1.00  0.00           H  
ATOM   3106  C4'   A    98      60.593 123.878  41.746  1.00  0.00           C  
ATOM   3107  H4'   A    98      60.775 124.269  40.745  1.00  0.00           H  
ATOM   3108  O4'   A    98      60.001 124.918  42.523  1.00  0.00           O  
ATOM   3109  C1'   A    98      60.910 125.495  43.363  1.00  0.00           C  
ATOM   3110  H1'   A    98      61.105 126.528  43.076  1.00  0.00           H  
ATOM   3111  N9    A    98      60.410 125.318  44.733  1.00  0.00           N  
ATOM   3112  C8    A    98      59.564 124.376  45.192  1.00  0.00           C  
ATOM   3113  H8    A    98      59.205 123.569  44.571  1.00  0.00           H  
ATOM   3114  N7    A    98      59.186 124.577  46.450  1.00  0.00           N  
ATOM   3115  C5    A    98      59.857 125.731  46.844  1.00  0.00           C  
ATOM   3116  C6    A    98      60.034 126.538  47.972  1.00  0.00           C  
ATOM   3117  N6    A    98      59.452 126.355  49.154  1.00  0.00           N  
ATOM   3118  H61   A    98      58.832 125.586  49.369  1.00  0.00           H  
ATOM   3119  H62   A    98      59.804 126.946  49.894  1.00  0.00           H  
ATOM   3120  N1    A    98      60.816 127.600  48.027  1.00  0.00           N  
ATOM   3121  C2    A    98      61.558 127.904  47.015  1.00  0.00           C  
ATOM   3122  H2    A    98      62.250 128.729  47.101  1.00  0.00           H  
ATOM   3123  N3    A    98      61.599 127.242  45.870  1.00  0.00           N  
ATOM   3124  C4    A    98      60.695 126.161  45.815  1.00  0.00           C  
ATOM   3125  C3'   A    98      61.989 123.539  42.381  1.00  0.00           C  
ATOM   3126  H3'   A    98      61.770 122.735  43.083  1.00  0.00           H  
ATOM   3127  C2'   A    98      62.252 124.774  43.259  1.00  0.00           C  
ATOM   3128  H2'   A    98      62.568 124.496  44.265  1.00  0.00           H  
ATOM   3129  O2'   A    98      63.176 125.562  42.535  1.00  0.00           O  
ATOM   3130 HO2'   A    98      63.924 125.009  42.301  1.00  0.00           H  
ATOM   3131  O3'   A    98      62.985 123.205  41.506  1.00  0.00           O  
ATOM   3132  P     C    99      64.063 122.144  41.857  1.00  0.00           P  
ATOM   3133  OP1   C    99      64.826 121.893  40.591  1.00  0.00           O  
ATOM   3134  OP2   C    99      63.322 121.009  42.486  1.00  0.00           O  
ATOM   3135  O5'   C    99      64.995 122.859  42.956  1.00  0.00           O  
ATOM   3136  C5'   C    99      65.947 123.937  42.701  1.00  0.00           C  
ATOM   3137  H5'   C    99      65.567 124.613  41.935  1.00  0.00           H  
ATOM   3138 H5''   C    99      66.774 123.359  42.288  1.00  0.00           H  
ATOM   3139  C4'   C    99      66.275 124.686  44.001  1.00  0.00           C  
ATOM   3140  H4'   C    99      66.957 125.517  43.815  1.00  0.00           H  
ATOM   3141  O4'   C    99      65.084 125.074  44.707  1.00  0.00           O  
ATOM   3142  C1'   C    99      65.462 125.301  46.005  1.00  0.00           C  
ATOM   3143  H1'   C    99      65.621 126.368  46.157  1.00  0.00           H  
ATOM   3144  N1    C    99      64.384 124.826  46.896  1.00  0.00           N  
ATOM   3145  C6    C    99      63.851 123.585  46.813  1.00  0.00           C  
ATOM   3146  H6    C    99      64.109 122.903  46.016  1.00  0.00           H  
ATOM   3147  C5    C    99      62.807 123.194  47.658  1.00  0.00           C  
ATOM   3148  H5    C    99      62.278 122.265  47.509  1.00  0.00           H  
ATOM   3149  C4    C    99      62.460 123.996  48.734  1.00  0.00           C  
ATOM   3150  N4    C    99      61.520 123.752  49.602  1.00  0.00           N  
ATOM   3151  H41   C    99      60.965 122.928  49.422  1.00  0.00           H  
ATOM   3152  H42   C    99      61.365 124.414  50.349  1.00  0.00           H  
ATOM   3153  N3    C    99      63.190 125.105  48.990  1.00  0.00           N  
ATOM   3154  C2    C    99      64.131 125.526  48.108  1.00  0.00           C  
ATOM   3155  O2    C    99      64.745 126.568  48.322  1.00  0.00           O  
ATOM   3156  C3'   C    99      67.049 123.810  45.018  1.00  0.00           C  
ATOM   3157  H3'   C    99      66.540 122.846  45.011  1.00  0.00           H  
ATOM   3158  C2'   C    99      66.684 124.458  46.308  1.00  0.00           C  
ATOM   3159  H2'   C    99      66.462 123.678  47.037  1.00  0.00           H  
ATOM   3160  O2'   C    99      67.701 125.244  46.971  1.00  0.00           O  
ATOM   3161 HO2'   C    99      68.464 124.669  47.057  1.00  0.00           H  
ATOM   3162  O3'   C    99      68.416 123.773  44.724  1.00  0.00           O  
ATOM   3163  P     A   100      69.304 122.707  45.502  1.00  0.00           P  
ATOM   3164  OP1   A   100      70.613 122.760  44.832  1.00  0.00           O  
ATOM   3165  OP2   A   100      68.616 121.423  45.592  1.00  0.00           O  
ATOM   3166  O5'   A   100      69.428 123.243  47.014  1.00  0.00           O  
ATOM   3167  C5'   A   100      70.617 123.986  47.414  1.00  0.00           C  
ATOM   3168  H5'   A   100      70.758 124.837  46.748  1.00  0.00           H  
ATOM   3169 H5''   A   100      71.449 123.282  47.387  1.00  0.00           H  
ATOM   3170  C4'   A   100      70.575 124.505  48.839  1.00  0.00           C  
ATOM   3171  H4'   A   100      71.318 125.300  48.907  1.00  0.00           H  
ATOM   3172  O4'   A   100      69.345 125.064  49.140  1.00  0.00           O  
ATOM   3173  C1'   A   100      68.942 124.852  50.444  1.00  0.00           C  
ATOM   3174  H1'   A   100      68.969 125.790  50.998  1.00  0.00           H  
ATOM   3175  N9    A   100      67.603 124.181  50.583  1.00  0.00           N  
ATOM   3176  C8    A   100      66.897 123.487  49.662  1.00  0.00           C  
ATOM   3177  H8    A   100      67.362 123.320  48.702  1.00  0.00           H  
ATOM   3178  N7    A   100      65.692 123.029  50.064  1.00  0.00           N  
ATOM   3179  C5    A   100      65.577 123.600  51.373  1.00  0.00           C  
ATOM   3180  C6    A   100      64.568 123.705  52.349  1.00  0.00           C  
ATOM   3181  N6    A   100      63.292 123.288  52.234  1.00  0.00           N  
ATOM   3182  H61   A   100      63.025 122.787  51.399  1.00  0.00           H  
ATOM   3183  H62   A   100      62.662 123.529  52.986  1.00  0.00           H  
ATOM   3184  N1    A   100      64.852 124.318  53.477  1.00  0.00           N  
ATOM   3185  C2    A   100      66.075 124.772  53.709  1.00  0.00           C  
ATOM   3186  H2    A   100      66.207 125.283  54.652  1.00  0.00           H  
ATOM   3187  N3    A   100      67.111 124.812  52.799  1.00  0.00           N  
ATOM   3188  C4    A   100      66.747 124.223  51.665  1.00  0.00           C  
ATOM   3189  C3'   A   100      70.652 123.296  49.793  1.00  0.00           C  
ATOM   3190  H3'   A   100      70.005 122.476  49.481  1.00  0.00           H  
ATOM   3191  C2'   A   100      70.120 124.008  51.037  1.00  0.00           C  
ATOM   3192  H2'   A   100      69.786 123.310  51.805  1.00  0.00           H  
ATOM   3193  O2'   A   100      71.212 124.855  51.463  1.00  0.00           O  
ATOM   3194 HO2'   A   100      71.293 124.852  52.419  1.00  0.00           H  
ATOM   3195  O3'   A   100      71.922 122.701  49.835  1.00  0.00           O  
ATOM   3196  P     C   101      72.222 121.174  50.280  1.00  0.00           P  
ATOM   3197  OP1   C   101      73.643 120.936  50.168  1.00  0.00           O  
ATOM   3198  OP2   C   101      71.339 120.308  49.469  1.00  0.00           O  
ATOM   3199  O5'   C   101      71.637 121.286  51.779  1.00  0.00           O  
ATOM   3200  C5'   C   101      72.465 121.754  52.793  1.00  0.00           C  
ATOM   3201  H5'   C   101      72.605 122.826  52.657  1.00  0.00           H  
ATOM   3202 H5''   C   101      73.461 121.310  52.774  1.00  0.00           H  
ATOM   3203  C4'   C   101      71.818 121.569  54.182  1.00  0.00           C  
ATOM   3204  H4'   C   101      72.545 121.962  54.893  1.00  0.00           H  
ATOM   3205  O4'   C   101      70.562 122.241  54.369  1.00  0.00           O  
ATOM   3206  C1'   C   101      69.725 121.542  55.338  1.00  0.00           C  
ATOM   3207  H1'   C   101      69.675 122.208  56.199  1.00  0.00           H  
ATOM   3208  N1    C   101      68.435 120.991  54.801  1.00  0.00           N  
ATOM   3209  C6    C   101      68.224 120.842  53.467  1.00  0.00           C  
ATOM   3210  H6    C   101      69.057 121.022  52.804  1.00  0.00           H  
ATOM   3211  C5    C   101      66.954 120.859  52.945  1.00  0.00           C  
ATOM   3212  H5    C   101      66.809 120.844  51.875  1.00  0.00           H  
ATOM   3213  C4    C   101      65.851 120.895  53.890  1.00  0.00           C  
ATOM   3214  N4    C   101      64.673 120.788  53.502  1.00  0.00           N  
ATOM   3215  H41   C   101      64.383 120.650  52.545  1.00  0.00           H  
ATOM   3216  H42   C   101      63.992 120.640  54.234  1.00  0.00           H  
ATOM   3217  N3    C   101      66.047 121.049  55.207  1.00  0.00           N  
ATOM   3218  C2    C   101      67.347 121.005  55.645  1.00  0.00           C  
ATOM   3219  O2    C   101      67.411 121.094  56.849  1.00  0.00           O  
ATOM   3220  C3'   C   101      71.551 120.080  54.552  1.00  0.00           C  
ATOM   3221  H3'   C   101      71.032 119.668  53.686  1.00  0.00           H  
ATOM   3222  C2'   C   101      70.573 120.326  55.718  1.00  0.00           C  
ATOM   3223  H2'   C   101      69.926 119.466  55.892  1.00  0.00           H  
ATOM   3224  O2'   C   101      71.250 120.602  56.927  1.00  0.00           O  
ATOM   3225 HO2'   C   101      72.151 120.286  56.828  1.00  0.00           H  
ATOM   3226  O3'   C   101      72.512 119.215  55.007  1.00  0.00           O  
ATOM   3227  P     C   102      72.406 117.574  54.775  1.00  0.00           P  
ATOM   3228  OP1   C   102      73.802 116.999  54.943  1.00  0.00           O  
ATOM   3229  OP2   C   102      71.622 117.246  53.599  1.00  0.00           O  
ATOM   3230  O5'   C   102      71.506 117.008  56.006  1.00  0.00           O  
ATOM   3231  C5'   C   102      71.806 117.167  57.374  1.00  0.00           C  
ATOM   3232  H5'   C   102      72.080 118.216  57.481  1.00  0.00           H  
ATOM   3233 H5''   C   102      72.575 116.407  57.514  1.00  0.00           H  
ATOM   3234  C4'   C   102      70.678 116.862  58.311  1.00  0.00           C  
ATOM   3235  H4'   C   102      71.084 116.940  59.320  1.00  0.00           H  
ATOM   3236  O4'   C   102      69.746 117.884  58.289  1.00  0.00           O  
ATOM   3237  C1'   C   102      68.484 117.447  58.734  1.00  0.00           C  
ATOM   3238  H1'   C   102      68.128 118.023  59.589  1.00  0.00           H  
ATOM   3239  N1    C   102      67.482 117.489  57.703  1.00  0.00           N  
ATOM   3240  C6    C   102      67.787 117.378  56.372  1.00  0.00           C  
ATOM   3241  H6    C   102      68.826 117.250  56.106  1.00  0.00           H  
ATOM   3242  C5    C   102      66.962 117.513  55.307  1.00  0.00           C  
ATOM   3243  H5    C   102      67.360 117.658  54.314  1.00  0.00           H  
ATOM   3244  C4    C   102      65.578 117.669  55.721  1.00  0.00           C  
ATOM   3245  N4    C   102      64.649 117.685  54.780  1.00  0.00           N  
ATOM   3246  H41   C   102      63.675 117.582  55.028  1.00  0.00           H  
ATOM   3247  H42   C   102      64.976 117.835  53.836  1.00  0.00           H  
ATOM   3248  N3    C   102      65.199 117.441  56.946  1.00  0.00           N  
ATOM   3249  C2    C   102      66.098 117.446  57.979  1.00  0.00           C  
ATOM   3250  O2    C   102      65.697 117.556  59.161  1.00  0.00           O  
ATOM   3251  C3'   C   102      69.845 115.545  58.265  1.00  0.00           C  
ATOM   3252  H3'   C   102      69.474 115.316  57.265  1.00  0.00           H  
ATOM   3253  C2'   C   102      68.683 115.939  59.150  1.00  0.00           C  
ATOM   3254  H2'   C   102      67.774 115.339  59.105  1.00  0.00           H  
ATOM   3255  O2'   C   102      68.993 116.042  60.571  1.00  0.00           O  
ATOM   3256 HO2'   C   102      69.630 115.395  60.884  1.00  0.00           H  
ATOM   3257  O3'   C   102      70.394 114.366  58.925  1.00  0.00           O  
ATOM   3258  P     G   103      69.917 113.050  58.298  1.00  0.00           P  
ATOM   3259  OP1   G   103      70.619 111.978  59.026  1.00  0.00           O  
ATOM   3260  OP2   G   103      70.178 113.196  56.884  1.00  0.00           O  
ATOM   3261  O5'   G   103      68.348 112.924  58.574  1.00  0.00           O  
ATOM   3262  C5'   G   103      67.957 112.577  59.870  1.00  0.00           C  
ATOM   3263  H5'   G   103      68.430 113.086  60.710  1.00  0.00           H  
ATOM   3264 H5''   G   103      68.195 111.528  60.045  1.00  0.00           H  
ATOM   3265  C4'   G   103      66.378 112.694  59.955  1.00  0.00           C  
ATOM   3266  H4'   G   103      66.088 112.603  61.002  1.00  0.00           H  
ATOM   3267  O4'   G   103      66.044 113.958  59.412  1.00  0.00           O  
ATOM   3268  C1'   G   103      64.755 113.833  58.733  1.00  0.00           C  
ATOM   3269  H1'   G   103      63.963 114.452  59.154  1.00  0.00           H  
ATOM   3270  N9    G   103      64.800 114.121  57.262  1.00  0.00           N  
ATOM   3271  C8    G   103      65.902 114.359  56.533  1.00  0.00           C  
ATOM   3272  H8    G   103      66.851 114.578  57.000  1.00  0.00           H  
ATOM   3273  N7    G   103      65.715 114.428  55.250  1.00  0.00           N  
ATOM   3274  C5    G   103      64.404 114.234  55.117  1.00  0.00           C  
ATOM   3275  C6    G   103      63.522 114.317  53.941  1.00  0.00           C  
ATOM   3276  O6    G   103      63.735 114.527  52.741  1.00  0.00           O  
ATOM   3277  N1    G   103      62.181 114.129  54.197  1.00  0.00           N  
ATOM   3278  H1    G   103      61.565 114.287  53.413  1.00  0.00           H  
ATOM   3279  C2    G   103      61.714 113.694  55.397  1.00  0.00           C  
ATOM   3280  N2    G   103      60.459 113.336  55.575  1.00  0.00           N  
ATOM   3281  H21   G   103      60.236 113.391  56.558  1.00  0.00           H  
ATOM   3282  H22   G   103      59.732 113.547  54.907  1.00  0.00           H  
ATOM   3283  N3    G   103      62.432 113.631  56.514  1.00  0.00           N  
ATOM   3284  C4    G   103      63.780 113.944  56.314  1.00  0.00           C  
ATOM   3285  C3'   G   103      65.721 111.544  59.160  1.00  0.00           C  
ATOM   3286  H3'   G   103      66.250 111.283  58.243  1.00  0.00           H  
ATOM   3287  C2'   G   103      64.372 112.310  58.967  1.00  0.00           C  
ATOM   3288  H2'   G   103      63.858 111.922  58.087  1.00  0.00           H  
ATOM   3289  O2'   G   103      63.447 112.159  60.016  1.00  0.00           O  
ATOM   3290 HO2'   G   103      63.453 112.869  60.662  1.00  0.00           H  
ATOM   3291  O3'   G   103      65.530 110.432  60.038  1.00  0.00           O  
ATOM   3292  P     U   104      64.966 109.057  59.476  1.00  0.00           P  
ATOM   3293  OP1   U   104      64.541 108.110  60.506  1.00  0.00           O  
ATOM   3294  OP2   U   104      66.003 108.615  58.547  1.00  0.00           O  
ATOM   3295  O5'   U   104      63.754 109.260  58.537  1.00  0.00           O  
ATOM   3296  C5'   U   104      62.408 109.106  58.906  1.00  0.00           C  
ATOM   3297  H5'   U   104      62.154 109.857  59.654  1.00  0.00           H  
ATOM   3298 H5''   U   104      62.219 108.148  59.392  1.00  0.00           H  
ATOM   3299  C4'   U   104      61.301 109.171  57.816  1.00  0.00           C  
ATOM   3300  H4'   U   104      60.290 109.261  58.212  1.00  0.00           H  
ATOM   3301  O4'   U   104      61.691 110.314  56.984  1.00  0.00           O  
ATOM   3302  C1'   U   104      61.027 110.100  55.724  1.00  0.00           C  
ATOM   3303  H1'   U   104      60.123 110.708  55.697  1.00  0.00           H  
ATOM   3304  N1    U   104      61.916 110.351  54.607  1.00  0.00           N  
ATOM   3305  C6    U   104      63.306 110.137  54.676  1.00  0.00           C  
ATOM   3306  H6    U   104      63.827 110.070  55.620  1.00  0.00           H  
ATOM   3307  C5    U   104      64.063 110.093  53.526  1.00  0.00           C  
ATOM   3308  H5    U   104      65.131 109.948  53.589  1.00  0.00           H  
ATOM   3309  C4    U   104      63.476 110.205  52.197  1.00  0.00           C  
ATOM   3310  O4    U   104      64.180 110.185  51.207  1.00  0.00           O  
ATOM   3311  N3    U   104      62.065 110.447  52.264  1.00  0.00           N  
ATOM   3312  H3    U   104      61.687 110.692  51.360  1.00  0.00           H  
ATOM   3313  C2    U   104      61.321 110.617  53.356  1.00  0.00           C  
ATOM   3314  O2    U   104      60.151 110.958  53.162  1.00  0.00           O  
ATOM   3315  C3'   U   104      61.353 107.994  56.824  1.00  0.00           C  
ATOM   3316  H3'   U   104      62.373 107.823  56.481  1.00  0.00           H  
ATOM   3317  C2'   U   104      60.556 108.644  55.702  1.00  0.00           C  
ATOM   3318  H2'   U   104      60.775 108.191  54.735  1.00  0.00           H  
ATOM   3319  O2'   U   104      59.211 108.455  55.940  1.00  0.00           O  
ATOM   3320 HO2'   U   104      58.902 107.551  56.040  1.00  0.00           H  
ATOM   3321  O3'   U   104      60.975 106.750  57.388  1.00  0.00           O  
ATOM   3322  P     G   105      60.591 105.439  56.452  1.00  0.00           P  
ATOM   3323  OP1   G   105      60.617 104.283  57.401  1.00  0.00           O  
ATOM   3324  OP2   G   105      61.597 105.540  55.395  1.00  0.00           O  
ATOM   3325  O5'   G   105      59.250 105.571  55.757  1.00  0.00           O  
ATOM   3326  C5'   G   105      58.116 105.258  56.597  1.00  0.00           C  
ATOM   3327  H5'   G   105      58.240 105.737  57.568  1.00  0.00           H  
ATOM   3328 H5''   G   105      57.949 104.194  56.764  1.00  0.00           H  
ATOM   3329  C4'   G   105      56.923 105.764  55.767  1.00  0.00           C  
ATOM   3330  H4'   G   105      56.226 105.884  56.596  1.00  0.00           H  
ATOM   3331  O4'   G   105      57.072 106.970  55.009  1.00  0.00           O  
ATOM   3332  C1'   G   105      56.199 106.978  53.870  1.00  0.00           C  
ATOM   3333  H1'   G   105      55.623 107.902  53.918  1.00  0.00           H  
ATOM   3334  N9    G   105      57.070 106.961  52.661  1.00  0.00           N  
ATOM   3335  C8    G   105      58.423 106.988  52.567  1.00  0.00           C  
ATOM   3336  H8    G   105      59.075 107.102  53.419  1.00  0.00           H  
ATOM   3337  N7    G   105      58.887 107.165  51.360  1.00  0.00           N  
ATOM   3338  C5    G   105      57.767 107.131  50.537  1.00  0.00           C  
ATOM   3339  C6    G   105      57.581 107.267  49.166  1.00  0.00           C  
ATOM   3340  O6    G   105      58.501 107.302  48.350  1.00  0.00           O  
ATOM   3341  N1    G   105      56.257 107.346  48.778  1.00  0.00           N  
ATOM   3342  H1    G   105      56.083 107.326  47.784  1.00  0.00           H  
ATOM   3343  C2    G   105      55.223 107.260  49.611  1.00  0.00           C  
ATOM   3344  N2    G   105      54.077 106.977  49.084  1.00  0.00           N  
ATOM   3345  H21   G   105      53.237 106.843  49.629  1.00  0.00           H  
ATOM   3346  H22   G   105      53.986 107.117  48.088  1.00  0.00           H  
ATOM   3347  N3    G   105      55.341 107.079  50.901  1.00  0.00           N  
ATOM   3348  C4    G   105      56.634 107.046  51.322  1.00  0.00           C  
ATOM   3349  C3'   G   105      56.292 104.800  54.795  1.00  0.00           C  
ATOM   3350  H3'   G   105      57.048 104.445  54.094  1.00  0.00           H  
ATOM   3351  C2'   G   105      55.337 105.665  53.987  1.00  0.00           C  
ATOM   3352  H2'   G   105      55.130 105.229  53.009  1.00  0.00           H  
ATOM   3353  O2'   G   105      54.154 106.071  54.645  1.00  0.00           O  
ATOM   3354 HO2'   G   105      53.780 105.319  55.109  1.00  0.00           H  
ATOM   3355  O3'   G   105      55.714 103.690  55.479  1.00  0.00           O  
ATOM   3356  P     C   106      55.760 102.245  54.697  1.00  0.00           P  
ATOM   3357  OP1   C   106      54.845 101.458  55.530  1.00  0.00           O  
ATOM   3358  OP2   C   106      57.171 101.866  54.553  1.00  0.00           O  
ATOM   3359  O5'   C   106      55.030 102.471  53.266  1.00  0.00           O  
ATOM   3360  C5'   C   106      53.633 102.674  53.221  1.00  0.00           C  
ATOM   3361  H5'   C   106      53.355 103.576  53.767  1.00  0.00           H  
ATOM   3362 H5''   C   106      53.033 101.820  53.535  1.00  0.00           H  
ATOM   3363  C4'   C   106      53.130 102.902  51.762  1.00  0.00           C  
ATOM   3364  H4'   C   106      52.040 102.930  51.743  1.00  0.00           H  
ATOM   3365  O4'   C   106      53.631 104.022  51.122  1.00  0.00           O  
ATOM   3366  C1'   C   106      53.556 103.716  49.698  1.00  0.00           C  
ATOM   3367  H1'   C   106      52.779 104.347  49.266  1.00  0.00           H  
ATOM   3368  N1    C   106      54.873 104.040  49.035  1.00  0.00           N  
ATOM   3369  C6    C   106      56.038 103.880  49.770  1.00  0.00           C  
ATOM   3370  H6    C   106      56.025 103.682  50.831  1.00  0.00           H  
ATOM   3371  C5    C   106      57.250 103.942  49.176  1.00  0.00           C  
ATOM   3372  H5    C   106      58.157 103.740  49.727  1.00  0.00           H  
ATOM   3373  C4    C   106      57.261 104.192  47.785  1.00  0.00           C  
ATOM   3374  N4    C   106      58.427 104.236  47.229  1.00  0.00           N  
ATOM   3375  H41   C   106      58.460 104.279  46.220  1.00  0.00           H  
ATOM   3376  H42   C   106      59.211 103.818  47.709  1.00  0.00           H  
ATOM   3377  N3    C   106      56.136 104.356  47.069  1.00  0.00           N  
ATOM   3378  C2    C   106      54.943 104.306  47.696  1.00  0.00           C  
ATOM   3379  O2    C   106      53.919 104.449  47.028  1.00  0.00           O  
ATOM   3380  C3'   C   106      53.585 101.721  50.942  1.00  0.00           C  
ATOM   3381  H3'   C   106      54.647 101.516  51.076  1.00  0.00           H  
ATOM   3382  C2'   C   106      53.291 102.272  49.604  1.00  0.00           C  
ATOM   3383  H2'   C   106      54.017 101.794  48.945  1.00  0.00           H  
ATOM   3384  O2'   C   106      52.026 102.040  49.095  1.00  0.00           O  
ATOM   3385 HO2'   C   106      52.072 101.187  48.657  1.00  0.00           H  
ATOM   3386  O3'   C   106      52.828 100.561  51.252  1.00  0.00           O  
ATOM   3387  P     G   107      53.198  99.123  50.674  1.00  0.00           P  
ATOM   3388  OP1   G   107      52.425  98.108  51.423  1.00  0.00           O  
ATOM   3389  OP2   G   107      54.683  99.170  50.612  1.00  0.00           O  
ATOM   3390  O5'   G   107      52.704  99.094  49.274  1.00  0.00           O  
ATOM   3391  C5'   G   107      51.540  98.422  48.780  1.00  0.00           C  
ATOM   3392  H5'   G   107      50.680  98.983  49.147  1.00  0.00           H  
ATOM   3393 H5''   G   107      51.542  97.364  49.042  1.00  0.00           H  
ATOM   3394  C4'   G   107      51.408  98.615  47.241  1.00  0.00           C  
ATOM   3395  H4'   G   107      50.446  98.298  46.838  1.00  0.00           H  
ATOM   3396  O4'   G   107      51.660  99.979  46.862  1.00  0.00           O  
ATOM   3397  C1'   G   107      52.422 100.031  45.593  1.00  0.00           C  
ATOM   3398  H1'   G   107      51.934 100.645  44.836  1.00  0.00           H  
ATOM   3399  N9    G   107      53.791 100.531  45.688  1.00  0.00           N  
ATOM   3400  C8    G   107      54.511 100.313  46.828  1.00  0.00           C  
ATOM   3401  H8    G   107      54.114  99.860  47.725  1.00  0.00           H  
ATOM   3402  N7    G   107      55.792 100.646  46.709  1.00  0.00           N  
ATOM   3403  C5    G   107      55.930 100.935  45.333  1.00  0.00           C  
ATOM   3404  C6    G   107      57.055 101.274  44.473  1.00  0.00           C  
ATOM   3405  O6    G   107      58.253 101.337  44.774  1.00  0.00           O  
ATOM   3406  N1    G   107      56.746 101.570  43.198  1.00  0.00           N  
ATOM   3407  H1    G   107      57.429 101.902  42.532  1.00  0.00           H  
ATOM   3408  C2    G   107      55.530 101.230  42.627  1.00  0.00           C  
ATOM   3409  N2    G   107      55.466 101.604  41.378  1.00  0.00           N  
ATOM   3410  H21   G   107      56.277 101.884  40.846  1.00  0.00           H  
ATOM   3411  H22   G   107      54.567 101.762  40.945  1.00  0.00           H  
ATOM   3412  N3    G   107      54.414 100.996  43.425  1.00  0.00           N  
ATOM   3413  C4    G   107      54.708 100.867  44.749  1.00  0.00           C  
ATOM   3414  C3'   G   107      52.506  97.857  46.566  1.00  0.00           C  
ATOM   3415  H3'   G   107      53.469  98.165  46.974  1.00  0.00           H  
ATOM   3416  C2'   G   107      52.467  98.559  45.184  1.00  0.00           C  
ATOM   3417  H2'   G   107      53.346  98.364  44.569  1.00  0.00           H  
ATOM   3418  O2'   G   107      51.272  98.289  44.469  1.00  0.00           O  
ATOM   3419 HO2'   G   107      50.570  98.802  44.877  1.00  0.00           H  
ATOM   3420  O3'   G   107      52.322  96.470  46.693  1.00  0.00           O  
ATOM   3421  P     G   108      53.603  95.559  46.389  1.00  0.00           P  
ATOM   3422  OP1   G   108      53.258  94.161  46.783  1.00  0.00           O  
ATOM   3423  OP2   G   108      54.846  96.193  46.982  1.00  0.00           O  
ATOM   3424  O5'   G   108      53.752  95.533  44.837  1.00  0.00           O  
ATOM   3425  C5'   G   108      52.709  95.172  43.997  1.00  0.00           C  
ATOM   3426  H5'   G   108      51.743  95.570  44.307  1.00  0.00           H  
ATOM   3427 H5''   G   108      52.547  94.100  44.107  1.00  0.00           H  
ATOM   3428  C4'   G   108      53.156  95.635  42.556  1.00  0.00           C  
ATOM   3429  H4'   G   108      52.281  95.688  41.908  1.00  0.00           H  
ATOM   3430  O4'   G   108      53.529  97.024  42.663  1.00  0.00           O  
ATOM   3431  C1'   G   108      54.486  97.278  41.618  1.00  0.00           C  
ATOM   3432  H1'   G   108      54.061  97.972  40.892  1.00  0.00           H  
ATOM   3433  N9    G   108      55.762  97.784  42.228  1.00  0.00           N  
ATOM   3434  C8    G   108      56.049  97.929  43.561  1.00  0.00           C  
ATOM   3435  H8    G   108      55.366  97.764  44.382  1.00  0.00           H  
ATOM   3436  N7    G   108      57.258  98.288  43.849  1.00  0.00           N  
ATOM   3437  C5    G   108      57.889  98.483  42.583  1.00  0.00           C  
ATOM   3438  C6    G   108      59.191  98.948  42.235  1.00  0.00           C  
ATOM   3439  O6    G   108      60.147  99.283  42.879  1.00  0.00           O  
ATOM   3440  N1    G   108      59.423  98.924  40.895  1.00  0.00           N  
ATOM   3441  H1    G   108      60.365  99.092  40.570  1.00  0.00           H  
ATOM   3442  C2    G   108      58.471  98.639  39.978  1.00  0.00           C  
ATOM   3443  N2    G   108      58.864  98.687  38.815  1.00  0.00           N  
ATOM   3444  H21   G   108      59.816  98.968  38.626  1.00  0.00           H  
ATOM   3445  H22   G   108      58.182  98.536  38.085  1.00  0.00           H  
ATOM   3446  N3    G   108      57.257  98.274  40.309  1.00  0.00           N  
ATOM   3447  C4    G   108      57.004  98.155  41.616  1.00  0.00           C  
ATOM   3448  C3'   G   108      54.329  94.914  41.895  1.00  0.00           C  
ATOM   3449  H3'   G   108      55.229  94.711  42.475  1.00  0.00           H  
ATOM   3450  C2'   G   108      54.683  95.988  40.800  1.00  0.00           C  
ATOM   3451  H2'   G   108      55.717  95.796  40.515  1.00  0.00           H  
ATOM   3452  O2'   G   108      53.793  96.058  39.678  1.00  0.00           O  
ATOM   3453 HO2'   G   108      54.172  96.663  39.036  1.00  0.00           H  
ATOM   3454  O3'   G   108      53.987  93.637  41.451  1.00  0.00           O  
ATOM   3455  P     C   109      55.038  92.464  41.172  1.00  0.00           P  
ATOM   3456  OP1   C   109      54.384  91.413  40.392  1.00  0.00           O  
ATOM   3457  OP2   C   109      55.541  92.164  42.585  1.00  0.00           O  
ATOM   3458  O5'   C   109      56.271  93.087  40.327  1.00  0.00           O  
ATOM   3459  C5'   C   109      56.084  93.393  38.919  1.00  0.00           C  
ATOM   3460  H5'   C   109      55.195  93.961  38.646  1.00  0.00           H  
ATOM   3461 H5''   C   109      55.970  92.397  38.490  1.00  0.00           H  
ATOM   3462  C4'   C   109      57.301  93.996  38.297  1.00  0.00           C  
ATOM   3463  H4'   C   109      57.055  94.419  37.323  1.00  0.00           H  
ATOM   3464  O4'   C   109      57.713  95.195  38.957  1.00  0.00           O  
ATOM   3465  C1'   C   109      59.060  95.429  38.976  1.00  0.00           C  
ATOM   3466  H1'   C   109      59.338  96.341  38.448  1.00  0.00           H  
ATOM   3467  N1    C   109      59.535  95.435  40.424  1.00  0.00           N  
ATOM   3468  C6    C   109      58.691  95.150  41.506  1.00  0.00           C  
ATOM   3469  H6    C   109      57.706  94.724  41.381  1.00  0.00           H  
ATOM   3470  C5    C   109      59.162  95.360  42.765  1.00  0.00           C  
ATOM   3471  H5    C   109      58.487  95.104  43.568  1.00  0.00           H  
ATOM   3472  C4    C   109      60.436  95.885  42.952  1.00  0.00           C  
ATOM   3473  N4    C   109      60.907  96.182  44.181  1.00  0.00           N  
ATOM   3474  H41   C   109      60.336  95.980  44.989  1.00  0.00           H  
ATOM   3475  H42   C   109      61.843  96.513  44.369  1.00  0.00           H  
ATOM   3476  N3    C   109      61.262  96.099  41.907  1.00  0.00           N  
ATOM   3477  C2    C   109      60.841  95.881  40.667  1.00  0.00           C  
ATOM   3478  O2    C   109      61.670  95.925  39.714  1.00  0.00           O  
ATOM   3479  C3'   C   109      58.542  93.144  38.274  1.00  0.00           C  
ATOM   3480  H3'   C   109      58.570  92.600  39.218  1.00  0.00           H  
ATOM   3481  C2'   C   109      59.668  94.188  38.253  1.00  0.00           C  
ATOM   3482  H2'   C   109      60.541  93.644  38.614  1.00  0.00           H  
ATOM   3483  O2'   C   109      60.059  94.622  36.977  1.00  0.00           O  
ATOM   3484 HO2'   C   109      60.973  94.903  37.058  1.00  0.00           H  
ATOM   3485  O3'   C   109      58.582  92.220  37.183  1.00  0.00           O  
ATOM   3486  P     A   110      59.334  90.818  37.311  1.00  0.00           P  
ATOM   3487  OP1   A   110      59.390  90.108  36.007  1.00  0.00           O  
ATOM   3488  OP2   A   110      58.546  90.182  38.439  1.00  0.00           O  
ATOM   3489  O5'   A   110      60.790  91.123  37.825  1.00  0.00           O  
ATOM   3490  C5'   A   110      61.762  91.708  36.969  1.00  0.00           C  
ATOM   3491  H5'   A   110      61.344  92.580  36.467  1.00  0.00           H  
ATOM   3492 H5''   A   110      62.165  91.010  36.235  1.00  0.00           H  
ATOM   3493  C4'   A   110      63.029  92.193  37.708  1.00  0.00           C  
ATOM   3494  H4'   A   110      63.705  92.709  37.026  1.00  0.00           H  
ATOM   3495  O4'   A   110      62.661  93.166  38.777  1.00  0.00           O  
ATOM   3496  C1'   A   110      63.698  93.085  39.738  1.00  0.00           C  
ATOM   3497  H1'   A   110      64.228  94.025  39.582  1.00  0.00           H  
ATOM   3498  N9    A   110      63.145  92.946  41.130  1.00  0.00           N  
ATOM   3499  C8    A   110      61.828  92.766  41.494  1.00  0.00           C  
ATOM   3500  H8    A   110      61.016  92.579  40.807  1.00  0.00           H  
ATOM   3501  N7    A   110      61.595  92.987  42.767  1.00  0.00           N  
ATOM   3502  C5    A   110      62.890  93.207  43.372  1.00  0.00           C  
ATOM   3503  C6    A   110      63.444  93.422  44.644  1.00  0.00           C  
ATOM   3504  N6    A   110      62.836  93.558  45.799  1.00  0.00           N  
ATOM   3505  H61   A   110      61.837  93.437  45.891  1.00  0.00           H  
ATOM   3506  H62   A   110      63.345  93.662  46.664  1.00  0.00           H  
ATOM   3507  N1    A   110      64.703  93.798  44.775  1.00  0.00           N  
ATOM   3508  C2    A   110      65.484  93.579  43.736  1.00  0.00           C  
ATOM   3509  H2    A   110      66.510  93.899  43.842  1.00  0.00           H  
ATOM   3510  N3    A   110      65.155  93.253  42.478  1.00  0.00           N  
ATOM   3511  C4    A   110      63.809  93.109  42.302  1.00  0.00           C  
ATOM   3512  C3'   A   110      63.704  91.037  38.515  1.00  0.00           C  
ATOM   3513  H3'   A   110      62.871  90.609  39.073  1.00  0.00           H  
ATOM   3514  C2'   A   110      64.610  91.905  39.389  1.00  0.00           C  
ATOM   3515  H2'   A   110      64.800  91.254  40.242  1.00  0.00           H  
ATOM   3516  O2'   A   110      65.783  92.338  38.764  1.00  0.00           O  
ATOM   3517 HO2'   A   110      66.416  92.509  39.464  1.00  0.00           H  
ATOM   3518  O3'   A   110      64.387  90.104  37.752  1.00  0.00           O  
ATOM   3519  P     C   111      64.796  88.671  38.305  1.00  0.00           P  
ATOM   3520  OP1   C   111      65.416  87.909  37.168  1.00  0.00           O  
ATOM   3521  OP2   C   111      63.583  88.097  38.914  1.00  0.00           O  
ATOM   3522  O5'   C   111      65.913  88.844  39.410  1.00  0.00           O  
ATOM   3523  C5'   C   111      67.173  89.278  39.118  1.00  0.00           C  
ATOM   3524  H5'   C   111      67.281  90.179  38.513  1.00  0.00           H  
ATOM   3525 H5''   C   111      67.614  88.481  38.520  1.00  0.00           H  
ATOM   3526  C4'   C   111      68.104  89.470  40.387  1.00  0.00           C  
ATOM   3527  H4'   C   111      69.157  89.577  40.125  1.00  0.00           H  
ATOM   3528  O4'   C   111      67.729  90.560  41.237  1.00  0.00           O  
ATOM   3529  C1'   C   111      68.181  90.194  42.595  1.00  0.00           C  
ATOM   3530  H1'   C   111      69.012  90.855  42.837  1.00  0.00           H  
ATOM   3531  N1    C   111      67.114  90.193  43.582  1.00  0.00           N  
ATOM   3532  C6    C   111      65.776  89.893  43.268  1.00  0.00           C  
ATOM   3533  H6    C   111      65.599  89.656  42.229  1.00  0.00           H  
ATOM   3534  C5    C   111      64.741  89.934  44.196  1.00  0.00           C  
ATOM   3535  H5    C   111      63.746  89.681  43.860  1.00  0.00           H  
ATOM   3536  C4    C   111      65.117  90.382  45.480  1.00  0.00           C  
ATOM   3537  N4    C   111      64.247  90.766  46.381  1.00  0.00           N  
ATOM   3538  H41   C   111      63.261  90.814  46.165  1.00  0.00           H  
ATOM   3539  H42   C   111      64.625  91.012  47.285  1.00  0.00           H  
ATOM   3540  N3    C   111      66.363  90.567  45.852  1.00  0.00           N  
ATOM   3541  C2    C   111      67.378  90.490  44.947  1.00  0.00           C  
ATOM   3542  O2    C   111      68.541  90.698  45.367  1.00  0.00           O  
ATOM   3543  C3'   C   111      68.084  88.191  41.311  1.00  0.00           C  
ATOM   3544  H3'   C   111      67.061  87.865  41.498  1.00  0.00           H  
ATOM   3545  C2'   C   111      68.653  88.741  42.616  1.00  0.00           C  
ATOM   3546  H2'   C   111      68.367  88.209  43.523  1.00  0.00           H  
ATOM   3547  O2'   C   111      70.030  88.931  42.556  1.00  0.00           O  
ATOM   3548 HO2'   C   111      70.320  89.293  43.396  1.00  0.00           H  
ATOM   3549  O3'   C   111      68.757  87.118  40.751  1.00  0.00           O  
ATOM   3550  P     A   112      68.487  85.637  41.196  1.00  0.00           P  
ATOM   3551  OP1   A   112      69.398  84.734  40.437  1.00  0.00           O  
ATOM   3552  OP2   A   112      67.026  85.457  41.089  1.00  0.00           O  
ATOM   3553  O5'   A   112      68.964  85.553  42.740  1.00  0.00           O  
ATOM   3554  C5'   A   112      70.361  85.540  42.994  1.00  0.00           C  
ATOM   3555  H5'   A   112      70.936  86.365  42.573  1.00  0.00           H  
ATOM   3556 H5''   A   112      70.696  84.626  42.501  1.00  0.00           H  
ATOM   3557  C4'   A   112      70.566  85.355  44.511  1.00  0.00           C  
ATOM   3558  H4'   A   112      71.638  85.335  44.706  1.00  0.00           H  
ATOM   3559  O4'   A   112      70.130  86.460  45.272  1.00  0.00           O  
ATOM   3560  C1'   A   112      69.605  86.066  46.483  1.00  0.00           C  
ATOM   3561  H1'   A   112      70.106  86.688  47.224  1.00  0.00           H  
ATOM   3562  N9    A   112      68.184  86.395  46.445  1.00  0.00           N  
ATOM   3563  C8    A   112      67.294  86.465  45.412  1.00  0.00           C  
ATOM   3564  H8    A   112      67.513  86.174  44.395  1.00  0.00           H  
ATOM   3565  N7    A   112      66.050  87.027  45.690  1.00  0.00           N  
ATOM   3566  C5    A   112      66.179  87.159  47.136  1.00  0.00           C  
ATOM   3567  C6    A   112      65.415  87.682  48.210  1.00  0.00           C  
ATOM   3568  N6    A   112      64.143  88.013  48.134  1.00  0.00           N  
ATOM   3569  H61   A   112      63.653  88.405  48.926  1.00  0.00           H  
ATOM   3570  H62   A   112      63.684  88.013  47.234  1.00  0.00           H  
ATOM   3571  N1    A   112      65.926  87.828  49.438  1.00  0.00           N  
ATOM   3572  C2    A   112      67.131  87.392  49.731  1.00  0.00           C  
ATOM   3573  H2    A   112      67.334  87.570  50.776  1.00  0.00           H  
ATOM   3574  N3    A   112      67.962  86.828  48.895  1.00  0.00           N  
ATOM   3575  C4    A   112      67.432  86.772  47.567  1.00  0.00           C  
ATOM   3576  C3'   A   112      69.979  84.112  45.134  1.00  0.00           C  
ATOM   3577  H3'   A   112      68.995  83.869  44.734  1.00  0.00           H  
ATOM   3578  C2'   A   112      69.944  84.565  46.592  1.00  0.00           C  
ATOM   3579  H2'   A   112      69.182  84.050  47.177  1.00  0.00           H  
ATOM   3580  O2'   A   112      71.191  84.350  47.219  1.00  0.00           O  
ATOM   3581 HO2'   A   112      71.813  84.343  46.488  1.00  0.00           H  
ATOM   3582  O3'   A   112      70.749  82.907  44.982  1.00  0.00           O  
ATOM   3583  P     G   113      70.093  81.508  45.321  1.00  0.00           P  
ATOM   3584  OP1   G   113      71.106  80.448  45.196  1.00  0.00           O  
ATOM   3585  OP2   G   113      68.931  81.366  44.462  1.00  0.00           O  
ATOM   3586  O5'   G   113      69.554  81.627  46.712  1.00  0.00           O  
ATOM   3587  C5'   G   113      70.302  81.389  47.888  1.00  0.00           C  
ATOM   3588  H5'   G   113      71.079  82.150  47.962  1.00  0.00           H  
ATOM   3589 H5''   G   113      70.683  80.367  47.894  1.00  0.00           H  
ATOM   3590  C4'   G   113      69.437  81.562  49.167  1.00  0.00           C  
ATOM   3591  H4'   G   113      70.104  81.285  49.984  1.00  0.00           H  
ATOM   3592  O4'   G   113      68.995  82.900  49.377  1.00  0.00           O  
ATOM   3593  C1'   G   113      67.835  82.778  50.237  1.00  0.00           C  
ATOM   3594  H1'   G   113      68.011  83.297  51.179  1.00  0.00           H  
ATOM   3595  N9    G   113      66.722  83.437  49.540  1.00  0.00           N  
ATOM   3596  C8    G   113      66.538  83.551  48.156  1.00  0.00           C  
ATOM   3597  H8    G   113      67.301  83.196  47.479  1.00  0.00           H  
ATOM   3598  N7    G   113      65.421  84.043  47.869  1.00  0.00           N  
ATOM   3599  C5    G   113      64.678  84.198  49.040  1.00  0.00           C  
ATOM   3600  C6    G   113      63.345  84.661  49.334  1.00  0.00           C  
ATOM   3601  O6    G   113      62.479  85.142  48.554  1.00  0.00           O  
ATOM   3602  N1    G   113      63.071  84.672  50.703  1.00  0.00           N  
ATOM   3603  H1    G   113      62.249  85.093  51.113  1.00  0.00           H  
ATOM   3604  C2    G   113      63.858  84.139  51.626  1.00  0.00           C  
ATOM   3605  N2    G   113      63.484  84.089  52.878  1.00  0.00           N  
ATOM   3606  H21   G   113      62.620  84.472  53.235  1.00  0.00           H  
ATOM   3607  H22   G   113      64.215  83.882  53.544  1.00  0.00           H  
ATOM   3608  N3    G   113      65.127  83.717  51.424  1.00  0.00           N  
ATOM   3609  C4    G   113      65.486  83.812  50.109  1.00  0.00           C  
ATOM   3610  C3'   G   113      68.254  80.629  49.452  1.00  0.00           C  
ATOM   3611  H3'   G   113      67.510  80.539  48.661  1.00  0.00           H  
ATOM   3612  C2'   G   113      67.531  81.289  50.572  1.00  0.00           C  
ATOM   3613  H2'   G   113      66.456  81.111  50.561  1.00  0.00           H  
ATOM   3614  O2'   G   113      68.009  81.018  51.853  1.00  0.00           O  
ATOM   3615 HO2'   G   113      68.296  80.114  51.704  1.00  0.00           H  
ATOM   3616  O3'   G   113      68.506  79.380  50.109  1.00  0.00           O  
ATOM   3617  P     G   114      69.335  78.229  49.370  1.00  0.00           P  
ATOM   3618  OP1   G   114      70.743  78.341  49.813  1.00  0.00           O  
ATOM   3619  OP2   G   114      69.011  78.238  47.965  1.00  0.00           O  
ATOM   3620  O5'   G   114      68.734  76.918  49.895  1.00  0.00           O  
ATOM   3621  C5'   G   114      69.072  76.429  51.170  1.00  0.00           C  
ATOM   3622  H5'   G   114      69.704  77.143  51.698  1.00  0.00           H  
ATOM   3623 H5''   G   114      69.703  75.541  51.197  1.00  0.00           H  
ATOM   3624  C4'   G   114      67.826  76.371  52.037  1.00  0.00           C  
ATOM   3625  H4'   G   114      68.150  75.934  52.982  1.00  0.00           H  
ATOM   3626  O4'   G   114      67.313  77.602  52.361  1.00  0.00           O  
ATOM   3627  C1'   G   114      65.916  77.399  52.354  1.00  0.00           C  
ATOM   3628  H1'   G   114      65.508  77.664  53.329  1.00  0.00           H  
ATOM   3629  N9    G   114      65.292  78.390  51.392  1.00  0.00           N  
ATOM   3630  C8    G   114      65.479  78.463  50.015  1.00  0.00           C  
ATOM   3631  H8    G   114      66.249  77.973  49.438  1.00  0.00           H  
ATOM   3632  N7    G   114      64.686  79.226  49.378  1.00  0.00           N  
ATOM   3633  C5    G   114      63.970  79.819  50.389  1.00  0.00           C  
ATOM   3634  C6    G   114      62.955  80.868  50.371  1.00  0.00           C  
ATOM   3635  O6    G   114      62.560  81.482  49.324  1.00  0.00           O  
ATOM   3636  N1    G   114      62.430  81.116  51.638  1.00  0.00           N  
ATOM   3637  H1    G   114      61.656  81.764  51.644  1.00  0.00           H  
ATOM   3638  C2    G   114      62.928  80.597  52.798  1.00  0.00           C  
ATOM   3639  N2    G   114      62.279  80.836  53.910  1.00  0.00           N  
ATOM   3640  H21   G   114      61.488  81.460  53.976  1.00  0.00           H  
ATOM   3641  H22   G   114      62.667  80.636  54.822  1.00  0.00           H  
ATOM   3642  N3    G   114      63.834  79.603  52.877  1.00  0.00           N  
ATOM   3643  C4    G   114      64.268  79.218  51.641  1.00  0.00           C  
ATOM   3644  C3'   G   114      66.882  75.431  51.479  1.00  0.00           C  
ATOM   3645  H3'   G   114      66.844  75.536  50.394  1.00  0.00           H  
ATOM   3646  C2'   G   114      65.600  75.971  52.085  1.00  0.00           C  
ATOM   3647  H2'   G   114      64.709  75.962  51.458  1.00  0.00           H  
ATOM   3648  O2'   G   114      65.353  75.372  53.388  1.00  0.00           O  
ATOM   3649 HO2'   G   114      64.726  74.652  53.293  1.00  0.00           H  
ATOM   3650  O3'   G   114      67.013  74.073  51.828  1.00  0.00           O  
ATOM   3651  P     C   115      66.449  72.892  51.001  1.00  0.00           P  
ATOM   3652  OP1   C   115      65.381  73.371  50.049  1.00  0.00           O  
ATOM   3653  OP2   C   115      66.080  71.785  51.919  1.00  0.00           O  
ATOM   3654  O5'   C   115      67.614  72.401  50.139  1.00  0.00           O  
ATOM   3655  C5'   C   115      68.011  73.167  49.002  1.00  0.00           C  
ATOM   3656  H5'   C   115      68.289  74.162  49.350  1.00  0.00           H  
ATOM   3657 H5''   C   115      67.294  73.211  48.182  1.00  0.00           H  
ATOM   3658  C4'   C   115      69.240  72.561  48.433  1.00  0.00           C  
ATOM   3659  H4'   C   115      69.333  72.852  47.386  1.00  0.00           H  
ATOM   3660  O4'   C   115      70.398  72.827  49.104  1.00  0.00           O  
ATOM   3661  C1'   C   115      71.409  71.860  48.840  1.00  0.00           C  
ATOM   3662  H1'   C   115      72.269  72.191  48.257  1.00  0.00           H  
ATOM   3663  N1    C   115      71.941  71.297  50.156  1.00  0.00           N  
ATOM   3664  C6    C   115      71.259  71.377  51.364  1.00  0.00           C  
ATOM   3665  H6    C   115      70.307  71.883  51.427  1.00  0.00           H  
ATOM   3666  C5    C   115      71.707  70.766  52.508  1.00  0.00           C  
ATOM   3667  H5    C   115      71.233  70.776  53.478  1.00  0.00           H  
ATOM   3668  C4    C   115      72.916  70.118  52.412  1.00  0.00           C  
ATOM   3669  N4    C   115      73.429  69.431  53.405  1.00  0.00           N  
ATOM   3670  H41   C   115      74.301  68.987  53.155  1.00  0.00           H  
ATOM   3671  H42   C   115      73.070  69.448  54.349  1.00  0.00           H  
ATOM   3672  N3    C   115      73.684  70.071  51.332  1.00  0.00           N  
ATOM   3673  C2    C   115      73.120  70.566  50.189  1.00  0.00           C  
ATOM   3674  O2    C   115      73.675  70.324  49.147  1.00  0.00           O  
ATOM   3675  C3'   C   115      69.254  71.040  48.237  1.00  0.00           C  
ATOM   3676  H3'   C   115      68.959  70.583  49.181  1.00  0.00           H  
ATOM   3677  C2'   C   115      70.741  70.801  47.890  1.00  0.00           C  
ATOM   3678  H2'   C   115      71.028  69.763  48.059  1.00  0.00           H  
ATOM   3679  O2'   C   115      71.161  71.251  46.591  1.00  0.00           O  
ATOM   3680 HO2'   C   115      70.418  71.113  46.000  1.00  0.00           H  
ATOM   3681  O3'   C   115      68.421  70.671  47.214  1.00  0.00           O  
ATOM   3682  P     A   116      67.827  69.174  47.180  1.00  0.00           P  
ATOM   3683  OP1   A   116      66.457  69.174  47.685  1.00  0.00           O  
ATOM   3684  OP2   A   116      68.855  68.193  47.734  1.00  0.00           O  
ATOM   3685  O5'   A   116      67.849  68.878  45.590  1.00  0.00           O  
ATOM   3686  C5'   A   116      69.004  68.584  44.877  1.00  0.00           C  
ATOM   3687  H5'   A   116      69.583  67.947  45.546  1.00  0.00           H  
ATOM   3688 H5''   A   116      69.506  69.551  44.852  1.00  0.00           H  
ATOM   3689  C4'   A   116      68.642  67.975  43.529  1.00  0.00           C  
ATOM   3690  H4'   A   116      69.614  67.780  43.076  1.00  0.00           H  
ATOM   3691  O4'   A   116      67.942  66.761  43.707  1.00  0.00           O  
ATOM   3692  C1'   A   116      66.706  66.784  42.929  1.00  0.00           C  
ATOM   3693  H1'   A   116      66.535  65.937  42.265  1.00  0.00           H  
ATOM   3694  N9    A   116      65.442  66.866  43.708  1.00  0.00           N  
ATOM   3695  C8    A   116      65.279  67.143  45.023  1.00  0.00           C  
ATOM   3696  H8    A   116      66.018  67.327  45.789  1.00  0.00           H  
ATOM   3697  N7    A   116      64.016  67.101  45.347  1.00  0.00           N  
ATOM   3698  C5    A   116      63.324  66.871  44.122  1.00  0.00           C  
ATOM   3699  C6    A   116      61.976  66.572  43.752  1.00  0.00           C  
ATOM   3700  N6    A   116      60.998  66.720  44.635  1.00  0.00           N  
ATOM   3701  H61   A   116      61.274  67.117  45.522  1.00  0.00           H  
ATOM   3702  H62   A   116      60.023  66.581  44.409  1.00  0.00           H  
ATOM   3703  N1    A   116      61.604  66.314  42.494  1.00  0.00           N  
ATOM   3704  C2    A   116      62.574  66.179  41.596  1.00  0.00           C  
ATOM   3705  H2    A   116      62.281  65.858  40.607  1.00  0.00           H  
ATOM   3706  N3    A   116      63.876  66.353  41.841  1.00  0.00           N  
ATOM   3707  C4    A   116      64.181  66.722  43.118  1.00  0.00           C  
ATOM   3708  C3'   A   116      67.844  68.983  42.670  1.00  0.00           C  
ATOM   3709  H3'   A   116      67.214  69.540  43.363  1.00  0.00           H  
ATOM   3710  C2'   A   116      66.931  68.026  41.964  1.00  0.00           C  
ATOM   3711  H2'   A   116      65.983  68.477  41.673  1.00  0.00           H  
ATOM   3712  O2'   A   116      67.601  67.534  40.793  1.00  0.00           O  
ATOM   3713 HO2'   A   116      68.367  68.097  40.660  1.00  0.00           H  
ATOM   3714  O3'   A   116      68.577  69.809  41.800  1.00  0.00           O  
ATOM   3715  P     C   117      67.877  71.110  41.409  1.00  0.00           P  
ATOM   3716  OP1   C   117      68.687  71.883  40.501  1.00  0.00           O  
ATOM   3717  OP2   C   117      67.273  71.778  42.587  1.00  0.00           O  
ATOM   3718  O5'   C   117      66.603  70.618  40.632  1.00  0.00           O  
ATOM   3719  C5'   C   117      66.766  70.184  39.354  1.00  0.00           C  
ATOM   3720  H5'   C   117      67.331  69.258  39.249  1.00  0.00           H  
ATOM   3721 H5''   C   117      67.335  70.899  38.759  1.00  0.00           H  
ATOM   3722  C4'   C   117      65.441  70.002  38.650  1.00  0.00           C  
ATOM   3723  H4'   C   117      65.654  69.643  37.643  1.00  0.00           H  
ATOM   3724  O4'   C   117      64.691  69.056  39.236  1.00  0.00           O  
ATOM   3725  C1'   C   117      63.263  69.313  39.030  1.00  0.00           C  
ATOM   3726  H1'   C   117      62.903  68.553  38.337  1.00  0.00           H  
ATOM   3727  N1    C   117      62.428  69.413  40.294  1.00  0.00           N  
ATOM   3728  C6    C   117      63.003  69.777  41.461  1.00  0.00           C  
ATOM   3729  H6    C   117      64.082  69.797  41.511  1.00  0.00           H  
ATOM   3730  C5    C   117      62.283  69.913  42.575  1.00  0.00           C  
ATOM   3731  H5    C   117      62.783  70.043  43.523  1.00  0.00           H  
ATOM   3732  C4    C   117      60.846  69.807  42.479  1.00  0.00           C  
ATOM   3733  N4    C   117      60.078  69.954  43.538  1.00  0.00           N  
ATOM   3734  H41   C   117      59.077  69.883  43.428  1.00  0.00           H  
ATOM   3735  H42   C   117      60.433  70.233  44.442  1.00  0.00           H  
ATOM   3736  N3    C   117      60.204  69.574  41.338  1.00  0.00           N  
ATOM   3737  C2    C   117      60.980  69.375  40.236  1.00  0.00           C  
ATOM   3738  O2    C   117      60.461  69.208  39.103  1.00  0.00           O  
ATOM   3739  C3'   C   117      64.636  71.290  38.652  1.00  0.00           C  
ATOM   3740  H3'   C   117      64.722  71.779  39.623  1.00  0.00           H  
ATOM   3741  C2'   C   117      63.267  70.639  38.352  1.00  0.00           C  
ATOM   3742  H2'   C   117      62.560  71.298  38.856  1.00  0.00           H  
ATOM   3743  O2'   C   117      62.902  70.598  36.962  1.00  0.00           O  
ATOM   3744 HO2'   C   117      62.808  71.498  36.643  1.00  0.00           H  
ATOM   3745  O3'   C   117      64.959  72.277  37.643  1.00  0.00           O  
ATOM   3746  P     U   118      64.565  73.761  37.834  1.00  0.00           P  
ATOM   3747  OP1   U   118      65.145  74.507  36.686  1.00  0.00           O  
ATOM   3748  OP2   U   118      65.000  74.125  39.199  1.00  0.00           O  
ATOM   3749  O5'   U   118      62.973  73.730  37.800  1.00  0.00           O  
ATOM   3750  C5'   U   118      62.276  73.821  36.572  1.00  0.00           C  
ATOM   3751  H5'   U   118      62.611  73.118  35.810  1.00  0.00           H  
ATOM   3752 H5''   U   118      62.458  74.830  36.201  1.00  0.00           H  
ATOM   3753  C4'   U   118      60.781  73.777  36.806  1.00  0.00           C  
ATOM   3754  H4'   U   118      60.298  73.712  35.831  1.00  0.00           H  
ATOM   3755  O4'   U   118      60.405  72.596  37.495  1.00  0.00           O  
ATOM   3756  C1'   U   118      59.123  72.702  38.153  1.00  0.00           C  
ATOM   3757  H1'   U   118      58.397  72.016  37.717  1.00  0.00           H  
ATOM   3758  N1    U   118      59.160  72.643  39.604  1.00  0.00           N  
ATOM   3759  C6    U   118      60.311  72.985  40.305  1.00  0.00           C  
ATOM   3760  H6    U   118      61.202  73.099  39.706  1.00  0.00           H  
ATOM   3761  C5    U   118      60.341  73.136  41.667  1.00  0.00           C  
ATOM   3762  H5    U   118      61.280  73.375  42.144  1.00  0.00           H  
ATOM   3763  C4    U   118      59.112  72.951  42.427  1.00  0.00           C  
ATOM   3764  O4    U   118      58.958  73.114  43.641  1.00  0.00           O  
ATOM   3765  N3    U   118      58.005  72.624  41.671  1.00  0.00           N  
ATOM   3766  H3    U   118      57.129  72.574  42.171  1.00  0.00           H  
ATOM   3767  C2    U   118      57.974  72.392  40.339  1.00  0.00           C  
ATOM   3768  O2    U   118      56.885  72.172  39.796  1.00  0.00           O  
ATOM   3769  C3'   U   118      59.980  74.811  37.587  1.00  0.00           C  
ATOM   3770  H3'   U   118      60.557  74.968  38.499  1.00  0.00           H  
ATOM   3771  C2'   U   118      58.572  74.137  37.744  1.00  0.00           C  
ATOM   3772  H2'   U   118      58.053  74.726  38.501  1.00  0.00           H  
ATOM   3773  O2'   U   118      57.899  74.156  36.444  1.00  0.00           O  
ATOM   3774 HO2'   U   118      58.347  74.873  35.989  1.00  0.00           H  
ATOM   3775  O3'   U   118      59.940  75.992  36.760  1.00  0.00           O  
ATOM   3776  P     A   119      60.323  77.450  37.318  1.00  0.00           P  
ATOM   3777  OP1   A   119      60.607  78.415  36.222  1.00  0.00           O  
ATOM   3778  OP2   A   119      61.184  77.340  38.516  1.00  0.00           O  
ATOM   3779  O5'   A   119      58.897  77.861  37.881  1.00  0.00           O  
ATOM   3780  C5'   A   119      57.922  78.292  36.964  1.00  0.00           C  
ATOM   3781  H5'   A   119      57.688  77.698  36.081  1.00  0.00           H  
ATOM   3782 H5''   A   119      57.946  79.331  36.637  1.00  0.00           H  
ATOM   3783  C4'   A   119      56.551  78.168  37.633  1.00  0.00           C  
ATOM   3784  H4'   A   119      55.768  78.247  36.879  1.00  0.00           H  
ATOM   3785  O4'   A   119      56.341  76.832  38.130  1.00  0.00           O  
ATOM   3786  C1'   A   119      55.588  76.850  39.330  1.00  0.00           C  
ATOM   3787  H1'   A   119      54.765  76.136  39.340  1.00  0.00           H  
ATOM   3788  N9    A   119      56.428  76.513  40.511  1.00  0.00           N  
ATOM   3789  C8    A   119      57.789  76.306  40.570  1.00  0.00           C  
ATOM   3790  H8    A   119      58.426  76.622  39.757  1.00  0.00           H  
ATOM   3791  N7    A   119      58.230  76.129  41.764  1.00  0.00           N  
ATOM   3792  C5    A   119      57.010  75.981  42.502  1.00  0.00           C  
ATOM   3793  C6    A   119      56.773  75.830  43.874  1.00  0.00           C  
ATOM   3794  N6    A   119      57.649  75.727  44.816  1.00  0.00           N  
ATOM   3795  H61   A   119      57.335  75.412  45.722  1.00  0.00           H  
ATOM   3796  H62   A   119      58.639  75.740  44.617  1.00  0.00           H  
ATOM   3797  N1    A   119      55.513  75.787  44.351  1.00  0.00           N  
ATOM   3798  C2    A   119      54.506  75.978  43.473  1.00  0.00           C  
ATOM   3799  H2    A   119      53.546  76.152  43.936  1.00  0.00           H  
ATOM   3800  N3    A   119      54.594  76.305  42.197  1.00  0.00           N  
ATOM   3801  C4    A   119      55.882  76.243  41.752  1.00  0.00           C  
ATOM   3802  C3'   A   119      56.236  79.043  38.766  1.00  0.00           C  
ATOM   3803  H3'   A   119      57.169  79.072  39.329  1.00  0.00           H  
ATOM   3804  C2'   A   119      55.116  78.246  39.396  1.00  0.00           C  
ATOM   3805  H2'   A   119      55.020  78.483  40.456  1.00  0.00           H  
ATOM   3806  O2'   A   119      53.838  78.401  38.763  1.00  0.00           O  
ATOM   3807 HO2'   A   119      53.177  78.528  39.448  1.00  0.00           H  
ATOM   3808  O3'   A   119      55.931  80.333  38.314  1.00  0.00           O  
ATOM   3809  P     G   120      56.402  81.610  39.116  1.00  0.00           P  
ATOM   3810  OP1   G   120      56.371  82.760  38.202  1.00  0.00           O  
ATOM   3811  OP2   G   120      57.713  81.337  39.761  1.00  0.00           O  
ATOM   3812  O5'   G   120      55.255  81.733  40.189  1.00  0.00           O  
ATOM   3813  C5'   G   120      53.872  81.743  39.738  1.00  0.00           C  
ATOM   3814  H5'   G   120      53.663  81.076  38.901  1.00  0.00           H  
ATOM   3815 H5''   G   120      53.613  82.779  39.521  1.00  0.00           H  
ATOM   3816  C4'   G   120      53.017  81.291  40.881  1.00  0.00           C  
ATOM   3817  H4'   G   120      51.999  81.276  40.492  1.00  0.00           H  
ATOM   3818  O4'   G   120      53.257  79.980  41.343  1.00  0.00           O  
ATOM   3819  C1'   G   120      52.986  79.920  42.747  1.00  0.00           C  
ATOM   3820  H1'   G   120      52.178  79.243  43.024  1.00  0.00           H  
ATOM   3821  N9    G   120      54.275  79.378  43.303  1.00  0.00           N  
ATOM   3822  C8    G   120      55.576  79.262  42.833  1.00  0.00           C  
ATOM   3823  H8    G   120      55.896  79.531  41.837  1.00  0.00           H  
ATOM   3824  N7    G   120      56.396  78.886  43.805  1.00  0.00           N  
ATOM   3825  C5    G   120      55.632  78.763  44.919  1.00  0.00           C  
ATOM   3826  C6    G   120      56.066  78.397  46.283  1.00  0.00           C  
ATOM   3827  O6    G   120      57.102  77.965  46.755  1.00  0.00           O  
ATOM   3828  N1    G   120      54.985  78.377  47.132  1.00  0.00           N  
ATOM   3829  H1    G   120      55.159  77.891  48.000  1.00  0.00           H  
ATOM   3830  C2    G   120      53.722  78.729  46.783  1.00  0.00           C  
ATOM   3831  N2    G   120      52.784  78.830  47.650  1.00  0.00           N  
ATOM   3832  H21   G   120      52.823  78.526  48.612  1.00  0.00           H  
ATOM   3833  H22   G   120      51.926  79.263  47.339  1.00  0.00           H  
ATOM   3834  N3    G   120      53.362  79.146  45.579  1.00  0.00           N  
ATOM   3835  C4    G   120      54.346  79.083  44.649  1.00  0.00           C  
ATOM   3836  C3'   G   120      53.270  82.229  42.130  1.00  0.00           C  
ATOM   3837  H3'   G   120      54.318  82.300  42.421  1.00  0.00           H  
ATOM   3838  C2'   G   120      52.511  81.314  43.157  1.00  0.00           C  
ATOM   3839  H2'   G   120      52.893  81.567  44.146  1.00  0.00           H  
ATOM   3840  O2'   G   120      51.076  81.332  43.075  1.00  0.00           O  
ATOM   3841 HO2'   G   120      50.734  81.995  42.470  1.00  0.00           H  
ATOM   3842  O3'   G   120      52.489  83.486  42.081  1.00  0.00           O  
ATOM   3843  P     U   121      52.878  84.748  42.986  1.00  0.00           P  
ATOM   3844  OP1   U   121      51.686  85.622  42.953  1.00  0.00           O  
ATOM   3845  OP2   U   121      54.214  85.305  42.610  1.00  0.00           O  
ATOM   3846  O5'   U   121      52.998  84.291  44.453  1.00  0.00           O  
ATOM   3847  C5'   U   121      51.838  83.998  45.176  1.00  0.00           C  
ATOM   3848  H5'   U   121      51.303  83.157  44.735  1.00  0.00           H  
ATOM   3849 H5''   U   121      51.176  84.863  45.122  1.00  0.00           H  
ATOM   3850  C4'   U   121      52.162  83.610  46.650  1.00  0.00           C  
ATOM   3851  H4'   U   121      51.233  83.309  47.135  1.00  0.00           H  
ATOM   3852  O4'   U   121      53.069  82.447  46.636  1.00  0.00           O  
ATOM   3853  C1'   U   121      53.857  82.469  47.806  1.00  0.00           C  
ATOM   3854  H1'   U   121      53.582  81.623  48.437  1.00  0.00           H  
ATOM   3855  N1    U   121      55.389  82.440  47.596  1.00  0.00           N  
ATOM   3856  C6    U   121      55.890  82.642  46.328  1.00  0.00           C  
ATOM   3857  H6    U   121      55.417  83.168  45.512  1.00  0.00           H  
ATOM   3858  C5    U   121      57.082  82.119  45.958  1.00  0.00           C  
ATOM   3859  H5    U   121      57.335  82.326  44.929  1.00  0.00           H  
ATOM   3860  C4    U   121      57.940  81.403  46.881  1.00  0.00           C  
ATOM   3861  O4    U   121      59.114  81.006  46.651  1.00  0.00           O  
ATOM   3862  N3    U   121      57.368  81.222  48.150  1.00  0.00           N  
ATOM   3863  H3    U   121      57.911  80.688  48.813  1.00  0.00           H  
ATOM   3864  C2    U   121      56.107  81.646  48.510  1.00  0.00           C  
ATOM   3865  O2    U   121      55.733  81.339  49.631  1.00  0.00           O  
ATOM   3866  C3'   U   121      52.827  84.599  47.479  1.00  0.00           C  
ATOM   3867  H3'   U   121      53.697  84.997  46.955  1.00  0.00           H  
ATOM   3868  C2'   U   121      53.417  83.725  48.530  1.00  0.00           C  
ATOM   3869  H2'   U   121      54.248  84.234  49.019  1.00  0.00           H  
ATOM   3870  O2'   U   121      52.381  83.352  49.410  1.00  0.00           O  
ATOM   3871 HO2'   U   121      51.890  84.177  49.404  1.00  0.00           H  
ATOM   3872  O3'   U   121      52.083  85.649  47.949  1.00  0.00           O  
ATOM   3873  P     A   122      52.736  86.953  48.592  1.00  0.00           P  
ATOM   3874  OP1   A   122      51.781  88.036  48.599  1.00  0.00           O  
ATOM   3875  OP2   A   122      54.008  87.160  47.914  1.00  0.00           O  
ATOM   3876  O5'   A   122      53.141  86.590  50.043  1.00  0.00           O  
ATOM   3877  C5'   A   122      52.231  86.342  51.042  1.00  0.00           C  
ATOM   3878  H5'   A   122      51.397  85.738  50.687  1.00  0.00           H  
ATOM   3879 H5''   A   122      51.910  87.308  51.432  1.00  0.00           H  
ATOM   3880  C4'   A   122      53.122  85.721  52.145  1.00  0.00           C  
ATOM   3881  H4'   A   122      52.553  85.355  53.000  1.00  0.00           H  
ATOM   3882  O4'   A   122      53.826  84.620  51.553  1.00  0.00           O  
ATOM   3883  C1'   A   122      55.102  84.538  52.227  1.00  0.00           C  
ATOM   3884  H1'   A   122      55.105  83.608  52.796  1.00  0.00           H  
ATOM   3885  N9    A   122      56.322  84.614  51.315  1.00  0.00           N  
ATOM   3886  C8    A   122      56.429  85.130  50.012  1.00  0.00           C  
ATOM   3887  H8    A   122      55.610  85.644  49.530  1.00  0.00           H  
ATOM   3888  N7    A   122      57.433  84.652  49.306  1.00  0.00           N  
ATOM   3889  C5    A   122      58.176  83.964  50.329  1.00  0.00           C  
ATOM   3890  C6    A   122      59.430  83.315  50.471  1.00  0.00           C  
ATOM   3891  N6    A   122      60.200  83.088  49.441  1.00  0.00           N  
ATOM   3892  H61   A   122      60.084  83.678  48.629  1.00  0.00           H  
ATOM   3893  H62   A   122      61.156  82.786  49.561  1.00  0.00           H  
ATOM   3894  N1    A   122      59.927  82.823  51.541  1.00  0.00           N  
ATOM   3895  C2    A   122      59.184  82.840  52.605  1.00  0.00           C  
ATOM   3896  H2    A   122      59.520  82.426  53.544  1.00  0.00           H  
ATOM   3897  N3    A   122      57.898  83.289  52.700  1.00  0.00           N  
ATOM   3898  C4    A   122      57.565  83.915  51.534  1.00  0.00           C  
ATOM   3899  C3'   A   122      54.154  86.775  52.696  1.00  0.00           C  
ATOM   3900  H3'   A   122      54.482  87.360  51.836  1.00  0.00           H  
ATOM   3901  C2'   A   122      55.155  85.706  53.209  1.00  0.00           C  
ATOM   3902  H2'   A   122      56.117  86.208  53.305  1.00  0.00           H  
ATOM   3903  O2'   A   122      54.817  85.038  54.416  1.00  0.00           O  
ATOM   3904 HO2'   A   122      55.616  84.739  54.856  1.00  0.00           H  
ATOM   3905  O3'   A   122      53.606  87.645  53.723  1.00  0.00           O  
ATOM   3906  P     C   123      54.416  88.881  54.141  1.00  0.00           P  
ATOM   3907  OP1   C   123      53.685  89.490  55.330  1.00  0.00           O  
ATOM   3908  OP2   C   123      54.678  89.772  53.030  1.00  0.00           O  
ATOM   3909  O5'   C   123      55.860  88.496  54.745  1.00  0.00           O  
ATOM   3910  C5'   C   123      56.043  87.983  56.000  1.00  0.00           C  
ATOM   3911  H5'   C   123      55.327  87.164  56.066  1.00  0.00           H  
ATOM   3912 H5''   C   123      55.788  88.772  56.708  1.00  0.00           H  
ATOM   3913  C4'   C   123      57.485  87.388  56.079  1.00  0.00           C  
ATOM   3914  H4'   C   123      57.607  87.005  57.092  1.00  0.00           H  
ATOM   3915  O4'   C   123      57.580  86.340  55.130  1.00  0.00           O  
ATOM   3916  C1'   C   123      58.992  86.227  54.775  1.00  0.00           C  
ATOM   3917  H1'   C   123      59.296  85.237  55.113  1.00  0.00           H  
ATOM   3918  N1    C   123      59.284  86.467  53.344  1.00  0.00           N  
ATOM   3919  C6    C   123      58.417  87.219  52.579  1.00  0.00           C  
ATOM   3920  H6    C   123      57.622  87.816  52.998  1.00  0.00           H  
ATOM   3921  C5    C   123      58.718  87.245  51.255  1.00  0.00           C  
ATOM   3922  H5    C   123      58.002  87.771  50.641  1.00  0.00           H  
ATOM   3923  C4    C   123      59.936  86.686  50.738  1.00  0.00           C  
ATOM   3924  N4    C   123      60.297  86.773  49.477  1.00  0.00           N  
ATOM   3925  H41   C   123      61.049  86.192  49.136  1.00  0.00           H  
ATOM   3926  H42   C   123      59.561  87.079  48.857  1.00  0.00           H  
ATOM   3927  N3    C   123      60.834  86.178  51.544  1.00  0.00           N  
ATOM   3928  C2    C   123      60.547  86.032  52.861  1.00  0.00           C  
ATOM   3929  O2    C   123      61.399  85.569  53.598  1.00  0.00           O  
ATOM   3930  C3'   C   123      58.698  88.349  55.927  1.00  0.00           C  
ATOM   3931  H3'   C   123      58.464  88.881  55.005  1.00  0.00           H  
ATOM   3932  C2'   C   123      59.702  87.259  55.702  1.00  0.00           C  
ATOM   3933  H2'   C   123      60.634  87.598  55.250  1.00  0.00           H  
ATOM   3934  O2'   C   123      60.054  86.512  56.902  1.00  0.00           O  
ATOM   3935 HO2'   C   123      60.624  87.118  57.381  1.00  0.00           H  
ATOM   3936  O3'   C   123      58.782  89.279  57.039  1.00  0.00           O  
ATOM   3937  P     U   124      59.589  90.619  56.873  1.00  0.00           P  
ATOM   3938  OP1   U   124      59.493  91.344  58.151  1.00  0.00           O  
ATOM   3939  OP2   U   124      59.076  91.316  55.640  1.00  0.00           O  
ATOM   3940  O5'   U   124      61.068  90.150  56.662  1.00  0.00           O  
ATOM   3941  C5'   U   124      61.864  89.638  57.676  1.00  0.00           C  
ATOM   3942  H5'   U   124      61.288  88.849  58.159  1.00  0.00           H  
ATOM   3943 H5''   U   124      62.137  90.462  58.336  1.00  0.00           H  
ATOM   3944  C4'   U   124      63.198  89.023  57.216  1.00  0.00           C  
ATOM   3945  H4'   U   124      63.672  88.534  58.067  1.00  0.00           H  
ATOM   3946  O4'   U   124      62.952  87.989  56.302  1.00  0.00           O  
ATOM   3947  C1'   U   124      64.016  87.981  55.406  1.00  0.00           C  
ATOM   3948  H1'   U   124      64.412  86.966  55.428  1.00  0.00           H  
ATOM   3949  N1    U   124      63.500  88.338  54.041  1.00  0.00           N  
ATOM   3950  C6    U   124      62.440  89.191  53.865  1.00  0.00           C  
ATOM   3951  H6    U   124      61.929  89.586  54.731  1.00  0.00           H  
ATOM   3952  C5    U   124      62.054  89.595  52.598  1.00  0.00           C  
ATOM   3953  H5    U   124      61.192  90.224  52.428  1.00  0.00           H  
ATOM   3954  C4    U   124      62.840  89.200  51.474  1.00  0.00           C  
ATOM   3955  O4    U   124      62.566  89.480  50.324  1.00  0.00           O  
ATOM   3956  N3    U   124      63.998  88.509  51.712  1.00  0.00           N  
ATOM   3957  H3    U   124      64.564  88.222  50.926  1.00  0.00           H  
ATOM   3958  C2    U   124      64.263  87.966  52.950  1.00  0.00           C  
ATOM   3959  O2    U   124      65.324  87.263  53.046  1.00  0.00           O  
ATOM   3960  C3'   U   124      64.185  90.004  56.586  1.00  0.00           C  
ATOM   3961  H3'   U   124      63.734  90.682  55.861  1.00  0.00           H  
ATOM   3962  C2'   U   124      65.048  88.957  55.849  1.00  0.00           C  
ATOM   3963  H2'   U   124      65.590  89.508  55.080  1.00  0.00           H  
ATOM   3964  O2'   U   124      65.867  88.340  56.793  1.00  0.00           O  
ATOM   3965 HO2'   U   124      66.699  88.819  56.782  1.00  0.00           H  
ATOM   3966  O3'   U   124      64.873  90.724  57.555  1.00  0.00           O  
ATOM   3967  P     G   125      65.673  92.023  57.107  1.00  0.00           P  
ATOM   3968  OP1   G   125      66.103  92.687  58.360  1.00  0.00           O  
ATOM   3969  OP2   G   125      64.790  92.768  56.197  1.00  0.00           O  
ATOM   3970  O5'   G   125      66.917  91.592  56.299  1.00  0.00           O  
ATOM   3971  C5'   G   125      68.087  91.094  56.842  1.00  0.00           C  
ATOM   3972  H5'   G   125      67.858  90.183  57.396  1.00  0.00           H  
ATOM   3973 H5''   G   125      68.553  91.804  57.525  1.00  0.00           H  
ATOM   3974  C4'   G   125      69.090  90.770  55.669  1.00  0.00           C  
ATOM   3975  H4'   G   125      69.842  90.123  56.122  1.00  0.00           H  
ATOM   3976  O4'   G   125      68.444  89.879  54.775  1.00  0.00           O  
ATOM   3977  C1'   G   125      68.946  90.004  53.467  1.00  0.00           C  
ATOM   3978  H1'   G   125      69.244  89.080  52.971  1.00  0.00           H  
ATOM   3979  N9    G   125      67.829  90.538  52.645  1.00  0.00           N  
ATOM   3980  C8    G   125      66.697  91.074  53.126  1.00  0.00           C  
ATOM   3981  H8    G   125      66.428  91.279  54.151  1.00  0.00           H  
ATOM   3982  N7    G   125      65.931  91.556  52.165  1.00  0.00           N  
ATOM   3983  C5    G   125      66.485  91.070  50.957  1.00  0.00           C  
ATOM   3984  C6    G   125      66.086  91.107  49.529  1.00  0.00           C  
ATOM   3985  O6    G   125      64.985  91.446  49.057  1.00  0.00           O  
ATOM   3986  N1    G   125      67.107  90.730  48.689  1.00  0.00           N  
ATOM   3987  H1    G   125      66.920  90.750  47.697  1.00  0.00           H  
ATOM   3988  C2    G   125      68.279  90.259  49.096  1.00  0.00           C  
ATOM   3989  N2    G   125      69.057  89.858  48.085  1.00  0.00           N  
ATOM   3990  H21   G   125      68.660  90.025  47.171  1.00  0.00           H  
ATOM   3991  H22   G   125      69.913  89.326  48.147  1.00  0.00           H  
ATOM   3992  N3    G   125      68.683  90.129  50.378  1.00  0.00           N  
ATOM   3993  C4    G   125      67.705  90.582  51.261  1.00  0.00           C  
ATOM   3994  C3'   G   125      69.685  91.863  54.771  1.00  0.00           C  
ATOM   3995  H3'   G   125      68.837  92.522  54.588  1.00  0.00           H  
ATOM   3996  C2'   G   125      70.057  91.035  53.561  1.00  0.00           C  
ATOM   3997  H2'   G   125      70.034  91.660  52.668  1.00  0.00           H  
ATOM   3998  O2'   G   125      71.339  90.471  53.719  1.00  0.00           O  
ATOM   3999 HO2'   G   125      71.439  90.063  52.856  1.00  0.00           H  
ATOM   4000  O3'   G   125      70.735  92.641  55.268  1.00  0.00           O  
ATOM   4001  P     A   126      71.161  94.130  54.725  1.00  0.00           P  
ATOM   4002  OP1   A   126      72.608  94.223  54.958  1.00  0.00           O  
ATOM   4003  OP2   A   126      70.335  95.155  55.417  1.00  0.00           O  
ATOM   4004  O5'   A   126      70.865  94.127  53.142  1.00  0.00           O  
ATOM   4005  C5'   A   126      71.749  93.592  52.113  1.00  0.00           C  
ATOM   4006  H5'   A   126      71.778  92.511  52.252  1.00  0.00           H  
ATOM   4007 H5''   A   126      72.648  94.208  52.131  1.00  0.00           H  
ATOM   4008  C4'   A   126      71.157  93.812  50.687  1.00  0.00           C  
ATOM   4009  H4'   A   126      71.855  93.456  49.929  1.00  0.00           H  
ATOM   4010  O4'   A   126      69.901  93.129  50.536  1.00  0.00           O  
ATOM   4011  C1'   A   126      69.151  93.719  49.425  1.00  0.00           C  
ATOM   4012  H1'   A   126      69.123  93.082  48.541  1.00  0.00           H  
ATOM   4013  N9    A   126      67.796  94.187  49.726  1.00  0.00           N  
ATOM   4014  C8    A   126      67.118  94.219  50.924  1.00  0.00           C  
ATOM   4015  H8    A   126      67.746  94.050  51.786  1.00  0.00           H  
ATOM   4016  N7    A   126      65.897  94.646  50.957  1.00  0.00           N  
ATOM   4017  C5    A   126      65.697  94.842  49.621  1.00  0.00           C  
ATOM   4018  C6    A   126      64.674  95.481  48.880  1.00  0.00           C  
ATOM   4019  N6    A   126      63.445  95.903  49.335  1.00  0.00           N  
ATOM   4020  H61   A   126      62.774  96.288  48.685  1.00  0.00           H  
ATOM   4021  H62   A   126      63.309  95.667  50.307  1.00  0.00           H  
ATOM   4022  N1    A   126      64.837  95.857  47.649  1.00  0.00           N  
ATOM   4023  C2    A   126      65.894  95.507  46.961  1.00  0.00           C  
ATOM   4024  H2    A   126      65.889  95.673  45.894  1.00  0.00           H  
ATOM   4025  N3    A   126      67.000  94.984  47.548  1.00  0.00           N  
ATOM   4026  C4    A   126      66.849  94.712  48.872  1.00  0.00           C  
ATOM   4027  C3'   A   126      70.894  95.294  50.371  1.00  0.00           C  
ATOM   4028  H3'   A   126      70.362  95.804  51.174  1.00  0.00           H  
ATOM   4029  C2'   A   126      69.935  95.091  49.182  1.00  0.00           C  
ATOM   4030  H2'   A   126      69.324  95.987  49.073  1.00  0.00           H  
ATOM   4031  O2'   A   126      70.527  94.800  47.902  1.00  0.00           O  
ATOM   4032 HO2'   A   126      71.437  94.514  48.008  1.00  0.00           H  
ATOM   4033  O3'   A   126      72.136  95.948  50.059  1.00  0.00           O  
ATOM   4034  P     U   127      72.338  97.412  50.483  1.00  0.00           P  
ATOM   4035  OP1   U   127      73.580  97.939  49.843  1.00  0.00           O  
ATOM   4036  OP2   U   127      72.159  97.519  51.950  1.00  0.00           O  
ATOM   4037  O5'   U   127      71.111  98.286  49.846  1.00  0.00           O  
ATOM   4038  C5'   U   127      70.932  98.435  48.376  1.00  0.00           C  
ATOM   4039  H5'   U   127      71.098  97.460  47.919  1.00  0.00           H  
ATOM   4040 H5''   U   127      71.682  99.177  48.102  1.00  0.00           H  
ATOM   4041  C4'   U   127      69.515  98.883  47.942  1.00  0.00           C  
ATOM   4042  H4'   U   127      69.452  98.779  46.859  1.00  0.00           H  
ATOM   4043  O4'   U   127      68.462  98.131  48.613  1.00  0.00           O  
ATOM   4044  C1'   U   127      67.635  99.047  49.325  1.00  0.00           C  
ATOM   4045  H1'   U   127      66.814  99.274  48.646  1.00  0.00           H  
ATOM   4046  N1    U   127      67.019  98.390  50.506  1.00  0.00           N  
ATOM   4047  C6    U   127      67.780  97.719  51.407  1.00  0.00           C  
ATOM   4048  H6    U   127      68.784  97.363  51.227  1.00  0.00           H  
ATOM   4049  C5    U   127      67.127  97.029  52.380  1.00  0.00           C  
ATOM   4050  H5    U   127      67.643  96.385  53.076  1.00  0.00           H  
ATOM   4051  C4    U   127      65.773  97.265  52.617  1.00  0.00           C  
ATOM   4052  O4    U   127      65.190  96.769  53.626  1.00  0.00           O  
ATOM   4053  N3    U   127      65.090  98.073  51.807  1.00  0.00           N  
ATOM   4054  H3    U   127      64.149  98.337  52.060  1.00  0.00           H  
ATOM   4055  C2    U   127      65.634  98.662  50.696  1.00  0.00           C  
ATOM   4056  O2    U   127      64.934  99.291  49.905  1.00  0.00           O  
ATOM   4057  C3'   U   127      69.432 100.358  48.346  1.00  0.00           C  
ATOM   4058  H3'   U   127      70.431 100.743  48.548  1.00  0.00           H  
ATOM   4059  C2'   U   127      68.547 100.213  49.599  1.00  0.00           C  
ATOM   4060  H2'   U   127      69.230 100.023  50.426  1.00  0.00           H  
ATOM   4061  O2'   U   127      67.792 101.401  49.871  1.00  0.00           O  
ATOM   4062 HO2'   U   127      68.515 102.027  49.784  1.00  0.00           H  
ATOM   4063  O3'   U   127      68.812 101.111  47.244  1.00  0.00           O  
ATOM   4064  P     G   128      69.701 101.648  46.036  1.00  0.00           P  
ATOM   4065  OP1   G   128      71.021 101.734  46.564  1.00  0.00           O  
ATOM   4066  OP2   G   128      68.952 102.818  45.588  1.00  0.00           O  
ATOM   4067  O5'   G   128      69.646 100.564  44.890  1.00  0.00           O  
ATOM   4068  C5'   G   128      70.654 100.430  43.869  1.00  0.00           C  
ATOM   4069  H5'   G   128      71.570 100.175  44.402  1.00  0.00           H  
ATOM   4070 H5''   G   128      70.735 101.414  43.409  1.00  0.00           H  
ATOM   4071  C4'   G   128      70.366  99.353  42.746  1.00  0.00           C  
ATOM   4072  H4'   G   128      71.307  99.233  42.209  1.00  0.00           H  
ATOM   4073  O4'   G   128      70.103  98.030  43.244  1.00  0.00           O  
ATOM   4074  C1'   G   128      68.951  97.655  42.495  1.00  0.00           C  
ATOM   4075  H1'   G   128      68.936  96.592  42.256  1.00  0.00           H  
ATOM   4076  N9    G   128      67.718  97.957  43.355  1.00  0.00           N  
ATOM   4077  C8    G   128      67.544  98.327  44.686  1.00  0.00           C  
ATOM   4078  H8    G   128      68.415  98.602  45.262  1.00  0.00           H  
ATOM   4079  N7    G   128      66.320  98.245  45.143  1.00  0.00           N  
ATOM   4080  C5    G   128      65.655  97.736  44.069  1.00  0.00           C  
ATOM   4081  C6    G   128      64.310  97.391  43.830  1.00  0.00           C  
ATOM   4082  O6    G   128      63.399  97.457  44.657  1.00  0.00           O  
ATOM   4083  N1    G   128      63.905  96.972  42.565  1.00  0.00           N  
ATOM   4084  H1    G   128      62.946  96.719  42.376  1.00  0.00           H  
ATOM   4085  C2    G   128      64.802  96.885  41.578  1.00  0.00           C  
ATOM   4086  N2    G   128      64.417  96.447  40.427  1.00  0.00           N  
ATOM   4087  H21   G   128      65.154  96.452  39.737  1.00  0.00           H  
ATOM   4088  H22   G   128      63.444  96.255  40.235  1.00  0.00           H  
ATOM   4089  N3    G   128      66.101  97.159  41.641  1.00  0.00           N  
ATOM   4090  C4    G   128      66.441  97.623  42.943  1.00  0.00           C  
ATOM   4091  C3'   G   128      69.386  99.877  41.758  1.00  0.00           C  
ATOM   4092  H3'   G   128      68.544 100.356  42.258  1.00  0.00           H  
ATOM   4093  C2'   G   128      68.944  98.541  41.223  1.00  0.00           C  
ATOM   4094  H2'   G   128      67.928  98.650  40.845  1.00  0.00           H  
ATOM   4095  O2'   G   128      69.780  98.002  40.140  1.00  0.00           O  
ATOM   4096 HO2'   G   128      69.302  97.552  39.439  1.00  0.00           H  
ATOM   4097  O3'   G   128      69.965 100.795  40.848  1.00  0.00           O  
ATOM   4098  P     U   129      69.156 102.060  40.266  1.00  0.00           P  
ATOM   4099  OP1   U   129      70.047 102.701  39.237  1.00  0.00           O  
ATOM   4100  OP2   U   129      68.752 102.798  41.429  1.00  0.00           O  
ATOM   4101  O5'   U   129      67.911 101.387  39.586  1.00  0.00           O  
ATOM   4102  C5'   U   129      67.903 100.971  38.241  1.00  0.00           C  
ATOM   4103  H5'   U   129      68.569 100.109  38.220  1.00  0.00           H  
ATOM   4104 H5''   U   129      68.269 101.734  37.554  1.00  0.00           H  
ATOM   4105  C4'   U   129      66.497 100.493  37.845  1.00  0.00           C  
ATOM   4106  H4'   U   129      66.499 100.119  36.821  1.00  0.00           H  
ATOM   4107  O4'   U   129      66.142  99.344  38.726  1.00  0.00           O  
ATOM   4108  C1'   U   129      64.715  99.556  38.966  1.00  0.00           C  
ATOM   4109  H1'   U   129      64.185  98.626  38.764  1.00  0.00           H  
ATOM   4110  N1    U   129      64.394  99.946  40.350  1.00  0.00           N  
ATOM   4111  C6    U   129      65.347 100.355  41.226  1.00  0.00           C  
ATOM   4112  H6    U   129      66.390 100.510  40.996  1.00  0.00           H  
ATOM   4113  C5    U   129      64.987 100.731  42.512  1.00  0.00           C  
ATOM   4114  H5    U   129      65.747 101.025  43.220  1.00  0.00           H  
ATOM   4115  C4    U   129      63.642 100.676  43.028  1.00  0.00           C  
ATOM   4116  O4    U   129      63.291 100.941  44.205  1.00  0.00           O  
ATOM   4117  N3    U   129      62.747 100.188  42.133  1.00  0.00           N  
ATOM   4118  H3    U   129      61.885  99.790  42.477  1.00  0.00           H  
ATOM   4119  C2    U   129      63.093  99.742  40.796  1.00  0.00           C  
ATOM   4120  O2    U   129      62.222  99.259  40.172  1.00  0.00           O  
ATOM   4121  C3'   U   129      65.461 101.573  38.040  1.00  0.00           C  
ATOM   4122  H3'   U   129      65.557 102.089  38.995  1.00  0.00           H  
ATOM   4123  C2'   U   129      64.195 100.658  37.988  1.00  0.00           C  
ATOM   4124  H2'   U   129      63.355 101.241  38.365  1.00  0.00           H  
ATOM   4125  O2'   U   129      63.849 100.069  36.772  1.00  0.00           O  
ATOM   4126 HO2'   U   129      64.399 100.378  36.049  1.00  0.00           H  
ATOM   4127  O3'   U   129      65.575 102.489  36.980  1.00  0.00           O  
ATOM   4128  P     C   130      64.792 103.850  37.066  1.00  0.00           P  
ATOM   4129  OP1   C   130      65.122 104.694  35.884  1.00  0.00           O  
ATOM   4130  OP2   C   130      65.132 104.435  38.397  1.00  0.00           O  
ATOM   4131  O5'   C   130      63.268 103.630  37.047  1.00  0.00           O  
ATOM   4132  C5'   C   130      62.518 103.221  35.903  1.00  0.00           C  
ATOM   4133  H5'   C   130      62.911 102.276  35.528  1.00  0.00           H  
ATOM   4134 H5''   C   130      62.509 104.035  35.179  1.00  0.00           H  
ATOM   4135  C4'   C   130      61.074 102.962  36.291  1.00  0.00           C  
ATOM   4136  H4'   C   130      60.544 102.486  35.466  1.00  0.00           H  
ATOM   4137  O4'   C   130      60.793 102.087  37.342  1.00  0.00           O  
ATOM   4138  C1'   C   130      59.576 102.449  37.962  1.00  0.00           C  
ATOM   4139  H1'   C   130      58.839 101.662  37.801  1.00  0.00           H  
ATOM   4140  N1    C   130      59.930 102.637  39.381  1.00  0.00           N  
ATOM   4141  C6    C   130      61.202 102.953  39.842  1.00  0.00           C  
ATOM   4142  H6    C   130      61.995 103.232  39.164  1.00  0.00           H  
ATOM   4143  C5    C   130      61.492 102.912  41.146  1.00  0.00           C  
ATOM   4144  H5    C   130      62.515 103.125  41.418  1.00  0.00           H  
ATOM   4145  C4    C   130      60.500 102.471  41.995  1.00  0.00           C  
ATOM   4146  N4    C   130      60.699 102.309  43.307  1.00  0.00           N  
ATOM   4147  H41   C   130      61.644 102.423  43.646  1.00  0.00           H  
ATOM   4148  H42   C   130      59.947 101.920  43.857  1.00  0.00           H  
ATOM   4149  N3    C   130      59.233 102.096  41.637  1.00  0.00           N  
ATOM   4150  C2    C   130      59.010 102.236  40.305  1.00  0.00           C  
ATOM   4151  O2    C   130      57.868 101.976  40.001  1.00  0.00           O  
ATOM   4152  C3'   C   130      60.293 104.200  36.644  1.00  0.00           C  
ATOM   4153  H3'   C   130      60.925 104.744  37.345  1.00  0.00           H  
ATOM   4154  C2'   C   130      59.055 103.814  37.433  1.00  0.00           C  
ATOM   4155  H2'   C   130      58.804 104.498  38.244  1.00  0.00           H  
ATOM   4156  O2'   C   130      57.928 103.479  36.656  1.00  0.00           O  
ATOM   4157 HO2'   C   130      57.223 104.029  37.004  1.00  0.00           H  
ATOM   4158  O3'   C   130      60.038 104.862  35.434  1.00  0.00           O  
ATOM   4159  P     G   131      59.871 106.468  35.485  1.00  0.00           P  
ATOM   4160  OP1   G   131      59.367 107.087  34.253  1.00  0.00           O  
ATOM   4161  OP2   G   131      61.093 107.070  36.023  1.00  0.00           O  
ATOM   4162  O5'   G   131      58.626 106.645  36.559  1.00  0.00           O  
ATOM   4163  C5'   G   131      57.289 106.588  36.159  1.00  0.00           C  
ATOM   4164  H5'   G   131      57.097 105.637  35.662  1.00  0.00           H  
ATOM   4165 H5''   G   131      56.989 107.396  35.491  1.00  0.00           H  
ATOM   4166  C4'   G   131      56.227 106.699  37.209  1.00  0.00           C  
ATOM   4167  H4'   G   131      55.340 106.963  36.633  1.00  0.00           H  
ATOM   4168  O4'   G   131      56.114 105.460  37.994  1.00  0.00           O  
ATOM   4169  C1'   G   131      55.715 105.809  39.323  1.00  0.00           C  
ATOM   4170  H1'   G   131      54.881 105.212  39.692  1.00  0.00           H  
ATOM   4171  N9    G   131      56.755 105.657  40.384  1.00  0.00           N  
ATOM   4172  C8    G   131      58.137 105.849  40.356  1.00  0.00           C  
ATOM   4173  H8    G   131      58.781 106.265  39.596  1.00  0.00           H  
ATOM   4174  N7    G   131      58.791 105.590  41.519  1.00  0.00           N  
ATOM   4175  C5    G   131      57.788 105.159  42.357  1.00  0.00           C  
ATOM   4176  C6    G   131      57.794 104.831  43.723  1.00  0.00           C  
ATOM   4177  O6    G   131      58.752 104.899  44.460  1.00  0.00           O  
ATOM   4178  N1    G   131      56.596 104.520  44.237  1.00  0.00           N  
ATOM   4179  H1    G   131      56.534 104.433  45.242  1.00  0.00           H  
ATOM   4180  C2    G   131      55.405 104.750  43.612  1.00  0.00           C  
ATOM   4181  N2    G   131      54.333 104.345  44.223  1.00  0.00           N  
ATOM   4182  H21   G   131      53.466 104.488  43.726  1.00  0.00           H  
ATOM   4183  H22   G   131      54.301 104.140  45.211  1.00  0.00           H  
ATOM   4184  N3    G   131      55.316 105.028  42.273  1.00  0.00           N  
ATOM   4185  C4    G   131      56.551 105.299  41.729  1.00  0.00           C  
ATOM   4186  C3'   G   131      56.328 107.853  38.114  1.00  0.00           C  
ATOM   4187  H3'   G   131      57.362 108.001  38.423  1.00  0.00           H  
ATOM   4188  C2'   G   131      55.454 107.305  39.287  1.00  0.00           C  
ATOM   4189  H2'   G   131      55.785 107.767  40.217  1.00  0.00           H  
ATOM   4190  O2'   G   131      54.122 107.620  38.995  1.00  0.00           O  
ATOM   4191 HO2'   G   131      54.207 108.445  38.511  1.00  0.00           H  
ATOM   4192  O3'   G   131      55.889 109.068  37.625  1.00  0.00           O  
ATOM   4193  P     U   132      56.123 110.422  38.339  1.00  0.00           P  
ATOM   4194  OP1   U   132      57.553 110.684  38.730  1.00  0.00           O  
ATOM   4195  OP2   U   132      55.137 110.611  39.410  1.00  0.00           O  
ATOM   4196  O5'   U   132      55.699 111.431  37.172  1.00  0.00           O  
ATOM   4197  C5'   U   132      56.546 111.677  36.082  1.00  0.00           C  
ATOM   4198  H5'   U   132      56.839 110.740  35.609  1.00  0.00           H  
ATOM   4199 H5''   U   132      57.432 112.138  36.520  1.00  0.00           H  
ATOM   4200  C4'   U   132      55.988 112.601  34.965  1.00  0.00           C  
ATOM   4201  H4'   U   132      56.596 112.705  34.066  1.00  0.00           H  
ATOM   4202  O4'   U   132      54.787 112.009  34.475  1.00  0.00           O  
ATOM   4203  C1'   U   132      53.878 112.947  33.983  1.00  0.00           C  
ATOM   4204  H1'   U   132      53.791 112.885  32.898  1.00  0.00           H  
ATOM   4205  N1    U   132      52.531 112.751  34.528  1.00  0.00           N  
ATOM   4206  C6    U   132      52.221 112.446  35.831  1.00  0.00           C  
ATOM   4207  H6    U   132      53.036 112.227  36.505  1.00  0.00           H  
ATOM   4208  C5    U   132      50.913 112.476  36.278  1.00  0.00           C  
ATOM   4209  H5    U   132      50.840 112.016  37.253  1.00  0.00           H  
ATOM   4210  C4    U   132      49.877 112.659  35.405  1.00  0.00           C  
ATOM   4211  O4    U   132      48.679 112.501  35.657  1.00  0.00           O  
ATOM   4212  N3    U   132      50.247 113.070  34.100  1.00  0.00           N  
ATOM   4213  H3    U   132      49.525 113.423  33.488  1.00  0.00           H  
ATOM   4214  C2    U   132      51.467 113.077  33.642  1.00  0.00           C  
ATOM   4215  O2    U   132      51.584 113.340  32.471  1.00  0.00           O  
ATOM   4216  C3'   U   132      55.552 114.026  35.417  1.00  0.00           C  
ATOM   4217  H3'   U   132      55.092 113.941  36.402  1.00  0.00           H  
ATOM   4218  C2'   U   132      54.353 114.326  34.463  1.00  0.00           C  
ATOM   4219  H2'   U   132      53.667 114.981  34.999  1.00  0.00           H  
ATOM   4220  O2'   U   132      54.794 114.953  33.220  1.00  0.00           O  
ATOM   4221 HO2'   U   132      54.753 115.911  33.200  1.00  0.00           H  
ATOM   4222  O3'   U   132      56.593 115.002  35.404  1.00  0.00           O  
ATOM   4223  P     A   133      56.392 116.293  36.230  1.00  0.00           P  
ATOM   4224  OP1   A   133      57.740 116.846  36.322  1.00  0.00           O  
ATOM   4225  OP2   A   133      55.675 115.924  37.402  1.00  0.00           O  
ATOM   4226  O5'   A   133      55.586 117.200  35.300  1.00  0.00           O  
ATOM   4227  C5'   A   133      56.156 117.870  34.175  1.00  0.00           C  
ATOM   4228  H5'   A   133      56.507 117.160  33.427  1.00  0.00           H  
ATOM   4229 H5''   A   133      56.955 118.488  34.584  1.00  0.00           H  
ATOM   4230  C4'   A   133      55.146 118.705  33.386  1.00  0.00           C  
ATOM   4231  H4'   A   133      55.720 119.246  32.634  1.00  0.00           H  
ATOM   4232  O4'   A   133      54.219 117.931  32.762  1.00  0.00           O  
ATOM   4233  C1'   A   133      53.002 118.656  32.751  1.00  0.00           C  
ATOM   4234  H1'   A   133      52.704 118.807  31.714  1.00  0.00           H  
ATOM   4235  N9    A   133      51.986 117.738  33.270  1.00  0.00           N  
ATOM   4236  C8    A   133      50.910 117.253  32.601  1.00  0.00           C  
ATOM   4237  H8    A   133      50.672 117.401  31.558  1.00  0.00           H  
ATOM   4238  N7    A   133      50.039 116.619  33.296  1.00  0.00           N  
ATOM   4239  C5    A   133      50.593 116.738  34.570  1.00  0.00           C  
ATOM   4240  C6    A   133      50.176 116.246  35.820  1.00  0.00           C  
ATOM   4241  N6    A   133      48.932 115.851  36.032  1.00  0.00           N  
ATOM   4242  H61   A   133      48.254 115.892  35.284  1.00  0.00           H  
ATOM   4243  H62   A   133      48.623 115.530  36.938  1.00  0.00           H  
ATOM   4244  N1    A   133      50.901 116.344  36.903  1.00  0.00           N  
ATOM   4245  C2    A   133      52.082 117.001  36.761  1.00  0.00           C  
ATOM   4246  H2    A   133      52.760 117.081  37.598  1.00  0.00           H  
ATOM   4247  N3    A   133      52.598 117.517  35.643  1.00  0.00           N  
ATOM   4248  C4    A   133      51.806 117.347  34.593  1.00  0.00           C  
ATOM   4249  C3'   A   133      54.475 119.814  34.199  1.00  0.00           C  
ATOM   4250  H3'   A   133      54.296 119.459  35.214  1.00  0.00           H  
ATOM   4251  C2'   A   133      53.145 119.939  33.567  1.00  0.00           C  
ATOM   4252  H2'   A   133      52.458 119.907  34.413  1.00  0.00           H  
ATOM   4253  O2'   A   133      53.050 121.101  32.789  1.00  0.00           O  
ATOM   4254 HO2'   A   133      53.833 121.595  33.044  1.00  0.00           H  
ATOM   4255  O3'   A   133      55.255 120.932  34.068  1.00  0.00           O  
ATOM   4256  P     U   134      55.723 121.742  35.423  1.00  0.00           P  
ATOM   4257  OP1   U   134      56.649 122.828  35.012  1.00  0.00           O  
ATOM   4258  OP2   U   134      56.186 120.703  36.367  1.00  0.00           O  
ATOM   4259  O5'   U   134      54.524 122.508  36.048  1.00  0.00           O  
ATOM   4260  C5'   U   134      53.409 121.841  36.690  1.00  0.00           C  
ATOM   4261  H5'   U   134      53.801 121.318  37.562  1.00  0.00           H  
ATOM   4262 H5''   U   134      52.894 121.139  36.035  1.00  0.00           H  
ATOM   4263  C4'   U   134      52.289 122.775  37.159  1.00  0.00           C  
ATOM   4264  H4'   U   134      51.415 122.211  37.488  1.00  0.00           H  
ATOM   4265  O4'   U   134      52.802 123.580  38.246  1.00  0.00           O  
ATOM   4266  C1'   U   134      52.128 124.810  38.191  1.00  0.00           C  
ATOM   4267  H1'   U   134      51.406 124.913  39.002  1.00  0.00           H  
ATOM   4268  N1    U   134      53.031 125.873  38.372  1.00  0.00           N  
ATOM   4269  C6    U   134      53.577 126.540  37.305  1.00  0.00           C  
ATOM   4270  H6    U   134      53.424 126.120  36.322  1.00  0.00           H  
ATOM   4271  C5    U   134      54.380 127.649  37.506  1.00  0.00           C  
ATOM   4272  H5    U   134      54.927 128.098  36.690  1.00  0.00           H  
ATOM   4273  C4    U   134      54.721 128.002  38.860  1.00  0.00           C  
ATOM   4274  O4    U   134      55.553 128.846  39.169  1.00  0.00           O  
ATOM   4275  N3    U   134      54.043 127.328  39.890  1.00  0.00           N  
ATOM   4276  H3    U   134      53.995 127.773  40.796  1.00  0.00           H  
ATOM   4277  C2    U   134      53.155 126.328  39.724  1.00  0.00           C  
ATOM   4278  O2    U   134      52.485 126.012  40.733  1.00  0.00           O  
ATOM   4279  C3'   U   134      51.892 123.721  36.040  1.00  0.00           C  
ATOM   4280  H3'   U   134      52.674 124.198  35.449  1.00  0.00           H  
ATOM   4281  C2'   U   134      51.222 124.806  36.949  1.00  0.00           C  
ATOM   4282  H2'   U   134      51.034 125.779  36.496  1.00  0.00           H  
ATOM   4283  O2'   U   134      49.921 124.342  37.392  1.00  0.00           O  
ATOM   4284 HO2'   U   134      49.376 124.195  36.616  1.00  0.00           H  
ATOM   4285  O3'   U   134      51.004 123.108  35.172  1.00  0.00           O  
ATOM   4286  P     A   135      50.260 123.921  34.081  1.00  0.00           P  
ATOM   4287  OP1   A   135      50.072 123.026  32.945  1.00  0.00           O  
ATOM   4288  OP2   A   135      51.046 125.093  33.820  1.00  0.00           O  
ATOM   4289  O5'   A   135      48.840 124.353  34.693  1.00  0.00           O  
ATOM   4290  C5'   A   135      47.787 123.447  34.890  1.00  0.00           C  
ATOM   4291  H5'   A   135      48.109 122.595  35.489  1.00  0.00           H  
ATOM   4292 H5''   A   135      47.376 123.056  33.959  1.00  0.00           H  
ATOM   4293  C4'   A   135      46.681 124.173  35.679  1.00  0.00           C  
ATOM   4294  H4'   A   135      45.903 123.413  35.749  1.00  0.00           H  
ATOM   4295  O4'   A   135      47.119 124.722  36.863  1.00  0.00           O  
ATOM   4296  C1'   A   135      46.631 126.103  37.010  1.00  0.00           C  
ATOM   4297  H1'   A   135      46.153 126.298  37.970  1.00  0.00           H  
ATOM   4298  N9    A   135      47.816 126.991  37.004  1.00  0.00           N  
ATOM   4299  C8    A   135      48.668 127.279  35.966  1.00  0.00           C  
ATOM   4300  H8    A   135      48.494 126.953  34.951  1.00  0.00           H  
ATOM   4301  N7    A   135      49.661 128.039  36.214  1.00  0.00           N  
ATOM   4302  C5    A   135      49.510 128.217  37.650  1.00  0.00           C  
ATOM   4303  C6    A   135      50.246 128.829  38.653  1.00  0.00           C  
ATOM   4304  N6    A   135      51.477 129.366  38.597  1.00  0.00           N  
ATOM   4305  H61   A   135      51.794 129.720  39.488  1.00  0.00           H  
ATOM   4306  H62   A   135      51.943 129.538  37.718  1.00  0.00           H  
ATOM   4307  N1    A   135      49.928 128.786  39.926  1.00  0.00           N  
ATOM   4308  C2    A   135      48.721 128.186  40.192  1.00  0.00           C  
ATOM   4309  H2    A   135      48.401 128.276  41.220  1.00  0.00           H  
ATOM   4310  N3    A   135      47.865 127.593  39.400  1.00  0.00           N  
ATOM   4311  C4    A   135      48.407 127.529  38.117  1.00  0.00           C  
ATOM   4312  C3'   A   135      46.098 125.261  34.742  1.00  0.00           C  
ATOM   4313  H3'   A   135      46.942 125.562  34.122  1.00  0.00           H  
ATOM   4314  C2'   A   135      45.672 126.330  35.776  1.00  0.00           C  
ATOM   4315  H2'   A   135      45.821 127.271  35.248  1.00  0.00           H  
ATOM   4316  O2'   A   135      44.375 126.093  36.259  1.00  0.00           O  
ATOM   4317 HO2'   A   135      43.744 126.418  35.612  1.00  0.00           H  
ATOM   4318  O3'   A   135      45.086 124.736  33.952  1.00  0.00           O  
ATOM   4319  P     C   136      44.484 125.629  32.801  1.00  0.00           P  
ATOM   4320  OP1   C   136      43.753 124.650  31.946  1.00  0.00           O  
ATOM   4321  OP2   C   136      45.455 126.536  32.267  1.00  0.00           O  
ATOM   4322  O5'   C   136      43.331 126.597  33.405  1.00  0.00           O  
ATOM   4323  C5'   C   136      42.007 126.117  33.801  1.00  0.00           C  
ATOM   4324  H5'   C   136      42.182 125.267  34.460  1.00  0.00           H  
ATOM   4325 H5''   C   136      41.241 125.826  33.082  1.00  0.00           H  
ATOM   4326  C4'   C   136      41.240 127.142  34.555  1.00  0.00           C  
ATOM   4327  H4'   C   136      40.344 126.683  34.972  1.00  0.00           H  
ATOM   4328  O4'   C   136      42.032 127.760  35.581  1.00  0.00           O  
ATOM   4329  C1'   C   136      42.149 129.155  35.282  1.00  0.00           C  
ATOM   4330  H1'   C   136      41.356 129.700  35.794  1.00  0.00           H  
ATOM   4331  N1    C   136      43.390 129.688  35.706  1.00  0.00           N  
ATOM   4332  C6    C   136      44.493 129.744  34.893  1.00  0.00           C  
ATOM   4333  H6    C   136      44.312 129.393  33.888  1.00  0.00           H  
ATOM   4334  C5    C   136      45.768 129.998  35.330  1.00  0.00           C  
ATOM   4335  H5    C   136      46.622 130.018  34.669  1.00  0.00           H  
ATOM   4336  C4    C   136      45.807 130.270  36.712  1.00  0.00           C  
ATOM   4337  N4    C   136      46.969 130.643  37.194  1.00  0.00           N  
ATOM   4338  H41   C   136      47.807 130.732  36.637  1.00  0.00           H  
ATOM   4339  H42   C   136      46.901 131.016  38.130  1.00  0.00           H  
ATOM   4340  N3    C   136      44.740 130.265  37.552  1.00  0.00           N  
ATOM   4341  C2    C   136      43.532 129.950  37.046  1.00  0.00           C  
ATOM   4342  O2    C   136      42.521 129.877  37.768  1.00  0.00           O  
ATOM   4343  C3'   C   136      40.765 128.259  33.621  1.00  0.00           C  
ATOM   4344  H3'   C   136      40.622 128.052  32.561  1.00  0.00           H  
ATOM   4345  C2'   C   136      41.842 129.303  33.800  1.00  0.00           C  
ATOM   4346  H2'   C   136      42.657 129.034  33.128  1.00  0.00           H  
ATOM   4347  O2'   C   136      41.422 130.610  33.539  1.00  0.00           O  
ATOM   4348 HO2'   C   136      40.644 130.689  32.981  1.00  0.00           H  
ATOM   4349  O3'   C   136      39.474 128.647  34.169  1.00  0.00           O  
ATOM   4350  P     A   137      38.097 128.294  33.482  1.00  0.00           P  
ATOM   4351  OP1   A   137      38.304 128.654  32.011  1.00  0.00           O  
ATOM   4352  OP2   A   137      37.024 128.890  34.277  1.00  0.00           O  
ATOM   4353  O5'   A   137      37.964 126.709  33.532  1.00  0.00           O  
ATOM   4354  C5'   A   137      38.516 125.945  32.486  1.00  0.00           C  
ATOM   4355  H5'   A   137      39.548 126.185  32.233  1.00  0.00           H  
ATOM   4356 H5''   A   137      37.849 125.973  31.624  1.00  0.00           H  
ATOM   4357  C4'   A   137      38.598 124.459  32.982  1.00  0.00           C  
ATOM   4358  H4'   A   137      39.120 123.727  32.366  1.00  0.00           H  
ATOM   4359  O4'   A   137      39.193 124.468  34.235  1.00  0.00           O  
ATOM   4360  C1'   A   137      38.548 123.439  34.989  1.00  0.00           C  
ATOM   4361  H1'   A   137      39.412 122.788  35.128  1.00  0.00           H  
ATOM   4362  N9    A   137      38.111 123.951  36.326  1.00  0.00           N  
ATOM   4363  C8    A   137      38.596 125.094  36.909  1.00  0.00           C  
ATOM   4364  H8    A   137      39.105 125.931  36.454  1.00  0.00           H  
ATOM   4365  N7    A   137      38.342 125.132  38.231  1.00  0.00           N  
ATOM   4366  C5    A   137      37.625 123.909  38.441  1.00  0.00           C  
ATOM   4367  C6    A   137      37.002 123.340  39.577  1.00  0.00           C  
ATOM   4368  N6    A   137      36.974 123.919  40.803  1.00  0.00           N  
ATOM   4369  H61   A   137      37.414 124.818  40.940  1.00  0.00           H  
ATOM   4370  H62   A   137      36.845 123.346  41.624  1.00  0.00           H  
ATOM   4371  N1    A   137      36.605 122.033  39.476  1.00  0.00           N  
ATOM   4372  C2    A   137      36.587 121.417  38.312  1.00  0.00           C  
ATOM   4373  H2    A   137      36.163 120.426  38.245  1.00  0.00           H  
ATOM   4374  N3    A   137      37.046 121.889  37.166  1.00  0.00           N  
ATOM   4375  C4    A   137      37.591 123.155  37.317  1.00  0.00           C  
ATOM   4376  C3'   A   137      37.194 123.870  33.215  1.00  0.00           C  
ATOM   4377  H3'   A   137      36.561 124.559  33.773  1.00  0.00           H  
ATOM   4378  C2'   A   137      37.535 122.671  34.126  1.00  0.00           C  
ATOM   4379  H2'   A   137      36.690 122.318  34.718  1.00  0.00           H  
ATOM   4380  O2'   A   137      38.185 121.617  33.445  1.00  0.00           O  
ATOM   4381 HO2'   A   137      37.753 121.397  32.617  1.00  0.00           H  
ATOM   4382  O3'   A   137      36.605 123.398  31.990  1.00  0.00           O  
ATOM   4383  P     G   138      35.228 124.072  31.454  1.00  0.00           P  
ATOM   4384  OP1   G   138      34.844 123.262  30.296  1.00  0.00           O  
ATOM   4385  OP2   G   138      35.476 125.535  31.213  1.00  0.00           O  
ATOM   4386  O5'   G   138      34.212 123.899  32.689  1.00  0.00           O  
ATOM   4387  C5'   G   138      33.666 122.676  32.975  1.00  0.00           C  
ATOM   4388  H5'   G   138      34.371 121.869  32.774  1.00  0.00           H  
ATOM   4389 H5''   G   138      32.755 122.518  32.399  1.00  0.00           H  
ATOM   4390  C4'   G   138      33.238 122.500  34.408  1.00  0.00           C  
ATOM   4391  H4'   G   138      32.845 121.491  34.529  1.00  0.00           H  
ATOM   4392  O4'   G   138      34.341 122.667  35.260  1.00  0.00           O  
ATOM   4393  C1'   G   138      33.859 123.245  36.428  1.00  0.00           C  
ATOM   4394  H1'   G   138      34.296 122.713  37.274  1.00  0.00           H  
ATOM   4395  N9    G   138      34.321 124.586  36.668  1.00  0.00           N  
ATOM   4396  C8    G   138      34.737 125.530  35.710  1.00  0.00           C  
ATOM   4397  H8    G   138      34.846 125.183  34.694  1.00  0.00           H  
ATOM   4398  N7    G   138      35.145 126.618  36.215  1.00  0.00           N  
ATOM   4399  C5    G   138      35.002 126.435  37.597  1.00  0.00           C  
ATOM   4400  C6    G   138      35.202 127.308  38.699  1.00  0.00           C  
ATOM   4401  O6    G   138      35.630 128.496  38.718  1.00  0.00           O  
ATOM   4402  N1    G   138      34.773 126.775  39.906  1.00  0.00           N  
ATOM   4403  H1    G   138      34.834 127.372  40.718  1.00  0.00           H  
ATOM   4404  C2    G   138      34.149 125.612  40.072  1.00  0.00           C  
ATOM   4405  N2    G   138      33.530 125.351  41.221  1.00  0.00           N  
ATOM   4406  H21   G   138      32.979 124.522  41.390  1.00  0.00           H  
ATOM   4407  H22   G   138      33.611 126.017  41.976  1.00  0.00           H  
ATOM   4408  N3    G   138      33.935 124.733  39.068  1.00  0.00           N  
ATOM   4409  C4    G   138      34.386 125.191  37.848  1.00  0.00           C  
ATOM   4410  C3'   G   138      32.186 123.532  34.861  1.00  0.00           C  
ATOM   4411  H3'   G   138      32.541 124.476  34.448  1.00  0.00           H  
ATOM   4412  C2'   G   138      32.314 123.299  36.339  1.00  0.00           C  
ATOM   4413  H2'   G   138      31.881 124.128  36.899  1.00  0.00           H  
ATOM   4414  O2'   G   138      31.846 122.048  36.770  1.00  0.00           O  
ATOM   4415 HO2'   G   138      30.889 122.126  36.770  1.00  0.00           H  
ATOM   4416  O3'   G   138      30.936 123.225  34.220  1.00  0.00           O  
ATOM   4417  P     G   139      29.849 124.396  34.190  1.00  0.00           P  
ATOM   4418  OP1   G   139      28.571 123.864  33.693  1.00  0.00           O  
ATOM   4419  OP2   G   139      30.488 125.596  33.620  1.00  0.00           O  
ATOM   4420  O5'   G   139      29.662 124.644  35.822  1.00  0.00           O  
ATOM   4421  C5'   G   139      28.756 123.860  36.589  1.00  0.00           C  
ATOM   4422  H5'   G   139      29.127 122.835  36.572  1.00  0.00           H  
ATOM   4423 H5''   G   139      27.799 123.973  36.080  1.00  0.00           H  
ATOM   4424  C4'   G   139      28.637 124.212  38.016  1.00  0.00           C  
ATOM   4425  H4'   G   139      27.909 123.576  38.519  1.00  0.00           H  
ATOM   4426  O4'   G   139      29.874 124.344  38.708  1.00  0.00           O  
ATOM   4427  C1'   G   139      29.763 125.433  39.601  1.00  0.00           C  
ATOM   4428  H1'   G   139      29.930 125.191  40.651  1.00  0.00           H  
ATOM   4429  N9    G   139      30.633 126.576  39.230  1.00  0.00           N  
ATOM   4430  C8    G   139      31.228 126.772  38.036  1.00  0.00           C  
ATOM   4431  H8    G   139      31.298 126.010  37.274  1.00  0.00           H  
ATOM   4432  N7    G   139      31.983 127.870  37.893  1.00  0.00           N  
ATOM   4433  C5    G   139      31.769 128.501  39.103  1.00  0.00           C  
ATOM   4434  C6    G   139      32.249 129.738  39.705  1.00  0.00           C  
ATOM   4435  O6    G   139      32.999 130.518  39.132  1.00  0.00           O  
ATOM   4436  N1    G   139      31.575 130.114  40.878  1.00  0.00           N  
ATOM   4437  H1    G   139      31.789 131.044  41.207  1.00  0.00           H  
ATOM   4438  C2    G   139      30.780 129.287  41.575  1.00  0.00           C  
ATOM   4439  N2    G   139      30.144 129.701  42.620  1.00  0.00           N  
ATOM   4440  H21   G   139      30.393 130.582  43.048  1.00  0.00           H  
ATOM   4441  H22   G   139      29.451 129.091  43.028  1.00  0.00           H  
ATOM   4442  N3    G   139      30.462 128.040  41.166  1.00  0.00           N  
ATOM   4443  C4    G   139      30.948 127.748  39.942  1.00  0.00           C  
ATOM   4444  C3'   G   139      27.996 125.594  37.960  1.00  0.00           C  
ATOM   4445  H3'   G   139      28.479 126.225  37.215  1.00  0.00           H  
ATOM   4446  C2'   G   139      28.330 126.038  39.409  1.00  0.00           C  
ATOM   4447  H2'   G   139      28.395 127.125  39.460  1.00  0.00           H  
ATOM   4448  O2'   G   139      27.537 125.577  40.578  1.00  0.00           O  
ATOM   4449 HO2'   G   139      26.673 125.511  40.164  1.00  0.00           H  
ATOM   4450  O3'   G   139      26.535 125.610  37.689  1.00  0.00           O  
ATOM   4451  P     G   140      25.976 126.983  37.223  1.00  0.00           P  
ATOM   4452  OP1   G   140      24.583 126.616  36.803  1.00  0.00           O  
ATOM   4453  OP2   G   140      26.881 127.544  36.143  1.00  0.00           O  
ATOM   4454  O5'   G   140      25.943 128.046  38.369  1.00  0.00           O  
ATOM   4455  C5'   G   140      24.985 127.929  39.407  1.00  0.00           C  
ATOM   4456  H5'   G   140      25.121 126.996  39.954  1.00  0.00           H  
ATOM   4457 H5''   G   140      23.960 127.956  39.038  1.00  0.00           H  
ATOM   4458  C4'   G   140      25.041 129.030  40.449  1.00  0.00           C  
ATOM   4459  H4'   G   140      24.236 128.889  41.170  1.00  0.00           H  
ATOM   4460  O4'   G   140      26.219 129.195  41.187  1.00  0.00           O  
ATOM   4461  C1'   G   140      26.621 130.555  41.133  1.00  0.00           C  
ATOM   4462  H1'   G   140      26.873 130.822  42.159  1.00  0.00           H  
ATOM   4463  N9    G   140      27.808 130.839  40.326  1.00  0.00           N  
ATOM   4464  C8    G   140      28.359 130.249  39.230  1.00  0.00           C  
ATOM   4465  H8    G   140      28.102 129.272  38.848  1.00  0.00           H  
ATOM   4466  N7    G   140      29.331 130.974  38.651  1.00  0.00           N  
ATOM   4467  C5    G   140      29.460 132.112  39.438  1.00  0.00           C  
ATOM   4468  C6    G   140      30.256 133.202  39.335  1.00  0.00           C  
ATOM   4469  O6    G   140      31.113 133.467  38.497  1.00  0.00           O  
ATOM   4470  N1    G   140      30.063 134.173  40.273  1.00  0.00           N  
ATOM   4471  H1    G   140      30.516 135.053  40.071  1.00  0.00           H  
ATOM   4472  C2    G   140      29.132 134.057  41.241  1.00  0.00           C  
ATOM   4473  N2    G   140      28.990 135.040  42.107  1.00  0.00           N  
ATOM   4474  H21   G   140      29.477 135.913  41.962  1.00  0.00           H  
ATOM   4475  H22   G   140      28.316 134.956  42.854  1.00  0.00           H  
ATOM   4476  N3    G   140      28.305 133.028  41.388  1.00  0.00           N  
ATOM   4477  C4    G   140      28.546 132.000  40.485  1.00  0.00           C  
ATOM   4478  C3'   G   140      24.840 130.345  39.690  1.00  0.00           C  
ATOM   4479  H3'   G   140      25.398 130.492  38.766  1.00  0.00           H  
ATOM   4480  C2'   G   140      25.428 131.412  40.659  1.00  0.00           C  
ATOM   4481  H2'   G   140      25.747 132.336  40.178  1.00  0.00           H  
ATOM   4482  O2'   G   140      24.652 131.705  41.797  1.00  0.00           O  
ATOM   4483 HO2'   G   140      23.778 131.345  41.631  1.00  0.00           H  
ATOM   4484  O3'   G   140      23.461 130.715  39.681  1.00  0.00           O  
ATOM   4485  P     C   141      22.932 131.854  38.633  1.00  0.00           P  
ATOM   4486  OP1   C   141      21.476 131.872  38.847  1.00  0.00           O  
ATOM   4487  OP2   C   141      23.477 131.373  37.304  1.00  0.00           O  
ATOM   4488  O5'   C   141      23.553 133.143  39.163  1.00  0.00           O  
ATOM   4489  C5'   C   141      22.911 133.831  40.169  1.00  0.00           C  
ATOM   4490  H5'   C   141      22.705 133.183  41.021  1.00  0.00           H  
ATOM   4491 H5''   C   141      21.916 134.173  39.884  1.00  0.00           H  
ATOM   4492  C4'   C   141      23.704 134.969  40.661  1.00  0.00           C  
ATOM   4493  H4'   C   141      23.191 135.206  41.593  1.00  0.00           H  
ATOM   4494  O4'   C   141      25.100 134.689  40.696  1.00  0.00           O  
ATOM   4495  C1'   C   141      25.792 135.958  40.563  1.00  0.00           C  
ATOM   4496  H1'   C   141      26.240 136.327  41.486  1.00  0.00           H  
ATOM   4497  N1    C   141      26.787 135.969  39.492  1.00  0.00           N  
ATOM   4498  C6    C   141      26.804 134.925  38.575  1.00  0.00           C  
ATOM   4499  H6    C   141      26.058 134.148  38.653  1.00  0.00           H  
ATOM   4500  C5    C   141      27.782 134.939  37.657  1.00  0.00           C  
ATOM   4501  H5    C   141      27.762 134.158  36.911  1.00  0.00           H  
ATOM   4502  C4    C   141      28.622 136.101  37.524  1.00  0.00           C  
ATOM   4503  N4    C   141      29.605 136.182  36.709  1.00  0.00           N  
ATOM   4504  H41   C   141      29.749 135.498  35.980  1.00  0.00           H  
ATOM   4505  H42   C   141      30.294 136.915  36.789  1.00  0.00           H  
ATOM   4506  N3    C   141      28.589 137.058  38.453  1.00  0.00           N  
ATOM   4507  C2    C   141      27.647 137.047  39.407  1.00  0.00           C  
ATOM   4508  O2    C   141      27.676 137.991  40.179  1.00  0.00           O  
ATOM   4509  C3'   C   141      23.525 136.178  39.700  1.00  0.00           C  
ATOM   4510  H3'   C   141      23.677 135.779  38.697  1.00  0.00           H  
ATOM   4511  C2'   C   141      24.677 137.006  40.125  1.00  0.00           C  
ATOM   4512  H2'   C   141      25.099 137.632  39.338  1.00  0.00           H  
ATOM   4513  O2'   C   141      24.290 137.844  41.252  1.00  0.00           O  
ATOM   4514 HO2'   C   141      23.799 138.573  40.865  1.00  0.00           H  
ATOM   4515  O3'   C   141      22.296 136.852  39.896  1.00  0.00           O  
ATOM   4516  P    U3   142      21.746 137.658  38.782  1.00  0.00           P  
ATOM   4517  OP1  U3   142      20.356 138.053  39.027  1.00  0.00           O  
ATOM   4518  OP2  U3   142      21.988 136.879  37.530  1.00  0.00           O  
ATOM   4519  O5'  U3   142      22.620 139.018  38.766  1.00  0.00           O  
ATOM   4520  C5'  U3   142      22.489 139.974  39.795  1.00  0.00           C  
ATOM   4521  H5'  U3   142      22.733 139.576  40.780  1.00  0.00           H  
ATOM   4522 H5''  U3   142      21.513 140.455  39.739  1.00  0.00           H  
ATOM   4523  C4'  U3   142      23.511 141.069  39.650  1.00  0.00           C  
ATOM   4524  H4'  U3   142      23.505 141.656  40.569  1.00  0.00           H  
ATOM   4525  O4'  U3   142      24.878 140.473  39.573  1.00  0.00           O  
ATOM   4526  C1'  U3   142      25.745 141.345  38.888  1.00  0.00           C  
ATOM   4527  H1'  U3   142      26.332 141.886  39.630  1.00  0.00           H  
ATOM   4528  N1   U3   142      26.580 140.596  37.949  1.00  0.00           N  
ATOM   4529  C6   U3   142      26.025 139.489  37.344  1.00  0.00           C  
ATOM   4530  H6   U3   142      25.041 139.196  37.679  1.00  0.00           H  
ATOM   4531  C5   U3   142      26.697 138.873  36.306  1.00  0.00           C  
ATOM   4532  H5   U3   142      26.377 137.964  35.819  1.00  0.00           H  
ATOM   4533  C4   U3   142      28.014 139.360  35.900  1.00  0.00           C  
ATOM   4534  O4   U3   142      28.693 138.814  35.030  1.00  0.00           O  
ATOM   4535  N3   U3   142      28.499 140.534  36.501  1.00  0.00           N  
ATOM   4536  H3   U3   142      29.332 141.044  36.244  1.00  0.00           H  
ATOM   4537  C2   U3   142      27.759 141.169  37.489  1.00  0.00           C  
ATOM   4538  O2   U3   142      28.169 142.274  37.815  1.00  0.00           O  
ATOM   4539  C3'  U3   142      23.420 141.971  38.391  1.00  0.00           C  
ATOM   4540  H3'  U3   142      23.215 141.391  37.491  1.00  0.00           H  
ATOM   4541  C2'  U3   142      24.819 142.475  38.305  1.00  0.00           C  
ATOM   4542  H2'  U3   142      25.115 142.717  37.285  1.00  0.00           H  
ATOM   4543  O2'  U3   142      25.081 143.618  39.159  1.00  0.00           O  
ATOM   4544 HO2'  U3   142      25.208 144.443  38.685  1.00  0.00           H  
ATOM   4545  O3'  U3   142      22.488 142.997  38.482  1.00  0.00           O  
ATOM   4546 HO3'  U3   142      22.448 143.380  39.361  1.00  0.00           H  
TER    4547       U3   142 
END   
