# Supplementary material for: Modeling the structure of the frameshift-stimulatory pseudoknot in SARS-CoV-2 reveals multiple possible conformers
Source: PLoS Comput Biol. 2021 Jan 19;17(1):e1008603. doi: 10.1371/journal.pcbi.1008603 (PMC7845960; doi:10.1371/journal.pcbi.1008603)
Supplement: S1 Data — Files in.pdb format for each of the model structures presented in the manuscript are included in an archived.zip folder. The files corresponding to the structures shown in Figs 3B, 3E, 3H, 4B, 4E, 4H, 5B, 6A–6F, and 7A–7G are named FigNX_1.pdb, where N is the figure number and X is the letter for the figure panel. These structures represent the most populated of the clusters found in the corresponding MD simulations. The structures of the second- and third-most populated clusters from each of the simulations are in the files named FigNX_2.pdb and FigNX_3.pdb, respectively. (ZIP) [file pcbi.1008603.s006.zip › Fig7A_2.pdb]

ATOM      1 HO5'  U5     1      42.686  46.893  27.430  1.00  0.00           H  
ATOM      2  O5'  U5     1      42.924  47.592  28.043  1.00  0.00           O  
ATOM      3  C5'  U5     1      42.374  48.848  27.780  1.00  0.00           C  
ATOM      4  H5'  U5     1      42.062  48.983  26.745  1.00  0.00           H  
ATOM      5 H5''  U5     1      43.168  49.586  27.893  1.00  0.00           H  
ATOM      6  C4'  U5     1      41.343  49.369  28.763  1.00  0.00           C  
ATOM      7  H4'  U5     1      41.292  50.452  28.653  1.00  0.00           H  
ATOM      8  O4'  U5     1      40.030  48.954  28.412  1.00  0.00           O  
ATOM      9  C1'  U5     1      39.310  48.615  29.604  1.00  0.00           C  
ATOM     10  H1'  U5     1      38.814  49.469  30.065  1.00  0.00           H  
ATOM     11  N1   U5     1      38.390  47.509  29.422  1.00  0.00           N  
ATOM     12  C6   U5     1      38.703  46.379  28.730  1.00  0.00           C  
ATOM     13  H6   U5     1      39.635  46.368  28.185  1.00  0.00           H  
ATOM     14  C5   U5     1      37.868  45.344  28.691  1.00  0.00           C  
ATOM     15  H5   U5     1      38.182  44.389  28.295  1.00  0.00           H  
ATOM     16  C4   U5     1      36.561  45.352  29.219  1.00  0.00           C  
ATOM     17  O4   U5     1      35.693  44.481  28.987  1.00  0.00           O  
ATOM     18  N3   U5     1      36.353  46.536  29.935  1.00  0.00           N  
ATOM     19  H3   U5     1      35.485  46.546  30.452  1.00  0.00           H  
ATOM     20  C2   U5     1      37.237  47.568  30.147  1.00  0.00           C  
ATOM     21  O2   U5     1      36.970  48.367  31.081  1.00  0.00           O  
ATOM     22  C3'  U5     1      41.672  49.176  30.281  1.00  0.00           C  
ATOM     23  H3'  U5     1      42.544  48.553  30.481  1.00  0.00           H  
ATOM     24  C2'  U5     1      40.462  48.248  30.627  1.00  0.00           C  
ATOM     25  H2'  U5     1      40.753  47.221  30.411  1.00  0.00           H  
ATOM     26  O2'  U5     1      40.020  48.305  31.920  1.00  0.00           O  
ATOM     27 HO2'  U5     1      40.525  47.696  32.463  1.00  0.00           H  
ATOM     28  O3'  U5     1      41.629  50.371  30.966  1.00  0.00           O  
ATOM     29  P     U     2      42.924  51.257  31.293  1.00  0.00           P  
ATOM     30  OP1   U     2      42.586  52.682  31.042  1.00  0.00           O  
ATOM     31  OP2   U     2      44.094  50.685  30.710  1.00  0.00           O  
ATOM     32  O5'   U     2      43.109  50.990  32.817  1.00  0.00           O  
ATOM     33  C5'   U     2      43.707  49.793  33.321  1.00  0.00           C  
ATOM     34  H5'   U     2      44.788  49.868  33.202  1.00  0.00           H  
ATOM     35 H5''   U     2      43.417  48.947  32.698  1.00  0.00           H  
ATOM     36  C4'   U     2      43.272  49.493  34.757  1.00  0.00           C  
ATOM     37  H4'   U     2      43.734  48.544  35.029  1.00  0.00           H  
ATOM     38  O4'   U     2      43.662  50.572  35.680  1.00  0.00           O  
ATOM     39  C1'   U     2      42.490  51.059  36.429  1.00  0.00           C  
ATOM     40  H1'   U     2      42.427  50.506  37.366  1.00  0.00           H  
ATOM     41  N1    U     2      42.572  52.508  36.831  1.00  0.00           N  
ATOM     42  C6    U     2      43.258  53.315  35.965  1.00  0.00           C  
ATOM     43  H6    U     2      43.600  52.875  35.040  1.00  0.00           H  
ATOM     44  C5    U     2      43.279  54.687  36.177  1.00  0.00           C  
ATOM     45  H5    U     2      43.817  55.296  35.465  1.00  0.00           H  
ATOM     46  C4    U     2      42.556  55.326  37.258  1.00  0.00           C  
ATOM     47  O4    U     2      42.608  56.503  37.571  1.00  0.00           O  
ATOM     48  N3    U     2      41.833  54.375  38.062  1.00  0.00           N  
ATOM     49  H3    U     2      41.503  54.687  38.964  1.00  0.00           H  
ATOM     50  C2    U     2      41.886  52.970  37.989  1.00  0.00           C  
ATOM     51  O2    U     2      41.413  52.258  38.879  1.00  0.00           O  
ATOM     52  C3'   U     2      41.730  49.416  34.886  1.00  0.00           C  
ATOM     53  H3'   U     2      41.267  49.300  33.906  1.00  0.00           H  
ATOM     54  C2'   U     2      41.299  50.695  35.557  1.00  0.00           C  
ATOM     55  H2'   U     2      41.222  51.463  34.788  1.00  0.00           H  
ATOM     56  O2'   U     2      40.060  50.521  36.191  1.00  0.00           O  
ATOM     57 HO2'   U     2      40.376  49.933  36.881  1.00  0.00           H  
ATOM     58  O3'   U     2      41.444  48.321  35.763  1.00  0.00           O  
ATOM     59  P     U     3      40.831  47.064  35.299  1.00  0.00           P  
ATOM     60  OP1   U     3      41.246  46.867  33.865  1.00  0.00           O  
ATOM     61  OP2   U     3      39.420  47.143  35.620  1.00  0.00           O  
ATOM     62  O5'   U     3      41.555  45.942  36.089  1.00  0.00           O  
ATOM     63  C5'   U     3      42.790  45.363  35.528  1.00  0.00           C  
ATOM     64  H5'   U     3      43.539  46.152  35.461  1.00  0.00           H  
ATOM     65 H5''   U     3      42.556  44.928  34.557  1.00  0.00           H  
ATOM     66  C4'   U     3      43.443  44.390  36.585  1.00  0.00           C  
ATOM     67  H4'   U     3      44.450  44.109  36.275  1.00  0.00           H  
ATOM     68  O4'   U     3      43.391  44.991  37.821  1.00  0.00           O  
ATOM     69  C1'   U     3      43.419  44.020  38.853  1.00  0.00           C  
ATOM     70  H1'   U     3      44.379  44.253  39.312  1.00  0.00           H  
ATOM     71  N1    U     3      42.362  44.144  39.870  1.00  0.00           N  
ATOM     72  C6    U     3      41.100  44.605  39.488  1.00  0.00           C  
ATOM     73  H6    U     3      40.847  44.817  38.460  1.00  0.00           H  
ATOM     74  C5    U     3      40.101  44.714  40.428  1.00  0.00           C  
ATOM     75  H5    U     3      39.140  45.129  40.163  1.00  0.00           H  
ATOM     76  C4    U     3      40.419  44.515  41.828  1.00  0.00           C  
ATOM     77  O4    U     3      39.604  44.657  42.764  1.00  0.00           O  
ATOM     78  N3    U     3      41.705  44.183  42.103  1.00  0.00           N  
ATOM     79  H3    U     3      41.862  43.963  43.076  1.00  0.00           H  
ATOM     80  C2    U     3      42.752  43.975  41.249  1.00  0.00           C  
ATOM     81  O2    U     3      43.858  43.695  41.658  1.00  0.00           O  
ATOM     82  C3'   U     3      42.711  43.114  36.829  1.00  0.00           C  
ATOM     83  H3'   U     3      41.681  43.397  37.046  1.00  0.00           H  
ATOM     84  C2'   U     3      43.368  42.711  38.128  1.00  0.00           C  
ATOM     85  H2'   U     3      42.824  41.954  38.693  1.00  0.00           H  
ATOM     86  O2'   U     3      44.636  42.153  38.034  1.00  0.00           O  
ATOM     87 HO2'   U     3      44.583  41.295  37.606  1.00  0.00           H  
ATOM     88  O3'   U     3      42.869  42.092  35.855  1.00  0.00           O  
ATOM     89  P     G     4      42.197  40.592  35.963  1.00  0.00           P  
ATOM     90  OP1   G     4      41.935  40.193  34.621  1.00  0.00           O  
ATOM     91  OP2   G     4      40.993  40.635  36.819  1.00  0.00           O  
ATOM     92  O5'   G     4      43.369  39.663  36.552  1.00  0.00           O  
ATOM     93  C5'   G     4      44.588  39.576  35.910  1.00  0.00           C  
ATOM     94  H5'   G     4      44.994  40.541  35.609  1.00  0.00           H  
ATOM     95 H5''   G     4      44.414  38.973  35.019  1.00  0.00           H  
ATOM     96  C4'   G     4      45.618  38.905  36.711  1.00  0.00           C  
ATOM     97  H4'   G     4      46.500  38.742  36.092  1.00  0.00           H  
ATOM     98  O4'   G     4      45.993  39.696  37.805  1.00  0.00           O  
ATOM     99  C1'   G     4      46.601  38.889  38.750  1.00  0.00           C  
ATOM    100  H1'   G     4      47.674  38.999  38.599  1.00  0.00           H  
ATOM    101  N9    G     4      46.317  39.232  40.160  1.00  0.00           N  
ATOM    102  C8    G     4      45.189  39.714  40.852  1.00  0.00           C  
ATOM    103  H8    G     4      44.265  39.850  40.310  1.00  0.00           H  
ATOM    104  N7    G     4      45.343  40.010  42.124  1.00  0.00           N  
ATOM    105  C5    G     4      46.662  39.578  42.355  1.00  0.00           C  
ATOM    106  C6    G     4      47.479  39.538  43.543  1.00  0.00           C  
ATOM    107  O6    G     4      47.186  39.935  44.712  1.00  0.00           O  
ATOM    108  N1    G     4      48.705  39.019  43.442  1.00  0.00           N  
ATOM    109  H1    G     4      49.292  38.847  44.245  1.00  0.00           H  
ATOM    110  C2    G     4      49.157  38.470  42.302  1.00  0.00           C  
ATOM    111  N2    G     4      50.403  38.152  42.229  1.00  0.00           N  
ATOM    112  H21   G     4      50.684  37.780  41.333  1.00  0.00           H  
ATOM    113  H22   G     4      51.103  38.579  42.817  1.00  0.00           H  
ATOM    114  N3    G     4      48.487  38.448  41.165  1.00  0.00           N  
ATOM    115  C4    G     4      47.218  39.000  41.255  1.00  0.00           C  
ATOM    116  C3'   G     4      45.114  37.587  37.363  1.00  0.00           C  
ATOM    117  H3'   G     4      44.170  37.803  37.863  1.00  0.00           H  
ATOM    118  C2'   G     4      46.251  37.468  38.375  1.00  0.00           C  
ATOM    119  H2'   G     4      46.023  36.885  39.268  1.00  0.00           H  
ATOM    120  O2'   G     4      47.443  36.874  37.787  1.00  0.00           O  
ATOM    121 HO2'   G     4      47.384  35.924  37.663  1.00  0.00           H  
ATOM    122  O3'   G     4      44.914  36.452  36.513  1.00  0.00           O  
ATOM    123  P     C     5      44.200  35.175  36.987  1.00  0.00           P  
ATOM    124  OP1   C     5      43.516  34.549  35.791  1.00  0.00           O  
ATOM    125  OP2   C     5      43.473  35.468  38.247  1.00  0.00           O  
ATOM    126  O5'   C     5      45.275  34.132  37.418  1.00  0.00           O  
ATOM    127  C5'   C     5      46.162  33.376  36.537  1.00  0.00           C  
ATOM    128  H5'   C     5      46.321  33.778  35.536  1.00  0.00           H  
ATOM    129 H5''   C     5      45.594  32.453  36.417  1.00  0.00           H  
ATOM    130  C4'   C     5      47.466  33.008  37.205  1.00  0.00           C  
ATOM    131  H4'   C     5      48.145  32.511  36.513  1.00  0.00           H  
ATOM    132  O4'   C     5      48.033  34.115  37.853  1.00  0.00           O  
ATOM    133  C1'   C     5      48.840  33.726  38.921  1.00  0.00           C  
ATOM    134  H1'   C     5      49.862  34.028  38.694  1.00  0.00           H  
ATOM    135  N1    C     5      48.343  34.389  40.208  1.00  0.00           N  
ATOM    136  C6    C     5      47.099  34.891  40.305  1.00  0.00           C  
ATOM    137  H6    C     5      46.441  34.875  39.449  1.00  0.00           H  
ATOM    138  C5    C     5      46.560  35.327  41.513  1.00  0.00           C  
ATOM    139  H5    C     5      45.544  35.695  41.516  1.00  0.00           H  
ATOM    140  C4    C     5      47.439  35.342  42.608  1.00  0.00           C  
ATOM    141  N4    C     5      47.108  35.873  43.749  1.00  0.00           N  
ATOM    142  H41   C     5      46.188  36.224  43.975  1.00  0.00           H  
ATOM    143  H42   C     5      47.755  35.809  44.521  1.00  0.00           H  
ATOM    144  N3    C     5      48.742  35.033  42.519  1.00  0.00           N  
ATOM    145  C2    C     5      49.196  34.526  41.340  1.00  0.00           C  
ATOM    146  O2    C     5      50.334  34.157  41.319  1.00  0.00           O  
ATOM    147  C3'   C     5      47.363  32.098  38.390  1.00  0.00           C  
ATOM    148  H3'   C     5      46.649  32.468  39.125  1.00  0.00           H  
ATOM    149  C2'   C     5      48.720  32.216  39.119  1.00  0.00           C  
ATOM    150  H2'   C     5      48.702  31.836  40.141  1.00  0.00           H  
ATOM    151  O2'   C     5      49.770  31.612  38.339  1.00  0.00           O  
ATOM    152 HO2'   C     5      49.375  30.799  38.014  1.00  0.00           H  
ATOM    153  O3'   C     5      47.122  30.749  38.029  1.00  0.00           O  
ATOM    154  P     G     6      46.210  29.784  38.838  1.00  0.00           P  
ATOM    155  OP1   G     6      46.117  28.582  37.972  1.00  0.00           O  
ATOM    156  OP2   G     6      44.966  30.470  39.168  1.00  0.00           O  
ATOM    157  O5'   G     6      47.020  29.444  40.112  1.00  0.00           O  
ATOM    158  C5'   G     6      48.028  28.413  39.994  1.00  0.00           C  
ATOM    159  H5'   G     6      48.618  28.654  39.110  1.00  0.00           H  
ATOM    160 H5''   G     6      47.624  27.444  39.701  1.00  0.00           H  
ATOM    161  C4'   G     6      48.812  28.029  41.263  1.00  0.00           C  
ATOM    162  H4'   G     6      49.434  27.163  41.033  1.00  0.00           H  
ATOM    163  O4'   G     6      49.640  29.075  41.629  1.00  0.00           O  
ATOM    164  C1'   G     6      49.758  29.129  43.009  1.00  0.00           C  
ATOM    165  H1'   G     6      50.785  29.282  43.341  1.00  0.00           H  
ATOM    166  N9    G     6      49.036  30.337  43.512  1.00  0.00           N  
ATOM    167  C8    G     6      48.214  31.183  42.866  1.00  0.00           C  
ATOM    168  H8    G     6      47.977  30.938  41.842  1.00  0.00           H  
ATOM    169  N7    G     6      47.718  32.138  43.547  1.00  0.00           N  
ATOM    170  C5    G     6      48.287  31.940  44.833  1.00  0.00           C  
ATOM    171  C6    G     6      48.203  32.644  46.064  1.00  0.00           C  
ATOM    172  O6    G     6      47.670  33.701  46.250  1.00  0.00           O  
ATOM    173  N1    G     6      48.941  32.173  47.129  1.00  0.00           N  
ATOM    174  H1    G     6      48.832  32.641  48.017  1.00  0.00           H  
ATOM    175  C2    G     6      49.822  31.170  47.010  1.00  0.00           C  
ATOM    176  N2    G     6      50.615  30.862  48.027  1.00  0.00           N  
ATOM    177  H21   G     6      51.035  29.947  47.949  1.00  0.00           H  
ATOM    178  H22   G     6      50.735  31.421  48.860  1.00  0.00           H  
ATOM    179  N3    G     6      49.853  30.386  45.948  1.00  0.00           N  
ATOM    180  C4    G     6      49.077  30.834  44.858  1.00  0.00           C  
ATOM    181  C3'   G     6      47.964  27.769  42.523  1.00  0.00           C  
ATOM    182  H3'   G     6      47.275  28.612  42.575  1.00  0.00           H  
ATOM    183  C2'   G     6      49.039  27.922  43.562  1.00  0.00           C  
ATOM    184  H2'   G     6      48.652  28.144  44.557  1.00  0.00           H  
ATOM    185  O2'   G     6      49.962  26.840  43.538  1.00  0.00           O  
ATOM    186 HO2'   G     6      50.558  26.889  44.289  1.00  0.00           H  
ATOM    187  O3'   G     6      47.304  26.524  42.411  1.00  0.00           O  
ATOM    188  P     G     7      46.087  26.225  43.322  1.00  0.00           P  
ATOM    189  OP1   G     7      45.584  24.884  43.099  1.00  0.00           O  
ATOM    190  OP2   G     7      45.143  27.373  43.246  1.00  0.00           O  
ATOM    191  O5'   G     7      46.592  26.227  44.815  1.00  0.00           O  
ATOM    192  C5'   G     7      47.471  25.126  45.264  1.00  0.00           C  
ATOM    193  H5'   G     7      48.321  25.136  44.581  1.00  0.00           H  
ATOM    194 H5''   G     7      46.908  24.197  45.176  1.00  0.00           H  
ATOM    195  C4'   G     7      47.988  25.400  46.723  1.00  0.00           C  
ATOM    196  H4'   G     7      48.662  24.588  46.997  1.00  0.00           H  
ATOM    197  O4'   G     7      48.667  26.615  46.792  1.00  0.00           O  
ATOM    198  C1'   G     7      48.291  27.303  48.005  1.00  0.00           C  
ATOM    199  H1'   G     7      49.198  27.632  48.511  1.00  0.00           H  
ATOM    200  N9    G     7      47.367  28.533  47.839  1.00  0.00           N  
ATOM    201  C8    G     7      46.767  28.917  46.715  1.00  0.00           C  
ATOM    202  H8    G     7      46.653  28.381  45.784  1.00  0.00           H  
ATOM    203  N7    G     7      46.184  30.095  46.881  1.00  0.00           N  
ATOM    204  C5    G     7      46.534  30.510  48.186  1.00  0.00           C  
ATOM    205  C6    G     7      46.247  31.701  48.969  1.00  0.00           C  
ATOM    206  O6    G     7      45.603  32.669  48.574  1.00  0.00           O  
ATOM    207  N1    G     7      46.781  31.671  50.254  1.00  0.00           N  
ATOM    208  H1    G     7      46.758  32.565  50.723  1.00  0.00           H  
ATOM    209  C2    G     7      47.448  30.615  50.790  1.00  0.00           C  
ATOM    210  N2    G     7      47.665  30.622  52.121  1.00  0.00           N  
ATOM    211  H21   G     7      48.049  29.800  52.565  1.00  0.00           H  
ATOM    212  H22   G     7      47.406  31.393  52.720  1.00  0.00           H  
ATOM    213  N3    G     7      47.696  29.513  50.114  1.00  0.00           N  
ATOM    214  C4    G     7      47.201  29.509  48.831  1.00  0.00           C  
ATOM    215  C3'   G     7      46.908  25.441  47.712  1.00  0.00           C  
ATOM    216  H3'   G     7      46.021  25.956  47.344  1.00  0.00           H  
ATOM    217  C2'   G     7      47.581  26.236  48.770  1.00  0.00           C  
ATOM    218  H2'   G     7      46.869  26.694  49.457  1.00  0.00           H  
ATOM    219  O2'   G     7      48.535  25.667  49.598  1.00  0.00           O  
ATOM    220 HO2'   G     7      48.988  24.997  49.082  1.00  0.00           H  
ATOM    221  O3'   G     7      46.640  24.104  48.119  1.00  0.00           O  
ATOM    222  P     U     8      45.175  23.742  48.601  1.00  0.00           P  
ATOM    223  OP1   U     8      45.253  22.357  48.986  1.00  0.00           O  
ATOM    224  OP2   U     8      44.203  24.261  47.567  1.00  0.00           O  
ATOM    225  O5'   U     8      44.866  24.560  49.909  1.00  0.00           O  
ATOM    226  C5'   U     8      45.616  24.319  51.155  1.00  0.00           C  
ATOM    227  H5'   U     8      46.624  24.330  50.741  1.00  0.00           H  
ATOM    228 H5''   U     8      45.416  23.340  51.591  1.00  0.00           H  
ATOM    229  C4'   U     8      45.416  25.426  52.180  1.00  0.00           C  
ATOM    230  H4'   U     8      45.982  25.140  53.067  1.00  0.00           H  
ATOM    231  O4'   U     8      45.841  26.785  51.799  1.00  0.00           O  
ATOM    232  C1'   U     8      45.051  27.771  52.478  1.00  0.00           C  
ATOM    233  H1'   U     8      45.626  28.356  53.196  1.00  0.00           H  
ATOM    234  N1    U     8      44.373  28.719  51.530  1.00  0.00           N  
ATOM    235  C6    U     8      44.183  28.406  50.252  1.00  0.00           C  
ATOM    236  H6    U     8      44.556  27.484  49.833  1.00  0.00           H  
ATOM    237  C5    U     8      43.622  29.290  49.339  1.00  0.00           C  
ATOM    238  H5    U     8      43.553  28.954  48.315  1.00  0.00           H  
ATOM    239  C4    U     8      43.157  30.575  49.778  1.00  0.00           C  
ATOM    240  O4    U     8      42.437  31.366  49.160  1.00  0.00           O  
ATOM    241  N3    U     8      43.340  30.817  51.124  1.00  0.00           N  
ATOM    242  H3    U     8      43.108  31.729  51.490  1.00  0.00           H  
ATOM    243  C2    U     8      44.046  30.007  51.956  1.00  0.00           C  
ATOM    244  O2    U     8      44.294  30.369  53.145  1.00  0.00           O  
ATOM    245  C3'   U     8      44.023  25.567  52.489  1.00  0.00           C  
ATOM    246  H3'   U     8      43.491  25.718  51.550  1.00  0.00           H  
ATOM    247  C2'   U     8      44.036  26.944  53.280  1.00  0.00           C  
ATOM    248  H2'   U     8      43.036  27.338  53.100  1.00  0.00           H  
ATOM    249  O2'   U     8      44.332  26.916  54.690  1.00  0.00           O  
ATOM    250 HO2'   U     8      45.162  26.487  54.909  1.00  0.00           H  
ATOM    251  O3'   U     8      43.598  24.420  53.182  1.00  0.00           O  
ATOM    252  P     G     9      41.981  24.123  53.185  1.00  0.00           P  
ATOM    253  OP1   G     9      41.727  23.020  54.084  1.00  0.00           O  
ATOM    254  OP2   G     9      41.481  23.901  51.793  1.00  0.00           O  
ATOM    255  O5'   G     9      41.174  25.409  53.824  1.00  0.00           O  
ATOM    256  C5'   G     9      41.026  25.530  55.133  1.00  0.00           C  
ATOM    257  H5'   G     9      42.025  25.500  55.568  1.00  0.00           H  
ATOM    258 H5''   G     9      40.369  24.777  55.570  1.00  0.00           H  
ATOM    259  C4'   G     9      40.614  26.987  55.411  1.00  0.00           C  
ATOM    260  H4'   G     9      40.778  27.024  56.488  1.00  0.00           H  
ATOM    261  O4'   G     9      41.338  28.062  54.797  1.00  0.00           O  
ATOM    262  C1'   G     9      40.401  29.113  54.565  1.00  0.00           C  
ATOM    263  H1'   G     9      40.758  29.971  55.134  1.00  0.00           H  
ATOM    264  N9    G     9      40.330  29.514  53.154  1.00  0.00           N  
ATOM    265  C8    G     9      40.645  28.830  52.010  1.00  0.00           C  
ATOM    266  H8    G     9      41.184  27.894  52.000  1.00  0.00           H  
ATOM    267  N7    G     9      40.421  29.508  50.931  1.00  0.00           N  
ATOM    268  C5    G     9      39.815  30.692  51.377  1.00  0.00           C  
ATOM    269  C6    G     9      39.358  31.904  50.720  1.00  0.00           C  
ATOM    270  O6    G     9      39.499  32.353  49.590  1.00  0.00           O  
ATOM    271  N1    G     9      38.901  32.848  51.624  1.00  0.00           N  
ATOM    272  H1    G     9      38.751  33.799  51.320  1.00  0.00           H  
ATOM    273  C2    G     9      38.841  32.656  52.910  1.00  0.00           C  
ATOM    274  N2    G     9      38.442  33.636  53.625  1.00  0.00           N  
ATOM    275  H21   G     9      38.177  34.541  53.264  1.00  0.00           H  
ATOM    276  H22   G     9      38.563  33.551  54.624  1.00  0.00           H  
ATOM    277  N3    G     9      39.272  31.572  53.573  1.00  0.00           N  
ATOM    278  C4    G     9      39.817  30.668  52.768  1.00  0.00           C  
ATOM    279  C3'   G     9      39.174  27.291  55.118  1.00  0.00           C  
ATOM    280  H3'   G     9      38.955  26.943  54.108  1.00  0.00           H  
ATOM    281  C2'   G     9      39.013  28.788  55.097  1.00  0.00           C  
ATOM    282  H2'   G     9      38.202  29.142  54.461  1.00  0.00           H  
ATOM    283  O2'   G     9      38.937  29.497  56.325  1.00  0.00           O  
ATOM    284 HO2'   G     9      38.026  29.681  56.565  1.00  0.00           H  
ATOM    285  O3'   G     9      38.214  26.646  55.967  1.00  0.00           O  
ATOM    286  P     U    10      36.689  26.388  55.591  1.00  0.00           P  
ATOM    287  OP1   U    10      36.072  25.428  56.544  1.00  0.00           O  
ATOM    288  OP2   U    10      36.644  25.978  54.205  1.00  0.00           O  
ATOM    289  O5'   U    10      35.993  27.822  55.740  1.00  0.00           O  
ATOM    290  C5'   U    10      35.927  28.390  57.035  1.00  0.00           C  
ATOM    291  H5'   U    10      36.790  28.209  57.676  1.00  0.00           H  
ATOM    292 H5''   U    10      35.152  27.898  57.623  1.00  0.00           H  
ATOM    293  C4'   U    10      35.479  29.873  56.983  1.00  0.00           C  
ATOM    294  H4'   U    10      35.252  30.322  57.950  1.00  0.00           H  
ATOM    295  O4'   U    10      36.361  30.788  56.231  1.00  0.00           O  
ATOM    296  C1'   U    10      35.506  31.700  55.569  1.00  0.00           C  
ATOM    297  H1'   U    10      35.757  32.729  55.824  1.00  0.00           H  
ATOM    298  N1    U    10      35.805  31.562  54.081  1.00  0.00           N  
ATOM    299  C6    U    10      36.070  30.348  53.520  1.00  0.00           C  
ATOM    300  H6    U    10      36.051  29.452  54.122  1.00  0.00           H  
ATOM    301  C5    U    10      36.191  30.215  52.158  1.00  0.00           C  
ATOM    302  H5    U    10      36.309  29.239  51.711  1.00  0.00           H  
ATOM    303  C4    U    10      36.059  31.365  51.235  1.00  0.00           C  
ATOM    304  O4    U    10      36.042  31.319  50.037  1.00  0.00           O  
ATOM    305  N3    U    10      35.647  32.525  51.883  1.00  0.00           N  
ATOM    306  H3    U    10      35.306  33.251  51.269  1.00  0.00           H  
ATOM    307  C2    U    10      35.493  32.655  53.257  1.00  0.00           C  
ATOM    308  O2    U    10      35.129  33.767  53.594  1.00  0.00           O  
ATOM    309  C3'   U    10      34.143  29.960  56.167  1.00  0.00           C  
ATOM    310  H3'   U    10      34.260  29.386  55.248  1.00  0.00           H  
ATOM    311  C2'   U    10      34.023  31.505  55.912  1.00  0.00           C  
ATOM    312  H2'   U    10      33.333  31.681  55.086  1.00  0.00           H  
ATOM    313  O2'   U    10      33.608  32.252  57.128  1.00  0.00           O  
ATOM    314 HO2'   U    10      32.656  32.229  57.255  1.00  0.00           H  
ATOM    315  O3'   U    10      33.089  29.330  56.906  1.00  0.00           O  
ATOM    316  P     A    11      31.769  28.785  56.197  1.00  0.00           P  
ATOM    317  OP1   A    11      30.949  28.244  57.345  1.00  0.00           O  
ATOM    318  OP2   A    11      32.105  27.950  55.090  1.00  0.00           O  
ATOM    319  O5'   A    11      31.137  30.112  55.705  1.00  0.00           O  
ATOM    320  C5'   A    11      30.531  31.050  56.523  1.00  0.00           C  
ATOM    321  H5'   A    11      31.241  31.252  57.326  1.00  0.00           H  
ATOM    322 H5''   A    11      29.658  30.638  57.030  1.00  0.00           H  
ATOM    323  C4'   A    11      30.184  32.221  55.679  1.00  0.00           C  
ATOM    324  H4'   A    11      29.642  32.922  56.314  1.00  0.00           H  
ATOM    325  O4'   A    11      31.285  32.846  55.165  1.00  0.00           O  
ATOM    326  C1'   A    11      30.813  33.499  53.921  1.00  0.00           C  
ATOM    327  H1'   A    11      30.945  34.577  53.828  1.00  0.00           H  
ATOM    328  N9    A    11      31.477  32.761  52.803  1.00  0.00           N  
ATOM    329  C8    A    11      32.134  31.531  52.786  1.00  0.00           C  
ATOM    330  H8    A    11      32.111  31.013  53.733  1.00  0.00           H  
ATOM    331  N7    A    11      32.562  31.125  51.608  1.00  0.00           N  
ATOM    332  C5    A    11      32.323  32.249  50.846  1.00  0.00           C  
ATOM    333  C6    A    11      32.622  32.640  49.533  1.00  0.00           C  
ATOM    334  N6    A    11      33.302  31.832  48.829  1.00  0.00           N  
ATOM    335  H61   A    11      33.723  31.045  49.301  1.00  0.00           H  
ATOM    336  H62   A    11      33.583  32.142  47.909  1.00  0.00           H  
ATOM    337  N1    A    11      32.244  33.708  48.886  1.00  0.00           N  
ATOM    338  C2    A    11      31.537  34.523  49.694  1.00  0.00           C  
ATOM    339  H2    A    11      31.211  35.416  49.181  1.00  0.00           H  
ATOM    340  N3    A    11      31.172  34.371  50.942  1.00  0.00           N  
ATOM    341  C4    A    11      31.619  33.232  51.519  1.00  0.00           C  
ATOM    342  C3'   A    11      29.216  31.875  54.543  1.00  0.00           C  
ATOM    343  H3'   A    11      29.715  31.139  53.913  1.00  0.00           H  
ATOM    344  C2'   A    11      29.327  33.179  53.866  1.00  0.00           C  
ATOM    345  H2'   A    11      29.090  32.934  52.831  1.00  0.00           H  
ATOM    346  O2'   A    11      28.547  34.203  54.444  1.00  0.00           O  
ATOM    347 HO2'   A    11      27.770  33.768  54.803  1.00  0.00           H  
ATOM    348  O3'   A    11      27.906  31.446  54.981  1.00  0.00           O  
ATOM    349  P     A    12      27.102  30.340  54.088  1.00  0.00           P  
ATOM    350  OP1   A    12      25.700  30.345  54.541  1.00  0.00           O  
ATOM    351  OP2   A    12      27.754  29.044  53.860  1.00  0.00           O  
ATOM    352  O5'   A    12      27.165  31.014  52.690  1.00  0.00           O  
ATOM    353  C5'   A    12      26.210  31.954  52.221  1.00  0.00           C  
ATOM    354  H5'   A    12      26.165  32.704  53.009  1.00  0.00           H  
ATOM    355 H5''   A    12      25.238  31.462  52.178  1.00  0.00           H  
ATOM    356  C4'   A    12      26.526  32.494  50.808  1.00  0.00           C  
ATOM    357  H4'   A    12      25.884  33.349  50.596  1.00  0.00           H  
ATOM    358  O4'   A    12      27.801  32.791  50.589  1.00  0.00           O  
ATOM    359  C1'   A    12      28.138  32.666  49.151  1.00  0.00           C  
ATOM    360  H1'   A    12      28.464  33.580  48.655  1.00  0.00           H  
ATOM    361  N9    A    12      29.259  31.654  49.026  1.00  0.00           N  
ATOM    362  C8    A    12      29.545  30.616  49.842  1.00  0.00           C  
ATOM    363  H8    A    12      28.879  30.401  50.665  1.00  0.00           H  
ATOM    364  N7    A    12      30.461  29.774  49.383  1.00  0.00           N  
ATOM    365  C5    A    12      30.763  30.379  48.188  1.00  0.00           C  
ATOM    366  C6    A    12      31.624  29.974  47.071  1.00  0.00           C  
ATOM    367  N6    A    12      32.210  28.804  46.923  1.00  0.00           N  
ATOM    368  H61   A    12      32.570  28.522  46.022  1.00  0.00           H  
ATOM    369  H62   A    12      32.316  28.169  47.701  1.00  0.00           H  
ATOM    370  N1    A    12      31.643  30.789  45.973  1.00  0.00           N  
ATOM    371  C2    A    12      30.944  31.858  45.909  1.00  0.00           C  
ATOM    372  H2    A    12      31.130  32.510  45.068  1.00  0.00           H  
ATOM    373  N3    A    12      30.129  32.311  46.865  1.00  0.00           N  
ATOM    374  C4    A    12      30.011  31.466  47.895  1.00  0.00           C  
ATOM    375  C3'   A    12      26.084  31.494  49.731  1.00  0.00           C  
ATOM    376  H3'   A    12      26.483  30.519  50.011  1.00  0.00           H  
ATOM    377  C2'   A    12      26.873  32.075  48.485  1.00  0.00           C  
ATOM    378  H2'   A    12      27.183  31.329  47.754  1.00  0.00           H  
ATOM    379  O2'   A    12      26.256  33.153  47.808  1.00  0.00           O  
ATOM    380 HO2'   A    12      26.337  32.831  46.907  1.00  0.00           H  
ATOM    381  O3'   A    12      24.690  31.397  49.487  1.00  0.00           O  
ATOM    382  P     G    13      23.906  30.389  48.610  1.00  0.00           P  
ATOM    383  OP1   G    13      22.480  30.786  48.724  1.00  0.00           O  
ATOM    384  OP2   G    13      24.298  29.043  49.087  1.00  0.00           O  
ATOM    385  O5'   G    13      24.288  30.486  47.138  1.00  0.00           O  
ATOM    386  C5'   G    13      23.805  31.614  46.346  1.00  0.00           C  
ATOM    387  H5'   G    13      23.980  32.477  46.990  1.00  0.00           H  
ATOM    388 H5''   G    13      22.728  31.603  46.177  1.00  0.00           H  
ATOM    389  C4'   G    13      24.668  31.855  45.042  1.00  0.00           C  
ATOM    390  H4'   G    13      24.379  32.821  44.627  1.00  0.00           H  
ATOM    391  O4'   G    13      26.041  31.925  45.321  1.00  0.00           O  
ATOM    392  C1'   G    13      26.785  31.500  44.192  1.00  0.00           C  
ATOM    393  H1'   G    13      27.521  32.216  43.827  1.00  0.00           H  
ATOM    394  N9    G    13      27.497  30.309  44.628  1.00  0.00           N  
ATOM    395  C8    G    13      27.203  29.417  45.659  1.00  0.00           C  
ATOM    396  H8    G    13      26.380  29.645  46.320  1.00  0.00           H  
ATOM    397  N7    G    13      28.156  28.517  45.866  1.00  0.00           N  
ATOM    398  C5    G    13      28.992  28.673  44.723  1.00  0.00           C  
ATOM    399  C6    G    13      30.191  27.937  44.273  1.00  0.00           C  
ATOM    400  O6    G    13      30.740  26.902  44.762  1.00  0.00           O  
ATOM    401  N1    G    13      30.646  28.367  43.048  1.00  0.00           N  
ATOM    402  H1    G    13      31.416  27.892  42.599  1.00  0.00           H  
ATOM    403  C2    G    13      30.223  29.513  42.385  1.00  0.00           C  
ATOM    404  N2    G    13      30.866  29.803  41.271  1.00  0.00           N  
ATOM    405  H21   G    13      31.489  29.104  40.891  1.00  0.00           H  
ATOM    406  H22   G    13      30.616  30.678  40.834  1.00  0.00           H  
ATOM    407  N3    G    13      29.190  30.291  42.786  1.00  0.00           N  
ATOM    408  C4    G    13      28.640  29.818  44.037  1.00  0.00           C  
ATOM    409  C3'   G    13      24.470  30.790  43.955  1.00  0.00           C  
ATOM    410  H3'   G    13      24.552  29.799  44.403  1.00  0.00           H  
ATOM    411  C2'   G    13      25.718  31.137  43.102  1.00  0.00           C  
ATOM    412  H2'   G    13      26.024  30.327  42.440  1.00  0.00           H  
ATOM    413  O2'   G    13      25.618  32.352  42.414  1.00  0.00           O  
ATOM    414 HO2'   G    13      26.339  32.301  41.782  1.00  0.00           H  
ATOM    415  O3'   G    13      23.225  30.967  43.146  1.00  0.00           O  
ATOM    416  P     U    14      22.854  29.878  42.077  1.00  0.00           P  
ATOM    417  OP1   U    14      21.471  30.219  41.572  1.00  0.00           O  
ATOM    418  OP2   U    14      23.231  28.617  42.756  1.00  0.00           O  
ATOM    419  O5'   U    14      23.885  30.129  40.836  1.00  0.00           O  
ATOM    420  C5'   U    14      23.592  31.233  39.923  1.00  0.00           C  
ATOM    421  H5'   U    14      23.658  32.157  40.498  1.00  0.00           H  
ATOM    422 H5''   U    14      22.573  30.957  39.652  1.00  0.00           H  
ATOM    423  C4'   U    14      24.387  31.197  38.650  1.00  0.00           C  
ATOM    424  H4'   U    14      24.098  32.043  38.026  1.00  0.00           H  
ATOM    425  O4'   U    14      25.774  31.369  38.928  1.00  0.00           O  
ATOM    426  C1'   U    14      26.532  30.478  38.032  1.00  0.00           C  
ATOM    427  H1'   U    14      27.285  31.073  37.516  1.00  0.00           H  
ATOM    428  N1    U    14      27.314  29.328  38.715  1.00  0.00           N  
ATOM    429  C6    U    14      27.095  29.003  40.040  1.00  0.00           C  
ATOM    430  H6    U    14      26.281  29.520  40.527  1.00  0.00           H  
ATOM    431  C5    U    14      27.887  28.055  40.634  1.00  0.00           C  
ATOM    432  H5    U    14      27.754  27.732  41.656  1.00  0.00           H  
ATOM    433  C4    U    14      28.970  27.424  39.927  1.00  0.00           C  
ATOM    434  O4    U    14      29.862  26.694  40.343  1.00  0.00           O  
ATOM    435  N3    U    14      29.137  27.844  38.623  1.00  0.00           N  
ATOM    436  H3    U    14      30.010  27.598  38.179  1.00  0.00           H  
ATOM    437  C2    U    14      28.377  28.753  37.956  1.00  0.00           C  
ATOM    438  O2    U    14      28.684  29.125  36.820  1.00  0.00           O  
ATOM    439  C3'   U    14      24.254  29.827  37.966  1.00  0.00           C  
ATOM    440  H3'   U    14      24.381  29.080  38.750  1.00  0.00           H  
ATOM    441  C2'   U    14      25.438  29.963  37.102  1.00  0.00           C  
ATOM    442  H2'   U    14      25.759  29.021  36.659  1.00  0.00           H  
ATOM    443  O2'   U    14      25.175  30.808  36.034  1.00  0.00           O  
ATOM    444 HO2'   U    14      26.010  31.101  35.661  1.00  0.00           H  
ATOM    445  O3'   U    14      23.031  29.659  37.242  1.00  0.00           O  
ATOM    446  P     G    15      22.444  28.198  36.988  1.00  0.00           P  
ATOM    447  OP1   G    15      21.054  28.374  36.460  1.00  0.00           O  
ATOM    448  OP2   G    15      22.573  27.303  38.127  1.00  0.00           O  
ATOM    449  O5'   G    15      23.238  27.548  35.711  1.00  0.00           O  
ATOM    450  C5'   G    15      23.347  28.167  34.394  1.00  0.00           C  
ATOM    451  H5'   G    15      23.547  29.236  34.462  1.00  0.00           H  
ATOM    452 H5''   G    15      22.382  28.157  33.887  1.00  0.00           H  
ATOM    453  C4'   G    15      24.234  27.283  33.502  1.00  0.00           C  
ATOM    454  H4'   G    15      24.196  27.524  32.440  1.00  0.00           H  
ATOM    455  O4'   G    15      25.608  27.195  34.051  1.00  0.00           O  
ATOM    456  C1'   G    15      26.190  25.845  34.069  1.00  0.00           C  
ATOM    457  H1'   G    15      27.129  25.882  33.516  1.00  0.00           H  
ATOM    458  N9    G    15      26.494  25.452  35.432  1.00  0.00           N  
ATOM    459  C8    G    15      26.252  26.160  36.564  1.00  0.00           C  
ATOM    460  H8    G    15      25.580  27.004  36.598  1.00  0.00           H  
ATOM    461  N7    G    15      26.953  25.897  37.614  1.00  0.00           N  
ATOM    462  C5    G    15      27.732  24.841  37.125  1.00  0.00           C  
ATOM    463  C6    G    15      28.701  23.920  37.788  1.00  0.00           C  
ATOM    464  O6    G    15      29.127  24.057  38.962  1.00  0.00           O  
ATOM    465  N1    G    15      29.296  23.020  36.966  1.00  0.00           N  
ATOM    466  H1    G    15      29.933  22.377  37.413  1.00  0.00           H  
ATOM    467  C2    G    15      28.857  22.822  35.676  1.00  0.00           C  
ATOM    468  N2    G    15      29.473  21.835  34.999  1.00  0.00           N  
ATOM    469  H21   G    15      30.081  21.146  35.420  1.00  0.00           H  
ATOM    470  H22   G    15      29.352  21.699  34.006  1.00  0.00           H  
ATOM    471  N3    G    15      28.043  23.597  35.036  1.00  0.00           N  
ATOM    472  C4    G    15      27.519  24.570  35.779  1.00  0.00           C  
ATOM    473  C3'   G    15      23.814  25.784  33.521  1.00  0.00           C  
ATOM    474  H3'   G    15      23.416  25.432  34.473  1.00  0.00           H  
ATOM    475  C2'   G    15      25.181  24.941  33.393  1.00  0.00           C  
ATOM    476  H2'   G    15      25.026  23.964  33.852  1.00  0.00           H  
ATOM    477  O2'   G    15      25.704  24.868  32.057  1.00  0.00           O  
ATOM    478 HO2'   G    15      25.166  25.388  31.455  1.00  0.00           H  
ATOM    479  O3'   G    15      22.958  25.531  32.328  1.00  0.00           O  
ATOM    480  P     C    16      21.928  24.344  32.321  1.00  0.00           P  
ATOM    481  OP1   C    16      21.291  24.247  31.003  1.00  0.00           O  
ATOM    482  OP2   C    16      21.063  24.584  33.545  1.00  0.00           O  
ATOM    483  O5'   C    16      22.755  22.979  32.513  1.00  0.00           O  
ATOM    484  C5'   C    16      23.435  22.414  31.441  1.00  0.00           C  
ATOM    485  H5'   C    16      24.223  23.081  31.092  1.00  0.00           H  
ATOM    486 H5''   C    16      22.736  22.044  30.691  1.00  0.00           H  
ATOM    487  C4'   C    16      24.251  21.107  31.887  1.00  0.00           C  
ATOM    488  H4'   C    16      24.483  20.604  30.948  1.00  0.00           H  
ATOM    489  O4'   C    16      25.439  21.352  32.636  1.00  0.00           O  
ATOM    490  C1'   C    16      25.698  20.316  33.531  1.00  0.00           C  
ATOM    491  H1'   C    16      26.632  19.860  33.203  1.00  0.00           H  
ATOM    492  N1    C    16      25.839  20.699  34.956  1.00  0.00           N  
ATOM    493  C6    C    16      24.957  21.649  35.488  1.00  0.00           C  
ATOM    494  H6    C    16      24.272  22.163  34.830  1.00  0.00           H  
ATOM    495  C5    C    16      25.056  21.964  36.799  1.00  0.00           C  
ATOM    496  H5    C    16      24.301  22.598  37.243  1.00  0.00           H  
ATOM    497  C4    C    16      25.982  21.303  37.619  1.00  0.00           C  
ATOM    498  N4    C    16      25.990  21.607  38.878  1.00  0.00           N  
ATOM    499  H41   C    16      26.560  21.017  39.468  1.00  0.00           H  
ATOM    500  H42   C    16      25.334  22.276  39.254  1.00  0.00           H  
ATOM    501  N3    C    16      26.805  20.350  37.101  1.00  0.00           N  
ATOM    502  C2    C    16      26.645  19.987  35.782  1.00  0.00           C  
ATOM    503  O2    C    16      27.405  19.142  35.307  1.00  0.00           O  
ATOM    504  C3'   C    16      23.432  20.049  32.653  1.00  0.00           C  
ATOM    505  H3'   C    16      22.810  20.546  33.398  1.00  0.00           H  
ATOM    506  C2'   C    16      24.558  19.262  33.374  1.00  0.00           C  
ATOM    507  H2'   C    16      24.150  18.963  34.339  1.00  0.00           H  
ATOM    508  O2'   C    16      24.889  18.141  32.603  1.00  0.00           O  
ATOM    509 HO2'   C    16      24.081  17.624  32.578  1.00  0.00           H  
ATOM    510  O3'   C    16      22.623  19.380  31.741  1.00  0.00           O  
ATOM    511  P     A    17      21.733  18.074  32.158  1.00  0.00           P  
ATOM    512  OP1   A    17      22.544  17.015  32.832  1.00  0.00           O  
ATOM    513  OP2   A    17      21.004  17.773  30.960  1.00  0.00           O  
ATOM    514  O5'   A    17      20.660  18.603  33.280  1.00  0.00           O  
ATOM    515  C5'   A    17      19.769  19.621  32.905  1.00  0.00           C  
ATOM    516  H5'   A    17      19.682  19.718  31.823  1.00  0.00           H  
ATOM    517 H5''   A    17      20.125  20.527  33.395  1.00  0.00           H  
ATOM    518  C4'   A    17      18.354  19.436  33.451  1.00  0.00           C  
ATOM    519  H4'   A    17      17.770  20.298  33.129  1.00  0.00           H  
ATOM    520  O4'   A    17      17.730  18.204  33.055  1.00  0.00           O  
ATOM    521  C1'   A    17      17.236  17.578  34.219  1.00  0.00           C  
ATOM    522  H1'   A    17      16.270  17.203  33.879  1.00  0.00           H  
ATOM    523  N9    A    17      18.151  16.471  34.679  1.00  0.00           N  
ATOM    524  C8    A    17      19.228  16.016  34.045  1.00  0.00           C  
ATOM    525  H8    A    17      19.513  16.499  33.122  1.00  0.00           H  
ATOM    526  N7    A    17      19.872  14.950  34.650  1.00  0.00           N  
ATOM    527  C5    A    17      19.007  14.720  35.709  1.00  0.00           C  
ATOM    528  C6    A    17      18.958  13.741  36.752  1.00  0.00           C  
ATOM    529  N6    A    17      19.905  12.879  37.091  1.00  0.00           N  
ATOM    530  H61   A    17      19.765  12.207  37.832  1.00  0.00           H  
ATOM    531  H62   A    17      20.818  12.889  36.660  1.00  0.00           H  
ATOM    532  N1    A    17      17.856  13.686  37.499  1.00  0.00           N  
ATOM    533  C2    A    17      16.826  14.493  37.243  1.00  0.00           C  
ATOM    534  H2    A    17      15.940  14.255  37.815  1.00  0.00           H  
ATOM    535  N3    A    17      16.748  15.480  36.403  1.00  0.00           N  
ATOM    536  C4    A    17      17.893  15.514  35.627  1.00  0.00           C  
ATOM    537  C3'   A    17      18.253  19.607  34.975  1.00  0.00           C  
ATOM    538  H3'   A    17      19.098  19.177  35.514  1.00  0.00           H  
ATOM    539  C2'   A    17      17.050  18.698  35.267  1.00  0.00           C  
ATOM    540  H2'   A    17      17.156  18.357  36.297  1.00  0.00           H  
ATOM    541  O2'   A    17      15.752  19.369  35.170  1.00  0.00           O  
ATOM    542 HO2'   A    17      15.895  20.265  35.482  1.00  0.00           H  
ATOM    543  O3'   A    17      17.923  20.896  35.369  1.00  0.00           O  
ATOM    544  P     G    18      18.368  21.394  36.814  1.00  0.00           P  
ATOM    545  OP1   G    18      17.632  22.635  37.154  1.00  0.00           O  
ATOM    546  OP2   G    18      19.829  21.386  36.824  1.00  0.00           O  
ATOM    547  O5'   G    18      17.973  20.172  37.795  1.00  0.00           O  
ATOM    548  C5'   G    18      16.811  20.167  38.604  1.00  0.00           C  
ATOM    549  H5'   G    18      15.919  20.036  37.992  1.00  0.00           H  
ATOM    550 H5''   G    18      16.922  21.098  39.161  1.00  0.00           H  
ATOM    551  C4'   G    18      16.886  19.048  39.517  1.00  0.00           C  
ATOM    552  H4'   G    18      15.910  18.960  39.996  1.00  0.00           H  
ATOM    553  O4'   G    18      17.254  17.796  38.837  1.00  0.00           O  
ATOM    554  C1'   G    18      18.003  17.043  39.805  1.00  0.00           C  
ATOM    555  H1'   G    18      17.483  16.168  40.195  1.00  0.00           H  
ATOM    556  N9    G    18      19.240  16.594  39.148  1.00  0.00           N  
ATOM    557  C8    G    18      19.879  17.033  37.990  1.00  0.00           C  
ATOM    558  H8    G    18      19.520  17.898  37.452  1.00  0.00           H  
ATOM    559  N7    G    18      20.935  16.363  37.653  1.00  0.00           N  
ATOM    560  C5    G    18      21.118  15.448  38.700  1.00  0.00           C  
ATOM    561  C6    G    18      21.971  14.327  38.811  1.00  0.00           C  
ATOM    562  O6    G    18      22.938  13.946  38.150  1.00  0.00           O  
ATOM    563  N1    G    18      21.735  13.506  40.007  1.00  0.00           N  
ATOM    564  H1    G    18      22.317  12.709  40.219  1.00  0.00           H  
ATOM    565  C2    G    18      20.750  13.850  40.892  1.00  0.00           C  
ATOM    566  N2    G    18      20.685  13.060  41.987  1.00  0.00           N  
ATOM    567  H21   G    18      19.956  13.327  42.633  1.00  0.00           H  
ATOM    568  H22   G    18      21.391  12.365  42.180  1.00  0.00           H  
ATOM    569  N3    G    18      19.923  14.864  40.753  1.00  0.00           N  
ATOM    570  C4    G    18      20.061  15.590  39.611  1.00  0.00           C  
ATOM    571  C3'   G    18      17.994  19.300  40.530  1.00  0.00           C  
ATOM    572  H3'   G    18      18.886  19.696  40.043  1.00  0.00           H  
ATOM    573  C2'   G    18      18.268  17.875  41.047  1.00  0.00           C  
ATOM    574  H2'   G    18      19.297  17.777  41.394  1.00  0.00           H  
ATOM    575  O2'   G    18      17.286  17.531  42.019  1.00  0.00           O  
ATOM    576 HO2'   G    18      17.143  18.341  42.514  1.00  0.00           H  
ATOM    577  O3'   G    18      17.558  20.149  41.598  1.00  0.00           O  
ATOM    578  P     C    19      18.589  21.121  42.291  1.00  0.00           P  
ATOM    579  OP1   C    19      17.766  22.086  43.057  1.00  0.00           O  
ATOM    580  OP2   C    19      19.473  21.748  41.241  1.00  0.00           O  
ATOM    581  O5'   C    19      19.436  20.266  43.262  1.00  0.00           O  
ATOM    582  C5'   C    19      18.987  19.891  44.558  1.00  0.00           C  
ATOM    583  H5'   C    19      17.939  19.619  44.434  1.00  0.00           H  
ATOM    584 H5''   C    19      19.183  20.715  45.244  1.00  0.00           H  
ATOM    585  C4'   C    19      19.757  18.656  45.100  1.00  0.00           C  
ATOM    586  H4'   C    19      19.259  18.254  45.982  1.00  0.00           H  
ATOM    587  O4'   C    19      19.826  17.677  44.074  1.00  0.00           O  
ATOM    588  C1'   C    19      21.079  16.938  44.161  1.00  0.00           C  
ATOM    589  H1'   C    19      20.874  15.883  44.342  1.00  0.00           H  
ATOM    590  N1    C    19      21.901  17.071  42.894  1.00  0.00           N  
ATOM    591  C6    C    19      21.713  18.090  42.007  1.00  0.00           C  
ATOM    592  H6    C    19      21.045  18.903  42.253  1.00  0.00           H  
ATOM    593  C5    C    19      22.425  18.080  40.834  1.00  0.00           C  
ATOM    594  H5    C    19      22.323  19.006  40.288  1.00  0.00           H  
ATOM    595  C4    C    19      23.261  16.995  40.481  1.00  0.00           C  
ATOM    596  N4    C    19      23.954  16.804  39.435  1.00  0.00           N  
ATOM    597  H41   C    19      24.470  15.940  39.355  1.00  0.00           H  
ATOM    598  H42   C    19      23.811  17.411  38.641  1.00  0.00           H  
ATOM    599  N3    C    19      23.414  16.027  41.309  1.00  0.00           N  
ATOM    600  C2    C    19      22.811  16.037  42.502  1.00  0.00           C  
ATOM    601  O2    C    19      23.017  15.103  43.184  1.00  0.00           O  
ATOM    602  C3'   C    19      21.196  18.892  45.450  1.00  0.00           C  
ATOM    603  H3'   C    19      21.586  19.556  44.679  1.00  0.00           H  
ATOM    604  C2'   C    19      21.843  17.472  45.423  1.00  0.00           C  
ATOM    605  H2'   C    19      22.905  17.414  45.186  1.00  0.00           H  
ATOM    606  O2'   C    19      21.477  16.712  46.518  1.00  0.00           O  
ATOM    607 HO2'   C    19      21.944  15.879  46.426  1.00  0.00           H  
ATOM    608  O3'   C    19      21.279  19.567  46.642  1.00  0.00           O  
ATOM    609  P     C    20      22.515  20.579  46.927  1.00  0.00           P  
ATOM    610  OP1   C    20      22.196  21.244  48.232  1.00  0.00           O  
ATOM    611  OP2   C    20      22.881  21.494  45.782  1.00  0.00           O  
ATOM    612  O5'   C    20      23.766  19.519  47.185  1.00  0.00           O  
ATOM    613  C5'   C    20      23.871  18.683  48.373  1.00  0.00           C  
ATOM    614  H5'   C    20      22.947  18.117  48.488  1.00  0.00           H  
ATOM    615 H5''   C    20      23.941  19.143  49.359  1.00  0.00           H  
ATOM    616  C4'   C    20      24.930  17.632  48.297  1.00  0.00           C  
ATOM    617  H4'   C    20      24.896  17.071  49.231  1.00  0.00           H  
ATOM    618  O4'   C    20      24.781  16.645  47.363  1.00  0.00           O  
ATOM    619  C1'   C    20      26.025  16.091  46.859  1.00  0.00           C  
ATOM    620  H1'   C    20      25.916  15.016  47.001  1.00  0.00           H  
ATOM    621  N1    C    20      26.172  16.522  45.446  1.00  0.00           N  
ATOM    622  C6    C    20      25.413  17.507  44.876  1.00  0.00           C  
ATOM    623  H6    C    20      24.741  18.082  45.495  1.00  0.00           H  
ATOM    624  C5    C    20      25.543  17.778  43.502  1.00  0.00           C  
ATOM    625  H5    C    20      24.955  18.537  43.008  1.00  0.00           H  
ATOM    626  C4    C    20      26.469  17.051  42.763  1.00  0.00           C  
ATOM    627  N4    C    20      26.898  17.633  41.706  1.00  0.00           N  
ATOM    628  H41   C    20      26.474  18.470  41.334  1.00  0.00           H  
ATOM    629  H42   C    20      27.735  17.305  41.247  1.00  0.00           H  
ATOM    630  N3    C    20      27.206  16.097  43.278  1.00  0.00           N  
ATOM    631  C2    C    20      27.017  15.739  44.630  1.00  0.00           C  
ATOM    632  O2    C    20      27.628  14.736  45.129  1.00  0.00           O  
ATOM    633  C3'   C    20      26.438  17.948  48.200  1.00  0.00           C  
ATOM    634  H3'   C    20      26.494  18.632  47.354  1.00  0.00           H  
ATOM    635  C2'   C    20      27.080  16.571  47.825  1.00  0.00           C  
ATOM    636  H2'   C    20      28.049  16.597  47.327  1.00  0.00           H  
ATOM    637  O2'   C    20      27.110  15.709  48.962  1.00  0.00           O  
ATOM    638 HO2'   C    20      27.918  15.708  49.481  1.00  0.00           H  
ATOM    639  O3'   C    20      26.887  18.522  49.388  1.00  0.00           O  
ATOM    640  P     C    21      27.866  19.740  49.460  1.00  0.00           P  
ATOM    641  OP1   C    21      27.824  20.161  50.845  1.00  0.00           O  
ATOM    642  OP2   C    21      27.474  20.679  48.362  1.00  0.00           O  
ATOM    643  O5'   C    21      29.252  19.161  49.106  1.00  0.00           O  
ATOM    644  C5'   C    21      29.918  18.217  49.919  1.00  0.00           C  
ATOM    645  H5'   C    21      29.206  17.465  50.259  1.00  0.00           H  
ATOM    646 H5''   C    21      30.176  18.690  50.866  1.00  0.00           H  
ATOM    647  C4'   C    21      31.108  17.578  49.190  1.00  0.00           C  
ATOM    648  H4'   C    21      31.698  16.981  49.886  1.00  0.00           H  
ATOM    649  O4'   C    21      30.723  16.668  48.110  1.00  0.00           O  
ATOM    650  C1'   C    21      31.755  16.727  47.110  1.00  0.00           C  
ATOM    651  H1'   C    21      32.129  15.705  47.067  1.00  0.00           H  
ATOM    652  N1    C    21      31.184  17.294  45.788  1.00  0.00           N  
ATOM    653  C6    C    21      29.972  17.954  45.738  1.00  0.00           C  
ATOM    654  H6    C    21      29.387  18.100  46.635  1.00  0.00           H  
ATOM    655  C5    C    21      29.483  18.408  44.563  1.00  0.00           C  
ATOM    656  H5    C    21      28.520  18.858  44.374  1.00  0.00           H  
ATOM    657  C4    C    21      30.290  18.226  43.400  1.00  0.00           C  
ATOM    658  N4    C    21      29.885  18.536  42.239  1.00  0.00           N  
ATOM    659  H41   C    21      28.922  18.825  42.145  1.00  0.00           H  
ATOM    660  H42   C    21      30.518  18.580  41.453  1.00  0.00           H  
ATOM    661  N3    C    21      31.482  17.745  43.456  1.00  0.00           N  
ATOM    662  C2    C    21      31.910  17.242  44.598  1.00  0.00           C  
ATOM    663  O2    C    21      33.034  16.681  44.623  1.00  0.00           O  
ATOM    664  C3'   C    21      31.934  18.611  48.465  1.00  0.00           C  
ATOM    665  H3'   C    21      31.199  19.172  47.888  1.00  0.00           H  
ATOM    666  C2'   C    21      32.848  17.710  47.641  1.00  0.00           C  
ATOM    667  H2'   C    21      33.366  18.146  46.787  1.00  0.00           H  
ATOM    668  O2'   C    21      33.820  17.007  48.410  1.00  0.00           O  
ATOM    669 HO2'   C    21      34.198  17.595  49.069  1.00  0.00           H  
ATOM    670  O3'   C    21      32.722  19.471  49.272  1.00  0.00           O  
ATOM    671  P     G    22      33.253  20.802  48.728  1.00  0.00           P  
ATOM    672  OP1   G    22      34.027  21.240  49.862  1.00  0.00           O  
ATOM    673  OP2   G    22      32.141  21.688  48.335  1.00  0.00           O  
ATOM    674  O5'   G    22      34.241  20.583  47.475  1.00  0.00           O  
ATOM    675  C5'   G    22      35.575  20.398  47.599  1.00  0.00           C  
ATOM    676  H5'   G    22      35.680  19.457  48.139  1.00  0.00           H  
ATOM    677 H5''   G    22      36.114  21.140  48.188  1.00  0.00           H  
ATOM    678  C4'   G    22      36.034  20.103  46.123  1.00  0.00           C  
ATOM    679  H4'   G    22      36.966  19.539  46.094  1.00  0.00           H  
ATOM    680  O4'   G    22      35.108  19.235  45.331  1.00  0.00           O  
ATOM    681  C1'   G    22      35.102  19.702  43.956  1.00  0.00           C  
ATOM    682  H1'   G    22      35.233  18.875  43.258  1.00  0.00           H  
ATOM    683  N9    G    22      33.757  20.324  43.697  1.00  0.00           N  
ATOM    684  C8    G    22      32.714  20.793  44.479  1.00  0.00           C  
ATOM    685  H8    G    22      32.740  20.862  45.556  1.00  0.00           H  
ATOM    686  N7    G    22      31.662  21.250  43.823  1.00  0.00           N  
ATOM    687  C5    G    22      32.079  21.160  42.468  1.00  0.00           C  
ATOM    688  C6    G    22      31.492  21.612  41.234  1.00  0.00           C  
ATOM    689  O6    G    22      30.381  22.106  41.030  1.00  0.00           O  
ATOM    690  N1    G    22      32.350  21.420  40.061  1.00  0.00           N  
ATOM    691  H1    G    22      31.883  21.620  39.188  1.00  0.00           H  
ATOM    692  C2    G    22      33.609  20.857  40.153  1.00  0.00           C  
ATOM    693  N2    G    22      34.255  20.708  39.061  1.00  0.00           N  
ATOM    694  H21   G    22      35.100  20.181  39.226  1.00  0.00           H  
ATOM    695  H22   G    22      33.951  20.841  38.107  1.00  0.00           H  
ATOM    696  N3    G    22      34.118  20.498  41.307  1.00  0.00           N  
ATOM    697  C4    G    22      33.352  20.623  42.431  1.00  0.00           C  
ATOM    698  C3'   G    22      36.148  21.410  45.267  1.00  0.00           C  
ATOM    699  H3'   G    22      35.264  22.033  45.403  1.00  0.00           H  
ATOM    700  C2'   G    22      36.161  20.862  43.874  1.00  0.00           C  
ATOM    701  H2'   G    22      35.861  21.613  43.144  1.00  0.00           H  
ATOM    702  O2'   G    22      37.384  20.320  43.462  1.00  0.00           O  
ATOM    703 HO2'   G    22      38.013  20.967  43.789  1.00  0.00           H  
ATOM    704  O3'   G    22      37.339  22.127  45.642  1.00  0.00           O  
ATOM    705  P     U    23      37.448  23.695  45.301  1.00  0.00           P  
ATOM    706  OP1   U    23      38.665  24.260  45.967  1.00  0.00           O  
ATOM    707  OP2   U    23      36.136  24.295  45.561  1.00  0.00           O  
ATOM    708  O5'   U    23      37.710  23.682  43.694  1.00  0.00           O  
ATOM    709  C5'   U    23      38.982  23.205  43.248  1.00  0.00           C  
ATOM    710  H5'   U    23      39.152  22.169  43.542  1.00  0.00           H  
ATOM    711 H5''   U    23      39.753  23.818  43.716  1.00  0.00           H  
ATOM    712  C4'   U    23      38.992  23.254  41.678  1.00  0.00           C  
ATOM    713  H4'   U    23      39.879  22.753  41.290  1.00  0.00           H  
ATOM    714  O4'   U    23      37.962  22.467  41.048  1.00  0.00           O  
ATOM    715  C1'   U    23      37.465  23.069  39.847  1.00  0.00           C  
ATOM    716  H1'   U    23      37.607  22.312  39.077  1.00  0.00           H  
ATOM    717  N1    U    23      36.064  23.524  39.931  1.00  0.00           N  
ATOM    718  C6    U    23      35.321  23.610  41.082  1.00  0.00           C  
ATOM    719  H6    U    23      35.743  23.342  42.039  1.00  0.00           H  
ATOM    720  C5    U    23      34.006  24.010  41.028  1.00  0.00           C  
ATOM    721  H5    U    23      33.482  24.300  41.927  1.00  0.00           H  
ATOM    722  C4    U    23      33.396  24.388  39.790  1.00  0.00           C  
ATOM    723  O4    U    23      32.220  24.681  39.692  1.00  0.00           O  
ATOM    724  N3    U    23      34.188  24.189  38.640  1.00  0.00           N  
ATOM    725  H3    U    23      33.759  24.319  37.735  1.00  0.00           H  
ATOM    726  C2    U    23      35.429  23.754  38.635  1.00  0.00           C  
ATOM    727  O2    U    23      35.991  23.654  37.529  1.00  0.00           O  
ATOM    728  C3'   U    23      38.756  24.652  41.057  1.00  0.00           C  
ATOM    729  H3'   U    23      37.991  25.285  41.506  1.00  0.00           H  
ATOM    730  C2'   U    23      38.325  24.304  39.637  1.00  0.00           C  
ATOM    731  H2'   U    23      37.695  25.085  39.212  1.00  0.00           H  
ATOM    732  O2'   U    23      39.446  23.939  38.833  1.00  0.00           O  
ATOM    733 HO2'   U    23      40.294  24.246  39.160  1.00  0.00           H  
ATOM    734  O3'   U    23      39.970  25.293  40.975  1.00  0.00           O  
ATOM    735  P     C    24      40.180  26.882  41.168  1.00  0.00           P  
ATOM    736  OP1   C    24      41.469  27.300  40.573  1.00  0.00           O  
ATOM    737  OP2   C    24      39.943  27.179  42.592  1.00  0.00           O  
ATOM    738  O5'   C    24      38.989  27.620  40.394  1.00  0.00           O  
ATOM    739  C5'   C    24      38.980  27.697  39.020  1.00  0.00           C  
ATOM    740  H5'   C    24      39.068  26.693  38.603  1.00  0.00           H  
ATOM    741 H5''   C    24      39.848  28.299  38.751  1.00  0.00           H  
ATOM    742  C4'   C    24      37.624  28.229  38.464  1.00  0.00           C  
ATOM    743  H4'   C    24      37.543  28.029  37.395  1.00  0.00           H  
ATOM    744  O4'   C    24      36.577  27.405  39.131  1.00  0.00           O  
ATOM    745  C1'   C    24      35.357  28.097  39.111  1.00  0.00           C  
ATOM    746  H1'   C    24      34.615  27.671  38.435  1.00  0.00           H  
ATOM    747  N1    C    24      34.879  28.024  40.507  1.00  0.00           N  
ATOM    748  C6    C    24      35.673  27.692  41.518  1.00  0.00           C  
ATOM    749  H6    C    24      36.746  27.746  41.403  1.00  0.00           H  
ATOM    750  C5    C    24      35.218  27.301  42.710  1.00  0.00           C  
ATOM    751  H5    C    24      35.865  27.062  43.541  1.00  0.00           H  
ATOM    752  C4    C    24      33.798  27.220  42.872  1.00  0.00           C  
ATOM    753  N4    C    24      33.344  26.908  44.032  1.00  0.00           N  
ATOM    754  H41   C    24      34.078  26.823  44.720  1.00  0.00           H  
ATOM    755  H42   C    24      32.372  26.649  44.119  1.00  0.00           H  
ATOM    756  N3    C    24      32.950  27.442  41.906  1.00  0.00           N  
ATOM    757  C2    C    24      33.490  27.917  40.724  1.00  0.00           C  
ATOM    758  O2    C    24      32.699  28.162  39.851  1.00  0.00           O  
ATOM    759  C3'   C    24      37.206  29.659  38.725  1.00  0.00           C  
ATOM    760  H3'   C    24      37.536  29.960  39.719  1.00  0.00           H  
ATOM    761  C2'   C    24      35.677  29.533  38.610  1.00  0.00           C  
ATOM    762  H2'   C    24      35.046  30.204  39.193  1.00  0.00           H  
ATOM    763  O2'   C    24      35.350  29.582  37.237  1.00  0.00           O  
ATOM    764 HO2'   C    24      36.073  30.083  36.852  1.00  0.00           H  
ATOM    765  O3'   C    24      37.785  30.538  37.805  1.00  0.00           O  
ATOM    766  P     U    25      37.920  32.081  38.094  1.00  0.00           P  
ATOM    767  OP1   U    25      38.243  32.760  36.830  1.00  0.00           O  
ATOM    768  OP2   U    25      38.867  32.211  39.227  1.00  0.00           O  
ATOM    769  O5'   U    25      36.416  32.531  38.581  1.00  0.00           O  
ATOM    770  C5'   U    25      35.476  32.914  37.594  1.00  0.00           C  
ATOM    771  H5'   U    25      35.162  32.111  36.927  1.00  0.00           H  
ATOM    772 H5''   U    25      35.808  33.818  37.082  1.00  0.00           H  
ATOM    773  C4'   U    25      34.118  33.470  38.151  1.00  0.00           C  
ATOM    774  H4'   U    25      33.584  33.955  37.334  1.00  0.00           H  
ATOM    775  O4'   U    25      33.209  32.600  38.830  1.00  0.00           O  
ATOM    776  C1'   U    25      32.760  33.100  40.104  1.00  0.00           C  
ATOM    777  H1'   U    25      31.672  33.149  40.150  1.00  0.00           H  
ATOM    778  N1    U    25      33.322  32.309  41.199  1.00  0.00           N  
ATOM    779  C6    U    25      34.553  31.751  41.230  1.00  0.00           C  
ATOM    780  H6    U    25      35.158  31.977  40.365  1.00  0.00           H  
ATOM    781  C5    U    25      35.107  30.971  42.194  1.00  0.00           C  
ATOM    782  H5    U    25      36.082  30.509  42.151  1.00  0.00           H  
ATOM    783  C4    U    25      34.373  30.854  43.436  1.00  0.00           C  
ATOM    784  O4    U    25      34.613  30.147  44.395  1.00  0.00           O  
ATOM    785  N3    U    25      33.107  31.411  43.331  1.00  0.00           N  
ATOM    786  H3    U    25      32.599  31.210  44.180  1.00  0.00           H  
ATOM    787  C2    U    25      32.534  32.160  42.340  1.00  0.00           C  
ATOM    788  O2    U    25      31.405  32.580  42.533  1.00  0.00           O  
ATOM    789  C3'   U    25      34.433  34.674  39.144  1.00  0.00           C  
ATOM    790  H3'   U    25      35.336  34.446  39.711  1.00  0.00           H  
ATOM    791  C2'   U    25      33.147  34.541  40.060  1.00  0.00           C  
ATOM    792  H2'   U    25      33.404  34.827  41.080  1.00  0.00           H  
ATOM    793  O2'   U    25      32.049  35.344  39.747  1.00  0.00           O  
ATOM    794 HO2'   U    25      32.307  35.629  38.868  1.00  0.00           H  
ATOM    795  O3'   U    25      34.453  35.941  38.529  1.00  0.00           O  
ATOM    796  P     U    26      35.436  37.054  39.200  1.00  0.00           P  
ATOM    797  OP1   U    26      35.409  38.212  38.316  1.00  0.00           O  
ATOM    798  OP2   U    26      36.746  36.423  39.410  1.00  0.00           O  
ATOM    799  O5'   U    26      34.741  37.454  40.618  1.00  0.00           O  
ATOM    800  C5'   U    26      33.668  38.350  40.655  1.00  0.00           C  
ATOM    801  H5'   U    26      32.910  38.121  39.907  1.00  0.00           H  
ATOM    802 H5''   U    26      34.046  39.302  40.283  1.00  0.00           H  
ATOM    803  C4'   U    26      33.068  38.552  42.031  1.00  0.00           C  
ATOM    804  H4'   U    26      32.424  39.420  41.894  1.00  0.00           H  
ATOM    805  O4'   U    26      32.231  37.399  42.440  1.00  0.00           O  
ATOM    806  C1'   U    26      32.154  37.412  43.861  1.00  0.00           C  
ATOM    807  H1'   U    26      31.099  37.510  44.118  1.00  0.00           H  
ATOM    808  N1    U    26      32.790  36.287  44.532  1.00  0.00           N  
ATOM    809  C6    U    26      33.637  35.476  43.853  1.00  0.00           C  
ATOM    810  H6    U    26      33.844  35.715  42.820  1.00  0.00           H  
ATOM    811  C5    U    26      34.213  34.400  44.420  1.00  0.00           C  
ATOM    812  H5    U    26      34.893  33.722  43.925  1.00  0.00           H  
ATOM    813  C4    U    26      33.887  33.996  45.755  1.00  0.00           C  
ATOM    814  O4    U    26      34.326  32.997  46.249  1.00  0.00           O  
ATOM    815  N3    U    26      32.904  34.750  46.342  1.00  0.00           N  
ATOM    816  H3    U    26      32.572  34.541  47.272  1.00  0.00           H  
ATOM    817  C2    U    26      32.365  35.930  45.800  1.00  0.00           C  
ATOM    818  O2    U    26      31.568  36.617  46.460  1.00  0.00           O  
ATOM    819  C3'   U    26      33.917  38.892  43.214  1.00  0.00           C  
ATOM    820  H3'   U    26      34.818  38.278  43.218  1.00  0.00           H  
ATOM    821  C2'   U    26      32.889  38.648  44.320  1.00  0.00           C  
ATOM    822  H2'   U    26      33.432  38.420  45.238  1.00  0.00           H  
ATOM    823  O2'   U    26      31.944  39.646  44.591  1.00  0.00           O  
ATOM    824 HO2'   U    26      31.866  40.218  43.823  1.00  0.00           H  
ATOM    825  O3'   U    26      34.308  40.251  43.117  1.00  0.00           O  
ATOM    826  P     A    27      35.511  40.803  43.955  1.00  0.00           P  
ATOM    827  OP1   A    27      35.739  42.207  43.535  1.00  0.00           O  
ATOM    828  OP2   A    27      36.582  39.787  43.863  1.00  0.00           O  
ATOM    829  O5'   A    27      35.115  40.655  45.458  1.00  0.00           O  
ATOM    830  C5'   A    27      34.331  41.766  45.936  1.00  0.00           C  
ATOM    831  H5'   A    27      33.425  41.840  45.335  1.00  0.00           H  
ATOM    832 H5''   A    27      34.861  42.717  45.893  1.00  0.00           H  
ATOM    833  C4'   A    27      33.948  41.558  47.387  1.00  0.00           C  
ATOM    834  H4'   A    27      33.263  42.347  47.696  1.00  0.00           H  
ATOM    835  O4'   A    27      33.309  40.256  47.547  1.00  0.00           O  
ATOM    836  C1'   A    27      33.757  39.570  48.690  1.00  0.00           C  
ATOM    837  H1'   A    27      32.928  39.307  49.346  1.00  0.00           H  
ATOM    838  N9    A    27      34.606  38.370  48.419  1.00  0.00           N  
ATOM    839  C8    A    27      35.412  38.052  47.397  1.00  0.00           C  
ATOM    840  H8    A    27      35.612  38.768  46.613  1.00  0.00           H  
ATOM    841  N7    A    27      35.747  36.763  47.357  1.00  0.00           N  
ATOM    842  C5    A    27      35.240  36.308  48.605  1.00  0.00           C  
ATOM    843  C6    A    27      35.356  35.079  49.311  1.00  0.00           C  
ATOM    844  N6    A    27      35.925  34.080  48.839  1.00  0.00           N  
ATOM    845  H61   A    27      36.298  34.142  47.902  1.00  0.00           H  
ATOM    846  H62   A    27      36.062  33.232  49.369  1.00  0.00           H  
ATOM    847  N1    A    27      34.786  34.971  50.502  1.00  0.00           N  
ATOM    848  C2    A    27      34.174  35.937  51.013  1.00  0.00           C  
ATOM    849  H2    A    27      33.813  35.827  52.025  1.00  0.00           H  
ATOM    850  N3    A    27      33.888  37.093  50.443  1.00  0.00           N  
ATOM    851  C4    A    27      34.567  37.239  49.247  1.00  0.00           C  
ATOM    852  C3'   A    27      35.204  41.476  48.258  1.00  0.00           C  
ATOM    853  H3'   A    27      35.973  40.882  47.764  1.00  0.00           H  
ATOM    854  C2'   A    27      34.567  40.658  49.437  1.00  0.00           C  
ATOM    855  H2'   A    27      35.351  40.199  50.040  1.00  0.00           H  
ATOM    856  O2'   A    27      33.686  41.374  50.306  1.00  0.00           O  
ATOM    857 HO2'   A    27      34.156  42.139  50.647  1.00  0.00           H  
ATOM    858  O3'   A    27      35.806  42.754  48.634  1.00  0.00           O  
ATOM    859  P     C    28      37.342  42.850  48.945  1.00  0.00           P  
ATOM    860  OP1   C    28      37.612  44.259  49.355  1.00  0.00           O  
ATOM    861  OP2   C    28      38.030  42.338  47.778  1.00  0.00           O  
ATOM    862  O5'   C    28      37.557  41.935  50.239  1.00  0.00           O  
ATOM    863  C5'   C    28      37.157  42.334  51.512  1.00  0.00           C  
ATOM    864  H5'   C    28      36.178  42.812  51.564  1.00  0.00           H  
ATOM    865 H5''   C    28      37.864  43.097  51.837  1.00  0.00           H  
ATOM    866  C4'   C    28      37.161  41.312  52.628  1.00  0.00           C  
ATOM    867  H4'   C    28      36.649  41.568  53.556  1.00  0.00           H  
ATOM    868  O4'   C    28      36.599  40.071  52.123  1.00  0.00           O  
ATOM    869  C1'   C    28      37.216  38.982  52.737  1.00  0.00           C  
ATOM    870  H1'   C    28      36.519  38.379  53.319  1.00  0.00           H  
ATOM    871  N1    C    28      37.710  38.105  51.651  1.00  0.00           N  
ATOM    872  C6    C    28      37.875  38.468  50.307  1.00  0.00           C  
ATOM    873  H6    C    28      37.629  39.449  49.926  1.00  0.00           H  
ATOM    874  C5    C    28      38.284  37.521  49.421  1.00  0.00           C  
ATOM    875  H5    C    28      38.458  37.769  48.385  1.00  0.00           H  
ATOM    876  C4    C    28      38.630  36.254  49.933  1.00  0.00           C  
ATOM    877  N4    C    28      39.000  35.405  49.097  1.00  0.00           N  
ATOM    878  H41   C    28      39.092  35.717  48.141  1.00  0.00           H  
ATOM    879  H42   C    28      39.424  34.542  49.407  1.00  0.00           H  
ATOM    880  N3    C    28      38.451  35.824  51.183  1.00  0.00           N  
ATOM    881  C2    C    28      37.994  36.748  52.019  1.00  0.00           C  
ATOM    882  O2    C    28      37.792  36.386  53.210  1.00  0.00           O  
ATOM    883  C3'   C    28      38.555  40.918  52.927  1.00  0.00           C  
ATOM    884  H3'   C    28      39.122  40.774  52.007  1.00  0.00           H  
ATOM    885  C2'   C    28      38.309  39.567  53.582  1.00  0.00           C  
ATOM    886  H2'   C    28      39.198  38.940  53.517  1.00  0.00           H  
ATOM    887  O2'   C    28      37.812  39.709  54.879  1.00  0.00           O  
ATOM    888 HO2'   C    28      38.164  40.541  55.205  1.00  0.00           H  
ATOM    889  O3'   C    28      39.203  41.859  53.700  1.00  0.00           O  
ATOM    890  P     A    29      40.871  41.946  53.737  1.00  0.00           P  
ATOM    891  OP1   A    29      41.276  43.083  54.559  1.00  0.00           O  
ATOM    892  OP2   A    29      41.397  41.925  52.359  1.00  0.00           O  
ATOM    893  O5'   A    29      41.355  40.596  54.538  1.00  0.00           O  
ATOM    894  C5'   A    29      41.237  40.491  56.008  1.00  0.00           C  
ATOM    895  H5'   A    29      40.287  40.717  56.493  1.00  0.00           H  
ATOM    896 H5''   A    29      42.006  41.109  56.472  1.00  0.00           H  
ATOM    897  C4'   A    29      41.590  39.063  56.429  1.00  0.00           C  
ATOM    898  H4'   A    29      41.572  39.080  57.519  1.00  0.00           H  
ATOM    899  O4'   A    29      40.690  38.042  55.974  1.00  0.00           O  
ATOM    900  C1'   A    29      41.501  36.817  55.800  1.00  0.00           C  
ATOM    901  H1'   A    29      41.211  35.871  56.257  1.00  0.00           H  
ATOM    902  N9    A    29      41.590  36.479  54.379  1.00  0.00           N  
ATOM    903  C8    A    29      41.522  37.384  53.315  1.00  0.00           C  
ATOM    904  H8    A    29      41.285  38.433  53.411  1.00  0.00           H  
ATOM    905  N7    A    29      41.649  36.822  52.155  1.00  0.00           N  
ATOM    906  C5    A    29      41.757  35.467  52.440  1.00  0.00           C  
ATOM    907  C6    A    29      41.950  34.363  51.674  1.00  0.00           C  
ATOM    908  N6    A    29      41.929  34.341  50.338  1.00  0.00           N  
ATOM    909  H61   A    29      41.733  35.220  49.882  1.00  0.00           H  
ATOM    910  H62   A    29      42.175  33.462  49.906  1.00  0.00           H  
ATOM    911  N1    A    29      42.143  33.228  52.272  1.00  0.00           N  
ATOM    912  C2    A    29      42.223  33.058  53.598  1.00  0.00           C  
ATOM    913  H2    A    29      42.497  32.088  53.986  1.00  0.00           H  
ATOM    914  N3    A    29      42.144  34.073  54.476  1.00  0.00           N  
ATOM    915  C4    A    29      41.825  35.251  53.785  1.00  0.00           C  
ATOM    916  C3'   A    29      43.010  38.615  56.206  1.00  0.00           C  
ATOM    917  H3'   A    29      43.253  38.860  55.172  1.00  0.00           H  
ATOM    918  C2'   A    29      42.952  37.103  56.355  1.00  0.00           C  
ATOM    919  H2'   A    29      43.677  36.573  55.737  1.00  0.00           H  
ATOM    920  O2'   A    29      43.013  36.687  57.742  1.00  0.00           O  
ATOM    921 HO2'   A    29      43.574  35.920  57.874  1.00  0.00           H  
ATOM    922  O3'   A    29      43.980  39.271  57.064  1.00  0.00           O  
ATOM    923  P     C    30      45.388  39.640  56.465  1.00  0.00           P  
ATOM    924  OP1   C    30      46.092  40.579  57.459  1.00  0.00           O  
ATOM    925  OP2   C    30      45.262  40.097  55.070  1.00  0.00           O  
ATOM    926  O5'   C    30      46.143  38.273  56.430  1.00  0.00           O  
ATOM    927  C5'   C    30      46.649  37.692  57.631  1.00  0.00           C  
ATOM    928  H5'   C    30      45.746  37.640  58.240  1.00  0.00           H  
ATOM    929 H5''   C    30      47.361  38.386  58.078  1.00  0.00           H  
ATOM    930  C4'   C    30      47.184  36.294  57.459  1.00  0.00           C  
ATOM    931  H4'   C    30      47.575  35.923  58.407  1.00  0.00           H  
ATOM    932  O4'   C    30      46.236  35.405  56.856  1.00  0.00           O  
ATOM    933  C1'   C    30      46.888  34.468  55.985  1.00  0.00           C  
ATOM    934  H1'   C    30      46.744  33.475  56.408  1.00  0.00           H  
ATOM    935  N1    C    30      46.407  34.520  54.542  1.00  0.00           N  
ATOM    936  C6    C    30      45.770  35.605  54.029  1.00  0.00           C  
ATOM    937  H6    C    30      45.710  36.472  54.670  1.00  0.00           H  
ATOM    938  C5    C    30      45.310  35.652  52.708  1.00  0.00           C  
ATOM    939  H5    C    30      44.833  36.506  52.250  1.00  0.00           H  
ATOM    940  C4    C    30      45.486  34.437  52.016  1.00  0.00           C  
ATOM    941  N4    C    30      45.197  34.381  50.726  1.00  0.00           N  
ATOM    942  H41   C    30      44.949  35.256  50.287  1.00  0.00           H  
ATOM    943  H42   C    30      45.451  33.557  50.199  1.00  0.00           H  
ATOM    944  N3    C    30      46.137  33.400  52.502  1.00  0.00           N  
ATOM    945  C2    C    30      46.672  33.418  53.760  1.00  0.00           C  
ATOM    946  O2    C    30      47.444  32.496  54.102  1.00  0.00           O  
ATOM    947  C3'   C    30      48.374  36.213  56.509  1.00  0.00           C  
ATOM    948  H3'   C    30      48.037  36.816  55.667  1.00  0.00           H  
ATOM    949  C2'   C    30      48.431  34.792  56.111  1.00  0.00           C  
ATOM    950  H2'   C    30      48.845  34.691  55.107  1.00  0.00           H  
ATOM    951  O2'   C    30      49.106  33.910  56.997  1.00  0.00           O  
ATOM    952 HO2'   C    30      49.398  33.107  56.558  1.00  0.00           H  
ATOM    953  O3'   C    30      49.534  36.702  57.196  1.00  0.00           O  
ATOM    954  P     C    31      50.514  37.446  56.293  1.00  0.00           P  
ATOM    955  OP1   C    31      51.663  37.733  57.196  1.00  0.00           O  
ATOM    956  OP2   C    31      49.836  38.598  55.664  1.00  0.00           O  
ATOM    957  O5'   C    31      50.998  36.302  55.267  1.00  0.00           O  
ATOM    958  C5'   C    31      51.950  35.336  55.631  1.00  0.00           C  
ATOM    959  H5'   C    31      51.704  34.732  56.505  1.00  0.00           H  
ATOM    960 H5''   C    31      52.895  35.777  55.946  1.00  0.00           H  
ATOM    961  C4'   C    31      52.237  34.405  54.408  1.00  0.00           C  
ATOM    962  H4'   C    31      52.831  33.543  54.710  1.00  0.00           H  
ATOM    963  O4'   C    31      50.982  33.870  53.880  1.00  0.00           O  
ATOM    964  C1'   C    31      51.182  33.556  52.575  1.00  0.00           C  
ATOM    965  H1'   C    31      51.089  32.470  52.537  1.00  0.00           H  
ATOM    966  N1    C    31      50.191  34.092  51.667  1.00  0.00           N  
ATOM    967  C6    C    31      49.477  35.251  51.844  1.00  0.00           C  
ATOM    968  H6    C    31      49.532  35.825  52.757  1.00  0.00           H  
ATOM    969  C5    C    31      48.577  35.683  50.894  1.00  0.00           C  
ATOM    970  H5    C    31      48.160  36.665  51.060  1.00  0.00           H  
ATOM    971  C4    C    31      48.471  34.915  49.690  1.00  0.00           C  
ATOM    972  N4    C    31      47.776  35.226  48.627  1.00  0.00           N  
ATOM    973  H41   C    31      47.931  34.710  47.772  1.00  0.00           H  
ATOM    974  H42   C    31      47.460  36.178  48.515  1.00  0.00           H  
ATOM    975  N3    C    31      49.059  33.730  49.566  1.00  0.00           N  
ATOM    976  C2    C    31      49.955  33.296  50.557  1.00  0.00           C  
ATOM    977  O2    C    31      50.572  32.246  50.451  1.00  0.00           O  
ATOM    978  C3'   C    31      52.870  35.026  53.126  1.00  0.00           C  
ATOM    979  H3'   C    31      52.255  35.860  52.787  1.00  0.00           H  
ATOM    980  C2'   C    31      52.549  33.917  52.134  1.00  0.00           C  
ATOM    981  H2'   C    31      52.666  34.164  51.079  1.00  0.00           H  
ATOM    982  O2'   C    31      53.412  32.802  52.361  1.00  0.00           O  
ATOM    983 HO2'   C    31      54.266  33.146  52.632  1.00  0.00           H  
ATOM    984  O3'   C    31      54.159  35.496  53.149  1.00  0.00           O  
ATOM    985  P     G    32      54.716  36.543  52.064  1.00  0.00           P  
ATOM    986  OP1   G    32      55.955  37.086  52.608  1.00  0.00           O  
ATOM    987  OP2   G    32      53.617  37.491  51.742  1.00  0.00           O  
ATOM    988  O5'   G    32      55.002  35.698  50.782  1.00  0.00           O  
ATOM    989  C5'   G    32      56.018  34.720  50.747  1.00  0.00           C  
ATOM    990  H5'   G    32      56.028  34.096  51.640  1.00  0.00           H  
ATOM    991 H5''   G    32      56.982  35.221  50.835  1.00  0.00           H  
ATOM    992  C4'   G    32      55.783  33.973  49.467  1.00  0.00           C  
ATOM    993  H4'   G    32      56.349  33.042  49.502  1.00  0.00           H  
ATOM    994  O4'   G    32      54.463  33.543  49.508  1.00  0.00           O  
ATOM    995  C1'   G    32      53.974  33.458  48.108  1.00  0.00           C  
ATOM    996  H1'   G    32      53.590  32.469  47.855  1.00  0.00           H  
ATOM    997  N9    G    32      52.948  34.494  47.898  1.00  0.00           N  
ATOM    998  C8    G    32      52.419  35.469  48.730  1.00  0.00           C  
ATOM    999  H8    G    32      52.778  35.726  49.716  1.00  0.00           H  
ATOM   1000  N7    G    32      51.455  36.175  48.261  1.00  0.00           N  
ATOM   1001  C5    G    32      51.190  35.550  47.018  1.00  0.00           C  
ATOM   1002  C6    G    32      50.194  35.632  46.010  1.00  0.00           C  
ATOM   1003  O6    G    32      49.335  36.490  45.882  1.00  0.00           O  
ATOM   1004  N1    G    32      50.386  34.805  44.908  1.00  0.00           N  
ATOM   1005  H1    G    32      49.775  35.007  44.129  1.00  0.00           H  
ATOM   1006  C2    G    32      51.286  33.828  44.836  1.00  0.00           C  
ATOM   1007  N2    G    32      51.169  33.133  43.781  1.00  0.00           N  
ATOM   1008  H21   G    32      50.605  33.385  42.981  1.00  0.00           H  
ATOM   1009  H22   G    32      51.847  32.386  43.739  1.00  0.00           H  
ATOM   1010  N3    G    32      52.297  33.738  45.692  1.00  0.00           N  
ATOM   1011  C4    G    32      52.167  34.562  46.793  1.00  0.00           C  
ATOM   1012  C3'   G    32      56.057  34.692  48.093  1.00  0.00           C  
ATOM   1013  H3'   G    32      55.533  35.647  48.055  1.00  0.00           H  
ATOM   1014  C2'   G    32      55.220  33.724  47.260  1.00  0.00           C  
ATOM   1015  H2'   G    32      55.026  34.080  46.248  1.00  0.00           H  
ATOM   1016  O2'   G    32      55.988  32.483  47.154  1.00  0.00           O  
ATOM   1017 HO2'   G    32      55.459  31.896  46.609  1.00  0.00           H  
ATOM   1018  O3'   G    32      57.335  34.618  47.626  1.00  0.00           O  
ATOM   1019  P     U    33      58.062  35.991  47.294  1.00  0.00           P  
ATOM   1020  OP1   U    33      59.365  35.705  46.683  1.00  0.00           O  
ATOM   1021  OP2   U    33      58.089  36.656  48.621  1.00  0.00           O  
ATOM   1022  O5'   U    33      57.126  36.796  46.280  1.00  0.00           O  
ATOM   1023  C5'   U    33      56.774  36.332  45.002  1.00  0.00           C  
ATOM   1024  H5'   U    33      56.633  35.257  45.118  1.00  0.00           H  
ATOM   1025 H5''   U    33      57.481  36.624  44.226  1.00  0.00           H  
ATOM   1026  C4'   U    33      55.420  36.858  44.543  1.00  0.00           C  
ATOM   1027  H4'   U    33      55.150  36.437  43.575  1.00  0.00           H  
ATOM   1028  O4'   U    33      54.395  36.644  45.538  1.00  0.00           O  
ATOM   1029  C1'   U    33      53.377  37.662  45.285  1.00  0.00           C  
ATOM   1030  H1'   U    33      52.558  37.181  44.749  1.00  0.00           H  
ATOM   1031  N1    U    33      52.883  38.380  46.429  1.00  0.00           N  
ATOM   1032  C6    U    33      53.629  38.403  47.643  1.00  0.00           C  
ATOM   1033  H6    U    33      54.593  37.921  47.707  1.00  0.00           H  
ATOM   1034  C5    U    33      53.074  38.948  48.793  1.00  0.00           C  
ATOM   1035  H5    U    33      53.589  39.015  49.740  1.00  0.00           H  
ATOM   1036  C4    U    33      51.696  39.474  48.741  1.00  0.00           C  
ATOM   1037  O4    U    33      51.134  39.985  49.735  1.00  0.00           O  
ATOM   1038  N3    U    33      51.046  39.415  47.513  1.00  0.00           N  
ATOM   1039  H3    U    33      50.077  39.700  47.519  1.00  0.00           H  
ATOM   1040  C2    U    33      51.607  38.947  46.350  1.00  0.00           C  
ATOM   1041  O2    U    33      50.908  38.945  45.318  1.00  0.00           O  
ATOM   1042  C3'   U    33      55.354  38.366  44.227  1.00  0.00           C  
ATOM   1043  H3'   U    33      55.771  38.906  45.077  1.00  0.00           H  
ATOM   1044  C2'   U    33      53.907  38.639  44.218  1.00  0.00           C  
ATOM   1045  H2'   U    33      53.764  39.658  44.579  1.00  0.00           H  
ATOM   1046  O2'   U    33      53.361  38.381  42.938  1.00  0.00           O  
ATOM   1047 HO2'   U    33      53.968  38.620  42.234  1.00  0.00           H  
ATOM   1048  O3'   U    33      56.120  38.695  43.065  1.00  0.00           O  
ATOM   1049  P     G    34      56.317  40.237  42.590  1.00  0.00           P  
ATOM   1050  OP1   G    34      57.444  40.116  41.653  1.00  0.00           O  
ATOM   1051  OP2   G    34      56.631  41.073  43.796  1.00  0.00           O  
ATOM   1052  O5'   G    34      54.951  40.705  41.898  1.00  0.00           O  
ATOM   1053  C5'   G    34      54.666  40.543  40.521  1.00  0.00           C  
ATOM   1054  H5'   G    34      54.740  39.477  40.310  1.00  0.00           H  
ATOM   1055 H5''   G    34      55.466  41.093  40.026  1.00  0.00           H  
ATOM   1056  C4'   G    34      53.324  41.059  40.079  1.00  0.00           C  
ATOM   1057  H4'   G    34      53.241  40.850  39.013  1.00  0.00           H  
ATOM   1058  O4'   G    34      52.275  40.457  40.797  1.00  0.00           O  
ATOM   1059  C1'   G    34      51.120  41.289  40.715  1.00  0.00           C  
ATOM   1060  H1'   G    34      50.434  40.769  40.046  1.00  0.00           H  
ATOM   1061  N9    G    34      50.513  41.556  42.068  1.00  0.00           N  
ATOM   1062  C8    G    34      51.131  41.695  43.307  1.00  0.00           C  
ATOM   1063  H8    G    34      52.177  41.529  43.519  1.00  0.00           H  
ATOM   1064  N7    G    34      50.330  42.146  44.244  1.00  0.00           N  
ATOM   1065  C5    G    34      49.144  42.286  43.536  1.00  0.00           C  
ATOM   1066  C6    G    34      47.838  42.816  43.864  1.00  0.00           C  
ATOM   1067  O6    G    34      47.423  43.226  44.999  1.00  0.00           O  
ATOM   1068  N1    G    34      46.867  42.820  42.879  1.00  0.00           N  
ATOM   1069  H1    G    34      45.906  43.006  43.128  1.00  0.00           H  
ATOM   1070  C2    G    34      47.138  42.378  41.628  1.00  0.00           C  
ATOM   1071  N2    G    34      46.178  42.610  40.707  1.00  0.00           N  
ATOM   1072  H21   G    34      46.275  42.183  39.797  1.00  0.00           H  
ATOM   1073  H22   G    34      45.306  43.000  41.034  1.00  0.00           H  
ATOM   1074  N3    G    34      48.295  41.845  41.256  1.00  0.00           N  
ATOM   1075  C4    G    34      49.201  41.813  42.274  1.00  0.00           C  
ATOM   1076  C3'   G    34      53.131  42.584  40.216  1.00  0.00           C  
ATOM   1077  H3'   G    34      53.464  42.870  41.214  1.00  0.00           H  
ATOM   1078  C2'   G    34      51.584  42.581  40.100  1.00  0.00           C  
ATOM   1079  H2'   G    34      51.187  43.492  40.549  1.00  0.00           H  
ATOM   1080  O2'   G    34      51.116  42.558  38.775  1.00  0.00           O  
ATOM   1081 HO2'   G    34      51.663  43.098  38.201  1.00  0.00           H  
ATOM   1082  O3'   G    34      53.783  43.377  39.160  1.00  0.00           O  
ATOM   1083  P     C    35      53.760  44.952  39.138  1.00  0.00           P  
ATOM   1084  OP1   C    35      54.925  45.307  38.301  1.00  0.00           O  
ATOM   1085  OP2   C    35      53.697  45.402  40.522  1.00  0.00           O  
ATOM   1086  O5'   C    35      52.412  45.281  38.332  1.00  0.00           O  
ATOM   1087  C5'   C    35      52.241  45.118  36.962  1.00  0.00           C  
ATOM   1088  H5'   C    35      52.362  44.040  36.854  1.00  0.00           H  
ATOM   1089 H5''   C    35      53.084  45.593  36.460  1.00  0.00           H  
ATOM   1090  C4'   C    35      50.972  45.673  36.253  1.00  0.00           C  
ATOM   1091  H4'   C    35      51.060  45.619  35.168  1.00  0.00           H  
ATOM   1092  O4'   C    35      49.816  44.931  36.665  1.00  0.00           O  
ATOM   1093  C1'   C    35      48.732  45.802  36.965  1.00  0.00           C  
ATOM   1094  H1'   C    35      47.981  45.577  36.208  1.00  0.00           H  
ATOM   1095  N1    C    35      48.154  45.816  38.380  1.00  0.00           N  
ATOM   1096  C6    C    35      48.895  45.374  39.455  1.00  0.00           C  
ATOM   1097  H6    C    35      49.891  44.987  39.296  1.00  0.00           H  
ATOM   1098  C5    C    35      48.331  45.459  40.696  1.00  0.00           C  
ATOM   1099  H5    C    35      48.887  45.316  41.611  1.00  0.00           H  
ATOM   1100  C4    C    35      47.085  46.137  40.837  1.00  0.00           C  
ATOM   1101  N4    C    35      46.710  46.352  42.074  1.00  0.00           N  
ATOM   1102  H41   C    35      47.249  46.026  42.864  1.00  0.00           H  
ATOM   1103  H42   C    35      45.871  46.914  42.052  1.00  0.00           H  
ATOM   1104  N3    C    35      46.404  46.580  39.809  1.00  0.00           N  
ATOM   1105  C2    C    35      46.859  46.348  38.587  1.00  0.00           C  
ATOM   1106  O2    C    35      46.188  46.727  37.644  1.00  0.00           O  
ATOM   1107  C3'   C    35      50.809  47.137  36.685  1.00  0.00           C  
ATOM   1108  H3'   C    35      51.021  47.309  37.740  1.00  0.00           H  
ATOM   1109  C2'   C    35      49.304  47.191  36.573  1.00  0.00           C  
ATOM   1110  H2'   C    35      48.922  48.060  37.108  1.00  0.00           H  
ATOM   1111  O2'   C    35      49.065  47.336  35.200  1.00  0.00           O  
ATOM   1112 HO2'   C    35      49.632  48.030  34.856  1.00  0.00           H  
ATOM   1113  O3'   C    35      51.471  48.047  35.874  1.00  0.00           O  
ATOM   1114  P     G    36      52.110  49.403  36.443  1.00  0.00           P  
ATOM   1115  OP1   G    36      52.880  49.848  35.266  1.00  0.00           O  
ATOM   1116  OP2   G    36      52.737  49.206  37.757  1.00  0.00           O  
ATOM   1117  O5'   G    36      50.901  50.408  36.723  1.00  0.00           O  
ATOM   1118  C5'   G    36      50.257  51.011  35.611  1.00  0.00           C  
ATOM   1119  H5'   G    36      50.319  50.396  34.713  1.00  0.00           H  
ATOM   1120 H5''   G    36      50.730  51.944  35.307  1.00  0.00           H  
ATOM   1121  C4'   G    36      48.857  51.452  35.870  1.00  0.00           C  
ATOM   1122  H4'   G    36      48.482  51.868  34.934  1.00  0.00           H  
ATOM   1123  O4'   G    36      47.961  50.423  36.244  1.00  0.00           O  
ATOM   1124  C1'   G    36      46.993  50.899  37.202  1.00  0.00           C  
ATOM   1125  H1'   G    36      45.983  50.758  36.819  1.00  0.00           H  
ATOM   1126  N9    G    36      47.136  50.182  38.513  1.00  0.00           N  
ATOM   1127  C8    G    36      48.248  49.673  39.128  1.00  0.00           C  
ATOM   1128  H8    G    36      49.136  49.448  38.557  1.00  0.00           H  
ATOM   1129  N7    G    36      48.050  49.281  40.347  1.00  0.00           N  
ATOM   1130  C5    G    36      46.811  49.715  40.616  1.00  0.00           C  
ATOM   1131  C6    G    36      46.072  49.778  41.900  1.00  0.00           C  
ATOM   1132  O6    G    36      46.339  49.355  43.044  1.00  0.00           O  
ATOM   1133  N1    G    36      44.817  50.418  41.789  1.00  0.00           N  
ATOM   1134  H1    G    36      44.182  50.498  42.570  1.00  0.00           H  
ATOM   1135  C2    G    36      44.458  51.079  40.697  1.00  0.00           C  
ATOM   1136  N2    G    36      43.317  51.743  40.799  1.00  0.00           N  
ATOM   1137  H21   G    36      42.949  51.987  39.890  1.00  0.00           H  
ATOM   1138  H22   G    36      42.661  51.531  41.537  1.00  0.00           H  
ATOM   1139  N3    G    36      45.100  51.126  39.549  1.00  0.00           N  
ATOM   1140  C4    G    36      46.277  50.432  39.573  1.00  0.00           C  
ATOM   1141  C3'   G    36      48.838  52.506  37.041  1.00  0.00           C  
ATOM   1142  H3'   G    36      49.438  52.045  37.825  1.00  0.00           H  
ATOM   1143  C2'   G    36      47.334  52.388  37.358  1.00  0.00           C  
ATOM   1144  H2'   G    36      47.284  52.737  38.389  1.00  0.00           H  
ATOM   1145  O2'   G    36      46.443  53.214  36.520  1.00  0.00           O  
ATOM   1146 HO2'   G    36      46.572  54.124  36.794  1.00  0.00           H  
ATOM   1147  O3'   G    36      49.270  53.872  36.759  1.00  0.00           O  
ATOM   1148  P     G    37      49.468  54.784  37.999  1.00  0.00           P  
ATOM   1149  OP1   G    37      50.131  56.015  37.604  1.00  0.00           O  
ATOM   1150  OP2   G    37      50.060  54.043  39.138  1.00  0.00           O  
ATOM   1151  O5'   G    37      48.004  55.194  38.448  1.00  0.00           O  
ATOM   1152  C5'   G    37      47.230  56.079  37.800  1.00  0.00           C  
ATOM   1153  H5'   G    37      46.946  55.781  36.791  1.00  0.00           H  
ATOM   1154 H5''   G    37      47.733  57.045  37.752  1.00  0.00           H  
ATOM   1155  C4'   G    37      45.932  56.348  38.545  1.00  0.00           C  
ATOM   1156  H4'   G    37      45.199  56.872  37.932  1.00  0.00           H  
ATOM   1157  O4'   G    37      45.317  55.080  38.897  1.00  0.00           O  
ATOM   1158  C1'   G    37      44.613  55.327  40.177  1.00  0.00           C  
ATOM   1159  H1'   G    37      43.577  55.065  39.963  1.00  0.00           H  
ATOM   1160  N9    G    37      45.210  54.465  41.279  1.00  0.00           N  
ATOM   1161  C8    G    37      46.319  53.784  41.387  1.00  0.00           C  
ATOM   1162  H8    G    37      47.042  53.805  40.585  1.00  0.00           H  
ATOM   1163  N7    G    37      46.544  53.285  42.556  1.00  0.00           N  
ATOM   1164  C5    G    37      45.380  53.565  43.240  1.00  0.00           C  
ATOM   1165  C6    G    37      44.873  53.182  44.557  1.00  0.00           C  
ATOM   1166  O6    G    37      45.338  52.557  45.515  1.00  0.00           O  
ATOM   1167  N1    G    37      43.648  53.809  44.832  1.00  0.00           N  
ATOM   1168  H1    G    37      43.358  53.742  45.797  1.00  0.00           H  
ATOM   1169  C2    G    37      42.859  54.476  43.926  1.00  0.00           C  
ATOM   1170  N2    G    37      41.706  55.012  44.244  1.00  0.00           N  
ATOM   1171  H21   G    37      41.394  55.017  45.205  1.00  0.00           H  
ATOM   1172  H22   G    37      41.305  55.635  43.558  1.00  0.00           H  
ATOM   1173  N3    G    37      43.297  54.767  42.673  1.00  0.00           N  
ATOM   1174  C4    G    37      44.541  54.340  42.469  1.00  0.00           C  
ATOM   1175  C3'   G    37      46.133  57.029  39.886  1.00  0.00           C  
ATOM   1176  H3'   G    37      46.883  56.513  40.486  1.00  0.00           H  
ATOM   1177  C2'   G    37      44.692  56.820  40.450  1.00  0.00           C  
ATOM   1178  H2'   G    37      44.687  56.945  41.533  1.00  0.00           H  
ATOM   1179  O2'   G    37      43.631  57.496  39.835  1.00  0.00           O  
ATOM   1180 HO2'   G    37      43.257  57.106  39.041  1.00  0.00           H  
ATOM   1181  O3'   G    37      46.370  58.345  39.690  1.00  0.00           O  
ATOM   1182  P     C    38      47.406  59.118  40.646  1.00  0.00           P  
ATOM   1183  OP1   C    38      47.536  60.529  40.210  1.00  0.00           O  
ATOM   1184  OP2   C    38      48.604  58.316  40.897  1.00  0.00           O  
ATOM   1185  O5'   C    38      46.669  59.308  42.076  1.00  0.00           O  
ATOM   1186  C5'   C    38      45.397  59.994  42.251  1.00  0.00           C  
ATOM   1187  H5'   C    38      44.813  59.732  41.369  1.00  0.00           H  
ATOM   1188 H5''   C    38      45.552  61.072  42.205  1.00  0.00           H  
ATOM   1189  C4'   C    38      44.520  59.716  43.482  1.00  0.00           C  
ATOM   1190  H4'   C    38      43.604  60.304  43.430  1.00  0.00           H  
ATOM   1191  O4'   C    38      44.131  58.327  43.615  1.00  0.00           O  
ATOM   1192  C1'   C    38      44.094  57.960  44.947  1.00  0.00           C  
ATOM   1193  H1'   C    38      43.164  57.537  45.325  1.00  0.00           H  
ATOM   1194  N1    C    38      45.189  57.055  45.277  1.00  0.00           N  
ATOM   1195  C6    C    38      46.179  56.806  44.342  1.00  0.00           C  
ATOM   1196  H6    C    38      46.118  57.363  43.419  1.00  0.00           H  
ATOM   1197  C5    C    38      47.247  55.977  44.626  1.00  0.00           C  
ATOM   1198  H5    C    38      48.077  55.896  43.940  1.00  0.00           H  
ATOM   1199  C4    C    38      47.188  55.333  45.850  1.00  0.00           C  
ATOM   1200  N4    C    38      48.165  54.467  46.084  1.00  0.00           N  
ATOM   1201  H41   C    38      48.790  54.280  45.313  1.00  0.00           H  
ATOM   1202  H42   C    38      48.060  53.985  46.965  1.00  0.00           H  
ATOM   1203  N3    C    38      46.212  55.468  46.720  1.00  0.00           N  
ATOM   1204  C2    C    38      45.246  56.328  46.466  1.00  0.00           C  
ATOM   1205  O2    C    38      44.419  56.469  47.376  1.00  0.00           O  
ATOM   1206  C3'   C    38      45.189  60.008  44.778  1.00  0.00           C  
ATOM   1207  H3'   C    38      46.230  59.690  44.715  1.00  0.00           H  
ATOM   1208  C2'   C    38      44.290  59.267  45.714  1.00  0.00           C  
ATOM   1209  H2'   C    38      44.880  59.132  46.620  1.00  0.00           H  
ATOM   1210  O2'   C    38      43.030  59.906  45.962  1.00  0.00           O  
ATOM   1211 HO2'   C    38      42.602  59.478  46.707  1.00  0.00           H  
ATOM   1212  O3'   C    38      45.130  61.394  45.015  1.00  0.00           O  
ATOM   1213  P     A    39      46.171  61.975  46.133  1.00  0.00           P  
ATOM   1214  OP1   A    39      45.794  63.392  46.432  1.00  0.00           O  
ATOM   1215  OP2   A    39      47.551  61.694  45.665  1.00  0.00           O  
ATOM   1216  O5'   A    39      46.096  61.141  47.496  1.00  0.00           O  
ATOM   1217  C5'   A    39      45.093  61.304  48.556  1.00  0.00           C  
ATOM   1218  H5'   A    39      44.054  61.209  48.240  1.00  0.00           H  
ATOM   1219 H5''   A    39      45.284  62.299  48.958  1.00  0.00           H  
ATOM   1220  C4'   A    39      45.213  60.394  49.731  1.00  0.00           C  
ATOM   1221  H4'   A    39      44.296  60.526  50.305  1.00  0.00           H  
ATOM   1222  O4'   A    39      45.354  59.025  49.359  1.00  0.00           O  
ATOM   1223  C1'   A    39      46.130  58.420  50.351  1.00  0.00           C  
ATOM   1224  H1'   A    39      45.491  57.673  50.822  1.00  0.00           H  
ATOM   1225  N9    A    39      47.313  57.735  49.665  1.00  0.00           N  
ATOM   1226  C8    A    39      47.872  57.955  48.417  1.00  0.00           C  
ATOM   1227  H8    A    39      47.625  58.783  47.768  1.00  0.00           H  
ATOM   1228  N7    A    39      48.900  57.190  48.277  1.00  0.00           N  
ATOM   1229  C5    A    39      48.877  56.265  49.346  1.00  0.00           C  
ATOM   1230  C6    A    39      49.779  55.246  49.811  1.00  0.00           C  
ATOM   1231  N6    A    39      50.903  54.908  49.162  1.00  0.00           N  
ATOM   1232  H61   A    39      51.057  55.182  48.203  1.00  0.00           H  
ATOM   1233  H62   A    39      51.402  54.186  49.662  1.00  0.00           H  
ATOM   1234  N1    A    39      49.602  54.737  51.066  1.00  0.00           N  
ATOM   1235  C2    A    39      48.600  55.180  51.800  1.00  0.00           C  
ATOM   1236  H2    A    39      48.536  54.710  52.770  1.00  0.00           H  
ATOM   1237  N3    A    39      47.670  56.044  51.402  1.00  0.00           N  
ATOM   1238  C4    A    39      47.889  56.633  50.213  1.00  0.00           C  
ATOM   1239  C3'   A    39      46.451  60.720  50.581  1.00  0.00           C  
ATOM   1240  H3'   A    39      47.298  60.869  49.912  1.00  0.00           H  
ATOM   1241  C2'   A    39      46.637  59.512  51.396  1.00  0.00           C  
ATOM   1242  H2'   A    39      47.700  59.540  51.635  1.00  0.00           H  
ATOM   1243  O2'   A    39      45.811  59.359  52.513  1.00  0.00           O  
ATOM   1244 HO2'   A    39      46.024  58.483  52.842  1.00  0.00           H  
ATOM   1245  O3'   A    39      46.315  61.897  51.461  1.00  0.00           O  
ATOM   1246  P     C    40      47.458  62.912  51.616  1.00  0.00           P  
ATOM   1247  OP1   C    40      47.006  64.165  52.293  1.00  0.00           O  
ATOM   1248  OP2   C    40      47.964  63.055  50.239  1.00  0.00           O  
ATOM   1249  O5'   C    40      48.531  62.091  52.412  1.00  0.00           O  
ATOM   1250  C5'   C    40      48.461  61.820  53.804  1.00  0.00           C  
ATOM   1251  H5'   C    40      47.421  61.531  53.954  1.00  0.00           H  
ATOM   1252 H5''   C    40      48.739  62.642  54.465  1.00  0.00           H  
ATOM   1253  C4'   C    40      49.404  60.664  54.254  1.00  0.00           C  
ATOM   1254  H4'   C    40      49.209  60.581  55.323  1.00  0.00           H  
ATOM   1255  O4'   C    40      49.203  59.407  53.601  1.00  0.00           O  
ATOM   1256  C1'   C    40      50.409  58.600  53.405  1.00  0.00           C  
ATOM   1257  H1'   C    40      50.310  57.590  53.804  1.00  0.00           H  
ATOM   1258  N1    C    40      50.985  58.658  51.984  1.00  0.00           N  
ATOM   1259  C6    C    40      50.475  59.506  51.044  1.00  0.00           C  
ATOM   1260  H6    C    40      49.832  60.322  51.338  1.00  0.00           H  
ATOM   1261  C5    C    40      50.976  59.547  49.805  1.00  0.00           C  
ATOM   1262  H5    C    40      50.618  60.222  49.041  1.00  0.00           H  
ATOM   1263  C4    C    40      51.834  58.515  49.449  1.00  0.00           C  
ATOM   1264  N4    C    40      52.279  58.414  48.283  1.00  0.00           N  
ATOM   1265  H41   C    40      51.970  59.105  47.614  1.00  0.00           H  
ATOM   1266  H42   C    40      53.142  57.924  48.094  1.00  0.00           H  
ATOM   1267  N3    C    40      52.233  57.574  50.320  1.00  0.00           N  
ATOM   1268  C2    C    40      51.899  57.646  51.603  1.00  0.00           C  
ATOM   1269  O2    C    40      52.279  56.822  52.405  1.00  0.00           O  
ATOM   1270  C3'   C    40      50.972  60.793  54.180  1.00  0.00           C  
ATOM   1271  H3'   C    40      51.285  61.143  53.197  1.00  0.00           H  
ATOM   1272  C2'   C    40      51.387  59.316  54.379  1.00  0.00           C  
ATOM   1273  H2'   C    40      52.443  59.135  54.178  1.00  0.00           H  
ATOM   1274  O2'   C    40      51.103  58.835  55.716  1.00  0.00           O  
ATOM   1275 HO2'   C    40      51.512  59.415  56.362  1.00  0.00           H  
ATOM   1276  O3'   C    40      51.503  61.575  55.191  1.00  0.00           O  
ATOM   1277  P     A    41      52.854  62.317  55.090  1.00  0.00           P  
ATOM   1278  OP1   A    41      53.068  63.013  56.344  1.00  0.00           O  
ATOM   1279  OP2   A    41      52.757  63.044  53.808  1.00  0.00           O  
ATOM   1280  O5'   A    41      53.956  61.280  54.931  1.00  0.00           O  
ATOM   1281  C5'   A    41      54.350  60.446  56.000  1.00  0.00           C  
ATOM   1282  H5'   A    41      53.498  59.930  56.442  1.00  0.00           H  
ATOM   1283 H5''   A    41      54.902  61.052  56.718  1.00  0.00           H  
ATOM   1284  C4'   A    41      55.250  59.336  55.379  1.00  0.00           C  
ATOM   1285  H4'   A    41      55.587  58.630  56.138  1.00  0.00           H  
ATOM   1286  O4'   A    41      54.562  58.536  54.365  1.00  0.00           O  
ATOM   1287  C1'   A    41      55.497  58.128  53.409  1.00  0.00           C  
ATOM   1288  H1'   A    41      55.504  57.044  53.300  1.00  0.00           H  
ATOM   1289  N9    A    41      55.277  58.729  52.026  1.00  0.00           N  
ATOM   1290  C8    A    41      54.567  59.884  51.611  1.00  0.00           C  
ATOM   1291  H8    A    41      54.084  60.537  52.323  1.00  0.00           H  
ATOM   1292  N7    A    41      54.426  60.065  50.316  1.00  0.00           N  
ATOM   1293  C5    A    41      55.257  59.018  49.825  1.00  0.00           C  
ATOM   1294  C6    A    41      55.667  58.604  48.518  1.00  0.00           C  
ATOM   1295  N6    A    41      55.333  59.136  47.343  1.00  0.00           N  
ATOM   1296  H61   A    41      54.824  60.008  47.366  1.00  0.00           H  
ATOM   1297  H62   A    41      55.805  58.842  46.500  1.00  0.00           H  
ATOM   1298  N1    A    41      56.576  57.621  48.392  1.00  0.00           N  
ATOM   1299  C2    A    41      57.006  56.926  49.460  1.00  0.00           C  
ATOM   1300  H2    A    41      57.800  56.197  49.398  1.00  0.00           H  
ATOM   1301  N3    A    41      56.604  57.118  50.711  1.00  0.00           N  
ATOM   1302  C4    A    41      55.763  58.230  50.854  1.00  0.00           C  
ATOM   1303  C3'   A    41      56.478  59.879  54.741  1.00  0.00           C  
ATOM   1304  H3'   A    41      56.221  60.723  54.101  1.00  0.00           H  
ATOM   1305  C2'   A    41      56.820  58.629  54.026  1.00  0.00           C  
ATOM   1306  H2'   A    41      57.480  58.837  53.183  1.00  0.00           H  
ATOM   1307  O2'   A    41      57.400  57.575  54.766  1.00  0.00           O  
ATOM   1308 HO2'   A    41      57.761  56.928  54.154  1.00  0.00           H  
ATOM   1309  O3'   A    41      57.520  60.206  55.621  1.00  0.00           O  
ATOM   1310  P     G    42      58.682  61.285  55.330  1.00  0.00           P  
ATOM   1311  OP1   G    42      59.270  61.669  56.623  1.00  0.00           O  
ATOM   1312  OP2   G    42      58.059  62.322  54.533  1.00  0.00           O  
ATOM   1313  O5'   G    42      59.731  60.429  54.351  1.00  0.00           O  
ATOM   1314  C5'   G    42      60.358  59.276  54.908  1.00  0.00           C  
ATOM   1315  H5'   G    42      59.605  58.533  55.172  1.00  0.00           H  
ATOM   1316 H5''   G    42      60.990  59.437  55.782  1.00  0.00           H  
ATOM   1317  C4'   G    42      61.203  58.486  53.903  1.00  0.00           C  
ATOM   1318  H4'   G    42      61.656  57.667  54.461  1.00  0.00           H  
ATOM   1319  O4'   G    42      60.428  57.896  52.911  1.00  0.00           O  
ATOM   1320  C1'   G    42      61.139  57.917  51.620  1.00  0.00           C  
ATOM   1321  H1'   G    42      61.353  56.943  51.180  1.00  0.00           H  
ATOM   1322  N9    G    42      60.385  58.746  50.596  1.00  0.00           N  
ATOM   1323  C8    G    42      59.331  59.568  50.764  1.00  0.00           C  
ATOM   1324  H8    G    42      59.072  59.880  51.765  1.00  0.00           H  
ATOM   1325  N7    G    42      58.840  60.086  49.646  1.00  0.00           N  
ATOM   1326  C5    G    42      59.555  59.425  48.704  1.00  0.00           C  
ATOM   1327  C6    G    42      59.563  59.510  47.234  1.00  0.00           C  
ATOM   1328  O6    G    42      58.938  60.255  46.464  1.00  0.00           O  
ATOM   1329  N1    G    42      60.458  58.688  46.649  1.00  0.00           N  
ATOM   1330  H1    G    42      60.601  58.848  45.662  1.00  0.00           H  
ATOM   1331  C2    G    42      61.268  57.891  47.268  1.00  0.00           C  
ATOM   1332  N2    G    42      62.178  57.206  46.547  1.00  0.00           N  
ATOM   1333  H21   G    42      62.272  57.351  45.552  1.00  0.00           H  
ATOM   1334  H22   G    42      62.725  56.557  47.095  1.00  0.00           H  
ATOM   1335  N3    G    42      61.345  57.778  48.616  1.00  0.00           N  
ATOM   1336  C4    G    42      60.519  58.614  49.299  1.00  0.00           C  
ATOM   1337  C3'   G    42      62.286  59.233  53.196  1.00  0.00           C  
ATOM   1338  H3'   G    42      61.840  60.196  52.948  1.00  0.00           H  
ATOM   1339  C2'   G    42      62.502  58.436  51.964  1.00  0.00           C  
ATOM   1340  H2'   G    42      62.782  59.158  51.197  1.00  0.00           H  
ATOM   1341  O2'   G    42      63.436  57.378  52.213  1.00  0.00           O  
ATOM   1342 HO2'   G    42      63.990  57.600  52.965  1.00  0.00           H  
ATOM   1343  O3'   G    42      63.257  59.331  54.196  1.00  0.00           O  
ATOM   1344  P     G    43      64.206  60.560  54.273  1.00  0.00           P  
ATOM   1345  OP1   G    43      64.204  61.242  53.006  1.00  0.00           O  
ATOM   1346  OP2   G    43      65.482  60.087  54.788  1.00  0.00           O  
ATOM   1347  O5'   G    43      63.761  61.523  55.375  1.00  0.00           O  
ATOM   1348  C5'   G    43      62.624  62.371  55.321  1.00  0.00           C  
ATOM   1349  H5'   G    43      61.836  61.653  55.093  1.00  0.00           H  
ATOM   1350 H5''   G    43      62.696  63.059  54.479  1.00  0.00           H  
ATOM   1351  C4'   G    43      62.337  63.216  56.551  1.00  0.00           C  
ATOM   1352  H4'   G    43      61.360  63.699  56.529  1.00  0.00           H  
ATOM   1353  O4'   G    43      62.409  62.459  57.746  1.00  0.00           O  
ATOM   1354  C1'   G    43      63.172  63.166  58.736  1.00  0.00           C  
ATOM   1355  H1'   G    43      62.620  63.943  59.265  1.00  0.00           H  
ATOM   1356  N9    G    43      63.795  62.266  59.693  1.00  0.00           N  
ATOM   1357  C8    G    43      64.504  61.111  59.341  1.00  0.00           C  
ATOM   1358  H8    G    43      64.678  60.782  58.327  1.00  0.00           H  
ATOM   1359  N7    G    43      65.035  60.505  60.348  1.00  0.00           N  
ATOM   1360  C5    G    43      64.469  61.221  61.429  1.00  0.00           C  
ATOM   1361  C6    G    43      64.561  60.933  62.793  1.00  0.00           C  
ATOM   1362  O6    G    43      64.994  59.926  63.361  1.00  0.00           O  
ATOM   1363  N1    G    43      63.950  61.793  63.624  1.00  0.00           N  
ATOM   1364  H1    G    43      63.776  61.433  64.552  1.00  0.00           H  
ATOM   1365  C2    G    43      63.294  62.926  63.167  1.00  0.00           C  
ATOM   1366  N2    G    43      62.756  63.743  64.053  1.00  0.00           N  
ATOM   1367  H21   G    43      63.193  63.707  64.963  1.00  0.00           H  
ATOM   1368  H22   G    43      62.404  64.633  63.729  1.00  0.00           H  
ATOM   1369  N3    G    43      63.207  63.260  61.923  1.00  0.00           N  
ATOM   1370  C4    G    43      63.810  62.354  61.058  1.00  0.00           C  
ATOM   1371  C3'   G    43      63.309  64.403  56.689  1.00  0.00           C  
ATOM   1372  H3'   G    43      63.892  64.747  55.835  1.00  0.00           H  
ATOM   1373  C2'   G    43      64.189  63.917  57.854  1.00  0.00           C  
ATOM   1374  H2'   G    43      65.011  63.259  57.571  1.00  0.00           H  
ATOM   1375  O2'   G    43      64.922  64.826  58.638  1.00  0.00           O  
ATOM   1376 HO2'   G    43      64.769  65.725  58.335  1.00  0.00           H  
ATOM   1377  O3'   G    43      62.586  65.592  57.089  1.00  0.00           O  
ATOM   1378  P     C    44      63.243  67.113  57.016  1.00  0.00           P  
ATOM   1379  OP1   C    44      64.648  67.100  57.393  1.00  0.00           O  
ATOM   1380  OP2   C    44      62.212  67.966  57.681  1.00  0.00           O  
ATOM   1381  O5'   C    44      63.099  67.335  55.443  1.00  0.00           O  
ATOM   1382  C5'   C    44      64.275  67.541  54.693  1.00  0.00           C  
ATOM   1383  H5'   C    44      64.741  66.556  54.701  1.00  0.00           H  
ATOM   1384 H5''   C    44      64.885  68.278  55.215  1.00  0.00           H  
ATOM   1385  C4'   C    44      64.042  68.072  53.270  1.00  0.00           C  
ATOM   1386  H4'   C    44      64.941  68.510  52.836  1.00  0.00           H  
ATOM   1387  O4'   C    44      63.594  66.912  52.519  1.00  0.00           O  
ATOM   1388  C1'   C    44      62.325  67.208  52.089  1.00  0.00           C  
ATOM   1389  H1'   C    44      62.322  67.748  51.142  1.00  0.00           H  
ATOM   1390  N1    C    44      61.554  65.980  51.972  1.00  0.00           N  
ATOM   1391  C6    C    44      61.458  65.147  53.052  1.00  0.00           C  
ATOM   1392  H6    C    44      62.086  65.269  53.922  1.00  0.00           H  
ATOM   1393  C5    C    44      60.519  64.166  53.078  1.00  0.00           C  
ATOM   1394  H5    C    44      60.390  63.607  53.993  1.00  0.00           H  
ATOM   1395  C4    C    44      59.656  64.018  51.988  1.00  0.00           C  
ATOM   1396  N4    C    44      58.725  63.087  51.923  1.00  0.00           N  
ATOM   1397  H41   C    44      58.228  63.054  51.044  1.00  0.00           H  
ATOM   1398  H42   C    44      58.659  62.508  52.749  1.00  0.00           H  
ATOM   1399  N3    C    44      59.829  64.764  50.924  1.00  0.00           N  
ATOM   1400  C2    C    44      60.762  65.710  50.886  1.00  0.00           C  
ATOM   1401  O2    C    44      60.895  66.234  49.847  1.00  0.00           O  
ATOM   1402  C3'   C    44      62.906  69.126  53.268  1.00  0.00           C  
ATOM   1403  H3'   C    44      62.855  69.714  54.184  1.00  0.00           H  
ATOM   1404  C2'   C    44      61.711  68.196  53.009  1.00  0.00           C  
ATOM   1405  H2'   C    44      61.390  67.685  53.917  1.00  0.00           H  
ATOM   1406  O2'   C    44      60.690  68.868  52.396  1.00  0.00           O  
ATOM   1407 HO2'   C    44      60.421  69.521  53.045  1.00  0.00           H  
ATOM   1408  O3'   C    44      63.122  69.972  52.146  1.00  0.00           O  
ATOM   1409  P     A    45      64.032  71.262  52.068  1.00  0.00           P  
ATOM   1410  OP1   A    45      63.965  71.612  50.656  1.00  0.00           O  
ATOM   1411  OP2   A    45      65.290  71.012  52.768  1.00  0.00           O  
ATOM   1412  O5'   A    45      63.130  72.352  52.963  1.00  0.00           O  
ATOM   1413  C5'   A    45      63.257  72.341  54.356  1.00  0.00           C  
ATOM   1414  H5'   A    45      64.301  72.333  54.669  1.00  0.00           H  
ATOM   1415 H5''   A    45      62.797  71.441  54.764  1.00  0.00           H  
ATOM   1416  C4'   A    45      62.559  73.571  54.978  1.00  0.00           C  
ATOM   1417  H4'   A    45      62.668  73.535  56.062  1.00  0.00           H  
ATOM   1418  O4'   A    45      63.123  74.747  54.540  1.00  0.00           O  
ATOM   1419  C1'   A    45      62.059  75.684  54.272  1.00  0.00           C  
ATOM   1420  H1'   A    45      62.170  76.636  54.790  1.00  0.00           H  
ATOM   1421  N9    A    45      61.890  75.918  52.830  1.00  0.00           N  
ATOM   1422  C8    A    45      62.731  75.574  51.858  1.00  0.00           C  
ATOM   1423  H8    A    45      63.469  74.817  52.078  1.00  0.00           H  
ATOM   1424  N7    A    45      62.516  76.064  50.686  1.00  0.00           N  
ATOM   1425  C5    A    45      61.473  76.981  51.025  1.00  0.00           C  
ATOM   1426  C6    A    45      60.698  77.913  50.332  1.00  0.00           C  
ATOM   1427  N6    A    45      60.873  78.217  49.059  1.00  0.00           N  
ATOM   1428  H61   A    45      60.330  78.960  48.643  1.00  0.00           H  
ATOM   1429  H62   A    45      61.533  77.693  48.501  1.00  0.00           H  
ATOM   1430  N1    A    45      59.614  78.515  50.834  1.00  0.00           N  
ATOM   1431  C2    A    45      59.378  78.314  52.130  1.00  0.00           C  
ATOM   1432  H2    A    45      58.466  78.753  52.505  1.00  0.00           H  
ATOM   1433  N3    A    45      59.924  77.374  52.911  1.00  0.00           N  
ATOM   1434  C4    A    45      60.988  76.802  52.271  1.00  0.00           C  
ATOM   1435  C3'   A    45      61.094  73.534  54.654  1.00  0.00           C  
ATOM   1436  H3'   A    45      60.892  73.375  53.594  1.00  0.00           H  
ATOM   1437  C2'   A    45      60.770  74.993  54.848  1.00  0.00           C  
ATOM   1438  H2'   A    45      59.877  75.359  54.341  1.00  0.00           H  
ATOM   1439  O2'   A    45      60.541  75.261  56.168  1.00  0.00           O  
ATOM   1440 HO2'   A    45      60.750  74.480  56.686  1.00  0.00           H  
ATOM   1441  O3'   A    45      60.438  72.539  55.414  1.00  0.00           O  
ATOM   1442  P     C    46      59.339  71.640  54.784  1.00  0.00           P  
ATOM   1443  OP1   C    46      59.069  70.534  55.757  1.00  0.00           O  
ATOM   1444  OP2   C    46      59.724  71.278  53.427  1.00  0.00           O  
ATOM   1445  O5'   C    46      57.979  72.473  54.663  1.00  0.00           O  
ATOM   1446  C5'   C    46      57.360  73.023  55.796  1.00  0.00           C  
ATOM   1447  H5'   C    46      58.049  73.617  56.396  1.00  0.00           H  
ATOM   1448 H5''   C    46      57.072  72.174  56.416  1.00  0.00           H  
ATOM   1449  C4'   C    46      56.190  73.943  55.348  1.00  0.00           C  
ATOM   1450  H4'   C    46      55.586  74.249  56.203  1.00  0.00           H  
ATOM   1451  O4'   C    46      56.675  75.147  54.754  1.00  0.00           O  
ATOM   1452  C1'   C    46      56.005  75.380  53.544  1.00  0.00           C  
ATOM   1453  H1'   C    46      55.653  76.402  53.399  1.00  0.00           H  
ATOM   1454  N1    C    46      56.922  75.260  52.324  1.00  0.00           N  
ATOM   1455  C6    C    46      58.192  74.652  52.391  1.00  0.00           C  
ATOM   1456  H6    C    46      58.558  74.231  53.316  1.00  0.00           H  
ATOM   1457  C5    C    46      58.992  74.650  51.294  1.00  0.00           C  
ATOM   1458  H5    C    46      59.962  74.179  51.234  1.00  0.00           H  
ATOM   1459  C4    C    46      58.528  75.402  50.124  1.00  0.00           C  
ATOM   1460  N4    C    46      59.258  75.371  49.096  1.00  0.00           N  
ATOM   1461  H41   C    46      59.998  74.684  49.124  1.00  0.00           H  
ATOM   1462  H42   C    46      58.974  75.997  48.356  1.00  0.00           H  
ATOM   1463  N3    C    46      57.307  75.883  50.085  1.00  0.00           N  
ATOM   1464  C2    C    46      56.450  75.844  51.134  1.00  0.00           C  
ATOM   1465  O2    C    46      55.325  76.245  50.966  1.00  0.00           O  
ATOM   1466  C3'   C    46      55.277  73.227  54.294  1.00  0.00           C  
ATOM   1467  H3'   C    46      55.944  72.743  53.581  1.00  0.00           H  
ATOM   1468  C2'   C    46      54.684  74.509  53.677  1.00  0.00           C  
ATOM   1469  H2'   C    46      54.336  74.169  52.702  1.00  0.00           H  
ATOM   1470  O2'   C    46      53.712  75.103  54.532  1.00  0.00           O  
ATOM   1471 HO2'   C    46      53.322  75.872  54.110  1.00  0.00           H  
ATOM   1472  O3'   C    46      54.319  72.314  54.799  1.00  0.00           O  
ATOM   1473  P     U    47      53.972  71.018  54.043  1.00  0.00           P  
ATOM   1474  OP1   U    47      52.974  70.268  54.795  1.00  0.00           O  
ATOM   1475  OP2   U    47      55.088  70.334  53.424  1.00  0.00           O  
ATOM   1476  O5'   U    47      53.351  71.714  52.761  1.00  0.00           O  
ATOM   1477  C5'   U    47      52.101  72.302  52.766  1.00  0.00           C  
ATOM   1478  H5'   U    47      52.091  73.010  53.595  1.00  0.00           H  
ATOM   1479 H5''   U    47      51.273  71.653  53.052  1.00  0.00           H  
ATOM   1480  C4'   U    47      51.675  72.935  51.412  1.00  0.00           C  
ATOM   1481  H4'   U    47      50.713  73.420  51.574  1.00  0.00           H  
ATOM   1482  O4'   U    47      52.469  74.038  50.979  1.00  0.00           O  
ATOM   1483  C1'   U    47      52.506  73.951  49.556  1.00  0.00           C  
ATOM   1484  H1'   U    47      52.147  74.921  49.213  1.00  0.00           H  
ATOM   1485  N1    U    47      53.844  73.746  49.036  1.00  0.00           N  
ATOM   1486  C6    U    47      54.793  73.016  49.768  1.00  0.00           C  
ATOM   1487  H6    U    47      54.548  72.562  50.717  1.00  0.00           H  
ATOM   1488  C5    U    47      56.082  72.892  49.331  1.00  0.00           C  
ATOM   1489  H5    U    47      56.761  72.362  49.983  1.00  0.00           H  
ATOM   1490  C4    U    47      56.409  73.376  47.993  1.00  0.00           C  
ATOM   1491  O4    U    47      57.445  73.132  47.381  1.00  0.00           O  
ATOM   1492  N3    U    47      55.409  74.079  47.347  1.00  0.00           N  
ATOM   1493  H3    U    47      55.562  74.199  46.355  1.00  0.00           H  
ATOM   1494  C2    U    47      54.167  74.283  47.785  1.00  0.00           C  
ATOM   1495  O2    U    47      53.444  74.854  47.004  1.00  0.00           O  
ATOM   1496  C3'   U    47      51.545  71.954  50.287  1.00  0.00           C  
ATOM   1497  H3'   U    47      52.487  71.407  50.304  1.00  0.00           H  
ATOM   1498  C2'   U    47      51.502  72.946  49.113  1.00  0.00           C  
ATOM   1499  H2'   U    47      51.894  72.525  48.186  1.00  0.00           H  
ATOM   1500  O2'   U    47      50.157  73.410  49.011  1.00  0.00           O  
ATOM   1501 HO2'   U    47      49.615  72.629  49.147  1.00  0.00           H  
ATOM   1502  O3'   U    47      50.378  71.127  50.278  1.00  0.00           O  
ATOM   1503  P     A    48      50.326  69.763  49.468  1.00  0.00           P  
ATOM   1504  OP1   A    48      49.131  69.043  49.872  1.00  0.00           O  
ATOM   1505  OP2   A    48      51.602  69.110  49.730  1.00  0.00           O  
ATOM   1506  O5'   A    48      50.235  70.146  47.897  1.00  0.00           O  
ATOM   1507  C5'   A    48      49.063  70.436  47.164  1.00  0.00           C  
ATOM   1508  H5'   A    48      48.455  71.168  47.696  1.00  0.00           H  
ATOM   1509 H5''   A    48      48.496  69.530  46.947  1.00  0.00           H  
ATOM   1510  C4'   A    48      49.334  71.065  45.776  1.00  0.00           C  
ATOM   1511  H4'   A    48      48.392  71.439  45.374  1.00  0.00           H  
ATOM   1512  O4'   A    48      50.219  72.246  45.698  1.00  0.00           O  
ATOM   1513  C1'   A    48      51.056  72.236  44.514  1.00  0.00           C  
ATOM   1514  H1'   A    48      51.037  73.157  43.931  1.00  0.00           H  
ATOM   1515  N9    A    48      52.481  71.933  44.889  1.00  0.00           N  
ATOM   1516  C8    A    48      52.924  71.312  46.033  1.00  0.00           C  
ATOM   1517  H8    A    48      52.297  70.967  46.841  1.00  0.00           H  
ATOM   1518  N7    A    48      54.253  71.319  46.190  1.00  0.00           N  
ATOM   1519  C5    A    48      54.629  71.756  44.928  1.00  0.00           C  
ATOM   1520  C6    A    48      55.917  71.972  44.275  1.00  0.00           C  
ATOM   1521  N6    A    48      57.072  71.802  44.862  1.00  0.00           N  
ATOM   1522  H61   A    48      57.124  71.704  45.866  1.00  0.00           H  
ATOM   1523  H62   A    48      57.897  71.894  44.286  1.00  0.00           H  
ATOM   1524  N1    A    48      55.951  72.376  43.013  1.00  0.00           N  
ATOM   1525  C2    A    48      54.816  72.588  42.366  1.00  0.00           C  
ATOM   1526  H2    A    48      54.967  72.847  41.328  1.00  0.00           H  
ATOM   1527  N3    A    48      53.585  72.533  42.804  1.00  0.00           N  
ATOM   1528  C4    A    48      53.581  72.134  44.124  1.00  0.00           C  
ATOM   1529  C3'   A    48      49.834  70.068  44.700  1.00  0.00           C  
ATOM   1530  H3'   A    48      50.661  69.400  44.940  1.00  0.00           H  
ATOM   1531  C2'   A    48      50.373  71.151  43.741  1.00  0.00           C  
ATOM   1532  H2'   A    48      51.079  70.702  43.044  1.00  0.00           H  
ATOM   1533  O2'   A    48      49.363  71.817  43.078  1.00  0.00           O  
ATOM   1534 HO2'   A    48      48.645  71.212  42.878  1.00  0.00           H  
ATOM   1535  O3'   A    48      48.732  69.263  44.121  1.00  0.00           O  
ATOM   1536  P     G    49      48.936  67.854  43.436  1.00  0.00           P  
ATOM   1537  OP1   G    49      47.619  67.410  42.847  1.00  0.00           O  
ATOM   1538  OP2   G    49      49.641  66.946  44.351  1.00  0.00           O  
ATOM   1539  O5'   G    49      49.888  68.085  42.179  1.00  0.00           O  
ATOM   1540  C5'   G    49      49.511  68.720  41.026  1.00  0.00           C  
ATOM   1541  H5'   G    49      49.003  69.610  41.398  1.00  0.00           H  
ATOM   1542 H5''   G    49      48.880  67.971  40.549  1.00  0.00           H  
ATOM   1543  C4'   G    49      50.709  69.060  40.068  1.00  0.00           C  
ATOM   1544  H4'   G    49      50.368  69.537  39.149  1.00  0.00           H  
ATOM   1545  O4'   G    49      51.626  69.928  40.754  1.00  0.00           O  
ATOM   1546  C1'   G    49      52.927  69.533  40.245  1.00  0.00           C  
ATOM   1547  H1'   G    49      53.353  70.429  39.794  1.00  0.00           H  
ATOM   1548  N9    G    49      53.847  69.263  41.380  1.00  0.00           N  
ATOM   1549  C8    G    49      53.569  68.865  42.664  1.00  0.00           C  
ATOM   1550  H8    G    49      52.563  68.723  43.030  1.00  0.00           H  
ATOM   1551  N7    G    49      54.620  68.573  43.339  1.00  0.00           N  
ATOM   1552  C5    G    49      55.685  68.998  42.490  1.00  0.00           C  
ATOM   1553  C6    G    49      57.137  68.962  42.668  1.00  0.00           C  
ATOM   1554  O6    G    49      57.848  68.689  43.605  1.00  0.00           O  
ATOM   1555  N1    G    49      57.766  69.338  41.521  1.00  0.00           N  
ATOM   1556  H1    G    49      58.775  69.393  41.549  1.00  0.00           H  
ATOM   1557  C2    G    49      57.169  69.580  40.368  1.00  0.00           C  
ATOM   1558  N2    G    49      58.034  69.630  39.402  1.00  0.00           N  
ATOM   1559  H21   G    49      57.764  69.808  38.445  1.00  0.00           H  
ATOM   1560  H22   G    49      59.004  69.542  39.670  1.00  0.00           H  
ATOM   1561  N3    G    49      55.897  69.744  40.150  1.00  0.00           N  
ATOM   1562  C4    G    49      55.184  69.350  41.229  1.00  0.00           C  
ATOM   1563  C3'   G    49      51.419  67.809  39.536  1.00  0.00           C  
ATOM   1564  H3'   G    49      51.533  67.197  40.430  1.00  0.00           H  
ATOM   1565  C2'   G    49      52.775  68.436  39.228  1.00  0.00           C  
ATOM   1566  H2'   G    49      53.581  67.705  39.285  1.00  0.00           H  
ATOM   1567  O2'   G    49      52.820  69.096  37.976  1.00  0.00           O  
ATOM   1568 HO2'   G    49      53.546  68.758  37.446  1.00  0.00           H  
ATOM   1569  O3'   G    49      50.900  66.979  38.493  1.00  0.00           O  
ATOM   1570  P     U    50      51.415  65.487  38.327  1.00  0.00           P  
ATOM   1571  OP1   U    50      50.668  64.884  37.201  1.00  0.00           O  
ATOM   1572  OP2   U    50      51.316  64.793  39.619  1.00  0.00           O  
ATOM   1573  O5'   U    50      52.937  65.671  37.963  1.00  0.00           O  
ATOM   1574  C5'   U    50      53.291  65.901  36.608  1.00  0.00           C  
ATOM   1575  H5'   U    50      52.861  66.862  36.324  1.00  0.00           H  
ATOM   1576 H5''   U    50      52.888  65.122  35.961  1.00  0.00           H  
ATOM   1577  C4'   U    50      54.801  66.081  36.493  1.00  0.00           C  
ATOM   1578  H4'   U    50      54.998  66.470  35.494  1.00  0.00           H  
ATOM   1579  O4'   U    50      55.284  66.950  37.534  1.00  0.00           O  
ATOM   1580  C1'   U    50      56.699  66.619  37.792  1.00  0.00           C  
ATOM   1581  H1'   U    50      57.288  67.516  37.601  1.00  0.00           H  
ATOM   1582  N1    U    50      56.863  66.313  39.236  1.00  0.00           N  
ATOM   1583  C6    U    50      55.805  66.155  40.137  1.00  0.00           C  
ATOM   1584  H6    U    50      54.779  66.119  39.802  1.00  0.00           H  
ATOM   1585  C5    U    50      56.147  65.772  41.413  1.00  0.00           C  
ATOM   1586  H5    U    50      55.363  65.444  42.080  1.00  0.00           H  
ATOM   1587  C4    U    50      57.563  65.609  41.858  1.00  0.00           C  
ATOM   1588  O4    U    50      57.889  65.264  43.000  1.00  0.00           O  
ATOM   1589  N3    U    50      58.473  65.928  40.921  1.00  0.00           N  
ATOM   1590  H3    U    50      59.458  65.959  41.140  1.00  0.00           H  
ATOM   1591  C2    U    50      58.194  66.281  39.630  1.00  0.00           C  
ATOM   1592  O2    U    50      59.086  66.529  38.824  1.00  0.00           O  
ATOM   1593  C3'   U    50      55.626  64.853  36.806  1.00  0.00           C  
ATOM   1594  H3'   U    50      55.350  64.444  37.778  1.00  0.00           H  
ATOM   1595  C2'   U    50      56.954  65.412  36.908  1.00  0.00           C  
ATOM   1596  H2'   U    50      57.649  64.748  37.422  1.00  0.00           H  
ATOM   1597  O2'   U    50      57.553  65.924  35.712  1.00  0.00           O  
ATOM   1598 HO2'   U    50      58.093  66.710  35.824  1.00  0.00           H  
ATOM   1599  O3'   U    50      55.450  63.969  35.793  1.00  0.00           O  
ATOM   1600  P     A    51      55.624  62.402  36.044  1.00  0.00           P  
ATOM   1601  OP1   A    51      55.502  61.748  34.738  1.00  0.00           O  
ATOM   1602  OP2   A    51      54.590  62.141  37.103  1.00  0.00           O  
ATOM   1603  O5'   A    51      57.016  62.123  36.603  1.00  0.00           O  
ATOM   1604  C5'   A    51      58.122  62.001  35.670  1.00  0.00           C  
ATOM   1605  H5'   A    51      58.119  62.892  35.043  1.00  0.00           H  
ATOM   1606 H5''   A    51      57.909  61.090  35.109  1.00  0.00           H  
ATOM   1607  C4'   A    51      59.479  61.782  36.292  1.00  0.00           C  
ATOM   1608  H4'   A    51      60.363  61.976  35.686  1.00  0.00           H  
ATOM   1609  O4'   A    51      59.676  62.782  37.266  1.00  0.00           O  
ATOM   1610  C1'   A    51      60.739  62.264  38.026  1.00  0.00           C  
ATOM   1611  H1'   A    51      61.615  62.878  37.814  1.00  0.00           H  
ATOM   1612  N9    A    51      60.435  62.523  39.447  1.00  0.00           N  
ATOM   1613  C8    A    51      59.166  62.500  40.002  1.00  0.00           C  
ATOM   1614  H8    A    51      58.340  62.504  39.307  1.00  0.00           H  
ATOM   1615  N7    A    51      59.168  62.582  41.277  1.00  0.00           N  
ATOM   1616  C5    A    51      60.557  62.559  41.622  1.00  0.00           C  
ATOM   1617  C6    A    51      61.287  62.683  42.824  1.00  0.00           C  
ATOM   1618  N6    A    51      60.769  62.832  44.017  1.00  0.00           N  
ATOM   1619  H61   A    51      59.781  63.024  44.098  1.00  0.00           H  
ATOM   1620  H62   A    51      61.281  62.836  44.888  1.00  0.00           H  
ATOM   1621  N1    A    51      62.654  62.645  42.870  1.00  0.00           N  
ATOM   1622  C2    A    51      63.270  62.677  41.682  1.00  0.00           C  
ATOM   1623  H2    A    51      64.344  62.767  41.742  1.00  0.00           H  
ATOM   1624  N3    A    51      62.726  62.695  40.465  1.00  0.00           N  
ATOM   1625  C4    A    51      61.369  62.577  40.512  1.00  0.00           C  
ATOM   1626  C3'   A    51      59.723  60.487  37.008  1.00  0.00           C  
ATOM   1627  H3'   A    51      58.937  60.337  37.748  1.00  0.00           H  
ATOM   1628  C2'   A    51      61.055  60.813  37.619  1.00  0.00           C  
ATOM   1629  H2'   A    51      61.234  60.128  38.447  1.00  0.00           H  
ATOM   1630  O2'   A    51      62.159  60.912  36.769  1.00  0.00           O  
ATOM   1631 HO2'   A    51      62.951  61.290  37.158  1.00  0.00           H  
ATOM   1632  O3'   A    51      59.845  59.338  36.189  1.00  0.00           O  
ATOM   1633  P     C    52      59.277  57.983  36.601  1.00  0.00           P  
ATOM   1634  OP1   C    52      59.553  57.036  35.464  1.00  0.00           O  
ATOM   1635  OP2   C    52      57.901  58.103  37.104  1.00  0.00           O  
ATOM   1636  O5'   C    52      60.217  57.631  37.792  1.00  0.00           O  
ATOM   1637  C5'   C    52      61.547  57.234  37.516  1.00  0.00           C  
ATOM   1638  H5'   C    52      62.105  58.115  37.199  1.00  0.00           H  
ATOM   1639 H5''   C    52      61.559  56.423  36.787  1.00  0.00           H  
ATOM   1640  C4'   C    52      62.269  56.724  38.744  1.00  0.00           C  
ATOM   1641  H4'   C    52      63.330  56.646  38.504  1.00  0.00           H  
ATOM   1642  O4'   C    52      62.349  57.821  39.601  1.00  0.00           O  
ATOM   1643  C1'   C    52      62.321  57.453  40.974  1.00  0.00           C  
ATOM   1644  H1'   C    52      63.246  57.778  41.452  1.00  0.00           H  
ATOM   1645  N1    C    52      61.167  58.046  41.723  1.00  0.00           N  
ATOM   1646  C6    C    52      60.098  58.622  41.052  1.00  0.00           C  
ATOM   1647  H6    C    52      60.106  58.523  39.977  1.00  0.00           H  
ATOM   1648  C5    C    52      59.114  59.249  41.722  1.00  0.00           C  
ATOM   1649  H5    C    52      58.283  59.742  41.239  1.00  0.00           H  
ATOM   1650  C4    C    52      59.323  59.402  43.119  1.00  0.00           C  
ATOM   1651  N4    C    52      58.456  60.081  43.835  1.00  0.00           N  
ATOM   1652  H41   C    52      57.602  60.452  43.443  1.00  0.00           H  
ATOM   1653  H42   C    52      58.573  60.080  44.838  1.00  0.00           H  
ATOM   1654  N3    C    52      60.295  58.884  43.839  1.00  0.00           N  
ATOM   1655  C2    C    52      61.311  58.239  43.144  1.00  0.00           C  
ATOM   1656  O2    C    52      62.331  57.957  43.763  1.00  0.00           O  
ATOM   1657  C3'   C    52      61.607  55.626  39.584  1.00  0.00           C  
ATOM   1658  H3'   C    52      60.539  55.848  39.587  1.00  0.00           H  
ATOM   1659  C2'   C    52      62.251  55.947  40.881  1.00  0.00           C  
ATOM   1660  H2'   C    52      61.674  55.588  41.733  1.00  0.00           H  
ATOM   1661  O2'   C    52      63.584  55.499  41.096  1.00  0.00           O  
ATOM   1662 HO2'   C    52      63.793  54.919  40.360  1.00  0.00           H  
ATOM   1663  O3'   C    52      61.956  54.285  39.281  1.00  0.00           O  
ATOM   1664  P     U    53      60.782  53.231  39.525  1.00  0.00           P  
ATOM   1665  OP1   U    53      61.332  51.945  39.180  1.00  0.00           O  
ATOM   1666  OP2   U    53      59.538  53.699  38.898  1.00  0.00           O  
ATOM   1667  O5'   U    53      60.584  53.232  41.078  1.00  0.00           O  
ATOM   1668  C5'   U    53      61.602  52.674  41.923  1.00  0.00           C  
ATOM   1669  H5'   U    53      62.564  53.154  41.744  1.00  0.00           H  
ATOM   1670 H5''   U    53      61.640  51.596  41.762  1.00  0.00           H  
ATOM   1671  C4'   U    53      61.426  52.954  43.455  1.00  0.00           C  
ATOM   1672  H4'   U    53      62.139  52.345  44.010  1.00  0.00           H  
ATOM   1673  O4'   U    53      61.561  54.265  43.933  1.00  0.00           O  
ATOM   1674  C1'   U    53      60.758  54.385  45.081  1.00  0.00           C  
ATOM   1675  H1'   U    53      61.287  54.781  45.948  1.00  0.00           H  
ATOM   1676  N1    U    53      59.573  55.285  44.941  1.00  0.00           N  
ATOM   1677  C6    U    53      59.172  55.715  43.726  1.00  0.00           C  
ATOM   1678  H6    U    53      59.790  55.517  42.863  1.00  0.00           H  
ATOM   1679  C5    U    53      58.070  56.560  43.644  1.00  0.00           C  
ATOM   1680  H5    U    53      57.796  56.877  42.648  1.00  0.00           H  
ATOM   1681  C4    U    53      57.281  57.040  44.775  1.00  0.00           C  
ATOM   1682  O4    U    53      56.314  57.839  44.795  1.00  0.00           O  
ATOM   1683  N3    U    53      57.717  56.447  45.894  1.00  0.00           N  
ATOM   1684  H3    U    53      57.130  56.664  46.687  1.00  0.00           H  
ATOM   1685  C2    U    53      58.883  55.702  46.061  1.00  0.00           C  
ATOM   1686  O2    U    53      59.203  55.297  47.194  1.00  0.00           O  
ATOM   1687  C3'   U    53      60.144  52.416  44.029  1.00  0.00           C  
ATOM   1688  H3'   U    53      59.396  52.739  43.305  1.00  0.00           H  
ATOM   1689  C2'   U    53      60.164  53.039  45.441  1.00  0.00           C  
ATOM   1690  H2'   U    53      59.259  53.157  46.037  1.00  0.00           H  
ATOM   1691  O2'   U    53      61.203  52.330  46.187  1.00  0.00           O  
ATOM   1692 HO2'   U    53      60.720  51.571  46.521  1.00  0.00           H  
ATOM   1693  O3'   U    53      60.151  51.052  44.062  1.00  0.00           O  
ATOM   1694  P     G    54      58.819  50.182  44.087  1.00  0.00           P  
ATOM   1695  OP1   G    54      59.248  48.785  43.896  1.00  0.00           O  
ATOM   1696  OP2   G    54      57.763  50.734  43.244  1.00  0.00           O  
ATOM   1697  O5'   G    54      58.335  50.329  45.595  1.00  0.00           O  
ATOM   1698  C5'   G    54      58.962  49.662  46.651  1.00  0.00           C  
ATOM   1699  H5'   G    54      60.027  49.834  46.495  1.00  0.00           H  
ATOM   1700 H5''   G    54      58.663  48.615  46.598  1.00  0.00           H  
ATOM   1701  C4'   G    54      58.563  50.191  48.009  1.00  0.00           C  
ATOM   1702  H4'   G    54      59.278  49.728  48.689  1.00  0.00           H  
ATOM   1703  O4'   G    54      58.658  51.594  48.009  1.00  0.00           O  
ATOM   1704  C1'   G    54      57.691  52.155  48.924  1.00  0.00           C  
ATOM   1705  H1'   G    54      58.160  52.805  49.662  1.00  0.00           H  
ATOM   1706  N9    G    54      56.703  52.907  48.073  1.00  0.00           N  
ATOM   1707  C8    G    54      56.599  53.100  46.730  1.00  0.00           C  
ATOM   1708  H8    G    54      57.251  52.585  46.040  1.00  0.00           H  
ATOM   1709  N7    G    54      55.828  54.108  46.383  1.00  0.00           N  
ATOM   1710  C5    G    54      55.244  54.484  47.602  1.00  0.00           C  
ATOM   1711  C6    G    54      54.298  55.477  47.921  1.00  0.00           C  
ATOM   1712  O6    G    54      53.695  56.173  47.170  1.00  0.00           O  
ATOM   1713  N1    G    54      53.974  55.498  49.229  1.00  0.00           N  
ATOM   1714  H1    G    54      53.290  56.189  49.498  1.00  0.00           H  
ATOM   1715  C2    G    54      54.514  54.751  50.201  1.00  0.00           C  
ATOM   1716  N2    G    54      54.112  54.950  51.422  1.00  0.00           N  
ATOM   1717  H21   G    54      54.171  54.146  52.030  1.00  0.00           H  
ATOM   1718  H22   G    54      53.420  55.662  51.606  1.00  0.00           H  
ATOM   1719  N3    G    54      55.453  53.844  49.993  1.00  0.00           N  
ATOM   1720  C4    G    54      55.799  53.748  48.628  1.00  0.00           C  
ATOM   1721  C3'   G    54      57.143  49.851  48.486  1.00  0.00           C  
ATOM   1722  H3'   G    54      56.470  50.057  47.654  1.00  0.00           H  
ATOM   1723  C2'   G    54      56.908  50.947  49.491  1.00  0.00           C  
ATOM   1724  H2'   G    54      55.850  51.185  49.379  1.00  0.00           H  
ATOM   1725  O2'   G    54      57.289  50.613  50.829  1.00  0.00           O  
ATOM   1726 HO2'   G    54      56.747  49.844  51.018  1.00  0.00           H  
ATOM   1727  O3'   G    54      56.900  48.522  48.906  1.00  0.00           O  
ATOM   1728  P     A    55      55.518  47.915  49.427  1.00  0.00           P  
ATOM   1729  OP1   A    55      55.514  46.461  49.276  1.00  0.00           O  
ATOM   1730  OP2   A    55      54.479  48.774  48.801  1.00  0.00           O  
ATOM   1731  O5'   A    55      55.408  48.254  50.949  1.00  0.00           O  
ATOM   1732  C5'   A    55      56.161  47.441  51.840  1.00  0.00           C  
ATOM   1733  H5'   A    55      57.224  47.598  51.658  1.00  0.00           H  
ATOM   1734 H5''   A    55      55.934  46.377  51.774  1.00  0.00           H  
ATOM   1735  C4'   A    55      55.972  47.775  53.347  1.00  0.00           C  
ATOM   1736  H4'   A    55      56.729  47.294  53.966  1.00  0.00           H  
ATOM   1737  O4'   A    55      56.205  49.132  53.523  1.00  0.00           O  
ATOM   1738  C1'   A    55      55.464  49.579  54.672  1.00  0.00           C  
ATOM   1739  H1'   A    55      56.084  49.982  55.472  1.00  0.00           H  
ATOM   1740  N9    A    55      54.503  50.628  54.177  1.00  0.00           N  
ATOM   1741  C8    A    55      54.601  51.333  53.022  1.00  0.00           C  
ATOM   1742  H8    A    55      55.283  51.136  52.208  1.00  0.00           H  
ATOM   1743  N7    A    55      53.778  52.343  52.969  1.00  0.00           N  
ATOM   1744  C5    A    55      53.169  52.429  54.227  1.00  0.00           C  
ATOM   1745  C6    A    55      52.235  53.244  54.873  1.00  0.00           C  
ATOM   1746  N6    A    55      51.680  54.276  54.239  1.00  0.00           N  
ATOM   1747  H61   A    55      50.917  54.737  54.714  1.00  0.00           H  
ATOM   1748  H62   A    55      52.018  54.613  53.349  1.00  0.00           H  
ATOM   1749  N1    A    55      51.882  52.995  56.126  1.00  0.00           N  
ATOM   1750  C2    A    55      52.439  51.985  56.729  1.00  0.00           C  
ATOM   1751  H2    A    55      52.071  51.811  57.730  1.00  0.00           H  
ATOM   1752  N3    A    55      53.228  51.077  56.224  1.00  0.00           N  
ATOM   1753  C4    A    55      53.664  51.392  54.958  1.00  0.00           C  
ATOM   1754  C3'   A    55      54.580  47.479  53.966  1.00  0.00           C  
ATOM   1755  H3'   A    55      53.810  47.795  53.262  1.00  0.00           H  
ATOM   1756  C2'   A    55      54.672  48.386  55.207  1.00  0.00           C  
ATOM   1757  H2'   A    55      53.643  48.601  55.495  1.00  0.00           H  
ATOM   1758  O2'   A    55      55.552  47.901  56.154  1.00  0.00           O  
ATOM   1759 HO2'   A    55      55.285  46.994  56.320  1.00  0.00           H  
ATOM   1760  O3'   A    55      54.306  46.128  54.259  1.00  0.00           O  
ATOM   1761  P     U    56      53.112  45.346  53.610  1.00  0.00           P  
ATOM   1762  OP1   U    56      52.912  44.055  54.344  1.00  0.00           O  
ATOM   1763  OP2   U    56      53.358  45.328  52.159  1.00  0.00           O  
ATOM   1764  O5'   U    56      51.847  46.274  53.954  1.00  0.00           O  
ATOM   1765  C5'   U    56      51.491  46.565  55.237  1.00  0.00           C  
ATOM   1766  H5'   U    56      52.378  46.776  55.835  1.00  0.00           H  
ATOM   1767 H5''   U    56      51.177  45.657  55.751  1.00  0.00           H  
ATOM   1768  C4'   U    56      50.406  47.660  55.372  1.00  0.00           C  
ATOM   1769  H4'   U    56      50.127  47.653  56.426  1.00  0.00           H  
ATOM   1770  O4'   U    56      50.906  48.845  54.850  1.00  0.00           O  
ATOM   1771  C1'   U    56      49.978  49.327  53.851  1.00  0.00           C  
ATOM   1772  H1'   U    56      49.251  49.994  54.315  1.00  0.00           H  
ATOM   1773  N1    U    56      50.689  50.117  52.762  1.00  0.00           N  
ATOM   1774  C6    U    56      51.559  49.480  51.870  1.00  0.00           C  
ATOM   1775  H6    U    56      51.843  48.447  52.005  1.00  0.00           H  
ATOM   1776  C5    U    56      51.968  50.235  50.797  1.00  0.00           C  
ATOM   1777  H5    U    56      52.717  49.842  50.126  1.00  0.00           H  
ATOM   1778  C4    U    56      51.502  51.570  50.568  1.00  0.00           C  
ATOM   1779  O4    U    56      51.995  52.344  49.772  1.00  0.00           O  
ATOM   1780  N3    U    56      50.607  52.043  51.511  1.00  0.00           N  
ATOM   1781  H3    U    56      50.352  53.017  51.428  1.00  0.00           H  
ATOM   1782  C2    U    56      50.313  51.469  52.697  1.00  0.00           C  
ATOM   1783  O2    U    56      49.653  52.028  53.570  1.00  0.00           O  
ATOM   1784  C3'   U    56      49.183  47.282  54.600  1.00  0.00           C  
ATOM   1785  H3'   U    56      49.162  46.206  54.424  1.00  0.00           H  
ATOM   1786  C2'   U    56      49.368  48.068  53.337  1.00  0.00           C  
ATOM   1787  H2'   U    56      50.149  47.616  52.726  1.00  0.00           H  
ATOM   1788  O2'   U    56      48.210  48.278  52.587  1.00  0.00           O  
ATOM   1789 HO2'   U    56      47.459  47.850  53.004  1.00  0.00           H  
ATOM   1790  O3'   U    56      47.995  47.645  55.423  1.00  0.00           O  
ATOM   1791  P     G    57      46.483  47.383  55.002  1.00  0.00           P  
ATOM   1792  OP1   G    57      45.976  46.695  56.201  1.00  0.00           O  
ATOM   1793  OP2   G    57      46.427  46.730  53.723  1.00  0.00           O  
ATOM   1794  O5'   G    57      45.792  48.821  54.834  1.00  0.00           O  
ATOM   1795  C5'   G    57      45.320  49.551  55.972  1.00  0.00           C  
ATOM   1796  H5'   G    57      46.084  49.596  56.747  1.00  0.00           H  
ATOM   1797 H5''   G    57      44.474  49.080  56.474  1.00  0.00           H  
ATOM   1798  C4'   G    57      44.891  51.009  55.648  1.00  0.00           C  
ATOM   1799  H4'   G    57      44.433  51.361  56.573  1.00  0.00           H  
ATOM   1800  O4'   G    57      45.895  51.806  55.133  1.00  0.00           O  
ATOM   1801  C1'   G    57      45.344  52.689  54.213  1.00  0.00           C  
ATOM   1802  H1'   G    57      45.632  53.723  54.407  1.00  0.00           H  
ATOM   1803  N9    G    57      45.855  52.510  52.821  1.00  0.00           N  
ATOM   1804  C8    G    57      46.758  51.586  52.478  1.00  0.00           C  
ATOM   1805  H8    G    57      47.237  50.835  53.089  1.00  0.00           H  
ATOM   1806  N7    G    57      47.209  51.679  51.263  1.00  0.00           N  
ATOM   1807  C5    G    57      46.422  52.709  50.759  1.00  0.00           C  
ATOM   1808  C6    G    57      46.534  53.410  49.551  1.00  0.00           C  
ATOM   1809  O6    G    57      47.226  53.272  48.550  1.00  0.00           O  
ATOM   1810  N1    G    57      45.672  54.458  49.422  1.00  0.00           N  
ATOM   1811  H1    G    57      45.749  55.082  48.631  1.00  0.00           H  
ATOM   1812  C2    G    57      44.808  54.809  50.461  1.00  0.00           C  
ATOM   1813  N2    G    57      44.092  55.868  50.150  1.00  0.00           N  
ATOM   1814  H21   G    57      44.263  56.195  49.209  1.00  0.00           H  
ATOM   1815  H22   G    57      43.382  56.215  50.779  1.00  0.00           H  
ATOM   1816  N3    G    57      44.649  54.186  51.602  1.00  0.00           N  
ATOM   1817  C4    G    57      45.539  53.188  51.719  1.00  0.00           C  
ATOM   1818  C3'   G    57      43.673  51.045  54.736  1.00  0.00           C  
ATOM   1819  H3'   G    57      43.932  50.342  53.945  1.00  0.00           H  
ATOM   1820  C2'   G    57      43.795  52.470  54.271  1.00  0.00           C  
ATOM   1821  H2'   G    57      43.311  52.450  53.294  1.00  0.00           H  
ATOM   1822  O2'   G    57      43.168  53.339  55.279  1.00  0.00           O  
ATOM   1823 HO2'   G    57      42.500  52.762  55.657  1.00  0.00           H  
ATOM   1824  O3'   G    57      42.499  50.779  55.477  1.00  0.00           O  
ATOM   1825  P     U    58      41.287  50.073  54.677  1.00  0.00           P  
ATOM   1826  OP1   U    58      40.021  50.303  55.434  1.00  0.00           O  
ATOM   1827  OP2   U    58      41.733  48.680  54.364  1.00  0.00           O  
ATOM   1828  O5'   U    58      41.256  50.754  53.227  1.00  0.00           O  
ATOM   1829  C5'   U    58      40.596  52.034  53.146  1.00  0.00           C  
ATOM   1830  H5'   U    58      41.033  52.860  53.707  1.00  0.00           H  
ATOM   1831 H5''   U    58      39.576  51.920  53.514  1.00  0.00           H  
ATOM   1832  C4'   U    58      40.518  52.575  51.697  1.00  0.00           C  
ATOM   1833  H4'   U    58      39.764  53.360  51.728  1.00  0.00           H  
ATOM   1834  O4'   U    58      41.791  52.967  51.167  1.00  0.00           O  
ATOM   1835  C1'   U    58      41.791  52.902  49.738  1.00  0.00           C  
ATOM   1836  H1'   U    58      41.838  53.868  49.235  1.00  0.00           H  
ATOM   1837  N1    U    58      42.872  51.929  49.402  1.00  0.00           N  
ATOM   1838  C6    U    58      43.335  50.982  50.291  1.00  0.00           C  
ATOM   1839  H6    U    58      42.904  50.940  51.280  1.00  0.00           H  
ATOM   1840  C5    U    58      44.333  50.135  49.868  1.00  0.00           C  
ATOM   1841  H5    U    58      44.604  49.409  50.621  1.00  0.00           H  
ATOM   1842  C4    U    58      44.865  50.194  48.539  1.00  0.00           C  
ATOM   1843  O4    U    58      45.657  49.373  47.989  1.00  0.00           O  
ATOM   1844  N3    U    58      44.385  51.198  47.734  1.00  0.00           N  
ATOM   1845  H3    U    58      44.845  51.341  46.846  1.00  0.00           H  
ATOM   1846  C2    U    58      43.364  52.118  48.108  1.00  0.00           C  
ATOM   1847  O2    U    58      43.065  53.051  47.404  1.00  0.00           O  
ATOM   1848  C3'   U    58      40.030  51.557  50.633  1.00  0.00           C  
ATOM   1849  H3'   U    58      40.579  50.637  50.836  1.00  0.00           H  
ATOM   1850  C2'   U    58      40.428  52.209  49.329  1.00  0.00           C  
ATOM   1851  H2'   U    58      40.651  51.554  48.487  1.00  0.00           H  
ATOM   1852  O2'   U    58      39.515  53.204  49.039  1.00  0.00           O  
ATOM   1853 HO2'   U    58      38.678  52.865  49.364  1.00  0.00           H  
ATOM   1854  O3'   U    58      38.587  51.287  50.578  1.00  0.00           O  
ATOM   1855  P     C    59      38.025  50.015  49.769  1.00  0.00           P  
ATOM   1856  OP1   C    59      36.623  49.848  50.198  1.00  0.00           O  
ATOM   1857  OP2   C    59      38.968  48.923  50.012  1.00  0.00           O  
ATOM   1858  O5'   C    59      38.082  50.375  48.189  1.00  0.00           O  
ATOM   1859  C5'   C    59      37.056  51.104  47.574  1.00  0.00           C  
ATOM   1860  H5'   C    59      36.997  52.120  47.964  1.00  0.00           H  
ATOM   1861 H5''   C    59      36.090  50.614  47.704  1.00  0.00           H  
ATOM   1862  C4'   C    59      37.407  51.223  46.125  1.00  0.00           C  
ATOM   1863  H4'   C    59      36.782  51.929  45.578  1.00  0.00           H  
ATOM   1864  O4'   C    59      38.785  51.628  45.989  1.00  0.00           O  
ATOM   1865  C1'   C    59      39.358  51.189  44.778  1.00  0.00           C  
ATOM   1866  H1'   C    59      39.427  52.036  44.096  1.00  0.00           H  
ATOM   1867  N1    C    59      40.698  50.588  44.874  1.00  0.00           N  
ATOM   1868  C6    C    59      41.046  49.822  45.995  1.00  0.00           C  
ATOM   1869  H6    C    59      40.330  49.606  46.774  1.00  0.00           H  
ATOM   1870  C5    C    59      42.302  49.247  46.052  1.00  0.00           C  
ATOM   1871  H5    C    59      42.589  48.609  46.875  1.00  0.00           H  
ATOM   1872  C4    C    59      43.153  49.525  44.964  1.00  0.00           C  
ATOM   1873  N4    C    59      44.379  49.123  45.116  1.00  0.00           N  
ATOM   1874  H41   C    59      44.643  48.651  45.969  1.00  0.00           H  
ATOM   1875  H42   C    59      45.011  49.153  44.329  1.00  0.00           H  
ATOM   1876  N3    C    59      42.825  50.329  43.933  1.00  0.00           N  
ATOM   1877  C2    C    59      41.617  50.899  43.844  1.00  0.00           C  
ATOM   1878  O2    C    59      41.344  51.695  42.918  1.00  0.00           O  
ATOM   1879  C3'   C    59      37.441  49.897  45.400  1.00  0.00           C  
ATOM   1880  H3'   C    59      37.977  49.185  46.028  1.00  0.00           H  
ATOM   1881  C2'   C    59      38.332  50.233  44.191  1.00  0.00           C  
ATOM   1882  H2'   C    59      38.621  49.252  43.813  1.00  0.00           H  
ATOM   1883  O2'   C    59      37.636  50.911  43.170  1.00  0.00           O  
ATOM   1884 HO2'   C    59      37.251  50.258  42.581  1.00  0.00           H  
ATOM   1885  O3'   C    59      36.188  49.364  45.012  1.00  0.00           O  
ATOM   1886  P     G    60      36.048  48.048  44.123  1.00  0.00           P  
ATOM   1887  OP1   G    60      34.585  47.767  44.105  1.00  0.00           O  
ATOM   1888  OP2   G    60      36.922  47.040  44.649  1.00  0.00           O  
ATOM   1889  O5'   G    60      36.563  48.322  42.592  1.00  0.00           O  
ATOM   1890  C5'   G    60      35.619  48.704  41.587  1.00  0.00           C  
ATOM   1891  H5'   G    60      35.210  49.685  41.825  1.00  0.00           H  
ATOM   1892 H5''   G    60      34.931  47.887  41.367  1.00  0.00           H  
ATOM   1893  C4'   G    60      36.507  48.802  40.326  1.00  0.00           C  
ATOM   1894  H4'   G    60      35.966  49.282  39.510  1.00  0.00           H  
ATOM   1895  O4'   G    60      37.679  49.463  40.664  1.00  0.00           O  
ATOM   1896  C1'   G    60      38.796  49.018  39.927  1.00  0.00           C  
ATOM   1897  H1'   G    60      39.153  49.769  39.222  1.00  0.00           H  
ATOM   1898  N9    G    60      39.817  48.566  40.813  1.00  0.00           N  
ATOM   1899  C8    G    60      39.781  47.986  42.052  1.00  0.00           C  
ATOM   1900  H8    G    60      38.826  47.766  42.507  1.00  0.00           H  
ATOM   1901  N7    G    60      40.872  47.724  42.642  1.00  0.00           N  
ATOM   1902  C5    G    60      41.819  47.956  41.575  1.00  0.00           C  
ATOM   1903  C6    G    60      43.226  47.635  41.472  1.00  0.00           C  
ATOM   1904  O6    G    60      43.951  47.223  42.325  1.00  0.00           O  
ATOM   1905  N1    G    60      43.714  47.793  40.188  1.00  0.00           N  
ATOM   1906  H1    G    60      44.634  47.453  39.947  1.00  0.00           H  
ATOM   1907  C2    G    60      42.932  48.114  39.148  1.00  0.00           C  
ATOM   1908  N2    G    60      43.471  48.020  37.929  1.00  0.00           N  
ATOM   1909  H21   G    60      44.389  47.619  37.799  1.00  0.00           H  
ATOM   1910  H22   G    60      42.753  48.070  37.221  1.00  0.00           H  
ATOM   1911  N3    G    60      41.654  48.398  39.148  1.00  0.00           N  
ATOM   1912  C4    G    60      41.180  48.376  40.416  1.00  0.00           C  
ATOM   1913  C3'   G    60      37.015  47.460  39.883  1.00  0.00           C  
ATOM   1914  H3'   G    60      37.410  46.804  40.660  1.00  0.00           H  
ATOM   1915  C2'   G    60      38.234  47.854  39.057  1.00  0.00           C  
ATOM   1916  H2'   G    60      38.878  46.975  39.017  1.00  0.00           H  
ATOM   1917  O2'   G    60      37.861  48.355  37.744  1.00  0.00           O  
ATOM   1918 HO2'   G    60      38.313  47.817  37.090  1.00  0.00           H  
ATOM   1919  O3'   G    60      35.912  46.926  39.084  1.00  0.00           O  
ATOM   1920  P     U    61      35.507  45.435  39.151  1.00  0.00           P  
ATOM   1921  OP1   U    61      34.748  45.133  40.383  1.00  0.00           O  
ATOM   1922  OP2   U    61      36.711  44.657  39.011  1.00  0.00           O  
ATOM   1923  O5'   U    61      34.616  45.123  37.872  1.00  0.00           O  
ATOM   1924  C5'   U    61      35.073  45.342  36.533  1.00  0.00           C  
ATOM   1925  H5'   U    61      36.097  44.979  36.445  1.00  0.00           H  
ATOM   1926 H5''   U    61      34.792  46.382  36.372  1.00  0.00           H  
ATOM   1927  C4'   U    61      34.138  44.452  35.643  1.00  0.00           C  
ATOM   1928  H4'   U    61      33.113  44.768  35.836  1.00  0.00           H  
ATOM   1929  O4'   U    61      34.338  44.729  34.259  1.00  0.00           O  
ATOM   1930  C1'   U    61      34.953  43.527  33.703  1.00  0.00           C  
ATOM   1931  H1'   U    61      34.237  43.054  33.032  1.00  0.00           H  
ATOM   1932  N1    U    61      36.207  43.734  32.935  1.00  0.00           N  
ATOM   1933  C6    U    61      37.133  44.725  33.226  1.00  0.00           C  
ATOM   1934  H6    U    61      36.965  45.368  34.076  1.00  0.00           H  
ATOM   1935  C5    U    61      38.256  44.751  32.533  1.00  0.00           C  
ATOM   1936  H5    U    61      39.019  45.459  32.822  1.00  0.00           H  
ATOM   1937  C4    U    61      38.606  43.815  31.509  1.00  0.00           C  
ATOM   1938  O4    U    61      39.633  43.685  30.850  1.00  0.00           O  
ATOM   1939  N3    U    61      37.600  42.959  31.250  1.00  0.00           N  
ATOM   1940  H3    U    61      37.766  42.294  30.508  1.00  0.00           H  
ATOM   1941  C2    U    61      36.430  42.859  31.902  1.00  0.00           C  
ATOM   1942  O2    U    61      35.528  42.121  31.418  1.00  0.00           O  
ATOM   1943  C3'   U    61      34.231  42.964  35.842  1.00  0.00           C  
ATOM   1944  H3'   U    61      34.583  42.713  36.843  1.00  0.00           H  
ATOM   1945  C2'   U    61      35.324  42.530  34.861  1.00  0.00           C  
ATOM   1946  H2'   U    61      36.258  42.842  35.327  1.00  0.00           H  
ATOM   1947  O2'   U    61      35.472  41.185  34.438  1.00  0.00           O  
ATOM   1948 HO2'   U    61      35.484  40.583  35.186  1.00  0.00           H  
ATOM   1949  O3'   U    61      33.043  42.252  35.530  1.00  0.00           O  
ATOM   1950  P     A    62      31.756  42.352  36.505  1.00  0.00           P  
ATOM   1951  OP1   A    62      30.729  42.987  35.729  1.00  0.00           O  
ATOM   1952  OP2   A    62      32.156  42.914  37.845  1.00  0.00           O  
ATOM   1953  O5'   A    62      31.566  40.801  36.615  1.00  0.00           O  
ATOM   1954  C5'   A    62      32.458  40.113  37.407  1.00  0.00           C  
ATOM   1955  H5'   A    62      32.230  40.387  38.436  1.00  0.00           H  
ATOM   1956 H5''   A    62      33.477  40.457  37.228  1.00  0.00           H  
ATOM   1957  C4'   A    62      32.206  38.547  37.359  1.00  0.00           C  
ATOM   1958  H4'   A    62      33.110  38.076  37.744  1.00  0.00           H  
ATOM   1959  O4'   A    62      31.070  38.316  38.191  1.00  0.00           O  
ATOM   1960  C1'   A    62      30.263  37.448  37.512  1.00  0.00           C  
ATOM   1961  H1'   A    62      29.940  36.628  38.154  1.00  0.00           H  
ATOM   1962  N9    A    62      29.117  38.257  37.010  1.00  0.00           N  
ATOM   1963  C8    A    62      28.731  39.496  37.310  1.00  0.00           C  
ATOM   1964  H8    A    62      29.356  40.133  37.919  1.00  0.00           H  
ATOM   1965  N7    A    62      27.537  39.789  36.833  1.00  0.00           N  
ATOM   1966  C5    A    62      27.031  38.661  36.204  1.00  0.00           C  
ATOM   1967  C6    A    62      25.870  38.216  35.501  1.00  0.00           C  
ATOM   1968  N6    A    62      24.763  38.864  35.131  1.00  0.00           N  
ATOM   1969  H61   A    62      24.737  39.786  35.541  1.00  0.00           H  
ATOM   1970  H62   A    62      24.086  38.532  34.459  1.00  0.00           H  
ATOM   1971  N1    A    62      25.813  36.918  35.044  1.00  0.00           N  
ATOM   1972  C2    A    62      26.802  36.111  35.306  1.00  0.00           C  
ATOM   1973  H2    A    62      26.620  35.066  35.102  1.00  0.00           H  
ATOM   1974  N3    A    62      27.932  36.400  35.962  1.00  0.00           N  
ATOM   1975  C4    A    62      28.031  37.702  36.343  1.00  0.00           C  
ATOM   1976  C3'   A    62      31.961  38.038  35.933  1.00  0.00           C  
ATOM   1977  H3'   A    62      31.425  38.727  35.280  1.00  0.00           H  
ATOM   1978  C2'   A    62      31.095  36.841  36.350  1.00  0.00           C  
ATOM   1979  H2'   A    62      30.423  36.513  35.557  1.00  0.00           H  
ATOM   1980  O2'   A    62      31.883  35.739  36.787  1.00  0.00           O  
ATOM   1981 HO2'   A    62      32.683  35.661  36.262  1.00  0.00           H  
ATOM   1982  O3'   A    62      33.208  37.814  35.367  1.00  0.00           O  
ATOM   1983  P     U    63      33.366  37.407  33.821  1.00  0.00           P  
ATOM   1984  OP1   U    63      34.635  37.981  33.368  1.00  0.00           O  
ATOM   1985  OP2   U    63      32.162  37.767  33.074  1.00  0.00           O  
ATOM   1986  O5'   U    63      33.406  35.834  33.886  1.00  0.00           O  
ATOM   1987  C5'   U    63      34.663  35.104  34.095  1.00  0.00           C  
ATOM   1988  H5'   U    63      35.207  35.467  34.967  1.00  0.00           H  
ATOM   1989 H5''   U    63      35.244  35.268  33.188  1.00  0.00           H  
ATOM   1990  C4'   U    63      34.477  33.554  34.117  1.00  0.00           C  
ATOM   1991  H4'   U    63      35.446  33.125  34.374  1.00  0.00           H  
ATOM   1992  O4'   U    63      33.511  33.064  35.019  1.00  0.00           O  
ATOM   1993  C1'   U    63      32.980  31.854  34.563  1.00  0.00           C  
ATOM   1994  H1'   U    63      33.297  31.134  35.317  1.00  0.00           H  
ATOM   1995  N1    U    63      31.496  31.893  34.472  1.00  0.00           N  
ATOM   1996  C6    U    63      30.775  33.001  34.043  1.00  0.00           C  
ATOM   1997  H6    U    63      31.337  33.884  33.775  1.00  0.00           H  
ATOM   1998  C5    U    63      29.442  33.096  34.121  1.00  0.00           C  
ATOM   1999  H5    U    63      28.847  33.963  33.876  1.00  0.00           H  
ATOM   2000  C4    U    63      28.712  31.950  34.598  1.00  0.00           C  
ATOM   2001  O4    U    63      27.499  31.823  34.618  1.00  0.00           O  
ATOM   2002  N3    U    63      29.490  30.886  34.948  1.00  0.00           N  
ATOM   2003  H3    U    63      29.056  30.150  35.488  1.00  0.00           H  
ATOM   2004  C2    U    63      30.877  30.762  34.863  1.00  0.00           C  
ATOM   2005  O2    U    63      31.420  29.699  35.126  1.00  0.00           O  
ATOM   2006  C3'   U    63      34.019  32.974  32.798  1.00  0.00           C  
ATOM   2007  H3'   U    63      33.139  33.418  32.332  1.00  0.00           H  
ATOM   2008  C2'   U    63      33.644  31.539  33.260  1.00  0.00           C  
ATOM   2009  H2'   U    63      32.976  31.046  32.554  1.00  0.00           H  
ATOM   2010  O2'   U    63      34.703  30.771  33.629  1.00  0.00           O  
ATOM   2011 HO2'   U    63      35.473  30.936  33.079  1.00  0.00           H  
ATOM   2012  O3'   U    63      35.102  33.099  31.915  1.00  0.00           O  
ATOM   2013  P     A    64      34.983  33.326  30.385  1.00  0.00           P  
ATOM   2014  OP1   A    64      36.284  33.358  29.727  1.00  0.00           O  
ATOM   2015  OP2   A    64      34.091  34.499  30.235  1.00  0.00           O  
ATOM   2016  O5'   A    64      34.245  31.993  29.919  1.00  0.00           O  
ATOM   2017  C5'   A    64      34.964  30.772  29.710  1.00  0.00           C  
ATOM   2018  H5'   A    64      35.250  30.332  30.665  1.00  0.00           H  
ATOM   2019 H5''   A    64      35.925  30.856  29.201  1.00  0.00           H  
ATOM   2020  C4'   A    64      34.223  29.681  28.873  1.00  0.00           C  
ATOM   2021  H4'   A    64      34.928  28.878  28.657  1.00  0.00           H  
ATOM   2022  O4'   A    64      33.118  29.105  29.618  1.00  0.00           O  
ATOM   2023  C1'   A    64      31.927  29.452  29.022  1.00  0.00           C  
ATOM   2024  H1'   A    64      31.513  28.591  28.498  1.00  0.00           H  
ATOM   2025  N9    A    64      30.929  29.841  29.978  1.00  0.00           N  
ATOM   2026  C8    A    64      30.647  31.065  30.559  1.00  0.00           C  
ATOM   2027  H8    A    64      31.106  31.983  30.225  1.00  0.00           H  
ATOM   2028  N7    A    64      29.663  31.003  31.393  1.00  0.00           N  
ATOM   2029  C5    A    64      29.355  29.657  31.494  1.00  0.00           C  
ATOM   2030  C6    A    64      28.470  28.791  32.227  1.00  0.00           C  
ATOM   2031  N6    A    64      27.632  29.210  33.158  1.00  0.00           N  
ATOM   2032  H61   A    64      27.604  30.219  33.129  1.00  0.00           H  
ATOM   2033  H62   A    64      27.138  28.536  33.725  1.00  0.00           H  
ATOM   2034  N1    A    64      28.520  27.489  32.206  1.00  0.00           N  
ATOM   2035  C2    A    64      29.321  26.925  31.362  1.00  0.00           C  
ATOM   2036  H2    A    64      29.251  25.855  31.237  1.00  0.00           H  
ATOM   2037  N3    A    64      30.172  27.528  30.502  1.00  0.00           N  
ATOM   2038  C4    A    64      30.128  28.906  30.643  1.00  0.00           C  
ATOM   2039  C3'   A    64      33.589  30.137  27.536  1.00  0.00           C  
ATOM   2040  H3'   A    64      34.041  31.057  27.166  1.00  0.00           H  
ATOM   2041  C2'   A    64      32.172  30.519  27.913  1.00  0.00           C  
ATOM   2042  H2'   A    64      32.130  31.489  28.409  1.00  0.00           H  
ATOM   2043  O2'   A    64      31.226  30.311  26.903  1.00  0.00           O  
ATOM   2044 HO2'   A    64      31.466  30.936  26.215  1.00  0.00           H  
ATOM   2045  O3'   A    64      33.602  29.107  26.530  1.00  0.00           O  
ATOM   2046  P     C    65      34.848  28.508  25.744  1.00  0.00           P  
ATOM   2047  OP1   C    65      35.776  29.638  25.529  1.00  0.00           O  
ATOM   2048  OP2   C    65      34.423  27.743  24.555  1.00  0.00           O  
ATOM   2049  O5'   C    65      35.547  27.476  26.822  1.00  0.00           O  
ATOM   2050  C5'   C    65      34.868  26.288  27.082  1.00  0.00           C  
ATOM   2051  H5'   C    65      34.791  25.680  26.180  1.00  0.00           H  
ATOM   2052 H5''   C    65      33.838  26.581  27.286  1.00  0.00           H  
ATOM   2053  C4'   C    65      35.528  25.579  28.231  1.00  0.00           C  
ATOM   2054  H4'   C    65      36.548  25.314  27.950  1.00  0.00           H  
ATOM   2055  O4'   C    65      35.458  26.412  29.416  1.00  0.00           O  
ATOM   2056  C1'   C    65      35.042  25.536  30.451  1.00  0.00           C  
ATOM   2057  H1'   C    65      35.810  24.819  30.740  1.00  0.00           H  
ATOM   2058  N1    C    65      34.622  26.320  31.664  1.00  0.00           N  
ATOM   2059  C6    C    65      33.374  26.762  31.781  1.00  0.00           C  
ATOM   2060  H6    C    65      32.674  26.767  30.958  1.00  0.00           H  
ATOM   2061  C5    C    65      33.010  27.307  32.974  1.00  0.00           C  
ATOM   2062  H5    C    65      32.064  27.818  33.072  1.00  0.00           H  
ATOM   2063  C4    C    65      33.983  27.339  34.009  1.00  0.00           C  
ATOM   2064  N4    C    65      33.647  27.956  35.113  1.00  0.00           N  
ATOM   2065  H41   C    65      34.416  28.141  35.741  1.00  0.00           H  
ATOM   2066  H42   C    65      32.809  28.518  35.079  1.00  0.00           H  
ATOM   2067  N3    C    65      35.201  26.840  33.999  1.00  0.00           N  
ATOM   2068  C2    C    65      35.562  26.404  32.715  1.00  0.00           C  
ATOM   2069  O2    C    65      36.793  26.222  32.429  1.00  0.00           O  
ATOM   2070  C3'   C    65      34.818  24.262  28.455  1.00  0.00           C  
ATOM   2071  H3'   C    65      34.188  23.965  27.616  1.00  0.00           H  
ATOM   2072  C2'   C    65      34.017  24.694  29.606  1.00  0.00           C  
ATOM   2073  H2'   C    65      33.156  25.296  29.314  1.00  0.00           H  
ATOM   2074  O2'   C    65      33.480  23.647  30.346  1.00  0.00           O  
ATOM   2075 HO2'   C    65      34.143  23.032  30.668  1.00  0.00           H  
ATOM   2076  O3'   C    65      35.837  23.268  28.698  1.00  0.00           O  
ATOM   2077  P     A    66      35.479  21.765  28.905  1.00  0.00           P  
ATOM   2078  OP1   A    66      36.675  20.936  28.722  1.00  0.00           O  
ATOM   2079  OP2   A    66      34.265  21.490  28.152  1.00  0.00           O  
ATOM   2080  O5'   A    66      35.119  21.745  30.452  1.00  0.00           O  
ATOM   2081  C5'   A    66      36.115  21.975  31.553  1.00  0.00           C  
ATOM   2082  H5'   A    66      36.692  22.886  31.393  1.00  0.00           H  
ATOM   2083 H5''   A    66      36.849  21.171  31.595  1.00  0.00           H  
ATOM   2084  C4'   A    66      35.408  21.987  32.920  1.00  0.00           C  
ATOM   2085  H4'   A    66      36.162  21.820  33.689  1.00  0.00           H  
ATOM   2086  O4'   A    66      34.764  23.251  33.168  1.00  0.00           O  
ATOM   2087  C1'   A    66      33.945  23.141  34.340  1.00  0.00           C  
ATOM   2088  H1'   A    66      34.509  23.476  35.211  1.00  0.00           H  
ATOM   2089  N9    A    66      32.708  23.878  34.215  1.00  0.00           N  
ATOM   2090  C8    A    66      31.782  23.864  33.176  1.00  0.00           C  
ATOM   2091  H8    A    66      31.937  23.334  32.248  1.00  0.00           H  
ATOM   2092  N7    A    66      30.715  24.630  33.361  1.00  0.00           N  
ATOM   2093  C5    A    66      31.016  25.224  34.575  1.00  0.00           C  
ATOM   2094  C6    A    66      30.466  26.328  35.347  1.00  0.00           C  
ATOM   2095  N6    A    66      29.478  27.078  34.998  1.00  0.00           N  
ATOM   2096  H61   A    66      28.923  26.908  34.171  1.00  0.00           H  
ATOM   2097  H62   A    66      29.341  27.945  35.497  1.00  0.00           H  
ATOM   2098  N1    A    66      31.148  26.781  36.429  1.00  0.00           N  
ATOM   2099  C2    A    66      32.220  26.141  36.815  1.00  0.00           C  
ATOM   2100  H2    A    66      32.635  26.605  37.698  1.00  0.00           H  
ATOM   2101  N3    A    66      32.847  25.159  36.219  1.00  0.00           N  
ATOM   2102  C4    A    66      32.251  24.810  35.067  1.00  0.00           C  
ATOM   2103  C3'   A    66      34.207  21.040  33.156  1.00  0.00           C  
ATOM   2104  H3'   A    66      33.406  21.054  32.416  1.00  0.00           H  
ATOM   2105  C2'   A    66      33.714  21.627  34.502  1.00  0.00           C  
ATOM   2106  H2'   A    66      32.647  21.458  34.645  1.00  0.00           H  
ATOM   2107  O2'   A    66      34.485  21.094  35.585  1.00  0.00           O  
ATOM   2108 HO2'   A    66      35.232  20.630  35.202  1.00  0.00           H  
ATOM   2109  O3'   A    66      34.607  19.717  33.314  1.00  0.00           O  
ATOM   2110  P     G    67      33.962  18.544  32.546  1.00  0.00           P  
ATOM   2111  OP1   G    67      34.537  18.493  31.192  1.00  0.00           O  
ATOM   2112  OP2   G    67      32.524  18.722  32.577  1.00  0.00           O  
ATOM   2113  O5'   G    67      34.309  17.146  33.302  1.00  0.00           O  
ATOM   2114  C5'   G    67      35.631  16.667  33.325  1.00  0.00           C  
ATOM   2115  H5'   G    67      36.315  17.392  32.885  1.00  0.00           H  
ATOM   2116 H5''   G    67      35.629  15.776  32.697  1.00  0.00           H  
ATOM   2117  C4'   G    67      36.205  16.324  34.697  1.00  0.00           C  
ATOM   2118  H4'   G    67      37.209  15.944  34.507  1.00  0.00           H  
ATOM   2119  O4'   G    67      36.509  17.443  35.548  1.00  0.00           O  
ATOM   2120  C1'   G    67      36.261  17.043  36.932  1.00  0.00           C  
ATOM   2121  H1'   G    67      37.058  17.388  37.590  1.00  0.00           H  
ATOM   2122  N9    G    67      35.017  17.574  37.468  1.00  0.00           N  
ATOM   2123  C8    G    67      34.042  18.154  36.652  1.00  0.00           C  
ATOM   2124  H8    G    67      34.083  18.450  35.614  1.00  0.00           H  
ATOM   2125  N7    G    67      32.970  18.502  37.274  1.00  0.00           N  
ATOM   2126  C5    G    67      33.178  18.021  38.617  1.00  0.00           C  
ATOM   2127  C6    G    67      32.359  18.005  39.751  1.00  0.00           C  
ATOM   2128  O6    G    67      31.238  18.392  39.876  1.00  0.00           O  
ATOM   2129  N1    G    67      32.823  17.312  40.862  1.00  0.00           N  
ATOM   2130  H1    G    67      32.415  17.299  41.786  1.00  0.00           H  
ATOM   2131  C2    G    67      34.045  16.855  40.914  1.00  0.00           C  
ATOM   2132  N2    G    67      34.330  16.270  42.054  1.00  0.00           N  
ATOM   2133  H21   G    67      35.191  15.753  42.161  1.00  0.00           H  
ATOM   2134  H22   G    67      33.693  16.347  42.834  1.00  0.00           H  
ATOM   2135  N3    G    67      34.925  16.784  39.863  1.00  0.00           N  
ATOM   2136  C4    G    67      34.413  17.380  38.716  1.00  0.00           C  
ATOM   2137  C3'   G    67      35.566  15.206  35.476  1.00  0.00           C  
ATOM   2138  H3'   G    67      34.490  15.377  35.503  1.00  0.00           H  
ATOM   2139  C2'   G    67      36.202  15.516  36.877  1.00  0.00           C  
ATOM   2140  H2'   G    67      35.628  15.051  37.678  1.00  0.00           H  
ATOM   2141  O2'   G    67      37.573  15.141  36.906  1.00  0.00           O  
ATOM   2142 HO2'   G    67      38.125  15.926  36.886  1.00  0.00           H  
ATOM   2143  O3'   G    67      35.730  13.886  34.891  1.00  0.00           O  
ATOM   2144  P     G    68      34.815  12.717  35.259  1.00  0.00           P  
ATOM   2145  OP1   G    68      35.405  11.436  34.688  1.00  0.00           O  
ATOM   2146  OP2   G    68      33.397  13.045  34.946  1.00  0.00           O  
ATOM   2147  O5'   G    68      34.761  12.534  36.783  1.00  0.00           O  
ATOM   2148  C5'   G    68      35.824  11.959  37.585  1.00  0.00           C  
ATOM   2149  H5'   G    68      36.659  12.658  37.536  1.00  0.00           H  
ATOM   2150 H5''   G    68      36.096  11.004  37.134  1.00  0.00           H  
ATOM   2151  C4'   G    68      35.321  11.818  39.013  1.00  0.00           C  
ATOM   2152  H4'   G    68      36.133  11.295  39.516  1.00  0.00           H  
ATOM   2153  O4'   G    68      35.113  13.002  39.728  1.00  0.00           O  
ATOM   2154  C1'   G    68      33.883  12.850  40.457  1.00  0.00           C  
ATOM   2155  H1'   G    68      33.986  13.081  41.517  1.00  0.00           H  
ATOM   2156  N9    G    68      32.717  13.652  39.988  1.00  0.00           N  
ATOM   2157  C8    G    68      32.510  14.277  38.772  1.00  0.00           C  
ATOM   2158  H8    G    68      33.256  14.185  37.997  1.00  0.00           H  
ATOM   2159  N7    G    68      31.338  14.794  38.737  1.00  0.00           N  
ATOM   2160  C5    G    68      30.778  14.716  40.038  1.00  0.00           C  
ATOM   2161  C6    G    68      29.542  15.211  40.579  1.00  0.00           C  
ATOM   2162  O6    G    68      28.718  16.007  40.075  1.00  0.00           O  
ATOM   2163  N1    G    68      29.437  14.973  41.949  1.00  0.00           N  
ATOM   2164  H1    G    68      28.704  15.353  42.530  1.00  0.00           H  
ATOM   2165  C2    G    68      30.349  14.271  42.639  1.00  0.00           C  
ATOM   2166  N2    G    68      30.123  14.199  43.940  1.00  0.00           N  
ATOM   2167  H21   G    68      30.882  13.764  44.445  1.00  0.00           H  
ATOM   2168  H22   G    68      29.231  14.374  44.381  1.00  0.00           H  
ATOM   2169  N3    G    68      31.481  13.735  42.145  1.00  0.00           N  
ATOM   2170  C4    G    68      31.661  14.020  40.798  1.00  0.00           C  
ATOM   2171  C3'   G    68      34.012  11.019  39.074  1.00  0.00           C  
ATOM   2172  H3'   G    68      33.248  11.392  38.393  1.00  0.00           H  
ATOM   2173  C2'   G    68      33.536  11.352  40.465  1.00  0.00           C  
ATOM   2174  H2'   G    68      32.479  11.199  40.682  1.00  0.00           H  
ATOM   2175  O2'   G    68      34.359  10.837  41.489  1.00  0.00           O  
ATOM   2176 HO2'   G    68      34.282   9.887  41.370  1.00  0.00           H  
ATOM   2177  O3'   G    68      34.167   9.607  39.144  1.00  0.00           O  
ATOM   2178  P     G    69      33.186   8.528  38.387  1.00  0.00           P  
ATOM   2179  OP1   G    69      33.805   7.150  38.420  1.00  0.00           O  
ATOM   2180  OP2   G    69      32.757   8.995  37.072  1.00  0.00           O  
ATOM   2181  O5'   G    69      31.883   8.634  39.350  1.00  0.00           O  
ATOM   2182  C5'   G    69      31.918   8.208  40.689  1.00  0.00           C  
ATOM   2183  H5'   G    69      32.790   8.661  41.162  1.00  0.00           H  
ATOM   2184 H5''   G    69      32.083   7.134  40.771  1.00  0.00           H  
ATOM   2185  C4'   G    69      30.767   8.487  41.606  1.00  0.00           C  
ATOM   2186  H4'   G    69      31.064   8.199  42.614  1.00  0.00           H  
ATOM   2187  O4'   G    69      30.688   9.887  41.641  1.00  0.00           O  
ATOM   2188  C1'   G    69      29.390  10.330  42.030  1.00  0.00           C  
ATOM   2189  H1'   G    69      29.393  10.806  43.011  1.00  0.00           H  
ATOM   2190  N9    G    69      28.815  11.294  41.046  1.00  0.00           N  
ATOM   2191  C8    G    69      29.173  11.404  39.725  1.00  0.00           C  
ATOM   2192  H8    G    69      30.064  10.965  39.301  1.00  0.00           H  
ATOM   2193  N7    G    69      28.302  12.096  38.992  1.00  0.00           N  
ATOM   2194  C5    G    69      27.402  12.565  39.997  1.00  0.00           C  
ATOM   2195  C6    G    69      26.305  13.481  39.876  1.00  0.00           C  
ATOM   2196  O6    G    69      25.963  14.008  38.881  1.00  0.00           O  
ATOM   2197  N1    G    69      25.607  13.668  41.039  1.00  0.00           N  
ATOM   2198  H1    G    69      24.818  14.295  41.100  1.00  0.00           H  
ATOM   2199  C2    G    69      25.861  13.017  42.173  1.00  0.00           C  
ATOM   2200  N2    G    69      25.270  13.405  43.231  1.00  0.00           N  
ATOM   2201  H21   G    69      25.584  12.965  44.084  1.00  0.00           H  
ATOM   2202  H22   G    69      24.377  13.875  43.175  1.00  0.00           H  
ATOM   2203  N3    G    69      26.978  12.272  42.351  1.00  0.00           N  
ATOM   2204  C4    G    69      27.686  12.061  41.258  1.00  0.00           C  
ATOM   2205  C3'   G    69      29.388   8.001  41.200  1.00  0.00           C  
ATOM   2206  H3'   G    69      29.331   8.163  40.124  1.00  0.00           H  
ATOM   2207  C2'   G    69      28.530   9.040  41.974  1.00  0.00           C  
ATOM   2208  H2'   G    69      27.627   9.346  41.446  1.00  0.00           H  
ATOM   2209  O2'   G    69      28.332   8.739  43.324  1.00  0.00           O  
ATOM   2210 HO2'   G    69      27.624   8.092  43.352  1.00  0.00           H  
ATOM   2211  O3'   G    69      29.216   6.679  41.557  1.00  0.00           O  
ATOM   2212  P     C    70      27.902   5.693  41.274  1.00  0.00           P  
ATOM   2213  OP1   C    70      28.204   4.310  41.691  1.00  0.00           O  
ATOM   2214  OP2   C    70      27.642   5.927  39.827  1.00  0.00           O  
ATOM   2215  O5'   C    70      26.519   6.079  41.918  1.00  0.00           O  
ATOM   2216  C5'   C    70      26.484   6.193  43.342  1.00  0.00           C  
ATOM   2217  H5'   C    70      27.421   6.640  43.675  1.00  0.00           H  
ATOM   2218 H5''   C    70      26.413   5.132  43.584  1.00  0.00           H  
ATOM   2219  C4'   C    70      25.378   7.052  44.003  1.00  0.00           C  
ATOM   2220  H4'   C    70      25.537   6.961  45.077  1.00  0.00           H  
ATOM   2221  O4'   C    70      25.451   8.411  43.590  1.00  0.00           O  
ATOM   2222  C1'   C    70      24.188   8.947  43.480  1.00  0.00           C  
ATOM   2223  H1'   C    70      23.935   9.756  44.165  1.00  0.00           H  
ATOM   2224  N1    C    70      24.027   9.387  42.119  1.00  0.00           N  
ATOM   2225  C6    C    70      24.762   8.872  41.017  1.00  0.00           C  
ATOM   2226  H6    C    70      25.416   8.031  41.196  1.00  0.00           H  
ATOM   2227  C5    C    70      24.655   9.467  39.820  1.00  0.00           C  
ATOM   2228  H5    C    70      25.149   8.923  39.029  1.00  0.00           H  
ATOM   2229  C4    C    70      23.793  10.595  39.677  1.00  0.00           C  
ATOM   2230  N4    C    70      23.832  11.294  38.555  1.00  0.00           N  
ATOM   2231  H41   C    70      23.321  12.162  38.483  1.00  0.00           H  
ATOM   2232  H42   C    70      24.561  11.108  37.881  1.00  0.00           H  
ATOM   2233  N3    C    70      23.192  11.111  40.612  1.00  0.00           N  
ATOM   2234  C2    C    70      23.293  10.629  41.892  1.00  0.00           C  
ATOM   2235  O2    C    70      22.710  11.246  42.827  1.00  0.00           O  
ATOM   2236  C3'   C    70      23.953   6.560  43.579  1.00  0.00           C  
ATOM   2237  H3'   C    70      23.916   6.292  42.524  1.00  0.00           H  
ATOM   2238  C2'   C    70      23.179   7.878  43.862  1.00  0.00           C  
ATOM   2239  H2'   C    70      22.300   8.018  43.233  1.00  0.00           H  
ATOM   2240  O2'   C    70      22.928   8.213  45.245  1.00  0.00           O  
ATOM   2241 HO2'   C    70      23.488   7.793  45.902  1.00  0.00           H  
ATOM   2242  O3'   C    70      23.440   5.481  44.333  1.00  0.00           O  
ATOM   2243  P    U3    71      22.120   4.700  43.963  1.00  0.00           P  
ATOM   2244  OP1  U3    71      22.055   3.580  44.909  1.00  0.00           O  
ATOM   2245  OP2  U3    71      22.078   4.353  42.528  1.00  0.00           O  
ATOM   2246  O5'  U3    71      20.951   5.626  44.294  1.00  0.00           O  
ATOM   2247  C5'  U3    71      20.527   6.116  45.566  1.00  0.00           C  
ATOM   2248  H5'  U3    71      21.359   6.552  46.119  1.00  0.00           H  
ATOM   2249 H5''  U3    71      20.201   5.262  46.159  1.00  0.00           H  
ATOM   2250  C4'  U3    71      19.442   7.130  45.492  1.00  0.00           C  
ATOM   2251  H4'  U3    71      19.417   7.520  46.510  1.00  0.00           H  
ATOM   2252  O4'  U3    71      19.739   8.094  44.553  1.00  0.00           O  
ATOM   2253  C1'  U3    71      18.705   8.162  43.576  1.00  0.00           C  
ATOM   2254  H1'  U3    71      17.915   8.729  44.067  1.00  0.00           H  
ATOM   2255  N1   U3    71      19.029   8.878  42.306  1.00  0.00           N  
ATOM   2256  C6   U3    71      19.987   8.377  41.481  1.00  0.00           C  
ATOM   2257  H6   U3    71      20.390   7.416  41.764  1.00  0.00           H  
ATOM   2258  C5   U3    71      20.452   9.099  40.402  1.00  0.00           C  
ATOM   2259  H5   U3    71      21.229   8.566  39.874  1.00  0.00           H  
ATOM   2260  C4   U3    71      19.837  10.336  40.026  1.00  0.00           C  
ATOM   2261  O4   U3    71      20.091  11.000  39.041  1.00  0.00           O  
ATOM   2262  N3   U3    71      18.881  10.755  40.922  1.00  0.00           N  
ATOM   2263  H3   U3    71      18.574  11.684  40.672  1.00  0.00           H  
ATOM   2264  C2   U3    71      18.438  10.124  42.033  1.00  0.00           C  
ATOM   2265  O2   U3    71      17.518  10.560  42.688  1.00  0.00           O  
ATOM   2266  C3'  U3    71      18.145   6.455  45.019  1.00  0.00           C  
ATOM   2267  H3'  U3    71      18.067   5.373  45.123  1.00  0.00           H  
ATOM   2268  C2'  U3    71      18.226   6.716  43.533  1.00  0.00           C  
ATOM   2269  H2'  U3    71      18.923   6.116  42.948  1.00  0.00           H  
ATOM   2270  O2'  U3    71      16.992   6.626  42.836  1.00  0.00           O  
ATOM   2271 HO2'  U3    71      17.047   6.041  42.077  1.00  0.00           H  
ATOM   2272  O3'  U3    71      16.834   6.991  45.574  1.00  0.00           O  
ATOM   2273 HO3'  U3    71      16.284   6.220  45.730  1.00  0.00           H  
TER    2274       U3    71 
ATOM   2274 HO5'  U5    72      50.960 105.103  40.269  1.00  0.00           H  
ATOM   2275  O5'  U5    72      50.944 104.905  39.329  1.00  0.00           O  
ATOM   2276  C5'  U5    72      49.550 104.771  38.986  1.00  0.00           C  
ATOM   2277  H5'  U5    72      48.930 105.630  39.244  1.00  0.00           H  
ATOM   2278 H5''  U5    72      49.145 103.949  39.576  1.00  0.00           H  
ATOM   2279  C4'  U5    72      49.268 104.320  37.545  1.00  0.00           C  
ATOM   2280  H4'  U5    72      48.209 104.070  37.479  1.00  0.00           H  
ATOM   2281  O4'  U5    72      49.563 105.249  36.496  1.00  0.00           O  
ATOM   2282  C1'  U5    72      50.146 104.612  35.348  1.00  0.00           C  
ATOM   2283  H1'  U5    72      49.575 104.873  34.458  1.00  0.00           H  
ATOM   2284  N1   U5    72      51.602 104.877  35.150  1.00  0.00           N  
ATOM   2285  C6   U5    72      52.516 104.957  36.192  1.00  0.00           C  
ATOM   2286  H6   U5    72      52.225 104.788  37.218  1.00  0.00           H  
ATOM   2287  C5   U5    72      53.842 105.254  35.974  1.00  0.00           C  
ATOM   2288  H5   U5    72      54.553 105.282  36.786  1.00  0.00           H  
ATOM   2289  C4   U5    72      54.284 105.498  34.616  1.00  0.00           C  
ATOM   2290  O4   U5    72      55.418 105.782  34.304  1.00  0.00           O  
ATOM   2291  N3   U5    72      53.321 105.408  33.633  1.00  0.00           N  
ATOM   2292  H3   U5    72      53.510 105.493  32.644  1.00  0.00           H  
ATOM   2293  C2   U5    72      52.007 105.196  33.847  1.00  0.00           C  
ATOM   2294  O2   U5    72      51.316 105.392  32.875  1.00  0.00           O  
ATOM   2295  C3'  U5    72      49.982 103.077  37.171  1.00  0.00           C  
ATOM   2296  H3'  U5    72      51.033 103.099  37.460  1.00  0.00           H  
ATOM   2297  C2'  U5    72      49.971 103.160  35.668  1.00  0.00           C  
ATOM   2298  H2'  U5    72      50.756 102.472  35.356  1.00  0.00           H  
ATOM   2299  O2'  U5    72      48.739 102.645  35.134  1.00  0.00           O  
ATOM   2300 HO2'  U5    72      48.136 102.316  35.804  1.00  0.00           H  
ATOM   2301  O3'  U5    72      49.420 101.899  37.663  1.00  0.00           O  
ATOM   2302  P     U    73      50.197 100.570  37.879  1.00  0.00           P  
ATOM   2303  OP1   U    73      51.475 100.604  37.036  1.00  0.00           O  
ATOM   2304  OP2   U    73      49.175  99.511  37.739  1.00  0.00           O  
ATOM   2305  O5'   U    73      50.633 100.764  39.458  1.00  0.00           O  
ATOM   2306  C5'   U    73      49.659 100.819  40.482  1.00  0.00           C  
ATOM   2307  H5'   U    73      49.169  99.845  40.476  1.00  0.00           H  
ATOM   2308 H5''   U    73      48.877 101.545  40.264  1.00  0.00           H  
ATOM   2309  C4'   U    73      50.248 101.103  41.872  1.00  0.00           C  
ATOM   2310  H4'   U    73      49.615 100.854  42.724  1.00  0.00           H  
ATOM   2311  O4'   U    73      51.536 100.465  42.092  1.00  0.00           O  
ATOM   2312  C1'   U    73      52.580 101.421  42.193  1.00  0.00           C  
ATOM   2313  H1'   U    73      53.136 101.178  43.098  1.00  0.00           H  
ATOM   2314  N1    U    73      53.463 101.377  40.956  1.00  0.00           N  
ATOM   2315  C6    U    73      53.210 102.193  39.884  1.00  0.00           C  
ATOM   2316  H6    U    73      52.400 102.907  39.882  1.00  0.00           H  
ATOM   2317  C5    U    73      53.998 102.119  38.812  1.00  0.00           C  
ATOM   2318  H5    U    73      53.725 102.665  37.921  1.00  0.00           H  
ATOM   2319  C4    U    73      55.046 101.163  38.620  1.00  0.00           C  
ATOM   2320  O4    U    73      55.702 100.985  37.628  1.00  0.00           O  
ATOM   2321  N3    U    73      55.209 100.374  39.759  1.00  0.00           N  
ATOM   2322  H3    U    73      55.978  99.721  39.713  1.00  0.00           H  
ATOM   2323  C2    U    73      54.450 100.405  40.905  1.00  0.00           C  
ATOM   2324  O2    U    73      54.749  99.615  41.840  1.00  0.00           O  
ATOM   2325  C3'   U    73      50.488 102.584  42.024  1.00  0.00           C  
ATOM   2326  H3'   U    73      50.565 102.979  41.011  1.00  0.00           H  
ATOM   2327  C2'   U    73      51.902 102.756  42.508  1.00  0.00           C  
ATOM   2328  H2'   U    73      52.317 103.638  42.020  1.00  0.00           H  
ATOM   2329  O2'   U    73      51.905 102.915  43.925  1.00  0.00           O  
ATOM   2330 HO2'   U    73      51.484 103.752  44.136  1.00  0.00           H  
ATOM   2331  O3'   U    73      49.423 103.360  42.605  1.00  0.00           O  
ATOM   2332  P     U    74      49.658 104.949  42.806  1.00  0.00           P  
ATOM   2333  OP1   U    74      48.308 105.588  42.872  1.00  0.00           O  
ATOM   2334  OP2   U    74      50.545 105.434  41.754  1.00  0.00           O  
ATOM   2335  O5'   U    74      50.314 105.100  44.235  1.00  0.00           O  
ATOM   2336  C5'   U    74      49.601 104.603  45.385  1.00  0.00           C  
ATOM   2337  H5'   U    74      49.392 103.545  45.224  1.00  0.00           H  
ATOM   2338 H5''   U    74      48.709 105.190  45.605  1.00  0.00           H  
ATOM   2339  C4'   U    74      50.388 104.697  46.700  1.00  0.00           C  
ATOM   2340  H4'   U    74      49.838 104.276  47.541  1.00  0.00           H  
ATOM   2341  O4'   U    74      51.642 104.074  46.560  1.00  0.00           O  
ATOM   2342  C1'   U    74      52.610 104.715  47.352  1.00  0.00           C  
ATOM   2343  H1'   U    74      52.910 104.036  48.150  1.00  0.00           H  
ATOM   2344  N1    U    74      53.741 105.150  46.442  1.00  0.00           N  
ATOM   2345  C6    U    74      53.532 105.769  45.224  1.00  0.00           C  
ATOM   2346  H6    U    74      52.511 105.763  44.873  1.00  0.00           H  
ATOM   2347  C5    U    74      54.570 106.293  44.576  1.00  0.00           C  
ATOM   2348  H5    U    74      54.494 106.816  43.634  1.00  0.00           H  
ATOM   2349  C4    U    74      55.828 106.468  45.208  1.00  0.00           C  
ATOM   2350  O4    U    74      56.805 107.079  44.826  1.00  0.00           O  
ATOM   2351  N3    U    74      55.962 105.796  46.432  1.00  0.00           N  
ATOM   2352  H3    U    74      56.848 106.018  46.863  1.00  0.00           H  
ATOM   2353  C2    U    74      54.975 105.131  47.126  1.00  0.00           C  
ATOM   2354  O2    U    74      55.169 104.654  48.236  1.00  0.00           O  
ATOM   2355  C3'   U    74      50.673 106.153  47.043  1.00  0.00           C  
ATOM   2356  H3'   U    74      50.912 106.686  46.122  1.00  0.00           H  
ATOM   2357  C2'   U    74      51.963 105.981  47.874  1.00  0.00           C  
ATOM   2358  H2'   U    74      52.580 106.850  47.647  1.00  0.00           H  
ATOM   2359  O2'   U    74      51.695 105.767  49.236  1.00  0.00           O  
ATOM   2360 HO2'   U    74      51.218 106.551  49.517  1.00  0.00           H  
ATOM   2361  O3'   U    74      49.518 106.668  47.702  1.00  0.00           O  
ATOM   2362  P     G    75      49.449 108.220  48.172  1.00  0.00           P  
ATOM   2363  OP1   G    75      48.072 108.659  48.204  1.00  0.00           O  
ATOM   2364  OP2   G    75      50.387 109.109  47.461  1.00  0.00           O  
ATOM   2365  O5'   G    75      50.027 108.084  49.669  1.00  0.00           O  
ATOM   2366  C5'   G    75      49.253 107.445  50.648  1.00  0.00           C  
ATOM   2367  H5'   G    75      48.950 106.446  50.334  1.00  0.00           H  
ATOM   2368 H5''   G    75      48.365 108.033  50.876  1.00  0.00           H  
ATOM   2369  C4'   G    75      49.914 107.213  51.967  1.00  0.00           C  
ATOM   2370  H4'   G    75      49.167 106.742  52.607  1.00  0.00           H  
ATOM   2371  O4'   G    75      51.208 106.504  51.951  1.00  0.00           O  
ATOM   2372  C1'   G    75      52.039 107.008  52.977  1.00  0.00           C  
ATOM   2373  H1'   G    75      52.294 106.316  53.779  1.00  0.00           H  
ATOM   2374  N9    G    75      53.220 107.549  52.261  1.00  0.00           N  
ATOM   2375  C8    G    75      53.448 107.812  50.929  1.00  0.00           C  
ATOM   2376  H8    G    75      52.646 107.870  50.208  1.00  0.00           H  
ATOM   2377  N7    G    75      54.638 108.272  50.667  1.00  0.00           N  
ATOM   2378  C5    G    75      55.223 108.260  51.901  1.00  0.00           C  
ATOM   2379  C6    G    75      56.577 108.452  52.327  1.00  0.00           C  
ATOM   2380  O6    G    75      57.639 108.640  51.708  1.00  0.00           O  
ATOM   2381  N1    G    75      56.795 108.543  53.658  1.00  0.00           N  
ATOM   2382  H1    G    75      57.696 108.797  54.037  1.00  0.00           H  
ATOM   2383  C2    G    75      55.846 108.098  54.536  1.00  0.00           C  
ATOM   2384  N2    G    75      56.211 108.069  55.790  1.00  0.00           N  
ATOM   2385  H21   G    75      55.588 107.675  56.479  1.00  0.00           H  
ATOM   2386  H22   G    75      57.139 108.335  56.086  1.00  0.00           H  
ATOM   2387  N3    G    75      54.602 107.658  54.224  1.00  0.00           N  
ATOM   2388  C4    G    75      54.386 107.772  52.865  1.00  0.00           C  
ATOM   2389  C3'   G    75      50.235 108.516  52.639  1.00  0.00           C  
ATOM   2390  H3'   G    75      50.788 109.174  51.968  1.00  0.00           H  
ATOM   2391  C2'   G    75      51.217 108.109  53.706  1.00  0.00           C  
ATOM   2392  H2'   G    75      51.850 108.948  53.994  1.00  0.00           H  
ATOM   2393  O2'   G    75      50.563 107.565  54.813  1.00  0.00           O  
ATOM   2394 HO2'   G    75      49.703 107.992  54.818  1.00  0.00           H  
ATOM   2395  O3'   G    75      49.206 109.195  53.201  1.00  0.00           O  
ATOM   2396  P     C    76      49.217 110.817  53.241  1.00  0.00           P  
ATOM   2397  OP1   C    76      47.920 111.341  53.710  1.00  0.00           O  
ATOM   2398  OP2   C    76      49.643 111.269  51.911  1.00  0.00           O  
ATOM   2399  O5'   C    76      50.414 111.273  54.291  1.00  0.00           O  
ATOM   2400  C5'   C    76      50.247 111.028  55.649  1.00  0.00           C  
ATOM   2401  H5'   C    76      49.865 110.043  55.917  1.00  0.00           H  
ATOM   2402 H5''   C    76      49.438 111.715  55.895  1.00  0.00           H  
ATOM   2403  C4'   C    76      51.542 111.357  56.447  1.00  0.00           C  
ATOM   2404  H4'   C    76      51.342 111.224  57.510  1.00  0.00           H  
ATOM   2405  O4'   C    76      52.613 110.499  56.083  1.00  0.00           O  
ATOM   2406  C1'   C    76      53.886 111.215  55.938  1.00  0.00           C  
ATOM   2407  H1'   C    76      54.652 110.763  56.568  1.00  0.00           H  
ATOM   2408  N1    C    76      54.463 111.285  54.617  1.00  0.00           N  
ATOM   2409  C6    C    76      53.704 111.050  53.524  1.00  0.00           C  
ATOM   2410  H6    C    76      52.653 110.837  53.653  1.00  0.00           H  
ATOM   2411  C5    C    76      54.140 111.304  52.286  1.00  0.00           C  
ATOM   2412  H5    C    76      53.487 111.220  51.431  1.00  0.00           H  
ATOM   2413  C4    C    76      55.499 111.668  52.152  1.00  0.00           C  
ATOM   2414  N4    C    76      56.077 111.613  50.972  1.00  0.00           N  
ATOM   2415  H41   C    76      55.448 111.645  50.182  1.00  0.00           H  
ATOM   2416  H42   C    76      57.079 111.602  50.848  1.00  0.00           H  
ATOM   2417  N3    C    76      56.309 111.675  53.236  1.00  0.00           N  
ATOM   2418  C2    C    76      55.807 111.540  54.477  1.00  0.00           C  
ATOM   2419  O2    C    76      56.523 111.773  55.433  1.00  0.00           O  
ATOM   2420  C3'   C    76      52.019 112.765  56.139  1.00  0.00           C  
ATOM   2421  H3'   C    76      51.856 113.000  55.087  1.00  0.00           H  
ATOM   2422  C2'   C    76      53.551 112.565  56.538  1.00  0.00           C  
ATOM   2423  H2'   C    76      54.231 113.281  56.077  1.00  0.00           H  
ATOM   2424  O2'   C    76      53.761 112.610  57.972  1.00  0.00           O  
ATOM   2425 HO2'   C    76      53.409 113.420  58.349  1.00  0.00           H  
ATOM   2426  O3'   C    76      51.295 113.685  56.863  1.00  0.00           O  
ATOM   2427  P     G    77      51.726 115.175  57.065  1.00  0.00           P  
ATOM   2428  OP1   G    77      50.529 115.949  57.495  1.00  0.00           O  
ATOM   2429  OP2   G    77      52.328 115.646  55.807  1.00  0.00           O  
ATOM   2430  O5'   G    77      52.813 115.320  58.173  1.00  0.00           O  
ATOM   2431  C5'   G    77      52.497 115.329  59.575  1.00  0.00           C  
ATOM   2432  H5'   G    77      52.068 114.372  59.874  1.00  0.00           H  
ATOM   2433 H5''   G    77      51.799 116.120  59.851  1.00  0.00           H  
ATOM   2434  C4'   G    77      53.792 115.484  60.520  1.00  0.00           C  
ATOM   2435  H4'   G    77      53.546 115.307  61.567  1.00  0.00           H  
ATOM   2436  O4'   G    77      54.725 114.435  60.320  1.00  0.00           O  
ATOM   2437  C1'   G    77      55.991 115.023  60.491  1.00  0.00           C  
ATOM   2438  H1'   G    77      56.482 114.379  61.221  1.00  0.00           H  
ATOM   2439  N9    G    77      56.813 115.050  59.242  1.00  0.00           N  
ATOM   2440  C8    G    77      56.407 114.713  57.970  1.00  0.00           C  
ATOM   2441  H8    G    77      55.386 114.464  57.721  1.00  0.00           H  
ATOM   2442  N7    G    77      57.278 114.972  57.093  1.00  0.00           N  
ATOM   2443  C5    G    77      58.402 115.240  57.811  1.00  0.00           C  
ATOM   2444  C6    G    77      59.725 115.578  57.315  1.00  0.00           C  
ATOM   2445  O6    G    77      60.190 115.676  56.160  1.00  0.00           O  
ATOM   2446  N1    G    77      60.571 115.836  58.391  1.00  0.00           N  
ATOM   2447  H1    G    77      61.525 116.043  58.132  1.00  0.00           H  
ATOM   2448  C2    G    77      60.241 115.824  59.705  1.00  0.00           C  
ATOM   2449  N2    G    77      61.235 115.697  60.538  1.00  0.00           N  
ATOM   2450  H21   G    77      62.181 115.728  60.185  1.00  0.00           H  
ATOM   2451  H22   G    77      61.069 115.449  61.503  1.00  0.00           H  
ATOM   2452  N3    G    77      59.072 115.506  60.169  1.00  0.00           N  
ATOM   2453  C4    G    77      58.169 115.278  59.147  1.00  0.00           C  
ATOM   2454  C3'   G    77      54.463 116.825  60.348  1.00  0.00           C  
ATOM   2455  H3'   G    77      54.573 117.091  59.297  1.00  0.00           H  
ATOM   2456  C2'   G    77      55.798 116.426  60.983  1.00  0.00           C  
ATOM   2457  H2'   G    77      56.577 117.065  60.567  1.00  0.00           H  
ATOM   2458  O2'   G    77      55.746 116.383  62.419  1.00  0.00           O  
ATOM   2459 HO2'   G    77      56.643 116.422  62.760  1.00  0.00           H  
ATOM   2460  O3'   G    77      53.812 117.880  60.944  1.00  0.00           O  
ATOM   2461  P     G    78      54.298 119.448  60.692  1.00  0.00           P  
ATOM   2462  OP1   G    78      53.538 120.385  61.526  1.00  0.00           O  
ATOM   2463  OP2   G    78      54.372 119.608  59.202  1.00  0.00           O  
ATOM   2464  O5'   G    78      55.813 119.514  61.322  1.00  0.00           O  
ATOM   2465  C5'   G    78      56.213 119.595  62.679  1.00  0.00           C  
ATOM   2466  H5'   G    78      55.788 118.683  63.099  1.00  0.00           H  
ATOM   2467 H5''   G    78      55.809 120.469  63.190  1.00  0.00           H  
ATOM   2468  C4'   G    78      57.722 119.490  62.898  1.00  0.00           C  
ATOM   2469  H4'   G    78      57.790 119.303  63.970  1.00  0.00           H  
ATOM   2470  O4'   G    78      58.475 118.533  62.182  1.00  0.00           O  
ATOM   2471  C1'   G    78      59.627 119.107  61.655  1.00  0.00           C  
ATOM   2472  H1'   G    78      60.512 118.523  61.910  1.00  0.00           H  
ATOM   2473  N9    G    78      59.600 119.244  60.222  1.00  0.00           N  
ATOM   2474  C8    G    78      58.576 119.217  59.322  1.00  0.00           C  
ATOM   2475  H8    G    78      57.528 119.181  59.582  1.00  0.00           H  
ATOM   2476  N7    G    78      59.029 119.210  58.124  1.00  0.00           N  
ATOM   2477  C5    G    78      60.363 119.329  58.209  1.00  0.00           C  
ATOM   2478  C6    G    78      61.397 119.344  57.193  1.00  0.00           C  
ATOM   2479  O6    G    78      61.300 119.312  55.951  1.00  0.00           O  
ATOM   2480  N1    G    78      62.674 119.425  57.756  1.00  0.00           N  
ATOM   2481  H1    G    78      63.425 119.635  57.114  1.00  0.00           H  
ATOM   2482  C2    G    78      62.952 119.214  59.071  1.00  0.00           C  
ATOM   2483  N2    G    78      64.207 119.375  59.449  1.00  0.00           N  
ATOM   2484  H21   G    78      64.579 119.325  60.386  1.00  0.00           H  
ATOM   2485  H22   G    78      64.962 119.536  58.797  1.00  0.00           H  
ATOM   2486  N3    G    78      62.037 119.315  60.030  1.00  0.00           N  
ATOM   2487  C4    G    78      60.756 119.344  59.499  1.00  0.00           C  
ATOM   2488  C3'   G    78      58.386 120.790  62.569  1.00  0.00           C  
ATOM   2489  H3'   G    78      57.965 121.119  61.619  1.00  0.00           H  
ATOM   2490  C2'   G    78      59.790 120.436  62.328  1.00  0.00           C  
ATOM   2491  H2'   G    78      60.132 121.243  61.681  1.00  0.00           H  
ATOM   2492  O2'   G    78      60.557 120.405  63.530  1.00  0.00           O  
ATOM   2493 HO2'   G    78      60.136 120.804  64.295  1.00  0.00           H  
ATOM   2494  O3'   G    78      58.215 121.833  63.594  1.00  0.00           O  
ATOM   2495  P     U    79      57.944 123.324  63.122  1.00  0.00           P  
ATOM   2496  OP1   U    79      57.948 124.323  64.255  1.00  0.00           O  
ATOM   2497  OP2   U    79      56.758 123.221  62.289  1.00  0.00           O  
ATOM   2498  O5'   U    79      59.176 123.569  62.187  1.00  0.00           O  
ATOM   2499  C5'   U    79      60.336 124.044  62.757  1.00  0.00           C  
ATOM   2500  H5'   U    79      60.672 123.373  63.548  1.00  0.00           H  
ATOM   2501 H5''   U    79      60.132 125.037  63.155  1.00  0.00           H  
ATOM   2502  C4'   U    79      61.596 124.293  61.858  1.00  0.00           C  
ATOM   2503  H4'   U    79      62.466 124.623  62.425  1.00  0.00           H  
ATOM   2504  O4'   U    79      61.984 123.131  61.100  1.00  0.00           O  
ATOM   2505  C1'   U    79      62.598 123.538  59.893  1.00  0.00           C  
ATOM   2506  H1'   U    79      63.639 123.214  59.894  1.00  0.00           H  
ATOM   2507  N1    U    79      61.868 122.985  58.732  1.00  0.00           N  
ATOM   2508  C6    U    79      60.495 123.047  58.601  1.00  0.00           C  
ATOM   2509  H6    U    79      59.931 123.179  59.512  1.00  0.00           H  
ATOM   2510  C5    U    79      59.888 122.767  57.424  1.00  0.00           C  
ATOM   2511  H5    U    79      58.812 122.670  57.416  1.00  0.00           H  
ATOM   2512  C4    U    79      60.602 122.314  56.246  1.00  0.00           C  
ATOM   2513  O4    U    79      60.100 121.850  55.241  1.00  0.00           O  
ATOM   2514  N3    U    79      61.968 122.338  56.423  1.00  0.00           N  
ATOM   2515  H3    U    79      62.605 122.315  55.639  1.00  0.00           H  
ATOM   2516  C2    U    79      62.618 122.567  57.630  1.00  0.00           C  
ATOM   2517  O2    U    79      63.882 122.419  57.640  1.00  0.00           O  
ATOM   2518  C3'   U    79      61.403 125.354  60.751  1.00  0.00           C  
ATOM   2519  H3'   U    79      60.474 125.174  60.211  1.00  0.00           H  
ATOM   2520  C2'   U    79      62.646 125.043  59.911  1.00  0.00           C  
ATOM   2521  H2'   U    79      62.620 125.328  58.859  1.00  0.00           H  
ATOM   2522  O2'   U    79      63.887 125.559  60.354  1.00  0.00           O  
ATOM   2523 HO2'   U    79      63.743 126.285  60.965  1.00  0.00           H  
ATOM   2524  O3'   U    79      61.419 126.690  61.195  1.00  0.00           O  
ATOM   2525  P     G    80      60.920 127.845  60.194  1.00  0.00           P  
ATOM   2526  OP1   G    80      60.731 129.108  60.955  1.00  0.00           O  
ATOM   2527  OP2   G    80      59.677 127.409  59.618  1.00  0.00           O  
ATOM   2528  O5'   G    80      61.991 128.022  58.951  1.00  0.00           O  
ATOM   2529  C5'   G    80      63.175 128.759  59.139  1.00  0.00           C  
ATOM   2530  H5'   G    80      63.791 128.389  59.959  1.00  0.00           H  
ATOM   2531 H5''   G    80      63.029 129.799  59.429  1.00  0.00           H  
ATOM   2532  C4'   G    80      64.086 128.759  57.896  1.00  0.00           C  
ATOM   2533  H4'   G    80      65.036 129.214  58.178  1.00  0.00           H  
ATOM   2534  O4'   G    80      64.172 127.388  57.494  1.00  0.00           O  
ATOM   2535  C1'   G    80      64.373 127.233  56.151  1.00  0.00           C  
ATOM   2536  H1'   G    80      65.369 126.819  55.994  1.00  0.00           H  
ATOM   2537  N9    G    80      63.322 126.304  55.574  1.00  0.00           N  
ATOM   2538  C8    G    80      62.126 125.874  56.124  1.00  0.00           C  
ATOM   2539  H8    G    80      61.759 126.063  57.122  1.00  0.00           H  
ATOM   2540  N7    G    80      61.347 125.313  55.222  1.00  0.00           N  
ATOM   2541  C5    G    80      62.087 125.288  53.992  1.00  0.00           C  
ATOM   2542  C6    G    80      61.756 124.805  52.682  1.00  0.00           C  
ATOM   2543  O6    G    80      60.786 124.236  52.195  1.00  0.00           O  
ATOM   2544  N1    G    80      62.766 125.188  51.755  1.00  0.00           N  
ATOM   2545  H1    G    80      62.717 124.840  50.808  1.00  0.00           H  
ATOM   2546  C2    G    80      63.910 125.896  52.084  1.00  0.00           C  
ATOM   2547  N2    G    80      64.835 126.039  51.195  1.00  0.00           N  
ATOM   2548  H21   G    80      64.667 125.767  50.236  1.00  0.00           H  
ATOM   2549  H22   G    80      65.629 126.630  51.394  1.00  0.00           H  
ATOM   2550  N3    G    80      64.221 126.305  53.292  1.00  0.00           N  
ATOM   2551  C4    G    80      63.266 125.961  54.229  1.00  0.00           C  
ATOM   2552  C3'   G    80      63.490 129.397  56.646  1.00  0.00           C  
ATOM   2553  H3'   G    80      62.411 129.240  56.659  1.00  0.00           H  
ATOM   2554  C2'   G    80      64.197 128.645  55.539  1.00  0.00           C  
ATOM   2555  H2'   G    80      63.507 128.674  54.696  1.00  0.00           H  
ATOM   2556  O2'   G    80      65.495 129.147  55.369  1.00  0.00           O  
ATOM   2557 HO2'   G    80      65.500 130.098  55.501  1.00  0.00           H  
ATOM   2558  O3'   G    80      63.705 130.730  56.503  1.00  0.00           O  
ATOM   2559  P     U    81      62.603 131.587  55.692  1.00  0.00           P  
ATOM   2560  OP1   U    81      63.080 132.958  55.713  1.00  0.00           O  
ATOM   2561  OP2   U    81      61.241 131.306  56.150  1.00  0.00           O  
ATOM   2562  O5'   U    81      62.723 131.108  54.157  1.00  0.00           O  
ATOM   2563  C5'   U    81      63.910 131.349  53.367  1.00  0.00           C  
ATOM   2564  H5'   U    81      64.758 130.806  53.786  1.00  0.00           H  
ATOM   2565 H5''   U    81      63.982 132.424  53.203  1.00  0.00           H  
ATOM   2566  C4'   U    81      63.913 130.875  51.873  1.00  0.00           C  
ATOM   2567  H4'   U    81      64.914 131.105  51.510  1.00  0.00           H  
ATOM   2568  O4'   U    81      63.746 129.506  51.816  1.00  0.00           O  
ATOM   2569  C1'   U    81      63.305 129.162  50.521  1.00  0.00           C  
ATOM   2570  H1'   U    81      63.997 128.645  49.856  1.00  0.00           H  
ATOM   2571  N1    U    81      62.067 128.343  50.586  1.00  0.00           N  
ATOM   2572  C6    U    81      61.129 128.611  51.495  1.00  0.00           C  
ATOM   2573  H6    U    81      61.317 129.357  52.253  1.00  0.00           H  
ATOM   2574  C5    U    81      59.928 128.059  51.422  1.00  0.00           C  
ATOM   2575  H5    U    81      59.151 128.341  52.118  1.00  0.00           H  
ATOM   2576  C4    U    81      59.545 127.094  50.419  1.00  0.00           C  
ATOM   2577  O4    U    81      58.565 126.357  50.468  1.00  0.00           O  
ATOM   2578  N3    U    81      60.482 126.869  49.499  1.00  0.00           N  
ATOM   2579  H3    U    81      60.131 126.378  48.690  1.00  0.00           H  
ATOM   2580  C2    U    81      61.668 127.594  49.467  1.00  0.00           C  
ATOM   2581  O2    U    81      62.250 127.584  48.435  1.00  0.00           O  
ATOM   2582  C3'   U    81      62.788 131.446  51.008  1.00  0.00           C  
ATOM   2583  H3'   U    81      61.810 131.305  51.469  1.00  0.00           H  
ATOM   2584  C2'   U    81      62.954 130.504  49.846  1.00  0.00           C  
ATOM   2585  H2'   U    81      62.040 130.485  49.253  1.00  0.00           H  
ATOM   2586  O2'   U    81      64.000 130.866  49.010  1.00  0.00           O  
ATOM   2587 HO2'   U    81      63.975 130.406  48.168  1.00  0.00           H  
ATOM   2588  O3'   U    81      62.954 132.806  50.710  1.00  0.00           O  
ATOM   2589  P     A    82      61.712 133.643  50.057  1.00  0.00           P  
ATOM   2590  OP1   A    82      62.226 134.981  49.830  1.00  0.00           O  
ATOM   2591  OP2   A    82      60.485 133.453  50.865  1.00  0.00           O  
ATOM   2592  O5'   A    82      61.329 133.047  48.649  1.00  0.00           O  
ATOM   2593  C5'   A    82      62.211 133.112  47.525  1.00  0.00           C  
ATOM   2594  H5'   A    82      63.193 132.955  47.972  1.00  0.00           H  
ATOM   2595 H5''   A    82      62.118 134.123  47.129  1.00  0.00           H  
ATOM   2596  C4'   A    82      61.921 132.088  46.435  1.00  0.00           C  
ATOM   2597  H4'   A    82      62.719 132.265  45.714  1.00  0.00           H  
ATOM   2598  O4'   A    82      61.855 130.747  46.786  1.00  0.00           O  
ATOM   2599  C1'   A    82      60.825 130.094  45.990  1.00  0.00           C  
ATOM   2600  H1'   A    82      61.120 129.165  45.503  1.00  0.00           H  
ATOM   2601  N9    A    82      59.711 129.587  46.846  1.00  0.00           N  
ATOM   2602  C8    A    82      59.473 129.731  48.162  1.00  0.00           C  
ATOM   2603  H8    A    82      60.043 130.422  48.765  1.00  0.00           H  
ATOM   2604  N7    A    82      58.376 129.240  48.557  1.00  0.00           N  
ATOM   2605  C5    A    82      57.850 128.602  47.421  1.00  0.00           C  
ATOM   2606  C6    A    82      56.739 127.761  47.118  1.00  0.00           C  
ATOM   2607  N6    A    82      55.970 127.229  48.005  1.00  0.00           N  
ATOM   2608  H61   A    82      56.046 127.428  48.992  1.00  0.00           H  
ATOM   2609  H62   A    82      55.350 126.517  47.647  1.00  0.00           H  
ATOM   2610  N1    A    82      56.566 127.286  45.891  1.00  0.00           N  
ATOM   2611  C2    A    82      57.355 127.696  44.913  1.00  0.00           C  
ATOM   2612  H2    A    82      57.163 127.326  43.917  1.00  0.00           H  
ATOM   2613  N3    A    82      58.413 128.535  45.020  1.00  0.00           N  
ATOM   2614  C4    A    82      58.613 128.898  46.335  1.00  0.00           C  
ATOM   2615  C3'   A    82      60.597 132.478  45.737  1.00  0.00           C  
ATOM   2616  H3'   A    82      59.868 132.786  46.486  1.00  0.00           H  
ATOM   2617  C2'   A    82      60.191 131.149  45.119  1.00  0.00           C  
ATOM   2618  H2'   A    82      59.102 131.120  45.088  1.00  0.00           H  
ATOM   2619  O2'   A    82      60.837 130.955  43.862  1.00  0.00           O  
ATOM   2620 HO2'   A    82      60.401 131.622  43.326  1.00  0.00           H  
ATOM   2621  O3'   A    82      60.767 133.406  44.754  1.00  0.00           O  
ATOM   2622  P     A    83      59.519 134.343  44.260  1.00  0.00           P  
ATOM   2623  OP1   A    83      60.071 135.555  43.575  1.00  0.00           O  
ATOM   2624  OP2   A    83      58.515 134.487  45.321  1.00  0.00           O  
ATOM   2625  O5'   A    83      58.864 133.384  43.122  1.00  0.00           O  
ATOM   2626  C5'   A    83      59.351 133.357  41.788  1.00  0.00           C  
ATOM   2627  H5'   A    83      60.366 132.995  41.955  1.00  0.00           H  
ATOM   2628 H5''   A    83      59.324 134.340  41.318  1.00  0.00           H  
ATOM   2629  C4'   A    83      58.817 132.170  40.982  1.00  0.00           C  
ATOM   2630  H4'   A    83      59.513 131.808  40.225  1.00  0.00           H  
ATOM   2631  O4'   A    83      58.712 131.041  41.800  1.00  0.00           O  
ATOM   2632  C1'   A    83      57.641 130.245  41.405  1.00  0.00           C  
ATOM   2633  H1'   A    83      58.010 129.277  41.066  1.00  0.00           H  
ATOM   2634  N9    A    83      56.601 130.141  42.472  1.00  0.00           N  
ATOM   2635  C8    A    83      56.482 130.948  43.641  1.00  0.00           C  
ATOM   2636  H8    A    83      57.195 131.709  43.924  1.00  0.00           H  
ATOM   2637  N7    A    83      55.495 130.727  44.377  1.00  0.00           N  
ATOM   2638  C5    A    83      54.856 129.599  43.677  1.00  0.00           C  
ATOM   2639  C6    A    83      53.749 128.731  43.939  1.00  0.00           C  
ATOM   2640  N6    A    83      53.035 128.809  45.043  1.00  0.00           N  
ATOM   2641  H61   A    83      52.298 128.175  45.315  1.00  0.00           H  
ATOM   2642  H62   A    83      53.340 129.495  45.718  1.00  0.00           H  
ATOM   2643  N1    A    83      53.438 127.771  43.093  1.00  0.00           N  
ATOM   2644  C2    A    83      54.248 127.538  42.066  1.00  0.00           C  
ATOM   2645  H2    A    83      53.848 126.741  41.457  1.00  0.00           H  
ATOM   2646  N3    A    83      55.435 128.191  41.765  1.00  0.00           N  
ATOM   2647  C4    A    83      55.605 129.279  42.567  1.00  0.00           C  
ATOM   2648  C3'   A    83      57.393 132.319  40.428  1.00  0.00           C  
ATOM   2649  H3'   A    83      56.717 132.761  41.160  1.00  0.00           H  
ATOM   2650  C2'   A    83      56.907 130.871  40.219  1.00  0.00           C  
ATOM   2651  H2'   A    83      55.817 130.836  40.237  1.00  0.00           H  
ATOM   2652  O2'   A    83      57.413 130.192  39.129  1.00  0.00           O  
ATOM   2653 HO2'   A    83      56.661 129.681  38.821  1.00  0.00           H  
ATOM   2654  O3'   A    83      57.357 133.266  39.344  1.00  0.00           O  
ATOM   2655  P     G    84      56.107 133.971  38.744  1.00  0.00           P  
ATOM   2656  OP1   G    84      56.677 134.593  37.483  1.00  0.00           O  
ATOM   2657  OP2   G    84      55.380 134.708  39.815  1.00  0.00           O  
ATOM   2658  O5'   G    84      55.178 132.808  38.261  1.00  0.00           O  
ATOM   2659  C5'   G    84      55.437 132.006  37.174  1.00  0.00           C  
ATOM   2660  H5'   G    84      56.461 131.637  37.229  1.00  0.00           H  
ATOM   2661 H5''   G    84      55.189 132.454  36.211  1.00  0.00           H  
ATOM   2662  C4'   G    84      54.500 130.744  37.168  1.00  0.00           C  
ATOM   2663  H4'   G    84      54.643 130.266  36.199  1.00  0.00           H  
ATOM   2664  O4'   G    84      54.694 129.852  38.279  1.00  0.00           O  
ATOM   2665  C1'   G    84      53.327 129.415  38.680  1.00  0.00           C  
ATOM   2666  H1'   G    84      53.293 128.342  38.871  1.00  0.00           H  
ATOM   2667  N9    G    84      52.854 130.087  39.866  1.00  0.00           N  
ATOM   2668  C8    G    84      53.347 131.238  40.397  1.00  0.00           C  
ATOM   2669  H8    G    84      54.192 131.664  39.875  1.00  0.00           H  
ATOM   2670  N7    G    84      52.666 131.632  41.433  1.00  0.00           N  
ATOM   2671  C5    G    84      51.739 130.618  41.618  1.00  0.00           C  
ATOM   2672  C6    G    84      50.785 130.444  42.691  1.00  0.00           C  
ATOM   2673  O6    G    84      50.713 131.140  43.696  1.00  0.00           O  
ATOM   2674  N1    G    84      49.938 129.402  42.531  1.00  0.00           N  
ATOM   2675  H1    G    84      49.375 129.008  43.270  1.00  0.00           H  
ATOM   2676  C2    G    84      50.053 128.548  41.479  1.00  0.00           C  
ATOM   2677  N2    G    84      49.150 127.636  41.478  1.00  0.00           N  
ATOM   2678  H21   G    84      49.110 127.202  40.567  1.00  0.00           H  
ATOM   2679  H22   G    84      48.582 127.583  42.311  1.00  0.00           H  
ATOM   2680  N3    G    84      50.929 128.654  40.498  1.00  0.00           N  
ATOM   2681  C4    G    84      51.786 129.664  40.658  1.00  0.00           C  
ATOM   2682  C3'   G    84      53.011 131.111  37.083  1.00  0.00           C  
ATOM   2683  H3'   G    84      52.868 131.960  37.752  1.00  0.00           H  
ATOM   2684  C2'   G    84      52.390 129.764  37.526  1.00  0.00           C  
ATOM   2685  H2'   G    84      51.357 129.711  37.872  1.00  0.00           H  
ATOM   2686  O2'   G    84      52.656 128.752  36.531  1.00  0.00           O  
ATOM   2687 HO2'   G    84      51.983 128.741  35.847  1.00  0.00           H  
ATOM   2688  O3'   G    84      52.576 131.500  35.803  1.00  0.00           O  
ATOM   2689  P     U    85      51.405 132.510  35.580  1.00  0.00           P  
ATOM   2690  OP1   U    85      51.042 132.514  34.212  1.00  0.00           O  
ATOM   2691  OP2   U    85      51.662 133.781  36.245  1.00  0.00           O  
ATOM   2692  O5'   U    85      50.148 131.891  36.276  1.00  0.00           O  
ATOM   2693  C5'   U    85      49.477 130.730  35.757  1.00  0.00           C  
ATOM   2694  H5'   U    85      50.185 129.902  35.712  1.00  0.00           H  
ATOM   2695 H5''   U    85      48.943 130.984  34.841  1.00  0.00           H  
ATOM   2696  C4'   U    85      48.394 130.170  36.607  1.00  0.00           C  
ATOM   2697  H4'   U    85      48.129 129.215  36.153  1.00  0.00           H  
ATOM   2698  O4'   U    85      48.953 129.838  37.825  1.00  0.00           O  
ATOM   2699  C1'   U    85      47.930 130.034  38.763  1.00  0.00           C  
ATOM   2700  H1'   U    85      47.886 129.052  39.235  1.00  0.00           H  
ATOM   2701  N1    U    85      48.286 130.979  39.859  1.00  0.00           N  
ATOM   2702  C6    U    85      49.235 131.987  39.710  1.00  0.00           C  
ATOM   2703  H6    U    85      49.802 131.960  38.791  1.00  0.00           H  
ATOM   2704  C5    U    85      49.442 132.919  40.635  1.00  0.00           C  
ATOM   2705  H5    U    85      50.100 133.740  40.396  1.00  0.00           H  
ATOM   2706  C4    U    85      48.712 132.833  41.889  1.00  0.00           C  
ATOM   2707  O4    U    85      48.751 133.676  42.729  1.00  0.00           O  
ATOM   2708  N3    U    85      47.966 131.745  42.060  1.00  0.00           N  
ATOM   2709  H3    U    85      47.759 131.514  43.021  1.00  0.00           H  
ATOM   2710  C2    U    85      47.503 130.969  41.047  1.00  0.00           C  
ATOM   2711  O2    U    85      46.620 130.173  41.262  1.00  0.00           O  
ATOM   2712  C3'   U    85      47.168 131.008  36.704  1.00  0.00           C  
ATOM   2713  H3'   U    85      47.480 132.040  36.863  1.00  0.00           H  
ATOM   2714  C2'   U    85      46.627 130.436  37.976  1.00  0.00           C  
ATOM   2715  H2'   U    85      46.036 131.199  38.483  1.00  0.00           H  
ATOM   2716  O2'   U    85      45.694 129.361  37.857  1.00  0.00           O  
ATOM   2717 HO2'   U    85      44.776 129.630  37.770  1.00  0.00           H  
ATOM   2718  O3'   U    85      46.253 130.889  35.562  1.00  0.00           O  
ATOM   2719  P     G    86      45.177 131.890  35.184  1.00  0.00           P  
ATOM   2720  OP1   G    86      45.933 132.724  34.210  1.00  0.00           O  
ATOM   2721  OP2   G    86      44.583 132.413  36.433  1.00  0.00           O  
ATOM   2722  O5'   G    86      44.097 131.037  34.390  1.00  0.00           O  
ATOM   2723  C5'   G    86      44.407 130.454  33.118  1.00  0.00           C  
ATOM   2724  H5'   G    86      44.920 129.499  33.229  1.00  0.00           H  
ATOM   2725 H5''   G    86      44.944 131.173  32.499  1.00  0.00           H  
ATOM   2726  C4'   G    86      43.027 130.263  32.388  1.00  0.00           C  
ATOM   2727  H4'   G    86      43.194 129.817  31.408  1.00  0.00           H  
ATOM   2728  O4'   G    86      42.052 129.539  33.184  1.00  0.00           O  
ATOM   2729  C1'   G    86      40.801 130.046  33.123  1.00  0.00           C  
ATOM   2730  H1'   G    86      40.124 129.249  32.818  1.00  0.00           H  
ATOM   2731  N9    G    86      40.270 130.422  34.478  1.00  0.00           N  
ATOM   2732  C8    G    86      40.793 131.344  35.323  1.00  0.00           C  
ATOM   2733  H8    G    86      41.690 131.942  35.250  1.00  0.00           H  
ATOM   2734  N7    G    86      39.959 131.716  36.272  1.00  0.00           N  
ATOM   2735  C5    G    86      38.880 130.796  36.238  1.00  0.00           C  
ATOM   2736  C6    G    86      37.770 130.726  37.092  1.00  0.00           C  
ATOM   2737  O6    G    86      37.465 131.459  38.062  1.00  0.00           O  
ATOM   2738  N1    G    86      36.978 129.645  36.705  1.00  0.00           N  
ATOM   2739  H1    G    86      36.099 129.606  37.202  1.00  0.00           H  
ATOM   2740  C2    G    86      37.213 128.791  35.665  1.00  0.00           C  
ATOM   2741  N2    G    86      36.514 127.676  35.554  1.00  0.00           N  
ATOM   2742  H21   G    86      36.611 127.285  34.628  1.00  0.00           H  
ATOM   2743  H22   G    86      35.771 127.419  36.188  1.00  0.00           H  
ATOM   2744  N3    G    86      38.178 129.010  34.770  1.00  0.00           N  
ATOM   2745  C4    G    86      39.005 130.049  35.094  1.00  0.00           C  
ATOM   2746  C3'   G    86      42.306 131.592  32.149  1.00  0.00           C  
ATOM   2747  H3'   G    86      42.432 132.204  33.042  1.00  0.00           H  
ATOM   2748  C2'   G    86      40.799 131.191  32.137  1.00  0.00           C  
ATOM   2749  H2'   G    86      40.192 132.019  32.504  1.00  0.00           H  
ATOM   2750  O2'   G    86      40.282 130.702  30.924  1.00  0.00           O  
ATOM   2751 HO2'   G    86      40.528 131.410  30.324  1.00  0.00           H  
ATOM   2752  O3'   G    86      42.579 132.231  30.903  1.00  0.00           O  
ATOM   2753  P     C    87      42.343 133.807  30.747  1.00  0.00           P  
ATOM   2754  OP1   C    87      43.176 134.277  29.660  1.00  0.00           O  
ATOM   2755  OP2   C    87      42.467 134.393  32.119  1.00  0.00           O  
ATOM   2756  O5'   C    87      40.900 133.851  30.279  1.00  0.00           O  
ATOM   2757  C5'   C    87      40.534 133.392  28.965  1.00  0.00           C  
ATOM   2758  H5'   C    87      40.970 132.399  28.855  1.00  0.00           H  
ATOM   2759 H5''   C    87      41.015 133.842  28.096  1.00  0.00           H  
ATOM   2760  C4'   C    87      39.089 133.284  28.642  1.00  0.00           C  
ATOM   2761  H4'   C    87      38.985 132.919  27.620  1.00  0.00           H  
ATOM   2762  O4'   C    87      38.437 132.371  29.486  1.00  0.00           O  
ATOM   2763  C1'   C    87      37.045 132.749  29.544  1.00  0.00           C  
ATOM   2764  H1'   C    87      36.500 132.386  28.673  1.00  0.00           H  
ATOM   2765  N1    C    87      36.553 132.208  30.805  1.00  0.00           N  
ATOM   2766  C6    C    87      37.281 132.418  32.001  1.00  0.00           C  
ATOM   2767  H6    C    87      38.185 132.999  32.105  1.00  0.00           H  
ATOM   2768  C5    C    87      36.774 131.841  33.132  1.00  0.00           C  
ATOM   2769  H5    C    87      37.294 132.016  34.063  1.00  0.00           H  
ATOM   2770  C4    C    87      35.648 130.969  32.992  1.00  0.00           C  
ATOM   2771  N4    C    87      35.086 130.344  34.030  1.00  0.00           N  
ATOM   2772  H41   C    87      34.269 129.811  33.768  1.00  0.00           H  
ATOM   2773  H42   C    87      35.215 130.638  34.988  1.00  0.00           H  
ATOM   2774  N3    C    87      35.083 130.650  31.857  1.00  0.00           N  
ATOM   2775  C2    C    87      35.487 131.314  30.776  1.00  0.00           C  
ATOM   2776  O2    C    87      34.961 131.043  29.634  1.00  0.00           O  
ATOM   2777  C3'   C    87      38.303 134.649  28.681  1.00  0.00           C  
ATOM   2778  H3'   C    87      38.907 135.403  29.186  1.00  0.00           H  
ATOM   2779  C2'   C    87      37.000 134.248  29.490  1.00  0.00           C  
ATOM   2780  H2'   C    87      37.147 134.650  30.493  1.00  0.00           H  
ATOM   2781  O2'   C    87      35.828 134.868  29.060  1.00  0.00           O  
ATOM   2782 HO2'   C    87      36.070 135.138  28.171  1.00  0.00           H  
ATOM   2783  O3'   C    87      37.791 135.068  27.361  1.00  0.00           O  
ATOM   2784  P     A    88      38.601 136.062  26.448  1.00  0.00           P  
ATOM   2785  OP1   A    88      37.963 136.134  25.121  1.00  0.00           O  
ATOM   2786  OP2   A    88      39.983 135.761  26.630  1.00  0.00           O  
ATOM   2787  O5'   A    88      38.387 137.457  27.086  1.00  0.00           O  
ATOM   2788  C5'   A    88      39.053 138.607  26.561  1.00  0.00           C  
ATOM   2789  H5'   A    88      39.017 138.659  25.473  1.00  0.00           H  
ATOM   2790 H5''   A    88      40.111 138.631  26.819  1.00  0.00           H  
ATOM   2791  C4'   A    88      38.470 139.882  27.207  1.00  0.00           C  
ATOM   2792  H4'   A    88      39.123 140.654  26.799  1.00  0.00           H  
ATOM   2793  O4'   A    88      37.058 140.090  26.879  1.00  0.00           O  
ATOM   2794  C1'   A    88      36.454 140.533  28.062  1.00  0.00           C  
ATOM   2795  H1'   A    88      35.918 141.470  27.913  1.00  0.00           H  
ATOM   2796  N9    A    88      35.458 139.480  28.429  1.00  0.00           N  
ATOM   2797  C8    A    88      35.169 138.359  27.746  1.00  0.00           C  
ATOM   2798  H8    A    88      35.796 138.118  26.901  1.00  0.00           H  
ATOM   2799  N7    A    88      34.150 137.676  28.247  1.00  0.00           N  
ATOM   2800  C5    A    88      33.781 138.397  29.338  1.00  0.00           C  
ATOM   2801  C6    A    88      32.598 138.294  30.159  1.00  0.00           C  
ATOM   2802  N6    A    88      31.630 137.417  30.061  1.00  0.00           N  
ATOM   2803  H61   A    88      31.797 136.597  29.495  1.00  0.00           H  
ATOM   2804  H62   A    88      30.877 137.475  30.732  1.00  0.00           H  
ATOM   2805  N1    A    88      32.314 139.271  31.029  1.00  0.00           N  
ATOM   2806  C2    A    88      33.151 140.294  31.052  1.00  0.00           C  
ATOM   2807  H2    A    88      32.932 141.050  31.792  1.00  0.00           H  
ATOM   2808  N3    A    88      34.226 140.590  30.268  1.00  0.00           N  
ATOM   2809  C4    A    88      34.478 139.594  29.370  1.00  0.00           C  
ATOM   2810  C3'   A    88      38.615 139.767  28.757  1.00  0.00           C  
ATOM   2811  H3'   A    88      38.277 138.799  29.125  1.00  0.00           H  
ATOM   2812  C2'   A    88      37.581 140.798  29.146  1.00  0.00           C  
ATOM   2813  H2'   A    88      37.301 140.665  30.191  1.00  0.00           H  
ATOM   2814  O2'   A    88      38.058 142.165  28.898  1.00  0.00           O  
ATOM   2815 HO2'   A    88      38.960 142.233  29.221  1.00  0.00           H  
ATOM   2816  O3'   A    88      39.945 140.056  29.169  1.00  0.00           O  
ATOM   2817  P     G    89      40.416 139.467  30.568  1.00  0.00           P  
ATOM   2818  OP1   G    89      41.746 140.122  30.862  1.00  0.00           O  
ATOM   2819  OP2   G    89      40.322 138.006  30.516  1.00  0.00           O  
ATOM   2820  O5'   G    89      39.262 140.035  31.525  1.00  0.00           O  
ATOM   2821  C5'   G    89      39.428 141.358  31.980  1.00  0.00           C  
ATOM   2822  H5'   G    89      39.172 142.138  31.264  1.00  0.00           H  
ATOM   2823 H5''   G    89      40.421 141.545  32.390  1.00  0.00           H  
ATOM   2824  C4'   G    89      38.387 141.580  33.105  1.00  0.00           C  
ATOM   2825  H4'   G    89      38.513 142.583  33.513  1.00  0.00           H  
ATOM   2826  O4'   G    89      37.025 141.533  32.607  1.00  0.00           O  
ATOM   2827  C1'   G    89      36.209 141.007  33.657  1.00  0.00           C  
ATOM   2828  H1'   G    89      35.352 141.673  33.752  1.00  0.00           H  
ATOM   2829  N9    G    89      35.728 139.574  33.353  1.00  0.00           N  
ATOM   2830  C8    G    89      36.252 138.538  32.562  1.00  0.00           C  
ATOM   2831  H8    G    89      37.277 138.471  32.227  1.00  0.00           H  
ATOM   2832  N7    G    89      35.394 137.574  32.441  1.00  0.00           N  
ATOM   2833  C5    G    89      34.254 137.944  33.163  1.00  0.00           C  
ATOM   2834  C6    G    89      33.064 137.288  33.556  1.00  0.00           C  
ATOM   2835  O6    G    89      32.661 136.178  33.186  1.00  0.00           O  
ATOM   2836  N1    G    89      32.201 138.012  34.271  1.00  0.00           N  
ATOM   2837  H1    G    89      31.301 137.647  34.548  1.00  0.00           H  
ATOM   2838  C2    G    89      32.600 139.181  34.921  1.00  0.00           C  
ATOM   2839  N2    G    89      31.731 139.939  35.439  1.00  0.00           N  
ATOM   2840  H21   G    89      30.821 139.549  35.643  1.00  0.00           H  
ATOM   2841  H22   G    89      32.022 140.711  36.021  1.00  0.00           H  
ATOM   2842  N3    G    89      33.763 139.783  34.696  1.00  0.00           N  
ATOM   2843  C4    G    89      34.541 139.130  33.805  1.00  0.00           C  
ATOM   2844  C3'   G    89      38.469 140.778  34.356  1.00  0.00           C  
ATOM   2845  H3'   G    89      38.521 139.758  33.976  1.00  0.00           H  
ATOM   2846  C2'   G    89      37.028 141.120  34.917  1.00  0.00           C  
ATOM   2847  H2'   G    89      36.750 140.388  35.676  1.00  0.00           H  
ATOM   2848  O2'   G    89      37.039 142.462  35.460  1.00  0.00           O  
ATOM   2849 HO2'   G    89      37.790 142.614  36.038  1.00  0.00           H  
ATOM   2850  O3'   G    89      39.635 141.133  35.058  1.00  0.00           O  
ATOM   2851  P     C    90      40.138 140.275  36.323  1.00  0.00           P  
ATOM   2852  OP1   C    90      41.324 140.994  36.760  1.00  0.00           O  
ATOM   2853  OP2   C    90      40.234 138.879  35.862  1.00  0.00           O  
ATOM   2854  O5'   C    90      39.023 140.285  37.456  1.00  0.00           O  
ATOM   2855  C5'   C    90      38.829 141.364  38.370  1.00  0.00           C  
ATOM   2856  H5'   C    90      38.888 142.300  37.814  1.00  0.00           H  
ATOM   2857 H5''   C    90      39.698 141.342  39.028  1.00  0.00           H  
ATOM   2858  C4'   C    90      37.570 141.296  39.202  1.00  0.00           C  
ATOM   2859  H4'   C    90      37.463 142.224  39.763  1.00  0.00           H  
ATOM   2860  O4'   C    90      36.428 141.093  38.408  1.00  0.00           O  
ATOM   2861  C1'   C    90      35.433 140.341  39.054  1.00  0.00           C  
ATOM   2862  H1'   C    90      34.515 140.925  39.126  1.00  0.00           H  
ATOM   2863  N1    C    90      35.090 139.088  38.308  1.00  0.00           N  
ATOM   2864  C6    C    90      36.050 138.522  37.481  1.00  0.00           C  
ATOM   2865  H6    C    90      37.077 138.817  37.643  1.00  0.00           H  
ATOM   2866  C5    C    90      35.690 137.492  36.765  1.00  0.00           C  
ATOM   2867  H5    C    90      36.438 136.923  36.232  1.00  0.00           H  
ATOM   2868  C4    C    90      34.346 137.022  36.847  1.00  0.00           C  
ATOM   2869  N4    C    90      33.979 135.901  36.314  1.00  0.00           N  
ATOM   2870  H41   C    90      33.058 135.505  36.441  1.00  0.00           H  
ATOM   2871  H42   C    90      34.594 135.414  35.678  1.00  0.00           H  
ATOM   2872  N3    C    90      33.426 137.534  37.678  1.00  0.00           N  
ATOM   2873  C2    C    90      33.766 138.612  38.413  1.00  0.00           C  
ATOM   2874  O2    C    90      32.955 139.021  39.267  1.00  0.00           O  
ATOM   2875  C3'   C    90      37.594 140.116  40.141  1.00  0.00           C  
ATOM   2876  H3'   C    90      38.054 139.288  39.601  1.00  0.00           H  
ATOM   2877  C2'   C    90      36.042 139.965  40.396  1.00  0.00           C  
ATOM   2878  H2'   C    90      35.741 138.971  40.728  1.00  0.00           H  
ATOM   2879  O2'   C    90      35.456 140.920  41.301  1.00  0.00           O  
ATOM   2880 HO2'   C    90      36.017 141.278  41.993  1.00  0.00           H  
ATOM   2881  O3'   C    90      38.285 140.424  41.348  1.00  0.00           O  
ATOM   2882  P     C    91      38.795 139.251  42.375  1.00  0.00           P  
ATOM   2883  OP1   C    91      39.843 139.830  43.183  1.00  0.00           O  
ATOM   2884  OP2   C    91      39.166 138.149  41.442  1.00  0.00           O  
ATOM   2885  O5'   C    91      37.605 138.844  43.300  1.00  0.00           O  
ATOM   2886  C5'   C    91      36.845 139.730  44.180  1.00  0.00           C  
ATOM   2887  H5'   C    91      36.788 140.760  43.826  1.00  0.00           H  
ATOM   2888 H5''   C    91      37.382 139.808  45.125  1.00  0.00           H  
ATOM   2889  C4'   C    91      35.490 139.090  44.603  1.00  0.00           C  
ATOM   2890  H4'   C    91      35.037 139.761  45.332  1.00  0.00           H  
ATOM   2891  O4'   C    91      34.616 138.997  43.511  1.00  0.00           O  
ATOM   2892  C1'   C    91      33.747 137.859  43.611  1.00  0.00           C  
ATOM   2893  H1'   C    91      32.724 138.233  43.605  1.00  0.00           H  
ATOM   2894  N1    C    91      33.956 136.884  42.504  1.00  0.00           N  
ATOM   2895  C6    C    91      35.225 136.888  41.908  1.00  0.00           C  
ATOM   2896  H6    C    91      35.977 137.484  42.404  1.00  0.00           H  
ATOM   2897  C5    C    91      35.456 136.175  40.788  1.00  0.00           C  
ATOM   2898  H5    C    91      36.460 136.162  40.392  1.00  0.00           H  
ATOM   2899  C4    C    91      34.422 135.242  40.384  1.00  0.00           C  
ATOM   2900  N4    C    91      34.465 134.462  39.297  1.00  0.00           N  
ATOM   2901  H41   C    91      35.388 134.475  38.886  1.00  0.00           H  
ATOM   2902  H42   C    91      33.820 133.700  39.148  1.00  0.00           H  
ATOM   2903  N3    C    91      33.281 135.113  41.010  1.00  0.00           N  
ATOM   2904  C2    C    91      32.979 135.966  41.995  1.00  0.00           C  
ATOM   2905  O2    C    91      31.904 135.781  42.526  1.00  0.00           O  
ATOM   2906  C3'   C    91      35.485 137.680  45.250  1.00  0.00           C  
ATOM   2907  H3'   C    91      36.137 136.972  44.739  1.00  0.00           H  
ATOM   2908  C2'   C    91      34.027 137.209  44.900  1.00  0.00           C  
ATOM   2909  H2'   C    91      34.002 136.120  44.876  1.00  0.00           H  
ATOM   2910  O2'   C    91      33.032 137.698  45.869  1.00  0.00           O  
ATOM   2911 HO2'   C    91      32.234 137.173  45.769  1.00  0.00           H  
ATOM   2912  O3'   C    91      35.755 137.729  46.708  1.00  0.00           O  
ATOM   2913  P     C    92      36.541 136.506  47.424  1.00  0.00           P  
ATOM   2914  OP1   C    92      36.745 136.818  48.873  1.00  0.00           O  
ATOM   2915  OP2   C    92      37.695 136.075  46.603  1.00  0.00           O  
ATOM   2916  O5'   C    92      35.518 135.258  47.444  1.00  0.00           O  
ATOM   2917  C5'   C    92      34.219 135.261  47.935  1.00  0.00           C  
ATOM   2918  H5'   C    92      33.684 136.155  47.615  1.00  0.00           H  
ATOM   2919 H5''   C    92      34.279 135.239  49.023  1.00  0.00           H  
ATOM   2920  C4'   C    92      33.492 134.062  47.316  1.00  0.00           C  
ATOM   2921  H4'   C    92      32.445 134.128  47.609  1.00  0.00           H  
ATOM   2922  O4'   C    92      33.389 134.216  45.885  1.00  0.00           O  
ATOM   2923  C1'   C    92      33.086 132.975  45.232  1.00  0.00           C  
ATOM   2924  H1'   C    92      32.048 133.041  44.905  1.00  0.00           H  
ATOM   2925  N1    C    92      33.953 132.667  44.009  1.00  0.00           N  
ATOM   2926  C6    C    92      35.102 133.332  43.663  1.00  0.00           C  
ATOM   2927  H6    C    92      35.463 134.103  44.328  1.00  0.00           H  
ATOM   2928  C5    C    92      35.865 133.098  42.587  1.00  0.00           C  
ATOM   2929  H5    C    92      36.748 133.694  42.407  1.00  0.00           H  
ATOM   2930  C4    C    92      35.283 132.117  41.711  1.00  0.00           C  
ATOM   2931  N4    C    92      35.907 131.858  40.630  1.00  0.00           N  
ATOM   2932  H41   C    92      35.581 131.113  40.030  1.00  0.00           H  
ATOM   2933  H42   C    92      36.765 132.360  40.452  1.00  0.00           H  
ATOM   2934  N3    C    92      34.140 131.428  41.963  1.00  0.00           N  
ATOM   2935  C2    C    92      33.528 131.709  43.092  1.00  0.00           C  
ATOM   2936  O2    C    92      32.573 131.058  43.512  1.00  0.00           O  
ATOM   2937  C3'   C    92      34.118 132.656  47.431  1.00  0.00           C  
ATOM   2938  H3'   C    92      35.164 132.683  47.127  1.00  0.00           H  
ATOM   2939  C2'   C    92      33.376 131.965  46.301  1.00  0.00           C  
ATOM   2940  H2'   C    92      33.809 131.084  45.829  1.00  0.00           H  
ATOM   2941  O2'   C    92      32.176 131.415  46.777  1.00  0.00           O  
ATOM   2942 HO2'   C    92      32.301 131.036  47.650  1.00  0.00           H  
ATOM   2943  O3'   C    92      33.965 131.919  48.645  1.00  0.00           O  
ATOM   2944  P     G    93      35.124 131.005  49.133  1.00  0.00           P  
ATOM   2945  OP1   G    93      34.744 130.532  50.476  1.00  0.00           O  
ATOM   2946  OP2   G    93      36.385 131.696  48.932  1.00  0.00           O  
ATOM   2947  O5'   G    93      35.109 129.854  48.085  1.00  0.00           O  
ATOM   2948  C5'   G    93      34.036 128.877  47.983  1.00  0.00           C  
ATOM   2949  H5'   G    93      33.093 129.356  47.722  1.00  0.00           H  
ATOM   2950 H5''   G    93      33.975 128.316  48.915  1.00  0.00           H  
ATOM   2951  C4'   G    93      34.286 127.882  46.800  1.00  0.00           C  
ATOM   2952  H4'   G    93      33.415 127.246  46.640  1.00  0.00           H  
ATOM   2953  O4'   G    93      34.369 128.635  45.584  1.00  0.00           O  
ATOM   2954  C1'   G    93      35.237 127.911  44.741  1.00  0.00           C  
ATOM   2955  H1'   G    93      34.670 127.597  43.864  1.00  0.00           H  
ATOM   2956  N9    G    93      36.319 128.816  44.392  1.00  0.00           N  
ATOM   2957  C8    G    93      36.929 129.712  45.200  1.00  0.00           C  
ATOM   2958  H8    G    93      36.730 130.097  46.190  1.00  0.00           H  
ATOM   2959  N7    G    93      37.856 130.353  44.590  1.00  0.00           N  
ATOM   2960  C5    G    93      37.789 129.924  43.250  1.00  0.00           C  
ATOM   2961  C6    G    93      38.467 130.413  42.080  1.00  0.00           C  
ATOM   2962  O6    G    93      39.113 131.457  41.978  1.00  0.00           O  
ATOM   2963  N1    G    93      38.189 129.651  40.937  1.00  0.00           N  
ATOM   2964  H1    G    93      38.575 129.964  40.058  1.00  0.00           H  
ATOM   2965  C2    G    93      37.383 128.547  40.945  1.00  0.00           C  
ATOM   2966  N2    G    93      37.239 127.919  39.798  1.00  0.00           N  
ATOM   2967  H21   G    93      36.669 127.086  39.785  1.00  0.00           H  
ATOM   2968  H22   G    93      37.979 127.959  39.112  1.00  0.00           H  
ATOM   2969  N3    G    93      36.662 128.167  42.039  1.00  0.00           N  
ATOM   2970  C4    G    93      36.878 128.988  43.111  1.00  0.00           C  
ATOM   2971  C3'   G    93      35.532 127.116  46.963  1.00  0.00           C  
ATOM   2972  H3'   G    93      36.310 127.725  47.424  1.00  0.00           H  
ATOM   2973  C2'   G    93      35.744 126.729  45.509  1.00  0.00           C  
ATOM   2974  H2'   G    93      36.797 126.586  45.266  1.00  0.00           H  
ATOM   2975  O2'   G    93      35.044 125.599  45.000  1.00  0.00           O  
ATOM   2976 HO2'   G    93      35.098 124.928  45.685  1.00  0.00           H  
ATOM   2977  O3'   G    93      35.386 126.006  47.779  1.00  0.00           O  
ATOM   2978  P     U    94      36.671 125.138  48.213  1.00  0.00           P  
ATOM   2979  OP1   U    94      36.032 124.306  49.264  1.00  0.00           O  
ATOM   2980  OP2   U    94      37.805 126.024  48.538  1.00  0.00           O  
ATOM   2981  O5'   U    94      36.982 124.234  46.918  1.00  0.00           O  
ATOM   2982  C5'   U    94      36.387 122.973  46.655  1.00  0.00           C  
ATOM   2983  H5'   U    94      35.340 123.013  46.355  1.00  0.00           H  
ATOM   2984 H5''   U    94      36.551 122.471  47.608  1.00  0.00           H  
ATOM   2985  C4'   U    94      37.072 122.103  45.605  1.00  0.00           C  
ATOM   2986  H4'   U    94      36.727 121.077  45.729  1.00  0.00           H  
ATOM   2987  O4'   U    94      36.769 122.641  44.302  1.00  0.00           O  
ATOM   2988  C1'   U    94      37.898 122.555  43.503  1.00  0.00           C  
ATOM   2989  H1'   U    94      37.529 122.117  42.575  1.00  0.00           H  
ATOM   2990  N1    U    94      38.392 123.927  43.120  1.00  0.00           N  
ATOM   2991  C6    U    94      38.492 125.011  43.939  1.00  0.00           C  
ATOM   2992  H6    U    94      38.098 125.070  44.943  1.00  0.00           H  
ATOM   2993  C5    U    94      39.126 126.165  43.498  1.00  0.00           C  
ATOM   2994  H5    U    94      39.342 127.013  44.131  1.00  0.00           H  
ATOM   2995  C4    U    94      39.675 126.228  42.131  1.00  0.00           C  
ATOM   2996  O4    U    94      40.213 127.263  41.732  1.00  0.00           O  
ATOM   2997  N3    U    94      39.472 125.144  41.342  1.00  0.00           N  
ATOM   2998  H3    U    94      39.916 125.171  40.435  1.00  0.00           H  
ATOM   2999  C2    U    94      38.834 124.073  41.768  1.00  0.00           C  
ATOM   3000  O2    U    94      38.727 123.163  40.953  1.00  0.00           O  
ATOM   3001  C3'   U    94      38.620 122.064  45.650  1.00  0.00           C  
ATOM   3002  H3'   U    94      38.830 123.107  45.888  1.00  0.00           H  
ATOM   3003  C2'   U    94      39.014 121.763  44.118  1.00  0.00           C  
ATOM   3004  H2'   U    94      39.982 122.240  43.963  1.00  0.00           H  
ATOM   3005  O2'   U    94      38.909 120.461  43.732  1.00  0.00           O  
ATOM   3006 HO2'   U    94      38.775 119.853  44.463  1.00  0.00           H  
ATOM   3007  O3'   U    94      39.204 121.121  46.532  1.00  0.00           O  
ATOM   3008  P     C    95      40.742 121.274  46.952  1.00  0.00           P  
ATOM   3009  OP1   C    95      40.849 120.777  48.357  1.00  0.00           O  
ATOM   3010  OP2   C    95      41.528 122.505  46.577  1.00  0.00           O  
ATOM   3011  O5'   C    95      41.438 120.103  46.076  1.00  0.00           O  
ATOM   3012  C5'   C    95      41.374 118.672  46.317  1.00  0.00           C  
ATOM   3013  H5'   C    95      40.352 118.296  46.374  1.00  0.00           H  
ATOM   3014 H5''   C    95      41.860 118.379  47.248  1.00  0.00           H  
ATOM   3015  C4'   C    95      42.124 117.912  45.262  1.00  0.00           C  
ATOM   3016  H4'   C    95      41.996 116.836  45.379  1.00  0.00           H  
ATOM   3017  O4'   C    95      41.579 118.138  43.937  1.00  0.00           O  
ATOM   3018  C1'   C    95      42.530 118.150  42.881  1.00  0.00           C  
ATOM   3019  H1'   C    95      42.251 117.359  42.184  1.00  0.00           H  
ATOM   3020  N1    C    95      42.593 119.423  42.067  1.00  0.00           N  
ATOM   3021  C6    C    95      42.164 120.649  42.575  1.00  0.00           C  
ATOM   3022  H6    C    95      41.943 120.732  43.629  1.00  0.00           H  
ATOM   3023  C5    C    95      41.861 121.678  41.702  1.00  0.00           C  
ATOM   3024  H5    C    95      41.528 122.562  42.225  1.00  0.00           H  
ATOM   3025  C4    C    95      42.222 121.523  40.335  1.00  0.00           C  
ATOM   3026  N4    C    95      42.133 122.504  39.458  1.00  0.00           N  
ATOM   3027  H41   C    95      42.269 123.452  39.780  1.00  0.00           H  
ATOM   3028  H42   C    95      42.603 122.207  38.615  1.00  0.00           H  
ATOM   3029  N3    C    95      42.727 120.422  39.852  1.00  0.00           N  
ATOM   3030  C2    C    95      42.760 119.351  40.672  1.00  0.00           C  
ATOM   3031  O2    C    95      43.065 118.301  40.064  1.00  0.00           O  
ATOM   3032  C3'   C    95      43.511 118.342  45.022  1.00  0.00           C  
ATOM   3033  H3'   C    95      43.544 119.432  45.014  1.00  0.00           H  
ATOM   3034  C2'   C    95      43.772 117.764  43.601  1.00  0.00           C  
ATOM   3035  H2'   C    95      44.685 118.158  43.155  1.00  0.00           H  
ATOM   3036  O2'   C    95      43.762 116.350  43.526  1.00  0.00           O  
ATOM   3037 HO2'   C    95      43.573 115.949  44.378  1.00  0.00           H  
ATOM   3038  O3'   C    95      44.306 117.834  46.064  1.00  0.00           O  
ATOM   3039  P     U    96      45.578 118.570  46.693  1.00  0.00           P  
ATOM   3040  OP1   U    96      45.967 117.658  47.863  1.00  0.00           O  
ATOM   3041  OP2   U    96      45.254 120.022  46.958  1.00  0.00           O  
ATOM   3042  O5'   U    96      46.733 118.565  45.530  1.00  0.00           O  
ATOM   3043  C5'   U    96      47.463 117.408  45.344  1.00  0.00           C  
ATOM   3044  H5'   U    96      46.798 116.558  45.195  1.00  0.00           H  
ATOM   3045 H5''   U    96      48.172 117.348  46.170  1.00  0.00           H  
ATOM   3046  C4'   U    96      48.140 117.480  44.036  1.00  0.00           C  
ATOM   3047  H4'   U    96      48.703 116.548  44.069  1.00  0.00           H  
ATOM   3048  O4'   U    96      47.178 117.618  42.991  1.00  0.00           O  
ATOM   3049  C1'   U    96      47.677 118.409  41.965  1.00  0.00           C  
ATOM   3050  H1'   U    96      47.637 117.817  41.050  1.00  0.00           H  
ATOM   3051  N1    U    96      46.854 119.696  41.745  1.00  0.00           N  
ATOM   3052  C6    U    96      46.634 120.554  42.785  1.00  0.00           C  
ATOM   3053  H6    U    96      46.964 120.200  43.751  1.00  0.00           H  
ATOM   3054  C5    U    96      46.022 121.726  42.651  1.00  0.00           C  
ATOM   3055  H5    U    96      45.898 122.405  43.481  1.00  0.00           H  
ATOM   3056  C4    U    96      45.576 122.133  41.329  1.00  0.00           C  
ATOM   3057  O4    U    96      45.134 123.249  41.131  1.00  0.00           O  
ATOM   3058  N3    U    96      45.847 121.316  40.281  1.00  0.00           N  
ATOM   3059  H3    U    96      45.526 121.608  39.369  1.00  0.00           H  
ATOM   3060  C2    U    96      46.474 120.068  40.449  1.00  0.00           C  
ATOM   3061  O2    U    96      46.575 119.282  39.464  1.00  0.00           O  
ATOM   3062  C3'   U    96      49.208 118.556  43.758  1.00  0.00           C  
ATOM   3063  H3'   U    96      48.800 119.441  44.245  1.00  0.00           H  
ATOM   3064  C2'   U    96      49.138 118.669  42.231  1.00  0.00           C  
ATOM   3065  H2'   U    96      49.401 119.690  41.954  1.00  0.00           H  
ATOM   3066  O2'   U    96      49.952 117.704  41.529  1.00  0.00           O  
ATOM   3067 HO2'   U    96      49.920 116.923  42.087  1.00  0.00           H  
ATOM   3068  O3'   U    96      50.523 118.122  44.172  1.00  0.00           O  
ATOM   3069  P     U    97      51.522 119.256  44.657  1.00  0.00           P  
ATOM   3070  OP1   U    97      52.755 118.512  45.008  1.00  0.00           O  
ATOM   3071  OP2   U    97      50.833 120.016  45.707  1.00  0.00           O  
ATOM   3072  O5'   U    97      51.969 120.200  43.457  1.00  0.00           O  
ATOM   3073  C5'   U    97      52.431 119.737  42.142  1.00  0.00           C  
ATOM   3074  H5'   U    97      51.623 119.447  41.470  1.00  0.00           H  
ATOM   3075 H5''   U    97      53.000 118.827  42.335  1.00  0.00           H  
ATOM   3076  C4'   U    97      53.337 120.827  41.507  1.00  0.00           C  
ATOM   3077  H4'   U    97      53.403 120.652  40.433  1.00  0.00           H  
ATOM   3078  O4'   U    97      52.896 122.268  41.773  1.00  0.00           O  
ATOM   3079  C1'   U    97      54.092 123.053  42.080  1.00  0.00           C  
ATOM   3080  H1'   U    97      54.024 123.924  41.428  1.00  0.00           H  
ATOM   3081  N1    U    97      54.085 123.547  43.530  1.00  0.00           N  
ATOM   3082  C6    U    97      52.972 123.271  44.342  1.00  0.00           C  
ATOM   3083  H6    U    97      52.199 122.677  43.878  1.00  0.00           H  
ATOM   3084  C5    U    97      52.883 123.827  45.621  1.00  0.00           C  
ATOM   3085  H5    U    97      51.996 123.794  46.235  1.00  0.00           H  
ATOM   3086  C4    U    97      53.978 124.663  46.130  1.00  0.00           C  
ATOM   3087  O4    U    97      54.018 125.022  47.278  1.00  0.00           O  
ATOM   3088  N3    U    97      54.929 124.957  45.186  1.00  0.00           N  
ATOM   3089  H3    U    97      55.712 125.567  45.374  1.00  0.00           H  
ATOM   3090  C2    U    97      54.932 124.558  43.905  1.00  0.00           C  
ATOM   3091  O2    U    97      55.736 125.048  43.164  1.00  0.00           O  
ATOM   3092  C3'   U    97      54.733 120.742  42.095  1.00  0.00           C  
ATOM   3093  H3'   U    97      54.682 120.518  43.160  1.00  0.00           H  
ATOM   3094  C2'   U    97      55.321 122.142  41.879  1.00  0.00           C  
ATOM   3095  H2'   U    97      56.126 122.392  42.570  1.00  0.00           H  
ATOM   3096  O2'   U    97      55.778 122.139  40.523  1.00  0.00           O  
ATOM   3097 HO2'   U    97      55.929 121.262  40.161  1.00  0.00           H  
ATOM   3098  O3'   U    97      55.458 119.729  41.421  1.00  0.00           O  
ATOM   3099  P     A    98      56.465 118.788  42.245  1.00  0.00           P  
ATOM   3100  OP1   A    98      56.874 117.567  41.464  1.00  0.00           O  
ATOM   3101  OP2   A    98      56.052 118.646  43.628  1.00  0.00           O  
ATOM   3102  O5'   A    98      57.780 119.765  42.343  1.00  0.00           O  
ATOM   3103  C5'   A    98      58.584 120.052  41.151  1.00  0.00           C  
ATOM   3104  H5'   A    98      57.916 120.217  40.306  1.00  0.00           H  
ATOM   3105 H5''   A    98      59.206 119.201  40.875  1.00  0.00           H  
ATOM   3106  C4'   A    98      59.478 121.272  41.174  1.00  0.00           C  
ATOM   3107  H4'   A    98      59.980 121.255  40.207  1.00  0.00           H  
ATOM   3108  O4'   A    98      58.740 122.436  41.528  1.00  0.00           O  
ATOM   3109  C1'   A    98      59.512 123.223  42.353  1.00  0.00           C  
ATOM   3110  H1'   A    98      59.460 124.243  41.974  1.00  0.00           H  
ATOM   3111  N9    A    98      58.890 123.238  43.742  1.00  0.00           N  
ATOM   3112  C8    A    98      57.935 122.465  44.299  1.00  0.00           C  
ATOM   3113  H8    A    98      57.563 121.599  43.772  1.00  0.00           H  
ATOM   3114  N7    A    98      57.522 122.775  45.487  1.00  0.00           N  
ATOM   3115  C5    A    98      58.303 123.858  45.790  1.00  0.00           C  
ATOM   3116  C6    A    98      58.487 124.572  46.981  1.00  0.00           C  
ATOM   3117  N6    A    98      57.838 124.429  48.123  1.00  0.00           N  
ATOM   3118  H61   A    98      57.139 123.709  48.236  1.00  0.00           H  
ATOM   3119  H62   A    98      58.026 125.107  48.847  1.00  0.00           H  
ATOM   3120  N1    A    98      59.417 125.517  47.095  1.00  0.00           N  
ATOM   3121  C2    A    98      60.211 125.719  46.013  1.00  0.00           C  
ATOM   3122  H2    A    98      60.938 126.516  46.061  1.00  0.00           H  
ATOM   3123  N3    A    98      60.197 125.054  44.806  1.00  0.00           N  
ATOM   3124  C4    A    98      59.194 124.079  44.773  1.00  0.00           C  
ATOM   3125  C3'   A    98      60.504 121.183  42.276  1.00  0.00           C  
ATOM   3126  H3'   A    98      60.096 120.676  43.150  1.00  0.00           H  
ATOM   3127  C2'   A    98      60.891 122.619  42.356  1.00  0.00           C  
ATOM   3128  H2'   A    98      61.414 122.805  43.294  1.00  0.00           H  
ATOM   3129  O2'   A    98      61.615 123.141  41.322  1.00  0.00           O  
ATOM   3130 HO2'   A    98      62.098 123.935  41.565  1.00  0.00           H  
ATOM   3131  O3'   A    98      61.622 120.353  41.842  1.00  0.00           O  
ATOM   3132  P     C    99      62.542 119.571  42.929  1.00  0.00           P  
ATOM   3133  OP1   C    99      63.648 118.898  42.247  1.00  0.00           O  
ATOM   3134  OP2   C    99      61.733 118.863  43.902  1.00  0.00           O  
ATOM   3135  O5'   C    99      63.236 120.739  43.710  1.00  0.00           O  
ATOM   3136  C5'   C    99      64.236 121.609  43.089  1.00  0.00           C  
ATOM   3137  H5'   C    99      63.726 122.148  42.292  1.00  0.00           H  
ATOM   3138 H5''   C    99      64.843 120.844  42.604  1.00  0.00           H  
ATOM   3139  C4'   C    99      65.064 122.459  44.062  1.00  0.00           C  
ATOM   3140  H4'   C    99      65.973 122.741  43.531  1.00  0.00           H  
ATOM   3141  O4'   C    99      64.474 123.514  44.660  1.00  0.00           O  
ATOM   3142  C1'   C    99      64.900 123.710  46.002  1.00  0.00           C  
ATOM   3143  H1'   C    99      65.283 124.727  46.083  1.00  0.00           H  
ATOM   3144  N1    C    99      63.754 123.623  46.900  1.00  0.00           N  
ATOM   3145  C6    C    99      62.646 122.835  46.537  1.00  0.00           C  
ATOM   3146  H6    C    99      62.551 122.360  45.572  1.00  0.00           H  
ATOM   3147  C5    C    99      61.573 122.755  47.349  1.00  0.00           C  
ATOM   3148  H5    C    99      60.705 122.209  47.010  1.00  0.00           H  
ATOM   3149  C4    C    99      61.652 123.302  48.650  1.00  0.00           C  
ATOM   3150  N4    C    99      60.686 123.254  49.460  1.00  0.00           N  
ATOM   3151  H41   C    99      60.051 122.473  49.378  1.00  0.00           H  
ATOM   3152  H42   C    99      60.786 123.741  50.339  1.00  0.00           H  
ATOM   3153  N3    C    99      62.610 124.195  48.960  1.00  0.00           N  
ATOM   3154  C2    C    99      63.718 124.330  48.143  1.00  0.00           C  
ATOM   3155  O2    C    99      64.572 125.146  48.498  1.00  0.00           O  
ATOM   3156  C3'   C    99      65.547 121.634  45.213  1.00  0.00           C  
ATOM   3157  H3'   C    99      64.723 121.027  45.588  1.00  0.00           H  
ATOM   3158  C2'   C    99      65.879 122.652  46.275  1.00  0.00           C  
ATOM   3159  H2'   C    99      65.794 122.321  47.310  1.00  0.00           H  
ATOM   3160  O2'   C    99      67.200 123.217  46.226  1.00  0.00           O  
ATOM   3161 HO2'   C    99      67.495 123.491  47.098  1.00  0.00           H  
ATOM   3162  O3'   C    99      66.695 120.768  44.880  1.00  0.00           O  
ATOM   3163  P     A   100      66.731 119.347  45.661  1.00  0.00           P  
ATOM   3164  OP1   A   100      67.799 118.604  45.085  1.00  0.00           O  
ATOM   3165  OP2   A   100      65.371 118.736  45.712  1.00  0.00           O  
ATOM   3166  O5'   A   100      67.224 119.765  47.116  1.00  0.00           O  
ATOM   3167  C5'   A   100      68.510 120.369  47.381  1.00  0.00           C  
ATOM   3168  H5'   A   100      68.627 121.243  46.740  1.00  0.00           H  
ATOM   3169 H5''   A   100      69.376 119.733  47.197  1.00  0.00           H  
ATOM   3170  C4'   A   100      68.670 120.817  48.845  1.00  0.00           C  
ATOM   3171  H4'   A   100      69.631 121.305  49.009  1.00  0.00           H  
ATOM   3172  O4'   A   100      67.702 121.793  49.101  1.00  0.00           O  
ATOM   3173  C1'   A   100      67.400 121.893  50.461  1.00  0.00           C  
ATOM   3174  H1'   A   100      67.590 122.909  50.807  1.00  0.00           H  
ATOM   3175  N9    A   100      65.945 121.642  50.557  1.00  0.00           N  
ATOM   3176  C8    A   100      65.062 120.980  49.717  1.00  0.00           C  
ATOM   3177  H8    A   100      65.353 120.534  48.778  1.00  0.00           H  
ATOM   3178  N7    A   100      63.847 120.782  50.247  1.00  0.00           N  
ATOM   3179  C5    A   100      63.971 121.366  51.512  1.00  0.00           C  
ATOM   3180  C6    A   100      63.132 121.574  52.641  1.00  0.00           C  
ATOM   3181  N6    A   100      61.876 121.210  52.785  1.00  0.00           N  
ATOM   3182  H61   A   100      61.432 120.593  52.119  1.00  0.00           H  
ATOM   3183  H62   A   100      61.465 121.327  53.700  1.00  0.00           H  
ATOM   3184  N1    A   100      63.569 122.255  53.745  1.00  0.00           N  
ATOM   3185  C2    A   100      64.831 122.702  53.736  1.00  0.00           C  
ATOM   3186  H2    A   100      65.036 123.187  54.679  1.00  0.00           H  
ATOM   3187  N3    A   100      65.701 122.728  52.737  1.00  0.00           N  
ATOM   3188  C4    A   100      65.212 122.067  51.621  1.00  0.00           C  
ATOM   3189  C3'   A   100      68.518 119.869  49.975  1.00  0.00           C  
ATOM   3190  H3'   A   100      67.671 119.236  49.710  1.00  0.00           H  
ATOM   3191  C2'   A   100      68.218 120.784  51.095  1.00  0.00           C  
ATOM   3192  H2'   A   100      67.573 120.407  51.889  1.00  0.00           H  
ATOM   3193  O2'   A   100      69.356 121.436  51.524  1.00  0.00           O  
ATOM   3194 HO2'   A   100      69.928 120.682  51.689  1.00  0.00           H  
ATOM   3195  O3'   A   100      69.630 119.033  50.144  1.00  0.00           O  
ATOM   3196  P     C   101      69.625 117.751  51.060  1.00  0.00           P  
ATOM   3197  OP1   C   101      70.883 117.047  50.818  1.00  0.00           O  
ATOM   3198  OP2   C   101      68.378 116.997  50.814  1.00  0.00           O  
ATOM   3199  O5'   C   101      69.633 118.281  52.525  1.00  0.00           O  
ATOM   3200  C5'   C   101      70.888 118.679  53.202  1.00  0.00           C  
ATOM   3201  H5'   C   101      71.385 119.462  52.628  1.00  0.00           H  
ATOM   3202 H5''   C   101      71.474 117.761  53.242  1.00  0.00           H  
ATOM   3203  C4'   C   101      70.587 119.251  54.558  1.00  0.00           C  
ATOM   3204  H4'   C   101      71.429 119.797  54.982  1.00  0.00           H  
ATOM   3205  O4'   C   101      69.573 120.201  54.565  1.00  0.00           O  
ATOM   3206  C1'   C   101      68.636 119.913  55.639  1.00  0.00           C  
ATOM   3207  H1'   C   101      68.402 120.790  56.242  1.00  0.00           H  
ATOM   3208  N1    C   101      67.275 119.569  55.237  1.00  0.00           N  
ATOM   3209  C6    C   101      66.990 119.029  53.990  1.00  0.00           C  
ATOM   3210  H6    C   101      67.756 119.069  53.230  1.00  0.00           H  
ATOM   3211  C5    C   101      65.699 118.721  53.676  1.00  0.00           C  
ATOM   3212  H5    C   101      65.550 118.340  52.677  1.00  0.00           H  
ATOM   3213  C4    C   101      64.701 118.992  54.617  1.00  0.00           C  
ATOM   3214  N4    C   101      63.483 118.664  54.311  1.00  0.00           N  
ATOM   3215  H41   C   101      63.286 118.278  53.398  1.00  0.00           H  
ATOM   3216  H42   C   101      62.706 118.892  54.915  1.00  0.00           H  
ATOM   3217  N3    C   101      64.929 119.315  55.855  1.00  0.00           N  
ATOM   3218  C2    C   101      66.280 119.597  56.149  1.00  0.00           C  
ATOM   3219  O2    C   101      66.441 119.996  57.289  1.00  0.00           O  
ATOM   3220  C3'   C   101      70.142 118.120  55.564  1.00  0.00           C  
ATOM   3221  H3'   C   101      69.492 117.420  55.039  1.00  0.00           H  
ATOM   3222  C2'   C   101      69.230 118.876  56.555  1.00  0.00           C  
ATOM   3223  H2'   C   101      68.508 118.166  56.958  1.00  0.00           H  
ATOM   3224  O2'   C   101      69.952 119.495  57.585  1.00  0.00           O  
ATOM   3225 HO2'   C   101      70.773 119.002  57.636  1.00  0.00           H  
ATOM   3226  O3'   C   101      71.157 117.426  56.193  1.00  0.00           O  
ATOM   3227  P     C   102      71.072 115.867  56.389  1.00  0.00           P  
ATOM   3228  OP1   C   102      72.268 115.291  56.992  1.00  0.00           O  
ATOM   3229  OP2   C   102      70.520 115.215  55.144  1.00  0.00           O  
ATOM   3230  O5'   C   102      69.920 115.706  57.512  1.00  0.00           O  
ATOM   3231  C5'   C   102      70.212 116.070  58.870  1.00  0.00           C  
ATOM   3232  H5'   C   102      70.519 117.111  58.978  1.00  0.00           H  
ATOM   3233 H5''   C   102      71.087 115.594  59.312  1.00  0.00           H  
ATOM   3234  C4'   C   102      68.952 115.910  59.793  1.00  0.00           C  
ATOM   3235  H4'   C   102      69.235 116.157  60.816  1.00  0.00           H  
ATOM   3236  O4'   C   102      67.995 116.921  59.454  1.00  0.00           O  
ATOM   3237  C1'   C   102      66.680 116.496  59.791  1.00  0.00           C  
ATOM   3238  H1'   C   102      66.178 117.115  60.535  1.00  0.00           H  
ATOM   3239  N1    C   102      65.759 116.413  58.633  1.00  0.00           N  
ATOM   3240  C6    C   102      66.293 116.314  57.370  1.00  0.00           C  
ATOM   3241  H6    C   102      67.352 116.324  57.159  1.00  0.00           H  
ATOM   3242  C5    C   102      65.384 116.097  56.369  1.00  0.00           C  
ATOM   3243  H5    C   102      65.701 115.982  55.343  1.00  0.00           H  
ATOM   3244  C4    C   102      63.948 116.145  56.606  1.00  0.00           C  
ATOM   3245  N4    C   102      63.075 115.949  55.683  1.00  0.00           N  
ATOM   3246  H41   C   102      62.094 115.864  55.911  1.00  0.00           H  
ATOM   3247  H42   C   102      63.528 115.832  54.788  1.00  0.00           H  
ATOM   3248  N3    C   102      63.435 116.177  57.843  1.00  0.00           N  
ATOM   3249  C2    C   102      64.330 116.368  58.877  1.00  0.00           C  
ATOM   3250  O2    C   102      63.890 116.436  60.032  1.00  0.00           O  
ATOM   3251  C3'   C   102      68.167 114.642  59.589  1.00  0.00           C  
ATOM   3252  H3'   C   102      67.940 114.523  58.529  1.00  0.00           H  
ATOM   3253  C2'   C   102      66.870 115.087  60.274  1.00  0.00           C  
ATOM   3254  H2'   C   102      66.127 114.323  60.047  1.00  0.00           H  
ATOM   3255  O2'   C   102      66.934 115.159  61.660  1.00  0.00           O  
ATOM   3256 HO2'   C   102      66.065 115.050  62.054  1.00  0.00           H  
ATOM   3257  O3'   C   102      68.768 113.458  60.041  1.00  0.00           O  
ATOM   3258  P     G   103      68.295 112.035  59.547  1.00  0.00           P  
ATOM   3259  OP1   G   103      68.986 111.076  60.379  1.00  0.00           O  
ATOM   3260  OP2   G   103      68.468 112.128  58.061  1.00  0.00           O  
ATOM   3261  O5'   G   103      66.744 111.899  59.920  1.00  0.00           O  
ATOM   3262  C5'   G   103      66.251 111.925  61.247  1.00  0.00           C  
ATOM   3263  H5'   G   103      66.709 112.767  61.767  1.00  0.00           H  
ATOM   3264 H5''   G   103      66.559 111.043  61.808  1.00  0.00           H  
ATOM   3265  C4'   G   103      64.709 112.096  61.299  1.00  0.00           C  
ATOM   3266  H4'   G   103      64.437 112.253  62.343  1.00  0.00           H  
ATOM   3267  O4'   G   103      64.059 113.040  60.496  1.00  0.00           O  
ATOM   3268  C1'   G   103      62.778 112.685  60.126  1.00  0.00           C  
ATOM   3269  H1'   G   103      62.070 113.453  60.439  1.00  0.00           H  
ATOM   3270  N9    G   103      62.853 112.664  58.624  1.00  0.00           N  
ATOM   3271  C8    G   103      63.879 112.792  57.721  1.00  0.00           C  
ATOM   3272  H8    G   103      64.921 112.825  58.004  1.00  0.00           H  
ATOM   3273  N7    G   103      63.467 112.844  56.461  1.00  0.00           N  
ATOM   3274  C5    G   103      62.091 112.760  56.538  1.00  0.00           C  
ATOM   3275  C6    G   103      61.041 112.683  55.495  1.00  0.00           C  
ATOM   3276  O6    G   103      61.166 112.961  54.315  1.00  0.00           O  
ATOM   3277  N1    G   103      59.790 112.441  56.010  1.00  0.00           N  
ATOM   3278  H1    G   103      58.996 112.562  55.398  1.00  0.00           H  
ATOM   3279  C2    G   103      59.547 112.124  57.330  1.00  0.00           C  
ATOM   3280  N2    G   103      58.213 111.982  57.574  1.00  0.00           N  
ATOM   3281  H21   G   103      57.962 111.797  58.535  1.00  0.00           H  
ATOM   3282  H22   G   103      57.634 111.902  56.750  1.00  0.00           H  
ATOM   3283  N3    G   103      60.484 112.185  58.296  1.00  0.00           N  
ATOM   3284  C4    G   103      61.694 112.510  57.866  1.00  0.00           C  
ATOM   3285  C3'   G   103      64.012 110.814  60.933  1.00  0.00           C  
ATOM   3286  H3'   G   103      64.420 110.468  59.983  1.00  0.00           H  
ATOM   3287  C2'   G   103      62.596 111.346  60.699  1.00  0.00           C  
ATOM   3288  H2'   G   103      62.052 110.634  60.078  1.00  0.00           H  
ATOM   3289  O2'   G   103      61.954 111.607  61.903  1.00  0.00           O  
ATOM   3290 HO2'   G   103      62.254 111.003  62.587  1.00  0.00           H  
ATOM   3291  O3'   G   103      64.008 109.698  61.856  1.00  0.00           O  
ATOM   3292  P     U   104      64.211 108.170  61.255  1.00  0.00           P  
ATOM   3293  OP1   U   104      64.306 107.325  62.429  1.00  0.00           O  
ATOM   3294  OP2   U   104      65.315 108.096  60.272  1.00  0.00           O  
ATOM   3295  O5'   U   104      62.845 107.822  60.492  1.00  0.00           O  
ATOM   3296  C5'   U   104      61.670 107.568  61.244  1.00  0.00           C  
ATOM   3297  H5'   U   104      61.522 108.410  61.921  1.00  0.00           H  
ATOM   3298 H5''   U   104      61.761 106.599  61.735  1.00  0.00           H  
ATOM   3299  C4'   U   104      60.525 107.588  60.247  1.00  0.00           C  
ATOM   3300  H4'   U   104      59.664 107.486  60.908  1.00  0.00           H  
ATOM   3301  O4'   U   104      60.407 108.811  59.534  1.00  0.00           O  
ATOM   3302  C1'   U   104      59.853 108.472  58.276  1.00  0.00           C  
ATOM   3303  H1'   U   104      58.890 108.952  58.100  1.00  0.00           H  
ATOM   3304  N1    U   104      60.785 108.940  57.163  1.00  0.00           N  
ATOM   3305  C6    U   104      62.125 109.224  57.371  1.00  0.00           C  
ATOM   3306  H6    U   104      62.451 109.098  58.392  1.00  0.00           H  
ATOM   3307  C5    U   104      62.939 109.612  56.402  1.00  0.00           C  
ATOM   3308  H5    U   104      63.970 109.831  56.637  1.00  0.00           H  
ATOM   3309  C4    U   104      62.436 109.615  55.067  1.00  0.00           C  
ATOM   3310  O4    U   104      63.133 109.966  54.106  1.00  0.00           O  
ATOM   3311  N3    U   104      61.110 109.212  54.812  1.00  0.00           N  
ATOM   3312  H3    U   104      60.700 109.372  53.903  1.00  0.00           H  
ATOM   3313  C2    U   104      60.261 108.908  55.884  1.00  0.00           C  
ATOM   3314  O2    U   104      59.077 108.678  55.667  1.00  0.00           O  
ATOM   3315  C3'   U   104      60.561 106.450  59.176  1.00  0.00           C  
ATOM   3316  H3'   U   104      61.603 106.389  58.860  1.00  0.00           H  
ATOM   3317  C2'   U   104      59.619 106.981  58.192  1.00  0.00           C  
ATOM   3318  H2'   U   104      59.940 106.706  57.188  1.00  0.00           H  
ATOM   3319  O2'   U   104      58.208 106.672  58.468  1.00  0.00           O  
ATOM   3320 HO2'   U   104      58.024 105.733  58.390  1.00  0.00           H  
ATOM   3321  O3'   U   104      60.174 105.180  59.696  1.00  0.00           O  
ATOM   3322  P     G   105      60.174 103.902  58.744  1.00  0.00           P  
ATOM   3323  OP1   G   105      60.240 102.713  59.600  1.00  0.00           O  
ATOM   3324  OP2   G   105      61.060 104.036  57.564  1.00  0.00           O  
ATOM   3325  O5'   G   105      58.750 104.036  58.083  1.00  0.00           O  
ATOM   3326  C5'   G   105      57.551 103.670  58.785  1.00  0.00           C  
ATOM   3327  H5'   G   105      57.513 104.429  59.567  1.00  0.00           H  
ATOM   3328 H5''   G   105      57.648 102.730  59.328  1.00  0.00           H  
ATOM   3329  C4'   G   105      56.354 103.552  57.866  1.00  0.00           C  
ATOM   3330  H4'   G   105      55.465 103.403  58.478  1.00  0.00           H  
ATOM   3331  O4'   G   105      56.278 104.686  57.114  1.00  0.00           O  
ATOM   3332  C1'   G   105      55.584 104.412  55.891  1.00  0.00           C  
ATOM   3333  H1'   G   105      54.674 104.997  55.759  1.00  0.00           H  
ATOM   3334  N9    G   105      56.437 104.680  54.746  1.00  0.00           N  
ATOM   3335  C8    G   105      57.679 105.179  54.594  1.00  0.00           C  
ATOM   3336  H8    G   105      58.269 105.417  55.467  1.00  0.00           H  
ATOM   3337  N7    G   105      58.185 105.354  53.380  1.00  0.00           N  
ATOM   3338  C5    G   105      57.145 104.833  52.593  1.00  0.00           C  
ATOM   3339  C6    G   105      56.982 104.845  51.225  1.00  0.00           C  
ATOM   3340  O6    G   105      57.884 104.924  50.362  1.00  0.00           O  
ATOM   3341  N1    G   105      55.693 104.873  50.827  1.00  0.00           N  
ATOM   3342  H1    G   105      55.439 105.013  49.859  1.00  0.00           H  
ATOM   3343  C2    G   105      54.709 104.476  51.641  1.00  0.00           C  
ATOM   3344  N2    G   105      53.455 104.449  51.154  1.00  0.00           N  
ATOM   3345  H21   G   105      52.672 104.373  51.787  1.00  0.00           H  
ATOM   3346  H22   G   105      53.334 104.819  50.222  1.00  0.00           H  
ATOM   3347  N3    G   105      54.806 104.282  52.953  1.00  0.00           N  
ATOM   3348  C4    G   105      56.064 104.527  53.409  1.00  0.00           C  
ATOM   3349  C3'   G   105      56.315 102.424  56.771  1.00  0.00           C  
ATOM   3350  H3'   G   105      57.273 102.374  56.255  1.00  0.00           H  
ATOM   3351  C2'   G   105      55.207 102.938  55.926  1.00  0.00           C  
ATOM   3352  H2'   G   105      55.104 102.473  54.946  1.00  0.00           H  
ATOM   3353  O2'   G   105      53.926 102.943  56.579  1.00  0.00           O  
ATOM   3354 HO2'   G   105      54.028 102.460  57.403  1.00  0.00           H  
ATOM   3355  O3'   G   105      56.044 101.123  57.284  1.00  0.00           O  
ATOM   3356  P     C   106      56.382  99.795  56.453  1.00  0.00           P  
ATOM   3357  OP1   C   106      55.854  98.625  57.222  1.00  0.00           O  
ATOM   3358  OP2   C   106      57.784  99.828  56.137  1.00  0.00           O  
ATOM   3359  O5'   C   106      55.625  99.816  55.071  1.00  0.00           O  
ATOM   3360  C5'   C   106      54.239  99.630  55.031  1.00  0.00           C  
ATOM   3361  H5'   C   106      53.778 100.337  55.721  1.00  0.00           H  
ATOM   3362 H5''   C   106      54.013  98.596  55.291  1.00  0.00           H  
ATOM   3363  C4'   C   106      53.486  99.901  53.689  1.00  0.00           C  
ATOM   3364  H4'   C   106      52.417  99.927  53.900  1.00  0.00           H  
ATOM   3365  O4'   C   106      54.001 101.089  53.217  1.00  0.00           O  
ATOM   3366  C1'   C   106      54.009 100.993  51.776  1.00  0.00           C  
ATOM   3367  H1'   C   106      53.432 101.775  51.283  1.00  0.00           H  
ATOM   3368  N1    C   106      55.396 101.065  51.222  1.00  0.00           N  
ATOM   3369  C6    C   106      56.574 101.038  51.930  1.00  0.00           C  
ATOM   3370  H6    C   106      56.582 100.711  52.960  1.00  0.00           H  
ATOM   3371  C5    C   106      57.700 101.292  51.285  1.00  0.00           C  
ATOM   3372  H5    C   106      58.619 101.304  51.852  1.00  0.00           H  
ATOM   3373  C4    C   106      57.697 101.653  49.937  1.00  0.00           C  
ATOM   3374  N4    C   106      58.845 102.175  49.557  1.00  0.00           N  
ATOM   3375  H41   C   106      59.018 102.427  48.594  1.00  0.00           H  
ATOM   3376  H42   C   106      59.664 102.006  50.124  1.00  0.00           H  
ATOM   3377  N3    C   106      56.594 101.585  49.201  1.00  0.00           N  
ATOM   3378  C2    C   106      55.473 101.319  49.833  1.00  0.00           C  
ATOM   3379  O2    C   106      54.478 101.327  49.137  1.00  0.00           O  
ATOM   3380  C3'   C   106      53.732  98.802  52.706  1.00  0.00           C  
ATOM   3381  H3'   C   106      54.796  98.567  52.661  1.00  0.00           H  
ATOM   3382  C2'   C   106      53.296  99.609  51.566  1.00  0.00           C  
ATOM   3383  H2'   C   106      53.632  99.235  50.598  1.00  0.00           H  
ATOM   3384  O2'   C   106      51.858  99.833  51.517  1.00  0.00           O  
ATOM   3385 HO2'   C   106      51.636 100.151  50.639  1.00  0.00           H  
ATOM   3386  O3'   C   106      52.903  97.710  52.967  1.00  0.00           O  
ATOM   3387  P     G   107      53.418  96.253  52.540  1.00  0.00           P  
ATOM   3388  OP1   G   107      52.485  95.278  53.129  1.00  0.00           O  
ATOM   3389  OP2   G   107      54.862  96.152  52.868  1.00  0.00           O  
ATOM   3390  O5'   G   107      53.292  96.167  50.989  1.00  0.00           O  
ATOM   3391  C5'   G   107      52.053  96.351  50.414  1.00  0.00           C  
ATOM   3392  H5'   G   107      51.547  97.205  50.864  1.00  0.00           H  
ATOM   3393 H5''   G   107      51.450  95.480  50.668  1.00  0.00           H  
ATOM   3394  C4'   G   107      52.075  96.594  48.931  1.00  0.00           C  
ATOM   3395  H4'   G   107      51.065  96.481  48.538  1.00  0.00           H  
ATOM   3396  O4'   G   107      52.455  97.891  48.658  1.00  0.00           O  
ATOM   3397  C1'   G   107      53.155  97.939  47.521  1.00  0.00           C  
ATOM   3398  H1'   G   107      52.791  98.731  46.867  1.00  0.00           H  
ATOM   3399  N9    G   107      54.647  98.113  47.917  1.00  0.00           N  
ATOM   3400  C8    G   107      55.279  97.960  49.141  1.00  0.00           C  
ATOM   3401  H8    G   107      54.811  97.416  49.948  1.00  0.00           H  
ATOM   3402  N7    G   107      56.507  98.241  49.165  1.00  0.00           N  
ATOM   3403  C5    G   107      56.768  98.662  47.781  1.00  0.00           C  
ATOM   3404  C6    G   107      57.976  99.127  47.085  1.00  0.00           C  
ATOM   3405  O6    G   107      59.086  99.381  47.546  1.00  0.00           O  
ATOM   3406  N1    G   107      57.672  99.413  45.763  1.00  0.00           N  
ATOM   3407  H1    G   107      58.401  99.765  45.158  1.00  0.00           H  
ATOM   3408  C2    G   107      56.480  99.254  45.166  1.00  0.00           C  
ATOM   3409  N2    G   107      56.511  99.438  43.901  1.00  0.00           N  
ATOM   3410  H21   G   107      57.306  99.789  43.385  1.00  0.00           H  
ATOM   3411  H22   G   107      55.629  99.373  43.414  1.00  0.00           H  
ATOM   3412  N3    G   107      55.405  98.817  45.798  1.00  0.00           N  
ATOM   3413  C4    G   107      55.606  98.563  47.112  1.00  0.00           C  
ATOM   3414  C3'   G   107      52.871  95.618  48.043  1.00  0.00           C  
ATOM   3415  H3'   G   107      53.870  95.536  48.473  1.00  0.00           H  
ATOM   3416  C2'   G   107      52.969  96.603  46.810  1.00  0.00           C  
ATOM   3417  H2'   G   107      53.680  96.309  46.038  1.00  0.00           H  
ATOM   3418  O2'   G   107      51.747  96.855  46.108  1.00  0.00           O  
ATOM   3419 HO2'   G   107      51.217  96.054  46.147  1.00  0.00           H  
ATOM   3420  O3'   G   107      52.304  94.378  47.650  1.00  0.00           O  
ATOM   3421  P     G   108      53.238  93.227  47.075  1.00  0.00           P  
ATOM   3422  OP1   G   108      52.351  92.169  46.705  1.00  0.00           O  
ATOM   3423  OP2   G   108      54.318  92.984  48.052  1.00  0.00           O  
ATOM   3424  O5'   G   108      53.847  93.811  45.811  1.00  0.00           O  
ATOM   3425  C5'   G   108      53.047  93.820  44.671  1.00  0.00           C  
ATOM   3426  H5'   G   108      52.246  94.536  44.852  1.00  0.00           H  
ATOM   3427 H5''   G   108      52.557  92.850  44.588  1.00  0.00           H  
ATOM   3428  C4'   G   108      53.730  94.302  43.367  1.00  0.00           C  
ATOM   3429  H4'   G   108      52.977  94.468  42.596  1.00  0.00           H  
ATOM   3430  O4'   G   108      54.531  95.489  43.644  1.00  0.00           O  
ATOM   3431  C1'   G   108      55.654  95.614  42.778  1.00  0.00           C  
ATOM   3432  H1'   G   108      55.677  96.518  42.170  1.00  0.00           H  
ATOM   3433  N9    G   108      56.841  95.688  43.717  1.00  0.00           N  
ATOM   3434  C8    G   108      56.894  95.252  44.967  1.00  0.00           C  
ATOM   3435  H8    G   108      56.018  94.763  45.366  1.00  0.00           H  
ATOM   3436  N7    G   108      57.949  95.581  45.653  1.00  0.00           N  
ATOM   3437  C5    G   108      58.797  96.151  44.683  1.00  0.00           C  
ATOM   3438  C6    G   108      60.131  96.761  44.651  1.00  0.00           C  
ATOM   3439  O6    G   108      60.938  96.974  45.526  1.00  0.00           O  
ATOM   3440  N1    G   108      60.490  97.098  43.405  1.00  0.00           N  
ATOM   3441  H1    G   108      61.448  97.333  43.186  1.00  0.00           H  
ATOM   3442  C2    G   108      59.667  97.063  42.300  1.00  0.00           C  
ATOM   3443  N2    G   108      60.167  97.307  41.102  1.00  0.00           N  
ATOM   3444  H21   G   108      61.165  97.446  41.032  1.00  0.00           H  
ATOM   3445  H22   G   108      59.737  97.118  40.208  1.00  0.00           H  
ATOM   3446  N3    G   108      58.435  96.604  42.322  1.00  0.00           N  
ATOM   3447  C4    G   108      58.066  96.147  43.501  1.00  0.00           C  
ATOM   3448  C3'   G   108      54.830  93.370  42.901  1.00  0.00           C  
ATOM   3449  H3'   G   108      55.465  93.077  43.738  1.00  0.00           H  
ATOM   3450  C2'   G   108      55.632  94.306  41.983  1.00  0.00           C  
ATOM   3451  H2'   G   108      56.616  93.896  41.757  1.00  0.00           H  
ATOM   3452  O2'   G   108      54.893  94.481  40.784  1.00  0.00           O  
ATOM   3453 HO2'   G   108      54.473  93.660  40.517  1.00  0.00           H  
ATOM   3454  O3'   G   108      54.450  92.174  42.145  1.00  0.00           O  
ATOM   3455  P     C   109      55.288  90.838  42.199  1.00  0.00           P  
ATOM   3456  OP1   C   109      54.595  89.844  41.351  1.00  0.00           O  
ATOM   3457  OP2   C   109      55.531  90.607  43.652  1.00  0.00           O  
ATOM   3458  O5'   C   109      56.687  90.950  41.533  1.00  0.00           O  
ATOM   3459  C5'   C   109      56.791  91.286  40.159  1.00  0.00           C  
ATOM   3460  H5'   C   109      56.088  92.079  39.905  1.00  0.00           H  
ATOM   3461 H5''   C   109      56.517  90.378  39.621  1.00  0.00           H  
ATOM   3462  C4'   C   109      58.199  91.792  39.794  1.00  0.00           C  
ATOM   3463  H4'   C   109      58.325  91.984  38.729  1.00  0.00           H  
ATOM   3464  O4'   C   109      58.327  93.105  40.333  1.00  0.00           O  
ATOM   3465  C1'   C   109      59.758  93.268  40.754  1.00  0.00           C  
ATOM   3466  H1'   C   109      60.170  94.191  40.348  1.00  0.00           H  
ATOM   3467  N1    C   109      60.035  93.300  42.185  1.00  0.00           N  
ATOM   3468  C6    C   109      59.165  92.846  43.109  1.00  0.00           C  
ATOM   3469  H6    C   109      58.219  92.428  42.801  1.00  0.00           H  
ATOM   3470  C5    C   109      59.459  92.849  44.462  1.00  0.00           C  
ATOM   3471  H5    C   109      58.779  92.392  45.166  1.00  0.00           H  
ATOM   3472  C4    C   109      60.680  93.490  44.755  1.00  0.00           C  
ATOM   3473  N4    C   109      61.040  93.648  45.960  1.00  0.00           N  
ATOM   3474  H41   C   109      60.508  93.225  46.706  1.00  0.00           H  
ATOM   3475  H42   C   109      61.946  94.023  46.203  1.00  0.00           H  
ATOM   3476  N3    C   109      61.531  94.007  43.871  1.00  0.00           N  
ATOM   3477  C2    C   109      61.288  93.820  42.540  1.00  0.00           C  
ATOM   3478  O2    C   109      62.127  94.296  41.743  1.00  0.00           O  
ATOM   3479  C3'   C   109      59.459  90.987  40.172  1.00  0.00           C  
ATOM   3480  H3'   C   109      59.285  90.660  41.197  1.00  0.00           H  
ATOM   3481  C2'   C   109      60.525  92.129  40.233  1.00  0.00           C  
ATOM   3482  H2'   C   109      61.398  91.841  40.819  1.00  0.00           H  
ATOM   3483  O2'   C   109      60.965  92.459  38.905  1.00  0.00           O  
ATOM   3484 HO2'   C   109      61.039  93.400  38.729  1.00  0.00           H  
ATOM   3485  O3'   C   109      59.700  89.930  39.339  1.00  0.00           O  
ATOM   3486  P     A   110      60.627  88.762  39.871  1.00  0.00           P  
ATOM   3487  OP1   A   110      60.971  87.883  38.757  1.00  0.00           O  
ATOM   3488  OP2   A   110      59.829  88.130  41.004  1.00  0.00           O  
ATOM   3489  O5'   A   110      61.925  89.406  40.470  1.00  0.00           O  
ATOM   3490  C5'   A   110      63.068  89.549  39.644  1.00  0.00           C  
ATOM   3491  H5'   A   110      62.847  90.309  38.896  1.00  0.00           H  
ATOM   3492 H5''   A   110      63.441  88.542  39.459  1.00  0.00           H  
ATOM   3493  C4'   A   110      64.205  90.134  40.548  1.00  0.00           C  
ATOM   3494  H4'   A   110      64.977  90.528  39.886  1.00  0.00           H  
ATOM   3495  O4'   A   110      63.825  91.252  41.391  1.00  0.00           O  
ATOM   3496  C1'   A   110      64.597  91.226  42.549  1.00  0.00           C  
ATOM   3497  H1'   A   110      65.298  92.061  42.571  1.00  0.00           H  
ATOM   3498  N9    A   110      63.704  91.132  43.720  1.00  0.00           N  
ATOM   3499  C8    A   110      62.352  90.765  43.717  1.00  0.00           C  
ATOM   3500  H8    A   110      61.816  90.634  42.788  1.00  0.00           H  
ATOM   3501  N7    A   110      61.820  90.648  44.907  1.00  0.00           N  
ATOM   3502  C5    A   110      62.920  90.833  45.728  1.00  0.00           C  
ATOM   3503  C6    A   110      63.103  91.014  47.144  1.00  0.00           C  
ATOM   3504  N6    A   110      62.093  91.262  47.963  1.00  0.00           N  
ATOM   3505  H61   A   110      61.145  91.366  47.631  1.00  0.00           H  
ATOM   3506  H62   A   110      62.356  91.557  48.893  1.00  0.00           H  
ATOM   3507  N1    A   110      64.221  91.437  47.649  1.00  0.00           N  
ATOM   3508  C2    A   110      65.266  91.620  46.801  1.00  0.00           C  
ATOM   3509  H2    A   110      66.195  91.901  47.274  1.00  0.00           H  
ATOM   3510  N3    A   110      65.274  91.549  45.505  1.00  0.00           N  
ATOM   3511  C4    A   110      64.053  91.242  45.009  1.00  0.00           C  
ATOM   3512  C3'   A   110      64.778  89.041  41.535  1.00  0.00           C  
ATOM   3513  H3'   A   110      63.930  88.509  41.965  1.00  0.00           H  
ATOM   3514  C2'   A   110      65.510  89.984  42.454  1.00  0.00           C  
ATOM   3515  H2'   A   110      65.606  89.534  43.442  1.00  0.00           H  
ATOM   3516  O2'   A   110      66.813  90.335  42.094  1.00  0.00           O  
ATOM   3517 HO2'   A   110      67.352  89.541  42.127  1.00  0.00           H  
ATOM   3518  O3'   A   110      65.614  88.105  40.904  1.00  0.00           O  
ATOM   3519  P     C   111      66.273  86.950  41.690  1.00  0.00           P  
ATOM   3520  OP1   C   111      66.663  85.995  40.634  1.00  0.00           O  
ATOM   3521  OP2   C   111      65.496  86.482  42.841  1.00  0.00           O  
ATOM   3522  O5'   C   111      67.560  87.587  42.255  1.00  0.00           O  
ATOM   3523  C5'   C   111      68.749  87.763  41.514  1.00  0.00           C  
ATOM   3524  H5'   C   111      68.705  88.618  40.838  1.00  0.00           H  
ATOM   3525 H5''   C   111      69.095  86.854  41.022  1.00  0.00           H  
ATOM   3526  C4'   C   111      69.824  88.183  42.578  1.00  0.00           C  
ATOM   3527  H4'   C   111      70.716  88.395  41.989  1.00  0.00           H  
ATOM   3528  O4'   C   111      69.555  89.297  43.398  1.00  0.00           O  
ATOM   3529  C1'   C   111      70.075  89.049  44.697  1.00  0.00           C  
ATOM   3530  H1'   C   111      70.675  89.910  44.993  1.00  0.00           H  
ATOM   3531  N1    C   111      69.000  88.945  45.770  1.00  0.00           N  
ATOM   3532  C6    C   111      67.677  88.782  45.456  1.00  0.00           C  
ATOM   3533  H6    C   111      67.434  88.869  44.407  1.00  0.00           H  
ATOM   3534  C5    C   111      66.692  88.725  46.409  1.00  0.00           C  
ATOM   3535  H5    C   111      65.678  88.484  46.127  1.00  0.00           H  
ATOM   3536  C4    C   111      67.134  88.792  47.730  1.00  0.00           C  
ATOM   3537  N4    C   111      66.197  88.637  48.634  1.00  0.00           N  
ATOM   3538  H41   C   111      65.220  88.472  48.441  1.00  0.00           H  
ATOM   3539  H42   C   111      66.402  88.825  49.605  1.00  0.00           H  
ATOM   3540  N3    C   111      68.380  88.908  48.116  1.00  0.00           N  
ATOM   3541  C2    C   111      69.355  88.997  47.172  1.00  0.00           C  
ATOM   3542  O2    C   111      70.513  89.068  47.466  1.00  0.00           O  
ATOM   3543  C3'   C   111      70.042  87.051  43.480  1.00  0.00           C  
ATOM   3544  H3'   C   111      69.163  86.678  44.006  1.00  0.00           H  
ATOM   3545  C2'   C   111      70.842  87.829  44.549  1.00  0.00           C  
ATOM   3546  H2'   C   111      70.994  87.263  45.468  1.00  0.00           H  
ATOM   3547  O2'   C   111      72.142  88.305  44.207  1.00  0.00           O  
ATOM   3548 HO2'   C   111      72.430  87.777  43.459  1.00  0.00           H  
ATOM   3549  O3'   C   111      70.783  86.000  42.817  1.00  0.00           O  
ATOM   3550  P     A   112      70.705  84.539  43.393  1.00  0.00           P  
ATOM   3551  OP1   A   112      71.500  83.625  42.568  1.00  0.00           O  
ATOM   3552  OP2   A   112      69.280  84.225  43.522  1.00  0.00           O  
ATOM   3553  O5'   A   112      71.328  84.594  44.775  1.00  0.00           O  
ATOM   3554  C5'   A   112      72.736  84.604  44.962  1.00  0.00           C  
ATOM   3555  H5'   A   112      73.227  85.296  44.277  1.00  0.00           H  
ATOM   3556 H5''   A   112      73.166  83.620  44.780  1.00  0.00           H  
ATOM   3557  C4'   A   112      73.217  84.827  46.351  1.00  0.00           C  
ATOM   3558  H4'   A   112      74.273  85.087  46.278  1.00  0.00           H  
ATOM   3559  O4'   A   112      72.649  85.963  47.018  1.00  0.00           O  
ATOM   3560  C1'   A   112      72.105  85.560  48.295  1.00  0.00           C  
ATOM   3561  H1'   A   112      72.377  86.347  48.998  1.00  0.00           H  
ATOM   3562  N9    A   112      70.615  85.484  48.281  1.00  0.00           N  
ATOM   3563  C8    A   112      69.730  85.706  47.281  1.00  0.00           C  
ATOM   3564  H8    A   112      69.929  85.661  46.220  1.00  0.00           H  
ATOM   3565  N7    A   112      68.477  85.656  47.676  1.00  0.00           N  
ATOM   3566  C5    A   112      68.602  85.574  49.050  1.00  0.00           C  
ATOM   3567  C6    A   112      67.734  85.627  50.153  1.00  0.00           C  
ATOM   3568  N6    A   112      66.466  85.730  50.061  1.00  0.00           N  
ATOM   3569  H61   A   112      66.028  86.142  50.872  1.00  0.00           H  
ATOM   3570  H62   A   112      66.050  85.871  49.151  1.00  0.00           H  
ATOM   3571  N1    A   112      68.203  85.670  51.407  1.00  0.00           N  
ATOM   3572  C2    A   112      69.490  85.499  51.603  1.00  0.00           C  
ATOM   3573  H2    A   112      69.775  85.320  52.630  1.00  0.00           H  
ATOM   3574  N3    A   112      70.433  85.321  50.683  1.00  0.00           N  
ATOM   3575  C4    A   112      69.906  85.483  49.439  1.00  0.00           C  
ATOM   3576  C3'   A   112      72.828  83.598  47.272  1.00  0.00           C  
ATOM   3577  H3'   A   112      71.825  83.377  46.906  1.00  0.00           H  
ATOM   3578  C2'   A   112      72.748  84.212  48.649  1.00  0.00           C  
ATOM   3579  H2'   A   112      72.089  83.517  49.168  1.00  0.00           H  
ATOM   3580  O2'   A   112      73.986  84.450  49.290  1.00  0.00           O  
ATOM   3581 HO2'   A   112      74.601  83.788  48.967  1.00  0.00           H  
ATOM   3582  O3'   A   112      73.837  82.587  47.266  1.00  0.00           O  
ATOM   3583  P     G   113      73.508  81.071  47.246  1.00  0.00           P  
ATOM   3584  OP1   G   113      74.772  80.359  47.533  1.00  0.00           O  
ATOM   3585  OP2   G   113      72.824  80.789  46.026  1.00  0.00           O  
ATOM   3586  O5'   G   113      72.413  80.868  48.443  1.00  0.00           O  
ATOM   3587  C5'   G   113      72.844  80.473  49.760  1.00  0.00           C  
ATOM   3588  H5'   G   113      73.485  81.245  50.186  1.00  0.00           H  
ATOM   3589 H5''   G   113      73.398  79.535  49.756  1.00  0.00           H  
ATOM   3590  C4'   G   113      71.591  80.093  50.604  1.00  0.00           C  
ATOM   3591  H4'   G   113      71.890  79.909  51.636  1.00  0.00           H  
ATOM   3592  O4'   G   113      70.755  81.183  50.707  1.00  0.00           O  
ATOM   3593  C1'   G   113      69.441  80.720  50.916  1.00  0.00           C  
ATOM   3594  H1'   G   113      69.200  80.853  51.971  1.00  0.00           H  
ATOM   3595  N9    G   113      68.273  81.452  50.301  1.00  0.00           N  
ATOM   3596  C8    G   113      68.184  82.045  49.042  1.00  0.00           C  
ATOM   3597  H8    G   113      69.043  82.005  48.388  1.00  0.00           H  
ATOM   3598  N7    G   113      66.996  82.583  48.826  1.00  0.00           N  
ATOM   3599  C5    G   113      66.255  82.368  50.021  1.00  0.00           C  
ATOM   3600  C6    G   113      64.958  82.797  50.453  1.00  0.00           C  
ATOM   3601  O6    G   113      64.078  83.438  49.911  1.00  0.00           O  
ATOM   3602  N1    G   113      64.681  82.440  51.796  1.00  0.00           N  
ATOM   3603  H1    G   113      63.904  82.891  52.257  1.00  0.00           H  
ATOM   3604  C2    G   113      65.642  81.999  52.577  1.00  0.00           C  
ATOM   3605  N2    G   113      65.173  81.917  53.841  1.00  0.00           N  
ATOM   3606  H21   G   113      64.244  82.210  54.108  1.00  0.00           H  
ATOM   3607  H22   G   113      65.884  81.505  54.428  1.00  0.00           H  
ATOM   3608  N3    G   113      66.862  81.588  52.194  1.00  0.00           N  
ATOM   3609  C4    G   113      67.114  81.775  50.950  1.00  0.00           C  
ATOM   3610  C3'   G   113      70.795  78.933  50.069  1.00  0.00           C  
ATOM   3611  H3'   G   113      70.759  79.064  48.987  1.00  0.00           H  
ATOM   3612  C2'   G   113      69.400  79.185  50.684  1.00  0.00           C  
ATOM   3613  H2'   G   113      68.597  78.899  50.005  1.00  0.00           H  
ATOM   3614  O2'   G   113      69.056  78.541  51.980  1.00  0.00           O  
ATOM   3615 HO2'   G   113      69.165  77.604  51.799  1.00  0.00           H  
ATOM   3616  O3'   G   113      71.221  77.582  50.400  1.00  0.00           O  
ATOM   3617  P     G   114      70.569  76.417  49.548  1.00  0.00           P  
ATOM   3618  OP1   G   114      71.687  75.441  49.377  1.00  0.00           O  
ATOM   3619  OP2   G   114      69.944  76.984  48.337  1.00  0.00           O  
ATOM   3620  O5'   G   114      69.583  75.784  50.570  1.00  0.00           O  
ATOM   3621  C5'   G   114      70.072  75.253  51.808  1.00  0.00           C  
ATOM   3622  H5'   G   114      70.631  75.999  52.374  1.00  0.00           H  
ATOM   3623 H5''   G   114      70.764  74.436  51.602  1.00  0.00           H  
ATOM   3624  C4'   G   114      68.878  74.863  52.650  1.00  0.00           C  
ATOM   3625  H4'   G   114      69.178  74.421  53.601  1.00  0.00           H  
ATOM   3626  O4'   G   114      68.106  76.030  53.007  1.00  0.00           O  
ATOM   3627  C1'   G   114      66.682  75.742  52.904  1.00  0.00           C  
ATOM   3628  H1'   G   114      66.081  76.011  53.773  1.00  0.00           H  
ATOM   3629  N9    G   114      66.154  76.597  51.793  1.00  0.00           N  
ATOM   3630  C8    G   114      66.466  76.624  50.491  1.00  0.00           C  
ATOM   3631  H8    G   114      67.227  75.921  50.186  1.00  0.00           H  
ATOM   3632  N7    G   114      65.782  77.529  49.834  1.00  0.00           N  
ATOM   3633  C5    G   114      64.980  78.168  50.848  1.00  0.00           C  
ATOM   3634  C6    G   114      63.980  79.204  50.800  1.00  0.00           C  
ATOM   3635  O6    G   114      63.496  79.852  49.843  1.00  0.00           O  
ATOM   3636  N1    G   114      63.262  79.361  51.999  1.00  0.00           N  
ATOM   3637  H1    G   114      62.539  80.059  52.104  1.00  0.00           H  
ATOM   3638  C2    G   114      63.478  78.722  53.144  1.00  0.00           C  
ATOM   3639  N2    G   114      62.788  79.037  54.137  1.00  0.00           N  
ATOM   3640  H21   G   114      62.219  79.843  53.919  1.00  0.00           H  
ATOM   3641  H22   G   114      63.106  78.668  55.022  1.00  0.00           H  
ATOM   3642  N3    G   114      64.516  77.845  53.250  1.00  0.00           N  
ATOM   3643  C4    G   114      65.237  77.635  52.053  1.00  0.00           C  
ATOM   3644  C3'   G   114      67.904  73.876  51.937  1.00  0.00           C  
ATOM   3645  H3'   G   114      67.857  74.219  50.903  1.00  0.00           H  
ATOM   3646  C2'   G   114      66.557  74.136  52.643  1.00  0.00           C  
ATOM   3647  H2'   G   114      65.758  73.809  51.979  1.00  0.00           H  
ATOM   3648  O2'   G   114      66.517  73.454  53.880  1.00  0.00           O  
ATOM   3649 HO2'   G   114      66.554  72.519  53.666  1.00  0.00           H  
ATOM   3650  O3'   G   114      68.284  72.497  52.057  1.00  0.00           O  
ATOM   3651  P     C   115      69.146  71.716  50.937  1.00  0.00           P  
ATOM   3652  OP1   C   115      70.013  70.786  51.645  1.00  0.00           O  
ATOM   3653  OP2   C   115      69.801  72.792  50.176  1.00  0.00           O  
ATOM   3654  O5'   C   115      68.068  70.958  50.026  1.00  0.00           O  
ATOM   3655  C5'   C   115      67.720  69.632  50.257  1.00  0.00           C  
ATOM   3656  H5'   C   115      66.963  69.709  51.038  1.00  0.00           H  
ATOM   3657 H5''   C   115      68.559  69.012  50.573  1.00  0.00           H  
ATOM   3658  C4'   C   115      67.223  69.042  48.933  1.00  0.00           C  
ATOM   3659  H4'   C   115      67.853  69.353  48.099  1.00  0.00           H  
ATOM   3660  O4'   C   115      67.359  67.601  48.957  1.00  0.00           O  
ATOM   3661  C1'   C   115      66.087  67.082  49.190  1.00  0.00           C  
ATOM   3662  H1'   C   115      65.730  66.553  48.306  1.00  0.00           H  
ATOM   3663  N1    C   115      65.986  66.307  50.451  1.00  0.00           N  
ATOM   3664  C6    C   115      66.764  66.622  51.575  1.00  0.00           C  
ATOM   3665  H6    C   115      67.346  67.530  51.516  1.00  0.00           H  
ATOM   3666  C5    C   115      66.670  65.860  52.715  1.00  0.00           C  
ATOM   3667  H5    C   115      67.294  66.076  53.570  1.00  0.00           H  
ATOM   3668  C4    C   115      65.774  64.719  52.728  1.00  0.00           C  
ATOM   3669  N4    C   115      65.827  63.945  53.763  1.00  0.00           N  
ATOM   3670  H41   C   115      65.282  63.118  53.566  1.00  0.00           H  
ATOM   3671  H42   C   115      66.486  63.952  54.528  1.00  0.00           H  
ATOM   3672  N3    C   115      65.114  64.329  51.670  1.00  0.00           N  
ATOM   3673  C2    C   115      65.175  65.138  50.516  1.00  0.00           C  
ATOM   3674  O2    C   115      64.489  64.750  49.527  1.00  0.00           O  
ATOM   3675  C3'   C   115      65.773  69.389  48.645  1.00  0.00           C  
ATOM   3676  H3'   C   115      65.555  70.312  49.182  1.00  0.00           H  
ATOM   3677  C2'   C   115      65.142  68.243  49.364  1.00  0.00           C  
ATOM   3678  H2'   C   115      64.984  68.545  50.399  1.00  0.00           H  
ATOM   3679  O2'   C   115      63.853  67.715  48.855  1.00  0.00           O  
ATOM   3680 HO2'   C   115      63.438  68.395  48.320  1.00  0.00           H  
ATOM   3681  O3'   C   115      65.403  69.451  47.331  1.00  0.00           O  
ATOM   3682  P     A   116      65.798  70.691  46.410  1.00  0.00           P  
ATOM   3683  OP1   A   116      66.809  71.502  47.084  1.00  0.00           O  
ATOM   3684  OP2   A   116      64.483  71.307  46.120  1.00  0.00           O  
ATOM   3685  O5'   A   116      66.394  70.063  45.057  1.00  0.00           O  
ATOM   3686  C5'   A   116      67.642  69.445  44.961  1.00  0.00           C  
ATOM   3687  H5'   A   116      67.774  68.854  45.868  1.00  0.00           H  
ATOM   3688 H5''   A   116      68.488  70.125  45.057  1.00  0.00           H  
ATOM   3689  C4'   A   116      67.807  68.656  43.695  1.00  0.00           C  
ATOM   3690  H4'   A   116      68.879  68.478  43.602  1.00  0.00           H  
ATOM   3691  O4'   A   116      67.298  67.311  43.968  1.00  0.00           O  
ATOM   3692  C1'   A   116      66.536  66.920  42.901  1.00  0.00           C  
ATOM   3693  H1'   A   116      66.720  65.924  42.500  1.00  0.00           H  
ATOM   3694  N9    A   116      65.129  66.918  43.324  1.00  0.00           N  
ATOM   3695  C8    A   116      64.655  67.219  44.588  1.00  0.00           C  
ATOM   3696  H8    A   116      65.320  67.386  45.422  1.00  0.00           H  
ATOM   3697  N7    A   116      63.425  66.984  44.790  1.00  0.00           N  
ATOM   3698  C5    A   116      62.870  66.693  43.495  1.00  0.00           C  
ATOM   3699  C6    A   116      61.626  66.326  42.944  1.00  0.00           C  
ATOM   3700  N6    A   116      60.559  66.191  43.688  1.00  0.00           N  
ATOM   3701  H61   A   116      60.626  66.329  44.686  1.00  0.00           H  
ATOM   3702  H62   A   116      59.721  65.764  43.320  1.00  0.00           H  
ATOM   3703  N1    A   116      61.439  66.054  41.663  1.00  0.00           N  
ATOM   3704  C2    A   116      62.555  66.164  40.940  1.00  0.00           C  
ATOM   3705  H2    A   116      62.390  66.086  39.875  1.00  0.00           H  
ATOM   3706  N3    A   116      63.812  66.395  41.312  1.00  0.00           N  
ATOM   3707  C4    A   116      63.937  66.665  42.616  1.00  0.00           C  
ATOM   3708  C3'   A   116      67.153  69.169  42.308  1.00  0.00           C  
ATOM   3709  H3'   A   116      66.260  69.687  42.657  1.00  0.00           H  
ATOM   3710  C2'   A   116      66.835  67.844  41.723  1.00  0.00           C  
ATOM   3711  H2'   A   116      65.981  68.029  41.071  1.00  0.00           H  
ATOM   3712  O2'   A   116      67.881  67.387  40.853  1.00  0.00           O  
ATOM   3713 HO2'   A   116      68.375  68.176  40.620  1.00  0.00           H  
ATOM   3714  O3'   A   116      68.125  70.002  41.620  1.00  0.00           O  
ATOM   3715  P     C   117      67.862  71.460  41.156  1.00  0.00           P  
ATOM   3716  OP1   C   117      69.167  71.909  40.513  1.00  0.00           O  
ATOM   3717  OP2   C   117      67.342  72.282  42.263  1.00  0.00           O  
ATOM   3718  O5'   C   117      66.700  71.112  40.158  1.00  0.00           O  
ATOM   3719  C5'   C   117      66.907  70.542  38.855  1.00  0.00           C  
ATOM   3720  H5'   C   117      67.401  69.573  38.931  1.00  0.00           H  
ATOM   3721 H5''   C   117      67.494  71.189  38.203  1.00  0.00           H  
ATOM   3722  C4'   C   117      65.570  70.183  38.085  1.00  0.00           C  
ATOM   3723  H4'   C   117      65.786  69.743  37.112  1.00  0.00           H  
ATOM   3724  O4'   C   117      64.818  69.200  38.789  1.00  0.00           O  
ATOM   3725  C1'   C   117      63.420  69.445  38.554  1.00  0.00           C  
ATOM   3726  H1'   C   117      63.004  68.547  38.099  1.00  0.00           H  
ATOM   3727  N1    C   117      62.718  69.675  39.893  1.00  0.00           N  
ATOM   3728  C6    C   117      63.415  69.944  41.084  1.00  0.00           C  
ATOM   3729  H6    C   117      64.481  70.060  40.956  1.00  0.00           H  
ATOM   3730  C5    C   117      62.754  69.789  42.251  1.00  0.00           C  
ATOM   3731  H5    C   117      63.176  70.012  43.219  1.00  0.00           H  
ATOM   3732  C4    C   117      61.344  69.644  42.236  1.00  0.00           C  
ATOM   3733  N4    C   117      60.678  69.599  43.367  1.00  0.00           N  
ATOM   3734  H41   C   117      59.694  69.400  43.475  1.00  0.00           H  
ATOM   3735  H42   C   117      61.110  69.534  44.277  1.00  0.00           H  
ATOM   3736  N3    C   117      60.660  69.580  41.100  1.00  0.00           N  
ATOM   3737  C2    C   117      61.315  69.545  39.923  1.00  0.00           C  
ATOM   3738  O2    C   117      60.696  69.359  38.876  1.00  0.00           O  
ATOM   3739  C3'   C   117      64.656  71.377  37.897  1.00  0.00           C  
ATOM   3740  H3'   C   117      64.549  71.814  38.890  1.00  0.00           H  
ATOM   3741  C2'   C   117      63.335  70.646  37.648  1.00  0.00           C  
ATOM   3742  H2'   C   117      62.481  71.277  37.894  1.00  0.00           H  
ATOM   3743  O2'   C   117      63.188  70.177  36.337  1.00  0.00           O  
ATOM   3744 HO2'   C   117      63.960  70.356  35.795  1.00  0.00           H  
ATOM   3745  O3'   C   117      64.918  72.268  36.877  1.00  0.00           O  
ATOM   3746  P     U   118      64.641  73.825  37.003  1.00  0.00           P  
ATOM   3747  OP1   U   118      65.074  74.564  35.763  1.00  0.00           O  
ATOM   3748  OP2   U   118      65.237  74.254  38.276  1.00  0.00           O  
ATOM   3749  O5'   U   118      63.137  74.044  37.208  1.00  0.00           O  
ATOM   3750  C5'   U   118      62.225  73.782  36.109  1.00  0.00           C  
ATOM   3751  H5'   U   118      62.322  72.883  35.500  1.00  0.00           H  
ATOM   3752 H5''   U   118      62.416  74.624  35.444  1.00  0.00           H  
ATOM   3753  C4'   U   118      60.847  73.915  36.555  1.00  0.00           C  
ATOM   3754  H4'   U   118      60.124  73.960  35.741  1.00  0.00           H  
ATOM   3755  O4'   U   118      60.398  72.802  37.379  1.00  0.00           O  
ATOM   3756  C1'   U   118      59.286  73.340  38.135  1.00  0.00           C  
ATOM   3757  H1'   U   118      58.375  72.923  37.706  1.00  0.00           H  
ATOM   3758  N1    U   118      59.402  73.073  39.589  1.00  0.00           N  
ATOM   3759  C6    U   118      60.665  73.058  40.190  1.00  0.00           C  
ATOM   3760  H6    U   118      61.529  73.300  39.589  1.00  0.00           H  
ATOM   3761  C5    U   118      60.798  72.922  41.510  1.00  0.00           C  
ATOM   3762  H5    U   118      61.811  72.991  41.880  1.00  0.00           H  
ATOM   3763  C4    U   118      59.630  72.770  42.364  1.00  0.00           C  
ATOM   3764  O4    U   118      59.683  72.599  43.543  1.00  0.00           O  
ATOM   3765  N3    U   118      58.437  72.861  41.724  1.00  0.00           N  
ATOM   3766  H3    U   118      57.588  73.021  42.247  1.00  0.00           H  
ATOM   3767  C2    U   118      58.222  73.032  40.340  1.00  0.00           C  
ATOM   3768  O2    U   118      57.143  73.144  39.749  1.00  0.00           O  
ATOM   3769  C3'   U   118      60.555  75.157  37.416  1.00  0.00           C  
ATOM   3770  H3'   U   118      61.196  75.157  38.297  1.00  0.00           H  
ATOM   3771  C2'   U   118      59.162  74.807  37.966  1.00  0.00           C  
ATOM   3772  H2'   U   118      58.996  75.355  38.893  1.00  0.00           H  
ATOM   3773  O2'   U   118      58.179  75.105  37.024  1.00  0.00           O  
ATOM   3774 HO2'   U   118      58.024  76.052  37.053  1.00  0.00           H  
ATOM   3775  O3'   U   118      60.641  76.490  36.790  1.00  0.00           O  
ATOM   3776  P     A   119      60.776  77.768  37.773  1.00  0.00           P  
ATOM   3777  OP1   A   119      61.078  78.972  36.947  1.00  0.00           O  
ATOM   3778  OP2   A   119      61.696  77.367  38.891  1.00  0.00           O  
ATOM   3779  O5'   A   119      59.343  77.950  38.338  1.00  0.00           O  
ATOM   3780  C5'   A   119      58.414  78.657  37.566  1.00  0.00           C  
ATOM   3781  H5'   A   119      58.338  78.120  36.620  1.00  0.00           H  
ATOM   3782 H5''   A   119      58.716  79.699  37.460  1.00  0.00           H  
ATOM   3783  C4'   A   119      57.025  78.642  38.217  1.00  0.00           C  
ATOM   3784  H4'   A   119      56.254  78.807  37.465  1.00  0.00           H  
ATOM   3785  O4'   A   119      56.828  77.294  38.725  1.00  0.00           O  
ATOM   3786  C1'   A   119      56.244  77.221  39.929  1.00  0.00           C  
ATOM   3787  H1'   A   119      55.374  76.576  39.806  1.00  0.00           H  
ATOM   3788  N9    A   119      57.047  76.683  41.022  1.00  0.00           N  
ATOM   3789  C8    A   119      58.358  76.596  41.208  1.00  0.00           C  
ATOM   3790  H8    A   119      59.134  76.768  40.477  1.00  0.00           H  
ATOM   3791  N7    A   119      58.846  76.059  42.305  1.00  0.00           N  
ATOM   3792  C5    A   119      57.608  75.826  42.986  1.00  0.00           C  
ATOM   3793  C6    A   119      57.230  75.242  44.231  1.00  0.00           C  
ATOM   3794  N6    A   119      58.171  74.794  45.058  1.00  0.00           N  
ATOM   3795  H61   A   119      57.859  74.414  45.940  1.00  0.00           H  
ATOM   3796  H62   A   119      59.123  74.702  44.733  1.00  0.00           H  
ATOM   3797  N1    A   119      55.953  75.075  44.627  1.00  0.00           N  
ATOM   3798  C2    A   119      55.015  75.558  43.830  1.00  0.00           C  
ATOM   3799  H2    A   119      54.012  75.413  44.202  1.00  0.00           H  
ATOM   3800  N3    A   119      55.249  75.995  42.591  1.00  0.00           N  
ATOM   3801  C4    A   119      56.530  76.175  42.224  1.00  0.00           C  
ATOM   3802  C3'   A   119      56.944  79.435  39.527  1.00  0.00           C  
ATOM   3803  H3'   A   119      57.856  79.362  40.120  1.00  0.00           H  
ATOM   3804  C2'   A   119      55.844  78.648  40.279  1.00  0.00           C  
ATOM   3805  H2'   A   119      55.886  78.899  41.339  1.00  0.00           H  
ATOM   3806  O2'   A   119      54.541  78.828  39.674  1.00  0.00           O  
ATOM   3807 HO2'   A   119      53.864  78.541  40.291  1.00  0.00           H  
ATOM   3808  O3'   A   119      56.697  80.822  39.324  1.00  0.00           O  
ATOM   3809  P     G   120      56.810  81.885  40.473  1.00  0.00           P  
ATOM   3810  OP1   G   120      56.562  83.181  39.873  1.00  0.00           O  
ATOM   3811  OP2   G   120      58.081  81.654  41.179  1.00  0.00           O  
ATOM   3812  O5'   G   120      55.666  81.572  41.556  1.00  0.00           O  
ATOM   3813  C5'   G   120      54.290  81.709  41.169  1.00  0.00           C  
ATOM   3814  H5'   G   120      54.007  81.039  40.357  1.00  0.00           H  
ATOM   3815 H5''   G   120      54.152  82.762  40.923  1.00  0.00           H  
ATOM   3816  C4'   G   120      53.408  81.191  42.398  1.00  0.00           C  
ATOM   3817  H4'   G   120      52.362  81.231  42.093  1.00  0.00           H  
ATOM   3818  O4'   G   120      53.850  79.832  42.694  1.00  0.00           O  
ATOM   3819  C1'   G   120      53.869  79.600  44.078  1.00  0.00           C  
ATOM   3820  H1'   G   120      53.347  78.724  44.463  1.00  0.00           H  
ATOM   3821  N9    G   120      55.216  79.250  44.493  1.00  0.00           N  
ATOM   3822  C8    G   120      56.457  79.396  43.889  1.00  0.00           C  
ATOM   3823  H8    G   120      56.689  79.827  42.926  1.00  0.00           H  
ATOM   3824  N7    G   120      57.474  78.823  44.518  1.00  0.00           N  
ATOM   3825  C5    G   120      56.900  78.286  45.642  1.00  0.00           C  
ATOM   3826  C6    G   120      57.404  77.555  46.777  1.00  0.00           C  
ATOM   3827  O6    G   120      58.602  77.155  46.979  1.00  0.00           O  
ATOM   3828  N1    G   120      56.509  77.295  47.752  1.00  0.00           N  
ATOM   3829  H1    G   120      56.763  76.627  48.466  1.00  0.00           H  
ATOM   3830  C2    G   120      55.185  77.674  47.650  1.00  0.00           C  
ATOM   3831  N2    G   120      54.426  77.594  48.736  1.00  0.00           N  
ATOM   3832  H21   G   120      54.701  77.074  49.557  1.00  0.00           H  
ATOM   3833  H22   G   120      53.567  78.125  48.732  1.00  0.00           H  
ATOM   3834  N3    G   120      54.650  78.361  46.672  1.00  0.00           N  
ATOM   3835  C4    G   120      55.494  78.604  45.672  1.00  0.00           C  
ATOM   3836  C3'   G   120      53.648  81.928  43.737  1.00  0.00           C  
ATOM   3837  H3'   G   120      54.715  82.152  43.754  1.00  0.00           H  
ATOM   3838  C2'   G   120      53.398  80.857  44.780  1.00  0.00           C  
ATOM   3839  H2'   G   120      53.976  81.040  45.686  1.00  0.00           H  
ATOM   3840  O2'   G   120      52.021  80.643  45.025  1.00  0.00           O  
ATOM   3841 HO2'   G   120      51.435  81.366  44.789  1.00  0.00           H  
ATOM   3842  O3'   G   120      52.804  83.049  43.972  1.00  0.00           O  
ATOM   3843  P     U   121      53.288  84.378  44.725  1.00  0.00           P  
ATOM   3844  OP1   U   121      52.253  85.432  44.645  1.00  0.00           O  
ATOM   3845  OP2   U   121      54.635  84.723  44.314  1.00  0.00           O  
ATOM   3846  O5'   U   121      53.347  83.854  46.193  1.00  0.00           O  
ATOM   3847  C5'   U   121      52.241  83.605  46.959  1.00  0.00           C  
ATOM   3848  H5'   U   121      51.461  83.008  46.485  1.00  0.00           H  
ATOM   3849 H5''   U   121      51.815  84.581  47.192  1.00  0.00           H  
ATOM   3850  C4'   U   121      52.717  82.987  48.283  1.00  0.00           C  
ATOM   3851  H4'   U   121      51.873  82.792  48.945  1.00  0.00           H  
ATOM   3852  O4'   U   121      53.455  81.789  48.155  1.00  0.00           O  
ATOM   3853  C1'   U   121      54.246  81.641  49.357  1.00  0.00           C  
ATOM   3854  H1'   U   121      53.809  80.978  50.104  1.00  0.00           H  
ATOM   3855  N1    U   121      55.592  81.235  48.919  1.00  0.00           N  
ATOM   3856  C6    U   121      56.026  81.508  47.642  1.00  0.00           C  
ATOM   3857  H6    U   121      55.363  82.034  46.971  1.00  0.00           H  
ATOM   3858  C5    U   121      57.326  81.253  47.252  1.00  0.00           C  
ATOM   3859  H5    U   121      57.671  81.615  46.295  1.00  0.00           H  
ATOM   3860  C4    U   121      58.208  80.462  48.112  1.00  0.00           C  
ATOM   3861  O4    U   121      59.298  80.132  47.784  1.00  0.00           O  
ATOM   3862  N3    U   121      57.669  80.067  49.350  1.00  0.00           N  
ATOM   3863  H3    U   121      58.267  79.461  49.894  1.00  0.00           H  
ATOM   3864  C2    U   121      56.384  80.501  49.822  1.00  0.00           C  
ATOM   3865  O2    U   121      55.945  80.245  50.927  1.00  0.00           O  
ATOM   3866  C3'   U   121      53.737  83.983  48.936  1.00  0.00           C  
ATOM   3867  H3'   U   121      54.639  84.190  48.361  1.00  0.00           H  
ATOM   3868  C2'   U   121      54.219  83.035  50.041  1.00  0.00           C  
ATOM   3869  H2'   U   121      55.232  83.345  50.296  1.00  0.00           H  
ATOM   3870  O2'   U   121      53.280  82.877  51.138  1.00  0.00           O  
ATOM   3871 HO2'   U   121      53.700  83.104  51.971  1.00  0.00           H  
ATOM   3872  O3'   U   121      53.158  85.196  49.508  1.00  0.00           O  
ATOM   3873  P     A   122      53.998  86.382  50.122  1.00  0.00           P  
ATOM   3874  OP1   A   122      53.064  87.435  50.487  1.00  0.00           O  
ATOM   3875  OP2   A   122      55.079  86.779  49.160  1.00  0.00           O  
ATOM   3876  O5'   A   122      54.783  86.011  51.480  1.00  0.00           O  
ATOM   3877  C5'   A   122      53.996  85.878  52.651  1.00  0.00           C  
ATOM   3878  H5'   A   122      53.091  85.308  52.442  1.00  0.00           H  
ATOM   3879 H5''   A   122      53.760  86.861  53.058  1.00  0.00           H  
ATOM   3880  C4'   A   122      54.802  84.949  53.632  1.00  0.00           C  
ATOM   3881  H4'   A   122      54.179  84.595  54.453  1.00  0.00           H  
ATOM   3882  O4'   A   122      55.270  83.803  52.936  1.00  0.00           O  
ATOM   3883  C1'   A   122      56.454  83.406  53.563  1.00  0.00           C  
ATOM   3884  H1'   A   122      56.407  82.383  53.937  1.00  0.00           H  
ATOM   3885  N9    A   122      57.531  83.368  52.528  1.00  0.00           N  
ATOM   3886  C8    A   122      57.760  83.992  51.347  1.00  0.00           C  
ATOM   3887  H8    A   122      57.124  84.760  50.932  1.00  0.00           H  
ATOM   3888  N7    A   122      58.711  83.433  50.659  1.00  0.00           N  
ATOM   3889  C5    A   122      59.328  82.508  51.463  1.00  0.00           C  
ATOM   3890  C6    A   122      60.519  81.712  51.454  1.00  0.00           C  
ATOM   3891  N6    A   122      61.354  81.609  50.423  1.00  0.00           N  
ATOM   3892  H61   A   122      61.081  82.037  49.550  1.00  0.00           H  
ATOM   3893  H62   A   122      62.158  81.021  50.590  1.00  0.00           H  
ATOM   3894  N1    A   122      60.860  80.965  52.536  1.00  0.00           N  
ATOM   3895  C2    A   122      60.048  81.007  53.598  1.00  0.00           C  
ATOM   3896  H2    A   122      60.301  80.322  54.394  1.00  0.00           H  
ATOM   3897  N3    A   122      58.904  81.713  53.799  1.00  0.00           N  
ATOM   3898  C4    A   122      58.640  82.464  52.670  1.00  0.00           C  
ATOM   3899  C3'   A   122      56.015  85.649  54.170  1.00  0.00           C  
ATOM   3900  H3'   A   122      56.597  86.044  53.337  1.00  0.00           H  
ATOM   3901  C2'   A   122      56.759  84.356  54.718  1.00  0.00           C  
ATOM   3902  H2'   A   122      57.791  84.706  54.712  1.00  0.00           H  
ATOM   3903  O2'   A   122      56.238  83.949  56.015  1.00  0.00           O  
ATOM   3904 HO2'   A   122      55.376  84.371  56.012  1.00  0.00           H  
ATOM   3905  O3'   A   122      55.691  86.560  55.242  1.00  0.00           O  
ATOM   3906  P     C   123      56.659  87.653  55.673  1.00  0.00           P  
ATOM   3907  OP1   C   123      56.090  88.484  56.756  1.00  0.00           O  
ATOM   3908  OP2   C   123      56.979  88.405  54.432  1.00  0.00           O  
ATOM   3909  O5'   C   123      57.928  86.951  56.146  1.00  0.00           O  
ATOM   3910  C5'   C   123      57.910  86.323  57.422  1.00  0.00           C  
ATOM   3911  H5'   C   123      57.112  85.581  57.455  1.00  0.00           H  
ATOM   3912 H5''   C   123      57.713  86.978  58.271  1.00  0.00           H  
ATOM   3913  C4'   C   123      59.279  85.602  57.689  1.00  0.00           C  
ATOM   3914  H4'   C   123      59.299  85.137  58.675  1.00  0.00           H  
ATOM   3915  O4'   C   123      59.456  84.642  56.671  1.00  0.00           O  
ATOM   3916  C1'   C   123      60.805  84.452  56.318  1.00  0.00           C  
ATOM   3917  H1'   C   123      61.165  83.501  56.711  1.00  0.00           H  
ATOM   3918  N1    C   123      61.158  84.726  54.942  1.00  0.00           N  
ATOM   3919  C6    C   123      60.350  85.574  54.216  1.00  0.00           C  
ATOM   3920  H6    C   123      59.495  86.066  54.657  1.00  0.00           H  
ATOM   3921  C5    C   123      60.559  85.702  52.858  1.00  0.00           C  
ATOM   3922  H5    C   123      59.989  86.423  52.291  1.00  0.00           H  
ATOM   3923  C4    C   123      61.627  85.039  52.217  1.00  0.00           C  
ATOM   3924  N4    C   123      62.053  85.208  51.003  1.00  0.00           N  
ATOM   3925  H41   C   123      62.717  84.538  50.643  1.00  0.00           H  
ATOM   3926  H42   C   123      61.546  85.879  50.443  1.00  0.00           H  
ATOM   3927  N3    C   123      62.268  84.164  52.876  1.00  0.00           N  
ATOM   3928  C2    C   123      62.075  83.913  54.221  1.00  0.00           C  
ATOM   3929  O2    C   123      62.657  82.999  54.770  1.00  0.00           O  
ATOM   3930  C3'   C   123      60.526  86.440  57.573  1.00  0.00           C  
ATOM   3931  H3'   C   123      60.404  87.268  56.875  1.00  0.00           H  
ATOM   3932  C2'   C   123      61.605  85.446  57.138  1.00  0.00           C  
ATOM   3933  H2'   C   123      62.419  85.857  56.541  1.00  0.00           H  
ATOM   3934  O2'   C   123      61.993  84.811  58.328  1.00  0.00           O  
ATOM   3935 HO2'   C   123      61.870  85.504  58.981  1.00  0.00           H  
ATOM   3936  O3'   C   123      61.028  87.029  58.819  1.00  0.00           O  
ATOM   3937  P     U   124      62.206  88.157  58.808  1.00  0.00           P  
ATOM   3938  OP1   U   124      62.189  88.709  60.165  1.00  0.00           O  
ATOM   3939  OP2   U   124      62.029  89.061  57.690  1.00  0.00           O  
ATOM   3940  O5'   U   124      63.492  87.280  58.531  1.00  0.00           O  
ATOM   3941  C5'   U   124      64.228  86.744  59.623  1.00  0.00           C  
ATOM   3942  H5'   U   124      63.611  85.988  60.111  1.00  0.00           H  
ATOM   3943 H5''   U   124      64.533  87.487  60.360  1.00  0.00           H  
ATOM   3944  C4'   U   124      65.534  86.127  59.139  1.00  0.00           C  
ATOM   3945  H4'   U   124      65.972  85.662  60.022  1.00  0.00           H  
ATOM   3946  O4'   U   124      65.385  85.145  58.134  1.00  0.00           O  
ATOM   3947  C1'   U   124      66.502  85.339  57.257  1.00  0.00           C  
ATOM   3948  H1'   U   124      66.971  84.363  57.129  1.00  0.00           H  
ATOM   3949  N1    U   124      65.939  85.651  55.867  1.00  0.00           N  
ATOM   3950  C6    U   124      64.864  86.465  55.703  1.00  0.00           C  
ATOM   3951  H6    U   124      64.406  87.016  56.511  1.00  0.00           H  
ATOM   3952  C5    U   124      64.407  86.732  54.524  1.00  0.00           C  
ATOM   3953  H5    U   124      63.611  87.460  54.480  1.00  0.00           H  
ATOM   3954  C4    U   124      64.990  86.238  53.312  1.00  0.00           C  
ATOM   3955  O4    U   124      64.629  86.464  52.203  1.00  0.00           O  
ATOM   3956  N3    U   124      66.013  85.313  53.565  1.00  0.00           N  
ATOM   3957  H3    U   124      66.462  84.868  52.777  1.00  0.00           H  
ATOM   3958  C2    U   124      66.577  84.990  54.802  1.00  0.00           C  
ATOM   3959  O2    U   124      67.453  84.143  54.875  1.00  0.00           O  
ATOM   3960  C3'   U   124      66.548  87.187  58.702  1.00  0.00           C  
ATOM   3961  H3'   U   124      65.949  87.929  58.174  1.00  0.00           H  
ATOM   3962  C2'   U   124      67.497  86.345  57.841  1.00  0.00           C  
ATOM   3963  H2'   U   124      68.086  86.919  57.126  1.00  0.00           H  
ATOM   3964  O2'   U   124      68.303  85.608  58.729  1.00  0.00           O  
ATOM   3965 HO2'   U   124      68.330  86.098  59.555  1.00  0.00           H  
ATOM   3966  O3'   U   124      67.081  87.697  59.862  1.00  0.00           O  
ATOM   3967  P     G   125      67.465  89.191  60.077  1.00  0.00           P  
ATOM   3968  OP1   G   125      68.075  89.342  61.416  1.00  0.00           O  
ATOM   3969  OP2   G   125      66.271  89.943  59.752  1.00  0.00           O  
ATOM   3970  O5'   G   125      68.600  89.574  58.997  1.00  0.00           O  
ATOM   3971  C5'   G   125      69.923  89.205  59.258  1.00  0.00           C  
ATOM   3972  H5'   G   125      69.815  88.199  59.664  1.00  0.00           H  
ATOM   3973 H5''   G   125      70.458  89.933  59.867  1.00  0.00           H  
ATOM   3974  C4'   G   125      70.795  88.943  58.017  1.00  0.00           C  
ATOM   3975  H4'   G   125      71.776  88.639  58.382  1.00  0.00           H  
ATOM   3976  O4'   G   125      70.312  87.969  57.083  1.00  0.00           O  
ATOM   3977  C1'   G   125      70.714  88.320  55.756  1.00  0.00           C  
ATOM   3978  H1'   G   125      71.291  87.499  55.329  1.00  0.00           H  
ATOM   3979  N9    G   125      69.461  88.528  54.971  1.00  0.00           N  
ATOM   3980  C8    G   125      68.181  88.811  55.416  1.00  0.00           C  
ATOM   3981  H8    G   125      68.010  88.965  56.472  1.00  0.00           H  
ATOM   3982  N7    G   125      67.279  88.849  54.526  1.00  0.00           N  
ATOM   3983  C5    G   125      67.942  88.695  53.266  1.00  0.00           C  
ATOM   3984  C6    G   125      67.572  88.756  51.914  1.00  0.00           C  
ATOM   3985  O6    G   125      66.451  88.876  51.416  1.00  0.00           O  
ATOM   3986  N1    G   125      68.627  88.801  51.070  1.00  0.00           N  
ATOM   3987  H1    G   125      68.418  88.560  50.112  1.00  0.00           H  
ATOM   3988  C2    G   125      69.867  88.643  51.390  1.00  0.00           C  
ATOM   3989  N2    G   125      70.696  88.653  50.380  1.00  0.00           N  
ATOM   3990  H21   G   125      70.411  89.011  49.479  1.00  0.00           H  
ATOM   3991  H22   G   125      71.675  88.673  50.627  1.00  0.00           H  
ATOM   3992  N3    G   125      70.288  88.369  52.687  1.00  0.00           N  
ATOM   3993  C4    G   125      69.277  88.471  53.573  1.00  0.00           C  
ATOM   3994  C3'   G   125      71.035  90.227  57.173  1.00  0.00           C  
ATOM   3995  H3'   G   125      70.134  90.774  56.895  1.00  0.00           H  
ATOM   3996  C2'   G   125      71.598  89.576  55.874  1.00  0.00           C  
ATOM   3997  H2'   G   125      71.469  90.183  54.978  1.00  0.00           H  
ATOM   3998  O2'   G   125      72.905  89.161  56.048  1.00  0.00           O  
ATOM   3999 HO2'   G   125      73.386  89.755  55.466  1.00  0.00           H  
ATOM   4000  O3'   G   125      71.878  91.233  57.604  1.00  0.00           O  
ATOM   4001  P     A   126      71.681  92.766  57.157  1.00  0.00           P  
ATOM   4002  OP1   A   126      72.680  93.478  57.890  1.00  0.00           O  
ATOM   4003  OP2   A   126      70.288  93.139  57.420  1.00  0.00           O  
ATOM   4004  O5'   A   126      71.887  92.760  55.593  1.00  0.00           O  
ATOM   4005  C5'   A   126      73.138  92.718  55.061  1.00  0.00           C  
ATOM   4006  H5'   A   126      73.606  91.796  55.405  1.00  0.00           H  
ATOM   4007 H5''   A   126      73.734  93.522  55.493  1.00  0.00           H  
ATOM   4008  C4'   A   126      72.928  92.881  53.534  1.00  0.00           C  
ATOM   4009  H4'   A   126      73.945  92.735  53.171  1.00  0.00           H  
ATOM   4010  O4'   A   126      72.162  91.735  53.036  1.00  0.00           O  
ATOM   4011  C1'   A   126      71.295  92.190  51.939  1.00  0.00           C  
ATOM   4012  H1'   A   126      71.507  91.508  51.116  1.00  0.00           H  
ATOM   4013  N9    A   126      69.885  92.024  52.244  1.00  0.00           N  
ATOM   4014  C8    A   126      69.243  91.749  53.434  1.00  0.00           C  
ATOM   4015  H8    A   126      69.732  91.700  54.395  1.00  0.00           H  
ATOM   4016  N7    A   126      67.987  91.747  53.365  1.00  0.00           N  
ATOM   4017  C5    A   126      67.788  91.992  52.037  1.00  0.00           C  
ATOM   4018  C6    A   126      66.617  92.141  51.297  1.00  0.00           C  
ATOM   4019  N6    A   126      65.385  91.880  51.703  1.00  0.00           N  
ATOM   4020  H61   A   126      64.641  92.031  51.037  1.00  0.00           H  
ATOM   4021  H62   A   126      65.331  91.510  52.641  1.00  0.00           H  
ATOM   4022  N1    A   126      66.678  92.562  50.067  1.00  0.00           N  
ATOM   4023  C2    A   126      67.834  92.683  49.480  1.00  0.00           C  
ATOM   4024  H2    A   126      67.764  92.918  48.428  1.00  0.00           H  
ATOM   4025  N3    A   126      69.019  92.586  50.031  1.00  0.00           N  
ATOM   4026  C4    A   126      68.891  92.279  51.374  1.00  0.00           C  
ATOM   4027  C3'   A   126      72.325  94.128  52.978  1.00  0.00           C  
ATOM   4028  H3'   A   126      71.662  94.672  53.650  1.00  0.00           H  
ATOM   4029  C2'   A   126      71.668  93.648  51.648  1.00  0.00           C  
ATOM   4030  H2'   A   126      70.792  94.225  51.351  1.00  0.00           H  
ATOM   4031  O2'   A   126      72.580  93.726  50.517  1.00  0.00           O  
ATOM   4032 HO2'   A   126      73.480  93.557  50.805  1.00  0.00           H  
ATOM   4033  O3'   A   126      73.361  95.082  52.739  1.00  0.00           O  
ATOM   4034  P     U   127      73.056  96.656  52.642  1.00  0.00           P  
ATOM   4035  OP1   U   127      74.138  97.258  51.908  1.00  0.00           O  
ATOM   4036  OP2   U   127      72.882  97.145  54.026  1.00  0.00           O  
ATOM   4037  O5'   U   127      71.692  96.796  51.869  1.00  0.00           O  
ATOM   4038  C5'   U   127      71.685  96.951  50.441  1.00  0.00           C  
ATOM   4039  H5'   U   127      71.968  95.960  50.085  1.00  0.00           H  
ATOM   4040 H5''   U   127      72.375  97.716  50.087  1.00  0.00           H  
ATOM   4041  C4'   U   127      70.281  97.176  49.783  1.00  0.00           C  
ATOM   4042  H4'   U   127      70.325  97.252  48.696  1.00  0.00           H  
ATOM   4043  O4'   U   127      69.359  96.141  50.222  1.00  0.00           O  
ATOM   4044  C1'   U   127      68.272  96.637  50.954  1.00  0.00           C  
ATOM   4045  H1'   U   127      67.430  96.849  50.295  1.00  0.00           H  
ATOM   4046  N1    U   127      67.926  95.698  52.085  1.00  0.00           N  
ATOM   4047  C6    U   127      68.797  95.473  53.077  1.00  0.00           C  
ATOM   4048  H6    U   127      69.833  95.764  52.991  1.00  0.00           H  
ATOM   4049  C5    U   127      68.385  94.877  54.203  1.00  0.00           C  
ATOM   4050  H5    U   127      69.031  94.676  55.045  1.00  0.00           H  
ATOM   4051  C4    U   127      66.987  94.427  54.338  1.00  0.00           C  
ATOM   4052  O4    U   127      66.544  93.841  55.342  1.00  0.00           O  
ATOM   4053  N3    U   127      66.192  94.660  53.226  1.00  0.00           N  
ATOM   4054  H3    U   127      65.338  94.122  53.183  1.00  0.00           H  
ATOM   4055  C2    U   127      66.577  95.335  52.125  1.00  0.00           C  
ATOM   4056  O2    U   127      65.816  95.511  51.185  1.00  0.00           O  
ATOM   4057  C3'   U   127      69.746  98.563  50.335  1.00  0.00           C  
ATOM   4058  H3'   U   127      70.528  99.036  50.929  1.00  0.00           H  
ATOM   4059  C2'   U   127      68.799  98.042  51.436  1.00  0.00           C  
ATOM   4060  H2'   U   127      69.363  97.881  52.354  1.00  0.00           H  
ATOM   4061  O2'   U   127      67.640  98.782  51.601  1.00  0.00           O  
ATOM   4062 HO2'   U   127      67.411  99.256  50.799  1.00  0.00           H  
ATOM   4063  O3'   U   127      69.102  99.386  49.450  1.00  0.00           O  
ATOM   4064  P     G   128      69.902 100.166  48.376  1.00  0.00           P  
ATOM   4065  OP1   G   128      71.309 100.339  48.885  1.00  0.00           O  
ATOM   4066  OP2   G   128      69.040 101.272  47.935  1.00  0.00           O  
ATOM   4067  O5'   G   128      69.829  99.164  47.188  1.00  0.00           O  
ATOM   4068  C5'   G   128      71.037  98.699  46.620  1.00  0.00           C  
ATOM   4069  H5'   G   128      71.541  98.197  47.447  1.00  0.00           H  
ATOM   4070 H5''   G   128      71.615  99.549  46.260  1.00  0.00           H  
ATOM   4071  C4'   G   128      70.833  97.713  45.502  1.00  0.00           C  
ATOM   4072  H4'   G   128      71.801  97.468  45.065  1.00  0.00           H  
ATOM   4073  O4'   G   128      70.176  96.619  46.062  1.00  0.00           O  
ATOM   4074  C1'   G   128      69.306  96.101  45.120  1.00  0.00           C  
ATOM   4075  H1'   G   128      69.785  95.264  44.612  1.00  0.00           H  
ATOM   4076  N9    G   128      68.000  95.749  45.848  1.00  0.00           N  
ATOM   4077  C8    G   128      67.772  95.926  47.150  1.00  0.00           C  
ATOM   4078  H8    G   128      68.527  96.306  47.822  1.00  0.00           H  
ATOM   4079  N7    G   128      66.560  95.627  47.491  1.00  0.00           N  
ATOM   4080  C5    G   128      65.931  95.211  46.308  1.00  0.00           C  
ATOM   4081  C6    G   128      64.534  95.039  46.011  1.00  0.00           C  
ATOM   4082  O6    G   128      63.541  95.098  46.773  1.00  0.00           O  
ATOM   4083  N1    G   128      64.332  94.677  44.701  1.00  0.00           N  
ATOM   4084  H1    G   128      63.361  94.503  44.486  1.00  0.00           H  
ATOM   4085  C2    G   128      65.294  94.785  43.759  1.00  0.00           C  
ATOM   4086  N2    G   128      64.948  94.659  42.538  1.00  0.00           N  
ATOM   4087  H21   G   128      65.543  95.067  41.831  1.00  0.00           H  
ATOM   4088  H22   G   128      63.995  94.465  42.265  1.00  0.00           H  
ATOM   4089  N3    G   128      66.596  95.045  44.051  1.00  0.00           N  
ATOM   4090  C4    G   128      66.821  95.281  45.319  1.00  0.00           C  
ATOM   4091  C3'   G   128      69.958  98.362  44.432  1.00  0.00           C  
ATOM   4092  H3'   G   128      69.335  99.069  44.981  1.00  0.00           H  
ATOM   4093  C2'   G   128      69.124  97.152  44.039  1.00  0.00           C  
ATOM   4094  H2'   G   128      68.103  97.530  43.987  1.00  0.00           H  
ATOM   4095  O2'   G   128      69.560  96.601  42.853  1.00  0.00           O  
ATOM   4096 HO2'   G   128      69.766  97.382  42.334  1.00  0.00           H  
ATOM   4097  O3'   G   128      70.632  98.838  43.264  1.00  0.00           O  
ATOM   4098  P     U   129      70.621 100.364  42.812  1.00  0.00           P  
ATOM   4099  OP1   U   129      71.745 100.433  41.870  1.00  0.00           O  
ATOM   4100  OP2   U   129      70.675 101.217  43.976  1.00  0.00           O  
ATOM   4101  O5'   U   129      69.152 100.341  42.118  1.00  0.00           O  
ATOM   4102  C5'   U   129      68.961  99.735  40.777  1.00  0.00           C  
ATOM   4103  H5'   U   129      69.651  98.904  40.629  1.00  0.00           H  
ATOM   4104 H5''   U   129      69.119 100.578  40.104  1.00  0.00           H  
ATOM   4105  C4'   U   129      67.507  99.297  40.636  1.00  0.00           C  
ATOM   4106  H4'   U   129      67.320  98.835  39.667  1.00  0.00           H  
ATOM   4107  O4'   U   129      67.128  98.258  41.575  1.00  0.00           O  
ATOM   4108  C1'   U   129      65.732  98.270  41.791  1.00  0.00           C  
ATOM   4109  H1'   U   129      65.355  97.301  41.465  1.00  0.00           H  
ATOM   4110  N1    U   129      65.305  98.344  43.238  1.00  0.00           N  
ATOM   4111  C6    U   129      66.055  99.034  44.166  1.00  0.00           C  
ATOM   4112  H6    U   129      66.943  99.531  43.806  1.00  0.00           H  
ATOM   4113  C5    U   129      65.581  99.216  45.413  1.00  0.00           C  
ATOM   4114  H5    U   129      66.187  99.684  46.175  1.00  0.00           H  
ATOM   4115  C4    U   129      64.343  98.680  45.766  1.00  0.00           C  
ATOM   4116  O4    U   129      63.928  98.745  46.952  1.00  0.00           O  
ATOM   4117  N3    U   129      63.659  97.961  44.849  1.00  0.00           N  
ATOM   4118  H3    U   129      62.732  97.661  45.117  1.00  0.00           H  
ATOM   4119  C2    U   129      64.034  97.900  43.568  1.00  0.00           C  
ATOM   4120  O2    U   129      63.213  97.592  42.762  1.00  0.00           O  
ATOM   4121  C3'   U   129      66.538 100.396  40.877  1.00  0.00           C  
ATOM   4122  H3'   U   129      66.745 100.825  41.857  1.00  0.00           H  
ATOM   4123  C2'   U   129      65.283  99.533  40.950  1.00  0.00           C  
ATOM   4124  H2'   U   129      64.429  99.980  41.459  1.00  0.00           H  
ATOM   4125  O2'   U   129      64.874  99.055  39.654  1.00  0.00           O  
ATOM   4126 HO2'   U   129      64.088  99.527  39.368  1.00  0.00           H  
ATOM   4127  O3'   U   129      66.630 101.353  39.805  1.00  0.00           O  
ATOM   4128  P     C   130      66.027 102.730  39.977  1.00  0.00           P  
ATOM   4129  OP1   C   130      66.385 103.624  38.866  1.00  0.00           O  
ATOM   4130  OP2   C   130      66.296 103.180  41.382  1.00  0.00           O  
ATOM   4131  O5'   C   130      64.437 102.467  39.955  1.00  0.00           O  
ATOM   4132  C5'   C   130      63.790 102.166  38.789  1.00  0.00           C  
ATOM   4133  H5'   C   130      64.361 101.339  38.368  1.00  0.00           H  
ATOM   4134 H5''   C   130      63.903 102.966  38.057  1.00  0.00           H  
ATOM   4135  C4'   C   130      62.319 101.661  38.942  1.00  0.00           C  
ATOM   4136  H4'   C   130      62.023 101.346  37.941  1.00  0.00           H  
ATOM   4137  O4'   C   130      62.252 100.675  39.947  1.00  0.00           O  
ATOM   4138  C1'   C   130      60.922 100.697  40.636  1.00  0.00           C  
ATOM   4139  H1'   C   130      60.322  99.819  40.398  1.00  0.00           H  
ATOM   4140  N1    C   130      61.067 100.727  42.151  1.00  0.00           N  
ATOM   4141  C6    C   130      62.286 101.082  42.795  1.00  0.00           C  
ATOM   4142  H6    C   130      63.134 101.417  42.216  1.00  0.00           H  
ATOM   4143  C5    C   130      62.283 101.167  44.152  1.00  0.00           C  
ATOM   4144  H5    C   130      63.203 101.582  44.536  1.00  0.00           H  
ATOM   4145  C4    C   130      61.084 100.891  44.824  1.00  0.00           C  
ATOM   4146  N4    C   130      61.020 100.850  46.094  1.00  0.00           N  
ATOM   4147  H41   C   130      61.624 101.485  46.597  1.00  0.00           H  
ATOM   4148  H42   C   130      60.132 100.580  46.493  1.00  0.00           H  
ATOM   4149  N3    C   130      59.956 100.546  44.217  1.00  0.00           N  
ATOM   4150  C2    C   130      59.975 100.446  42.915  1.00  0.00           C  
ATOM   4151  O2    C   130      58.876 100.190  42.376  1.00  0.00           O  
ATOM   4152  C3'   C   130      61.364 102.695  39.521  1.00  0.00           C  
ATOM   4153  H3'   C   130      61.786 103.249  40.360  1.00  0.00           H  
ATOM   4154  C2'   C   130      60.177 101.873  40.018  1.00  0.00           C  
ATOM   4155  H2'   C   130      59.609 102.360  40.811  1.00  0.00           H  
ATOM   4156  O2'   C   130      59.360 101.368  38.966  1.00  0.00           O  
ATOM   4157 HO2'   C   130      59.601 102.065  38.352  1.00  0.00           H  
ATOM   4158  O3'   C   130      60.948 103.493  38.481  1.00  0.00           O  
ATOM   4159  P     G   131      60.304 104.935  38.724  1.00  0.00           P  
ATOM   4160  OP1   G   131      60.298 105.599  37.395  1.00  0.00           O  
ATOM   4161  OP2   G   131      61.022 105.588  39.818  1.00  0.00           O  
ATOM   4162  O5'   G   131      58.874 104.720  39.250  1.00  0.00           O  
ATOM   4163  C5'   G   131      57.754 104.380  38.466  1.00  0.00           C  
ATOM   4164  H5'   G   131      57.829 103.414  37.967  1.00  0.00           H  
ATOM   4165 H5''   G   131      57.527 105.180  37.761  1.00  0.00           H  
ATOM   4166  C4'   G   131      56.548 104.310  39.401  1.00  0.00           C  
ATOM   4167  H4'   G   131      55.671 104.114  38.784  1.00  0.00           H  
ATOM   4168  O4'   G   131      56.796 103.418  40.482  1.00  0.00           O  
ATOM   4169  C1'   G   131      56.117 103.861  41.692  1.00  0.00           C  
ATOM   4170  H1'   G   131      55.238 103.256  41.918  1.00  0.00           H  
ATOM   4171  N9    G   131      57.093 103.746  42.829  1.00  0.00           N  
ATOM   4172  C8    G   131      58.335 104.366  42.899  1.00  0.00           C  
ATOM   4173  H8    G   131      58.774 104.875  42.054  1.00  0.00           H  
ATOM   4174  N7    G   131      58.939 104.194  43.989  1.00  0.00           N  
ATOM   4175  C5    G   131      58.046 103.465  44.780  1.00  0.00           C  
ATOM   4176  C6    G   131      58.143 103.047  46.173  1.00  0.00           C  
ATOM   4177  O6    G   131      59.040 103.121  46.963  1.00  0.00           O  
ATOM   4178  N1    G   131      57.014 102.501  46.593  1.00  0.00           N  
ATOM   4179  H1    G   131      56.994 102.008  47.475  1.00  0.00           H  
ATOM   4180  C2    G   131      55.888 102.316  45.835  1.00  0.00           C  
ATOM   4181  N2    G   131      54.858 101.794  46.368  1.00  0.00           N  
ATOM   4182  H21   G   131      54.157 101.505  45.701  1.00  0.00           H  
ATOM   4183  H22   G   131      54.902 101.439  47.313  1.00  0.00           H  
ATOM   4184  N3    G   131      55.814 102.516  44.543  1.00  0.00           N  
ATOM   4185  C4    G   131      56.915 103.132  44.040  1.00  0.00           C  
ATOM   4186  C3'   G   131      56.208 105.687  40.048  1.00  0.00           C  
ATOM   4187  H3'   G   131      57.125 106.247  40.237  1.00  0.00           H  
ATOM   4188  C2'   G   131      55.543 105.304  41.386  1.00  0.00           C  
ATOM   4189  H2'   G   131      55.910 105.971  42.167  1.00  0.00           H  
ATOM   4190  O2'   G   131      54.101 105.237  41.216  1.00  0.00           O  
ATOM   4191 HO2'   G   131      53.870 106.125  40.936  1.00  0.00           H  
ATOM   4192  O3'   G   131      55.432 106.445  39.135  1.00  0.00           O  
ATOM   4193  P     U   132      55.029 107.944  39.404  1.00  0.00           P  
ATOM   4194  OP1   U   132      56.125 108.769  39.823  1.00  0.00           O  
ATOM   4195  OP2   U   132      53.867 107.879  40.306  1.00  0.00           O  
ATOM   4196  O5'   U   132      54.473 108.392  38.071  1.00  0.00           O  
ATOM   4197  C5'   U   132      55.308 108.650  36.986  1.00  0.00           C  
ATOM   4198  H5'   U   132      55.803 107.747  36.627  1.00  0.00           H  
ATOM   4199 H5''   U   132      56.189 109.237  37.244  1.00  0.00           H  
ATOM   4200  C4'   U   132      54.638 109.351  35.820  1.00  0.00           C  
ATOM   4201  H4'   U   132      55.429 109.811  35.227  1.00  0.00           H  
ATOM   4202  O4'   U   132      53.873 108.600  34.874  1.00  0.00           O  
ATOM   4203  C1'   U   132      53.208 109.593  34.065  1.00  0.00           C  
ATOM   4204  H1'   U   132      53.867 109.788  33.219  1.00  0.00           H  
ATOM   4205  N1    U   132      51.876 108.955  33.853  1.00  0.00           N  
ATOM   4206  C6    U   132      51.113 108.459  34.913  1.00  0.00           C  
ATOM   4207  H6    U   132      51.480 108.443  35.928  1.00  0.00           H  
ATOM   4208  C5    U   132      49.830 107.958  34.719  1.00  0.00           C  
ATOM   4209  H5    U   132      49.247 107.425  35.455  1.00  0.00           H  
ATOM   4210  C4    U   132      49.285 107.825  33.313  1.00  0.00           C  
ATOM   4211  O4    U   132      48.291 107.199  32.964  1.00  0.00           O  
ATOM   4212  N3    U   132      50.064 108.454  32.435  1.00  0.00           N  
ATOM   4213  H3    U   132      49.615 108.589  31.541  1.00  0.00           H  
ATOM   4214  C2    U   132      51.282 109.128  32.611  1.00  0.00           C  
ATOM   4215  O2    U   132      51.758 109.656  31.632  1.00  0.00           O  
ATOM   4216  C3'   U   132      53.723 110.510  36.303  1.00  0.00           C  
ATOM   4217  H3'   U   132      52.961 110.150  36.993  1.00  0.00           H  
ATOM   4218  C2'   U   132      53.194 110.840  34.927  1.00  0.00           C  
ATOM   4219  H2'   U   132      52.155 111.164  34.981  1.00  0.00           H  
ATOM   4220  O2'   U   132      54.004 111.881  34.360  1.00  0.00           O  
ATOM   4221 HO2'   U   132      53.662 112.709  34.703  1.00  0.00           H  
ATOM   4222  O3'   U   132      54.481 111.507  36.906  1.00  0.00           O  
ATOM   4223  P     A   133      53.811 112.556  37.901  1.00  0.00           P  
ATOM   4224  OP1   A   133      54.821 112.940  38.900  1.00  0.00           O  
ATOM   4225  OP2   A   133      52.564 112.003  38.395  1.00  0.00           O  
ATOM   4226  O5'   A   133      53.473 113.784  36.934  1.00  0.00           O  
ATOM   4227  C5'   A   133      54.417 114.758  36.590  1.00  0.00           C  
ATOM   4228  H5'   A   133      55.350 114.381  36.170  1.00  0.00           H  
ATOM   4229 H5''   A   133      54.693 115.212  37.542  1.00  0.00           H  
ATOM   4230  C4'   A   133      53.739 115.660  35.606  1.00  0.00           C  
ATOM   4231  H4'   A   133      54.523 116.355  35.304  1.00  0.00           H  
ATOM   4232  O4'   A   133      53.317 115.072  34.420  1.00  0.00           O  
ATOM   4233  C1'   A   133      52.196 115.811  34.068  1.00  0.00           C  
ATOM   4234  H1'   A   133      52.598 116.671  33.533  1.00  0.00           H  
ATOM   4235  N9    A   133      51.474 115.176  32.895  1.00  0.00           N  
ATOM   4236  C8    A   133      51.443 115.608  31.562  1.00  0.00           C  
ATOM   4237  H8    A   133      51.943 116.496  31.206  1.00  0.00           H  
ATOM   4238  N7    A   133      50.868 114.810  30.749  1.00  0.00           N  
ATOM   4239  C5    A   133      50.471 113.754  31.603  1.00  0.00           C  
ATOM   4240  C6    A   133      49.819 112.495  31.452  1.00  0.00           C  
ATOM   4241  N6    A   133      49.544 112.000  30.259  1.00  0.00           N  
ATOM   4242  H61   A   133      49.845 112.503  29.436  1.00  0.00           H  
ATOM   4243  H62   A   133      49.340 111.012  30.205  1.00  0.00           H  
ATOM   4244  N1    A   133      49.537 111.676  32.471  1.00  0.00           N  
ATOM   4245  C2    A   133      49.880 112.046  33.693  1.00  0.00           C  
ATOM   4246  H2    A   133      49.684 111.275  34.423  1.00  0.00           H  
ATOM   4247  N3    A   133      50.444 113.265  34.006  1.00  0.00           N  
ATOM   4248  C4    A   133      50.733 114.004  32.905  1.00  0.00           C  
ATOM   4249  C3'   A   133      52.594 116.538  36.156  1.00  0.00           C  
ATOM   4250  H3'   A   133      52.399 116.332  37.208  1.00  0.00           H  
ATOM   4251  C2'   A   133      51.381 116.085  35.316  1.00  0.00           C  
ATOM   4252  H2'   A   133      51.002 115.157  35.743  1.00  0.00           H  
ATOM   4253  O2'   A   133      50.216 116.925  35.071  1.00  0.00           O  
ATOM   4254 HO2'   A   133      50.498 117.595  34.443  1.00  0.00           H  
ATOM   4255  O3'   A   133      52.924 117.931  35.974  1.00  0.00           O  
ATOM   4256  P     U   134      53.453 118.775  37.214  1.00  0.00           P  
ATOM   4257  OP1   U   134      54.417 119.824  36.767  1.00  0.00           O  
ATOM   4258  OP2   U   134      53.962 117.879  38.226  1.00  0.00           O  
ATOM   4259  O5'   U   134      52.193 119.546  37.704  1.00  0.00           O  
ATOM   4260  C5'   U   134      51.228 118.890  38.528  1.00  0.00           C  
ATOM   4261  H5'   U   134      51.674 118.594  39.478  1.00  0.00           H  
ATOM   4262 H5''   U   134      51.006 117.905  38.119  1.00  0.00           H  
ATOM   4263  C4'   U   134      50.020 119.807  38.846  1.00  0.00           C  
ATOM   4264  H4'   U   134      49.189 119.159  39.126  1.00  0.00           H  
ATOM   4265  O4'   U   134      50.290 120.869  39.708  1.00  0.00           O  
ATOM   4266  C1'   U   134      49.678 122.119  39.262  1.00  0.00           C  
ATOM   4267  H1'   U   134      48.934 122.464  39.980  1.00  0.00           H  
ATOM   4268  N1    U   134      50.765 123.138  39.220  1.00  0.00           N  
ATOM   4269  C6    U   134      51.993 122.853  38.588  1.00  0.00           C  
ATOM   4270  H6    U   134      52.065 121.894  38.097  1.00  0.00           H  
ATOM   4271  C5    U   134      52.983 123.823  38.522  1.00  0.00           C  
ATOM   4272  H5    U   134      53.894 123.601  37.986  1.00  0.00           H  
ATOM   4273  C4    U   134      52.841 125.125  39.129  1.00  0.00           C  
ATOM   4274  O4    U   134      53.697 125.971  39.057  1.00  0.00           O  
ATOM   4275  N3    U   134      51.750 125.238  39.953  1.00  0.00           N  
ATOM   4276  H3    U   134      51.611 126.112  40.439  1.00  0.00           H  
ATOM   4277  C2    U   134      50.677 124.330  39.947  1.00  0.00           C  
ATOM   4278  O2    U   134      49.736 124.584  40.634  1.00  0.00           O  
ATOM   4279  C3'   U   134      49.585 120.384  37.486  1.00  0.00           C  
ATOM   4280  H3'   U   134      50.434 120.611  36.841  1.00  0.00           H  
ATOM   4281  C2'   U   134      49.002 121.713  37.908  1.00  0.00           C  
ATOM   4282  H2'   U   134      49.128 122.499  37.164  1.00  0.00           H  
ATOM   4283  O2'   U   134      47.590 121.590  38.165  1.00  0.00           O  
ATOM   4284 HO2'   U   134      47.302 120.912  37.550  1.00  0.00           H  
ATOM   4285  O3'   U   134      48.588 119.588  36.870  1.00  0.00           O  
ATOM   4286  P     A   135      47.966 119.846  35.536  1.00  0.00           P  
ATOM   4287  OP1   A   135      47.359 118.607  34.983  1.00  0.00           O  
ATOM   4288  OP2   A   135      48.907 120.585  34.727  1.00  0.00           O  
ATOM   4289  O5'   A   135      46.667 120.769  35.879  1.00  0.00           O  
ATOM   4290  C5'   A   135      45.494 120.179  36.284  1.00  0.00           C  
ATOM   4291  H5'   A   135      45.478 119.608  37.212  1.00  0.00           H  
ATOM   4292 H5''   A   135      45.155 119.467  35.532  1.00  0.00           H  
ATOM   4293  C4'   A   135      44.251 121.195  36.447  1.00  0.00           C  
ATOM   4294  H4'   A   135      43.388 120.630  36.800  1.00  0.00           H  
ATOM   4295  O4'   A   135      44.432 122.169  37.484  1.00  0.00           O  
ATOM   4296  C1'   A   135      44.703 123.476  36.947  1.00  0.00           C  
ATOM   4297  H1'   A   135      44.262 124.158  37.674  1.00  0.00           H  
ATOM   4298  N9    A   135      46.122 124.027  36.652  1.00  0.00           N  
ATOM   4299  C8    A   135      46.900 123.732  35.632  1.00  0.00           C  
ATOM   4300  H8    A   135      46.476 123.083  34.880  1.00  0.00           H  
ATOM   4301  N7    A   135      47.986 124.377  35.613  1.00  0.00           N  
ATOM   4302  C5    A   135      47.925 125.096  36.781  1.00  0.00           C  
ATOM   4303  C6    A   135      48.805 126.018  37.429  1.00  0.00           C  
ATOM   4304  N6    A   135      50.064 126.438  37.088  1.00  0.00           N  
ATOM   4305  H61   A   135      50.343 127.236  37.640  1.00  0.00           H  
ATOM   4306  H62   A   135      50.475 126.163  36.207  1.00  0.00           H  
ATOM   4307  N1    A   135      48.357 126.638  38.536  1.00  0.00           N  
ATOM   4308  C2    A   135      47.194 126.361  39.033  1.00  0.00           C  
ATOM   4309  H2    A   135      46.982 126.824  39.985  1.00  0.00           H  
ATOM   4310  N3    A   135      46.364 125.452  38.587  1.00  0.00           N  
ATOM   4311  C4    A   135      46.776 124.884  37.460  1.00  0.00           C  
ATOM   4312  C3'   A   135      43.908 121.953  35.164  1.00  0.00           C  
ATOM   4313  H3'   A   135      44.681 121.825  34.407  1.00  0.00           H  
ATOM   4314  C2'   A   135      43.871 123.428  35.671  1.00  0.00           C  
ATOM   4315  H2'   A   135      44.403 124.090  34.987  1.00  0.00           H  
ATOM   4316  O2'   A   135      42.525 123.858  35.982  1.00  0.00           O  
ATOM   4317 HO2'   A   135      41.886 123.667  35.292  1.00  0.00           H  
ATOM   4318  O3'   A   135      42.650 121.527  34.570  1.00  0.00           O  
ATOM   4319  P     C   136      42.123 122.154  33.176  1.00  0.00           P  
ATOM   4320  OP1   C   136      41.277 121.110  32.506  1.00  0.00           O  
ATOM   4321  OP2   C   136      43.372 122.529  32.487  1.00  0.00           O  
ATOM   4322  O5'   C   136      41.223 123.417  33.456  1.00  0.00           O  
ATOM   4323  C5'   C   136      39.965 123.192  34.066  1.00  0.00           C  
ATOM   4324  H5'   C   136      40.047 122.647  35.006  1.00  0.00           H  
ATOM   4325 H5''   C   136      39.339 122.565  33.431  1.00  0.00           H  
ATOM   4326  C4'   C   136      39.235 124.571  34.344  1.00  0.00           C  
ATOM   4327  H4'   C   136      38.281 124.445  34.856  1.00  0.00           H  
ATOM   4328  O4'   C   136      40.000 125.480  35.069  1.00  0.00           O  
ATOM   4329  C1'   C   136      40.530 126.570  34.235  1.00  0.00           C  
ATOM   4330  H1'   C   136      39.919 127.428  34.518  1.00  0.00           H  
ATOM   4331  N1    C   136      42.008 126.760  34.522  1.00  0.00           N  
ATOM   4332  C6    C   136      43.046 126.389  33.658  1.00  0.00           C  
ATOM   4333  H6    C   136      42.812 125.869  32.741  1.00  0.00           H  
ATOM   4334  C5    C   136      44.302 126.735  33.887  1.00  0.00           C  
ATOM   4335  H5    C   136      44.997 126.605  33.071  1.00  0.00           H  
ATOM   4336  C4    C   136      44.573 127.411  35.161  1.00  0.00           C  
ATOM   4337  N4    C   136      45.825 127.808  35.419  1.00  0.00           N  
ATOM   4338  H41   C   136      46.625 127.539  34.863  1.00  0.00           H  
ATOM   4339  H42   C   136      45.965 128.401  36.224  1.00  0.00           H  
ATOM   4340  N3    C   136      43.638 127.775  35.983  1.00  0.00           N  
ATOM   4341  C2    C   136      42.354 127.539  35.617  1.00  0.00           C  
ATOM   4342  O2    C   136      41.464 128.147  36.254  1.00  0.00           O  
ATOM   4343  C3'   C   136      38.978 125.276  32.980  1.00  0.00           C  
ATOM   4344  H3'   C   136      38.908 124.601  32.127  1.00  0.00           H  
ATOM   4345  C2'   C   136      40.227 126.133  32.782  1.00  0.00           C  
ATOM   4346  H2'   C   136      40.951 125.462  32.320  1.00  0.00           H  
ATOM   4347  O2'   C   136      40.281 127.231  31.799  1.00  0.00           O  
ATOM   4348 HO2'   C   136      39.596 127.900  31.861  1.00  0.00           H  
ATOM   4349  O3'   C   136      37.840 126.059  33.017  1.00  0.00           O  
ATOM   4350  P     A   137      36.436 125.583  32.573  1.00  0.00           P  
ATOM   4351  OP1   A   137      36.485 125.034  31.225  1.00  0.00           O  
ATOM   4352  OP2   A   137      35.496 126.656  32.798  1.00  0.00           O  
ATOM   4353  O5'   A   137      36.033 124.520  33.679  1.00  0.00           O  
ATOM   4354  C5'   A   137      36.158 123.121  33.425  1.00  0.00           C  
ATOM   4355  H5'   A   137      37.098 122.918  32.910  1.00  0.00           H  
ATOM   4356 H5''   A   137      35.359 122.806  32.753  1.00  0.00           H  
ATOM   4357  C4'   A   137      36.010 122.246  34.723  1.00  0.00           C  
ATOM   4358  H4'   A   137      36.235 121.208  34.478  1.00  0.00           H  
ATOM   4359  O4'   A   137      36.843 122.540  35.786  1.00  0.00           O  
ATOM   4360  C1'   A   137      36.247 122.132  37.029  1.00  0.00           C  
ATOM   4361  H1'   A   137      36.579 121.189  37.464  1.00  0.00           H  
ATOM   4362  N9    A   137      36.393 123.142  38.128  1.00  0.00           N  
ATOM   4363  C8    A   137      36.695 124.444  38.020  1.00  0.00           C  
ATOM   4364  H8    A   137      37.104 124.855  37.109  1.00  0.00           H  
ATOM   4365  N7    A   137      36.596 125.222  39.072  1.00  0.00           N  
ATOM   4366  C5    A   137      35.946 124.377  39.978  1.00  0.00           C  
ATOM   4367  C6    A   137      35.525 124.479  41.362  1.00  0.00           C  
ATOM   4368  N6    A   137      35.454 125.484  42.171  1.00  0.00           N  
ATOM   4369  H61   A   137      35.968 126.321  41.934  1.00  0.00           H  
ATOM   4370  H62   A   137      35.215 125.261  43.126  1.00  0.00           H  
ATOM   4371  N1    A   137      35.006 123.362  41.958  1.00  0.00           N  
ATOM   4372  C2    A   137      35.041 122.209  41.328  1.00  0.00           C  
ATOM   4373  H2    A   137      34.590 121.372  41.840  1.00  0.00           H  
ATOM   4374  N3    A   137      35.453 121.879  40.084  1.00  0.00           N  
ATOM   4375  C4    A   137      35.912 123.080  39.478  1.00  0.00           C  
ATOM   4376  C3'   A   137      34.611 122.363  35.309  1.00  0.00           C  
ATOM   4377  H3'   A   137      34.384 123.425  35.410  1.00  0.00           H  
ATOM   4378  C2'   A   137      34.842 121.762  36.689  1.00  0.00           C  
ATOM   4379  H2'   A   137      34.191 122.212  37.439  1.00  0.00           H  
ATOM   4380  O2'   A   137      34.700 120.286  36.712  1.00  0.00           O  
ATOM   4381 HO2'   A   137      34.220 120.097  35.902  1.00  0.00           H  
ATOM   4382  O3'   A   137      33.529 121.581  34.775  1.00  0.00           O  
ATOM   4383  P     G   138      32.090 122.354  34.424  1.00  0.00           P  
ATOM   4384  OP1   G   138      31.175 121.312  33.902  1.00  0.00           O  
ATOM   4385  OP2   G   138      32.406 123.558  33.647  1.00  0.00           O  
ATOM   4386  O5'   G   138      31.543 122.806  35.920  1.00  0.00           O  
ATOM   4387  C5'   G   138      31.204 121.833  36.861  1.00  0.00           C  
ATOM   4388  H5'   G   138      32.035 121.136  36.965  1.00  0.00           H  
ATOM   4389 H5''   G   138      30.312 121.356  36.455  1.00  0.00           H  
ATOM   4390  C4'   G   138      30.825 122.508  38.248  1.00  0.00           C  
ATOM   4391  H4'   G   138      30.461 121.719  38.906  1.00  0.00           H  
ATOM   4392  O4'   G   138      32.094 122.965  38.733  1.00  0.00           O  
ATOM   4393  C1'   G   138      31.923 124.143  39.483  1.00  0.00           C  
ATOM   4394  H1'   G   138      32.335 124.018  40.484  1.00  0.00           H  
ATOM   4395  N9    G   138      32.613 125.362  38.989  1.00  0.00           N  
ATOM   4396  C8    G   138      33.225 125.517  37.803  1.00  0.00           C  
ATOM   4397  H8    G   138      33.284 124.782  37.014  1.00  0.00           H  
ATOM   4398  N7    G   138      33.851 126.662  37.744  1.00  0.00           N  
ATOM   4399  C5    G   138      33.536 127.320  38.914  1.00  0.00           C  
ATOM   4400  C6    G   138      33.927 128.604  39.447  1.00  0.00           C  
ATOM   4401  O6    G   138      34.639 129.492  38.998  1.00  0.00           O  
ATOM   4402  N1    G   138      33.455 128.809  40.730  1.00  0.00           N  
ATOM   4403  H1    G   138      33.805 129.645  41.176  1.00  0.00           H  
ATOM   4404  C2    G   138      32.717 127.932  41.437  1.00  0.00           C  
ATOM   4405  N2    G   138      32.305 128.255  42.659  1.00  0.00           N  
ATOM   4406  H21   G   138      31.682 127.731  43.257  1.00  0.00           H  
ATOM   4407  H22   G   138      32.628 129.164  42.958  1.00  0.00           H  
ATOM   4408  N3    G   138      32.413 126.662  41.048  1.00  0.00           N  
ATOM   4409  C4    G   138      32.912 126.449  39.759  1.00  0.00           C  
ATOM   4410  C3'   G   138      29.981 123.780  38.373  1.00  0.00           C  
ATOM   4411  H3'   G   138      30.225 124.536  37.627  1.00  0.00           H  
ATOM   4412  C2'   G   138      30.441 124.429  39.716  1.00  0.00           C  
ATOM   4413  H2'   G   138      30.272 125.504  39.649  1.00  0.00           H  
ATOM   4414  O2'   G   138      30.007 123.725  40.874  1.00  0.00           O  
ATOM   4415 HO2'   G   138      29.183 123.301  40.625  1.00  0.00           H  
ATOM   4416  O3'   G   138      28.632 123.456  38.263  1.00  0.00           O  
ATOM   4417  P     G   139      27.593 124.514  37.611  1.00  0.00           P  
ATOM   4418  OP1   G   139      26.199 123.957  37.749  1.00  0.00           O  
ATOM   4419  OP2   G   139      28.109 124.958  36.334  1.00  0.00           O  
ATOM   4420  O5'   G   139      27.649 125.720  38.687  1.00  0.00           O  
ATOM   4421  C5'   G   139      27.058 125.583  39.950  1.00  0.00           C  
ATOM   4422  H5'   G   139      27.418 124.709  40.494  1.00  0.00           H  
ATOM   4423 H5''   G   139      25.977 125.552  39.816  1.00  0.00           H  
ATOM   4424  C4'   G   139      27.371 126.884  40.799  1.00  0.00           C  
ATOM   4425  H4'   G   139      26.855 126.674  41.736  1.00  0.00           H  
ATOM   4426  O4'   G   139      28.719 127.104  41.097  1.00  0.00           O  
ATOM   4427  C1'   G   139      28.799 128.554  41.368  1.00  0.00           C  
ATOM   4428  H1'   G   139      29.278 128.716  42.334  1.00  0.00           H  
ATOM   4429  N9    G   139      29.676 129.238  40.391  1.00  0.00           N  
ATOM   4430  C8    G   139      30.201 128.724  39.220  1.00  0.00           C  
ATOM   4431  H8    G   139      29.962 127.716  38.915  1.00  0.00           H  
ATOM   4432  N7    G   139      31.046 129.516  38.604  1.00  0.00           N  
ATOM   4433  C5    G   139      31.011 130.653  39.394  1.00  0.00           C  
ATOM   4434  C6    G   139      31.776 131.887  39.281  1.00  0.00           C  
ATOM   4435  O6    G   139      32.673 132.296  38.535  1.00  0.00           O  
ATOM   4436  N1    G   139      31.571 132.780  40.415  1.00  0.00           N  
ATOM   4437  H1    G   139      32.139 133.614  40.456  1.00  0.00           H  
ATOM   4438  C2    G   139      30.600 132.538  41.345  1.00  0.00           C  
ATOM   4439  N2    G   139      30.514 133.367  42.361  1.00  0.00           N  
ATOM   4440  H21   G   139      31.047 134.219  42.462  1.00  0.00           H  
ATOM   4441  H22   G   139      30.049 133.023  43.189  1.00  0.00           H  
ATOM   4442  N3    G   139      29.937 131.376  41.478  1.00  0.00           N  
ATOM   4443  C4    G   139      30.181 130.497  40.482  1.00  0.00           C  
ATOM   4444  C3'   G   139      26.717 128.186  40.264  1.00  0.00           C  
ATOM   4445  H3'   G   139      27.093 128.398  39.263  1.00  0.00           H  
ATOM   4446  C2'   G   139      27.384 129.110  41.293  1.00  0.00           C  
ATOM   4447  H2'   G   139      27.440 130.138  40.935  1.00  0.00           H  
ATOM   4448  O2'   G   139      26.790 129.060  42.613  1.00  0.00           O  
ATOM   4449 HO2'   G   139      25.840 129.117  42.488  1.00  0.00           H  
ATOM   4450  O3'   G   139      25.256 128.315  40.424  1.00  0.00           O  
ATOM   4451  P     G   140      24.356 129.051  39.402  1.00  0.00           P  
ATOM   4452  OP1   G   140      22.977 128.719  39.721  1.00  0.00           O  
ATOM   4453  OP2   G   140      24.897 128.601  38.088  1.00  0.00           O  
ATOM   4454  O5'   G   140      24.649 130.605  39.462  1.00  0.00           O  
ATOM   4455  C5'   G   140      24.233 131.361  40.604  1.00  0.00           C  
ATOM   4456  H5'   G   140      24.367 130.844  41.555  1.00  0.00           H  
ATOM   4457 H5''   G   140      23.152 131.499  40.579  1.00  0.00           H  
ATOM   4458  C4'   G   140      24.986 132.620  40.781  1.00  0.00           C  
ATOM   4459  H4'   G   140      24.643 133.012  41.738  1.00  0.00           H  
ATOM   4460  O4'   G   140      26.446 132.482  40.866  1.00  0.00           O  
ATOM   4461  C1'   G   140      26.986 133.727  40.647  1.00  0.00           C  
ATOM   4462  H1'   G   140      27.525 134.159  41.489  1.00  0.00           H  
ATOM   4463  N9    G   140      27.935 133.694  39.496  1.00  0.00           N  
ATOM   4464  C8    G   140      28.033 132.730  38.554  1.00  0.00           C  
ATOM   4465  H8    G   140      27.535 131.772  38.558  1.00  0.00           H  
ATOM   4466  N7    G   140      29.049 132.835  37.699  1.00  0.00           N  
ATOM   4467  C5    G   140      29.623 134.053  38.034  1.00  0.00           C  
ATOM   4468  C6    G   140      30.868 134.642  37.586  1.00  0.00           C  
ATOM   4469  O6    G   140      31.684 134.296  36.704  1.00  0.00           O  
ATOM   4470  N1    G   140      31.159 135.829  38.256  1.00  0.00           N  
ATOM   4471  H1    G   140      31.949 136.410  38.012  1.00  0.00           H  
ATOM   4472  C2    G   140      30.377 136.303  39.290  1.00  0.00           C  
ATOM   4473  N2    G   140      30.697 137.506  39.607  1.00  0.00           N  
ATOM   4474  H21   G   140      31.562 137.958  39.347  1.00  0.00           H  
ATOM   4475  H22   G   140      30.070 137.981  40.240  1.00  0.00           H  
ATOM   4476  N3    G   140      29.224 135.764  39.775  1.00  0.00           N  
ATOM   4477  C4    G   140      28.926 134.599  39.148  1.00  0.00           C  
ATOM   4478  C3'   G   140      24.745 133.693  39.709  1.00  0.00           C  
ATOM   4479  H3'   G   140      24.992 133.359  38.701  1.00  0.00           H  
ATOM   4480  C2'   G   140      25.825 134.632  40.279  1.00  0.00           C  
ATOM   4481  H2'   G   140      26.212 135.296  39.506  1.00  0.00           H  
ATOM   4482  O2'   G   140      25.553 135.312  41.495  1.00  0.00           O  
ATOM   4483 HO2'   G   140      25.916 136.196  41.402  1.00  0.00           H  
ATOM   4484  O3'   G   140      23.457 134.312  39.854  1.00  0.00           O  
ATOM   4485  P     C   141      22.952 135.103  38.568  1.00  0.00           P  
ATOM   4486  OP1   C   141      21.581 135.655  38.852  1.00  0.00           O  
ATOM   4487  OP2   C   141      23.132 134.120  37.461  1.00  0.00           O  
ATOM   4488  O5'   C   141      23.948 136.359  38.314  1.00  0.00           O  
ATOM   4489  C5'   C   141      23.745 137.517  39.059  1.00  0.00           C  
ATOM   4490  H5'   C   141      23.791 137.250  40.115  1.00  0.00           H  
ATOM   4491 H5''   C   141      22.733 137.868  38.855  1.00  0.00           H  
ATOM   4492  C4'   C   141      24.714 138.700  38.732  1.00  0.00           C  
ATOM   4493  H4'   C   141      24.501 139.551  39.380  1.00  0.00           H  
ATOM   4494  O4'   C   141      26.077 138.267  38.828  1.00  0.00           O  
ATOM   4495  C1'   C   141      26.969 138.903  37.855  1.00  0.00           C  
ATOM   4496  H1'   C   141      27.782 139.345  38.430  1.00  0.00           H  
ATOM   4497  N1    C   141      27.522 137.860  36.914  1.00  0.00           N  
ATOM   4498  C6    C   141      27.003 136.591  36.733  1.00  0.00           C  
ATOM   4499  H6    C   141      26.085 136.323  37.235  1.00  0.00           H  
ATOM   4500  C5    C   141      27.657 135.682  35.952  1.00  0.00           C  
ATOM   4501  H5    C   141      27.415 134.638  35.818  1.00  0.00           H  
ATOM   4502  C4    C   141      28.790 136.188  35.243  1.00  0.00           C  
ATOM   4503  N4    C   141      29.489 135.376  34.442  1.00  0.00           N  
ATOM   4504  H41   C   141      29.217 134.411  34.321  1.00  0.00           H  
ATOM   4505  H42   C   141      30.231 135.735  33.859  1.00  0.00           H  
ATOM   4506  N3    C   141      29.284 137.411  35.394  1.00  0.00           N  
ATOM   4507  C2    C   141      28.684 138.243  36.234  1.00  0.00           C  
ATOM   4508  O2    C   141      29.205 139.352  36.398  1.00  0.00           O  
ATOM   4509  C3'   C   141      24.689 139.226  37.261  1.00  0.00           C  
ATOM   4510  H3'   C   141      24.610 138.359  36.605  1.00  0.00           H  
ATOM   4511  C2'   C   141      26.079 139.864  36.999  1.00  0.00           C  
ATOM   4512  H2'   C   141      26.167 139.874  35.913  1.00  0.00           H  
ATOM   4513  O2'   C   141      26.208 141.077  37.681  1.00  0.00           O  
ATOM   4514 HO2'   C   141      25.297 141.362  37.784  1.00  0.00           H  
ATOM   4515  O3'   C   141      23.644 140.187  37.017  1.00  0.00           O  
ATOM   4516  P    U3   142      23.258 140.596  35.490  1.00  0.00           P  
ATOM   4517  OP1  U3   142      22.050 141.405  35.564  1.00  0.00           O  
ATOM   4518  OP2  U3   142      23.316 139.331  34.665  1.00  0.00           O  
ATOM   4519  O5'  U3   142      24.462 141.484  34.861  1.00  0.00           O  
ATOM   4520  C5'  U3   142      24.669 142.898  35.208  1.00  0.00           C  
ATOM   4521  H5'  U3   142      24.592 143.130  36.270  1.00  0.00           H  
ATOM   4522 H5''  U3   142      23.874 143.528  34.809  1.00  0.00           H  
ATOM   4523  C4'  U3   142      25.979 143.319  34.670  1.00  0.00           C  
ATOM   4524  H4'  U3   142      26.295 144.296  35.036  1.00  0.00           H  
ATOM   4525  O4'  U3   142      27.051 142.454  35.018  1.00  0.00           O  
ATOM   4526  C1'  U3   142      28.084 142.502  34.028  1.00  0.00           C  
ATOM   4527  H1'  U3   142      28.988 142.867  34.515  1.00  0.00           H  
ATOM   4528  N1   U3   142      28.334 141.131  33.452  1.00  0.00           N  
ATOM   4529  C6   U3   142      27.364 140.101  33.555  1.00  0.00           C  
ATOM   4530  H6   U3   142      26.340 140.242  33.869  1.00  0.00           H  
ATOM   4531  C5   U3   142      27.735 138.870  33.119  1.00  0.00           C  
ATOM   4532  H5   U3   142      27.061 138.026  33.105  1.00  0.00           H  
ATOM   4533  C4   U3   142      29.043 138.627  32.618  1.00  0.00           C  
ATOM   4534  O4   U3   142      29.472 137.583  32.213  1.00  0.00           O  
ATOM   4535  N3   U3   142      29.972 139.651  32.678  1.00  0.00           N  
ATOM   4536  H3   U3   142      30.952 139.447  32.541  1.00  0.00           H  
ATOM   4537  C2   U3   142      29.634 140.900  32.922  1.00  0.00           C  
ATOM   4538  O2   U3   142      30.520 141.767  32.933  1.00  0.00           O  
ATOM   4539  C3'  U3   142      26.046 143.487  33.172  1.00  0.00           C  
ATOM   4540  H3'  U3   142      25.522 142.632  32.746  1.00  0.00           H  
ATOM   4541  C2'  U3   142      27.567 143.419  32.894  1.00  0.00           C  
ATOM   4542  H2'  U3   142      27.753 142.983  31.913  1.00  0.00           H  
ATOM   4543  O2'  U3   142      28.225 144.584  33.041  1.00  0.00           O  
ATOM   4544 HO2'  U3   142      27.610 145.262  32.753  1.00  0.00           H  
ATOM   4545  O3'  U3   142      25.454 144.648  32.651  1.00  0.00           O  
ATOM   4546 HO3'  U3   142      24.510 144.530  32.783  1.00  0.00           H  
TER    4547       U3   142 
END   
