# Supplementary material for: Modeling the structure of the frameshift-stimulatory pseudoknot in SARS-CoV-2 reveals multiple possible conformers
Source: PLoS Comput Biol. 2021 Jan 19;17(1):e1008603. doi: 10.1371/journal.pcbi.1008603 (PMC7845960; doi:10.1371/journal.pcbi.1008603)
Supplement: S1 Data — Files in.pdb format for each of the model structures presented in the manuscript are included in an archived.zip folder. The files corresponding to the structures shown in Figs 3B, 3E, 3H, 4B, 4E, 4H, 5B, 6A–6F, and 7A–7G are named FigNX_1.pdb, where N is the figure number and X is the letter for the figure panel. These structures represent the most populated of the clusters found in the corresponding MD simulations. The structures of the second- and third-most populated clusters from each of the simulations are in the files named FigNX_2.pdb and FigNX_3.pdb, respectively. (ZIP) [file pcbi.1008603.s006.zip › Fig7A_3.pdb]

ATOM      1 HO5'  U5     1      42.990  46.284  29.739  1.00  0.00           H  
ATOM      2  O5'  U5     1      43.530  46.473  30.510  1.00  0.00           O  
ATOM      3  C5'  U5     1      43.684  47.886  30.521  1.00  0.00           C  
ATOM      4  H5'  U5     1      43.616  48.243  29.494  1.00  0.00           H  
ATOM      5 H5''  U5     1      44.657  48.145  30.940  1.00  0.00           H  
ATOM      6  C4'  U5     1      42.751  48.620  31.514  1.00  0.00           C  
ATOM      7  H4'  U5     1      42.750  49.705  31.405  1.00  0.00           H  
ATOM      8  O4'  U5     1      41.451  48.174  31.499  1.00  0.00           O  
ATOM      9  C1'  U5     1      40.957  47.842  32.764  1.00  0.00           C  
ATOM     10  H1'  U5     1      40.635  48.807  33.156  1.00  0.00           H  
ATOM     11  N1   U5     1      39.914  46.812  32.689  1.00  0.00           N  
ATOM     12  C6   U5     1      40.245  45.589  32.156  1.00  0.00           C  
ATOM     13  H6   U5     1      41.220  45.387  31.737  1.00  0.00           H  
ATOM     14  C5   U5     1      39.329  44.621  32.147  1.00  0.00           C  
ATOM     15  H5   U5     1      39.556  43.693  31.642  1.00  0.00           H  
ATOM     16  C4   U5     1      38.037  44.744  32.720  1.00  0.00           C  
ATOM     17  O4   U5     1      37.297  43.751  32.908  1.00  0.00           O  
ATOM     18  N3   U5     1      37.736  46.002  33.251  1.00  0.00           N  
ATOM     19  H3   U5     1      36.847  46.103  33.720  1.00  0.00           H  
ATOM     20  C2   U5     1      38.613  47.014  33.185  1.00  0.00           C  
ATOM     21  O2   U5     1      38.239  48.137  33.620  1.00  0.00           O  
ATOM     22  C3'  U5     1      43.277  48.352  32.931  1.00  0.00           C  
ATOM     23  H3'  U5     1      44.299  47.980  32.856  1.00  0.00           H  
ATOM     24  C2'  U5     1      42.251  47.397  33.506  1.00  0.00           C  
ATOM     25  H2'  U5     1      42.574  46.432  33.116  1.00  0.00           H  
ATOM     26  O2'  U5     1      41.973  47.347  34.871  1.00  0.00           O  
ATOM     27 HO2'  U5     1      42.652  46.856  35.341  1.00  0.00           H  
ATOM     28  O3'  U5     1      43.147  49.538  33.605  1.00  0.00           O  
ATOM     29  P     U     2      44.276  50.157  34.456  1.00  0.00           P  
ATOM     30  OP1   U     2      43.905  51.596  34.700  1.00  0.00           O  
ATOM     31  OP2   U     2      45.556  49.915  33.830  1.00  0.00           O  
ATOM     32  O5'   U     2      44.120  49.421  35.889  1.00  0.00           O  
ATOM     33  C5'   U     2      45.121  48.428  36.294  1.00  0.00           C  
ATOM     34  H5'   U     2      46.111  48.882  36.332  1.00  0.00           H  
ATOM     35 H5''   U     2      45.140  47.654  35.526  1.00  0.00           H  
ATOM     36  C4'   U     2      44.981  47.797  37.729  1.00  0.00           C  
ATOM     37  H4'   U     2      45.489  46.834  37.689  1.00  0.00           H  
ATOM     38  O4'   U     2      45.674  48.603  38.723  1.00  0.00           O  
ATOM     39  C1'   U     2      44.890  49.310  39.625  1.00  0.00           C  
ATOM     40  H1'   U     2      45.267  49.186  40.641  1.00  0.00           H  
ATOM     41  N1    U     2      44.874  50.771  39.521  1.00  0.00           N  
ATOM     42  C6    U     2      45.326  51.458  38.404  1.00  0.00           C  
ATOM     43  H6    U     2      45.813  50.865  37.643  1.00  0.00           H  
ATOM     44  C5    U     2      45.141  52.819  38.240  1.00  0.00           C  
ATOM     45  H5    U     2      45.450  53.325  37.337  1.00  0.00           H  
ATOM     46  C4    U     2      44.462  53.568  39.328  1.00  0.00           C  
ATOM     47  O4    U     2      44.224  54.775  39.266  1.00  0.00           O  
ATOM     48  N3    U     2      44.005  52.771  40.362  1.00  0.00           N  
ATOM     49  H3    U     2      43.364  53.231  40.992  1.00  0.00           H  
ATOM     50  C2    U     2      44.111  51.422  40.436  1.00  0.00           C  
ATOM     51  O2    U     2      43.492  50.893  41.404  1.00  0.00           O  
ATOM     52  C3'   U     2      43.627  47.562  38.319  1.00  0.00           C  
ATOM     53  H3'   U     2      42.911  47.830  37.542  1.00  0.00           H  
ATOM     54  C2'   U     2      43.500  48.570  39.474  1.00  0.00           C  
ATOM     55  H2'   U     2      42.630  49.205  39.311  1.00  0.00           H  
ATOM     56  O2'   U     2      43.236  48.000  40.683  1.00  0.00           O  
ATOM     57 HO2'   U     2      43.471  47.076  40.569  1.00  0.00           H  
ATOM     58  O3'   U     2      43.533  46.229  38.789  1.00  0.00           O  
ATOM     59  P     U     3      43.140  45.025  37.765  1.00  0.00           P  
ATOM     60  OP1   U     3      43.226  45.549  36.433  1.00  0.00           O  
ATOM     61  OP2   U     3      41.870  44.379  38.192  1.00  0.00           O  
ATOM     62  O5'   U     3      44.380  43.983  38.052  1.00  0.00           O  
ATOM     63  C5'   U     3      45.591  43.955  37.315  1.00  0.00           C  
ATOM     64  H5'   U     3      46.227  44.830  37.449  1.00  0.00           H  
ATOM     65 H5''   U     3      45.335  43.799  36.267  1.00  0.00           H  
ATOM     66  C4'   U     3      46.442  42.655  37.631  1.00  0.00           C  
ATOM     67  H4'   U     3      47.257  42.631  36.907  1.00  0.00           H  
ATOM     68  O4'   U     3      47.103  42.894  38.898  1.00  0.00           O  
ATOM     69  C1'   U     3      47.205  41.680  39.614  1.00  0.00           C  
ATOM     70  H1'   U     3      48.237  41.420  39.850  1.00  0.00           H  
ATOM     71  N1    U     3      46.337  41.695  40.806  1.00  0.00           N  
ATOM     72  C6    U     3      45.030  42.241  40.871  1.00  0.00           C  
ATOM     73  H6    U     3      44.634  42.806  40.041  1.00  0.00           H  
ATOM     74  C5    U     3      44.189  41.939  41.851  1.00  0.00           C  
ATOM     75  H5    U     3      43.167  42.283  41.795  1.00  0.00           H  
ATOM     76  C4    U     3      44.645  41.123  43.012  1.00  0.00           C  
ATOM     77  O4    U     3      43.902  40.939  43.968  1.00  0.00           O  
ATOM     78  N3    U     3      45.918  40.663  42.949  1.00  0.00           N  
ATOM     79  H3    U     3      46.160  40.051  43.715  1.00  0.00           H  
ATOM     80  C2    U     3      46.823  40.871  41.880  1.00  0.00           C  
ATOM     81  O2    U     3      47.937  40.365  41.961  1.00  0.00           O  
ATOM     82  C3'   U     3      45.717  41.357  37.656  1.00  0.00           C  
ATOM     83  H3'   U     3      44.754  41.337  38.166  1.00  0.00           H  
ATOM     84  C2'   U     3      46.799  40.565  38.577  1.00  0.00           C  
ATOM     85  H2'   U     3      46.403  39.725  39.148  1.00  0.00           H  
ATOM     86  O2'   U     3      47.994  40.332  37.834  1.00  0.00           O  
ATOM     87 HO2'   U     3      47.658  39.717  37.178  1.00  0.00           H  
ATOM     88  O3'   U     3      45.578  40.648  36.429  1.00  0.00           O  
ATOM     89  P     G     4      44.919  39.059  36.391  1.00  0.00           P  
ATOM     90  OP1   G     4      44.362  38.809  35.083  1.00  0.00           O  
ATOM     91  OP2   G     4      44.148  38.766  37.556  1.00  0.00           O  
ATOM     92  O5'   G     4      46.203  38.133  36.511  1.00  0.00           O  
ATOM     93  C5'   G     4      47.009  37.911  35.310  1.00  0.00           C  
ATOM     94  H5'   G     4      47.539  38.798  34.964  1.00  0.00           H  
ATOM     95 H5''   G     4      46.534  37.323  34.525  1.00  0.00           H  
ATOM     96  C4'   G     4      48.211  37.143  35.705  1.00  0.00           C  
ATOM     97  H4'   G     4      48.848  36.900  34.854  1.00  0.00           H  
ATOM     98  O4'   G     4      48.960  37.752  36.740  1.00  0.00           O  
ATOM     99  C1'   G     4      49.492  36.750  37.546  1.00  0.00           C  
ATOM    100  H1'   G     4      50.564  36.641  37.379  1.00  0.00           H  
ATOM    101  N9    G     4      49.066  37.003  38.911  1.00  0.00           N  
ATOM    102  C8    G     4      47.880  37.455  39.413  1.00  0.00           C  
ATOM    103  H8    G     4      47.044  37.562  38.737  1.00  0.00           H  
ATOM    104  N7    G     4      47.813  37.654  40.690  1.00  0.00           N  
ATOM    105  C5    G     4      49.105  37.202  41.132  1.00  0.00           C  
ATOM    106  C6    G     4      49.705  37.156  42.392  1.00  0.00           C  
ATOM    107  O6    G     4      49.199  37.414  43.512  1.00  0.00           O  
ATOM    108  N1    G     4      50.888  36.554  42.417  1.00  0.00           N  
ATOM    109  H1    G     4      51.398  36.385  43.272  1.00  0.00           H  
ATOM    110  C2    G     4      51.626  36.319  41.285  1.00  0.00           C  
ATOM    111  N2    G     4      52.839  35.927  41.433  1.00  0.00           N  
ATOM    112  H21   G     4      53.192  35.471  40.604  1.00  0.00           H  
ATOM    113  H22   G     4      53.175  35.774  42.374  1.00  0.00           H  
ATOM    114  N3    G     4      51.161  36.398  40.051  1.00  0.00           N  
ATOM    115  C4    G     4      49.873  36.950  40.018  1.00  0.00           C  
ATOM    116  C3'   G     4      47.763  35.765  36.352  1.00  0.00           C  
ATOM    117  H3'   G     4      47.069  35.857  37.188  1.00  0.00           H  
ATOM    118  C2'   G     4      49.000  35.337  37.141  1.00  0.00           C  
ATOM    119  H2'   G     4      48.737  34.654  37.949  1.00  0.00           H  
ATOM    120  O2'   G     4      50.005  34.753  36.252  1.00  0.00           O  
ATOM    121 HO2'   G     4      50.413  34.050  36.763  1.00  0.00           H  
ATOM    122  O3'   G     4      47.373  34.805  35.350  1.00  0.00           O  
ATOM    123  P     C     5      46.529  33.488  35.805  1.00  0.00           P  
ATOM    124  OP1   C     5      46.147  32.902  34.525  1.00  0.00           O  
ATOM    125  OP2   C     5      45.441  33.893  36.728  1.00  0.00           O  
ATOM    126  O5'   C     5      47.494  32.565  36.611  1.00  0.00           O  
ATOM    127  C5'   C     5      48.473  31.697  36.069  1.00  0.00           C  
ATOM    128  H5'   C     5      48.920  32.147  35.182  1.00  0.00           H  
ATOM    129 H5''   C     5      47.894  30.830  35.750  1.00  0.00           H  
ATOM    130  C4'   C     5      49.599  31.327  37.127  1.00  0.00           C  
ATOM    131  H4'   C     5      50.485  30.896  36.661  1.00  0.00           H  
ATOM    132  O4'   C     5      49.910  32.428  38.041  1.00  0.00           O  
ATOM    133  C1'   C     5      50.717  31.991  39.083  1.00  0.00           C  
ATOM    134  H1'   C     5      51.757  31.983  38.758  1.00  0.00           H  
ATOM    135  N1    C     5      50.601  32.696  40.458  1.00  0.00           N  
ATOM    136  C6    C     5      49.407  33.293  40.814  1.00  0.00           C  
ATOM    137  H6    C     5      48.625  33.445  40.084  1.00  0.00           H  
ATOM    138  C5    C     5      49.265  33.849  42.081  1.00  0.00           C  
ATOM    139  H5    C     5      48.369  34.388  42.352  1.00  0.00           H  
ATOM    140  C4    C     5      50.329  33.580  42.950  1.00  0.00           C  
ATOM    141  N4    C     5      50.166  33.945  44.154  1.00  0.00           N  
ATOM    142  H41   C     5      49.348  34.488  44.393  1.00  0.00           H  
ATOM    143  H42   C     5      50.892  33.737  44.824  1.00  0.00           H  
ATOM    144  N3    C     5      51.435  32.929  42.668  1.00  0.00           N  
ATOM    145  C2    C     5      51.589  32.494  41.404  1.00  0.00           C  
ATOM    146  O2    C     5      52.571  31.748  41.187  1.00  0.00           O  
ATOM    147  C3'   C     5      49.150  30.280  38.225  1.00  0.00           C  
ATOM    148  H3'   C     5      48.229  30.600  38.713  1.00  0.00           H  
ATOM    149  C2'   C     5      50.270  30.591  39.164  1.00  0.00           C  
ATOM    150  H2'   C     5      49.941  30.278  40.155  1.00  0.00           H  
ATOM    151  O2'   C     5      51.423  29.758  38.795  1.00  0.00           O  
ATOM    152 HO2'   C     5      51.194  28.827  38.760  1.00  0.00           H  
ATOM    153  O3'   C     5      48.939  29.000  37.611  1.00  0.00           O  
ATOM    154  P     G     6      48.474  27.667  38.292  1.00  0.00           P  
ATOM    155  OP1   G     6      48.092  26.731  37.203  1.00  0.00           O  
ATOM    156  OP2   G     6      47.544  28.073  39.374  1.00  0.00           O  
ATOM    157  O5'   G     6      49.752  27.135  38.962  1.00  0.00           O  
ATOM    158  C5'   G     6      50.796  26.528  38.159  1.00  0.00           C  
ATOM    159  H5'   G     6      51.244  27.249  37.475  1.00  0.00           H  
ATOM    160 H5''   G     6      50.296  25.725  37.618  1.00  0.00           H  
ATOM    161  C4'   G     6      51.826  25.881  39.099  1.00  0.00           C  
ATOM    162  H4'   G     6      52.559  25.401  38.450  1.00  0.00           H  
ATOM    163  O4'   G     6      52.536  26.873  39.796  1.00  0.00           O  
ATOM    164  C1'   G     6      52.827  26.545  41.146  1.00  0.00           C  
ATOM    165  H1'   G     6      53.905  26.665  41.252  1.00  0.00           H  
ATOM    166  N9    G     6      52.033  27.424  42.065  1.00  0.00           N  
ATOM    167  C8    G     6      50.995  28.287  41.827  1.00  0.00           C  
ATOM    168  H8    G     6      50.486  28.405  40.882  1.00  0.00           H  
ATOM    169  N7    G     6      50.592  28.881  42.954  1.00  0.00           N  
ATOM    170  C5    G     6      51.393  28.460  43.971  1.00  0.00           C  
ATOM    171  C6    G     6      51.282  28.656  45.422  1.00  0.00           C  
ATOM    172  O6    G     6      50.477  29.385  45.981  1.00  0.00           O  
ATOM    173  N1    G     6      52.085  27.772  46.106  1.00  0.00           N  
ATOM    174  H1    G     6      52.190  27.870  47.106  1.00  0.00           H  
ATOM    175  C2    G     6      52.931  26.887  45.452  1.00  0.00           C  
ATOM    176  N2    G     6      53.705  26.178  46.203  1.00  0.00           N  
ATOM    177  H21   G     6      54.338  25.540  45.742  1.00  0.00           H  
ATOM    178  H22   G     6      53.788  26.380  47.189  1.00  0.00           H  
ATOM    179  N3    G     6      53.016  26.702  44.197  1.00  0.00           N  
ATOM    180  C4    G     6      52.174  27.411  43.456  1.00  0.00           C  
ATOM    181  C3'   G     6      51.258  24.956  40.184  1.00  0.00           C  
ATOM    182  H3'   G     6      50.397  25.494  40.581  1.00  0.00           H  
ATOM    183  C2'   G     6      52.404  25.053  41.216  1.00  0.00           C  
ATOM    184  H2'   G     6      52.017  24.879  42.220  1.00  0.00           H  
ATOM    185  O2'   G     6      53.605  24.250  41.007  1.00  0.00           O  
ATOM    186 HO2'   G     6      54.063  24.072  41.832  1.00  0.00           H  
ATOM    187  O3'   G     6      50.939  23.690  39.668  1.00  0.00           O  
ATOM    188  P     G     7      49.794  22.817  40.241  1.00  0.00           P  
ATOM    189  OP1   G     7      49.757  21.519  39.518  1.00  0.00           O  
ATOM    190  OP2   G     7      48.650  23.693  40.223  1.00  0.00           O  
ATOM    191  O5'   G     7      50.264  22.572  41.732  1.00  0.00           O  
ATOM    192  C5'   G     7      51.308  21.676  42.025  1.00  0.00           C  
ATOM    193  H5'   G     7      52.124  22.009  41.384  1.00  0.00           H  
ATOM    194 H5''   G     7      51.021  20.672  41.710  1.00  0.00           H  
ATOM    195  C4'   G     7      51.701  21.687  43.529  1.00  0.00           C  
ATOM    196  H4'   G     7      52.482  21.006  43.868  1.00  0.00           H  
ATOM    197  O4'   G     7      52.045  23.021  43.935  1.00  0.00           O  
ATOM    198  C1'   G     7      51.580  23.280  45.291  1.00  0.00           C  
ATOM    199  H1'   G     7      52.419  23.517  45.945  1.00  0.00           H  
ATOM    200  N9    G     7      50.792  24.522  45.380  1.00  0.00           N  
ATOM    201  C8    G     7      50.172  25.218  44.363  1.00  0.00           C  
ATOM    202  H8    G     7      50.165  24.991  43.307  1.00  0.00           H  
ATOM    203  N7    G     7      49.288  26.051  44.743  1.00  0.00           N  
ATOM    204  C5    G     7      49.417  26.028  46.145  1.00  0.00           C  
ATOM    205  C6    G     7      48.774  26.776  47.204  1.00  0.00           C  
ATOM    206  O6    G     7      48.069  27.791  47.183  1.00  0.00           O  
ATOM    207  N1    G     7      49.070  26.361  48.490  1.00  0.00           N  
ATOM    208  H1    G     7      48.639  26.868  49.250  1.00  0.00           H  
ATOM    209  C2    G     7      49.894  25.341  48.697  1.00  0.00           C  
ATOM    210  N2    G     7      50.024  24.919  49.921  1.00  0.00           N  
ATOM    211  H21   G     7      50.758  24.225  49.941  1.00  0.00           H  
ATOM    212  H22   G     7      49.759  25.487  50.713  1.00  0.00           H  
ATOM    213  N3    G     7      50.537  24.672  47.780  1.00  0.00           N  
ATOM    214  C4    G     7      50.260  25.023  46.539  1.00  0.00           C  
ATOM    215  C3'   G     7      50.587  21.325  44.532  1.00  0.00           C  
ATOM    216  H3'   G     7      49.655  21.764  44.176  1.00  0.00           H  
ATOM    217  C2'   G     7      50.988  21.980  45.830  1.00  0.00           C  
ATOM    218  H2'   G     7      50.054  22.151  46.366  1.00  0.00           H  
ATOM    219  O2'   G     7      51.968  21.321  46.507  1.00  0.00           O  
ATOM    220 HO2'   G     7      51.760  20.384  46.496  1.00  0.00           H  
ATOM    221  O3'   G     7      50.356  19.939  44.604  1.00  0.00           O  
ATOM    222  P     U     8      49.024  19.309  45.126  1.00  0.00           P  
ATOM    223  OP1   U     8      49.387  17.841  45.414  1.00  0.00           O  
ATOM    224  OP2   U     8      47.990  19.686  44.150  1.00  0.00           O  
ATOM    225  O5'   U     8      48.560  20.018  46.485  1.00  0.00           O  
ATOM    226  C5'   U     8      49.048  19.618  47.750  1.00  0.00           C  
ATOM    227  H5'   U     8      50.117  19.832  47.787  1.00  0.00           H  
ATOM    228 H5''   U     8      48.946  18.553  47.955  1.00  0.00           H  
ATOM    229  C4'   U     8      48.346  20.496  48.828  1.00  0.00           C  
ATOM    230  H4'   U     8      48.704  20.229  49.823  1.00  0.00           H  
ATOM    231  O4'   U     8      48.513  21.831  48.568  1.00  0.00           O  
ATOM    232  C1'   U     8      47.586  22.576  49.370  1.00  0.00           C  
ATOM    233  H1'   U     8      48.150  22.847  50.263  1.00  0.00           H  
ATOM    234  N1    U     8      46.888  23.648  48.714  1.00  0.00           N  
ATOM    235  C6    U     8      46.775  23.675  47.316  1.00  0.00           C  
ATOM    236  H6    U     8      47.169  22.837  46.759  1.00  0.00           H  
ATOM    237  C5    U     8      46.223  24.714  46.663  1.00  0.00           C  
ATOM    238  H5    U     8      46.157  24.729  45.585  1.00  0.00           H  
ATOM    239  C4    U     8      45.654  25.798  47.416  1.00  0.00           C  
ATOM    240  O4    U     8      45.124  26.821  46.920  1.00  0.00           O  
ATOM    241  N3    U     8      45.736  25.669  48.751  1.00  0.00           N  
ATOM    242  H3    U     8      45.201  26.337  49.286  1.00  0.00           H  
ATOM    243  C2    U     8      46.287  24.609  49.442  1.00  0.00           C  
ATOM    244  O2    U     8      46.357  24.556  50.707  1.00  0.00           O  
ATOM    245  C3'   U     8      46.857  20.315  48.775  1.00  0.00           C  
ATOM    246  H3'   U     8      46.468  20.508  47.775  1.00  0.00           H  
ATOM    247  C2'   U     8      46.505  21.477  49.710  1.00  0.00           C  
ATOM    248  H2'   U     8      45.540  21.886  49.411  1.00  0.00           H  
ATOM    249  O2'   U     8      46.581  21.252  51.115  1.00  0.00           O  
ATOM    250 HO2'   U     8      45.689  20.982  51.347  1.00  0.00           H  
ATOM    251  O3'   U     8      46.363  19.117  49.334  1.00  0.00           O  
ATOM    252  P     G     9      44.751  18.755  49.024  1.00  0.00           P  
ATOM    253  OP1   G     9      44.508  17.336  49.381  1.00  0.00           O  
ATOM    254  OP2   G     9      44.344  19.275  47.681  1.00  0.00           O  
ATOM    255  O5'   G     9      44.024  19.654  50.134  1.00  0.00           O  
ATOM    256  C5'   G     9      43.830  19.228  51.452  1.00  0.00           C  
ATOM    257  H5'   G     9      44.779  18.985  51.929  1.00  0.00           H  
ATOM    258 H5''   G     9      43.196  18.342  51.421  1.00  0.00           H  
ATOM    259  C4'   G     9      43.236  20.314  52.286  1.00  0.00           C  
ATOM    260  H4'   G     9      43.301  19.938  53.307  1.00  0.00           H  
ATOM    261  O4'   G     9      43.939  21.524  52.108  1.00  0.00           O  
ATOM    262  C1'   G     9      42.934  22.543  52.367  1.00  0.00           C  
ATOM    263  H1'   G     9      43.209  23.137  53.238  1.00  0.00           H  
ATOM    264  N9    G     9      42.804  23.492  51.261  1.00  0.00           N  
ATOM    265  C8    G     9      43.010  23.169  49.944  1.00  0.00           C  
ATOM    266  H8    G     9      43.442  22.191  49.797  1.00  0.00           H  
ATOM    267  N7    G     9      42.710  24.103  49.090  1.00  0.00           N  
ATOM    268  C5    G     9      42.169  25.086  49.931  1.00  0.00           C  
ATOM    269  C6    G     9      41.620  26.341  49.510  1.00  0.00           C  
ATOM    270  O6    G     9      41.673  27.047  48.475  1.00  0.00           O  
ATOM    271  N1    G     9      41.004  26.913  50.628  1.00  0.00           N  
ATOM    272  H1    G     9      40.698  27.867  50.499  1.00  0.00           H  
ATOM    273  C2    G     9      41.175  26.535  51.897  1.00  0.00           C  
ATOM    274  N2    G     9      40.721  27.413  52.751  1.00  0.00           N  
ATOM    275  H21   G     9      40.184  28.205  52.429  1.00  0.00           H  
ATOM    276  H22   G     9      40.884  27.322  53.744  1.00  0.00           H  
ATOM    277  N3    G     9      41.629  25.359  52.245  1.00  0.00           N  
ATOM    278  C4    G     9      42.159  24.663  51.248  1.00  0.00           C  
ATOM    279  C3'   G     9      41.816  20.501  51.913  1.00  0.00           C  
ATOM    280  H3'   G     9      41.774  20.676  50.838  1.00  0.00           H  
ATOM    281  C2'   G     9      41.612  21.869  52.638  1.00  0.00           C  
ATOM    282  H2'   G     9      40.752  22.364  52.188  1.00  0.00           H  
ATOM    283  O2'   G     9      41.479  21.838  54.034  1.00  0.00           O  
ATOM    284 HO2'   G     9      41.068  22.676  54.256  1.00  0.00           H  
ATOM    285  O3'   G     9      40.999  19.467  52.420  1.00  0.00           O  
ATOM    286  P     U    10      39.491  19.281  51.962  1.00  0.00           P  
ATOM    287  OP1   U    10      38.979  18.142  52.717  1.00  0.00           O  
ATOM    288  OP2   U    10      39.493  19.166  50.485  1.00  0.00           O  
ATOM    289  O5'   U    10      38.661  20.529  52.327  1.00  0.00           O  
ATOM    290  C5'   U    10      38.069  20.690  53.610  1.00  0.00           C  
ATOM    291  H5'   U    10      38.815  20.552  54.393  1.00  0.00           H  
ATOM    292 H5''   U    10      37.208  20.022  53.650  1.00  0.00           H  
ATOM    293  C4'   U    10      37.645  22.183  53.786  1.00  0.00           C  
ATOM    294  H4'   U    10      37.503  22.303  54.860  1.00  0.00           H  
ATOM    295  O4'   U    10      38.735  22.988  53.353  1.00  0.00           O  
ATOM    296  C1'   U    10      38.115  24.068  52.659  1.00  0.00           C  
ATOM    297  H1'   U    10      38.398  24.968  53.205  1.00  0.00           H  
ATOM    298  N1    U    10      38.393  24.218  51.178  1.00  0.00           N  
ATOM    299  C6    U    10      39.004  23.291  50.401  1.00  0.00           C  
ATOM    300  H6    U    10      39.304  22.337  50.809  1.00  0.00           H  
ATOM    301  C5    U    10      39.327  23.432  49.100  1.00  0.00           C  
ATOM    302  H5    U    10      39.912  22.785  48.462  1.00  0.00           H  
ATOM    303  C4    U    10      38.992  24.651  48.419  1.00  0.00           C  
ATOM    304  O4    U    10      39.190  24.904  47.261  1.00  0.00           O  
ATOM    305  N3    U    10      38.371  25.571  49.236  1.00  0.00           N  
ATOM    306  H3    U    10      38.069  26.425  48.789  1.00  0.00           H  
ATOM    307  C2    U    10      38.179  25.405  50.593  1.00  0.00           C  
ATOM    308  O2    U    10      37.807  26.334  51.233  1.00  0.00           O  
ATOM    309  C3'   U    10      36.456  22.457  52.961  1.00  0.00           C  
ATOM    310  H3'   U    10      36.526  21.887  52.035  1.00  0.00           H  
ATOM    311  C2'   U    10      36.576  23.976  52.800  1.00  0.00           C  
ATOM    312  H2'   U    10      36.037  24.341  51.926  1.00  0.00           H  
ATOM    313  O2'   U    10      36.145  24.781  53.964  1.00  0.00           O  
ATOM    314 HO2'   U    10      35.352  25.273  53.738  1.00  0.00           H  
ATOM    315  O3'   U    10      35.227  22.034  53.445  1.00  0.00           O  
ATOM    316  P     A    11      33.950  22.040  52.654  1.00  0.00           P  
ATOM    317  OP1   A    11      32.863  21.399  53.419  1.00  0.00           O  
ATOM    318  OP2   A    11      34.147  21.608  51.287  1.00  0.00           O  
ATOM    319  O5'   A    11      33.536  23.532  52.570  1.00  0.00           O  
ATOM    320  C5'   A    11      32.802  24.214  53.479  1.00  0.00           C  
ATOM    321  H5'   A    11      33.299  24.440  54.422  1.00  0.00           H  
ATOM    322 H5''   A    11      31.866  23.724  53.750  1.00  0.00           H  
ATOM    323  C4'   A    11      32.540  25.673  52.974  1.00  0.00           C  
ATOM    324  H4'   A    11      32.058  26.195  53.801  1.00  0.00           H  
ATOM    325  O4'   A    11      33.730  26.381  52.549  1.00  0.00           O  
ATOM    326  C1'   A    11      33.425  27.285  51.369  1.00  0.00           C  
ATOM    327  H1'   A    11      33.900  28.264  51.432  1.00  0.00           H  
ATOM    328  N9    A    11      33.977  26.600  50.174  1.00  0.00           N  
ATOM    329  C8    A    11      34.450  25.304  49.918  1.00  0.00           C  
ATOM    330  H8    A    11      34.532  24.558  50.695  1.00  0.00           H  
ATOM    331  N7    A    11      35.047  25.123  48.779  1.00  0.00           N  
ATOM    332  C5    A    11      34.934  26.415  48.226  1.00  0.00           C  
ATOM    333  C6    A    11      35.178  26.946  46.910  1.00  0.00           C  
ATOM    334  N6    A    11      35.876  26.357  45.964  1.00  0.00           N  
ATOM    335  H61   A    11      36.166  25.391  46.002  1.00  0.00           H  
ATOM    336  H62   A    11      36.373  26.920  45.288  1.00  0.00           H  
ATOM    337  N1    A    11      34.870  28.221  46.512  1.00  0.00           N  
ATOM    338  C2    A    11      34.122  28.882  47.449  1.00  0.00           C  
ATOM    339  H2    A    11      33.760  29.855  47.153  1.00  0.00           H  
ATOM    340  N3    A    11      33.745  28.506  48.634  1.00  0.00           N  
ATOM    341  C4    A    11      34.190  27.283  48.984  1.00  0.00           C  
ATOM    342  C3'   A    11      31.561  25.881  51.896  1.00  0.00           C  
ATOM    343  H3'   A    11      31.717  25.259  51.015  1.00  0.00           H  
ATOM    344  C2'   A    11      31.899  27.316  51.364  1.00  0.00           C  
ATOM    345  H2'   A    11      31.503  27.556  50.377  1.00  0.00           H  
ATOM    346  O2'   A    11      31.342  28.419  52.170  1.00  0.00           O  
ATOM    347 HO2'   A    11      31.765  29.235  51.893  1.00  0.00           H  
ATOM    348  O3'   A    11      30.326  25.850  52.472  1.00  0.00           O  
ATOM    349  P     A    12      29.066  25.430  51.745  1.00  0.00           P  
ATOM    350  OP1   A    12      27.915  25.421  52.669  1.00  0.00           O  
ATOM    351  OP2   A    12      29.281  24.240  50.874  1.00  0.00           O  
ATOM    352  O5'   A    12      28.802  26.588  50.623  1.00  0.00           O  
ATOM    353  C5'   A    12      28.113  27.844  50.956  1.00  0.00           C  
ATOM    354  H5'   A    12      28.657  28.319  51.772  1.00  0.00           H  
ATOM    355 H5''   A    12      27.052  27.728  51.176  1.00  0.00           H  
ATOM    356  C4'   A    12      28.113  28.749  49.712  1.00  0.00           C  
ATOM    357  H4'   A    12      27.578  29.642  50.036  1.00  0.00           H  
ATOM    358  O4'   A    12      29.411  29.115  49.355  1.00  0.00           O  
ATOM    359  C1'   A    12      29.513  29.180  47.947  1.00  0.00           C  
ATOM    360  H1'   A    12      29.826  30.155  47.574  1.00  0.00           H  
ATOM    361  N9    A    12      30.245  28.034  47.361  1.00  0.00           N  
ATOM    362  C8    A    12      30.587  26.840  47.995  1.00  0.00           C  
ATOM    363  H8    A    12      30.328  26.574  49.009  1.00  0.00           H  
ATOM    364  N7    A    12      31.254  26.080  47.246  1.00  0.00           N  
ATOM    365  C5    A    12      31.454  26.750  46.096  1.00  0.00           C  
ATOM    366  C6    A    12      32.216  26.541  44.940  1.00  0.00           C  
ATOM    367  N6    A    12      32.884  25.473  44.548  1.00  0.00           N  
ATOM    368  H61   A    12      33.428  25.507  43.698  1.00  0.00           H  
ATOM    369  H62   A    12      33.114  24.753  45.218  1.00  0.00           H  
ATOM    370  N1    A    12      32.287  27.394  43.895  1.00  0.00           N  
ATOM    371  C2    A    12      31.647  28.559  44.085  1.00  0.00           C  
ATOM    372  H2    A    12      31.746  29.217  43.234  1.00  0.00           H  
ATOM    373  N3    A    12      30.912  28.949  45.146  1.00  0.00           N  
ATOM    374  C4    A    12      30.886  27.991  46.155  1.00  0.00           C  
ATOM    375  C3'   A    12      27.431  28.149  48.508  1.00  0.00           C  
ATOM    376  H3'   A    12      27.763  27.115  48.414  1.00  0.00           H  
ATOM    377  C2'   A    12      28.060  29.079  47.439  1.00  0.00           C  
ATOM    378  H2'   A    12      27.901  28.632  46.458  1.00  0.00           H  
ATOM    379  O2'   A    12      27.532  30.402  47.438  1.00  0.00           O  
ATOM    380 HO2'   A    12      27.949  30.974  46.790  1.00  0.00           H  
ATOM    381  O3'   A    12      26.044  28.418  48.560  1.00  0.00           O  
ATOM    382  P     G    13      25.143  27.625  47.548  1.00  0.00           P  
ATOM    383  OP1   G    13      23.751  28.193  47.645  1.00  0.00           O  
ATOM    384  OP2   G    13      25.290  26.151  47.864  1.00  0.00           O  
ATOM    385  O5'   G    13      25.599  27.979  46.107  1.00  0.00           O  
ATOM    386  C5'   G    13      25.169  29.073  45.315  1.00  0.00           C  
ATOM    387  H5'   G    13      25.194  29.966  45.939  1.00  0.00           H  
ATOM    388 H5''   G    13      24.120  28.902  45.076  1.00  0.00           H  
ATOM    389  C4'   G    13      26.029  29.439  44.061  1.00  0.00           C  
ATOM    390  H4'   G    13      25.953  30.496  43.809  1.00  0.00           H  
ATOM    391  O4'   G    13      27.458  29.073  44.119  1.00  0.00           O  
ATOM    392  C1'   G    13      27.917  28.648  42.815  1.00  0.00           C  
ATOM    393  H1'   G    13      28.635  29.298  42.314  1.00  0.00           H  
ATOM    394  N9    G    13      28.475  27.291  42.933  1.00  0.00           N  
ATOM    395  C8    G    13      28.149  26.348  43.861  1.00  0.00           C  
ATOM    396  H8    G    13      27.392  26.456  44.624  1.00  0.00           H  
ATOM    397  N7    G    13      28.882  25.261  43.721  1.00  0.00           N  
ATOM    398  C5    G    13      29.620  25.449  42.569  1.00  0.00           C  
ATOM    399  C6    G    13      30.374  24.566  41.735  1.00  0.00           C  
ATOM    400  O6    G    13      30.707  23.382  41.924  1.00  0.00           O  
ATOM    401  N1    G    13      30.859  25.137  40.617  1.00  0.00           N  
ATOM    402  H1    G    13      31.261  24.566  39.888  1.00  0.00           H  
ATOM    403  C2    G    13      30.630  26.444  40.268  1.00  0.00           C  
ATOM    404  N2    G    13      31.221  26.830  39.187  1.00  0.00           N  
ATOM    405  H21   G    13      31.602  26.151  38.545  1.00  0.00           H  
ATOM    406  H22   G    13      31.133  27.815  38.979  1.00  0.00           H  
ATOM    407  N3    G    13      29.818  27.272  40.905  1.00  0.00           N  
ATOM    408  C4    G    13      29.355  26.727  42.104  1.00  0.00           C  
ATOM    409  C3'   G    13      25.514  28.675  42.798  1.00  0.00           C  
ATOM    410  H3'   G    13      25.267  27.739  43.299  1.00  0.00           H  
ATOM    411  C2'   G    13      26.690  28.618  41.923  1.00  0.00           C  
ATOM    412  H2'   G    13      26.693  27.716  41.311  1.00  0.00           H  
ATOM    413  O2'   G    13      26.699  29.851  41.195  1.00  0.00           O  
ATOM    414 HO2'   G    13      25.841  30.122  40.860  1.00  0.00           H  
ATOM    415  O3'   G    13      24.347  29.280  42.204  1.00  0.00           O  
ATOM    416  P     U    14      23.542  28.695  41.063  1.00  0.00           P  
ATOM    417  OP1   U    14      22.198  29.230  41.229  1.00  0.00           O  
ATOM    418  OP2   U    14      23.766  27.274  41.118  1.00  0.00           O  
ATOM    419  O5'   U    14      24.141  29.218  39.691  1.00  0.00           O  
ATOM    420  C5'   U    14      23.814  30.536  39.136  1.00  0.00           C  
ATOM    421  H5'   U    14      24.050  31.218  39.953  1.00  0.00           H  
ATOM    422 H5''   U    14      22.769  30.663  38.852  1.00  0.00           H  
ATOM    423  C4'   U    14      24.825  30.741  37.928  1.00  0.00           C  
ATOM    424  H4'   U    14      24.730  31.754  37.538  1.00  0.00           H  
ATOM    425  O4'   U    14      26.248  30.430  38.099  1.00  0.00           O  
ATOM    426  C1'   U    14      26.803  29.906  36.888  1.00  0.00           C  
ATOM    427  H1'   U    14      27.719  30.449  36.655  1.00  0.00           H  
ATOM    428  N1    U    14      27.174  28.430  37.038  1.00  0.00           N  
ATOM    429  C6    U    14      26.800  27.704  38.116  1.00  0.00           C  
ATOM    430  H6    U    14      25.969  28.062  38.706  1.00  0.00           H  
ATOM    431  C5    U    14      27.365  26.542  38.316  1.00  0.00           C  
ATOM    432  H5    U    14      26.927  25.925  39.087  1.00  0.00           H  
ATOM    433  C4    U    14      28.336  25.932  37.455  1.00  0.00           C  
ATOM    434  O4    U    14      28.856  24.827  37.628  1.00  0.00           O  
ATOM    435  N3    U    14      28.691  26.723  36.393  1.00  0.00           N  
ATOM    436  H3    U    14      29.436  26.373  35.807  1.00  0.00           H  
ATOM    437  C2    U    14      28.128  27.944  36.128  1.00  0.00           C  
ATOM    438  O2    U    14      28.339  28.465  34.990  1.00  0.00           O  
ATOM    439  C3'   U    14      24.504  29.847  36.754  1.00  0.00           C  
ATOM    440  H3'   U    14      24.415  28.815  37.094  1.00  0.00           H  
ATOM    441  C2'   U    14      25.709  30.067  35.805  1.00  0.00           C  
ATOM    442  H2'   U    14      25.758  29.251  35.085  1.00  0.00           H  
ATOM    443  O2'   U    14      25.904  31.331  35.211  1.00  0.00           O  
ATOM    444 HO2'   U    14      26.669  31.319  34.632  1.00  0.00           H  
ATOM    445  O3'   U    14      23.242  30.283  36.173  1.00  0.00           O  
ATOM    446  P     G    15      22.213  29.291  35.703  1.00  0.00           P  
ATOM    447  OP1   G    15      20.959  29.966  35.291  1.00  0.00           O  
ATOM    448  OP2   G    15      22.024  28.177  36.675  1.00  0.00           O  
ATOM    449  O5'   G    15      22.858  28.541  34.339  1.00  0.00           O  
ATOM    450  C5'   G    15      23.214  29.377  33.233  1.00  0.00           C  
ATOM    451  H5'   G    15      24.101  29.963  33.470  1.00  0.00           H  
ATOM    452 H5''   G    15      22.445  30.078  32.909  1.00  0.00           H  
ATOM    453  C4'   G    15      23.704  28.542  31.983  1.00  0.00           C  
ATOM    454  H4'   G    15      23.660  29.106  31.051  1.00  0.00           H  
ATOM    455  O4'   G    15      25.050  28.119  32.216  1.00  0.00           O  
ATOM    456  C1'   G    15      25.123  26.681  31.887  1.00  0.00           C  
ATOM    457  H1'   G    15      25.952  26.534  31.194  1.00  0.00           H  
ATOM    458  N9    G    15      25.418  25.888  33.059  1.00  0.00           N  
ATOM    459  C8    G    15      25.351  26.270  34.418  1.00  0.00           C  
ATOM    460  H8    G    15      24.793  27.169  34.638  1.00  0.00           H  
ATOM    461  N7    G    15      26.005  25.519  35.220  1.00  0.00           N  
ATOM    462  C5    G    15      26.548  24.507  34.439  1.00  0.00           C  
ATOM    463  C6    G    15      27.476  23.424  34.648  1.00  0.00           C  
ATOM    464  O6    G    15      28.117  23.113  35.677  1.00  0.00           O  
ATOM    465  N1    G    15      27.641  22.668  33.538  1.00  0.00           N  
ATOM    466  H1    G    15      28.197  21.825  33.566  1.00  0.00           H  
ATOM    467  C2    G    15      27.370  23.022  32.277  1.00  0.00           C  
ATOM    468  N2    G    15      27.872  22.337  31.337  1.00  0.00           N  
ATOM    469  H21   G    15      28.486  21.567  31.561  1.00  0.00           H  
ATOM    470  H22   G    15      27.706  22.661  30.395  1.00  0.00           H  
ATOM    471  N3    G    15      26.509  24.000  32.021  1.00  0.00           N  
ATOM    472  C4    G    15      26.129  24.685  33.103  1.00  0.00           C  
ATOM    473  C3'   G    15      22.776  27.334  31.891  1.00  0.00           C  
ATOM    474  H3'   G    15      22.397  27.002  32.857  1.00  0.00           H  
ATOM    475  C2'   G    15      23.794  26.366  31.310  1.00  0.00           C  
ATOM    476  H2'   G    15      23.661  25.348  31.675  1.00  0.00           H  
ATOM    477  O2'   G    15      23.754  26.288  29.872  1.00  0.00           O  
ATOM    478 HO2'   G    15      23.158  26.930  29.481  1.00  0.00           H  
ATOM    479  O3'   G    15      21.714  27.646  30.968  1.00  0.00           O  
ATOM    480  P     C    16      20.284  27.316  31.270  1.00  0.00           P  
ATOM    481  OP1   C    16      19.400  27.866  30.199  1.00  0.00           O  
ATOM    482  OP2   C    16      20.010  27.819  32.654  1.00  0.00           O  
ATOM    483  O5'   C    16      20.084  25.741  31.262  1.00  0.00           O  
ATOM    484  C5'   C    16      19.582  25.071  30.188  1.00  0.00           C  
ATOM    485  H5'   C    16      20.385  25.023  29.452  1.00  0.00           H  
ATOM    486 H5''   C    16      18.798  25.611  29.658  1.00  0.00           H  
ATOM    487  C4'   C    16      19.184  23.624  30.436  1.00  0.00           C  
ATOM    488  H4'   C    16      18.764  23.126  29.562  1.00  0.00           H  
ATOM    489  O4'   C    16      20.345  22.883  30.809  1.00  0.00           O  
ATOM    490  C1'   C    16      20.305  22.400  32.133  1.00  0.00           C  
ATOM    491  H1'   C    16      20.166  21.326  32.009  1.00  0.00           H  
ATOM    492  N1    C    16      21.614  22.556  32.931  1.00  0.00           N  
ATOM    493  C6    C    16      21.953  23.689  33.662  1.00  0.00           C  
ATOM    494  H6    C    16      21.338  24.570  33.562  1.00  0.00           H  
ATOM    495  C5    C    16      23.056  23.800  34.484  1.00  0.00           C  
ATOM    496  H5    C    16      23.232  24.676  35.090  1.00  0.00           H  
ATOM    497  C4    C    16      23.730  22.598  34.691  1.00  0.00           C  
ATOM    498  N4    C    16      24.564  22.409  35.625  1.00  0.00           N  
ATOM    499  H41   C    16      25.116  21.563  35.643  1.00  0.00           H  
ATOM    500  H42   C    16      24.500  23.128  36.332  1.00  0.00           H  
ATOM    501  N3    C    16      23.539  21.570  33.829  1.00  0.00           N  
ATOM    502  C2    C    16      22.529  21.600  32.899  1.00  0.00           C  
ATOM    503  O2    C    16      22.436  20.670  32.117  1.00  0.00           O  
ATOM    504  C3'   C    16      18.182  23.494  31.538  1.00  0.00           C  
ATOM    505  H3'   C    16      17.583  24.388  31.714  1.00  0.00           H  
ATOM    506  C2'   C    16      19.090  23.130  32.730  1.00  0.00           C  
ATOM    507  H2'   C    16      19.316  24.020  33.317  1.00  0.00           H  
ATOM    508  O2'   C    16      18.505  22.259  33.702  1.00  0.00           O  
ATOM    509 HO2'   C    16      17.904  22.768  34.249  1.00  0.00           H  
ATOM    510  O3'   C    16      17.343  22.393  31.197  1.00  0.00           O  
ATOM    511  P     A    17      16.042  22.619  30.437  1.00  0.00           P  
ATOM    512  OP1   A    17      15.659  21.436  29.687  1.00  0.00           O  
ATOM    513  OP2   A    17      16.198  23.815  29.600  1.00  0.00           O  
ATOM    514  O5'   A    17      14.980  22.860  31.592  1.00  0.00           O  
ATOM    515  C5'   A    17      14.349  24.136  31.794  1.00  0.00           C  
ATOM    516  H5'   A    17      13.915  24.553  30.885  1.00  0.00           H  
ATOM    517 H5''   A    17      15.175  24.802  32.044  1.00  0.00           H  
ATOM    518  C4'   A    17      13.271  24.090  32.832  1.00  0.00           C  
ATOM    519  H4'   A    17      12.887  25.090  33.035  1.00  0.00           H  
ATOM    520  O4'   A    17      12.173  23.278  32.447  1.00  0.00           O  
ATOM    521  C1'   A    17      11.760  22.340  33.490  1.00  0.00           C  
ATOM    522  H1'   A    17      10.686  22.219  33.629  1.00  0.00           H  
ATOM    523  N9    A    17      12.314  21.014  33.189  1.00  0.00           N  
ATOM    524  C8    A    17      12.828  20.654  32.011  1.00  0.00           C  
ATOM    525  H8    A    17      12.932  21.231  31.104  1.00  0.00           H  
ATOM    526  N7    A    17      13.248  19.429  31.895  1.00  0.00           N  
ATOM    527  C5    A    17      12.735  18.838  33.052  1.00  0.00           C  
ATOM    528  C6    A    17      12.772  17.501  33.592  1.00  0.00           C  
ATOM    529  N6    A    17      13.338  16.450  33.081  1.00  0.00           N  
ATOM    530  H61   A    17      13.039  15.568  33.474  1.00  0.00           H  
ATOM    531  H62   A    17      13.746  16.458  32.157  1.00  0.00           H  
ATOM    532  N1    A    17      12.148  17.372  34.760  1.00  0.00           N  
ATOM    533  C2    A    17      11.684  18.419  35.458  1.00  0.00           C  
ATOM    534  H2    A    17      11.304  18.286  36.460  1.00  0.00           H  
ATOM    535  N3    A    17      11.609  19.677  35.085  1.00  0.00           N  
ATOM    536  C4    A    17      12.180  19.825  33.836  1.00  0.00           C  
ATOM    537  C3'   A    17      13.849  23.535  34.149  1.00  0.00           C  
ATOM    538  H3'   A    17      14.568  22.729  34.005  1.00  0.00           H  
ATOM    539  C2'   A    17      12.550  22.934  34.733  1.00  0.00           C  
ATOM    540  H2'   A    17      12.709  22.160  35.484  1.00  0.00           H  
ATOM    541  O2'   A    17      11.662  23.847  35.402  1.00  0.00           O  
ATOM    542 HO2'   A    17      10.987  23.285  35.790  1.00  0.00           H  
ATOM    543  O3'   A    17      14.380  24.619  34.906  1.00  0.00           O  
ATOM    544  P     G    18      15.671  24.299  35.873  1.00  0.00           P  
ATOM    545  OP1   G    18      15.764  25.506  36.707  1.00  0.00           O  
ATOM    546  OP2   G    18      16.808  23.953  35.021  1.00  0.00           O  
ATOM    547  O5'   G    18      15.442  23.108  36.880  1.00  0.00           O  
ATOM    548  C5'   G    18      14.534  23.298  38.025  1.00  0.00           C  
ATOM    549  H5'   G    18      13.550  23.667  37.737  1.00  0.00           H  
ATOM    550 H5''   G    18      15.016  23.918  38.781  1.00  0.00           H  
ATOM    551  C4'   G    18      14.198  21.923  38.574  1.00  0.00           C  
ATOM    552  H4'   G    18      13.510  21.991  39.417  1.00  0.00           H  
ATOM    553  O4'   G    18      13.601  21.116  37.591  1.00  0.00           O  
ATOM    554  C1'   G    18      13.949  19.739  37.863  1.00  0.00           C  
ATOM    555  H1'   G    18      13.094  19.071  37.966  1.00  0.00           H  
ATOM    556  N9    G    18      14.702  19.277  36.737  1.00  0.00           N  
ATOM    557  C8    G    18      15.103  19.957  35.627  1.00  0.00           C  
ATOM    558  H8    G    18      14.822  20.975  35.402  1.00  0.00           H  
ATOM    559  N7    G    18      15.734  19.202  34.748  1.00  0.00           N  
ATOM    560  C5    G    18      15.792  17.918  35.332  1.00  0.00           C  
ATOM    561  C6    G    18      16.328  16.764  34.836  1.00  0.00           C  
ATOM    562  O6    G    18      16.897  16.542  33.778  1.00  0.00           O  
ATOM    563  N1    G    18      16.194  15.692  35.739  1.00  0.00           N  
ATOM    564  H1    G    18      16.687  14.838  35.522  1.00  0.00           H  
ATOM    565  C2    G    18      15.589  15.778  36.967  1.00  0.00           C  
ATOM    566  N2    G    18      15.560  14.693  37.610  1.00  0.00           N  
ATOM    567  H21   G    18      15.199  14.726  38.552  1.00  0.00           H  
ATOM    568  H22   G    18      16.003  13.848  37.278  1.00  0.00           H  
ATOM    569  N3    G    18      15.102  16.903  37.443  1.00  0.00           N  
ATOM    570  C4    G    18      15.104  17.940  36.558  1.00  0.00           C  
ATOM    571  C3'   G    18      15.330  21.185  39.057  1.00  0.00           C  
ATOM    572  H3'   G    18      16.150  21.280  38.346  1.00  0.00           H  
ATOM    573  C2'   G    18      14.753  19.674  39.139  1.00  0.00           C  
ATOM    574  H2'   G    18      15.457  18.844  39.084  1.00  0.00           H  
ATOM    575  O2'   G    18      13.899  19.398  40.274  1.00  0.00           O  
ATOM    576 HO2'   G    18      13.770  18.447  40.299  1.00  0.00           H  
ATOM    577  O3'   G    18      15.731  21.578  40.334  1.00  0.00           O  
ATOM    578  P     C    19      17.204  21.309  40.772  1.00  0.00           P  
ATOM    579  OP1   C    19      17.360  21.967  42.111  1.00  0.00           O  
ATOM    580  OP2   C    19      18.087  21.674  39.605  1.00  0.00           O  
ATOM    581  O5'   C    19      17.562  19.810  41.103  1.00  0.00           O  
ATOM    582  C5'   C    19      16.879  19.081  42.156  1.00  0.00           C  
ATOM    583  H5'   C    19      15.793  19.165  42.152  1.00  0.00           H  
ATOM    584 H5''   C    19      17.144  19.414  43.159  1.00  0.00           H  
ATOM    585  C4'   C    19      17.189  17.592  42.023  1.00  0.00           C  
ATOM    586  H4'   C    19      16.719  17.172  42.913  1.00  0.00           H  
ATOM    587  O4'   C    19      16.762  16.857  40.966  1.00  0.00           O  
ATOM    588  C1'   C    19      17.784  15.895  40.548  1.00  0.00           C  
ATOM    589  H1'   C    19      17.330  14.924  40.349  1.00  0.00           H  
ATOM    590  N1    C    19      18.385  16.430  39.316  1.00  0.00           N  
ATOM    591  C6    C    19      18.119  17.695  38.749  1.00  0.00           C  
ATOM    592  H6    C    19      17.492  18.419  39.248  1.00  0.00           H  
ATOM    593  C5    C    19      18.559  17.933  37.507  1.00  0.00           C  
ATOM    594  H5    C    19      18.240  18.872  37.079  1.00  0.00           H  
ATOM    595  C4    C    19      19.322  16.977  36.809  1.00  0.00           C  
ATOM    596  N4    C    19      19.778  17.151  35.619  1.00  0.00           N  
ATOM    597  H41   C    19      20.369  16.467  35.169  1.00  0.00           H  
ATOM    598  H42   C    19      19.735  18.063  35.186  1.00  0.00           H  
ATOM    599  N3    C    19      19.533  15.816  37.290  1.00  0.00           N  
ATOM    600  C2    C    19      19.106  15.475  38.571  1.00  0.00           C  
ATOM    601  O2    C    19      19.329  14.309  39.002  1.00  0.00           O  
ATOM    602  C3'   C    19      18.643  17.338  42.207  1.00  0.00           C  
ATOM    603  H3'   C    19      19.187  18.008  41.541  1.00  0.00           H  
ATOM    604  C2'   C    19      18.832  15.869  41.777  1.00  0.00           C  
ATOM    605  H2'   C    19      19.843  15.595  41.476  1.00  0.00           H  
ATOM    606  O2'   C    19      18.279  14.937  42.808  1.00  0.00           O  
ATOM    607 HO2'   C    19      18.063  15.274  43.680  1.00  0.00           H  
ATOM    608  O3'   C    19      18.978  17.587  43.547  1.00  0.00           O  
ATOM    609  P     C    20      20.344  18.187  43.920  1.00  0.00           P  
ATOM    610  OP1   C    20      20.342  18.253  45.367  1.00  0.00           O  
ATOM    611  OP2   C    20      20.626  19.334  43.034  1.00  0.00           O  
ATOM    612  O5'   C    20      21.287  16.994  43.619  1.00  0.00           O  
ATOM    613  C5'   C    20      21.169  15.712  44.246  1.00  0.00           C  
ATOM    614  H5'   C    20      20.113  15.460  44.145  1.00  0.00           H  
ATOM    615 H5''   C    20      21.406  15.825  45.304  1.00  0.00           H  
ATOM    616  C4'   C    20      22.127  14.667  43.770  1.00  0.00           C  
ATOM    617  H4'   C    20      22.056  13.780  44.399  1.00  0.00           H  
ATOM    618  O4'   C    20      21.710  14.268  42.504  1.00  0.00           O  
ATOM    619  C1'   C    20      22.854  13.845  41.772  1.00  0.00           C  
ATOM    620  H1'   C    20      22.896  12.823  41.395  1.00  0.00           H  
ATOM    621  N1    C    20      22.978  14.666  40.559  1.00  0.00           N  
ATOM    622  C6    C    20      22.454  15.919  40.493  1.00  0.00           C  
ATOM    623  H6    C    20      21.996  16.396  41.348  1.00  0.00           H  
ATOM    624  C5    C    20      22.684  16.704  39.384  1.00  0.00           C  
ATOM    625  H5    C    20      22.340  17.725  39.313  1.00  0.00           H  
ATOM    626  C4    C    20      23.336  16.089  38.278  1.00  0.00           C  
ATOM    627  N4    C    20      23.535  16.795  37.164  1.00  0.00           N  
ATOM    628  H41   C    20      23.133  17.719  37.240  1.00  0.00           H  
ATOM    629  H42   C    20      24.086  16.375  36.430  1.00  0.00           H  
ATOM    630  N3    C    20      23.905  14.969  38.306  1.00  0.00           N  
ATOM    631  C2    C    20      23.680  14.185  39.438  1.00  0.00           C  
ATOM    632  O2    C    20      24.122  13.022  39.372  1.00  0.00           O  
ATOM    633  C3'   C    20      23.526  15.141  43.654  1.00  0.00           C  
ATOM    634  H3'   C    20      23.531  16.157  43.261  1.00  0.00           H  
ATOM    635  C2'   C    20      24.036  14.092  42.708  1.00  0.00           C  
ATOM    636  H2'   C    20      24.893  14.430  42.127  1.00  0.00           H  
ATOM    637  O2'   C    20      24.398  12.897  43.389  1.00  0.00           O  
ATOM    638 HO2'   C    20      24.894  13.192  44.156  1.00  0.00           H  
ATOM    639  O3'   C    20      24.202  15.154  44.900  1.00  0.00           O  
ATOM    640  P     C    21      25.406  16.093  45.222  1.00  0.00           P  
ATOM    641  OP1   C    21      25.667  16.022  46.650  1.00  0.00           O  
ATOM    642  OP2   C    21      25.033  17.414  44.625  1.00  0.00           O  
ATOM    643  O5'   C    21      26.625  15.535  44.402  1.00  0.00           O  
ATOM    644  C5'   C    21      27.491  14.516  44.885  1.00  0.00           C  
ATOM    645  H5'   C    21      26.914  13.651  45.215  1.00  0.00           H  
ATOM    646 H5''   C    21      28.097  14.947  45.682  1.00  0.00           H  
ATOM    647  C4'   C    21      28.402  14.026  43.747  1.00  0.00           C  
ATOM    648  H4'   C    21      29.015  13.229  44.168  1.00  0.00           H  
ATOM    649  O4'   C    21      27.685  13.510  42.626  1.00  0.00           O  
ATOM    650  C1'   C    21      28.220  13.717  41.371  1.00  0.00           C  
ATOM    651  H1'   C    21      28.323  12.760  40.861  1.00  0.00           H  
ATOM    652  N1    C    21      27.568  14.722  40.490  1.00  0.00           N  
ATOM    653  C6    C    21      26.972  15.877  41.004  1.00  0.00           C  
ATOM    654  H6    C    21      26.845  16.002  42.070  1.00  0.00           H  
ATOM    655  C5    C    21      26.623  16.932  40.229  1.00  0.00           C  
ATOM    656  H5    C    21      26.172  17.811  40.668  1.00  0.00           H  
ATOM    657  C4    C    21      26.851  16.748  38.828  1.00  0.00           C  
ATOM    658  N4    C    21      26.538  17.663  38.003  1.00  0.00           N  
ATOM    659  H41   C    21      26.241  18.579  38.306  1.00  0.00           H  
ATOM    660  H42   C    21      26.800  17.537  37.035  1.00  0.00           H  
ATOM    661  N3    C    21      27.392  15.677  38.278  1.00  0.00           N  
ATOM    662  C2    C    21      27.742  14.610  39.064  1.00  0.00           C  
ATOM    663  O2    C    21      28.024  13.528  38.603  1.00  0.00           O  
ATOM    664  C3'   C    21      29.438  14.939  42.989  1.00  0.00           C  
ATOM    665  H3'   C    21      29.042  15.939  42.814  1.00  0.00           H  
ATOM    666  C2'   C    21      29.652  14.265  41.638  1.00  0.00           C  
ATOM    667  H2'   C    21      29.958  14.998  40.892  1.00  0.00           H  
ATOM    668  O2'   C    21      30.726  13.278  41.554  1.00  0.00           O  
ATOM    669 HO2'   C    21      31.459  13.799  41.219  1.00  0.00           H  
ATOM    670  O3'   C    21      30.564  15.212  43.883  1.00  0.00           O  
ATOM    671  P     G    22      31.579  16.365  43.688  1.00  0.00           P  
ATOM    672  OP1   G    22      32.556  16.255  44.784  1.00  0.00           O  
ATOM    673  OP2   G    22      30.728  17.621  43.577  1.00  0.00           O  
ATOM    674  O5'   G    22      32.360  16.210  42.318  1.00  0.00           O  
ATOM    675  C5'   G    22      33.454  15.295  42.161  1.00  0.00           C  
ATOM    676  H5'   G    22      33.258  14.280  42.507  1.00  0.00           H  
ATOM    677 H5''   G    22      34.292  15.861  42.569  1.00  0.00           H  
ATOM    678  C4'   G    22      33.800  15.144  40.679  1.00  0.00           C  
ATOM    679  H4'   G    22      34.451  14.298  40.458  1.00  0.00           H  
ATOM    680  O4'   G    22      32.547  14.921  40.048  1.00  0.00           O  
ATOM    681  C1'   G    22      32.557  15.685  38.816  1.00  0.00           C  
ATOM    682  H1'   G    22      32.241  15.060  37.981  1.00  0.00           H  
ATOM    683  N9    G    22      31.609  16.806  38.751  1.00  0.00           N  
ATOM    684  C8    G    22      30.771  17.314  39.682  1.00  0.00           C  
ATOM    685  H8    G    22      30.811  17.013  40.718  1.00  0.00           H  
ATOM    686  N7    G    22      30.019  18.342  39.295  1.00  0.00           N  
ATOM    687  C5    G    22      30.393  18.529  37.974  1.00  0.00           C  
ATOM    688  C6    G    22      29.849  19.432  37.005  1.00  0.00           C  
ATOM    689  O6    G    22      28.985  20.294  37.036  1.00  0.00           O  
ATOM    690  N1    G    22      30.437  19.187  35.745  1.00  0.00           N  
ATOM    691  H1    G    22      30.086  19.683  34.938  1.00  0.00           H  
ATOM    692  C2    G    22      31.401  18.260  35.508  1.00  0.00           C  
ATOM    693  N2    G    22      31.822  18.204  34.298  1.00  0.00           N  
ATOM    694  H21   G    22      32.545  17.505  34.203  1.00  0.00           H  
ATOM    695  H22   G    22      31.541  18.760  33.503  1.00  0.00           H  
ATOM    696  N3    G    22      31.865  17.429  36.377  1.00  0.00           N  
ATOM    697  C4    G    22      31.316  17.527  37.609  1.00  0.00           C  
ATOM    698  C3'   G    22      34.430  16.356  40.010  1.00  0.00           C  
ATOM    699  H3'   G    22      33.984  17.273  40.395  1.00  0.00           H  
ATOM    700  C2'   G    22      34.038  16.111  38.548  1.00  0.00           C  
ATOM    701  H2'   G    22      34.093  16.957  37.863  1.00  0.00           H  
ATOM    702  O2'   G    22      34.813  15.020  37.987  1.00  0.00           O  
ATOM    703 HO2'   G    22      35.723  15.313  37.891  1.00  0.00           H  
ATOM    704  O3'   G    22      35.876  16.423  40.195  1.00  0.00           O  
ATOM    705  P     U    23      36.673  17.816  40.360  1.00  0.00           P  
ATOM    706  OP1   U    23      38.097  17.497  40.646  1.00  0.00           O  
ATOM    707  OP2   U    23      35.889  18.671  41.273  1.00  0.00           O  
ATOM    708  O5'   U    23      36.707  18.411  38.923  1.00  0.00           O  
ATOM    709  C5'   U    23      37.455  17.908  37.863  1.00  0.00           C  
ATOM    710  H5'   U    23      37.478  16.822  37.949  1.00  0.00           H  
ATOM    711 H5''   U    23      38.496  18.101  38.122  1.00  0.00           H  
ATOM    712  C4'   U    23      37.071  18.455  36.483  1.00  0.00           C  
ATOM    713  H4'   U    23      37.545  17.884  35.684  1.00  0.00           H  
ATOM    714  O4'   U    23      35.622  18.343  36.428  1.00  0.00           O  
ATOM    715  C1'   U    23      35.066  19.211  35.398  1.00  0.00           C  
ATOM    716  H1'   U    23      34.502  18.674  34.636  1.00  0.00           H  
ATOM    717  N1    U    23      34.029  20.158  35.964  1.00  0.00           N  
ATOM    718  C6    U    23      33.891  20.291  37.333  1.00  0.00           C  
ATOM    719  H6    U    23      34.473  19.677  38.004  1.00  0.00           H  
ATOM    720  C5    U    23      32.946  21.129  37.868  1.00  0.00           C  
ATOM    721  H5    U    23      32.770  21.217  38.930  1.00  0.00           H  
ATOM    722  C4    U    23      32.021  21.854  37.011  1.00  0.00           C  
ATOM    723  O4    U    23      31.180  22.623  37.462  1.00  0.00           O  
ATOM    724  N3    U    23      32.196  21.681  35.634  1.00  0.00           N  
ATOM    725  H3    U    23      31.578  22.066  34.934  1.00  0.00           H  
ATOM    726  C2    U    23      33.267  20.973  35.151  1.00  0.00           C  
ATOM    727  O2    U    23      33.403  20.953  33.938  1.00  0.00           O  
ATOM    728  C3'   U    23      37.247  19.888  36.176  1.00  0.00           C  
ATOM    729  H3'   U    23      36.930  20.507  37.015  1.00  0.00           H  
ATOM    730  C2'   U    23      36.278  20.040  34.950  1.00  0.00           C  
ATOM    731  H2'   U    23      36.087  21.107  34.833  1.00  0.00           H  
ATOM    732  O2'   U    23      36.656  19.512  33.735  1.00  0.00           O  
ATOM    733 HO2'   U    23      36.011  19.825  33.097  1.00  0.00           H  
ATOM    734  O3'   U    23      38.559  20.091  35.798  1.00  0.00           O  
ATOM    735  P     C    24      39.515  21.226  36.404  1.00  0.00           P  
ATOM    736  OP1   C    24      40.670  21.413  35.594  1.00  0.00           O  
ATOM    737  OP2   C    24      39.580  21.051  37.873  1.00  0.00           O  
ATOM    738  O5'   C    24      38.509  22.453  36.089  1.00  0.00           O  
ATOM    739  C5'   C    24      38.368  22.965  34.824  1.00  0.00           C  
ATOM    740  H5'   C    24      38.004  22.134  34.220  1.00  0.00           H  
ATOM    741 H5''   C    24      39.252  23.503  34.480  1.00  0.00           H  
ATOM    742  C4'   C    24      37.104  23.816  34.817  1.00  0.00           C  
ATOM    743  H4'   C    24      36.681  23.825  33.812  1.00  0.00           H  
ATOM    744  O4'   C    24      36.250  23.345  35.807  1.00  0.00           O  
ATOM    745  C1'   C    24      35.517  24.423  36.372  1.00  0.00           C  
ATOM    746  H1'   C    24      34.523  24.344  35.933  1.00  0.00           H  
ATOM    747  N1    C    24      35.193  24.305  37.850  1.00  0.00           N  
ATOM    748  C6    C    24      35.870  23.388  38.650  1.00  0.00           C  
ATOM    749  H6    C    24      36.784  22.896  38.351  1.00  0.00           H  
ATOM    750  C5    C    24      35.294  22.873  39.762  1.00  0.00           C  
ATOM    751  H5    C    24      35.832  22.209  40.423  1.00  0.00           H  
ATOM    752  C4    C    24      34.037  23.505  40.178  1.00  0.00           C  
ATOM    753  N4    C    24      33.501  23.075  41.207  1.00  0.00           N  
ATOM    754  H41   C    24      33.875  22.268  41.687  1.00  0.00           H  
ATOM    755  H42   C    24      32.703  23.612  41.516  1.00  0.00           H  
ATOM    756  N3    C    24      33.458  24.466  39.500  1.00  0.00           N  
ATOM    757  C2    C    24      33.955  24.841  38.280  1.00  0.00           C  
ATOM    758  O2    C    24      33.288  25.649  37.581  1.00  0.00           O  
ATOM    759  C3'   C    24      37.499  25.232  35.331  1.00  0.00           C  
ATOM    760  H3'   C    24      38.157  25.106  36.190  1.00  0.00           H  
ATOM    761  C2'   C    24      36.207  25.749  35.953  1.00  0.00           C  
ATOM    762  H2'   C    24      36.416  26.321  36.857  1.00  0.00           H  
ATOM    763  O2'   C    24      35.244  26.421  35.173  1.00  0.00           O  
ATOM    764 HO2'   C    24      35.124  27.272  35.601  1.00  0.00           H  
ATOM    765  O3'   C    24      38.047  26.196  34.417  1.00  0.00           O  
ATOM    766  P     U    25      38.891  27.429  34.988  1.00  0.00           P  
ATOM    767  OP1   U    25      39.336  28.149  33.803  1.00  0.00           O  
ATOM    768  OP2   U    25      39.884  27.034  36.010  1.00  0.00           O  
ATOM    769  O5'   U    25      37.883  28.298  35.853  1.00  0.00           O  
ATOM    770  C5'   U    25      36.853  29.106  35.239  1.00  0.00           C  
ATOM    771  H5'   U    25      36.334  28.621  34.412  1.00  0.00           H  
ATOM    772 H5''   U    25      37.365  29.939  34.756  1.00  0.00           H  
ATOM    773  C4'   U    25      35.849  29.821  36.174  1.00  0.00           C  
ATOM    774  H4'   U    25      35.256  30.474  35.534  1.00  0.00           H  
ATOM    775  O4'   U    25      34.943  28.844  36.714  1.00  0.00           O  
ATOM    776  C1'   U    25      34.447  29.221  38.023  1.00  0.00           C  
ATOM    777  H1'   U    25      33.362  29.129  37.976  1.00  0.00           H  
ATOM    778  N1    U    25      34.675  28.359  39.189  1.00  0.00           N  
ATOM    779  C6    U    25      35.883  27.686  39.394  1.00  0.00           C  
ATOM    780  H6    U    25      36.747  27.955  38.805  1.00  0.00           H  
ATOM    781  C5    U    25      36.076  26.838  40.370  1.00  0.00           C  
ATOM    782  H5    U    25      37.017  26.363  40.605  1.00  0.00           H  
ATOM    783  C4    U    25      35.001  26.576  41.367  1.00  0.00           C  
ATOM    784  O4    U    25      35.049  25.775  42.292  1.00  0.00           O  
ATOM    785  N3    U    25      33.938  27.447  41.262  1.00  0.00           N  
ATOM    786  H3    U    25      33.353  27.528  42.081  1.00  0.00           H  
ATOM    787  C2    U    25      33.808  28.407  40.266  1.00  0.00           C  
ATOM    788  O2    U    25      33.017  29.368  40.473  1.00  0.00           O  
ATOM    789  C3'   U    25      36.351  30.692  37.428  1.00  0.00           C  
ATOM    790  H3'   U    25      37.135  30.124  37.929  1.00  0.00           H  
ATOM    791  C2'   U    25      35.015  30.657  38.199  1.00  0.00           C  
ATOM    792  H2'   U    25      35.158  30.927  39.246  1.00  0.00           H  
ATOM    793  O2'   U    25      34.009  31.472  37.575  1.00  0.00           O  
ATOM    794 HO2'   U    25      34.435  32.256  37.221  1.00  0.00           H  
ATOM    795  O3'   U    25      36.763  32.022  37.095  1.00  0.00           O  
ATOM    796  P     U    26      37.652  32.851  38.086  1.00  0.00           P  
ATOM    797  OP1   U    26      37.828  34.109  37.458  1.00  0.00           O  
ATOM    798  OP2   U    26      38.800  32.050  38.304  1.00  0.00           O  
ATOM    799  O5'   U    26      36.863  33.055  39.477  1.00  0.00           O  
ATOM    800  C5'   U    26      35.941  34.073  39.646  1.00  0.00           C  
ATOM    801  H5'   U    26      35.317  33.963  38.760  1.00  0.00           H  
ATOM    802 H5''   U    26      36.424  35.045  39.744  1.00  0.00           H  
ATOM    803  C4'   U    26      35.020  33.876  40.880  1.00  0.00           C  
ATOM    804  H4'   U    26      34.168  34.535  40.716  1.00  0.00           H  
ATOM    805  O4'   U    26      34.548  32.550  40.853  1.00  0.00           O  
ATOM    806  C1'   U    26      34.282  32.195  42.187  1.00  0.00           C  
ATOM    807  H1'   U    26      33.240  31.879  42.202  1.00  0.00           H  
ATOM    808  N1    U    26      35.107  31.054  42.532  1.00  0.00           N  
ATOM    809  C6    U    26      36.287  30.773  41.889  1.00  0.00           C  
ATOM    810  H6    U    26      36.635  31.462  41.134  1.00  0.00           H  
ATOM    811  C5    U    26      36.987  29.662  42.176  1.00  0.00           C  
ATOM    812  H5    U    26      37.871  29.485  41.582  1.00  0.00           H  
ATOM    813  C4    U    26      36.590  28.816  43.291  1.00  0.00           C  
ATOM    814  O4    U    26      37.176  27.877  43.734  1.00  0.00           O  
ATOM    815  N3    U    26      35.359  29.071  43.809  1.00  0.00           N  
ATOM    816  H3    U    26      35.191  28.700  44.733  1.00  0.00           H  
ATOM    817  C2    U    26      34.690  30.275  43.605  1.00  0.00           C  
ATOM    818  O2    U    26      33.740  30.593  44.363  1.00  0.00           O  
ATOM    819  C3'   U    26      35.601  34.189  42.227  1.00  0.00           C  
ATOM    820  H3'   U    26      36.598  33.751  42.264  1.00  0.00           H  
ATOM    821  C2'   U    26      34.600  33.377  43.065  1.00  0.00           C  
ATOM    822  H2'   U    26      35.146  33.142  43.978  1.00  0.00           H  
ATOM    823  O2'   U    26      33.352  33.930  43.572  1.00  0.00           O  
ATOM    824 HO2'   U    26      33.506  34.864  43.732  1.00  0.00           H  
ATOM    825  O3'   U    26      35.570  35.522  42.712  1.00  0.00           O  
ATOM    826  P     A    27      36.646  36.098  43.733  1.00  0.00           P  
ATOM    827  OP1   A    27      36.406  37.538  43.823  1.00  0.00           O  
ATOM    828  OP2   A    27      37.975  35.688  43.264  1.00  0.00           O  
ATOM    829  O5'   A    27      36.484  35.408  45.269  1.00  0.00           O  
ATOM    830  C5'   A    27      35.458  35.974  46.150  1.00  0.00           C  
ATOM    831  H5'   A    27      34.538  35.783  45.599  1.00  0.00           H  
ATOM    832 H5''   A    27      35.644  37.043  46.261  1.00  0.00           H  
ATOM    833  C4'   A    27      35.312  35.114  47.432  1.00  0.00           C  
ATOM    834  H4'   A    27      34.466  35.394  48.060  1.00  0.00           H  
ATOM    835  O4'   A    27      35.194  33.758  47.092  1.00  0.00           O  
ATOM    836  C1'   A    27      35.739  32.909  48.073  1.00  0.00           C  
ATOM    837  H1'   A    27      35.005  32.456  48.739  1.00  0.00           H  
ATOM    838  N9    A    27      36.601  31.937  47.355  1.00  0.00           N  
ATOM    839  C8    A    27      37.057  31.924  46.082  1.00  0.00           C  
ATOM    840  H8    A    27      36.771  32.759  45.459  1.00  0.00           H  
ATOM    841  N7    A    27      37.726  30.894  45.703  1.00  0.00           N  
ATOM    842  C5    A    27      37.709  30.089  46.845  1.00  0.00           C  
ATOM    843  C6    A    27      38.262  28.840  47.322  1.00  0.00           C  
ATOM    844  N6    A    27      38.995  28.033  46.598  1.00  0.00           N  
ATOM    845  H61   A    27      39.363  28.278  45.690  1.00  0.00           H  
ATOM    846  H62   A    27      39.194  27.098  46.925  1.00  0.00           H  
ATOM    847  N1    A    27      38.078  28.325  48.493  1.00  0.00           N  
ATOM    848  C2    A    27      37.443  29.024  49.387  1.00  0.00           C  
ATOM    849  H2    A    27      37.285  28.689  50.401  1.00  0.00           H  
ATOM    850  N3    A    27      36.873  30.201  49.179  1.00  0.00           N  
ATOM    851  C4    A    27      37.008  30.689  47.874  1.00  0.00           C  
ATOM    852  C3'   A    27      36.613  35.110  48.214  1.00  0.00           C  
ATOM    853  H3'   A    27      37.428  35.117  47.491  1.00  0.00           H  
ATOM    854  C2'   A    27      36.483  33.812  49.037  1.00  0.00           C  
ATOM    855  H2'   A    27      37.472  33.396  49.225  1.00  0.00           H  
ATOM    856  O2'   A    27      35.734  33.988  50.210  1.00  0.00           O  
ATOM    857 HO2'   A    27      36.072  33.492  50.960  1.00  0.00           H  
ATOM    858  O3'   A    27      36.805  36.283  48.906  1.00  0.00           O  
ATOM    859  P     C    28      38.306  36.778  49.354  1.00  0.00           P  
ATOM    860  OP1   C    28      38.258  38.127  49.984  1.00  0.00           O  
ATOM    861  OP2   C    28      39.224  36.553  48.248  1.00  0.00           O  
ATOM    862  O5'   C    28      38.813  35.912  50.583  1.00  0.00           O  
ATOM    863  C5'   C    28      38.255  36.044  51.857  1.00  0.00           C  
ATOM    864  H5'   C    28      37.183  36.231  51.794  1.00  0.00           H  
ATOM    865 H5''   C    28      38.674  36.885  52.409  1.00  0.00           H  
ATOM    866  C4'   C    28      38.508  34.862  52.816  1.00  0.00           C  
ATOM    867  H4'   C    28      38.026  34.956  53.789  1.00  0.00           H  
ATOM    868  O4'   C    28      37.897  33.719  52.369  1.00  0.00           O  
ATOM    869  C1'   C    28      38.695  32.591  52.631  1.00  0.00           C  
ATOM    870  H1'   C    28      37.957  31.883  53.009  1.00  0.00           H  
ATOM    871  N1    C    28      39.255  31.922  51.457  1.00  0.00           N  
ATOM    872  C6    C    28      39.637  32.622  50.385  1.00  0.00           C  
ATOM    873  H6    C    28      39.435  33.681  50.327  1.00  0.00           H  
ATOM    874  C5    C    28      40.258  32.007  49.349  1.00  0.00           C  
ATOM    875  H5    C    28      40.481  32.609  48.481  1.00  0.00           H  
ATOM    876  C4    C    28      40.657  30.661  49.492  1.00  0.00           C  
ATOM    877  N4    C    28      41.166  30.137  48.498  1.00  0.00           N  
ATOM    878  H41   C    28      41.202  30.605  47.603  1.00  0.00           H  
ATOM    879  H42   C    28      41.735  29.313  48.629  1.00  0.00           H  
ATOM    880  N3    C    28      40.374  29.968  50.629  1.00  0.00           N  
ATOM    881  C2    C    28      39.680  30.611  51.635  1.00  0.00           C  
ATOM    882  O2    C    28      39.524  30.046  52.744  1.00  0.00           O  
ATOM    883  C3'   C    28      40.013  34.532  53.111  1.00  0.00           C  
ATOM    884  H3'   C    28      40.465  34.481  52.120  1.00  0.00           H  
ATOM    885  C2'   C    28      39.755  33.091  53.576  1.00  0.00           C  
ATOM    886  H2'   C    28      40.647  32.464  53.566  1.00  0.00           H  
ATOM    887  O2'   C    28      39.110  33.091  54.864  1.00  0.00           O  
ATOM    888 HO2'   C    28      39.390  33.846  55.386  1.00  0.00           H  
ATOM    889  O3'   C    28      40.734  35.491  53.939  1.00  0.00           O  
ATOM    890  P     A    29      42.307  35.490  53.831  1.00  0.00           P  
ATOM    891  OP1   A    29      42.803  36.545  54.783  1.00  0.00           O  
ATOM    892  OP2   A    29      42.640  35.509  52.416  1.00  0.00           O  
ATOM    893  O5'   A    29      42.673  33.976  54.364  1.00  0.00           O  
ATOM    894  C5'   A    29      42.621  33.699  55.775  1.00  0.00           C  
ATOM    895  H5'   A    29      41.611  33.811  56.169  1.00  0.00           H  
ATOM    896 H5''   A    29      43.287  34.266  56.425  1.00  0.00           H  
ATOM    897  C4'   A    29      42.934  32.206  55.994  1.00  0.00           C  
ATOM    898  H4'   A    29      42.810  31.904  57.035  1.00  0.00           H  
ATOM    899  O4'   A    29      42.234  31.329  55.110  1.00  0.00           O  
ATOM    900  C1'   A    29      43.197  30.341  54.675  1.00  0.00           C  
ATOM    901  H1'   A    29      42.882  29.316  54.869  1.00  0.00           H  
ATOM    902  N9    A    29      43.454  30.409  53.247  1.00  0.00           N  
ATOM    903  C8    A    29      43.415  31.447  52.343  1.00  0.00           C  
ATOM    904  H8    A    29      43.176  32.435  52.710  1.00  0.00           H  
ATOM    905  N7    A    29      43.632  31.085  51.135  1.00  0.00           N  
ATOM    906  C5    A    29      43.976  29.750  51.237  1.00  0.00           C  
ATOM    907  C6    A    29      44.289  28.717  50.314  1.00  0.00           C  
ATOM    908  N6    A    29      44.238  28.886  49.023  1.00  0.00           N  
ATOM    909  H61   A    29      44.092  29.745  48.511  1.00  0.00           H  
ATOM    910  H62   A    29      44.416  28.059  48.472  1.00  0.00           H  
ATOM    911  N1    A    29      44.544  27.480  50.758  1.00  0.00           N  
ATOM    912  C2    A    29      44.474  27.264  52.072  1.00  0.00           C  
ATOM    913  H2    A    29      44.718  26.290  52.471  1.00  0.00           H  
ATOM    914  N3    A    29      44.146  28.154  53.055  1.00  0.00           N  
ATOM    915  C4    A    29      43.881  29.369  52.541  1.00  0.00           C  
ATOM    916  C3'   A    29      44.413  32.005  55.780  1.00  0.00           C  
ATOM    917  H3'   A    29      44.715  32.588  54.910  1.00  0.00           H  
ATOM    918  C2'   A    29      44.439  30.513  55.473  1.00  0.00           C  
ATOM    919  H2'   A    29      45.321  30.265  54.881  1.00  0.00           H  
ATOM    920  O2'   A    29      44.305  29.660  56.632  1.00  0.00           O  
ATOM    921 HO2'   A    29      44.853  30.153  57.247  1.00  0.00           H  
ATOM    922  O3'   A    29      45.184  32.339  56.890  1.00  0.00           O  
ATOM    923  P     C    30      46.759  32.635  56.709  1.00  0.00           P  
ATOM    924  OP1   C    30      47.327  32.919  58.054  1.00  0.00           O  
ATOM    925  OP2   C    30      46.899  33.634  55.628  1.00  0.00           O  
ATOM    926  O5'   C    30      47.413  31.251  56.305  1.00  0.00           O  
ATOM    927  C5'   C    30      47.803  30.245  57.282  1.00  0.00           C  
ATOM    928  H5'   C    30      46.907  29.884  57.786  1.00  0.00           H  
ATOM    929 H5''   C    30      48.550  30.530  58.024  1.00  0.00           H  
ATOM    930  C4'   C    30      48.465  29.016  56.550  1.00  0.00           C  
ATOM    931  H4'   C    30      48.611  28.238  57.299  1.00  0.00           H  
ATOM    932  O4'   C    30      47.618  28.502  55.506  1.00  0.00           O  
ATOM    933  C1'   C    30      48.416  27.921  54.492  1.00  0.00           C  
ATOM    934  H1'   C    30      48.246  26.845  54.510  1.00  0.00           H  
ATOM    935  N1    C    30      48.083  28.450  53.157  1.00  0.00           N  
ATOM    936  C6    C    30      47.520  29.697  52.918  1.00  0.00           C  
ATOM    937  H6    C    30      47.129  30.189  53.796  1.00  0.00           H  
ATOM    938  C5    C    30      47.287  30.143  51.685  1.00  0.00           C  
ATOM    939  H5    C    30      46.740  31.069  51.588  1.00  0.00           H  
ATOM    940  C4    C    30      47.734  29.248  50.587  1.00  0.00           C  
ATOM    941  N4    C    30      47.544  29.533  49.335  1.00  0.00           N  
ATOM    942  H41   C    30      46.989  30.333  49.067  1.00  0.00           H  
ATOM    943  H42   C    30      47.731  28.917  48.556  1.00  0.00           H  
ATOM    944  N3    C    30      48.196  27.970  50.800  1.00  0.00           N  
ATOM    945  C2    C    30      48.463  27.618  52.053  1.00  0.00           C  
ATOM    946  O2    C    30      49.095  26.518  52.152  1.00  0.00           O  
ATOM    947  C3'   C    30      49.786  29.277  55.862  1.00  0.00           C  
ATOM    948  H3'   C    30      49.709  30.303  55.502  1.00  0.00           H  
ATOM    949  C2'   C    30      49.889  28.200  54.732  1.00  0.00           C  
ATOM    950  H2'   C    30      50.428  28.623  53.884  1.00  0.00           H  
ATOM    951  O2'   C    30      50.553  27.060  55.377  1.00  0.00           O  
ATOM    952 HO2'   C    30      50.932  27.349  56.210  1.00  0.00           H  
ATOM    953  O3'   C    30      50.951  29.193  56.728  1.00  0.00           O  
ATOM    954  P     C    31      52.337  29.990  56.319  1.00  0.00           P  
ATOM    955  OP1   C    31      53.287  29.973  57.471  1.00  0.00           O  
ATOM    956  OP2   C    31      52.019  31.293  55.755  1.00  0.00           O  
ATOM    957  O5'   C    31      52.903  29.062  55.182  1.00  0.00           O  
ATOM    958  C5'   C    31      53.985  28.158  55.466  1.00  0.00           C  
ATOM    959  H5'   C    31      53.631  27.249  55.953  1.00  0.00           H  
ATOM    960 H5''   C    31      54.743  28.619  56.100  1.00  0.00           H  
ATOM    961  C4'   C    31      54.597  27.748  54.112  1.00  0.00           C  
ATOM    962  H4'   C    31      55.475  27.149  54.354  1.00  0.00           H  
ATOM    963  O4'   C    31      53.724  27.053  53.256  1.00  0.00           O  
ATOM    964  C1'   C    31      54.007  27.318  51.855  1.00  0.00           C  
ATOM    965  H1'   C    31      54.141  26.336  51.402  1.00  0.00           H  
ATOM    966  N1    C    31      52.855  28.009  51.047  1.00  0.00           N  
ATOM    967  C6    C    31      52.048  28.902  51.670  1.00  0.00           C  
ATOM    968  H6    C    31      52.125  29.088  52.731  1.00  0.00           H  
ATOM    969  C5    C    31      51.262  29.680  50.853  1.00  0.00           C  
ATOM    970  H5    C    31      50.702  30.503  51.274  1.00  0.00           H  
ATOM    971  C4    C    31      51.233  29.394  49.453  1.00  0.00           C  
ATOM    972  N4    C    31      50.511  30.104  48.750  1.00  0.00           N  
ATOM    973  H41   C    31      50.546  29.888  47.764  1.00  0.00           H  
ATOM    974  H42   C    31      49.982  30.814  49.236  1.00  0.00           H  
ATOM    975  N3    C    31      51.918  28.466  48.904  1.00  0.00           N  
ATOM    976  C2    C    31      52.742  27.760  49.696  1.00  0.00           C  
ATOM    977  O2    C    31      53.551  26.977  49.160  1.00  0.00           O  
ATOM    978  C3'   C    31      55.188  28.814  53.225  1.00  0.00           C  
ATOM    979  H3'   C    31      54.439  29.597  53.114  1.00  0.00           H  
ATOM    980  C2'   C    31      55.310  28.077  51.861  1.00  0.00           C  
ATOM    981  H2'   C    31      55.311  28.838  51.081  1.00  0.00           H  
ATOM    982  O2'   C    31      56.423  27.136  51.902  1.00  0.00           O  
ATOM    983 HO2'   C    31      57.226  27.545  52.233  1.00  0.00           H  
ATOM    984  O3'   C    31      56.430  29.372  53.601  1.00  0.00           O  
ATOM    985  P     G    32      56.781  30.772  52.989  1.00  0.00           P  
ATOM    986  OP1   G    32      58.095  31.188  53.539  1.00  0.00           O  
ATOM    987  OP2   G    32      55.639  31.655  53.170  1.00  0.00           O  
ATOM    988  O5'   G    32      56.944  30.517  51.452  1.00  0.00           O  
ATOM    989  C5'   G    32      58.197  29.922  50.895  1.00  0.00           C  
ATOM    990  H5'   G    32      58.377  28.981  51.415  1.00  0.00           H  
ATOM    991 H5''   G    32      59.028  30.550  51.216  1.00  0.00           H  
ATOM    992  C4'   G    32      58.079  29.725  49.356  1.00  0.00           C  
ATOM    993  H4'   G    32      58.954  29.154  49.046  1.00  0.00           H  
ATOM    994  O4'   G    32      56.779  29.096  49.000  1.00  0.00           O  
ATOM    995  C1'   G    32      56.335  29.623  47.756  1.00  0.00           C  
ATOM    996  H1'   G    32      56.012  28.778  47.148  1.00  0.00           H  
ATOM    997  N9    G    32      55.210  30.587  47.913  1.00  0.00           N  
ATOM    998  C8    G    32      54.430  30.889  49.005  1.00  0.00           C  
ATOM    999  H8    G    32      54.857  30.732  49.984  1.00  0.00           H  
ATOM   1000  N7    G    32      53.384  31.660  48.827  1.00  0.00           N  
ATOM   1001  C5    G    32      53.401  31.731  47.400  1.00  0.00           C  
ATOM   1002  C6    G    32      52.447  32.239  46.464  1.00  0.00           C  
ATOM   1003  O6    G    32      51.397  32.956  46.641  1.00  0.00           O  
ATOM   1004  N1    G    32      52.635  31.822  45.153  1.00  0.00           N  
ATOM   1005  H1    G    32      51.950  32.180  44.504  1.00  0.00           H  
ATOM   1006  C2    G    32      53.698  31.073  44.793  1.00  0.00           C  
ATOM   1007  N2    G    32      53.758  30.557  43.616  1.00  0.00           N  
ATOM   1008  H21   G    32      53.069  30.825  42.928  1.00  0.00           H  
ATOM   1009  H22   G    32      54.557  30.020  43.310  1.00  0.00           H  
ATOM   1010  N3    G    32      54.592  30.520  45.594  1.00  0.00           N  
ATOM   1011  C4    G    32      54.392  30.880  46.880  1.00  0.00           C  
ATOM   1012  C3'   G    32      58.077  31.052  48.516  1.00  0.00           C  
ATOM   1013  H3'   G    32      57.437  31.861  48.869  1.00  0.00           H  
ATOM   1014  C2'   G    32      57.541  30.479  47.203  1.00  0.00           C  
ATOM   1015  H2'   G    32      57.223  31.201  46.451  1.00  0.00           H  
ATOM   1016  O2'   G    32      58.417  29.544  46.609  1.00  0.00           O  
ATOM   1017 HO2'   G    32      59.315  29.866  46.718  1.00  0.00           H  
ATOM   1018  O3'   G    32      59.403  31.464  48.215  1.00  0.00           O  
ATOM   1019  P     U    33      59.640  32.973  48.129  1.00  0.00           P  
ATOM   1020  OP1   U    33      61.044  33.164  47.861  1.00  0.00           O  
ATOM   1021  OP2   U    33      59.072  33.457  49.415  1.00  0.00           O  
ATOM   1022  O5'   U    33      58.710  33.551  47.016  1.00  0.00           O  
ATOM   1023  C5'   U    33      59.027  33.372  45.666  1.00  0.00           C  
ATOM   1024  H5'   U    33      58.890  32.314  45.444  1.00  0.00           H  
ATOM   1025 H5''   U    33      60.062  33.674  45.508  1.00  0.00           H  
ATOM   1026  C4'   U    33      58.200  34.131  44.661  1.00  0.00           C  
ATOM   1027  H4'   U    33      58.705  34.072  43.698  1.00  0.00           H  
ATOM   1028  O4'   U    33      56.921  33.567  44.777  1.00  0.00           O  
ATOM   1029  C1'   U    33      56.001  34.625  44.466  1.00  0.00           C  
ATOM   1030  H1'   U    33      55.477  34.359  43.548  1.00  0.00           H  
ATOM   1031  N1    U    33      55.024  34.915  45.583  1.00  0.00           N  
ATOM   1032  C6    U    33      55.396  34.763  46.935  1.00  0.00           C  
ATOM   1033  H6    U    33      56.342  34.282  47.134  1.00  0.00           H  
ATOM   1034  C5    U    33      54.584  35.212  47.944  1.00  0.00           C  
ATOM   1035  H5    U    33      54.765  35.210  49.009  1.00  0.00           H  
ATOM   1036  C4    U    33      53.338  35.834  47.539  1.00  0.00           C  
ATOM   1037  O4    U    33      52.573  36.457  48.309  1.00  0.00           O  
ATOM   1038  N3    U    33      53.059  35.955  46.235  1.00  0.00           N  
ATOM   1039  H3    U    33      52.153  36.314  45.970  1.00  0.00           H  
ATOM   1040  C2    U    33      53.805  35.507  45.245  1.00  0.00           C  
ATOM   1041  O2    U    33      53.370  35.540  44.076  1.00  0.00           O  
ATOM   1042  C3'   U    33      58.101  35.561  44.896  1.00  0.00           C  
ATOM   1043  H3'   U    33      58.019  35.751  45.966  1.00  0.00           H  
ATOM   1044  C2'   U    33      56.843  35.905  44.162  1.00  0.00           C  
ATOM   1045  H2'   U    33      56.400  36.821  44.554  1.00  0.00           H  
ATOM   1046  O2'   U    33      57.115  35.904  42.779  1.00  0.00           O  
ATOM   1047 HO2'   U    33      57.680  36.655  42.581  1.00  0.00           H  
ATOM   1048  O3'   U    33      59.248  36.235  44.448  1.00  0.00           O  
ATOM   1049  P     G    34      59.454  37.836  44.747  1.00  0.00           P  
ATOM   1050  OP1   G    34      60.897  38.198  44.506  1.00  0.00           O  
ATOM   1051  OP2   G    34      58.933  38.102  46.113  1.00  0.00           O  
ATOM   1052  O5'   G    34      58.480  38.564  43.723  1.00  0.00           O  
ATOM   1053  C5'   G    34      59.014  38.836  42.399  1.00  0.00           C  
ATOM   1054  H5'   G    34      59.327  37.928  41.883  1.00  0.00           H  
ATOM   1055 H5''   G    34      59.748  39.640  42.357  1.00  0.00           H  
ATOM   1056  C4'   G    34      57.891  39.354  41.473  1.00  0.00           C  
ATOM   1057  H4'   G    34      58.339  39.500  40.490  1.00  0.00           H  
ATOM   1058  O4'   G    34      56.711  38.461  41.245  1.00  0.00           O  
ATOM   1059  C1'   G    34      55.466  39.208  41.291  1.00  0.00           C  
ATOM   1060  H1'   G    34      54.818  38.975  40.446  1.00  0.00           H  
ATOM   1061  N9    G    34      54.673  39.051  42.490  1.00  0.00           N  
ATOM   1062  C8    G    34      55.046  39.044  43.815  1.00  0.00           C  
ATOM   1063  H8    G    34      56.059  38.991  44.188  1.00  0.00           H  
ATOM   1064  N7    G    34      54.078  39.286  44.710  1.00  0.00           N  
ATOM   1065  C5    G    34      52.966  39.324  43.853  1.00  0.00           C  
ATOM   1066  C6    G    34      51.595  39.684  44.170  1.00  0.00           C  
ATOM   1067  O6    G    34      50.953  39.647  45.245  1.00  0.00           O  
ATOM   1068  N1    G    34      50.814  39.910  43.077  1.00  0.00           N  
ATOM   1069  H1    G    34      49.810  39.886  43.188  1.00  0.00           H  
ATOM   1070  C2    G    34      51.283  39.855  41.841  1.00  0.00           C  
ATOM   1071  N2    G    34      50.420  40.025  40.896  1.00  0.00           N  
ATOM   1072  H21   G    34      50.676  40.531  40.060  1.00  0.00           H  
ATOM   1073  H22   G    34      49.432  39.974  41.098  1.00  0.00           H  
ATOM   1074  N3    G    34      52.557  39.621  41.506  1.00  0.00           N  
ATOM   1075  C4    G    34      53.352  39.406  42.551  1.00  0.00           C  
ATOM   1076  C3'   G    34      57.274  40.677  41.892  1.00  0.00           C  
ATOM   1077  H3'   G    34      57.069  40.616  42.961  1.00  0.00           H  
ATOM   1078  C2'   G    34      55.910  40.679  41.144  1.00  0.00           C  
ATOM   1079  H2'   G    34      55.079  41.214  41.604  1.00  0.00           H  
ATOM   1080  O2'   G    34      55.835  40.874  39.674  1.00  0.00           O  
ATOM   1081 HO2'   G    34      56.687  41.195  39.368  1.00  0.00           H  
ATOM   1082  O3'   G    34      58.025  41.834  41.495  1.00  0.00           O  
ATOM   1083  P     C    35      57.642  43.281  42.066  1.00  0.00           P  
ATOM   1084  OP1   C    35      58.621  44.228  41.483  1.00  0.00           O  
ATOM   1085  OP2   C    35      57.457  43.107  43.513  1.00  0.00           O  
ATOM   1086  O5'   C    35      56.259  43.543  41.364  1.00  0.00           O  
ATOM   1087  C5'   C    35      56.145  44.034  40.082  1.00  0.00           C  
ATOM   1088  H5'   C    35      56.743  43.315  39.522  1.00  0.00           H  
ATOM   1089 H5''   C    35      56.637  45.004  40.011  1.00  0.00           H  
ATOM   1090  C4'   C    35      54.740  44.177  39.400  1.00  0.00           C  
ATOM   1091  H4'   C    35      54.805  44.132  38.313  1.00  0.00           H  
ATOM   1092  O4'   C    35      53.852  43.058  39.757  1.00  0.00           O  
ATOM   1093  C1'   C    35      52.505  43.546  39.694  1.00  0.00           C  
ATOM   1094  H1'   C    35      51.996  42.845  39.033  1.00  0.00           H  
ATOM   1095  N1    C    35      51.886  43.338  40.984  1.00  0.00           N  
ATOM   1096  C6    C    35      52.570  42.982  42.063  1.00  0.00           C  
ATOM   1097  H6    C    35      53.626  42.800  41.926  1.00  0.00           H  
ATOM   1098  C5    C    35      51.898  42.891  43.249  1.00  0.00           C  
ATOM   1099  H5    C    35      52.435  42.757  44.176  1.00  0.00           H  
ATOM   1100  C4    C    35      50.515  43.129  43.308  1.00  0.00           C  
ATOM   1101  N4    C    35      49.827  43.150  44.409  1.00  0.00           N  
ATOM   1102  H41   C    35      50.277  42.814  45.249  1.00  0.00           H  
ATOM   1103  H42   C    35      48.842  43.373  44.386  1.00  0.00           H  
ATOM   1104  N3    C    35      49.787  43.364  42.216  1.00  0.00           N  
ATOM   1105  C2    C    35      50.451  43.490  41.072  1.00  0.00           C  
ATOM   1106  O2    C    35      49.818  43.792  40.051  1.00  0.00           O  
ATOM   1107  C3'   C    35      53.968  45.447  39.760  1.00  0.00           C  
ATOM   1108  H3'   C    35      54.065  45.473  40.845  1.00  0.00           H  
ATOM   1109  C2'   C    35      52.560  45.050  39.339  1.00  0.00           C  
ATOM   1110  H2'   C    35      51.802  45.692  39.791  1.00  0.00           H  
ATOM   1111  O2'   C    35      52.495  45.161  37.948  1.00  0.00           O  
ATOM   1112 HO2'   C    35      53.191  45.751  37.648  1.00  0.00           H  
ATOM   1113  O3'   C    35      54.410  46.613  38.983  1.00  0.00           O  
ATOM   1114  P     G    36      54.497  48.060  39.744  1.00  0.00           P  
ATOM   1115  OP1   G    36      55.162  48.958  38.798  1.00  0.00           O  
ATOM   1116  OP2   G    36      54.927  47.883  41.131  1.00  0.00           O  
ATOM   1117  O5'   G    36      52.869  48.466  39.808  1.00  0.00           O  
ATOM   1118  C5'   G    36      52.112  49.076  38.658  1.00  0.00           C  
ATOM   1119  H5'   G    36      51.971  48.398  37.816  1.00  0.00           H  
ATOM   1120 H5''   G    36      52.627  49.993  38.374  1.00  0.00           H  
ATOM   1121  C4'   G    36      50.647  49.399  39.009  1.00  0.00           C  
ATOM   1122  H4'   G    36      50.235  49.928  38.150  1.00  0.00           H  
ATOM   1123  O4'   G    36      49.782  48.198  39.257  1.00  0.00           O  
ATOM   1124  C1'   G    36      48.795  48.690  40.216  1.00  0.00           C  
ATOM   1125  H1'   G    36      47.761  48.604  39.883  1.00  0.00           H  
ATOM   1126  N9    G    36      48.918  47.996  41.524  1.00  0.00           N  
ATOM   1127  C8    G    36      50.013  47.398  42.093  1.00  0.00           C  
ATOM   1128  H8    G    36      51.017  47.315  41.704  1.00  0.00           H  
ATOM   1129  N7    G    36      49.813  47.091  43.355  1.00  0.00           N  
ATOM   1130  C5    G    36      48.529  47.411  43.579  1.00  0.00           C  
ATOM   1131  C6    G    36      47.710  47.303  44.746  1.00  0.00           C  
ATOM   1132  O6    G    36      47.916  46.745  45.841  1.00  0.00           O  
ATOM   1133  N1    G    36      46.414  47.611  44.595  1.00  0.00           N  
ATOM   1134  H1    G    36      45.760  47.525  45.360  1.00  0.00           H  
ATOM   1135  C2    G    36      45.935  48.159  43.418  1.00  0.00           C  
ATOM   1136  N2    G    36      44.692  48.575  43.405  1.00  0.00           N  
ATOM   1137  H21   G    36      44.319  48.992  42.564  1.00  0.00           H  
ATOM   1138  H22   G    36      44.015  48.261  44.085  1.00  0.00           H  
ATOM   1139  N3    G    36      46.688  48.375  42.339  1.00  0.00           N  
ATOM   1140  C4    G    36      47.948  47.883  42.441  1.00  0.00           C  
ATOM   1141  C3'   G    36      50.503  50.279  40.210  1.00  0.00           C  
ATOM   1142  H3'   G    36      51.060  49.776  41.000  1.00  0.00           H  
ATOM   1143  C2'   G    36      48.938  50.167  40.480  1.00  0.00           C  
ATOM   1144  H2'   G    36      48.559  50.469  41.457  1.00  0.00           H  
ATOM   1145  O2'   G    36      48.119  50.889  39.542  1.00  0.00           O  
ATOM   1146 HO2'   G    36      47.721  51.596  40.056  1.00  0.00           H  
ATOM   1147  O3'   G    36      50.846  51.580  39.931  1.00  0.00           O  
ATOM   1148  P     G    37      51.216  52.542  41.109  1.00  0.00           P  
ATOM   1149  OP1   G    37      51.999  53.668  40.507  1.00  0.00           O  
ATOM   1150  OP2   G    37      51.780  51.719  42.239  1.00  0.00           O  
ATOM   1151  O5'   G    37      49.794  53.131  41.669  1.00  0.00           O  
ATOM   1152  C5'   G    37      48.890  53.808  40.898  1.00  0.00           C  
ATOM   1153  H5'   G    37      48.951  53.415  39.883  1.00  0.00           H  
ATOM   1154 H5''   G    37      49.240  54.840  40.865  1.00  0.00           H  
ATOM   1155  C4'   G    37      47.483  53.615  41.539  1.00  0.00           C  
ATOM   1156  H4'   G    37      46.710  53.985  40.866  1.00  0.00           H  
ATOM   1157  O4'   G    37      47.092  52.266  41.819  1.00  0.00           O  
ATOM   1158  C1'   G    37      46.220  52.252  43.008  1.00  0.00           C  
ATOM   1159  H1'   G    37      45.261  51.781  42.791  1.00  0.00           H  
ATOM   1160  N9    G    37      46.888  51.576  44.170  1.00  0.00           N  
ATOM   1161  C8    G    37      48.051  50.913  44.260  1.00  0.00           C  
ATOM   1162  H8    G    37      48.799  50.993  43.484  1.00  0.00           H  
ATOM   1163  N7    G    37      48.203  50.269  45.370  1.00  0.00           N  
ATOM   1164  C5    G    37      47.016  50.382  46.049  1.00  0.00           C  
ATOM   1165  C6    G    37      46.563  49.885  47.300  1.00  0.00           C  
ATOM   1166  O6    G    37      47.179  49.114  48.049  1.00  0.00           O  
ATOM   1167  N1    G    37      45.323  50.309  47.672  1.00  0.00           N  
ATOM   1168  H1    G    37      45.104  50.223  48.654  1.00  0.00           H  
ATOM   1169  C2    G    37      44.495  51.076  46.841  1.00  0.00           C  
ATOM   1170  N2    G    37      43.299  51.440  47.292  1.00  0.00           N  
ATOM   1171  H21   G    37      42.982  51.042  48.165  1.00  0.00           H  
ATOM   1172  H22   G    37      42.714  51.752  46.530  1.00  0.00           H  
ATOM   1173  N3    G    37      44.870  51.476  45.610  1.00  0.00           N  
ATOM   1174  C4    G    37      46.167  51.179  45.308  1.00  0.00           C  
ATOM   1175  C3'   G    37      47.250  54.485  42.806  1.00  0.00           C  
ATOM   1176  H3'   G    37      48.180  54.500  43.375  1.00  0.00           H  
ATOM   1177  C2'   G    37      46.012  53.702  43.383  1.00  0.00           C  
ATOM   1178  H2'   G    37      46.116  53.743  44.467  1.00  0.00           H  
ATOM   1179  O2'   G    37      44.722  54.107  42.957  1.00  0.00           O  
ATOM   1180 HO2'   G    37      44.665  55.009  42.634  1.00  0.00           H  
ATOM   1181  O3'   G    37      46.967  55.761  42.375  1.00  0.00           O  
ATOM   1182  P     C    38      47.296  57.049  43.275  1.00  0.00           P  
ATOM   1183  OP1   C    38      46.674  58.206  42.631  1.00  0.00           O  
ATOM   1184  OP2   C    38      48.737  57.024  43.396  1.00  0.00           O  
ATOM   1185  O5'   C    38      46.624  56.824  44.727  1.00  0.00           O  
ATOM   1186  C5'   C    38      45.284  57.162  44.938  1.00  0.00           C  
ATOM   1187  H5'   C    38      44.662  56.709  44.166  1.00  0.00           H  
ATOM   1188 H5''   C    38      45.213  58.248  45.006  1.00  0.00           H  
ATOM   1189  C4'   C    38      44.640  56.553  46.216  1.00  0.00           C  
ATOM   1190  H4'   C    38      43.588  56.825  46.297  1.00  0.00           H  
ATOM   1191  O4'   C    38      44.911  55.172  46.208  1.00  0.00           O  
ATOM   1192  C1'   C    38      44.950  54.684  47.535  1.00  0.00           C  
ATOM   1193  H1'   C    38      44.115  54.017  47.750  1.00  0.00           H  
ATOM   1194  N1    C    38      46.152  53.901  47.837  1.00  0.00           N  
ATOM   1195  C6    C    38      47.207  54.043  46.988  1.00  0.00           C  
ATOM   1196  H6    C    38      47.227  54.762  46.182  1.00  0.00           H  
ATOM   1197  C5    C    38      48.356  53.318  47.179  1.00  0.00           C  
ATOM   1198  H5    C    38      49.139  53.496  46.457  1.00  0.00           H  
ATOM   1199  C4    C    38      48.365  52.468  48.341  1.00  0.00           C  
ATOM   1200  N4    C    38      49.206  51.559  48.606  1.00  0.00           N  
ATOM   1201  H41   C    38      49.979  51.474  47.962  1.00  0.00           H  
ATOM   1202  H42   C    38      49.202  51.073  49.492  1.00  0.00           H  
ATOM   1203  N3    C    38      47.364  52.350  49.140  1.00  0.00           N  
ATOM   1204  C2    C    38      46.167  53.047  48.933  1.00  0.00           C  
ATOM   1205  O2    C    38      45.182  52.923  49.686  1.00  0.00           O  
ATOM   1206  C3'   C    38      45.293  56.893  47.509  1.00  0.00           C  
ATOM   1207  H3'   C    38      46.363  56.768  47.341  1.00  0.00           H  
ATOM   1208  C2'   C    38      44.757  55.849  48.476  1.00  0.00           C  
ATOM   1209  H2'   C    38      45.412  55.768  49.343  1.00  0.00           H  
ATOM   1210  O2'   C    38      43.341  55.982  48.757  1.00  0.00           O  
ATOM   1211 HO2'   C    38      43.075  56.898  48.655  1.00  0.00           H  
ATOM   1212  O3'   C    38      44.983  58.222  48.006  1.00  0.00           O  
ATOM   1213  P     A    39      45.777  58.996  49.105  1.00  0.00           P  
ATOM   1214  OP1   A    39      45.074  60.247  49.312  1.00  0.00           O  
ATOM   1215  OP2   A    39      47.252  59.098  48.732  1.00  0.00           O  
ATOM   1216  O5'   A    39      45.776  58.292  50.526  1.00  0.00           O  
ATOM   1217  C5'   A    39      44.579  58.295  51.330  1.00  0.00           C  
ATOM   1218  H5'   A    39      43.761  57.865  50.751  1.00  0.00           H  
ATOM   1219 H5''   A    39      44.417  59.329  51.634  1.00  0.00           H  
ATOM   1220  C4'   A    39      44.805  57.464  52.601  1.00  0.00           C  
ATOM   1221  H4'   A    39      43.913  57.510  53.227  1.00  0.00           H  
ATOM   1222  O4'   A    39      45.016  56.063  52.275  1.00  0.00           O  
ATOM   1223  C1'   A    39      45.984  55.454  53.142  1.00  0.00           C  
ATOM   1224  H1'   A    39      45.590  54.540  53.586  1.00  0.00           H  
ATOM   1225  N9    A    39      47.257  55.167  52.375  1.00  0.00           N  
ATOM   1226  C8    A    39      47.517  55.587  51.143  1.00  0.00           C  
ATOM   1227  H8    A    39      46.884  56.198  50.517  1.00  0.00           H  
ATOM   1228  N7    A    39      48.669  55.206  50.626  1.00  0.00           N  
ATOM   1229  C5    A    39      49.126  54.387  51.699  1.00  0.00           C  
ATOM   1230  C6    A    39      50.264  53.517  51.860  1.00  0.00           C  
ATOM   1231  N6    A    39      51.201  53.306  50.931  1.00  0.00           N  
ATOM   1232  H61   A    39      51.197  53.801  50.050  1.00  0.00           H  
ATOM   1233  H62   A    39      52.046  52.924  51.332  1.00  0.00           H  
ATOM   1234  N1    A    39      50.374  52.773  52.962  1.00  0.00           N  
ATOM   1235  C2    A    39      49.434  52.897  53.866  1.00  0.00           C  
ATOM   1236  H2    A    39      49.679  52.309  54.738  1.00  0.00           H  
ATOM   1237  N3    A    39      48.311  53.567  53.879  1.00  0.00           N  
ATOM   1238  C4    A    39      48.280  54.380  52.780  1.00  0.00           C  
ATOM   1239  C3'   A    39      45.995  57.849  53.408  1.00  0.00           C  
ATOM   1240  H3'   A    39      46.870  58.082  52.801  1.00  0.00           H  
ATOM   1241  C2'   A    39      46.270  56.524  54.232  1.00  0.00           C  
ATOM   1242  H2'   A    39      47.311  56.338  54.499  1.00  0.00           H  
ATOM   1243  O2'   A    39      45.344  56.207  55.276  1.00  0.00           O  
ATOM   1244 HO2'   A    39      45.148  56.943  55.860  1.00  0.00           H  
ATOM   1245  O3'   A    39      45.674  58.972  54.197  1.00  0.00           O  
ATOM   1246  P     C    40      46.690  60.135  54.442  1.00  0.00           P  
ATOM   1247  OP1   C    40      45.943  61.155  55.211  1.00  0.00           O  
ATOM   1248  OP2   C    40      47.334  60.584  53.143  1.00  0.00           O  
ATOM   1249  O5'   C    40      47.914  59.531  55.341  1.00  0.00           O  
ATOM   1250  C5'   C    40      47.774  58.963  56.645  1.00  0.00           C  
ATOM   1251  H5'   C    40      47.025  58.171  56.652  1.00  0.00           H  
ATOM   1252 H5''   C    40      47.434  59.706  57.367  1.00  0.00           H  
ATOM   1253  C4'   C    40      49.066  58.369  57.294  1.00  0.00           C  
ATOM   1254  H4'   C    40      48.747  57.868  58.208  1.00  0.00           H  
ATOM   1255  O4'   C    40      49.387  57.333  56.410  1.00  0.00           O  
ATOM   1256  C1'   C    40      50.747  57.142  56.480  1.00  0.00           C  
ATOM   1257  H1'   C    40      50.909  56.124  56.833  1.00  0.00           H  
ATOM   1258  N1    C    40      51.391  57.272  55.221  1.00  0.00           N  
ATOM   1259  C6    C    40      50.883  58.026  54.205  1.00  0.00           C  
ATOM   1260  H6    C    40      50.126  58.774  54.388  1.00  0.00           H  
ATOM   1261  C5    C    40      51.433  57.948  52.966  1.00  0.00           C  
ATOM   1262  H5    C    40      51.105  58.631  52.196  1.00  0.00           H  
ATOM   1263  C4    C    40      52.644  57.213  52.836  1.00  0.00           C  
ATOM   1264  N4    C    40      53.286  57.121  51.747  1.00  0.00           N  
ATOM   1265  H41   C    40      53.007  57.657  50.938  1.00  0.00           H  
ATOM   1266  H42   C    40      54.209  56.717  51.813  1.00  0.00           H  
ATOM   1267  N3    C    40      53.173  56.515  53.859  1.00  0.00           N  
ATOM   1268  C2    C    40      52.627  56.631  55.079  1.00  0.00           C  
ATOM   1269  O2    C    40      53.190  56.158  56.055  1.00  0.00           O  
ATOM   1270  C3'   C    40      50.323  59.249  57.568  1.00  0.00           C  
ATOM   1271  H3'   C    40      50.464  59.861  56.677  1.00  0.00           H  
ATOM   1272  C2'   C    40      51.288  58.041  57.599  1.00  0.00           C  
ATOM   1273  H2'   C    40      52.281  58.396  57.323  1.00  0.00           H  
ATOM   1274  O2'   C    40      51.326  57.382  58.879  1.00  0.00           O  
ATOM   1275 HO2'   C    40      51.460  58.117  59.482  1.00  0.00           H  
ATOM   1276  O3'   C    40      50.381  59.913  58.831  1.00  0.00           O  
ATOM   1277  P     A    41      51.480  61.031  59.093  1.00  0.00           P  
ATOM   1278  OP1   A    41      51.327  61.397  60.536  1.00  0.00           O  
ATOM   1279  OP2   A    41      51.345  62.030  57.991  1.00  0.00           O  
ATOM   1280  O5'   A    41      52.851  60.234  58.868  1.00  0.00           O  
ATOM   1281  C5'   A    41      53.481  59.648  59.987  1.00  0.00           C  
ATOM   1282  H5'   A    41      52.835  58.890  60.430  1.00  0.00           H  
ATOM   1283 H5''   A    41      53.669  60.442  60.710  1.00  0.00           H  
ATOM   1284  C4'   A    41      54.841  59.046  59.630  1.00  0.00           C  
ATOM   1285  H4'   A    41      55.131  58.530  60.546  1.00  0.00           H  
ATOM   1286  O4'   A    41      54.644  58.183  58.516  1.00  0.00           O  
ATOM   1287  C1'   A    41      55.760  58.155  57.593  1.00  0.00           C  
ATOM   1288  H1'   A    41      56.113  57.151  57.357  1.00  0.00           H  
ATOM   1289  N9    A    41      55.532  58.838  56.325  1.00  0.00           N  
ATOM   1290  C8    A    41      54.400  59.435  55.803  1.00  0.00           C  
ATOM   1291  H8    A    41      53.571  59.822  56.377  1.00  0.00           H  
ATOM   1292  N7    A    41      54.375  59.538  54.514  1.00  0.00           N  
ATOM   1293  C5    A    41      55.669  59.031  54.160  1.00  0.00           C  
ATOM   1294  C6    A    41      56.383  58.868  52.912  1.00  0.00           C  
ATOM   1295  N6    A    41      56.002  59.182  51.717  1.00  0.00           N  
ATOM   1296  H61   A    41      55.253  59.859  51.701  1.00  0.00           H  
ATOM   1297  H62   A    41      56.711  59.200  50.997  1.00  0.00           H  
ATOM   1298  N1    A    41      57.648  58.352  52.903  1.00  0.00           N  
ATOM   1299  C2    A    41      58.147  58.038  54.096  1.00  0.00           C  
ATOM   1300  H2    A    41      59.081  57.509  53.976  1.00  0.00           H  
ATOM   1301  N3    A    41      57.652  58.184  55.330  1.00  0.00           N  
ATOM   1302  C4    A    41      56.376  58.694  55.257  1.00  0.00           C  
ATOM   1303  C3'   A    41      55.958  59.937  59.231  1.00  0.00           C  
ATOM   1304  H3'   A    41      55.681  60.795  58.618  1.00  0.00           H  
ATOM   1305  C2'   A    41      56.731  58.896  58.462  1.00  0.00           C  
ATOM   1306  H2'   A    41      57.552  59.378  57.931  1.00  0.00           H  
ATOM   1307  O2'   A    41      57.415  58.071  59.309  1.00  0.00           O  
ATOM   1308 HO2'   A    41      57.929  57.472  58.763  1.00  0.00           H  
ATOM   1309  O3'   A    41      56.669  60.441  60.356  1.00  0.00           O  
ATOM   1310  P     G    42      57.599  61.754  60.337  1.00  0.00           P  
ATOM   1311  OP1   G    42      57.851  62.055  61.790  1.00  0.00           O  
ATOM   1312  OP2   G    42      56.916  62.844  59.565  1.00  0.00           O  
ATOM   1313  O5'   G    42      58.974  61.387  59.479  1.00  0.00           O  
ATOM   1314  C5'   G    42      59.880  60.509  59.965  1.00  0.00           C  
ATOM   1315  H5'   G    42      59.397  59.548  60.145  1.00  0.00           H  
ATOM   1316 H5''   G    42      60.331  60.723  60.934  1.00  0.00           H  
ATOM   1317  C4'   G    42      60.979  60.422  58.877  1.00  0.00           C  
ATOM   1318  H4'   G    42      61.884  59.879  59.151  1.00  0.00           H  
ATOM   1319  O4'   G    42      60.390  59.813  57.756  1.00  0.00           O  
ATOM   1320  C1'   G    42      61.141  60.315  56.642  1.00  0.00           C  
ATOM   1321  H1'   G    42      61.728  59.513  56.193  1.00  0.00           H  
ATOM   1322  N9    G    42      60.176  60.766  55.642  1.00  0.00           N  
ATOM   1323  C8    G    42      58.830  61.013  55.702  1.00  0.00           C  
ATOM   1324  H8    G    42      58.305  61.164  56.634  1.00  0.00           H  
ATOM   1325  N7    G    42      58.271  61.437  54.595  1.00  0.00           N  
ATOM   1326  C5    G    42      59.240  61.188  53.624  1.00  0.00           C  
ATOM   1327  C6    G    42      59.227  61.232  52.154  1.00  0.00           C  
ATOM   1328  O6    G    42      58.254  61.525  51.357  1.00  0.00           O  
ATOM   1329  N1    G    42      60.403  60.946  51.576  1.00  0.00           N  
ATOM   1330  H1    G    42      60.396  61.074  50.574  1.00  0.00           H  
ATOM   1331  C2    G    42      61.529  60.812  52.349  1.00  0.00           C  
ATOM   1332  N2    G    42      62.615  60.719  51.623  1.00  0.00           N  
ATOM   1333  H21   G    42      62.596  61.164  50.716  1.00  0.00           H  
ATOM   1334  H22   G    42      63.478  60.437  52.067  1.00  0.00           H  
ATOM   1335  N3    G    42      61.600  60.732  53.706  1.00  0.00           N  
ATOM   1336  C4    G    42      60.382  60.894  54.294  1.00  0.00           C  
ATOM   1337  C3'   G    42      61.455  61.804  58.529  1.00  0.00           C  
ATOM   1338  H3'   G    42      60.631  62.514  58.448  1.00  0.00           H  
ATOM   1339  C2'   G    42      62.025  61.448  57.188  1.00  0.00           C  
ATOM   1340  H2'   G    42      62.062  62.337  56.557  1.00  0.00           H  
ATOM   1341  O2'   G    42      63.260  60.725  57.266  1.00  0.00           O  
ATOM   1342 HO2'   G    42      63.922  61.275  57.691  1.00  0.00           H  
ATOM   1343  O3'   G    42      62.477  62.251  59.432  1.00  0.00           O  
ATOM   1344  P     G    43      62.818  63.788  59.441  1.00  0.00           P  
ATOM   1345  OP1   G    43      62.494  64.306  58.089  1.00  0.00           O  
ATOM   1346  OP2   G    43      64.215  63.883  59.923  1.00  0.00           O  
ATOM   1347  O5'   G    43      61.851  64.522  60.507  1.00  0.00           O  
ATOM   1348  C5'   G    43      60.416  64.464  60.397  1.00  0.00           C  
ATOM   1349  H5'   G    43      60.170  63.442  60.684  1.00  0.00           H  
ATOM   1350 H5''   G    43      60.136  64.692  59.368  1.00  0.00           H  
ATOM   1351  C4'   G    43      59.839  65.503  61.364  1.00  0.00           C  
ATOM   1352  H4'   G    43      58.779  65.301  61.519  1.00  0.00           H  
ATOM   1353  O4'   G    43      60.393  65.235  62.632  1.00  0.00           O  
ATOM   1354  C1'   G    43      60.903  66.422  63.130  1.00  0.00           C  
ATOM   1355  H1'   G    43      60.643  66.452  64.188  1.00  0.00           H  
ATOM   1356  N9    G    43      62.401  66.389  63.058  1.00  0.00           N  
ATOM   1357  C8    G    43      63.090  65.195  63.189  1.00  0.00           C  
ATOM   1358  H8    G    43      62.741  64.189  63.010  1.00  0.00           H  
ATOM   1359  N7    G    43      64.288  65.357  63.699  1.00  0.00           N  
ATOM   1360  C5    G    43      64.447  66.786  63.646  1.00  0.00           C  
ATOM   1361  C6    G    43      65.617  67.553  63.999  1.00  0.00           C  
ATOM   1362  O6    G    43      66.780  67.261  64.406  1.00  0.00           O  
ATOM   1363  N1    G    43      65.353  68.892  64.012  1.00  0.00           N  
ATOM   1364  H1    G    43      65.994  69.429  64.579  1.00  0.00           H  
ATOM   1365  C2    G    43      64.128  69.448  63.689  1.00  0.00           C  
ATOM   1366  N2    G    43      64.003  70.714  63.684  1.00  0.00           N  
ATOM   1367  H21   G    43      64.770  71.231  64.089  1.00  0.00           H  
ATOM   1368  H22   G    43      63.118  71.067  63.351  1.00  0.00           H  
ATOM   1369  N3    G    43      63.001  68.794  63.496  1.00  0.00           N  
ATOM   1370  C4    G    43      63.257  67.396  63.399  1.00  0.00           C  
ATOM   1371  C3'   G    43      60.074  66.956  61.043  1.00  0.00           C  
ATOM   1372  H3'   G    43      60.941  66.942  60.382  1.00  0.00           H  
ATOM   1373  C2'   G    43      60.318  67.545  62.399  1.00  0.00           C  
ATOM   1374  H2'   G    43      60.895  68.463  62.284  1.00  0.00           H  
ATOM   1375  O2'   G    43      59.139  67.927  63.144  1.00  0.00           O  
ATOM   1376 HO2'   G    43      58.590  68.451  62.557  1.00  0.00           H  
ATOM   1377  O3'   G    43      58.943  67.553  60.283  1.00  0.00           O  
ATOM   1378  P     C    44      59.121  68.374  58.962  1.00  0.00           P  
ATOM   1379  OP1   C    44      57.749  68.821  58.557  1.00  0.00           O  
ATOM   1380  OP2   C    44      59.856  67.454  58.060  1.00  0.00           O  
ATOM   1381  O5'   C    44      60.051  69.587  59.314  1.00  0.00           O  
ATOM   1382  C5'   C    44      59.597  70.624  60.133  1.00  0.00           C  
ATOM   1383  H5'   C    44      59.240  70.040  60.981  1.00  0.00           H  
ATOM   1384 H5''   C    44      58.872  71.145  59.508  1.00  0.00           H  
ATOM   1385  C4'   C    44      60.649  71.610  60.564  1.00  0.00           C  
ATOM   1386  H4'   C    44      60.180  72.388  61.166  1.00  0.00           H  
ATOM   1387  O4'   C    44      61.679  70.912  61.259  1.00  0.00           O  
ATOM   1388  C1'   C    44      62.856  71.047  60.500  1.00  0.00           C  
ATOM   1389  H1'   C    44      63.454  71.853  60.926  1.00  0.00           H  
ATOM   1390  N1    C    44      63.752  69.782  60.415  1.00  0.00           N  
ATOM   1391  C6    C    44      63.127  68.652  60.069  1.00  0.00           C  
ATOM   1392  H6    C    44      62.106  68.621  59.719  1.00  0.00           H  
ATOM   1393  C5    C    44      63.839  67.530  59.989  1.00  0.00           C  
ATOM   1394  H5    C    44      63.332  66.605  59.758  1.00  0.00           H  
ATOM   1395  C4    C    44      65.229  67.503  60.377  1.00  0.00           C  
ATOM   1396  N4    C    44      65.915  66.385  60.294  1.00  0.00           N  
ATOM   1397  H41   C    44      66.844  66.329  60.685  1.00  0.00           H  
ATOM   1398  H42   C    44      65.408  65.551  60.035  1.00  0.00           H  
ATOM   1399  N3    C    44      65.898  68.641  60.660  1.00  0.00           N  
ATOM   1400  C2    C    44      65.112  69.783  60.698  1.00  0.00           C  
ATOM   1401  O2    C    44      65.715  70.835  60.961  1.00  0.00           O  
ATOM   1402  C3'   C    44      61.320  72.321  59.371  1.00  0.00           C  
ATOM   1403  H3'   C    44      60.616  72.427  58.546  1.00  0.00           H  
ATOM   1404  C2'   C    44      62.481  71.396  59.084  1.00  0.00           C  
ATOM   1405  H2'   C    44      62.252  70.524  58.471  1.00  0.00           H  
ATOM   1406  O2'   C    44      63.425  72.122  58.335  1.00  0.00           O  
ATOM   1407 HO2'   C    44      64.241  71.627  58.231  1.00  0.00           H  
ATOM   1408  O3'   C    44      61.887  73.567  59.886  1.00  0.00           O  
ATOM   1409  P     A    45      61.958  74.893  59.017  1.00  0.00           P  
ATOM   1410  OP1   A    45      61.620  74.618  57.635  1.00  0.00           O  
ATOM   1411  OP2   A    45      63.200  75.656  59.369  1.00  0.00           O  
ATOM   1412  O5'   A    45      60.789  75.697  59.654  1.00  0.00           O  
ATOM   1413  C5'   A    45      60.755  75.976  61.045  1.00  0.00           C  
ATOM   1414  H5'   A    45      61.579  76.640  61.305  1.00  0.00           H  
ATOM   1415 H5''   A    45      60.804  75.027  61.579  1.00  0.00           H  
ATOM   1416  C4'   A    45      59.496  76.800  61.472  1.00  0.00           C  
ATOM   1417  H4'   A    45      59.512  76.874  62.559  1.00  0.00           H  
ATOM   1418  O4'   A    45      59.522  78.085  60.971  1.00  0.00           O  
ATOM   1419  C1'   A    45      58.200  78.392  60.372  1.00  0.00           C  
ATOM   1420  H1'   A    45      57.791  79.313  60.786  1.00  0.00           H  
ATOM   1421  N9    A    45      58.341  78.556  58.904  1.00  0.00           N  
ATOM   1422  C8    A    45      59.473  78.488  58.202  1.00  0.00           C  
ATOM   1423  H8    A    45      60.480  78.490  58.594  1.00  0.00           H  
ATOM   1424  N7    A    45      59.356  78.647  56.906  1.00  0.00           N  
ATOM   1425  C5    A    45      57.995  78.719  56.751  1.00  0.00           C  
ATOM   1426  C6    A    45      57.153  78.786  55.596  1.00  0.00           C  
ATOM   1427  N6    A    45      57.397  78.746  54.301  1.00  0.00           N  
ATOM   1428  H61   A    45      56.693  78.875  53.588  1.00  0.00           H  
ATOM   1429  H62   A    45      58.345  78.581  53.994  1.00  0.00           H  
ATOM   1430  N1    A    45      55.839  78.819  55.827  1.00  0.00           N  
ATOM   1431  C2    A    45      55.340  78.812  57.083  1.00  0.00           C  
ATOM   1432  H2    A    45      54.271  78.921  57.194  1.00  0.00           H  
ATOM   1433  N3    A    45      56.038  78.788  58.207  1.00  0.00           N  
ATOM   1434  C4    A    45      57.367  78.680  57.973  1.00  0.00           C  
ATOM   1435  C3'   A    45      58.240  76.126  60.935  1.00  0.00           C  
ATOM   1436  H3'   A    45      58.361  75.771  59.911  1.00  0.00           H  
ATOM   1437  C2'   A    45      57.345  77.263  60.805  1.00  0.00           C  
ATOM   1438  H2'   A    45      56.540  77.136  60.082  1.00  0.00           H  
ATOM   1439  O2'   A    45      56.889  77.622  62.026  1.00  0.00           O  
ATOM   1440 HO2'   A    45      56.504  76.860  62.465  1.00  0.00           H  
ATOM   1441  O3'   A    45      57.787  75.047  61.756  1.00  0.00           O  
ATOM   1442  P     C    46      56.924  73.946  61.125  1.00  0.00           P  
ATOM   1443  OP1   C    46      56.825  72.871  62.124  1.00  0.00           O  
ATOM   1444  OP2   C    46      57.510  73.629  59.822  1.00  0.00           O  
ATOM   1445  O5'   C    46      55.506  74.573  60.799  1.00  0.00           O  
ATOM   1446  C5'   C    46      54.579  74.895  61.777  1.00  0.00           C  
ATOM   1447  H5'   C    46      54.806  75.880  62.186  1.00  0.00           H  
ATOM   1448 H5''   C    46      54.540  74.123  62.545  1.00  0.00           H  
ATOM   1449  C4'   C    46      53.188  74.939  61.143  1.00  0.00           C  
ATOM   1450  H4'   C    46      52.559  74.988  62.032  1.00  0.00           H  
ATOM   1451  O4'   C    46      53.182  76.153  60.425  1.00  0.00           O  
ATOM   1452  C1'   C    46      52.415  75.934  59.291  1.00  0.00           C  
ATOM   1453  H1'   C    46      51.686  76.730  59.145  1.00  0.00           H  
ATOM   1454  N1    C    46      53.235  75.949  57.991  1.00  0.00           N  
ATOM   1455  C6    C    46      54.565  75.762  57.941  1.00  0.00           C  
ATOM   1456  H6    C    46      55.150  75.667  58.844  1.00  0.00           H  
ATOM   1457  C5    C    46      55.293  75.507  56.795  1.00  0.00           C  
ATOM   1458  H5    C    46      56.352  75.343  56.932  1.00  0.00           H  
ATOM   1459  C4    C    46      54.669  75.852  55.550  1.00  0.00           C  
ATOM   1460  N4    C    46      55.449  76.015  54.495  1.00  0.00           N  
ATOM   1461  H41   C    46      56.435  75.844  54.629  1.00  0.00           H  
ATOM   1462  H42   C    46      55.058  76.433  53.662  1.00  0.00           H  
ATOM   1463  N3    C    46      53.381  76.135  55.546  1.00  0.00           N  
ATOM   1464  C2    C    46      52.621  76.043  56.683  1.00  0.00           C  
ATOM   1465  O2    C    46      51.385  76.242  56.612  1.00  0.00           O  
ATOM   1466  C3'   C    46      52.733  73.863  60.242  1.00  0.00           C  
ATOM   1467  H3'   C    46      53.618  73.465  59.747  1.00  0.00           H  
ATOM   1468  C2'   C    46      51.727  74.594  59.413  1.00  0.00           C  
ATOM   1469  H2'   C    46      51.653  74.035  58.480  1.00  0.00           H  
ATOM   1470  O2'   C    46      50.396  74.822  59.912  1.00  0.00           O  
ATOM   1471 HO2'   C    46      49.859  74.999  59.136  1.00  0.00           H  
ATOM   1472  O3'   C    46      52.098  72.777  60.858  1.00  0.00           O  
ATOM   1473  P     U    47      52.061  71.353  60.184  1.00  0.00           P  
ATOM   1474  OP1   U    47      51.415  70.375  61.030  1.00  0.00           O  
ATOM   1475  OP2   U    47      53.497  71.097  59.714  1.00  0.00           O  
ATOM   1476  O5'   U    47      51.204  71.437  58.847  1.00  0.00           O  
ATOM   1477  C5'   U    47      49.805  71.520  58.943  1.00  0.00           C  
ATOM   1478  H5'   U    47      49.595  72.244  59.729  1.00  0.00           H  
ATOM   1479 H5''   U    47      49.511  70.533  59.301  1.00  0.00           H  
ATOM   1480  C4'   U    47      49.057  71.898  57.680  1.00  0.00           C  
ATOM   1481  H4'   U    47      48.005  72.052  57.923  1.00  0.00           H  
ATOM   1482  O4'   U    47      49.628  73.120  57.024  1.00  0.00           O  
ATOM   1483  C1'   U    47      49.464  73.058  55.646  1.00  0.00           C  
ATOM   1484  H1'   U    47      48.857  73.887  55.283  1.00  0.00           H  
ATOM   1485  N1    U    47      50.743  73.090  54.825  1.00  0.00           N  
ATOM   1486  C6    U    47      51.975  72.889  55.462  1.00  0.00           C  
ATOM   1487  H6    U    47      51.866  72.541  56.478  1.00  0.00           H  
ATOM   1488  C5    U    47      53.101  73.054  54.770  1.00  0.00           C  
ATOM   1489  H5    U    47      54.086  72.806  55.138  1.00  0.00           H  
ATOM   1490  C4    U    47      53.049  73.511  53.362  1.00  0.00           C  
ATOM   1491  O4    U    47      54.089  73.653  52.719  1.00  0.00           O  
ATOM   1492  N3    U    47      51.830  73.732  52.877  1.00  0.00           N  
ATOM   1493  H3    U    47      51.813  74.148  51.957  1.00  0.00           H  
ATOM   1494  C2    U    47      50.597  73.554  53.507  1.00  0.00           C  
ATOM   1495  O2    U    47      49.559  73.861  52.923  1.00  0.00           O  
ATOM   1496  C3'   U    47      49.215  70.892  56.539  1.00  0.00           C  
ATOM   1497  H3'   U    47      50.289  70.737  56.430  1.00  0.00           H  
ATOM   1498  C2'   U    47      48.803  71.734  55.393  1.00  0.00           C  
ATOM   1499  H2'   U    47      49.082  71.242  54.461  1.00  0.00           H  
ATOM   1500  O2'   U    47      47.351  71.812  55.422  1.00  0.00           O  
ATOM   1501 HO2'   U    47      47.082  70.960  55.774  1.00  0.00           H  
ATOM   1502  O3'   U    47      48.507  69.730  56.650  1.00  0.00           O  
ATOM   1503  P     A    48      48.773  68.338  55.735  1.00  0.00           P  
ATOM   1504  OP1   A    48      47.878  67.304  56.226  1.00  0.00           O  
ATOM   1505  OP2   A    48      50.191  68.035  55.809  1.00  0.00           O  
ATOM   1506  O5'   A    48      48.518  68.610  54.138  1.00  0.00           O  
ATOM   1507  C5'   A    48      47.196  68.753  53.640  1.00  0.00           C  
ATOM   1508  H5'   A    48      46.627  69.466  54.236  1.00  0.00           H  
ATOM   1509 H5''   A    48      46.751  67.770  53.482  1.00  0.00           H  
ATOM   1510  C4'   A    48      47.152  69.383  52.214  1.00  0.00           C  
ATOM   1511  H4'   A    48      46.091  69.388  51.965  1.00  0.00           H  
ATOM   1512  O4'   A    48      47.882  70.586  52.086  1.00  0.00           O  
ATOM   1513  C1'   A    48      48.366  70.736  50.744  1.00  0.00           C  
ATOM   1514  H1'   A    48      48.041  71.630  50.213  1.00  0.00           H  
ATOM   1515  N9    A    48      49.748  70.920  50.943  1.00  0.00           N  
ATOM   1516  C8    A    48      50.580  70.619  51.980  1.00  0.00           C  
ATOM   1517  H8    A    48      50.182  70.180  52.883  1.00  0.00           H  
ATOM   1518  N7    A    48      51.889  70.744  51.715  1.00  0.00           N  
ATOM   1519  C5    A    48      51.935  71.150  50.458  1.00  0.00           C  
ATOM   1520  C6    A    48      52.982  71.626  49.631  1.00  0.00           C  
ATOM   1521  N6    A    48      54.227  71.785  50.086  1.00  0.00           N  
ATOM   1522  H61   A    48      54.442  71.620  51.059  1.00  0.00           H  
ATOM   1523  H62   A    48      54.828  72.351  49.505  1.00  0.00           H  
ATOM   1524  N1    A    48      52.729  72.189  48.426  1.00  0.00           N  
ATOM   1525  C2    A    48      51.463  72.254  48.039  1.00  0.00           C  
ATOM   1526  H2    A    48      51.257  72.918  47.213  1.00  0.00           H  
ATOM   1527  N3    A    48      50.382  71.739  48.634  1.00  0.00           N  
ATOM   1528  C4    A    48      50.672  71.279  49.933  1.00  0.00           C  
ATOM   1529  C3'   A    48      47.860  68.445  51.128  1.00  0.00           C  
ATOM   1530  H3'   A    48      48.851  68.316  51.563  1.00  0.00           H  
ATOM   1531  C2'   A    48      47.948  69.405  49.983  1.00  0.00           C  
ATOM   1532  H2'   A    48      48.708  69.069  49.277  1.00  0.00           H  
ATOM   1533  O2'   A    48      46.731  69.590  49.414  1.00  0.00           O  
ATOM   1534 HO2'   A    48      46.550  68.706  49.087  1.00  0.00           H  
ATOM   1535  O3'   A    48      47.386  67.180  50.737  1.00  0.00           O  
ATOM   1536  P     G    49      48.362  65.875  50.448  1.00  0.00           P  
ATOM   1537  OP1   G    49      47.597  64.632  50.377  1.00  0.00           O  
ATOM   1538  OP2   G    49      49.591  66.005  51.266  1.00  0.00           O  
ATOM   1539  O5'   G    49      48.714  66.256  48.944  1.00  0.00           O  
ATOM   1540  C5'   G    49      47.703  66.209  47.920  1.00  0.00           C  
ATOM   1541  H5'   G    49      46.804  66.742  48.228  1.00  0.00           H  
ATOM   1542 H5''   G    49      47.471  65.172  47.676  1.00  0.00           H  
ATOM   1543  C4'   G    49      48.235  66.927  46.697  1.00  0.00           C  
ATOM   1544  H4'   G    49      47.425  66.963  45.969  1.00  0.00           H  
ATOM   1545  O4'   G    49      48.635  68.319  46.976  1.00  0.00           O  
ATOM   1546  C1'   G    49      49.871  68.515  46.298  1.00  0.00           C  
ATOM   1547  H1'   G    49      49.772  69.467  45.777  1.00  0.00           H  
ATOM   1548  N9    G    49      51.089  68.589  47.191  1.00  0.00           N  
ATOM   1549  C8    G    49      51.113  68.228  48.523  1.00  0.00           C  
ATOM   1550  H8    G    49      50.236  67.839  49.018  1.00  0.00           H  
ATOM   1551  N7    G    49      52.279  68.452  49.085  1.00  0.00           N  
ATOM   1552  C5    G    49      53.100  68.893  48.014  1.00  0.00           C  
ATOM   1553  C6    G    49      54.501  69.018  47.941  1.00  0.00           C  
ATOM   1554  O6    G    49      55.368  68.936  48.810  1.00  0.00           O  
ATOM   1555  N1    G    49      54.979  69.284  46.653  1.00  0.00           N  
ATOM   1556  H1    G    49      55.965  69.432  46.493  1.00  0.00           H  
ATOM   1557  C2    G    49      54.148  69.438  45.521  1.00  0.00           C  
ATOM   1558  N2    G    49      54.681  69.841  44.381  1.00  0.00           N  
ATOM   1559  H21   G    49      54.024  69.797  43.615  1.00  0.00           H  
ATOM   1560  H22   G    49      55.675  69.951  44.241  1.00  0.00           H  
ATOM   1561  N3    G    49      52.806  69.323  45.597  1.00  0.00           N  
ATOM   1562  C4    G    49      52.352  69.007  46.847  1.00  0.00           C  
ATOM   1563  C3'   G    49      49.472  66.168  46.126  1.00  0.00           C  
ATOM   1564  H3'   G    49      50.110  65.895  46.967  1.00  0.00           H  
ATOM   1565  C2'   G    49      50.054  67.345  45.285  1.00  0.00           C  
ATOM   1566  H2'   G    49      51.085  67.265  44.941  1.00  0.00           H  
ATOM   1567  O2'   G    49      49.250  67.737  44.133  1.00  0.00           O  
ATOM   1568 HO2'   G    49      49.946  67.844  43.481  1.00  0.00           H  
ATOM   1569  O3'   G    49      49.279  65.004  45.295  1.00  0.00           O  
ATOM   1570  P     U    50      50.294  63.848  45.181  1.00  0.00           P  
ATOM   1571  OP1   U    50      49.650  62.906  44.293  1.00  0.00           O  
ATOM   1572  OP2   U    50      50.638  63.376  46.541  1.00  0.00           O  
ATOM   1573  O5'   U    50      51.543  64.445  44.471  1.00  0.00           O  
ATOM   1574  C5'   U    50      51.652  64.636  43.022  1.00  0.00           C  
ATOM   1575  H5'   U    50      50.948  65.343  42.584  1.00  0.00           H  
ATOM   1576 H5''   U    50      51.379  63.667  42.604  1.00  0.00           H  
ATOM   1577  C4'   U    50      53.002  64.979  42.439  1.00  0.00           C  
ATOM   1578  H4'   U    50      52.924  64.974  41.351  1.00  0.00           H  
ATOM   1579  O4'   U    50      53.527  66.157  42.980  1.00  0.00           O  
ATOM   1580  C1'   U    50      54.952  66.178  43.006  1.00  0.00           C  
ATOM   1581  H1'   U    50      55.461  66.990  42.487  1.00  0.00           H  
ATOM   1582  N1    U    50      55.319  66.200  44.492  1.00  0.00           N  
ATOM   1583  C6    U    50      54.405  65.939  45.521  1.00  0.00           C  
ATOM   1584  H6    U    50      53.373  66.115  45.253  1.00  0.00           H  
ATOM   1585  C5    U    50      54.802  65.797  46.805  1.00  0.00           C  
ATOM   1586  H5    U    50      54.012  65.619  47.519  1.00  0.00           H  
ATOM   1587  C4    U    50      56.164  65.929  47.180  1.00  0.00           C  
ATOM   1588  O4    U    50      56.652  65.717  48.287  1.00  0.00           O  
ATOM   1589  N3    U    50      57.003  66.305  46.173  1.00  0.00           N  
ATOM   1590  H3    U    50      57.994  66.357  46.365  1.00  0.00           H  
ATOM   1591  C2    U    50      56.622  66.444  44.863  1.00  0.00           C  
ATOM   1592  O2    U    50      57.520  66.745  44.040  1.00  0.00           O  
ATOM   1593  C3'   U    50      54.117  63.990  42.800  1.00  0.00           C  
ATOM   1594  H3'   U    50      54.096  63.756  43.864  1.00  0.00           H  
ATOM   1595  C2'   U    50      55.334  64.768  42.395  1.00  0.00           C  
ATOM   1596  H2'   U    50      56.233  64.292  42.789  1.00  0.00           H  
ATOM   1597  O2'   U    50      55.537  65.007  40.976  1.00  0.00           O  
ATOM   1598 HO2'   U    50      55.529  64.216  40.433  1.00  0.00           H  
ATOM   1599  O3'   U    50      54.082  62.849  41.977  1.00  0.00           O  
ATOM   1600  P     A    51      54.664  61.505  42.475  1.00  0.00           P  
ATOM   1601  OP1   A    51      54.424  60.588  41.298  1.00  0.00           O  
ATOM   1602  OP2   A    51      54.121  61.075  43.790  1.00  0.00           O  
ATOM   1603  O5'   A    51      56.280  61.697  42.562  1.00  0.00           O  
ATOM   1604  C5'   A    51      56.997  61.795  41.371  1.00  0.00           C  
ATOM   1605  H5'   A    51      56.601  62.587  40.736  1.00  0.00           H  
ATOM   1606 H5''   A    51      57.067  60.768  41.013  1.00  0.00           H  
ATOM   1607  C4'   A    51      58.469  62.077  41.630  1.00  0.00           C  
ATOM   1608  H4'   A    51      58.931  62.293  40.666  1.00  0.00           H  
ATOM   1609  O4'   A    51      58.672  63.218  42.419  1.00  0.00           O  
ATOM   1610  C1'   A    51      59.720  63.119  43.334  1.00  0.00           C  
ATOM   1611  H1'   A    51      60.440  63.929  43.216  1.00  0.00           H  
ATOM   1612  N9    A    51      59.240  63.085  44.753  1.00  0.00           N  
ATOM   1613  C8    A    51      57.927  63.104  45.167  1.00  0.00           C  
ATOM   1614  H8    A    51      57.133  62.965  44.448  1.00  0.00           H  
ATOM   1615  N7    A    51      57.777  63.511  46.411  1.00  0.00           N  
ATOM   1616  C5    A    51      59.093  63.610  46.898  1.00  0.00           C  
ATOM   1617  C6    A    51      59.649  63.884  48.163  1.00  0.00           C  
ATOM   1618  N6    A    51      58.931  64.055  49.242  1.00  0.00           N  
ATOM   1619  H61   A    51      57.931  64.032  49.105  1.00  0.00           H  
ATOM   1620  H62   A    51      59.329  64.158  50.165  1.00  0.00           H  
ATOM   1621  N1    A    51      60.968  63.907  48.341  1.00  0.00           N  
ATOM   1622  C2    A    51      61.718  63.769  47.257  1.00  0.00           C  
ATOM   1623  H2    A    51      62.776  63.889  47.437  1.00  0.00           H  
ATOM   1624  N3    A    51      61.393  63.441  46.007  1.00  0.00           N  
ATOM   1625  C4    A    51      60.031  63.335  45.912  1.00  0.00           C  
ATOM   1626  C3'   A    51      59.199  60.960  42.366  1.00  0.00           C  
ATOM   1627  H3'   A    51      58.515  60.568  43.119  1.00  0.00           H  
ATOM   1628  C2'   A    51      60.358  61.748  43.033  1.00  0.00           C  
ATOM   1629  H2'   A    51      60.758  61.319  43.952  1.00  0.00           H  
ATOM   1630  O2'   A    51      61.439  62.066  42.134  1.00  0.00           O  
ATOM   1631 HO2'   A    51      62.106  62.545  42.632  1.00  0.00           H  
ATOM   1632  O3'   A    51      59.585  59.971  41.415  1.00  0.00           O  
ATOM   1633  P     C    52      59.882  58.526  41.847  1.00  0.00           P  
ATOM   1634  OP1   C    52      60.322  57.689  40.681  1.00  0.00           O  
ATOM   1635  OP2   C    52      58.654  58.093  42.551  1.00  0.00           O  
ATOM   1636  O5'   C    52      61.051  58.715  42.919  1.00  0.00           O  
ATOM   1637  C5'   C    52      62.407  58.740  42.508  1.00  0.00           C  
ATOM   1638  H5'   C    52      62.709  59.591  41.896  1.00  0.00           H  
ATOM   1639 H5''   C    52      62.633  57.817  41.975  1.00  0.00           H  
ATOM   1640  C4'   C    52      63.172  58.961  43.781  1.00  0.00           C  
ATOM   1641  H4'   C    52      64.217  58.986  43.470  1.00  0.00           H  
ATOM   1642  O4'   C    52      62.876  60.185  44.446  1.00  0.00           O  
ATOM   1643  C1'   C    52      62.969  60.017  45.919  1.00  0.00           C  
ATOM   1644  H1'   C    52      63.604  60.765  46.393  1.00  0.00           H  
ATOM   1645  N1    C    52      61.737  60.099  46.715  1.00  0.00           N  
ATOM   1646  C6    C    52      60.536  59.896  46.103  1.00  0.00           C  
ATOM   1647  H6    C    52      60.684  59.475  45.120  1.00  0.00           H  
ATOM   1648  C5    C    52      59.414  60.007  46.801  1.00  0.00           C  
ATOM   1649  H5    C    52      58.443  59.846  46.355  1.00  0.00           H  
ATOM   1650  C4    C    52      59.527  60.422  48.133  1.00  0.00           C  
ATOM   1651  N4    C    52      58.447  60.504  48.777  1.00  0.00           N  
ATOM   1652  H41   C    52      57.577  60.164  48.395  1.00  0.00           H  
ATOM   1653  H42   C    52      58.522  60.648  49.774  1.00  0.00           H  
ATOM   1654  N3    C    52      60.607  60.656  48.719  1.00  0.00           N  
ATOM   1655  C2    C    52      61.766  60.483  48.022  1.00  0.00           C  
ATOM   1656  O2    C    52      62.827  60.719  48.654  1.00  0.00           O  
ATOM   1657  C3'   C    52      63.076  57.805  44.764  1.00  0.00           C  
ATOM   1658  H3'   C    52      62.028  57.523  44.858  1.00  0.00           H  
ATOM   1659  C2'   C    52      63.469  58.523  46.063  1.00  0.00           C  
ATOM   1660  H2'   C    52      62.964  58.063  46.912  1.00  0.00           H  
ATOM   1661  O2'   C    52      64.868  58.626  46.276  1.00  0.00           O  
ATOM   1662 HO2'   C    52      65.253  59.273  45.680  1.00  0.00           H  
ATOM   1663  O3'   C    52      63.797  56.692  44.335  1.00  0.00           O  
ATOM   1664  P     U    53      63.465  55.343  44.996  1.00  0.00           P  
ATOM   1665  OP1   U    53      64.509  54.456  44.491  1.00  0.00           O  
ATOM   1666  OP2   U    53      62.091  54.912  44.704  1.00  0.00           O  
ATOM   1667  O5'   U    53      63.633  55.566  46.516  1.00  0.00           O  
ATOM   1668  C5'   U    53      64.805  55.058  47.141  1.00  0.00           C  
ATOM   1669  H5'   U    53      65.733  55.519  46.803  1.00  0.00           H  
ATOM   1670 H5''   U    53      64.781  53.978  46.995  1.00  0.00           H  
ATOM   1671  C4'   U    53      64.705  55.430  48.621  1.00  0.00           C  
ATOM   1672  H4'   U    53      65.679  55.472  49.110  1.00  0.00           H  
ATOM   1673  O4'   U    53      64.124  56.706  48.853  1.00  0.00           O  
ATOM   1674  C1'   U    53      63.329  56.618  50.019  1.00  0.00           C  
ATOM   1675  H1'   U    53      63.743  57.404  50.651  1.00  0.00           H  
ATOM   1676  N1    U    53      61.962  56.996  49.837  1.00  0.00           N  
ATOM   1677  C6    U    53      61.306  56.874  48.643  1.00  0.00           C  
ATOM   1678  H6    U    53      61.724  56.506  47.717  1.00  0.00           H  
ATOM   1679  C5    U    53      59.968  57.015  48.572  1.00  0.00           C  
ATOM   1680  H5    U    53      59.432  56.909  47.640  1.00  0.00           H  
ATOM   1681  C4    U    53      59.218  57.383  49.717  1.00  0.00           C  
ATOM   1682  O4    U    53      57.989  57.556  49.889  1.00  0.00           O  
ATOM   1683  N3    U    53      59.909  57.600  50.834  1.00  0.00           N  
ATOM   1684  H3    U    53      59.438  57.808  51.703  1.00  0.00           H  
ATOM   1685  C2    U    53      61.279  57.358  50.969  1.00  0.00           C  
ATOM   1686  O2    U    53      61.781  57.518  52.041  1.00  0.00           O  
ATOM   1687  C3'   U    53      63.788  54.500  49.367  1.00  0.00           C  
ATOM   1688  H3'   U    53      62.869  54.495  48.782  1.00  0.00           H  
ATOM   1689  C2'   U    53      63.562  55.283  50.660  1.00  0.00           C  
ATOM   1690  H2'   U    53      62.670  54.913  51.167  1.00  0.00           H  
ATOM   1691  O2'   U    53      64.763  55.394  51.413  1.00  0.00           O  
ATOM   1692 HO2'   U    53      65.183  56.201  51.106  1.00  0.00           H  
ATOM   1693  O3'   U    53      64.177  53.154  49.624  1.00  0.00           O  
ATOM   1694  P     G    54      63.136  52.054  50.087  1.00  0.00           P  
ATOM   1695  OP1   G    54      63.786  50.749  50.205  1.00  0.00           O  
ATOM   1696  OP2   G    54      62.074  52.102  49.067  1.00  0.00           O  
ATOM   1697  O5'   G    54      62.490  52.402  51.428  1.00  0.00           O  
ATOM   1698  C5'   G    54      63.387  52.397  52.510  1.00  0.00           C  
ATOM   1699  H5'   G    54      64.080  53.238  52.546  1.00  0.00           H  
ATOM   1700 H5''   G    54      63.970  51.487  52.649  1.00  0.00           H  
ATOM   1701  C4'   G    54      62.605  52.555  53.772  1.00  0.00           C  
ATOM   1702  H4'   G    54      63.268  52.364  54.616  1.00  0.00           H  
ATOM   1703  O4'   G    54      62.053  53.854  53.845  1.00  0.00           O  
ATOM   1704  C1'   G    54      60.774  53.728  54.411  1.00  0.00           C  
ATOM   1705  H1'   G    54      60.719  54.489  55.188  1.00  0.00           H  
ATOM   1706  N9    G    54      59.737  54.041  53.411  1.00  0.00           N  
ATOM   1707  C8    G    54      59.916  54.291  52.057  1.00  0.00           C  
ATOM   1708  H8    G    54      60.878  54.126  51.595  1.00  0.00           H  
ATOM   1709  N7    G    54      58.914  54.745  51.444  1.00  0.00           N  
ATOM   1710  C5    G    54      57.929  54.854  52.472  1.00  0.00           C  
ATOM   1711  C6    G    54      56.616  55.339  52.475  1.00  0.00           C  
ATOM   1712  O6    G    54      55.963  55.785  51.545  1.00  0.00           O  
ATOM   1713  N1    G    54      56.036  55.400  53.724  1.00  0.00           N  
ATOM   1714  H1    G    54      55.193  55.931  53.895  1.00  0.00           H  
ATOM   1715  C2    G    54      56.668  54.930  54.885  1.00  0.00           C  
ATOM   1716  N2    G    54      55.938  55.132  55.951  1.00  0.00           N  
ATOM   1717  H21   G    54      56.438  54.701  56.716  1.00  0.00           H  
ATOM   1718  H22   G    54      54.942  55.289  55.901  1.00  0.00           H  
ATOM   1719  N3    G    54      57.889  54.399  54.938  1.00  0.00           N  
ATOM   1720  C4    G    54      58.467  54.404  53.698  1.00  0.00           C  
ATOM   1721  C3'   G    54      61.462  51.488  53.909  1.00  0.00           C  
ATOM   1722  H3'   G    54      60.946  51.393  52.953  1.00  0.00           H  
ATOM   1723  C2'   G    54      60.661  52.331  54.946  1.00  0.00           C  
ATOM   1724  H2'   G    54      59.613  52.031  54.947  1.00  0.00           H  
ATOM   1725  O2'   G    54      61.084  52.144  56.245  1.00  0.00           O  
ATOM   1726 HO2'   G    54      61.760  51.466  56.315  1.00  0.00           H  
ATOM   1727  O3'   G    54      61.880  50.266  54.458  1.00  0.00           O  
ATOM   1728  P     A    55      60.991  48.998  54.195  1.00  0.00           P  
ATOM   1729  OP1   A    55      61.732  47.780  54.685  1.00  0.00           O  
ATOM   1730  OP2   A    55      60.551  48.930  52.820  1.00  0.00           O  
ATOM   1731  O5'   A    55      59.724  49.235  55.124  1.00  0.00           O  
ATOM   1732  C5'   A    55      59.728  49.129  56.572  1.00  0.00           C  
ATOM   1733  H5'   A    55      60.594  49.511  57.113  1.00  0.00           H  
ATOM   1734 H5''   A    55      59.699  48.072  56.833  1.00  0.00           H  
ATOM   1735  C4'   A    55      58.432  49.697  57.207  1.00  0.00           C  
ATOM   1736  H4'   A    55      58.388  49.885  58.280  1.00  0.00           H  
ATOM   1737  O4'   A    55      58.023  50.947  56.586  1.00  0.00           O  
ATOM   1738  C1'   A    55      56.680  50.961  56.205  1.00  0.00           C  
ATOM   1739  H1'   A    55      56.285  51.900  56.592  1.00  0.00           H  
ATOM   1740  N9    A    55      56.447  51.181  54.782  1.00  0.00           N  
ATOM   1741  C8    A    55      57.265  50.882  53.675  1.00  0.00           C  
ATOM   1742  H8    A    55      58.249  50.487  53.881  1.00  0.00           H  
ATOM   1743  N7    A    55      56.812  51.214  52.524  1.00  0.00           N  
ATOM   1744  C5    A    55      55.609  51.883  52.841  1.00  0.00           C  
ATOM   1745  C6    A    55      54.770  52.767  52.166  1.00  0.00           C  
ATOM   1746  N6    A    55      54.887  53.191  50.898  1.00  0.00           N  
ATOM   1747  H61   A    55      54.382  53.987  50.533  1.00  0.00           H  
ATOM   1748  H62   A    55      55.557  52.744  50.288  1.00  0.00           H  
ATOM   1749  N1    A    55      53.818  53.377  52.782  1.00  0.00           N  
ATOM   1750  C2    A    55      53.656  53.243  54.111  1.00  0.00           C  
ATOM   1751  H2    A    55      52.871  53.890  54.471  1.00  0.00           H  
ATOM   1752  N3    A    55      54.381  52.482  54.890  1.00  0.00           N  
ATOM   1753  C4    A    55      55.415  51.870  54.225  1.00  0.00           C  
ATOM   1754  C3'   A    55      57.314  48.754  56.817  1.00  0.00           C  
ATOM   1755  H3'   A    55      57.521  48.389  55.811  1.00  0.00           H  
ATOM   1756  C2'   A    55      56.048  49.668  56.681  1.00  0.00           C  
ATOM   1757  H2'   A    55      55.336  49.288  55.948  1.00  0.00           H  
ATOM   1758  O2'   A    55      55.400  49.881  57.927  1.00  0.00           O  
ATOM   1759 HO2'   A    55      54.988  49.071  58.237  1.00  0.00           H  
ATOM   1760  O3'   A    55      57.035  47.716  57.785  1.00  0.00           O  
ATOM   1761  P     U    56      56.217  46.361  57.355  1.00  0.00           P  
ATOM   1762  OP1   U    56      56.586  45.395  58.353  1.00  0.00           O  
ATOM   1763  OP2   U    56      56.476  46.043  55.931  1.00  0.00           O  
ATOM   1764  O5'   U    56      54.718  46.817  57.558  1.00  0.00           O  
ATOM   1765  C5'   U    56      54.042  46.648  58.772  1.00  0.00           C  
ATOM   1766  H5'   U    56      54.643  46.943  59.632  1.00  0.00           H  
ATOM   1767 H5''   U    56      53.780  45.615  59.001  1.00  0.00           H  
ATOM   1768  C4'   U    56      52.734  47.487  58.895  1.00  0.00           C  
ATOM   1769  H4'   U    56      52.408  47.554  59.933  1.00  0.00           H  
ATOM   1770  O4'   U    56      52.900  48.834  58.351  1.00  0.00           O  
ATOM   1771  C1'   U    56      51.755  49.153  57.543  1.00  0.00           C  
ATOM   1772  H1'   U    56      51.303  50.042  57.983  1.00  0.00           H  
ATOM   1773  N1    U    56      51.940  49.340  56.139  1.00  0.00           N  
ATOM   1774  C6    U    56      52.878  48.539  55.526  1.00  0.00           C  
ATOM   1775  H6    U    56      53.388  47.760  56.072  1.00  0.00           H  
ATOM   1776  C5    U    56      53.075  48.750  54.218  1.00  0.00           C  
ATOM   1777  H5    U    56      53.743  48.053  53.733  1.00  0.00           H  
ATOM   1778  C4    U    56      52.474  49.794  53.455  1.00  0.00           C  
ATOM   1779  O4    U    56      52.578  50.151  52.289  1.00  0.00           O  
ATOM   1780  N3    U    56      51.659  50.563  54.201  1.00  0.00           N  
ATOM   1781  H3    U    56      51.361  51.322  53.605  1.00  0.00           H  
ATOM   1782  C2    U    56      51.397  50.436  55.558  1.00  0.00           C  
ATOM   1783  O2    U    56      50.815  51.239  56.247  1.00  0.00           O  
ATOM   1784  C3'   U    56      51.580  46.861  58.102  1.00  0.00           C  
ATOM   1785  H3'   U    56      51.972  46.458  57.168  1.00  0.00           H  
ATOM   1786  C2'   U    56      50.713  48.055  57.750  1.00  0.00           C  
ATOM   1787  H2'   U    56      49.983  47.916  56.952  1.00  0.00           H  
ATOM   1788  O2'   U    56      49.983  48.460  58.925  1.00  0.00           O  
ATOM   1789 HO2'   U    56      49.284  49.058  58.651  1.00  0.00           H  
ATOM   1790  O3'   U    56      50.914  45.847  58.814  1.00  0.00           O  
ATOM   1791  P     G    57      49.899  44.928  58.056  1.00  0.00           P  
ATOM   1792  OP1   G    57      49.521  43.932  59.078  1.00  0.00           O  
ATOM   1793  OP2   G    57      50.471  44.434  56.793  1.00  0.00           O  
ATOM   1794  O5'   G    57      48.688  45.863  57.713  1.00  0.00           O  
ATOM   1795  C5'   G    57      47.648  46.236  58.627  1.00  0.00           C  
ATOM   1796  H5'   G    57      48.168  46.713  59.458  1.00  0.00           H  
ATOM   1797 H5''   G    57      47.076  45.342  58.878  1.00  0.00           H  
ATOM   1798  C4'   G    57      46.735  47.228  58.010  1.00  0.00           C  
ATOM   1799  H4'   G    57      46.125  47.672  58.797  1.00  0.00           H  
ATOM   1800  O4'   G    57      47.414  48.339  57.470  1.00  0.00           O  
ATOM   1801  C1'   G    57      46.598  48.717  56.292  1.00  0.00           C  
ATOM   1802  H1'   G    57      46.203  49.733  56.330  1.00  0.00           H  
ATOM   1803  N9    G    57      47.380  48.617  55.016  1.00  0.00           N  
ATOM   1804  C8    G    57      48.455  47.812  54.689  1.00  0.00           C  
ATOM   1805  H8    G    57      48.878  47.053  55.330  1.00  0.00           H  
ATOM   1806  N7    G    57      48.913  48.062  53.487  1.00  0.00           N  
ATOM   1807  C5    G    57      48.098  49.105  52.984  1.00  0.00           C  
ATOM   1808  C6    G    57      48.138  49.849  51.776  1.00  0.00           C  
ATOM   1809  O6    G    57      48.941  49.685  50.866  1.00  0.00           O  
ATOM   1810  N1    G    57      47.134  50.742  51.659  1.00  0.00           N  
ATOM   1811  H1    G    57      47.254  51.344  50.857  1.00  0.00           H  
ATOM   1812  C2    G    57      46.183  51.006  52.595  1.00  0.00           C  
ATOM   1813  N2    G    57      45.266  51.862  52.319  1.00  0.00           N  
ATOM   1814  H21   G    57      45.220  52.444  51.495  1.00  0.00           H  
ATOM   1815  H22   G    57      44.634  52.123  53.062  1.00  0.00           H  
ATOM   1816  N3    G    57      46.171  50.422  53.782  1.00  0.00           N  
ATOM   1817  C4    G    57      47.147  49.419  53.917  1.00  0.00           C  
ATOM   1818  C3'   G    57      45.847  46.532  56.965  1.00  0.00           C  
ATOM   1819  H3'   G    57      46.471  45.850  56.387  1.00  0.00           H  
ATOM   1820  C2'   G    57      45.435  47.700  56.095  1.00  0.00           C  
ATOM   1821  H2'   G    57      45.206  47.555  55.039  1.00  0.00           H  
ATOM   1822  O2'   G    57      44.446  48.466  56.735  1.00  0.00           O  
ATOM   1823 HO2'   G    57      43.724  47.884  56.987  1.00  0.00           H  
ATOM   1824  O3'   G    57      44.622  45.991  57.458  1.00  0.00           O  
ATOM   1825  P     U    58      43.783  44.850  56.728  1.00  0.00           P  
ATOM   1826  OP1   U    58      42.813  44.381  57.728  1.00  0.00           O  
ATOM   1827  OP2   U    58      44.765  43.948  56.153  1.00  0.00           O  
ATOM   1828  O5'   U    58      43.069  45.513  55.476  1.00  0.00           O  
ATOM   1829  C5'   U    58      42.022  46.430  55.585  1.00  0.00           C  
ATOM   1830  H5'   U    58      42.306  47.134  56.367  1.00  0.00           H  
ATOM   1831 H5''   U    58      41.105  45.960  55.942  1.00  0.00           H  
ATOM   1832  C4'   U    58      41.818  47.087  54.243  1.00  0.00           C  
ATOM   1833  H4'   U    58      40.876  47.612  54.401  1.00  0.00           H  
ATOM   1834  O4'   U    58      42.853  47.959  53.925  1.00  0.00           O  
ATOM   1835  C1'   U    58      43.090  47.955  52.447  1.00  0.00           C  
ATOM   1836  H1'   U    58      43.071  48.967  52.043  1.00  0.00           H  
ATOM   1837  N1    U    58      44.290  47.301  51.933  1.00  0.00           N  
ATOM   1838  C6    U    58      44.877  46.199  52.582  1.00  0.00           C  
ATOM   1839  H6    U    58      44.391  45.828  53.472  1.00  0.00           H  
ATOM   1840  C5    U    58      45.959  45.607  51.993  1.00  0.00           C  
ATOM   1841  H5    U    58      46.322  44.638  52.301  1.00  0.00           H  
ATOM   1842  C4    U    58      46.692  46.163  50.837  1.00  0.00           C  
ATOM   1843  O4    U    58      47.733  45.742  50.303  1.00  0.00           O  
ATOM   1844  N3    U    58      46.065  47.259  50.311  1.00  0.00           N  
ATOM   1845  H3    U    58      46.522  47.769  49.569  1.00  0.00           H  
ATOM   1846  C2    U    58      44.888  47.847  50.779  1.00  0.00           C  
ATOM   1847  O2    U    58      44.625  48.896  50.242  1.00  0.00           O  
ATOM   1848  C3'   U    58      41.547  46.155  53.039  1.00  0.00           C  
ATOM   1849  H3'   U    58      42.233  45.308  53.038  1.00  0.00           H  
ATOM   1850  C2'   U    58      41.883  47.228  51.902  1.00  0.00           C  
ATOM   1851  H2'   U    58      42.156  46.654  51.017  1.00  0.00           H  
ATOM   1852  O2'   U    58      40.827  48.080  51.633  1.00  0.00           O  
ATOM   1853 HO2'   U    58      39.980  47.679  51.839  1.00  0.00           H  
ATOM   1854  O3'   U    58      40.162  45.889  52.836  1.00  0.00           O  
ATOM   1855  P     C    59      39.736  44.554  52.094  1.00  0.00           P  
ATOM   1856  OP1   C    59      38.376  44.170  52.528  1.00  0.00           O  
ATOM   1857  OP2   C    59      40.806  43.531  52.247  1.00  0.00           O  
ATOM   1858  O5'   C    59      39.746  45.118  50.633  1.00  0.00           O  
ATOM   1859  C5'   C    59      38.669  45.919  50.109  1.00  0.00           C  
ATOM   1860  H5'   C    59      38.413  46.810  50.682  1.00  0.00           H  
ATOM   1861 H5''   C    59      37.766  45.309  50.131  1.00  0.00           H  
ATOM   1862  C4'   C    59      39.030  46.384  48.648  1.00  0.00           C  
ATOM   1863  H4'   C    59      38.212  46.965  48.221  1.00  0.00           H  
ATOM   1864  O4'   C    59      40.179  47.195  48.636  1.00  0.00           O  
ATOM   1865  C1'   C    59      40.799  47.070  47.352  1.00  0.00           C  
ATOM   1866  H1'   C    59      40.660  48.007  46.813  1.00  0.00           H  
ATOM   1867  N1    C    59      42.200  46.774  47.567  1.00  0.00           N  
ATOM   1868  C6    C    59      42.619  45.894  48.537  1.00  0.00           C  
ATOM   1869  H6    C    59      42.029  45.515  49.358  1.00  0.00           H  
ATOM   1870  C5    C    59      43.865  45.415  48.546  1.00  0.00           C  
ATOM   1871  H5    C    59      44.133  44.644  49.254  1.00  0.00           H  
ATOM   1872  C4    C    59      44.791  45.850  47.520  1.00  0.00           C  
ATOM   1873  N4    C    59      45.967  45.333  47.429  1.00  0.00           N  
ATOM   1874  H41   C    59      46.253  44.595  48.056  1.00  0.00           H  
ATOM   1875  H42   C    59      46.395  45.568  46.545  1.00  0.00           H  
ATOM   1876  N3    C    59      44.435  46.681  46.586  1.00  0.00           N  
ATOM   1877  C2    C    59      43.145  47.186  46.558  1.00  0.00           C  
ATOM   1878  O2    C    59      42.843  48.028  45.760  1.00  0.00           O  
ATOM   1879  C3'   C    59      39.471  45.216  47.758  1.00  0.00           C  
ATOM   1880  H3'   C    59      40.137  44.570  48.330  1.00  0.00           H  
ATOM   1881  C2'   C    59      40.124  45.948  46.569  1.00  0.00           C  
ATOM   1882  H2'   C    59      40.740  45.205  46.063  1.00  0.00           H  
ATOM   1883  O2'   C    59      39.178  46.546  45.686  1.00  0.00           O  
ATOM   1884 HO2'   C    59      39.455  46.420  44.775  1.00  0.00           H  
ATOM   1885  O3'   C    59      38.344  44.459  47.294  1.00  0.00           O  
ATOM   1886  P     G    60      38.539  43.109  46.456  1.00  0.00           P  
ATOM   1887  OP1   G    60      37.210  42.512  46.366  1.00  0.00           O  
ATOM   1888  OP2   G    60      39.576  42.290  47.169  1.00  0.00           O  
ATOM   1889  O5'   G    60      39.212  43.552  44.955  1.00  0.00           O  
ATOM   1890  C5'   G    60      38.461  44.251  43.967  1.00  0.00           C  
ATOM   1891  H5'   G    60      37.695  44.965  44.269  1.00  0.00           H  
ATOM   1892 H5''   G    60      37.826  43.524  43.461  1.00  0.00           H  
ATOM   1893  C4'   G    60      39.414  44.837  42.946  1.00  0.00           C  
ATOM   1894  H4'   G    60      38.795  45.504  42.347  1.00  0.00           H  
ATOM   1895  O4'   G    60      40.529  45.638  43.440  1.00  0.00           O  
ATOM   1896  C1'   G    60      41.594  45.449  42.560  1.00  0.00           C  
ATOM   1897  H1'   G    60      41.908  46.422  42.182  1.00  0.00           H  
ATOM   1898  N9    G    60      42.746  44.853  43.365  1.00  0.00           N  
ATOM   1899  C8    G    60      42.786  44.143  44.542  1.00  0.00           C  
ATOM   1900  H8    G    60      41.939  43.738  45.076  1.00  0.00           H  
ATOM   1901  N7    G    60      44.023  43.863  44.962  1.00  0.00           N  
ATOM   1902  C5    G    60      44.851  44.377  43.951  1.00  0.00           C  
ATOM   1903  C6    G    60      46.265  44.307  43.740  1.00  0.00           C  
ATOM   1904  O6    G    60      47.097  43.794  44.440  1.00  0.00           O  
ATOM   1905  N1    G    60      46.656  44.781  42.584  1.00  0.00           N  
ATOM   1906  H1    G    60      47.658  44.852  42.478  1.00  0.00           H  
ATOM   1907  C2    G    60      45.846  45.336  41.610  1.00  0.00           C  
ATOM   1908  N2    G    60      46.297  45.424  40.350  1.00  0.00           N  
ATOM   1909  H21   G    60      47.171  44.938  40.210  1.00  0.00           H  
ATOM   1910  H22   G    60      45.556  45.303  39.674  1.00  0.00           H  
ATOM   1911  N3    G    60      44.535  45.503  41.741  1.00  0.00           N  
ATOM   1912  C4    G    60      44.109  44.994  42.932  1.00  0.00           C  
ATOM   1913  C3'   G    60      40.047  43.796  42.045  1.00  0.00           C  
ATOM   1914  H3'   G    60      40.540  43.101  42.725  1.00  0.00           H  
ATOM   1915  C2'   G    60      41.146  44.592  41.372  1.00  0.00           C  
ATOM   1916  H2'   G    60      41.956  43.955  41.015  1.00  0.00           H  
ATOM   1917  O2'   G    60      40.701  45.388  40.279  1.00  0.00           O  
ATOM   1918 HO2'   G    60      41.065  45.006  39.476  1.00  0.00           H  
ATOM   1919  O3'   G    60      39.056  43.216  41.201  1.00  0.00           O  
ATOM   1920  P     U    61      38.898  41.646  40.954  1.00  0.00           P  
ATOM   1921  OP1   U    61      38.133  41.116  42.085  1.00  0.00           O  
ATOM   1922  OP2   U    61      40.277  41.138  40.829  1.00  0.00           O  
ATOM   1923  O5'   U    61      38.023  41.547  39.598  1.00  0.00           O  
ATOM   1924  C5'   U    61      38.399  42.266  38.471  1.00  0.00           C  
ATOM   1925  H5'   U    61      39.319  41.839  38.070  1.00  0.00           H  
ATOM   1926 H5''   U    61      38.706  43.278  38.734  1.00  0.00           H  
ATOM   1927  C4'   U    61      37.279  42.284  37.383  1.00  0.00           C  
ATOM   1928  H4'   U    61      36.460  42.845  37.833  1.00  0.00           H  
ATOM   1929  O4'   U    61      37.753  42.869  36.237  1.00  0.00           O  
ATOM   1930  C1'   U    61      38.097  41.824  35.335  1.00  0.00           C  
ATOM   1931  H1'   U    61      37.498  41.986  34.439  1.00  0.00           H  
ATOM   1932  N1    U    61      39.556  41.876  35.009  1.00  0.00           N  
ATOM   1933  C6    U    61      40.425  42.785  35.493  1.00  0.00           C  
ATOM   1934  H6    U    61      40.040  43.418  36.279  1.00  0.00           H  
ATOM   1935  C5    U    61      41.738  42.857  35.090  1.00  0.00           C  
ATOM   1936  H5    U    61      42.415  43.582  35.519  1.00  0.00           H  
ATOM   1937  C4    U    61      42.261  42.076  34.065  1.00  0.00           C  
ATOM   1938  O4    U    61      43.384  42.067  33.637  1.00  0.00           O  
ATOM   1939  N3    U    61      41.260  41.309  33.404  1.00  0.00           N  
ATOM   1940  H3    U    61      41.430  40.926  32.485  1.00  0.00           H  
ATOM   1941  C2    U    61      39.981  41.126  33.885  1.00  0.00           C  
ATOM   1942  O2    U    61      39.233  40.291  33.313  1.00  0.00           O  
ATOM   1943  C3'   U    61      36.734  40.924  37.105  1.00  0.00           C  
ATOM   1944  H3'   U    61      36.942  40.278  37.958  1.00  0.00           H  
ATOM   1945  C2'   U    61      37.637  40.495  35.970  1.00  0.00           C  
ATOM   1946  H2'   U    61      38.485  39.922  36.345  1.00  0.00           H  
ATOM   1947  O2'   U    61      36.807  39.787  35.010  1.00  0.00           O  
ATOM   1948 HO2'   U    61      35.910  39.924  35.324  1.00  0.00           H  
ATOM   1949  O3'   U    61      35.386  40.859  36.731  1.00  0.00           O  
ATOM   1950  P     A    62      34.136  40.755  37.763  1.00  0.00           P  
ATOM   1951  OP1   A    62      33.061  41.494  37.045  1.00  0.00           O  
ATOM   1952  OP2   A    62      34.529  40.966  39.133  1.00  0.00           O  
ATOM   1953  O5'   A    62      33.843  39.231  37.667  1.00  0.00           O  
ATOM   1954  C5'   A    62      34.844  38.256  37.781  1.00  0.00           C  
ATOM   1955  H5'   A    62      35.330  38.423  38.742  1.00  0.00           H  
ATOM   1956 H5''   A    62      35.632  38.339  37.032  1.00  0.00           H  
ATOM   1957  C4'   A    62      34.284  36.830  37.597  1.00  0.00           C  
ATOM   1958  H4'   A    62      35.066  36.228  38.058  1.00  0.00           H  
ATOM   1959  O4'   A    62      33.006  36.502  38.123  1.00  0.00           O  
ATOM   1960  C1'   A    62      32.419  35.538  37.316  1.00  0.00           C  
ATOM   1961  H1'   A    62      32.371  34.648  37.945  1.00  0.00           H  
ATOM   1962  N9    A    62      31.206  36.058  36.678  1.00  0.00           N  
ATOM   1963  C8    A    62      30.960  37.427  36.401  1.00  0.00           C  
ATOM   1964  H8    A    62      31.648  38.223  36.644  1.00  0.00           H  
ATOM   1965  N7    A    62      29.817  37.631  35.791  1.00  0.00           N  
ATOM   1966  C5    A    62      29.204  36.344  35.807  1.00  0.00           C  
ATOM   1967  C6    A    62      27.908  35.803  35.518  1.00  0.00           C  
ATOM   1968  N6    A    62      26.921  36.468  34.967  1.00  0.00           N  
ATOM   1969  H61   A    62      27.180  37.380  34.619  1.00  0.00           H  
ATOM   1970  H62   A    62      26.022  36.009  34.982  1.00  0.00           H  
ATOM   1971  N1    A    62      27.647  34.490  35.732  1.00  0.00           N  
ATOM   1972  C2    A    62      28.542  33.765  36.365  1.00  0.00           C  
ATOM   1973  H2    A    62      28.149  32.779  36.565  1.00  0.00           H  
ATOM   1974  N3    A    62      29.755  34.107  36.758  1.00  0.00           N  
ATOM   1975  C4    A    62      30.008  35.426  36.467  1.00  0.00           C  
ATOM   1976  C3'   A    62      34.255  36.507  36.098  1.00  0.00           C  
ATOM   1977  H3'   A    62      33.729  37.318  35.595  1.00  0.00           H  
ATOM   1978  C2'   A    62      33.414  35.309  36.181  1.00  0.00           C  
ATOM   1979  H2'   A    62      32.934  35.170  35.212  1.00  0.00           H  
ATOM   1980  O2'   A    62      34.167  34.085  36.460  1.00  0.00           O  
ATOM   1981 HO2'   A    62      35.016  34.129  36.016  1.00  0.00           H  
ATOM   1982  O3'   A    62      35.545  36.259  35.633  1.00  0.00           O  
ATOM   1983  P     U    63      35.860  36.093  34.099  1.00  0.00           P  
ATOM   1984  OP1   U    63      37.358  36.225  33.895  1.00  0.00           O  
ATOM   1985  OP2   U    63      34.986  37.037  33.395  1.00  0.00           O  
ATOM   1986  O5'   U    63      35.378  34.625  33.635  1.00  0.00           O  
ATOM   1987  C5'   U    63      36.261  33.614  33.503  1.00  0.00           C  
ATOM   1988  H5'   U    63      36.842  33.558  34.424  1.00  0.00           H  
ATOM   1989 H5''   U    63      36.995  33.890  32.746  1.00  0.00           H  
ATOM   1990  C4'   U    63      35.537  32.336  32.998  1.00  0.00           C  
ATOM   1991  H4'   U    63      36.311  31.577  32.882  1.00  0.00           H  
ATOM   1992  O4'   U    63      34.530  31.918  33.805  1.00  0.00           O  
ATOM   1993  C1'   U    63      33.665  31.093  33.041  1.00  0.00           C  
ATOM   1994  H1'   U    63      34.001  30.063  33.161  1.00  0.00           H  
ATOM   1995  N1    U    63      32.266  31.310  33.506  1.00  0.00           N  
ATOM   1996  C6    U    63      31.767  32.569  33.549  1.00  0.00           C  
ATOM   1997  H6    U    63      32.411  33.434  33.501  1.00  0.00           H  
ATOM   1998  C5    U    63      30.474  32.729  33.721  1.00  0.00           C  
ATOM   1999  H5    U    63      30.023  33.707  33.803  1.00  0.00           H  
ATOM   2000  C4    U    63      29.557  31.611  33.779  1.00  0.00           C  
ATOM   2001  O4    U    63      28.350  31.774  33.593  1.00  0.00           O  
ATOM   2002  N3    U    63      30.148  30.371  33.898  1.00  0.00           N  
ATOM   2003  H3    U    63      29.587  29.543  34.038  1.00  0.00           H  
ATOM   2004  C2    U    63      31.479  30.134  33.731  1.00  0.00           C  
ATOM   2005  O2    U    63      32.006  29.055  33.886  1.00  0.00           O  
ATOM   2006  C3'   U    63      34.984  32.601  31.604  1.00  0.00           C  
ATOM   2007  H3'   U    63      34.532  33.592  31.560  1.00  0.00           H  
ATOM   2008  C2'   U    63      33.845  31.600  31.556  1.00  0.00           C  
ATOM   2009  H2'   U    63      32.931  32.050  31.167  1.00  0.00           H  
ATOM   2010  O2'   U    63      34.174  30.489  30.814  1.00  0.00           O  
ATOM   2011 HO2'   U    63      34.025  30.669  29.883  1.00  0.00           H  
ATOM   2012  O3'   U    63      36.072  32.422  30.651  1.00  0.00           O  
ATOM   2013  P     A    64      36.105  33.125  29.233  1.00  0.00           P  
ATOM   2014  OP1   A    64      37.514  32.847  28.881  1.00  0.00           O  
ATOM   2015  OP2   A    64      35.630  34.504  29.364  1.00  0.00           O  
ATOM   2016  O5'   A    64      35.079  32.275  28.278  1.00  0.00           O  
ATOM   2017  C5'   A    64      35.531  31.160  27.648  1.00  0.00           C  
ATOM   2018  H5'   A    64      35.967  30.508  28.406  1.00  0.00           H  
ATOM   2019 H5''   A    64      36.192  31.253  26.786  1.00  0.00           H  
ATOM   2020  C4'   A    64      34.322  30.381  27.115  1.00  0.00           C  
ATOM   2021  H4'   A    64      34.694  29.443  26.703  1.00  0.00           H  
ATOM   2022  O4'   A    64      33.390  30.133  28.118  1.00  0.00           O  
ATOM   2023  C1'   A    64      32.084  30.475  27.725  1.00  0.00           C  
ATOM   2024  H1'   A    64      31.644  29.654  27.158  1.00  0.00           H  
ATOM   2025  N9    A    64      31.156  30.682  28.814  1.00  0.00           N  
ATOM   2026  C8    A    64      30.917  31.828  29.550  1.00  0.00           C  
ATOM   2027  H8    A    64      31.369  32.801  29.428  1.00  0.00           H  
ATOM   2028  N7    A    64      30.043  31.583  30.487  1.00  0.00           N  
ATOM   2029  C5    A    64      29.529  30.306  30.158  1.00  0.00           C  
ATOM   2030  C6    A    64      28.490  29.479  30.689  1.00  0.00           C  
ATOM   2031  N6    A    64      27.644  29.851  31.640  1.00  0.00           N  
ATOM   2032  H61   A    64      27.812  30.779  32.001  1.00  0.00           H  
ATOM   2033  H62   A    64      26.853  29.240  31.791  1.00  0.00           H  
ATOM   2034  N1    A    64      28.090  28.383  30.088  1.00  0.00           N  
ATOM   2035  C2    A    64      28.938  27.969  29.148  1.00  0.00           C  
ATOM   2036  H2    A    64      28.689  27.054  28.632  1.00  0.00           H  
ATOM   2037  N3    A    64      30.003  28.539  28.582  1.00  0.00           N  
ATOM   2038  C4    A    64      30.175  29.742  29.145  1.00  0.00           C  
ATOM   2039  C3'   A    64      33.508  31.066  25.970  1.00  0.00           C  
ATOM   2040  H3'   A    64      34.156  31.752  25.425  1.00  0.00           H  
ATOM   2041  C2'   A    64      32.293  31.665  26.761  1.00  0.00           C  
ATOM   2042  H2'   A    64      32.786  32.489  27.276  1.00  0.00           H  
ATOM   2043  O2'   A    64      31.090  31.950  26.098  1.00  0.00           O  
ATOM   2044 HO2'   A    64      31.279  32.733  25.575  1.00  0.00           H  
ATOM   2045  O3'   A    64      33.089  30.165  25.025  1.00  0.00           O  
ATOM   2046  P     C    65      34.033  29.369  24.043  1.00  0.00           P  
ATOM   2047  OP1   C    65      35.334  30.042  23.937  1.00  0.00           O  
ATOM   2048  OP2   C    65      33.279  29.116  22.800  1.00  0.00           O  
ATOM   2049  O5'   C    65      34.259  27.932  24.765  1.00  0.00           O  
ATOM   2050  C5'   C    65      35.474  27.296  24.739  1.00  0.00           C  
ATOM   2051  H5'   C    65      36.221  27.923  25.228  1.00  0.00           H  
ATOM   2052 H5''   C    65      35.554  27.046  23.681  1.00  0.00           H  
ATOM   2053  C4'   C    65      35.434  25.979  25.556  1.00  0.00           C  
ATOM   2054  H4'   C    65      36.314  25.360  25.379  1.00  0.00           H  
ATOM   2055  O4'   C    65      35.498  26.475  26.960  1.00  0.00           O  
ATOM   2056  C1'   C    65      34.584  25.666  27.663  1.00  0.00           C  
ATOM   2057  H1'   C    65      35.075  24.693  27.685  1.00  0.00           H  
ATOM   2058  N1    C    65      34.295  26.182  29.006  1.00  0.00           N  
ATOM   2059  C6    C    65      33.253  27.115  29.258  1.00  0.00           C  
ATOM   2060  H6    C    65      32.600  27.479  28.478  1.00  0.00           H  
ATOM   2061  C5    C    65      33.020  27.547  30.535  1.00  0.00           C  
ATOM   2062  H5    C    65      32.345  28.380  30.663  1.00  0.00           H  
ATOM   2063  C4    C    65      33.737  26.946  31.574  1.00  0.00           C  
ATOM   2064  N4    C    65      33.759  27.364  32.789  1.00  0.00           N  
ATOM   2065  H41   C    65      34.507  27.023  33.375  1.00  0.00           H  
ATOM   2066  H42   C    65      33.036  27.983  33.127  1.00  0.00           H  
ATOM   2067  N3    C    65      34.761  26.110  31.341  1.00  0.00           N  
ATOM   2068  C2    C    65      35.041  25.696  30.081  1.00  0.00           C  
ATOM   2069  O2    C    65      35.886  24.781  29.899  1.00  0.00           O  
ATOM   2070  C3'   C    65      34.161  25.093  25.435  1.00  0.00           C  
ATOM   2071  H3'   C    65      33.629  25.275  24.502  1.00  0.00           H  
ATOM   2072  C2'   C    65      33.394  25.529  26.737  1.00  0.00           C  
ATOM   2073  H2'   C    65      33.004  26.543  26.641  1.00  0.00           H  
ATOM   2074  O2'   C    65      32.550  24.512  27.305  1.00  0.00           O  
ATOM   2075 HO2'   C    65      32.913  23.652  27.082  1.00  0.00           H  
ATOM   2076  O3'   C    65      34.667  23.792  25.479  1.00  0.00           O  
ATOM   2077  P     A    66      33.731  22.525  25.128  1.00  0.00           P  
ATOM   2078  OP1   A    66      34.542  21.420  24.645  1.00  0.00           O  
ATOM   2079  OP2   A    66      32.522  22.845  24.292  1.00  0.00           O  
ATOM   2080  O5'   A    66      33.253  22.142  26.540  1.00  0.00           O  
ATOM   2081  C5'   A    66      34.190  21.799  27.578  1.00  0.00           C  
ATOM   2082  H5'   A    66      34.852  22.627  27.828  1.00  0.00           H  
ATOM   2083 H5''   A    66      34.700  20.888  27.265  1.00  0.00           H  
ATOM   2084  C4'   A    66      33.412  21.541  28.921  1.00  0.00           C  
ATOM   2085  H4'   A    66      34.033  20.884  29.530  1.00  0.00           H  
ATOM   2086  O4'   A    66      33.264  22.746  29.641  1.00  0.00           O  
ATOM   2087  C1'   A    66      32.197  22.583  30.626  1.00  0.00           C  
ATOM   2088  H1'   A    66      32.522  22.570  31.666  1.00  0.00           H  
ATOM   2089  N9    A    66      31.157  23.640  30.700  1.00  0.00           N  
ATOM   2090  C8    A    66      30.526  24.321  29.702  1.00  0.00           C  
ATOM   2091  H8    A    66      30.649  24.077  28.657  1.00  0.00           H  
ATOM   2092  N7    A    66      29.648  25.189  30.169  1.00  0.00           N  
ATOM   2093  C5    A    66      29.861  25.131  31.533  1.00  0.00           C  
ATOM   2094  C6    A    66      29.359  25.895  32.633  1.00  0.00           C  
ATOM   2095  N6    A    66      28.500  26.910  32.615  1.00  0.00           N  
ATOM   2096  H61   A    66      28.516  27.344  31.703  1.00  0.00           H  
ATOM   2097  H62   A    66      28.264  27.312  33.511  1.00  0.00           H  
ATOM   2098  N1    A    66      29.792  25.641  33.825  1.00  0.00           N  
ATOM   2099  C2    A    66      30.624  24.592  34.033  1.00  0.00           C  
ATOM   2100  H2    A    66      30.900  24.414  35.062  1.00  0.00           H  
ATOM   2101  N3    A    66      31.077  23.741  33.116  1.00  0.00           N  
ATOM   2102  C4    A    66      30.730  24.145  31.850  1.00  0.00           C  
ATOM   2103  C3'   A    66      31.948  20.989  28.824  1.00  0.00           C  
ATOM   2104  H3'   A    66      31.362  21.492  28.054  1.00  0.00           H  
ATOM   2105  C2'   A    66      31.482  21.288  30.243  1.00  0.00           C  
ATOM   2106  H2'   A    66      30.407  21.420  30.360  1.00  0.00           H  
ATOM   2107  O2'   A    66      31.858  20.230  31.123  1.00  0.00           O  
ATOM   2108 HO2'   A    66      32.415  19.623  30.631  1.00  0.00           H  
ATOM   2109  O3'   A    66      32.055  19.541  28.580  1.00  0.00           O  
ATOM   2110  P     G    67      30.847  18.691  27.999  1.00  0.00           P  
ATOM   2111  OP1   G    67      31.241  18.654  26.530  1.00  0.00           O  
ATOM   2112  OP2   G    67      29.534  19.294  28.376  1.00  0.00           O  
ATOM   2113  O5'   G    67      30.950  17.210  28.601  1.00  0.00           O  
ATOM   2114  C5'   G    67      32.227  16.473  28.406  1.00  0.00           C  
ATOM   2115  H5'   G    67      33.075  17.056  28.765  1.00  0.00           H  
ATOM   2116 H5''   G    67      32.409  16.193  27.368  1.00  0.00           H  
ATOM   2117  C4'   G    67      32.306  15.218  29.284  1.00  0.00           C  
ATOM   2118  H4'   G    67      33.162  14.636  28.942  1.00  0.00           H  
ATOM   2119  O4'   G    67      32.469  15.606  30.686  1.00  0.00           O  
ATOM   2120  C1'   G    67      31.646  14.732  31.477  1.00  0.00           C  
ATOM   2121  H1'   G    67      32.275  14.318  32.265  1.00  0.00           H  
ATOM   2122  N9    G    67      30.634  15.520  32.202  1.00  0.00           N  
ATOM   2123  C8    G    67      30.074  16.780  31.878  1.00  0.00           C  
ATOM   2124  H8    G    67      30.319  17.206  30.916  1.00  0.00           H  
ATOM   2125  N7    G    67      29.438  17.447  32.810  1.00  0.00           N  
ATOM   2126  C5    G    67      29.376  16.459  33.751  1.00  0.00           C  
ATOM   2127  C6    G    67      28.611  16.467  34.977  1.00  0.00           C  
ATOM   2128  O6    G    67      27.914  17.341  35.506  1.00  0.00           O  
ATOM   2129  N1    G    67      28.749  15.292  35.670  1.00  0.00           N  
ATOM   2130  H1    G    67      28.202  15.152  36.507  1.00  0.00           H  
ATOM   2131  C2    G    67      29.431  14.224  35.326  1.00  0.00           C  
ATOM   2132  N2    G    67      29.442  13.175  36.156  1.00  0.00           N  
ATOM   2133  H21   G    67      29.896  12.355  35.780  1.00  0.00           H  
ATOM   2134  H22   G    67      28.821  13.188  36.952  1.00  0.00           H  
ATOM   2135  N3    G    67      30.173  14.199  34.271  1.00  0.00           N  
ATOM   2136  C4    G    67      30.097  15.323  33.483  1.00  0.00           C  
ATOM   2137  C3'   G    67      30.983  14.445  29.232  1.00  0.00           C  
ATOM   2138  H3'   G    67      30.167  15.135  29.446  1.00  0.00           H  
ATOM   2139  C2'   G    67      31.077  13.608  30.576  1.00  0.00           C  
ATOM   2140  H2'   G    67      30.065  13.375  30.907  1.00  0.00           H  
ATOM   2141  O2'   G    67      31.894  12.411  30.563  1.00  0.00           O  
ATOM   2142 HO2'   G    67      31.514  11.788  29.940  1.00  0.00           H  
ATOM   2143  O3'   G    67      30.831  13.833  27.977  1.00  0.00           O  
ATOM   2144  P     G    68      29.443  13.348  27.554  1.00  0.00           P  
ATOM   2145  OP1   G    68      29.778  12.338  26.504  1.00  0.00           O  
ATOM   2146  OP2   G    68      28.573  14.494  27.223  1.00  0.00           O  
ATOM   2147  O5'   G    68      28.876  12.526  28.807  1.00  0.00           O  
ATOM   2148  C5'   G    68      29.133  11.160  28.846  1.00  0.00           C  
ATOM   2149  H5'   G    68      30.179  11.074  28.552  1.00  0.00           H  
ATOM   2150 H5''   G    68      28.534  10.630  28.106  1.00  0.00           H  
ATOM   2151  C4'   G    68      28.822  10.562  30.274  1.00  0.00           C  
ATOM   2152  H4'   G    68      29.356   9.613  30.331  1.00  0.00           H  
ATOM   2153  O4'   G    68      29.162  11.260  31.451  1.00  0.00           O  
ATOM   2154  C1'   G    68      28.055  11.097  32.423  1.00  0.00           C  
ATOM   2155  H1'   G    68      28.453  10.834  33.403  1.00  0.00           H  
ATOM   2156  N9    G    68      27.348  12.333  32.663  1.00  0.00           N  
ATOM   2157  C8    G    68      27.191  13.441  31.884  1.00  0.00           C  
ATOM   2158  H8    G    68      27.675  13.414  30.919  1.00  0.00           H  
ATOM   2159  N7    G    68      26.560  14.438  32.484  1.00  0.00           N  
ATOM   2160  C5    G    68      26.252  13.993  33.760  1.00  0.00           C  
ATOM   2161  C6    G    68      25.611  14.650  34.816  1.00  0.00           C  
ATOM   2162  O6    G    68      25.049  15.752  34.913  1.00  0.00           O  
ATOM   2163  N1    G    68      25.624  13.837  35.932  1.00  0.00           N  
ATOM   2164  H1    G    68      25.342  14.299  36.785  1.00  0.00           H  
ATOM   2165  C2    G    68      25.830  12.493  35.931  1.00  0.00           C  
ATOM   2166  N2    G    68      25.769  11.891  37.074  1.00  0.00           N  
ATOM   2167  H21   G    68      25.961  10.900  37.052  1.00  0.00           H  
ATOM   2168  H22   G    68      25.555  12.349  37.949  1.00  0.00           H  
ATOM   2169  N3    G    68      26.457  11.879  34.934  1.00  0.00           N  
ATOM   2170  C4    G    68      26.660  12.647  33.814  1.00  0.00           C  
ATOM   2171  C3'   G    68      27.339  10.307  30.394  1.00  0.00           C  
ATOM   2172  H3'   G    68      26.838  11.219  30.071  1.00  0.00           H  
ATOM   2173  C2'   G    68      27.074  10.075  31.896  1.00  0.00           C  
ATOM   2174  H2'   G    68      26.029  10.332  32.068  1.00  0.00           H  
ATOM   2175  O2'   G    68      27.483   8.864  32.351  1.00  0.00           O  
ATOM   2176 HO2'   G    68      26.949   8.590  33.100  1.00  0.00           H  
ATOM   2177  O3'   G    68      26.925   9.185  29.639  1.00  0.00           O  
ATOM   2178  P     G    69      25.334   9.045  29.316  1.00  0.00           P  
ATOM   2179  OP1   G    69      25.131   7.770  28.568  1.00  0.00           O  
ATOM   2180  OP2   G    69      24.874  10.295  28.755  1.00  0.00           O  
ATOM   2181  O5'   G    69      24.501   8.911  30.747  1.00  0.00           O  
ATOM   2182  C5'   G    69      24.664   7.769  31.591  1.00  0.00           C  
ATOM   2183  H5'   G    69      25.715   7.491  31.512  1.00  0.00           H  
ATOM   2184 H5''   G    69      24.108   6.911  31.214  1.00  0.00           H  
ATOM   2185  C4'   G    69      24.248   8.108  33.006  1.00  0.00           C  
ATOM   2186  H4'   G    69      24.495   7.342  33.741  1.00  0.00           H  
ATOM   2187  O4'   G    69      24.731   9.350  33.557  1.00  0.00           O  
ATOM   2188  C1'   G    69      23.797   9.931  34.376  1.00  0.00           C  
ATOM   2189  H1'   G    69      24.252  10.162  35.340  1.00  0.00           H  
ATOM   2190  N9    G    69      23.372  11.253  33.868  1.00  0.00           N  
ATOM   2191  C8    G    69      23.402  11.785  32.634  1.00  0.00           C  
ATOM   2192  H8    G    69      23.940  11.416  31.773  1.00  0.00           H  
ATOM   2193  N7    G    69      22.900  13.035  32.615  1.00  0.00           N  
ATOM   2194  C5    G    69      22.534  13.317  33.913  1.00  0.00           C  
ATOM   2195  C6    G    69      21.806  14.351  34.494  1.00  0.00           C  
ATOM   2196  O6    G    69      21.478  15.480  34.060  1.00  0.00           O  
ATOM   2197  N1    G    69      21.372  14.082  35.793  1.00  0.00           N  
ATOM   2198  H1    G    69      20.843  14.748  36.338  1.00  0.00           H  
ATOM   2199  C2    G    69      21.777  12.970  36.489  1.00  0.00           C  
ATOM   2200  N2    G    69      21.152  12.744  37.588  1.00  0.00           N  
ATOM   2201  H21   G    69      21.350  11.879  38.072  1.00  0.00           H  
ATOM   2202  H22   G    69      20.672  13.554  37.951  1.00  0.00           H  
ATOM   2203  N3    G    69      22.416  11.942  35.959  1.00  0.00           N  
ATOM   2204  C4    G    69      22.683  12.176  34.626  1.00  0.00           C  
ATOM   2205  C3'   G    69      22.723   8.237  33.080  1.00  0.00           C  
ATOM   2206  H3'   G    69      22.384   8.849  32.244  1.00  0.00           H  
ATOM   2207  C2'   G    69      22.595   8.988  34.410  1.00  0.00           C  
ATOM   2208  H2'   G    69      21.687   9.581  34.511  1.00  0.00           H  
ATOM   2209  O2'   G    69      22.795   8.103  35.531  1.00  0.00           O  
ATOM   2210 HO2'   G    69      22.240   7.325  35.432  1.00  0.00           H  
ATOM   2211  O3'   G    69      22.089   7.002  33.213  1.00  0.00           O  
ATOM   2212  P     C    70      20.526   6.809  33.037  1.00  0.00           P  
ATOM   2213  OP1   C    70      20.299   5.383  33.072  1.00  0.00           O  
ATOM   2214  OP2   C    70      20.095   7.560  31.828  1.00  0.00           O  
ATOM   2215  O5'   C    70      19.807   7.535  34.287  1.00  0.00           O  
ATOM   2216  C5'   C    70      19.618   6.806  35.564  1.00  0.00           C  
ATOM   2217  H5'   C    70      20.629   6.520  35.853  1.00  0.00           H  
ATOM   2218 H5''   C    70      18.922   5.985  35.394  1.00  0.00           H  
ATOM   2219  C4'   C    70      18.843   7.689  36.571  1.00  0.00           C  
ATOM   2220  H4'   C    70      18.902   7.218  37.553  1.00  0.00           H  
ATOM   2221  O4'   C    70      19.261   9.046  36.673  1.00  0.00           O  
ATOM   2222  C1'   C    70      18.174   9.943  36.811  1.00  0.00           C  
ATOM   2223  H1'   C    70      18.071  10.370  37.808  1.00  0.00           H  
ATOM   2224  N1    C    70      18.364  11.106  35.785  1.00  0.00           N  
ATOM   2225  C6    C    70      19.110  11.000  34.685  1.00  0.00           C  
ATOM   2226  H6    C    70      19.474  10.013  34.438  1.00  0.00           H  
ATOM   2227  C5    C    70      19.249  12.025  33.801  1.00  0.00           C  
ATOM   2228  H5    C    70      19.772  11.893  32.865  1.00  0.00           H  
ATOM   2229  C4    C    70      18.679  13.230  34.155  1.00  0.00           C  
ATOM   2230  N4    C    70      18.727  14.203  33.342  1.00  0.00           N  
ATOM   2231  H41   C    70      18.072  14.964  33.453  1.00  0.00           H  
ATOM   2232  H42   C    70      19.196  13.976  32.476  1.00  0.00           H  
ATOM   2233  N3    C    70      17.837  13.349  35.150  1.00  0.00           N  
ATOM   2234  C2    C    70      17.747  12.323  36.034  1.00  0.00           C  
ATOM   2235  O2    C    70      16.923  12.366  36.970  1.00  0.00           O  
ATOM   2236  C3'   C    70      17.470   7.807  36.011  1.00  0.00           C  
ATOM   2237  H3'   C    70      17.563   8.040  34.950  1.00  0.00           H  
ATOM   2238  C2'   C    70      16.940   9.110  36.586  1.00  0.00           C  
ATOM   2239  H2'   C    70      16.208   9.633  35.970  1.00  0.00           H  
ATOM   2240  O2'   C    70      16.325   8.856  37.843  1.00  0.00           O  
ATOM   2241 HO2'   C    70      16.348   7.911  38.013  1.00  0.00           H  
ATOM   2242  O3'   C    70      16.479   6.802  36.005  1.00  0.00           O  
ATOM   2243  P    U3    71      15.458   6.607  34.763  1.00  0.00           P  
ATOM   2244  OP1  U3    71      14.672   5.383  35.143  1.00  0.00           O  
ATOM   2245  OP2  U3    71      16.348   6.466  33.579  1.00  0.00           O  
ATOM   2246  O5'  U3    71      14.417   7.770  34.462  1.00  0.00           O  
ATOM   2247  C5'  U3    71      13.492   8.090  35.522  1.00  0.00           C  
ATOM   2248  H5'  U3    71      14.135   8.369  36.357  1.00  0.00           H  
ATOM   2249 H5''  U3    71      12.924   7.191  35.761  1.00  0.00           H  
ATOM   2250  C4'  U3    71      12.599   9.215  35.121  1.00  0.00           C  
ATOM   2251  H4'  U3    71      11.827   9.432  35.860  1.00  0.00           H  
ATOM   2252  O4'  U3    71      13.440  10.414  34.865  1.00  0.00           O  
ATOM   2253  C1'  U3    71      13.035  11.049  33.632  1.00  0.00           C  
ATOM   2254  H1'  U3    71      12.146  11.636  33.859  1.00  0.00           H  
ATOM   2255  N1   U3    71      14.148  11.795  32.991  1.00  0.00           N  
ATOM   2256  C6   U3    71      15.346  11.189  32.706  1.00  0.00           C  
ATOM   2257  H6   U3    71      15.624  10.242  33.146  1.00  0.00           H  
ATOM   2258  C5   U3    71      16.169  11.808  31.789  1.00  0.00           C  
ATOM   2259  H5   U3    71      17.156  11.418  31.588  1.00  0.00           H  
ATOM   2260  C4   U3    71      15.875  13.084  31.128  1.00  0.00           C  
ATOM   2261  O4   U3    71      16.651  13.618  30.353  1.00  0.00           O  
ATOM   2262  N3   U3    71      14.789  13.727  31.642  1.00  0.00           N  
ATOM   2263  H3   U3    71      14.638  14.685  31.358  1.00  0.00           H  
ATOM   2264  C2   U3    71      13.837  13.055  32.367  1.00  0.00           C  
ATOM   2265  O2   U3    71      12.731  13.566  32.440  1.00  0.00           O  
ATOM   2266  C3'  U3    71      11.756   8.985  33.919  1.00  0.00           C  
ATOM   2267  H3'  U3    71      11.859   7.939  33.630  1.00  0.00           H  
ATOM   2268  C2'  U3    71      12.469   9.859  32.793  1.00  0.00           C  
ATOM   2269  H2'  U3    71      13.346   9.254  32.562  1.00  0.00           H  
ATOM   2270  O2'  U3    71      11.664  10.242  31.695  1.00  0.00           O  
ATOM   2271 HO2'  U3    71      11.310   9.438  31.307  1.00  0.00           H  
ATOM   2272  O3'  U3    71      10.440   9.375  33.997  1.00  0.00           O  
ATOM   2273 HO3'  U3    71       9.946   8.567  34.150  1.00  0.00           H  
TER    2274       U3    71 
ATOM   2274 HO5'  U5    72      45.916 109.401  41.458  1.00  0.00           H  
ATOM   2275  O5'  U5    72      45.315 109.326  40.713  1.00  0.00           O  
ATOM   2276  C5'  U5    72      44.001 109.261  41.162  1.00  0.00           C  
ATOM   2277  H5'  U5    72      43.734 110.081  41.829  1.00  0.00           H  
ATOM   2278 H5''  U5    72      43.995 108.356  41.770  1.00  0.00           H  
ATOM   2279  C4'  U5    72      42.965 109.136  40.042  1.00  0.00           C  
ATOM   2280  H4'  U5    72      41.938 108.974  40.369  1.00  0.00           H  
ATOM   2281  O4'  U5    72      43.053 110.218  39.160  1.00  0.00           O  
ATOM   2282  C1'  U5    72      42.530 109.921  37.875  1.00  0.00           C  
ATOM   2283  H1'  U5    72      41.540 110.289  37.606  1.00  0.00           H  
ATOM   2284  N1   U5    72      43.505 110.237  36.854  1.00  0.00           N  
ATOM   2285  C6   U5    72      44.841 110.247  37.026  1.00  0.00           C  
ATOM   2286  H6   U5    72      45.226 110.064  38.018  1.00  0.00           H  
ATOM   2287  C5   U5    72      45.687 110.598  36.008  1.00  0.00           C  
ATOM   2288  H5   U5    72      46.732 110.674  36.272  1.00  0.00           H  
ATOM   2289  C4   U5    72      45.152 111.007  34.805  1.00  0.00           C  
ATOM   2290  O4   U5    72      45.936 111.392  33.914  1.00  0.00           O  
ATOM   2291  N3   U5    72      43.809 111.108  34.671  1.00  0.00           N  
ATOM   2292  H3   U5    72      43.429 111.427  33.792  1.00  0.00           H  
ATOM   2293  C2   U5    72      42.911 110.604  35.607  1.00  0.00           C  
ATOM   2294  O2   U5    72      41.697 110.824  35.391  1.00  0.00           O  
ATOM   2295  C3'  U5    72      43.287 108.009  39.028  1.00  0.00           C  
ATOM   2296  H3'  U5    72      44.373 107.978  38.938  1.00  0.00           H  
ATOM   2297  C2'  U5    72      42.459 108.339  37.803  1.00  0.00           C  
ATOM   2298  H2'  U5    72      42.890 108.040  36.848  1.00  0.00           H  
ATOM   2299  O2'  U5    72      41.053 107.898  37.908  1.00  0.00           O  
ATOM   2300 HO2'  U5    72      40.975 106.969  38.137  1.00  0.00           H  
ATOM   2301  O3'  U5    72      42.892 106.768  39.435  1.00  0.00           O  
ATOM   2302  P     U    73      43.809 105.539  39.021  1.00  0.00           P  
ATOM   2303  OP1   U    73      44.328 105.743  37.640  1.00  0.00           O  
ATOM   2304  OP2   U    73      43.003 104.308  39.238  1.00  0.00           O  
ATOM   2305  O5'   U    73      44.907 105.626  40.205  1.00  0.00           O  
ATOM   2306  C5'   U    73      44.807 104.936  41.459  1.00  0.00           C  
ATOM   2307  H5'   U    73      44.610 103.888  41.235  1.00  0.00           H  
ATOM   2308 H5''   U    73      44.044 105.373  42.103  1.00  0.00           H  
ATOM   2309  C4'   U    73      46.110 105.053  42.259  1.00  0.00           C  
ATOM   2310  H4'   U    73      46.008 104.559  43.225  1.00  0.00           H  
ATOM   2311  O4'   U    73      47.187 104.407  41.709  1.00  0.00           O  
ATOM   2312  C1'   U    73      48.193 105.331  41.296  1.00  0.00           C  
ATOM   2313  H1'   U    73      49.170 104.978  41.627  1.00  0.00           H  
ATOM   2314  N1    U    73      48.319 105.563  39.800  1.00  0.00           N  
ATOM   2315  C6    U    73      47.583 106.605  39.178  1.00  0.00           C  
ATOM   2316  H6    U    73      47.069 107.372  39.739  1.00  0.00           H  
ATOM   2317  C5    U    73      47.858 106.854  37.852  1.00  0.00           C  
ATOM   2318  H5    U    73      47.378 107.711  37.403  1.00  0.00           H  
ATOM   2319  C4    U    73      48.816 106.057  37.067  1.00  0.00           C  
ATOM   2320  O4    U    73      49.093 106.231  35.903  1.00  0.00           O  
ATOM   2321  N3    U    73      49.392 105.020  37.840  1.00  0.00           N  
ATOM   2322  H3    U    73      49.957 104.319  37.381  1.00  0.00           H  
ATOM   2323  C2    U    73      49.205 104.712  39.211  1.00  0.00           C  
ATOM   2324  O2    U    73      49.863 103.812  39.754  1.00  0.00           O  
ATOM   2325  C3'   U    73      46.521 106.615  42.366  1.00  0.00           C  
ATOM   2326  H3'   U    73      46.140 107.179  41.515  1.00  0.00           H  
ATOM   2327  C2'   U    73      48.003 106.601  42.120  1.00  0.00           C  
ATOM   2328  H2'   U    73      48.282 107.480  41.539  1.00  0.00           H  
ATOM   2329  O2'   U    73      48.743 106.438  43.356  1.00  0.00           O  
ATOM   2330 HO2'   U    73      48.725 107.179  43.966  1.00  0.00           H  
ATOM   2331  O3'   U    73      46.094 107.198  43.627  1.00  0.00           O  
ATOM   2332  P     U    74      46.523 108.745  43.896  1.00  0.00           P  
ATOM   2333  OP1   U    74      45.487 109.362  44.732  1.00  0.00           O  
ATOM   2334  OP2   U    74      47.000 109.400  42.621  1.00  0.00           O  
ATOM   2335  O5'   U    74      47.830 108.588  44.791  1.00  0.00           O  
ATOM   2336  C5'   U    74      47.736 107.950  46.044  1.00  0.00           C  
ATOM   2337  H5'   U    74      47.460 106.906  45.896  1.00  0.00           H  
ATOM   2338 H5''   U    74      46.958 108.517  46.554  1.00  0.00           H  
ATOM   2339  C4'   U    74      48.945 107.989  47.002  1.00  0.00           C  
ATOM   2340  H4'   U    74      48.884 107.226  47.779  1.00  0.00           H  
ATOM   2341  O4'   U    74      50.102 107.807  46.174  1.00  0.00           O  
ATOM   2342  C1'   U    74      51.252 108.167  46.989  1.00  0.00           C  
ATOM   2343  H1'   U    74      51.641 107.287  47.502  1.00  0.00           H  
ATOM   2344  N1    U    74      52.236 108.766  46.063  1.00  0.00           N  
ATOM   2345  C6    U    74      51.928 109.585  45.058  1.00  0.00           C  
ATOM   2346  H6    U    74      50.894 109.870  44.937  1.00  0.00           H  
ATOM   2347  C5    U    74      52.921 110.037  44.241  1.00  0.00           C  
ATOM   2348  H5    U    74      52.740 110.766  43.466  1.00  0.00           H  
ATOM   2349  C4    U    74      54.276 109.634  44.305  1.00  0.00           C  
ATOM   2350  O4    U    74      55.226 110.019  43.566  1.00  0.00           O  
ATOM   2351  N3    U    74      54.407 108.696  45.278  1.00  0.00           N  
ATOM   2352  H3    U    74      55.358 108.379  45.405  1.00  0.00           H  
ATOM   2353  C2    U    74      53.527 108.339  46.207  1.00  0.00           C  
ATOM   2354  O2    U    74      53.913 107.631  47.127  1.00  0.00           O  
ATOM   2355  C3'   U    74      49.350 109.388  47.551  1.00  0.00           C  
ATOM   2356  H3'   U    74      49.301 110.113  46.739  1.00  0.00           H  
ATOM   2357  C2'   U    74      50.846 109.248  47.958  1.00  0.00           C  
ATOM   2358  H2'   U    74      51.346 110.193  47.744  1.00  0.00           H  
ATOM   2359  O2'   U    74      51.129 108.689  49.241  1.00  0.00           O  
ATOM   2360 HO2'   U    74      50.537 109.058  49.901  1.00  0.00           H  
ATOM   2361  O3'   U    74      48.530 109.965  48.583  1.00  0.00           O  
ATOM   2362  P     G    75      48.724 111.488  49.051  1.00  0.00           P  
ATOM   2363  OP1   G    75      47.486 111.810  49.828  1.00  0.00           O  
ATOM   2364  OP2   G    75      49.024 112.287  47.848  1.00  0.00           O  
ATOM   2365  O5'   G    75      50.006 111.518  50.081  1.00  0.00           O  
ATOM   2366  C5'   G    75      49.928 111.173  51.472  1.00  0.00           C  
ATOM   2367  H5'   G    75      49.527 110.161  51.531  1.00  0.00           H  
ATOM   2368 H5''   G    75      49.149 111.771  51.945  1.00  0.00           H  
ATOM   2369  C4'   G    75      51.268 111.340  52.206  1.00  0.00           C  
ATOM   2370  H4'   G    75      51.056 111.006  53.221  1.00  0.00           H  
ATOM   2371  O4'   G    75      52.264 110.527  51.606  1.00  0.00           O  
ATOM   2372  C1'   G    75      53.501 111.091  51.996  1.00  0.00           C  
ATOM   2373  H1'   G    75      54.066 110.438  52.660  1.00  0.00           H  
ATOM   2374  N9    G    75      54.311 111.286  50.808  1.00  0.00           N  
ATOM   2375  C8    G    75      53.946 111.051  49.531  1.00  0.00           C  
ATOM   2376  H8    G    75      52.942 110.902  49.162  1.00  0.00           H  
ATOM   2377  N7    G    75      54.979 111.055  48.758  1.00  0.00           N  
ATOM   2378  C5    G    75      56.084 111.274  49.631  1.00  0.00           C  
ATOM   2379  C6    G    75      57.534 111.179  49.436  1.00  0.00           C  
ATOM   2380  O6    G    75      58.134 111.061  48.354  1.00  0.00           O  
ATOM   2381  N1    G    75      58.221 111.577  50.501  1.00  0.00           N  
ATOM   2382  H1    G    75      59.221 111.631  50.372  1.00  0.00           H  
ATOM   2383  C2    G    75      57.732 111.759  51.700  1.00  0.00           C  
ATOM   2384  N2    G    75      58.527 112.043  52.691  1.00  0.00           N  
ATOM   2385  H21   G    75      58.120 112.063  53.615  1.00  0.00           H  
ATOM   2386  H22   G    75      59.494 112.297  52.548  1.00  0.00           H  
ATOM   2387  N3    G    75      56.455 111.556  52.011  1.00  0.00           N  
ATOM   2388  C4    G    75      55.661 111.405  50.916  1.00  0.00           C  
ATOM   2389  C3'   G    75      51.847 112.761  52.236  1.00  0.00           C  
ATOM   2390  H3'   G    75      51.846 113.275  51.275  1.00  0.00           H  
ATOM   2391  C2'   G    75      53.231 112.427  52.717  1.00  0.00           C  
ATOM   2392  H2'   G    75      53.901 113.242  52.443  1.00  0.00           H  
ATOM   2393  O2'   G    75      53.297 112.206  54.155  1.00  0.00           O  
ATOM   2394 HO2'   G    75      52.579 112.686  54.575  1.00  0.00           H  
ATOM   2395  O3'   G    75      51.127 113.598  53.141  1.00  0.00           O  
ATOM   2396  P     C    76      51.166 115.158  52.942  1.00  0.00           P  
ATOM   2397  OP1   C    76      50.413 115.750  54.123  1.00  0.00           O  
ATOM   2398  OP2   C    76      50.756 115.436  51.559  1.00  0.00           O  
ATOM   2399  O5'   C    76      52.673 115.547  53.126  1.00  0.00           O  
ATOM   2400  C5'   C    76      53.229 115.825  54.394  1.00  0.00           C  
ATOM   2401  H5'   C    76      52.996 114.992  55.057  1.00  0.00           H  
ATOM   2402 H5''   C    76      52.820 116.740  54.822  1.00  0.00           H  
ATOM   2403  C4'   C    76      54.727 115.930  54.383  1.00  0.00           C  
ATOM   2404  H4'   C    76      55.126 115.748  55.380  1.00  0.00           H  
ATOM   2405  O4'   C    76      55.332 114.848  53.656  1.00  0.00           O  
ATOM   2406  C1'   C    76      56.538 115.388  53.207  1.00  0.00           C  
ATOM   2407  H1'   C    76      57.390 114.797  53.542  1.00  0.00           H  
ATOM   2408  N1    C    76      56.719 115.134  51.743  1.00  0.00           N  
ATOM   2409  C6    C    76      55.644 114.943  50.853  1.00  0.00           C  
ATOM   2410  H6    C    76      54.603 114.866  51.131  1.00  0.00           H  
ATOM   2411  C5    C    76      55.839 114.815  49.524  1.00  0.00           C  
ATOM   2412  H5    C    76      54.993 114.706  48.862  1.00  0.00           H  
ATOM   2413  C4    C    76      57.213 114.877  49.098  1.00  0.00           C  
ATOM   2414  N4    C    76      57.524 114.713  47.880  1.00  0.00           N  
ATOM   2415  H41   C    76      56.862 114.567  47.131  1.00  0.00           H  
ATOM   2416  H42   C    76      58.507 114.883  47.723  1.00  0.00           H  
ATOM   2417  N3    C    76      58.152 115.207  49.928  1.00  0.00           N  
ATOM   2418  C2    C    76      57.961 115.377  51.218  1.00  0.00           C  
ATOM   2419  O2    C    76      58.843 115.688  51.988  1.00  0.00           O  
ATOM   2420  C3'   C    76      55.263 117.281  53.837  1.00  0.00           C  
ATOM   2421  H3'   C    76      54.797 117.505  52.878  1.00  0.00           H  
ATOM   2422  C2'   C    76      56.712 116.838  53.689  1.00  0.00           C  
ATOM   2423  H2'   C    76      57.128 117.556  52.982  1.00  0.00           H  
ATOM   2424  O2'   C    76      57.385 116.849  54.940  1.00  0.00           O  
ATOM   2425 HO2'   C    76      57.542 117.749  55.234  1.00  0.00           H  
ATOM   2426  O3'   C    76      54.916 118.303  54.743  1.00  0.00           O  
ATOM   2427  P     G    77      55.563 119.765  54.495  1.00  0.00           P  
ATOM   2428  OP1   G    77      54.788 120.795  55.322  1.00  0.00           O  
ATOM   2429  OP2   G    77      55.815 119.932  53.047  1.00  0.00           O  
ATOM   2430  O5'   G    77      56.950 119.593  55.193  1.00  0.00           O  
ATOM   2431  C5'   G    77      57.236 119.916  56.583  1.00  0.00           C  
ATOM   2432  H5'   G    77      56.734 119.362  57.376  1.00  0.00           H  
ATOM   2433 H5''   G    77      56.835 120.918  56.732  1.00  0.00           H  
ATOM   2434  C4'   G    77      58.733 119.907  56.916  1.00  0.00           C  
ATOM   2435  H4'   G    77      58.919 119.877  57.990  1.00  0.00           H  
ATOM   2436  O4'   G    77      59.246 118.757  56.309  1.00  0.00           O  
ATOM   2437  C1'   G    77      60.684 118.973  56.174  1.00  0.00           C  
ATOM   2438  H1'   G    77      61.150 118.332  56.921  1.00  0.00           H  
ATOM   2439  N9    G    77      61.176 118.685  54.769  1.00  0.00           N  
ATOM   2440  C8    G    77      60.438 118.528  53.589  1.00  0.00           C  
ATOM   2441  H8    G    77      59.361 118.448  53.601  1.00  0.00           H  
ATOM   2442  N7    G    77      61.172 118.583  52.528  1.00  0.00           N  
ATOM   2443  C5    G    77      62.487 118.671  53.030  1.00  0.00           C  
ATOM   2444  C6    G    77      63.726 118.645  52.414  1.00  0.00           C  
ATOM   2445  O6    G    77      63.879 118.623  51.202  1.00  0.00           O  
ATOM   2446  N1    G    77      64.822 118.726  53.242  1.00  0.00           N  
ATOM   2447  H1    G    77      65.698 118.605  52.753  1.00  0.00           H  
ATOM   2448  C2    G    77      64.748 118.723  54.571  1.00  0.00           C  
ATOM   2449  N2    G    77      65.824 118.570  55.283  1.00  0.00           N  
ATOM   2450  H21   G    77      66.609 119.006  54.820  1.00  0.00           H  
ATOM   2451  H22   G    77      65.733 118.448  56.281  1.00  0.00           H  
ATOM   2452  N3    G    77      63.537 118.714  55.192  1.00  0.00           N  
ATOM   2453  C4    G    77      62.453 118.612  54.366  1.00  0.00           C  
ATOM   2454  C3'   G    77      59.612 120.965  56.197  1.00  0.00           C  
ATOM   2455  H3'   G    77      59.340 120.951  55.141  1.00  0.00           H  
ATOM   2456  C2'   G    77      61.046 120.436  56.502  1.00  0.00           C  
ATOM   2457  H2'   G    77      61.790 120.948  55.892  1.00  0.00           H  
ATOM   2458  O2'   G    77      61.266 120.434  57.909  1.00  0.00           O  
ATOM   2459 HO2'   G    77      62.198 120.263  58.066  1.00  0.00           H  
ATOM   2460  O3'   G    77      59.414 122.280  56.760  1.00  0.00           O  
ATOM   2461  P     G    78      60.148 123.594  56.164  1.00  0.00           P  
ATOM   2462  OP1   G    78      59.599 124.726  56.939  1.00  0.00           O  
ATOM   2463  OP2   G    78      59.874 123.549  54.688  1.00  0.00           O  
ATOM   2464  O5'   G    78      61.739 123.537  56.379  1.00  0.00           O  
ATOM   2465  C5'   G    78      62.382 123.744  57.686  1.00  0.00           C  
ATOM   2466  H5'   G    78      62.315 122.875  58.341  1.00  0.00           H  
ATOM   2467 H5''   G    78      62.000 124.626  58.199  1.00  0.00           H  
ATOM   2468  C4'   G    78      63.930 123.791  57.540  1.00  0.00           C  
ATOM   2469  H4'   G    78      64.441 124.040  58.470  1.00  0.00           H  
ATOM   2470  O4'   G    78      64.508 122.516  57.140  1.00  0.00           O  
ATOM   2471  C1'   G    78      65.410 122.729  56.049  1.00  0.00           C  
ATOM   2472  H1'   G    78      66.366 122.294  56.344  1.00  0.00           H  
ATOM   2473  N9    G    78      64.919 122.429  54.656  1.00  0.00           N  
ATOM   2474  C8    G    78      63.660 122.261  54.126  1.00  0.00           C  
ATOM   2475  H8    G    78      62.733 122.303  54.677  1.00  0.00           H  
ATOM   2476  N7    G    78      63.695 121.951  52.830  1.00  0.00           N  
ATOM   2477  C5    G    78      65.047 121.982  52.454  1.00  0.00           C  
ATOM   2478  C6    G    78      65.693 121.616  51.294  1.00  0.00           C  
ATOM   2479  O6    G    78      65.203 121.231  50.196  1.00  0.00           O  
ATOM   2480  N1    G    78      67.043 121.888  51.258  1.00  0.00           N  
ATOM   2481  H1    G    78      67.644 121.683  50.472  1.00  0.00           H  
ATOM   2482  C2    G    78      67.748 122.265  52.398  1.00  0.00           C  
ATOM   2483  N2    G    78      69.048 122.230  52.300  1.00  0.00           N  
ATOM   2484  H21   G    78      69.517 122.546  53.137  1.00  0.00           H  
ATOM   2485  H22   G    78      69.582 122.221  51.444  1.00  0.00           H  
ATOM   2486  N3    G    78      67.193 122.369  53.589  1.00  0.00           N  
ATOM   2487  C4    G    78      65.822 122.266  53.568  1.00  0.00           C  
ATOM   2488  C3'   G    78      64.287 124.814  56.397  1.00  0.00           C  
ATOM   2489  H3'   G    78      63.536 124.731  55.611  1.00  0.00           H  
ATOM   2490  C2'   G    78      65.622 124.279  56.041  1.00  0.00           C  
ATOM   2491  H2'   G    78      65.973 124.716  55.107  1.00  0.00           H  
ATOM   2492  O2'   G    78      66.579 124.554  56.955  1.00  0.00           O  
ATOM   2493 HO2'   G    78      66.404 125.413  57.347  1.00  0.00           H  
ATOM   2494  O3'   G    78      64.352 126.126  56.879  1.00  0.00           O  
ATOM   2495  P     U    79      64.092 127.420  55.858  1.00  0.00           P  
ATOM   2496  OP1   U    79      64.259 128.624  56.691  1.00  0.00           O  
ATOM   2497  OP2   U    79      62.866 127.251  55.121  1.00  0.00           O  
ATOM   2498  O5'   U    79      65.262 127.357  54.848  1.00  0.00           O  
ATOM   2499  C5'   U    79      66.543 127.822  55.181  1.00  0.00           C  
ATOM   2500  H5'   U    79      66.920 127.185  55.981  1.00  0.00           H  
ATOM   2501 H5''   U    79      66.570 128.830  55.596  1.00  0.00           H  
ATOM   2502  C4'   U    79      67.644 127.726  54.036  1.00  0.00           C  
ATOM   2503  H4'   U    79      68.575 128.039  54.508  1.00  0.00           H  
ATOM   2504  O4'   U    79      67.849 126.353  53.472  1.00  0.00           O  
ATOM   2505  C1'   U    79      68.235 126.442  52.111  1.00  0.00           C  
ATOM   2506  H1'   U    79      69.206 126.019  51.855  1.00  0.00           H  
ATOM   2507  N1    U    79      67.294 125.827  51.188  1.00  0.00           N  
ATOM   2508  C6    U    79      65.967 125.665  51.514  1.00  0.00           C  
ATOM   2509  H6    U    79      65.586 126.111  52.421  1.00  0.00           H  
ATOM   2510  C5    U    79      65.123 124.935  50.704  1.00  0.00           C  
ATOM   2511  H5    U    79      64.078 124.849  50.964  1.00  0.00           H  
ATOM   2512  C4    U    79      65.536 124.384  49.433  1.00  0.00           C  
ATOM   2513  O4    U    79      64.861 123.777  48.621  1.00  0.00           O  
ATOM   2514  N3    U    79      66.907 124.648  49.117  1.00  0.00           N  
ATOM   2515  H3    U    79      67.254 124.154  48.307  1.00  0.00           H  
ATOM   2516  C2    U    79      67.771 125.321  49.981  1.00  0.00           C  
ATOM   2517  O2    U    79      68.970 125.429  49.623  1.00  0.00           O  
ATOM   2518  C3'   U    79      67.299 128.643  52.864  1.00  0.00           C  
ATOM   2519  H3'   U    79      66.236 128.466  52.696  1.00  0.00           H  
ATOM   2520  C2'   U    79      68.250 127.913  51.852  1.00  0.00           C  
ATOM   2521  H2'   U    79      67.972 128.129  50.821  1.00  0.00           H  
ATOM   2522  O2'   U    79      69.557 128.473  52.085  1.00  0.00           O  
ATOM   2523 HO2'   U    79      70.109 128.427  51.301  1.00  0.00           H  
ATOM   2524  O3'   U    79      67.514 129.999  53.081  1.00  0.00           O  
ATOM   2525  P     G    80      67.094 131.080  51.917  1.00  0.00           P  
ATOM   2526  OP1   G    80      67.305 132.481  52.453  1.00  0.00           O  
ATOM   2527  OP2   G    80      65.741 130.752  51.498  1.00  0.00           O  
ATOM   2528  O5'   G    80      68.013 130.758  50.692  1.00  0.00           O  
ATOM   2529  C5'   G    80      69.374 131.052  50.598  1.00  0.00           C  
ATOM   2530  H5'   G    80      69.951 130.714  51.460  1.00  0.00           H  
ATOM   2531 H5''   G    80      69.474 132.137  50.630  1.00  0.00           H  
ATOM   2532  C4'   G    80      70.059 130.593  49.286  1.00  0.00           C  
ATOM   2533  H4'   G    80      71.137 130.730  49.367  1.00  0.00           H  
ATOM   2534  O4'   G    80      69.724 129.196  49.121  1.00  0.00           O  
ATOM   2535  C1'   G    80      69.587 128.950  47.789  1.00  0.00           C  
ATOM   2536  H1'   G    80      70.339 128.224  47.480  1.00  0.00           H  
ATOM   2537  N9    G    80      68.258 128.361  47.475  1.00  0.00           N  
ATOM   2538  C8    G    80      67.042 128.409  48.165  1.00  0.00           C  
ATOM   2539  H8    G    80      66.976 129.018  49.054  1.00  0.00           H  
ATOM   2540  N7    G    80      66.136 127.701  47.591  1.00  0.00           N  
ATOM   2541  C5    G    80      66.740 127.066  46.511  1.00  0.00           C  
ATOM   2542  C6    G    80      66.276 126.222  45.420  1.00  0.00           C  
ATOM   2543  O6    G    80      65.153 125.775  45.279  1.00  0.00           O  
ATOM   2544  N1    G    80      67.259 125.900  44.494  1.00  0.00           N  
ATOM   2545  H1    G    80      67.025 125.283  43.730  1.00  0.00           H  
ATOM   2546  C2    G    80      68.546 126.413  44.602  1.00  0.00           C  
ATOM   2547  N2    G    80      69.321 126.119  43.638  1.00  0.00           N  
ATOM   2548  H21   G    80      69.020 125.494  42.904  1.00  0.00           H  
ATOM   2549  H22   G    80      70.155 126.679  43.536  1.00  0.00           H  
ATOM   2550  N3    G    80      69.021 127.269  45.509  1.00  0.00           N  
ATOM   2551  C4    G    80      68.055 127.511  46.422  1.00  0.00           C  
ATOM   2552  C3'   G    80      69.576 131.323  48.000  1.00  0.00           C  
ATOM   2553  H3'   G    80      68.494 131.447  48.048  1.00  0.00           H  
ATOM   2554  C2'   G    80      69.863 130.233  46.975  1.00  0.00           C  
ATOM   2555  H2'   G    80      69.147 130.384  46.167  1.00  0.00           H  
ATOM   2556  O2'   G    80      71.188 130.237  46.400  1.00  0.00           O  
ATOM   2557 HO2'   G    80      70.961 130.048  45.487  1.00  0.00           H  
ATOM   2558  O3'   G    80      70.201 132.528  47.628  1.00  0.00           O  
ATOM   2559  P     U    81      69.459 133.540  46.653  1.00  0.00           P  
ATOM   2560  OP1   U    81      70.312 134.758  46.476  1.00  0.00           O  
ATOM   2561  OP2   U    81      68.079 133.700  47.204  1.00  0.00           O  
ATOM   2562  O5'   U    81      69.306 132.765  45.234  1.00  0.00           O  
ATOM   2563  C5'   U    81      70.438 132.626  44.408  1.00  0.00           C  
ATOM   2564  H5'   U    81      71.245 132.385  45.100  1.00  0.00           H  
ATOM   2565 H5''   U    81      70.668 133.578  43.930  1.00  0.00           H  
ATOM   2566  C4'   U    81      70.144 131.552  43.245  1.00  0.00           C  
ATOM   2567  H4'   U    81      71.042 131.493  42.629  1.00  0.00           H  
ATOM   2568  O4'   U    81      69.614 130.258  43.679  1.00  0.00           O  
ATOM   2569  C1'   U    81      68.639 129.871  42.741  1.00  0.00           C  
ATOM   2570  H1'   U    81      68.894 128.870  42.394  1.00  0.00           H  
ATOM   2571  N1    U    81      67.301 129.586  43.351  1.00  0.00           N  
ATOM   2572  C6    U    81      66.848 130.305  44.524  1.00  0.00           C  
ATOM   2573  H6    U    81      67.383 131.106  45.011  1.00  0.00           H  
ATOM   2574  C5    U    81      65.599 129.962  45.070  1.00  0.00           C  
ATOM   2575  H5    U    81      65.223 130.485  45.937  1.00  0.00           H  
ATOM   2576  C4    U    81      64.804 128.888  44.475  1.00  0.00           C  
ATOM   2577  O4    U    81      63.702 128.420  44.734  1.00  0.00           O  
ATOM   2578  N3    U    81      65.336 128.353  43.369  1.00  0.00           N  
ATOM   2579  H3    U    81      64.859 127.590  42.912  1.00  0.00           H  
ATOM   2580  C2    U    81      66.497 128.625  42.739  1.00  0.00           C  
ATOM   2581  O2    U    81      66.766 128.084  41.682  1.00  0.00           O  
ATOM   2582  C3'   U    81      69.107 132.158  42.267  1.00  0.00           C  
ATOM   2583  H3'   U    81      68.363 132.682  42.866  1.00  0.00           H  
ATOM   2584  C2'   U    81      68.615 130.853  41.605  1.00  0.00           C  
ATOM   2585  H2'   U    81      67.635 131.029  41.160  1.00  0.00           H  
ATOM   2586  O2'   U    81      69.502 130.415  40.626  1.00  0.00           O  
ATOM   2587 HO2'   U    81      69.969 131.174  40.269  1.00  0.00           H  
ATOM   2588  O3'   U    81      69.777 133.038  41.436  1.00  0.00           O  
ATOM   2589  P     A    82      68.962 134.184  40.751  1.00  0.00           P  
ATOM   2590  OP1   A    82      69.834 134.916  39.750  1.00  0.00           O  
ATOM   2591  OP2   A    82      68.333 134.994  41.820  1.00  0.00           O  
ATOM   2592  O5'   A    82      67.931 133.332  39.959  1.00  0.00           O  
ATOM   2593  C5'   A    82      68.226 132.665  38.736  1.00  0.00           C  
ATOM   2594  H5'   A    82      69.176 132.149  38.869  1.00  0.00           H  
ATOM   2595 H5''   A    82      68.549 133.396  37.995  1.00  0.00           H  
ATOM   2596  C4'   A    82      67.102 131.850  38.127  1.00  0.00           C  
ATOM   2597  H4'   A    82      67.527 131.503  37.185  1.00  0.00           H  
ATOM   2598  O4'   A    82      66.722 130.709  38.899  1.00  0.00           O  
ATOM   2599  C1'   A    82      65.367 130.576  38.720  1.00  0.00           C  
ATOM   2600  H1'   A    82      65.216 129.573  38.322  1.00  0.00           H  
ATOM   2601  N9    A    82      64.580 130.766  39.985  1.00  0.00           N  
ATOM   2602  C8    A    82      64.846 131.421  41.204  1.00  0.00           C  
ATOM   2603  H8    A    82      65.787 131.905  41.418  1.00  0.00           H  
ATOM   2604  N7    A    82      63.855 131.353  42.031  1.00  0.00           N  
ATOM   2605  C5    A    82      62.854 130.589  41.351  1.00  0.00           C  
ATOM   2606  C6    A    82      61.608 130.052  41.749  1.00  0.00           C  
ATOM   2607  N6    A    82      60.953 130.158  42.933  1.00  0.00           N  
ATOM   2608  H61   A    82      61.320 130.771  43.646  1.00  0.00           H  
ATOM   2609  H62   A    82      59.976 129.908  42.873  1.00  0.00           H  
ATOM   2610  N1    A    82      60.903 129.418  40.856  1.00  0.00           N  
ATOM   2611  C2    A    82      61.401 129.183  39.630  1.00  0.00           C  
ATOM   2612  H2    A    82      60.802 128.639  38.915  1.00  0.00           H  
ATOM   2613  N3    A    82      62.590 129.607  39.142  1.00  0.00           N  
ATOM   2614  C4    A    82      63.312 130.308  40.087  1.00  0.00           C  
ATOM   2615  C3'   A    82      65.837 132.588  37.783  1.00  0.00           C  
ATOM   2616  H3'   A    82      65.452 133.135  38.643  1.00  0.00           H  
ATOM   2617  C2'   A    82      64.831 131.391  37.587  1.00  0.00           C  
ATOM   2618  H2'   A    82      63.808 131.757  37.681  1.00  0.00           H  
ATOM   2619  O2'   A    82      65.062 130.771  36.248  1.00  0.00           O  
ATOM   2620 HO2'   A    82      64.534 129.969  36.241  1.00  0.00           H  
ATOM   2621  O3'   A    82      66.066 133.394  36.630  1.00  0.00           O  
ATOM   2622  P     A    83      65.089 134.569  36.408  1.00  0.00           P  
ATOM   2623  OP1   A    83      65.489 135.209  35.181  1.00  0.00           O  
ATOM   2624  OP2   A    83      64.957 135.389  37.669  1.00  0.00           O  
ATOM   2625  O5'   A    83      63.695 133.879  36.190  1.00  0.00           O  
ATOM   2626  C5'   A    83      63.374 133.148  35.027  1.00  0.00           C  
ATOM   2627  H5'   A    83      64.179 132.430  34.874  1.00  0.00           H  
ATOM   2628 H5''   A    83      63.460 133.854  34.201  1.00  0.00           H  
ATOM   2629  C4'   A    83      62.112 132.383  34.955  1.00  0.00           C  
ATOM   2630  H4'   A    83      62.134 131.676  34.126  1.00  0.00           H  
ATOM   2631  O4'   A    83      61.951 131.671  36.120  1.00  0.00           O  
ATOM   2632  C1'   A    83      60.634 131.353  36.456  1.00  0.00           C  
ATOM   2633  H1'   A    83      60.310 130.322  36.314  1.00  0.00           H  
ATOM   2634  N9    A    83      60.519 131.756  37.852  1.00  0.00           N  
ATOM   2635  C8    A    83      61.407 132.526  38.618  1.00  0.00           C  
ATOM   2636  H8    A    83      62.364 132.838  38.228  1.00  0.00           H  
ATOM   2637  N7    A    83      61.005 132.594  39.841  1.00  0.00           N  
ATOM   2638  C5    A    83      59.636 132.187  39.808  1.00  0.00           C  
ATOM   2639  C6    A    83      58.611 132.010  40.784  1.00  0.00           C  
ATOM   2640  N6    A    83      58.674 132.330  42.074  1.00  0.00           N  
ATOM   2641  H61   A    83      57.800 132.427  42.571  1.00  0.00           H  
ATOM   2642  H62   A    83      59.504 132.768  42.448  1.00  0.00           H  
ATOM   2643  N1    A    83      57.410 131.480  40.532  1.00  0.00           N  
ATOM   2644  C2    A    83      57.300 131.026  39.307  1.00  0.00           C  
ATOM   2645  H2    A    83      56.364 130.548  39.055  1.00  0.00           H  
ATOM   2646  N3    A    83      58.176 130.972  38.317  1.00  0.00           N  
ATOM   2647  C4    A    83      59.406 131.528  38.650  1.00  0.00           C  
ATOM   2648  C3'   A    83      60.824 133.226  34.871  1.00  0.00           C  
ATOM   2649  H3'   A    83      61.018 134.129  35.449  1.00  0.00           H  
ATOM   2650  C2'   A    83      59.763 132.247  35.496  1.00  0.00           C  
ATOM   2651  H2'   A    83      58.943 132.683  36.066  1.00  0.00           H  
ATOM   2652  O2'   A    83      59.139 131.356  34.586  1.00  0.00           O  
ATOM   2653 HO2'   A    83      59.499 131.529  33.713  1.00  0.00           H  
ATOM   2654  O3'   A    83      60.492 133.652  33.572  1.00  0.00           O  
ATOM   2655  P     G    84      59.587 134.952  33.388  1.00  0.00           P  
ATOM   2656  OP1   G    84      59.640 135.294  31.948  1.00  0.00           O  
ATOM   2657  OP2   G    84      60.047 135.997  34.327  1.00  0.00           O  
ATOM   2658  O5'   G    84      58.114 134.486  33.709  1.00  0.00           O  
ATOM   2659  C5'   G    84      57.468 133.601  32.874  1.00  0.00           C  
ATOM   2660  H5'   G    84      58.207 132.799  32.878  1.00  0.00           H  
ATOM   2661 H5''   G    84      57.351 134.073  31.899  1.00  0.00           H  
ATOM   2662  C4'   G    84      56.068 133.215  33.461  1.00  0.00           C  
ATOM   2663  H4'   G    84      55.606 132.405  32.896  1.00  0.00           H  
ATOM   2664  O4'   G    84      56.326 132.692  34.749  1.00  0.00           O  
ATOM   2665  C1'   G    84      55.256 132.990  35.642  1.00  0.00           C  
ATOM   2666  H1'   G    84      54.635 132.170  36.002  1.00  0.00           H  
ATOM   2667  N9    G    84      55.839 133.676  36.801  1.00  0.00           N  
ATOM   2668  C8    G    84      56.973 134.523  36.800  1.00  0.00           C  
ATOM   2669  H8    G    84      57.439 134.741  35.850  1.00  0.00           H  
ATOM   2670  N7    G    84      57.340 134.956  37.997  1.00  0.00           N  
ATOM   2671  C5    G    84      56.453 134.326  38.873  1.00  0.00           C  
ATOM   2672  C6    G    84      56.279 134.364  40.254  1.00  0.00           C  
ATOM   2673  O6    G    84      57.038 134.844  41.043  1.00  0.00           O  
ATOM   2674  N1    G    84      55.120 133.832  40.779  1.00  0.00           N  
ATOM   2675  H1    G    84      55.069 133.605  41.762  1.00  0.00           H  
ATOM   2676  C2    G    84      54.172 133.222  39.973  1.00  0.00           C  
ATOM   2677  N2    G    84      53.112 132.657  40.527  1.00  0.00           N  
ATOM   2678  H21   G    84      52.293 132.493  39.957  1.00  0.00           H  
ATOM   2679  H22   G    84      52.952 132.855  41.504  1.00  0.00           H  
ATOM   2680  N3    G    84      54.319 133.070  38.684  1.00  0.00           N  
ATOM   2681  C4    G    84      55.479 133.650  38.159  1.00  0.00           C  
ATOM   2682  C3'   G    84      55.219 134.454  33.668  1.00  0.00           C  
ATOM   2683  H3'   G    84      55.804 135.286  34.061  1.00  0.00           H  
ATOM   2684  C2'   G    84      54.299 133.902  34.762  1.00  0.00           C  
ATOM   2685  H2'   G    84      53.856 134.776  35.240  1.00  0.00           H  
ATOM   2686  O2'   G    84      53.221 133.032  34.340  1.00  0.00           O  
ATOM   2687 HO2'   G    84      52.826 133.424  33.558  1.00  0.00           H  
ATOM   2688  O3'   G    84      54.551 134.840  32.434  1.00  0.00           O  
ATOM   2689  P     U    85      53.638 136.177  32.339  1.00  0.00           P  
ATOM   2690  OP1   U    85      53.489 136.353  30.858  1.00  0.00           O  
ATOM   2691  OP2   U    85      54.323 137.162  33.194  1.00  0.00           O  
ATOM   2692  O5'   U    85      52.157 135.978  32.965  1.00  0.00           O  
ATOM   2693  C5'   U    85      51.291 135.135  32.324  1.00  0.00           C  
ATOM   2694  H5'   U    85      51.656 134.113  32.217  1.00  0.00           H  
ATOM   2695 H5''   U    85      51.019 135.479  31.326  1.00  0.00           H  
ATOM   2696  C4'   U    85      50.021 135.019  33.162  1.00  0.00           C  
ATOM   2697  H4'   U    85      49.206 134.486  32.673  1.00  0.00           H  
ATOM   2698  O4'   U    85      50.305 134.335  34.338  1.00  0.00           O  
ATOM   2699  C1'   U    85      49.483 134.745  35.454  1.00  0.00           C  
ATOM   2700  H1'   U    85      48.929 133.906  35.874  1.00  0.00           H  
ATOM   2701  N1    U    85      50.226 135.293  36.573  1.00  0.00           N  
ATOM   2702  C6    U    85      51.455 135.884  36.433  1.00  0.00           C  
ATOM   2703  H6    U    85      51.880 135.937  35.442  1.00  0.00           H  
ATOM   2704  C5    U    85      52.200 136.227  37.497  1.00  0.00           C  
ATOM   2705  H5    U    85      53.157 136.689  37.306  1.00  0.00           H  
ATOM   2706  C4    U    85      51.655 136.135  38.818  1.00  0.00           C  
ATOM   2707  O4    U    85      52.169 136.593  39.805  1.00  0.00           O  
ATOM   2708  N3    U    85      50.453 135.560  38.870  1.00  0.00           N  
ATOM   2709  H3    U    85      50.148 135.323  39.804  1.00  0.00           H  
ATOM   2710  C2    U    85      49.665 135.119  37.835  1.00  0.00           C  
ATOM   2711  O2    U    85      48.541 134.626  38.079  1.00  0.00           O  
ATOM   2712  C3'   U    85      49.485 136.358  33.666  1.00  0.00           C  
ATOM   2713  H3'   U    85      50.240 137.043  34.050  1.00  0.00           H  
ATOM   2714  C2'   U    85      48.620 135.901  34.841  1.00  0.00           C  
ATOM   2715  H2'   U    85      48.473 136.661  35.608  1.00  0.00           H  
ATOM   2716  O2'   U    85      47.374 135.359  34.409  1.00  0.00           O  
ATOM   2717 HO2'   U    85      46.828 136.127  34.229  1.00  0.00           H  
ATOM   2718  O3'   U    85      48.765 137.040  32.598  1.00  0.00           O  
ATOM   2719  P     G    86      48.044 138.447  32.910  1.00  0.00           P  
ATOM   2720  OP1   G    86      47.729 139.068  31.604  1.00  0.00           O  
ATOM   2721  OP2   G    86      48.830 139.183  33.896  1.00  0.00           O  
ATOM   2722  O5'   G    86      46.621 137.879  33.624  1.00  0.00           O  
ATOM   2723  C5'   G    86      45.570 137.231  32.778  1.00  0.00           C  
ATOM   2724  H5'   G    86      45.836 136.244  32.400  1.00  0.00           H  
ATOM   2725 H5''   G    86      45.380 137.854  31.904  1.00  0.00           H  
ATOM   2726  C4'   G    86      44.283 137.068  33.602  1.00  0.00           C  
ATOM   2727  H4'   G    86      43.478 136.611  33.027  1.00  0.00           H  
ATOM   2728  O4'   G    86      44.467 136.154  34.660  1.00  0.00           O  
ATOM   2729  C1'   G    86      43.668 136.624  35.731  1.00  0.00           C  
ATOM   2730  H1'   G    86      42.934 135.841  35.918  1.00  0.00           H  
ATOM   2731  N9    G    86      44.421 136.962  36.991  1.00  0.00           N  
ATOM   2732  C8    G    86      45.707 137.392  37.086  1.00  0.00           C  
ATOM   2733  H8    G    86      46.240 137.683  36.193  1.00  0.00           H  
ATOM   2734  N7    G    86      46.091 137.570  38.301  1.00  0.00           N  
ATOM   2735  C5    G    86      45.067 137.020  39.087  1.00  0.00           C  
ATOM   2736  C6    G    86      44.891 136.913  40.498  1.00  0.00           C  
ATOM   2737  O6    G    86      45.691 137.078  41.434  1.00  0.00           O  
ATOM   2738  N1    G    86      43.622 136.566  40.896  1.00  0.00           N  
ATOM   2739  H1    G    86      43.469 136.580  41.894  1.00  0.00           H  
ATOM   2740  C2    G    86      42.707 136.062  40.052  1.00  0.00           C  
ATOM   2741  N2    G    86      41.613 135.450  40.532  1.00  0.00           N  
ATOM   2742  H21   G    86      40.807 135.318  39.938  1.00  0.00           H  
ATOM   2743  H22   G    86      41.528 135.404  41.537  1.00  0.00           H  
ATOM   2744  N3    G    86      42.745 136.260  38.687  1.00  0.00           N  
ATOM   2745  C4    G    86      43.976 136.709  38.311  1.00  0.00           C  
ATOM   2746  C3'   G    86      43.662 138.364  34.147  1.00  0.00           C  
ATOM   2747  H3'   G    86      44.403 138.972  34.667  1.00  0.00           H  
ATOM   2748  C2'   G    86      42.772 137.778  35.275  1.00  0.00           C  
ATOM   2749  H2'   G    86      42.574 138.484  36.082  1.00  0.00           H  
ATOM   2750  O2'   G    86      41.591 137.053  34.873  1.00  0.00           O  
ATOM   2751 HO2'   G    86      40.753 137.242  35.301  1.00  0.00           H  
ATOM   2752  O3'   G    86      42.957 139.165  33.186  1.00  0.00           O  
ATOM   2753  P     C    87      42.480 140.633  33.595  1.00  0.00           P  
ATOM   2754  OP1   C    87      41.642 141.176  32.493  1.00  0.00           O  
ATOM   2755  OP2   C    87      43.613 141.423  34.070  1.00  0.00           O  
ATOM   2756  O5'   C    87      41.459 140.438  34.809  1.00  0.00           O  
ATOM   2757  C5'   C    87      40.006 140.286  34.743  1.00  0.00           C  
ATOM   2758  H5'   C    87      39.757 139.350  34.244  1.00  0.00           H  
ATOM   2759 H5''   C    87      39.544 141.116  34.209  1.00  0.00           H  
ATOM   2760  C4'   C    87      39.562 140.026  36.149  1.00  0.00           C  
ATOM   2761  H4'   C    87      38.557 139.605  36.148  1.00  0.00           H  
ATOM   2762  O4'   C    87      40.359 139.045  36.832  1.00  0.00           O  
ATOM   2763  C1'   C    87      40.303 139.271  38.271  1.00  0.00           C  
ATOM   2764  H1'   C    87      39.854 138.370  38.689  1.00  0.00           H  
ATOM   2765  N1    C    87      41.564 139.580  38.881  1.00  0.00           N  
ATOM   2766  C6    C    87      42.595 140.134  38.170  1.00  0.00           C  
ATOM   2767  H6    C    87      42.450 140.309  37.114  1.00  0.00           H  
ATOM   2768  C5    C    87      43.790 140.319  38.773  1.00  0.00           C  
ATOM   2769  H5    C    87      44.613 140.731  38.208  1.00  0.00           H  
ATOM   2770  C4    C    87      43.855 140.140  40.165  1.00  0.00           C  
ATOM   2771  N4    C    87      45.001 140.335  40.755  1.00  0.00           N  
ATOM   2772  H41   C    87      45.016 140.164  41.750  1.00  0.00           H  
ATOM   2773  H42   C    87      45.773 140.674  40.200  1.00  0.00           H  
ATOM   2774  N3    C    87      42.872 139.704  40.933  1.00  0.00           N  
ATOM   2775  C2    C    87      41.708 139.334  40.268  1.00  0.00           C  
ATOM   2776  O2    C    87      40.800 138.919  41.009  1.00  0.00           O  
ATOM   2777  C3'   C    87      39.425 141.267  37.019  1.00  0.00           C  
ATOM   2778  H3'   C    87      40.225 141.983  36.831  1.00  0.00           H  
ATOM   2779  C2'   C    87      39.532 140.587  38.460  1.00  0.00           C  
ATOM   2780  H2'   C    87      40.102 141.387  38.932  1.00  0.00           H  
ATOM   2781  O2'   C    87      38.278 140.149  39.018  1.00  0.00           O  
ATOM   2782 HO2'   C    87      37.723 140.921  38.886  1.00  0.00           H  
ATOM   2783  O3'   C    87      38.183 141.908  37.038  1.00  0.00           O  
ATOM   2784  P     A    88      37.439 142.379  35.803  1.00  0.00           P  
ATOM   2785  OP1   A    88      36.880 141.211  35.085  1.00  0.00           O  
ATOM   2786  OP2   A    88      38.284 143.255  35.089  1.00  0.00           O  
ATOM   2787  O5'   A    88      36.161 143.172  36.368  1.00  0.00           O  
ATOM   2788  C5'   A    88      36.407 144.505  36.836  1.00  0.00           C  
ATOM   2789  H5'   A    88      36.720 145.074  35.961  1.00  0.00           H  
ATOM   2790 H5''   A    88      37.199 144.571  37.582  1.00  0.00           H  
ATOM   2791  C4'   A    88      35.239 145.122  37.558  1.00  0.00           C  
ATOM   2792  H4'   A    88      35.457 146.165  37.789  1.00  0.00           H  
ATOM   2793  O4'   A    88      33.893 145.108  37.021  1.00  0.00           O  
ATOM   2794  C1'   A    88      32.943 144.724  37.946  1.00  0.00           C  
ATOM   2795  H1'   A    88      32.069 145.374  37.965  1.00  0.00           H  
ATOM   2796  N9    A    88      32.413 143.355  37.557  1.00  0.00           N  
ATOM   2797  C8    A    88      32.977 142.437  36.787  1.00  0.00           C  
ATOM   2798  H8    A    88      33.921 142.578  36.282  1.00  0.00           H  
ATOM   2799  N7    A    88      32.289 141.309  36.637  1.00  0.00           N  
ATOM   2800  C5    A    88      31.183 141.562  37.500  1.00  0.00           C  
ATOM   2801  C6    A    88      30.025 140.832  37.919  1.00  0.00           C  
ATOM   2802  N6    A    88      29.641 139.660  37.499  1.00  0.00           N  
ATOM   2803  H61   A    88      30.246 139.125  36.893  1.00  0.00           H  
ATOM   2804  H62   A    88      28.837 139.280  37.979  1.00  0.00           H  
ATOM   2805  N1    A    88      29.069 141.379  38.752  1.00  0.00           N  
ATOM   2806  C2    A    88      29.297 142.623  39.174  1.00  0.00           C  
ATOM   2807  H2    A    88      28.509 143.068  39.764  1.00  0.00           H  
ATOM   2808  N3    A    88      30.353 143.442  38.842  1.00  0.00           N  
ATOM   2809  C4    A    88      31.250 142.852  38.015  1.00  0.00           C  
ATOM   2810  C3'   A    88      35.053 144.382  38.940  1.00  0.00           C  
ATOM   2811  H3'   A    88      35.055 143.305  38.771  1.00  0.00           H  
ATOM   2812  C2'   A    88      33.576 144.730  39.328  1.00  0.00           C  
ATOM   2813  H2'   A    88      33.113 143.918  39.888  1.00  0.00           H  
ATOM   2814  O2'   A    88      33.403 146.029  39.856  1.00  0.00           O  
ATOM   2815 HO2'   A    88      34.091 146.163  40.513  1.00  0.00           H  
ATOM   2816  O3'   A    88      36.138 144.748  39.767  1.00  0.00           O  
ATOM   2817  P     G    89      36.826 143.693  40.741  1.00  0.00           P  
ATOM   2818  OP1   G    89      38.129 144.232  41.166  1.00  0.00           O  
ATOM   2819  OP2   G    89      36.807 142.408  39.979  1.00  0.00           O  
ATOM   2820  O5'   G    89      35.922 143.345  42.003  1.00  0.00           O  
ATOM   2821  C5'   G    89      35.716 144.334  43.048  1.00  0.00           C  
ATOM   2822  H5'   G    89      35.787 145.336  42.624  1.00  0.00           H  
ATOM   2823 H5''   G    89      36.559 144.147  43.714  1.00  0.00           H  
ATOM   2824  C4'   G    89      34.418 144.192  43.810  1.00  0.00           C  
ATOM   2825  H4'   G    89      34.386 144.887  44.649  1.00  0.00           H  
ATOM   2826  O4'   G    89      33.219 144.192  43.023  1.00  0.00           O  
ATOM   2827  C1'   G    89      32.282 143.308  43.645  1.00  0.00           C  
ATOM   2828  H1'   G    89      31.340 143.855  43.665  1.00  0.00           H  
ATOM   2829  N9    G    89      32.091 142.076  42.833  1.00  0.00           N  
ATOM   2830  C8    G    89      32.872 141.672  41.768  1.00  0.00           C  
ATOM   2831  H8    G    89      33.806 142.155  41.522  1.00  0.00           H  
ATOM   2832  N7    G    89      32.349 140.746  41.019  1.00  0.00           N  
ATOM   2833  C5    G    89      31.168 140.422  41.631  1.00  0.00           C  
ATOM   2834  C6    G    89      30.162 139.420  41.320  1.00  0.00           C  
ATOM   2835  O6    G    89      30.044 138.686  40.317  1.00  0.00           O  
ATOM   2836  N1    G    89      29.146 139.383  42.271  1.00  0.00           N  
ATOM   2837  H1    G    89      28.639 138.513  42.354  1.00  0.00           H  
ATOM   2838  C2    G    89      29.098 140.094  43.400  1.00  0.00           C  
ATOM   2839  N2    G    89      28.169 139.808  44.269  1.00  0.00           N  
ATOM   2840  H21   G    89      27.570 138.994  44.280  1.00  0.00           H  
ATOM   2841  H22   G    89      28.119 140.587  44.909  1.00  0.00           H  
ATOM   2842  N3    G    89      30.065 141.002  43.706  1.00  0.00           N  
ATOM   2843  C4    G    89      31.048 141.192  42.810  1.00  0.00           C  
ATOM   2844  C3'   G    89      34.406 142.876  44.575  1.00  0.00           C  
ATOM   2845  H3'   G    89      34.608 141.935  44.064  1.00  0.00           H  
ATOM   2846  C2'   G    89      32.915 142.968  44.992  1.00  0.00           C  
ATOM   2847  H2'   G    89      32.578 142.008  45.384  1.00  0.00           H  
ATOM   2848  O2'   G    89      32.711 143.940  46.000  1.00  0.00           O  
ATOM   2849 HO2'   G    89      31.843 143.762  46.370  1.00  0.00           H  
ATOM   2850  O3'   G    89      35.307 142.938  45.755  1.00  0.00           O  
ATOM   2851  P     C    90      36.000 141.610  46.269  1.00  0.00           P  
ATOM   2852  OP1   C    90      36.921 141.958  47.358  1.00  0.00           O  
ATOM   2853  OP2   C    90      36.581 140.926  45.103  1.00  0.00           O  
ATOM   2854  O5'   C    90      34.766 140.756  46.778  1.00  0.00           O  
ATOM   2855  C5'   C    90      34.335 140.833  48.143  1.00  0.00           C  
ATOM   2856  H5'   C    90      34.132 141.879  48.373  1.00  0.00           H  
ATOM   2857 H5''   C    90      35.196 140.562  48.755  1.00  0.00           H  
ATOM   2858  C4'   C    90      33.092 140.075  48.566  1.00  0.00           C  
ATOM   2859  H4'   C    90      32.790 140.312  49.586  1.00  0.00           H  
ATOM   2860  O4'   C    90      32.012 140.220  47.590  1.00  0.00           O  
ATOM   2861  C1'   C    90      31.339 138.972  47.432  1.00  0.00           C  
ATOM   2862  H1'   C    90      30.280 138.946  47.690  1.00  0.00           H  
ATOM   2863  N1    C    90      31.478 138.448  46.031  1.00  0.00           N  
ATOM   2864  C6    C    90      32.443 139.005  45.172  1.00  0.00           C  
ATOM   2865  H6    C    90      33.107 139.761  45.563  1.00  0.00           H  
ATOM   2866  C5    C    90      32.698 138.375  43.982  1.00  0.00           C  
ATOM   2867  H5    C    90      33.498 138.774  43.376  1.00  0.00           H  
ATOM   2868  C4    C    90      31.874 137.336  43.566  1.00  0.00           C  
ATOM   2869  N4    C    90      32.041 136.951  42.303  1.00  0.00           N  
ATOM   2870  H41   C    90      31.425 136.188  42.064  1.00  0.00           H  
ATOM   2871  H42   C    90      32.926 137.063  41.828  1.00  0.00           H  
ATOM   2872  N3    C    90      30.770 136.914  44.234  1.00  0.00           N  
ATOM   2873  C2    C    90      30.636 137.425  45.522  1.00  0.00           C  
ATOM   2874  O2    C    90      29.739 136.926  46.188  1.00  0.00           O  
ATOM   2875  C3'   C    90      33.439 138.614  48.466  1.00  0.00           C  
ATOM   2876  H3'   C    90      33.914 138.286  47.541  1.00  0.00           H  
ATOM   2877  C2'   C    90      31.976 138.062  48.450  1.00  0.00           C  
ATOM   2878  H2'   C    90      32.068 137.049  48.059  1.00  0.00           H  
ATOM   2879  O2'   C    90      31.145 138.137  49.604  1.00  0.00           O  
ATOM   2880 HO2'   C    90      31.537 137.638  50.324  1.00  0.00           H  
ATOM   2881  O3'   C    90      34.172 138.045  49.573  1.00  0.00           O  
ATOM   2882  P     C    91      35.252 136.930  49.302  1.00  0.00           P  
ATOM   2883  OP1   C    91      36.097 136.826  50.544  1.00  0.00           O  
ATOM   2884  OP2   C    91      35.866 137.239  48.040  1.00  0.00           O  
ATOM   2885  O5'   C    91      34.337 135.676  49.177  1.00  0.00           O  
ATOM   2886  C5'   C    91      33.652 135.132  50.379  1.00  0.00           C  
ATOM   2887  H5'   C    91      33.196 135.932  50.962  1.00  0.00           H  
ATOM   2888 H5''   C    91      34.492 134.659  50.888  1.00  0.00           H  
ATOM   2889  C4'   C    91      32.635 134.026  50.007  1.00  0.00           C  
ATOM   2890  H4'   C    91      32.022 133.738  50.860  1.00  0.00           H  
ATOM   2891  O4'   C    91      31.719 134.398  48.953  1.00  0.00           O  
ATOM   2892  C1'   C    91      31.472 133.246  48.148  1.00  0.00           C  
ATOM   2893  H1'   C    91      30.416 132.979  48.102  1.00  0.00           H  
ATOM   2894  N1    C    91      31.880 133.510  46.752  1.00  0.00           N  
ATOM   2895  C6    C    91      32.816 134.502  46.503  1.00  0.00           C  
ATOM   2896  H6    C    91      33.227 135.134  47.276  1.00  0.00           H  
ATOM   2897  C5    C    91      33.251 134.668  45.214  1.00  0.00           C  
ATOM   2898  H5    C    91      34.023 135.389  44.988  1.00  0.00           H  
ATOM   2899  C4    C    91      32.803 133.811  44.214  1.00  0.00           C  
ATOM   2900  N4    C    91      33.123 133.907  42.955  1.00  0.00           N  
ATOM   2901  H41   C    91      33.913 134.424  42.596  1.00  0.00           H  
ATOM   2902  H42   C    91      32.877 133.151  42.332  1.00  0.00           H  
ATOM   2903  N3    C    91      31.833 132.954  44.434  1.00  0.00           N  
ATOM   2904  C2    C    91      31.308 132.854  45.654  1.00  0.00           C  
ATOM   2905  O2    C    91      30.436 132.069  45.928  1.00  0.00           O  
ATOM   2906  C3'   C    91      33.408 132.786  49.443  1.00  0.00           C  
ATOM   2907  H3'   C    91      34.084 133.194  48.692  1.00  0.00           H  
ATOM   2908  C2'   C    91      32.289 132.054  48.699  1.00  0.00           C  
ATOM   2909  H2'   C    91      32.703 131.411  47.922  1.00  0.00           H  
ATOM   2910  O2'   C    91      31.414 131.410  49.490  1.00  0.00           O  
ATOM   2911 HO2'   C    91      31.838 131.364  50.351  1.00  0.00           H  
ATOM   2912  O3'   C    91      33.900 132.036  50.507  1.00  0.00           O  
ATOM   2913  P     C    92      35.153 131.028  50.253  1.00  0.00           P  
ATOM   2914  OP1   C    92      35.388 130.423  51.610  1.00  0.00           O  
ATOM   2915  OP2   C    92      36.201 131.814  49.592  1.00  0.00           O  
ATOM   2916  O5'   C    92      34.525 129.983  49.269  1.00  0.00           O  
ATOM   2917  C5'   C    92      33.865 128.822  49.809  1.00  0.00           C  
ATOM   2918  H5'   C    92      32.975 129.101  50.373  1.00  0.00           H  
ATOM   2919 H5''   C    92      34.515 128.264  50.483  1.00  0.00           H  
ATOM   2920  C4'   C    92      33.429 127.841  48.695  1.00  0.00           C  
ATOM   2921  H4'   C    92      32.736 127.095  49.084  1.00  0.00           H  
ATOM   2922  O4'   C    92      32.748 128.508  47.634  1.00  0.00           O  
ATOM   2923  C1'   C    92      33.029 127.809  46.430  1.00  0.00           C  
ATOM   2924  H1'   C    92      32.154 127.406  45.920  1.00  0.00           H  
ATOM   2925  N1    C    92      33.588 128.733  45.422  1.00  0.00           N  
ATOM   2926  C6    C    92      34.025 129.979  45.840  1.00  0.00           C  
ATOM   2927  H6    C    92      34.019 130.154  46.906  1.00  0.00           H  
ATOM   2928  C5    C    92      34.351 130.973  44.962  1.00  0.00           C  
ATOM   2929  H5    C    92      34.787 131.892  45.325  1.00  0.00           H  
ATOM   2930  C4    C    92      34.353 130.570  43.568  1.00  0.00           C  
ATOM   2931  N4    C    92      34.876 131.315  42.640  1.00  0.00           N  
ATOM   2932  H41   C    92      34.800 130.968  41.695  1.00  0.00           H  
ATOM   2933  H42   C    92      34.958 132.292  42.881  1.00  0.00           H  
ATOM   2934  N3    C    92      34.120 129.334  43.157  1.00  0.00           N  
ATOM   2935  C2    C    92      33.650 128.405  44.085  1.00  0.00           C  
ATOM   2936  O2    C    92      33.404 127.330  43.591  1.00  0.00           O  
ATOM   2937  C3'   C    92      34.552 127.130  47.962  1.00  0.00           C  
ATOM   2938  H3'   C    92      35.351 127.861  47.841  1.00  0.00           H  
ATOM   2939  C2'   C    92      33.927 126.605  46.680  1.00  0.00           C  
ATOM   2940  H2'   C    92      34.739 126.611  45.953  1.00  0.00           H  
ATOM   2941  O2'   C    92      33.003 125.500  46.567  1.00  0.00           O  
ATOM   2942 HO2'   C    92      33.161 124.874  47.276  1.00  0.00           H  
ATOM   2943  O3'   C    92      34.966 126.003  48.731  1.00  0.00           O  
ATOM   2944  P     G    93      36.438 125.568  48.691  1.00  0.00           P  
ATOM   2945  OP1   G    93      36.422 124.288  49.383  1.00  0.00           O  
ATOM   2946  OP2   G    93      37.222 126.664  49.271  1.00  0.00           O  
ATOM   2947  O5'   G    93      36.689 125.439  47.142  1.00  0.00           O  
ATOM   2948  C5'   G    93      36.288 124.308  46.391  1.00  0.00           C  
ATOM   2949  H5'   G    93      35.214 124.196  46.540  1.00  0.00           H  
ATOM   2950 H5''   G    93      36.713 123.360  46.721  1.00  0.00           H  
ATOM   2951  C4'   G    93      36.654 124.353  44.895  1.00  0.00           C  
ATOM   2952  H4'   G    93      36.434 123.342  44.551  1.00  0.00           H  
ATOM   2953  O4'   G    93      35.896 125.309  44.205  1.00  0.00           O  
ATOM   2954  C1'   G    93      36.737 125.909  43.240  1.00  0.00           C  
ATOM   2955  H1'   G    93      36.331 125.953  42.229  1.00  0.00           H  
ATOM   2956  N9    G    93      37.075 127.336  43.665  1.00  0.00           N  
ATOM   2957  C8    G    93      37.126 127.843  44.905  1.00  0.00           C  
ATOM   2958  H8    G    93      36.860 127.260  45.774  1.00  0.00           H  
ATOM   2959  N7    G    93      37.366 129.124  44.871  1.00  0.00           N  
ATOM   2960  C5    G    93      37.510 129.441  43.523  1.00  0.00           C  
ATOM   2961  C6    G    93      37.996 130.670  42.901  1.00  0.00           C  
ATOM   2962  O6    G    93      38.357 131.777  43.323  1.00  0.00           O  
ATOM   2963  N1    G    93      38.068 130.483  41.491  1.00  0.00           N  
ATOM   2964  H1    G    93      38.305 131.278  40.915  1.00  0.00           H  
ATOM   2965  C2    G    93      38.066 129.331  40.840  1.00  0.00           C  
ATOM   2966  N2    G    93      38.350 129.398  39.554  1.00  0.00           N  
ATOM   2967  H21   G    93      38.237 128.609  38.933  1.00  0.00           H  
ATOM   2968  H22   G    93      38.726 130.251  39.165  1.00  0.00           H  
ATOM   2969  N3    G    93      37.684 128.206  41.428  1.00  0.00           N  
ATOM   2970  C4    G    93      37.435 128.317  42.786  1.00  0.00           C  
ATOM   2971  C3'   G    93      38.154 124.616  44.648  1.00  0.00           C  
ATOM   2972  H3'   G    93      38.551 125.397  45.296  1.00  0.00           H  
ATOM   2973  C2'   G    93      37.995 125.120  43.220  1.00  0.00           C  
ATOM   2974  H2'   G    93      38.906 125.666  42.974  1.00  0.00           H  
ATOM   2975  O2'   G    93      37.846 124.166  42.139  1.00  0.00           O  
ATOM   2976 HO2'   G    93      38.582 123.566  42.287  1.00  0.00           H  
ATOM   2977  O3'   G    93      38.994 123.482  44.633  1.00  0.00           O  
ATOM   2978  P     U    94      40.573 123.542  44.849  1.00  0.00           P  
ATOM   2979  OP1   U    94      40.975 122.190  45.264  1.00  0.00           O  
ATOM   2980  OP2   U    94      40.906 124.725  45.637  1.00  0.00           O  
ATOM   2981  O5'   U    94      41.357 123.748  43.447  1.00  0.00           O  
ATOM   2982  C5'   U    94      41.697 122.651  42.556  1.00  0.00           C  
ATOM   2983  H5'   U    94      40.927 121.919  42.311  1.00  0.00           H  
ATOM   2984 H5''   U    94      42.525 122.101  43.004  1.00  0.00           H  
ATOM   2985  C4'   U    94      42.222 123.059  41.215  1.00  0.00           C  
ATOM   2986  H4'   U    94      42.276 122.202  40.544  1.00  0.00           H  
ATOM   2987  O4'   U    94      41.297 123.878  40.537  1.00  0.00           O  
ATOM   2988  C1'   U    94      42.011 124.737  39.648  1.00  0.00           C  
ATOM   2989  H1'   U    94      41.690 124.583  38.618  1.00  0.00           H  
ATOM   2990  N1    U    94      41.657 126.091  40.014  1.00  0.00           N  
ATOM   2991  C6    U    94      41.224 126.418  41.248  1.00  0.00           C  
ATOM   2992  H6    U    94      41.099 125.630  41.975  1.00  0.00           H  
ATOM   2993  C5    U    94      40.922 127.676  41.603  1.00  0.00           C  
ATOM   2994  H5    U    94      40.539 127.943  42.577  1.00  0.00           H  
ATOM   2995  C4    U    94      41.259 128.799  40.720  1.00  0.00           C  
ATOM   2996  O4    U    94      41.224 129.980  41.006  1.00  0.00           O  
ATOM   2997  N3    U    94      41.832 128.364  39.525  1.00  0.00           N  
ATOM   2998  H3    U    94      42.298 129.073  38.977  1.00  0.00           H  
ATOM   2999  C2    U    94      41.875 127.085  39.043  1.00  0.00           C  
ATOM   3000  O2    U    94      42.080 126.833  37.856  1.00  0.00           O  
ATOM   3001  C3'   U    94      43.558 123.749  41.258  1.00  0.00           C  
ATOM   3002  H3'   U    94      43.565 124.465  42.080  1.00  0.00           H  
ATOM   3003  C2'   U    94      43.476 124.435  39.905  1.00  0.00           C  
ATOM   3004  H2'   U    94      44.069 125.347  39.841  1.00  0.00           H  
ATOM   3005  O2'   U    94      43.997 123.629  38.816  1.00  0.00           O  
ATOM   3006 HO2'   U    94      44.892 123.439  39.104  1.00  0.00           H  
ATOM   3007  O3'   U    94      44.721 122.843  41.325  1.00  0.00           O  
ATOM   3008  P     C    95      45.638 122.871  42.643  1.00  0.00           P  
ATOM   3009  OP1   C    95      46.843 122.042  42.352  1.00  0.00           O  
ATOM   3010  OP2   C    95      44.893 122.547  43.863  1.00  0.00           O  
ATOM   3011  O5'   C    95      46.098 124.403  42.673  1.00  0.00           O  
ATOM   3012  C5'   C    95      46.975 124.888  41.697  1.00  0.00           C  
ATOM   3013  H5'   C    95      46.737 124.528  40.696  1.00  0.00           H  
ATOM   3014 H5''   C    95      48.045 124.690  41.771  1.00  0.00           H  
ATOM   3015  C4'   C    95      47.022 126.392  41.769  1.00  0.00           C  
ATOM   3016  H4'   C    95      47.785 126.803  41.108  1.00  0.00           H  
ATOM   3017  O4'   C    95      45.815 127.095  41.463  1.00  0.00           O  
ATOM   3018  C1'   C    95      45.877 128.313  42.132  1.00  0.00           C  
ATOM   3019  H1'   C    95      46.011 129.167  41.468  1.00  0.00           H  
ATOM   3020  N1    C    95      44.632 128.533  42.880  1.00  0.00           N  
ATOM   3021  C6    C    95      44.080 127.492  43.567  1.00  0.00           C  
ATOM   3022  H6    C    95      44.460 126.482  43.554  1.00  0.00           H  
ATOM   3023  C5    C    95      42.867 127.671  44.124  1.00  0.00           C  
ATOM   3024  H5    C    95      42.347 126.765  44.396  1.00  0.00           H  
ATOM   3025  C4    C    95      42.253 128.965  44.193  1.00  0.00           C  
ATOM   3026  N4    C    95      41.174 129.075  44.908  1.00  0.00           N  
ATOM   3027  H41   C    95      40.774 128.273  45.374  1.00  0.00           H  
ATOM   3028  H42   C    95      40.729 129.980  44.951  1.00  0.00           H  
ATOM   3029  N3    C    95      42.888 130.010  43.661  1.00  0.00           N  
ATOM   3030  C2    C    95      43.985 129.774  42.865  1.00  0.00           C  
ATOM   3031  O2    C    95      44.336 130.830  42.308  1.00  0.00           O  
ATOM   3032  C3'   C    95      47.466 126.847  43.148  1.00  0.00           C  
ATOM   3033  H3'   C    95      46.978 126.251  43.919  1.00  0.00           H  
ATOM   3034  C2'   C    95      47.024 128.287  43.121  1.00  0.00           C  
ATOM   3035  H2'   C    95      46.662 128.526  44.121  1.00  0.00           H  
ATOM   3036  O2'   C    95      48.129 129.124  42.708  1.00  0.00           O  
ATOM   3037 HO2'   C    95      48.971 128.691  42.866  1.00  0.00           H  
ATOM   3038  O3'   C    95      48.858 126.640  43.366  1.00  0.00           O  
ATOM   3039  P     U    96      49.517 126.072  44.680  1.00  0.00           P  
ATOM   3040  OP1   U    96      49.029 124.698  44.955  1.00  0.00           O  
ATOM   3041  OP2   U    96      49.333 127.052  45.767  1.00  0.00           O  
ATOM   3042  O5'   U    96      51.065 126.083  44.385  1.00  0.00           O  
ATOM   3043  C5'   U    96      51.491 125.086  43.403  1.00  0.00           C  
ATOM   3044  H5'   U    96      50.935 125.163  42.469  1.00  0.00           H  
ATOM   3045 H5''   U    96      51.286 124.084  43.779  1.00  0.00           H  
ATOM   3046  C4'   U    96      53.019 125.301  43.051  1.00  0.00           C  
ATOM   3047  H4'   U    96      53.258 124.642  42.216  1.00  0.00           H  
ATOM   3048  O4'   U    96      53.299 126.625  42.518  1.00  0.00           O  
ATOM   3049  C1'   U    96      54.421 127.107  43.325  1.00  0.00           C  
ATOM   3050  H1'   U    96      55.367 126.891  42.830  1.00  0.00           H  
ATOM   3051  N1    U    96      54.426 128.629  43.249  1.00  0.00           N  
ATOM   3052  C6    U    96      53.887 129.400  44.255  1.00  0.00           C  
ATOM   3053  H6    U    96      53.196 128.968  44.964  1.00  0.00           H  
ATOM   3054  C5    U    96      54.218 130.678  44.421  1.00  0.00           C  
ATOM   3055  H5    U    96      53.784 131.258  45.222  1.00  0.00           H  
ATOM   3056  C4    U    96      55.135 131.349  43.497  1.00  0.00           C  
ATOM   3057  O4    U    96      55.462 132.560  43.474  1.00  0.00           O  
ATOM   3058  N3    U    96      55.482 130.622  42.428  1.00  0.00           N  
ATOM   3059  H3    U    96      56.139 131.073  41.808  1.00  0.00           H  
ATOM   3060  C2    U    96      55.117 129.288  42.215  1.00  0.00           C  
ATOM   3061  O2    U    96      55.659 128.722  41.270  1.00  0.00           O  
ATOM   3062  C3'   U    96      53.883 125.026  44.262  1.00  0.00           C  
ATOM   3063  H3'   U    96      53.182 124.664  45.014  1.00  0.00           H  
ATOM   3064  C2'   U    96      54.368 126.425  44.650  1.00  0.00           C  
ATOM   3065  H2'   U    96      53.601 126.808  45.323  1.00  0.00           H  
ATOM   3066  O2'   U    96      55.603 126.492  45.255  1.00  0.00           O  
ATOM   3067 HO2'   U    96      56.061 125.684  45.015  1.00  0.00           H  
ATOM   3068  O3'   U    96      55.056 124.276  44.028  1.00  0.00           O  
ATOM   3069  P     U    97      54.852 122.715  43.716  1.00  0.00           P  
ATOM   3070  OP1   U    97      53.438 122.287  43.581  1.00  0.00           O  
ATOM   3071  OP2   U    97      55.747 121.946  44.529  1.00  0.00           O  
ATOM   3072  O5'   U    97      55.572 122.666  42.272  1.00  0.00           O  
ATOM   3073  C5'   U    97      54.763 122.491  41.114  1.00  0.00           C  
ATOM   3074  H5'   U    97      53.719 122.760  41.275  1.00  0.00           H  
ATOM   3075 H5''   U    97      54.795 121.441  40.823  1.00  0.00           H  
ATOM   3076  C4'   U    97      55.321 123.417  40.055  1.00  0.00           C  
ATOM   3077  H4'   U    97      54.640 123.537  39.212  1.00  0.00           H  
ATOM   3078  O4'   U    97      55.458 124.755  40.680  1.00  0.00           O  
ATOM   3079  C1'   U    97      56.533 125.422  40.027  1.00  0.00           C  
ATOM   3080  H1'   U    97      56.234 126.280  39.424  1.00  0.00           H  
ATOM   3081  N1    U    97      57.434 125.993  41.062  1.00  0.00           N  
ATOM   3082  C6    U    97      57.534 125.483  42.331  1.00  0.00           C  
ATOM   3083  H6    U    97      57.069 124.541  42.583  1.00  0.00           H  
ATOM   3084  C5    U    97      58.122 126.232  43.294  1.00  0.00           C  
ATOM   3085  H5    U    97      58.134 125.948  44.336  1.00  0.00           H  
ATOM   3086  C4    U    97      58.580 127.554  42.970  1.00  0.00           C  
ATOM   3087  O4    U    97      58.898 128.410  43.835  1.00  0.00           O  
ATOM   3088  N3    U    97      58.494 127.905  41.643  1.00  0.00           N  
ATOM   3089  H3    U    97      59.157 128.619  41.378  1.00  0.00           H  
ATOM   3090  C2    U    97      58.123 127.105  40.599  1.00  0.00           C  
ATOM   3091  O2    U    97      58.500 127.340  39.467  1.00  0.00           O  
ATOM   3092  C3'   U    97      56.706 123.084  39.591  1.00  0.00           C  
ATOM   3093  H3'   U    97      57.382 123.037  40.445  1.00  0.00           H  
ATOM   3094  C2'   U    97      57.190 124.420  39.026  1.00  0.00           C  
ATOM   3095  H2'   U    97      58.275 124.432  39.127  1.00  0.00           H  
ATOM   3096  O2'   U    97      56.732 124.610  37.619  1.00  0.00           O  
ATOM   3097 HO2'   U    97      56.902 123.747  37.233  1.00  0.00           H  
ATOM   3098  O3'   U    97      56.960 122.063  38.622  1.00  0.00           O  
ATOM   3099  P     A    98      58.282 121.073  38.656  1.00  0.00           P  
ATOM   3100  OP1   A    98      57.983 119.946  37.745  1.00  0.00           O  
ATOM   3101  OP2   A    98      58.590 120.815  40.049  1.00  0.00           O  
ATOM   3102  O5'   A    98      59.523 121.849  38.133  1.00  0.00           O  
ATOM   3103  C5'   A    98      59.970 121.736  36.731  1.00  0.00           C  
ATOM   3104  H5'   A    98      59.283 122.286  36.089  1.00  0.00           H  
ATOM   3105 H5''   A    98      59.870 120.735  36.312  1.00  0.00           H  
ATOM   3106  C4'   A    98      61.444 122.207  36.431  1.00  0.00           C  
ATOM   3107  H4'   A    98      61.827 122.265  35.412  1.00  0.00           H  
ATOM   3108  O4'   A    98      61.503 123.531  36.898  1.00  0.00           O  
ATOM   3109  C1'   A    98      62.417 123.723  38.017  1.00  0.00           C  
ATOM   3110  H1'   A    98      63.150 124.396  37.571  1.00  0.00           H  
ATOM   3111  N9    A    98      61.957 124.232  39.349  1.00  0.00           N  
ATOM   3112  C8    A    98      60.971 123.738  40.237  1.00  0.00           C  
ATOM   3113  H8    A    98      60.215 122.988  40.055  1.00  0.00           H  
ATOM   3114  N7    A    98      60.874 124.536  41.251  1.00  0.00           N  
ATOM   3115  C5    A    98      61.865 125.480  41.107  1.00  0.00           C  
ATOM   3116  C6    A    98      62.290 126.494  41.959  1.00  0.00           C  
ATOM   3117  N6    A    98      61.895 126.743  43.193  1.00  0.00           N  
ATOM   3118  H61   A    98      61.257 126.129  43.680  1.00  0.00           H  
ATOM   3119  H62   A    98      62.380 127.490  43.668  1.00  0.00           H  
ATOM   3120  N1    A    98      63.319 127.326  41.610  1.00  0.00           N  
ATOM   3121  C2    A    98      63.888 127.017  40.473  1.00  0.00           C  
ATOM   3122  H2    A    98      64.493 127.826  40.091  1.00  0.00           H  
ATOM   3123  N3    A    98      63.593 126.079  39.587  1.00  0.00           N  
ATOM   3124  C4    A    98      62.576 125.286  39.976  1.00  0.00           C  
ATOM   3125  C3'   A    98      62.530 121.451  37.233  1.00  0.00           C  
ATOM   3126  H3'   A    98      61.931 120.863  37.929  1.00  0.00           H  
ATOM   3127  C2'   A    98      63.229 122.432  38.147  1.00  0.00           C  
ATOM   3128  H2'   A    98      63.237 122.110  39.188  1.00  0.00           H  
ATOM   3129  O2'   A    98      64.549 122.639  37.693  1.00  0.00           O  
ATOM   3130 HO2'   A    98      64.962 121.774  37.631  1.00  0.00           H  
ATOM   3131  O3'   A    98      63.273 120.517  36.438  1.00  0.00           O  
ATOM   3132  P     C    99      64.081 119.281  37.124  1.00  0.00           P  
ATOM   3133  OP1   C    99      64.495 118.267  36.154  1.00  0.00           O  
ATOM   3134  OP2   C    99      63.362 118.916  38.304  1.00  0.00           O  
ATOM   3135  O5'   C    99      65.363 120.021  37.641  1.00  0.00           O  
ATOM   3136  C5'   C    99      66.524 120.177  36.786  1.00  0.00           C  
ATOM   3137  H5'   C    99      66.239 120.926  36.047  1.00  0.00           H  
ATOM   3138 H5''   C    99      66.893 119.335  36.201  1.00  0.00           H  
ATOM   3139  C4'   C    99      67.610 120.836  37.708  1.00  0.00           C  
ATOM   3140  H4'   C    99      68.473 120.919  37.047  1.00  0.00           H  
ATOM   3141  O4'   C    99      67.315 122.096  38.203  1.00  0.00           O  
ATOM   3142  C1'   C    99      67.949 122.256  39.469  1.00  0.00           C  
ATOM   3143  H1'   C    99      68.701 123.043  39.401  1.00  0.00           H  
ATOM   3144  N1    C    99      66.978 122.629  40.583  1.00  0.00           N  
ATOM   3145  C6    C    99      65.692 122.127  40.563  1.00  0.00           C  
ATOM   3146  H6    C    99      65.394 121.321  39.908  1.00  0.00           H  
ATOM   3147  C5    C    99      64.775 122.571  41.447  1.00  0.00           C  
ATOM   3148  H5    C    99      63.774 122.165  41.419  1.00  0.00           H  
ATOM   3149  C4    C    99      65.245 123.569  42.408  1.00  0.00           C  
ATOM   3150  N4    C    99      64.450 123.960  43.293  1.00  0.00           N  
ATOM   3151  H41   C    99      63.502 123.623  43.198  1.00  0.00           H  
ATOM   3152  H42   C    99      64.715 124.698  43.930  1.00  0.00           H  
ATOM   3153  N3    C    99      66.496 123.997  42.458  1.00  0.00           N  
ATOM   3154  C2    C    99      67.342 123.634  41.476  1.00  0.00           C  
ATOM   3155  O2    C    99      68.530 124.142  41.542  1.00  0.00           O  
ATOM   3156  C3'   C    99      67.956 119.960  38.890  1.00  0.00           C  
ATOM   3157  H3'   C    99      67.063 119.641  39.426  1.00  0.00           H  
ATOM   3158  C2'   C    99      68.661 120.999  39.766  1.00  0.00           C  
ATOM   3159  H2'   C    99      68.495 120.624  40.777  1.00  0.00           H  
ATOM   3160  O2'   C    99      69.951 121.262  39.409  1.00  0.00           O  
ATOM   3161 HO2'   C    99      70.427 120.530  39.009  1.00  0.00           H  
ATOM   3162  O3'   C    99      68.770 118.824  38.721  1.00  0.00           O  
ATOM   3163  P     A   100      68.883 117.664  39.772  1.00  0.00           P  
ATOM   3164  OP1   A   100      69.583 116.502  39.146  1.00  0.00           O  
ATOM   3165  OP2   A   100      67.511 117.462  40.333  1.00  0.00           O  
ATOM   3166  O5'   A   100      69.874 118.193  40.923  1.00  0.00           O  
ATOM   3167  C5'   A   100      71.254 118.462  40.658  1.00  0.00           C  
ATOM   3168  H5'   A   100      71.335 119.081  39.764  1.00  0.00           H  
ATOM   3169 H5''   A   100      71.847 117.548  40.625  1.00  0.00           H  
ATOM   3170  C4'   A   100      71.828 119.219  41.828  1.00  0.00           C  
ATOM   3171  H4'   A   100      72.876 119.456  41.647  1.00  0.00           H  
ATOM   3172  O4'   A   100      71.101 120.472  41.984  1.00  0.00           O  
ATOM   3173  C1'   A   100      71.155 120.911  43.350  1.00  0.00           C  
ATOM   3174  H1'   A   100      71.822 121.771  43.417  1.00  0.00           H  
ATOM   3175  N9    A   100      69.828 121.027  43.896  1.00  0.00           N  
ATOM   3176  C8    A   100      68.733 120.271  43.572  1.00  0.00           C  
ATOM   3177  H8    A   100      68.714 119.477  42.840  1.00  0.00           H  
ATOM   3178  N7    A   100      67.582 120.668  44.230  1.00  0.00           N  
ATOM   3179  C5    A   100      68.019 121.796  44.943  1.00  0.00           C  
ATOM   3180  C6    A   100      67.448 122.697  45.819  1.00  0.00           C  
ATOM   3181  N6    A   100      66.164 122.826  46.198  1.00  0.00           N  
ATOM   3182  H61   A   100      65.464 122.252  45.750  1.00  0.00           H  
ATOM   3183  H62   A   100      65.881 123.556  46.836  1.00  0.00           H  
ATOM   3184  N1    A   100      68.115 123.715  46.401  1.00  0.00           N  
ATOM   3185  C2    A   100      69.391 123.770  46.139  1.00  0.00           C  
ATOM   3186  H2    A   100      70.025 124.493  46.631  1.00  0.00           H  
ATOM   3187  N3    A   100      70.081 122.958  45.304  1.00  0.00           N  
ATOM   3188  C4    A   100      69.332 121.970  44.720  1.00  0.00           C  
ATOM   3189  C3'   A   100      71.639 118.503  43.185  1.00  0.00           C  
ATOM   3190  H3'   A   100      70.626 118.101  43.190  1.00  0.00           H  
ATOM   3191  C2'   A   100      71.729 119.772  44.148  1.00  0.00           C  
ATOM   3192  H2'   A   100      71.170 119.656  45.077  1.00  0.00           H  
ATOM   3193  O2'   A   100      73.051 120.140  44.377  1.00  0.00           O  
ATOM   3194 HO2'   A   100      73.349 119.662  45.155  1.00  0.00           H  
ATOM   3195  O3'   A   100      72.390 117.406  43.494  1.00  0.00           O  
ATOM   3196  P     C   101      72.270 116.550  44.887  1.00  0.00           P  
ATOM   3197  OP1   C   101      73.224 115.485  44.728  1.00  0.00           O  
ATOM   3198  OP2   C   101      70.864 116.238  45.179  1.00  0.00           O  
ATOM   3199  O5'   C   101      72.654 117.507  46.043  1.00  0.00           O  
ATOM   3200  C5'   C   101      74.002 117.662  46.332  1.00  0.00           C  
ATOM   3201  H5'   C   101      74.609 117.955  45.475  1.00  0.00           H  
ATOM   3202 H5''   C   101      74.361 116.751  46.811  1.00  0.00           H  
ATOM   3203  C4'   C   101      74.066 118.630  47.523  1.00  0.00           C  
ATOM   3204  H4'   C   101      75.103 118.948  47.631  1.00  0.00           H  
ATOM   3205  O4'   C   101      73.155 119.694  47.354  1.00  0.00           O  
ATOM   3206  C1'   C   101      72.582 120.091  48.576  1.00  0.00           C  
ATOM   3207  H1'   C   101      72.945 121.098  48.783  1.00  0.00           H  
ATOM   3208  N1    C   101      71.072 120.048  48.558  1.00  0.00           N  
ATOM   3209  C6    C   101      70.375 119.270  47.678  1.00  0.00           C  
ATOM   3210  H6    C   101      70.942 118.482  47.206  1.00  0.00           H  
ATOM   3211  C5    C   101      69.039 119.431  47.481  1.00  0.00           C  
ATOM   3212  H5    C   101      68.543 118.852  46.715  1.00  0.00           H  
ATOM   3213  C4    C   101      68.385 120.403  48.290  1.00  0.00           C  
ATOM   3214  N4    C   101      67.108 120.563  48.165  1.00  0.00           N  
ATOM   3215  H41   C   101      66.653 119.825  47.647  1.00  0.00           H  
ATOM   3216  H42   C   101      66.699 121.070  48.937  1.00  0.00           H  
ATOM   3217  N3    C   101      69.019 121.151  49.184  1.00  0.00           N  
ATOM   3218  C2    C   101      70.376 121.008  49.335  1.00  0.00           C  
ATOM   3219  O2    C   101      70.986 121.623  50.160  1.00  0.00           O  
ATOM   3220  C3'   C   101      73.664 117.909  48.763  1.00  0.00           C  
ATOM   3221  H3'   C   101      72.755 117.324  48.622  1.00  0.00           H  
ATOM   3222  C2'   C   101      73.316 119.178  49.609  1.00  0.00           C  
ATOM   3223  H2'   C   101      72.718 118.899  50.476  1.00  0.00           H  
ATOM   3224  O2'   C   101      74.411 119.898  50.155  1.00  0.00           O  
ATOM   3225 HO2'   C   101      75.085 119.283  50.452  1.00  0.00           H  
ATOM   3226  O3'   C   101      74.617 117.019  49.302  1.00  0.00           O  
ATOM   3227  P     C   102      74.076 115.722  50.127  1.00  0.00           P  
ATOM   3228  OP1   C   102      75.243 114.864  50.456  1.00  0.00           O  
ATOM   3229  OP2   C   102      73.161 115.117  49.195  1.00  0.00           O  
ATOM   3230  O5'   C   102      73.401 116.267  51.429  1.00  0.00           O  
ATOM   3231  C5'   C   102      74.058 116.862  52.605  1.00  0.00           C  
ATOM   3232  H5'   C   102      74.661 117.677  52.204  1.00  0.00           H  
ATOM   3233 H5''   C   102      74.744 116.103  52.979  1.00  0.00           H  
ATOM   3234  C4'   C   102      73.035 117.410  53.582  1.00  0.00           C  
ATOM   3235  H4'   C   102      73.556 117.948  54.374  1.00  0.00           H  
ATOM   3236  O4'   C   102      72.247 118.447  52.936  1.00  0.00           O  
ATOM   3237  C1'   C   102      70.978 118.575  53.512  1.00  0.00           C  
ATOM   3238  H1'   C   102      70.946 119.552  53.993  1.00  0.00           H  
ATOM   3239  N1    C   102      69.954 118.366  52.459  1.00  0.00           N  
ATOM   3240  C6    C   102      70.094 117.725  51.263  1.00  0.00           C  
ATOM   3241  H6    C   102      71.057 117.331  50.974  1.00  0.00           H  
ATOM   3242  C5    C   102      68.997 117.596  50.420  1.00  0.00           C  
ATOM   3243  H5    C   102      69.174 117.043  49.509  1.00  0.00           H  
ATOM   3244  C4    C   102      67.787 118.148  50.882  1.00  0.00           C  
ATOM   3245  N4    C   102      66.768 118.274  50.122  1.00  0.00           N  
ATOM   3246  H41   C   102      65.924 118.699  50.478  1.00  0.00           H  
ATOM   3247  H42   C   102      66.908 117.986  49.164  1.00  0.00           H  
ATOM   3248  N3    C   102      67.633 118.683  52.013  1.00  0.00           N  
ATOM   3249  C2    C   102      68.693 118.823  52.820  1.00  0.00           C  
ATOM   3250  O2    C   102      68.318 119.444  53.850  1.00  0.00           O  
ATOM   3251  C3'   C   102      72.033 116.475  54.114  1.00  0.00           C  
ATOM   3252  H3'   C   102      71.681 115.884  53.269  1.00  0.00           H  
ATOM   3253  C2'   C   102      70.919 117.477  54.544  1.00  0.00           C  
ATOM   3254  H2'   C   102      69.970 116.941  54.549  1.00  0.00           H  
ATOM   3255  O2'   C   102      71.187 118.080  55.766  1.00  0.00           O  
ATOM   3256 HO2'   C   102      71.093 117.369  56.403  1.00  0.00           H  
ATOM   3257  O3'   C   102      72.539 115.677  55.207  1.00  0.00           O  
ATOM   3258  P     G   103      72.076 114.168  55.248  1.00  0.00           P  
ATOM   3259  OP1   G   103      72.679 113.565  56.445  1.00  0.00           O  
ATOM   3260  OP2   G   103      72.350 113.541  53.923  1.00  0.00           O  
ATOM   3261  O5'   G   103      70.499 114.322  55.554  1.00  0.00           O  
ATOM   3262  C5'   G   103      69.952 114.313  56.938  1.00  0.00           C  
ATOM   3263  H5'   G   103      70.291 115.176  57.511  1.00  0.00           H  
ATOM   3264 H5''   G   103      70.087 113.407  57.529  1.00  0.00           H  
ATOM   3265  C4'   G   103      68.375 114.459  56.883  1.00  0.00           C  
ATOM   3266  H4'   G   103      67.926 114.733  57.838  1.00  0.00           H  
ATOM   3267  O4'   G   103      68.203 115.477  55.883  1.00  0.00           O  
ATOM   3268  C1'   G   103      66.829 115.373  55.477  1.00  0.00           C  
ATOM   3269  H1'   G   103      66.216 116.188  55.864  1.00  0.00           H  
ATOM   3270  N9    G   103      66.741 115.316  54.042  1.00  0.00           N  
ATOM   3271  C8    G   103      67.765 115.129  53.102  1.00  0.00           C  
ATOM   3272  H8    G   103      68.785 114.968  53.417  1.00  0.00           H  
ATOM   3273  N7    G   103      67.298 115.240  51.911  1.00  0.00           N  
ATOM   3274  C5    G   103      65.899 115.462  52.005  1.00  0.00           C  
ATOM   3275  C6    G   103      64.907 115.617  51.027  1.00  0.00           C  
ATOM   3276  O6    G   103      65.022 115.634  49.770  1.00  0.00           O  
ATOM   3277  N1    G   103      63.604 115.493  51.522  1.00  0.00           N  
ATOM   3278  H1    G   103      62.807 115.552  50.904  1.00  0.00           H  
ATOM   3279  C2    G   103      63.381 115.389  52.910  1.00  0.00           C  
ATOM   3280  N2    G   103      62.133 115.426  53.263  1.00  0.00           N  
ATOM   3281  H21   G   103      61.918 115.455  54.249  1.00  0.00           H  
ATOM   3282  H22   G   103      61.393 115.591  52.595  1.00  0.00           H  
ATOM   3283  N3    G   103      64.305 115.275  53.895  1.00  0.00           N  
ATOM   3284  C4    G   103      65.568 115.265  53.331  1.00  0.00           C  
ATOM   3285  C3'   G   103      67.492 113.288  56.371  1.00  0.00           C  
ATOM   3286  H3'   G   103      68.072 112.973  55.503  1.00  0.00           H  
ATOM   3287  C2'   G   103      66.202 114.068  55.969  1.00  0.00           C  
ATOM   3288  H2'   G   103      65.570 113.545  55.251  1.00  0.00           H  
ATOM   3289  O2'   G   103      65.273 114.374  56.979  1.00  0.00           O  
ATOM   3290 HO2'   G   103      64.476 114.603  56.496  1.00  0.00           H  
ATOM   3291  O3'   G   103      67.284 112.231  57.276  1.00  0.00           O  
ATOM   3292  P     U   104      66.810 110.775  56.836  1.00  0.00           P  
ATOM   3293  OP1   U   104      66.739 109.989  58.037  1.00  0.00           O  
ATOM   3294  OP2   U   104      67.682 110.278  55.740  1.00  0.00           O  
ATOM   3295  O5'   U   104      65.328 110.965  56.284  1.00  0.00           O  
ATOM   3296  C5'   U   104      64.118 111.105  57.088  1.00  0.00           C  
ATOM   3297  H5'   U   104      64.275 112.034  57.636  1.00  0.00           H  
ATOM   3298 H5''   U   104      63.975 110.258  57.760  1.00  0.00           H  
ATOM   3299  C4'   U   104      62.921 111.175  56.108  1.00  0.00           C  
ATOM   3300  H4'   U   104      62.056 111.447  56.714  1.00  0.00           H  
ATOM   3301  O4'   U   104      63.061 112.292  55.217  1.00  0.00           O  
ATOM   3302  C1'   U   104      62.279 111.902  54.036  1.00  0.00           C  
ATOM   3303  H1'   U   104      61.375 112.487  53.865  1.00  0.00           H  
ATOM   3304  N1    U   104      63.046 112.011  52.743  1.00  0.00           N  
ATOM   3305  C6    U   104      64.380 112.225  52.720  1.00  0.00           C  
ATOM   3306  H6    U   104      64.849 112.242  53.692  1.00  0.00           H  
ATOM   3307  C5    U   104      65.090 112.443  51.571  1.00  0.00           C  
ATOM   3308  H5    U   104      66.148 112.664  51.572  1.00  0.00           H  
ATOM   3309  C4    U   104      64.428 112.483  50.292  1.00  0.00           C  
ATOM   3310  O4    U   104      64.947 112.769  49.219  1.00  0.00           O  
ATOM   3311  N3    U   104      63.032 112.296  50.365  1.00  0.00           N  
ATOM   3312  H3    U   104      62.462 112.226  49.534  1.00  0.00           H  
ATOM   3313  C2    U   104      62.301 112.134  51.560  1.00  0.00           C  
ATOM   3314  O2    U   104      61.099 112.200  51.623  1.00  0.00           O  
ATOM   3315  C3'   U   104      62.592 109.958  55.296  1.00  0.00           C  
ATOM   3316  H3'   U   104      63.456 109.702  54.684  1.00  0.00           H  
ATOM   3317  C2'   U   104      61.619 110.498  54.340  1.00  0.00           C  
ATOM   3318  H2'   U   104      61.502 109.835  53.483  1.00  0.00           H  
ATOM   3319  O2'   U   104      60.334 110.725  55.000  1.00  0.00           O  
ATOM   3320 HO2'   U   104      59.969 109.874  55.254  1.00  0.00           H  
ATOM   3321  O3'   U   104      62.163 108.830  55.972  1.00  0.00           O  
ATOM   3322  P     G   105      61.869 107.427  55.282  1.00  0.00           P  
ATOM   3323  OP1   G   105      62.167 106.346  56.247  1.00  0.00           O  
ATOM   3324  OP2   G   105      62.345 107.344  53.896  1.00  0.00           O  
ATOM   3325  O5'   G   105      60.245 107.517  55.212  1.00  0.00           O  
ATOM   3326  C5'   G   105      59.468 107.478  56.408  1.00  0.00           C  
ATOM   3327  H5'   G   105      59.876 108.172  57.143  1.00  0.00           H  
ATOM   3328 H5''   G   105      59.578 106.517  56.910  1.00  0.00           H  
ATOM   3329  C4'   G   105      58.048 107.802  56.033  1.00  0.00           C  
ATOM   3330  H4'   G   105      57.548 108.049  56.970  1.00  0.00           H  
ATOM   3331  O4'   G   105      58.034 108.931  55.125  1.00  0.00           O  
ATOM   3332  C1'   G   105      57.039 108.708  54.113  1.00  0.00           C  
ATOM   3333  H1'   G   105      56.390 109.574  53.983  1.00  0.00           H  
ATOM   3334  N9    G   105      57.559 108.328  52.751  1.00  0.00           N  
ATOM   3335  C8    G   105      58.882 108.463  52.341  1.00  0.00           C  
ATOM   3336  H8    G   105      59.700 108.637  53.025  1.00  0.00           H  
ATOM   3337  N7    G   105      59.113 108.273  51.061  1.00  0.00           N  
ATOM   3338  C5    G   105      57.833 108.131  50.568  1.00  0.00           C  
ATOM   3339  C6    G   105      57.349 107.901  49.201  1.00  0.00           C  
ATOM   3340  O6    G   105      57.967 107.752  48.203  1.00  0.00           O  
ATOM   3341  N1    G   105      55.940 107.766  49.113  1.00  0.00           N  
ATOM   3342  H1    G   105      55.467 107.597  48.237  1.00  0.00           H  
ATOM   3343  C2    G   105      55.202 107.958  50.222  1.00  0.00           C  
ATOM   3344  N2    G   105      53.943 107.881  50.066  1.00  0.00           N  
ATOM   3345  H21   G   105      53.301 108.035  50.830  1.00  0.00           H  
ATOM   3346  H22   G   105      53.583 107.702  49.140  1.00  0.00           H  
ATOM   3347  N3    G   105      55.514 108.148  51.488  1.00  0.00           N  
ATOM   3348  C4    G   105      56.919 108.213  51.562  1.00  0.00           C  
ATOM   3349  C3'   G   105      57.339 106.643  55.343  1.00  0.00           C  
ATOM   3350  H3'   G   105      58.068 106.292  54.612  1.00  0.00           H  
ATOM   3351  C2'   G   105      56.236 107.472  54.641  1.00  0.00           C  
ATOM   3352  H2'   G   105      55.731 106.897  53.864  1.00  0.00           H  
ATOM   3353  O2'   G   105      55.254 107.925  55.556  1.00  0.00           O  
ATOM   3354 HO2'   G   105      55.604 108.407  56.309  1.00  0.00           H  
ATOM   3355  O3'   G   105      56.801 105.745  56.214  1.00  0.00           O  
ATOM   3356  P     C   106      56.400 104.245  55.822  1.00  0.00           P  
ATOM   3357  OP1   C   106      55.939 103.645  57.071  1.00  0.00           O  
ATOM   3358  OP2   C   106      57.482 103.658  55.060  1.00  0.00           O  
ATOM   3359  O5'   C   106      55.115 104.417  54.842  1.00  0.00           O  
ATOM   3360  C5'   C   106      53.874 104.793  55.263  1.00  0.00           C  
ATOM   3361  H5'   C   106      53.937 105.843  55.547  1.00  0.00           H  
ATOM   3362 H5''   C   106      53.575 104.137  56.080  1.00  0.00           H  
ATOM   3363  C4'   C   106      52.804 104.769  54.162  1.00  0.00           C  
ATOM   3364  H4'   C   106      51.862 104.928  54.686  1.00  0.00           H  
ATOM   3365  O4'   C   106      53.198 105.589  53.105  1.00  0.00           O  
ATOM   3366  C1'   C   106      52.824 104.871  51.905  1.00  0.00           C  
ATOM   3367  H1'   C   106      52.058 105.455  51.396  1.00  0.00           H  
ATOM   3368  N1    C   106      54.020 104.689  50.994  1.00  0.00           N  
ATOM   3369  C6    C   106      55.334 104.570  51.402  1.00  0.00           C  
ATOM   3370  H6    C   106      55.656 104.747  52.417  1.00  0.00           H  
ATOM   3371  C5    C   106      56.354 104.518  50.478  1.00  0.00           C  
ATOM   3372  H5    C   106      57.383 104.495  50.805  1.00  0.00           H  
ATOM   3373  C4    C   106      55.930 104.556  49.079  1.00  0.00           C  
ATOM   3374  N4    C   106      56.872 104.735  48.156  1.00  0.00           N  
ATOM   3375  H41   C   106      56.591 104.669  47.188  1.00  0.00           H  
ATOM   3376  H42   C   106      57.869 104.667  48.305  1.00  0.00           H  
ATOM   3377  N3    C   106      54.642 104.584  48.694  1.00  0.00           N  
ATOM   3378  C2    C   106      53.699 104.491  49.617  1.00  0.00           C  
ATOM   3379  O2    C   106      52.544 104.417  49.266  1.00  0.00           O  
ATOM   3380  C3'   C   106      52.809 103.312  53.586  1.00  0.00           C  
ATOM   3381  H3'   C   106      53.845 103.042  53.377  1.00  0.00           H  
ATOM   3382  C2'   C   106      52.142 103.529  52.304  1.00  0.00           C  
ATOM   3383  H2'   C   106      52.418 102.706  51.644  1.00  0.00           H  
ATOM   3384  O2'   C   106      50.730 103.727  52.446  1.00  0.00           O  
ATOM   3385 HO2'   C   106      50.446 103.053  51.824  1.00  0.00           H  
ATOM   3386  O3'   C   106      52.188 102.431  54.556  1.00  0.00           O  
ATOM   3387  P     G   107      52.342 100.882  54.401  1.00  0.00           P  
ATOM   3388  OP1   G   107      51.410 100.337  55.457  1.00  0.00           O  
ATOM   3389  OP2   G   107      53.786 100.640  54.500  1.00  0.00           O  
ATOM   3390  O5'   G   107      51.887 100.382  52.973  1.00  0.00           O  
ATOM   3391  C5'   G   107      50.522 100.336  52.676  1.00  0.00           C  
ATOM   3392  H5'   G   107      49.977 101.175  53.106  1.00  0.00           H  
ATOM   3393 H5''   G   107      50.194  99.369  53.057  1.00  0.00           H  
ATOM   3394  C4'   G   107      50.267 100.277  51.181  1.00  0.00           C  
ATOM   3395  H4'   G   107      49.188 100.296  51.029  1.00  0.00           H  
ATOM   3396  O4'   G   107      50.763 101.427  50.457  1.00  0.00           O  
ATOM   3397  C1'   G   107      51.237 100.960  49.203  1.00  0.00           C  
ATOM   3398  H1'   G   107      50.650 101.545  48.495  1.00  0.00           H  
ATOM   3399  N9    G   107      52.655 101.329  49.049  1.00  0.00           N  
ATOM   3400  C8    G   107      53.699 101.106  49.878  1.00  0.00           C  
ATOM   3401  H8    G   107      53.594 100.929  50.938  1.00  0.00           H  
ATOM   3402  N7    G   107      54.859 101.313  49.369  1.00  0.00           N  
ATOM   3403  C5    G   107      54.572 101.527  48.008  1.00  0.00           C  
ATOM   3404  C6    G   107      55.437 101.805  46.904  1.00  0.00           C  
ATOM   3405  O6    G   107      56.679 101.781  46.787  1.00  0.00           O  
ATOM   3406  N1    G   107      54.743 101.860  45.711  1.00  0.00           N  
ATOM   3407  H1    G   107      55.216 102.200  44.885  1.00  0.00           H  
ATOM   3408  C2    G   107      53.399 101.716  45.613  1.00  0.00           C  
ATOM   3409  N2    G   107      52.890 101.624  44.346  1.00  0.00           N  
ATOM   3410  H21   G   107      53.417 101.740  43.492  1.00  0.00           H  
ATOM   3411  H22   G   107      51.945 101.282  44.246  1.00  0.00           H  
ATOM   3412  N3    G   107      52.589 101.536  46.607  1.00  0.00           N  
ATOM   3413  C4    G   107      53.253 101.488  47.799  1.00  0.00           C  
ATOM   3414  C3'   G   107      50.901  99.000  50.538  1.00  0.00           C  
ATOM   3415  H3'   G   107      51.886  98.827  50.970  1.00  0.00           H  
ATOM   3416  C2'   G   107      50.941  99.425  49.038  1.00  0.00           C  
ATOM   3417  H2'   G   107      51.798  98.947  48.564  1.00  0.00           H  
ATOM   3418  O2'   G   107      49.839  99.214  48.312  1.00  0.00           O  
ATOM   3419 HO2'   G   107      49.808  98.312  47.984  1.00  0.00           H  
ATOM   3420  O3'   G   107      50.072  97.884  50.792  1.00  0.00           O  
ATOM   3421  P     G   108      50.577  96.423  50.307  1.00  0.00           P  
ATOM   3422  OP1   G   108      49.662  95.432  50.857  1.00  0.00           O  
ATOM   3423  OP2   G   108      52.026  96.259  50.519  1.00  0.00           O  
ATOM   3424  O5'   G   108      50.369  96.445  48.742  1.00  0.00           O  
ATOM   3425  C5'   G   108      49.124  96.212  48.123  1.00  0.00           C  
ATOM   3426  H5'   G   108      48.401  97.008  48.300  1.00  0.00           H  
ATOM   3427 H5''   G   108      48.692  95.245  48.379  1.00  0.00           H  
ATOM   3428  C4'   G   108      49.333  96.226  46.614  1.00  0.00           C  
ATOM   3429  H4'   G   108      48.395  96.041  46.092  1.00  0.00           H  
ATOM   3430  O4'   G   108      49.860  97.433  46.134  1.00  0.00           O  
ATOM   3431  C1'   G   108      50.673  97.357  44.920  1.00  0.00           C  
ATOM   3432  H1'   G   108      50.275  97.971  44.112  1.00  0.00           H  
ATOM   3433  N9    G   108      52.083  97.699  45.141  1.00  0.00           N  
ATOM   3434  C8    G   108      52.768  97.785  46.373  1.00  0.00           C  
ATOM   3435  H8    G   108      52.368  97.459  47.322  1.00  0.00           H  
ATOM   3436  N7    G   108      53.987  98.054  46.204  1.00  0.00           N  
ATOM   3437  C5    G   108      54.166  98.250  44.834  1.00  0.00           C  
ATOM   3438  C6    G   108      55.331  98.641  44.097  1.00  0.00           C  
ATOM   3439  O6    G   108      56.396  98.971  44.565  1.00  0.00           O  
ATOM   3440  N1    G   108      55.071  98.597  42.701  1.00  0.00           N  
ATOM   3441  H1    G   108      55.821  98.928  42.111  1.00  0.00           H  
ATOM   3442  C2    G   108      53.884  98.333  42.122  1.00  0.00           C  
ATOM   3443  N2    G   108      53.883  98.237  40.797  1.00  0.00           N  
ATOM   3444  H21   G   108      54.728  98.482  40.302  1.00  0.00           H  
ATOM   3445  H22   G   108      52.984  98.039  40.382  1.00  0.00           H  
ATOM   3446  N3    G   108      52.771  98.131  42.796  1.00  0.00           N  
ATOM   3447  C4    G   108      52.984  98.058  44.180  1.00  0.00           C  
ATOM   3448  C3'   G   108      50.313  95.201  45.928  1.00  0.00           C  
ATOM   3449  H3'   G   108      51.269  95.124  46.446  1.00  0.00           H  
ATOM   3450  C2'   G   108      50.532  95.886  44.530  1.00  0.00           C  
ATOM   3451  H2'   G   108      51.454  95.466  44.129  1.00  0.00           H  
ATOM   3452  O2'   G   108      49.356  95.582  43.749  1.00  0.00           O  
ATOM   3453 HO2'   G   108      49.427  96.065  42.922  1.00  0.00           H  
ATOM   3454  O3'   G   108      49.836  93.874  45.847  1.00  0.00           O  
ATOM   3455  P     C   109      50.739  92.602  45.561  1.00  0.00           P  
ATOM   3456  OP1   C   109      49.723  91.603  45.197  1.00  0.00           O  
ATOM   3457  OP2   C   109      51.559  92.292  46.787  1.00  0.00           O  
ATOM   3458  O5'   C   109      51.619  92.986  44.285  1.00  0.00           O  
ATOM   3459  C5'   C   109      51.165  92.946  42.915  1.00  0.00           C  
ATOM   3460  H5'   C   109      50.327  93.620  42.737  1.00  0.00           H  
ATOM   3461 H5''   C   109      50.957  91.907  42.661  1.00  0.00           H  
ATOM   3462  C4'   C   109      52.295  93.373  42.035  1.00  0.00           C  
ATOM   3463  H4'   C   109      51.895  93.295  41.024  1.00  0.00           H  
ATOM   3464  O4'   C   109      52.778  94.665  42.272  1.00  0.00           O  
ATOM   3465  C1'   C   109      54.095  94.697  41.907  1.00  0.00           C  
ATOM   3466  H1'   C   109      54.276  95.549  41.252  1.00  0.00           H  
ATOM   3467  N1    C   109      54.980  94.916  43.134  1.00  0.00           N  
ATOM   3468  C6    C   109      54.472  94.754  44.381  1.00  0.00           C  
ATOM   3469  H6    C   109      53.497  94.337  44.588  1.00  0.00           H  
ATOM   3470  C5    C   109      55.240  95.138  45.419  1.00  0.00           C  
ATOM   3471  H5    C   109      54.843  95.055  46.421  1.00  0.00           H  
ATOM   3472  C4    C   109      56.550  95.641  45.175  1.00  0.00           C  
ATOM   3473  N4    C   109      57.320  95.798  46.166  1.00  0.00           N  
ATOM   3474  H41   C   109      57.017  95.673  47.122  1.00  0.00           H  
ATOM   3475  H42   C   109      58.202  96.282  46.076  1.00  0.00           H  
ATOM   3476  N3    C   109      57.076  95.753  43.986  1.00  0.00           N  
ATOM   3477  C2    C   109      56.284  95.406  42.951  1.00  0.00           C  
ATOM   3478  O2    C   109      56.831  95.449  41.833  1.00  0.00           O  
ATOM   3479  C3'   C   109      53.518  92.446  42.101  1.00  0.00           C  
ATOM   3480  H3'   C   109      53.817  92.226  43.126  1.00  0.00           H  
ATOM   3481  C2'   C   109      54.446  93.333  41.281  1.00  0.00           C  
ATOM   3482  H2'   C   109      55.504  93.184  41.500  1.00  0.00           H  
ATOM   3483  O2'   C   109      54.172  93.350  39.835  1.00  0.00           O  
ATOM   3484 HO2'   C   109      54.415  94.228  39.531  1.00  0.00           H  
ATOM   3485  O3'   C   109      53.262  91.204  41.429  1.00  0.00           O  
ATOM   3486  P     A   110      54.404  90.052  41.451  1.00  0.00           P  
ATOM   3487  OP1   A   110      54.005  89.091  40.409  1.00  0.00           O  
ATOM   3488  OP2   A   110      54.591  89.590  42.863  1.00  0.00           O  
ATOM   3489  O5'   A   110      55.835  90.544  41.006  1.00  0.00           O  
ATOM   3490  C5'   A   110      56.230  90.760  39.645  1.00  0.00           C  
ATOM   3491  H5'   A   110      55.632  91.553  39.197  1.00  0.00           H  
ATOM   3492 H5''   A   110      56.189  89.798  39.134  1.00  0.00           H  
ATOM   3493  C4'   A   110      57.657  91.314  39.656  1.00  0.00           C  
ATOM   3494  H4'   A   110      57.953  91.340  38.608  1.00  0.00           H  
ATOM   3495  O4'   A   110      57.777  92.642  40.327  1.00  0.00           O  
ATOM   3496  C1'   A   110      59.023  92.678  41.024  1.00  0.00           C  
ATOM   3497  H1'   A   110      59.500  93.586  40.655  1.00  0.00           H  
ATOM   3498  N9    A   110      58.851  92.750  42.438  1.00  0.00           N  
ATOM   3499  C8    A   110      57.739  92.283  43.087  1.00  0.00           C  
ATOM   3500  H8    A   110      56.862  92.102  42.483  1.00  0.00           H  
ATOM   3501  N7    A   110      57.791  92.422  44.339  1.00  0.00           N  
ATOM   3502  C5    A   110      59.116  92.808  44.546  1.00  0.00           C  
ATOM   3503  C6    A   110      59.917  93.076  45.678  1.00  0.00           C  
ATOM   3504  N6    A   110      59.457  93.050  46.898  1.00  0.00           N  
ATOM   3505  H61   A   110      58.504  92.842  47.160  1.00  0.00           H  
ATOM   3506  H62   A   110      60.053  93.552  47.541  1.00  0.00           H  
ATOM   3507  N1    A   110      61.243  93.322  45.533  1.00  0.00           N  
ATOM   3508  C2    A   110      61.686  93.464  44.298  1.00  0.00           C  
ATOM   3509  H2    A   110      62.696  93.817  44.156  1.00  0.00           H  
ATOM   3510  N3    A   110      61.097  93.237  43.144  1.00  0.00           N  
ATOM   3511  C4    A   110      59.788  92.936  43.357  1.00  0.00           C  
ATOM   3512  C3'   A   110      58.645  90.385  40.346  1.00  0.00           C  
ATOM   3513  H3'   A   110      58.237  90.091  41.313  1.00  0.00           H  
ATOM   3514  C2'   A   110      59.728  91.437  40.629  1.00  0.00           C  
ATOM   3515  H2'   A   110      60.292  90.997  41.451  1.00  0.00           H  
ATOM   3516  O2'   A   110      60.568  91.699  39.525  1.00  0.00           O  
ATOM   3517 HO2'   A   110      60.572  90.839  39.099  1.00  0.00           H  
ATOM   3518  O3'   A   110      59.028  89.345  39.463  1.00  0.00           O  
ATOM   3519  P     C   111      59.152  87.861  40.017  1.00  0.00           P  
ATOM   3520  OP1   C   111      59.599  86.936  38.973  1.00  0.00           O  
ATOM   3521  OP2   C   111      57.945  87.559  40.814  1.00  0.00           O  
ATOM   3522  O5'   C   111      60.308  87.986  41.032  1.00  0.00           O  
ATOM   3523  C5'   C   111      61.658  88.154  40.598  1.00  0.00           C  
ATOM   3524  H5'   C   111      61.707  88.926  39.830  1.00  0.00           H  
ATOM   3525 H5''   C   111      61.948  87.209  40.139  1.00  0.00           H  
ATOM   3526  C4'   C   111      62.642  88.430  41.706  1.00  0.00           C  
ATOM   3527  H4'   C   111      63.629  88.669  41.310  1.00  0.00           H  
ATOM   3528  O4'   C   111      62.380  89.588  42.464  1.00  0.00           O  
ATOM   3529  C1'   C   111      62.867  89.432  43.803  1.00  0.00           C  
ATOM   3530  H1'   C   111      63.593  90.223  43.994  1.00  0.00           H  
ATOM   3531  N1    C   111      61.895  89.540  44.906  1.00  0.00           N  
ATOM   3532  C6    C   111      60.529  89.401  44.704  1.00  0.00           C  
ATOM   3533  H6    C   111      60.114  89.106  43.752  1.00  0.00           H  
ATOM   3534  C5    C   111      59.639  89.555  45.705  1.00  0.00           C  
ATOM   3535  H5    C   111      58.569  89.452  45.596  1.00  0.00           H  
ATOM   3536  C4    C   111      60.186  89.768  46.995  1.00  0.00           C  
ATOM   3537  N4    C   111      59.448  89.683  48.021  1.00  0.00           N  
ATOM   3538  H41   C   111      58.498  89.343  48.066  1.00  0.00           H  
ATOM   3539  H42   C   111      59.916  89.764  48.913  1.00  0.00           H  
ATOM   3540  N3    C   111      61.477  89.850  47.204  1.00  0.00           N  
ATOM   3541  C2    C   111      62.376  89.770  46.196  1.00  0.00           C  
ATOM   3542  O2    C   111      63.636  89.824  46.453  1.00  0.00           O  
ATOM   3543  C3'   C   111      62.826  87.321  42.752  1.00  0.00           C  
ATOM   3544  H3'   C   111      61.841  87.000  43.090  1.00  0.00           H  
ATOM   3545  C2'   C   111      63.589  88.113  43.788  1.00  0.00           C  
ATOM   3546  H2'   C   111      63.402  87.669  44.766  1.00  0.00           H  
ATOM   3547  O2'   C   111      64.989  88.200  43.566  1.00  0.00           O  
ATOM   3548 HO2'   C   111      65.221  87.451  43.011  1.00  0.00           H  
ATOM   3549  O3'   C   111      63.597  86.162  42.313  1.00  0.00           O  
ATOM   3550  P     A   112      63.400  84.682  42.912  1.00  0.00           P  
ATOM   3551  OP1   A   112      64.038  83.698  42.018  1.00  0.00           O  
ATOM   3552  OP2   A   112      61.930  84.449  43.277  1.00  0.00           O  
ATOM   3553  O5'   A   112      64.224  84.753  44.188  1.00  0.00           O  
ATOM   3554  C5'   A   112      65.625  84.777  44.237  1.00  0.00           C  
ATOM   3555  H5'   A   112      66.008  85.627  43.672  1.00  0.00           H  
ATOM   3556 H5''   A   112      65.977  83.793  43.927  1.00  0.00           H  
ATOM   3557  C4'   A   112      66.088  85.097  45.696  1.00  0.00           C  
ATOM   3558  H4'   A   112      67.160  85.290  45.740  1.00  0.00           H  
ATOM   3559  O4'   A   112      65.408  86.235  46.216  1.00  0.00           O  
ATOM   3560  C1'   A   112      65.432  86.136  47.659  1.00  0.00           C  
ATOM   3561  H1'   A   112      65.994  86.979  48.060  1.00  0.00           H  
ATOM   3562  N9    A   112      64.008  86.232  48.097  1.00  0.00           N  
ATOM   3563  C8    A   112      62.882  86.365  47.341  1.00  0.00           C  
ATOM   3564  H8    A   112      62.764  86.311  46.268  1.00  0.00           H  
ATOM   3565  N7    A   112      61.775  86.486  48.110  1.00  0.00           N  
ATOM   3566  C5    A   112      62.278  86.551  49.427  1.00  0.00           C  
ATOM   3567  C6    A   112      61.708  86.942  50.689  1.00  0.00           C  
ATOM   3568  N6    A   112      60.485  87.357  50.917  1.00  0.00           N  
ATOM   3569  H61   A   112      60.405  87.967  51.718  1.00  0.00           H  
ATOM   3570  H62   A   112      59.839  87.277  50.145  1.00  0.00           H  
ATOM   3571  N1    A   112      62.452  86.918  51.752  1.00  0.00           N  
ATOM   3572  C2    A   112      63.748  86.599  51.629  1.00  0.00           C  
ATOM   3573  H2    A   112      64.356  86.632  52.521  1.00  0.00           H  
ATOM   3574  N3    A   112      64.393  86.266  50.494  1.00  0.00           N  
ATOM   3575  C4    A   112      63.613  86.320  49.413  1.00  0.00           C  
ATOM   3576  C3'   A   112      65.834  84.033  46.768  1.00  0.00           C  
ATOM   3577  H3'   A   112      64.825  83.663  46.586  1.00  0.00           H  
ATOM   3578  C2'   A   112      65.975  84.821  48.072  1.00  0.00           C  
ATOM   3579  H2'   A   112      65.400  84.350  48.869  1.00  0.00           H  
ATOM   3580  O2'   A   112      67.350  85.018  48.427  1.00  0.00           O  
ATOM   3581 HO2'   A   112      67.940  84.358  48.056  1.00  0.00           H  
ATOM   3582  O3'   A   112      66.748  82.937  46.644  1.00  0.00           O  
ATOM   3583  P     G   113      66.528  81.498  47.370  1.00  0.00           P  
ATOM   3584  OP1   G   113      67.649  80.664  46.897  1.00  0.00           O  
ATOM   3585  OP2   G   113      65.140  81.036  47.118  1.00  0.00           O  
ATOM   3586  O5'   G   113      66.661  81.691  48.900  1.00  0.00           O  
ATOM   3587  C5'   G   113      67.977  81.788  49.499  1.00  0.00           C  
ATOM   3588  H5'   G   113      68.462  82.732  49.252  1.00  0.00           H  
ATOM   3589 H5''   G   113      68.560  80.933  49.156  1.00  0.00           H  
ATOM   3590  C4'   G   113      67.763  81.703  50.971  1.00  0.00           C  
ATOM   3591  H4'   G   113      68.757  81.615  51.409  1.00  0.00           H  
ATOM   3592  O4'   G   113      67.213  82.845  51.610  1.00  0.00           O  
ATOM   3593  C1'   G   113      66.235  82.468  52.552  1.00  0.00           C  
ATOM   3594  H1'   G   113      66.477  82.991  53.477  1.00  0.00           H  
ATOM   3595  N9    G   113      64.876  82.853  52.201  1.00  0.00           N  
ATOM   3596  C8    G   113      64.319  82.842  50.980  1.00  0.00           C  
ATOM   3597  H8    G   113      64.938  82.547  50.146  1.00  0.00           H  
ATOM   3598  N7    G   113      63.044  83.191  50.877  1.00  0.00           N  
ATOM   3599  C5    G   113      62.749  83.506  52.243  1.00  0.00           C  
ATOM   3600  C6    G   113      61.613  84.047  52.848  1.00  0.00           C  
ATOM   3601  O6    G   113      60.524  84.218  52.372  1.00  0.00           O  
ATOM   3602  N1    G   113      61.723  84.196  54.202  1.00  0.00           N  
ATOM   3603  H1    G   113      60.884  84.488  54.684  1.00  0.00           H  
ATOM   3604  C2    G   113      62.851  83.970  54.882  1.00  0.00           C  
ATOM   3605  N2    G   113      62.762  84.027  56.175  1.00  0.00           N  
ATOM   3606  H21   G   113      61.872  84.130  56.641  1.00  0.00           H  
ATOM   3607  H22   G   113      63.557  84.224  56.766  1.00  0.00           H  
ATOM   3608  N3    G   113      64.015  83.573  54.351  1.00  0.00           N  
ATOM   3609  C4    G   113      63.908  83.359  52.979  1.00  0.00           C  
ATOM   3610  C3'   G   113      66.860  80.455  51.450  1.00  0.00           C  
ATOM   3611  H3'   G   113      66.022  80.346  50.762  1.00  0.00           H  
ATOM   3612  C2'   G   113      66.260  80.974  52.749  1.00  0.00           C  
ATOM   3613  H2'   G   113      65.214  80.674  52.796  1.00  0.00           H  
ATOM   3614  O2'   G   113      67.046  80.678  53.901  1.00  0.00           O  
ATOM   3615 HO2'   G   113      66.952  79.754  54.143  1.00  0.00           H  
ATOM   3616  O3'   G   113      67.716  79.355  51.520  1.00  0.00           O  
ATOM   3617  P     G   114      67.114  77.868  51.813  1.00  0.00           P  
ATOM   3618  OP1   G   114      68.158  76.872  51.598  1.00  0.00           O  
ATOM   3619  OP2   G   114      65.835  77.792  51.008  1.00  0.00           O  
ATOM   3620  O5'   G   114      66.719  77.847  53.352  1.00  0.00           O  
ATOM   3621  C5'   G   114      67.649  77.447  54.440  1.00  0.00           C  
ATOM   3622  H5'   G   114      68.490  78.135  54.366  1.00  0.00           H  
ATOM   3623 H5''   G   114      67.997  76.415  54.397  1.00  0.00           H  
ATOM   3624  C4'   G   114      66.944  77.548  55.772  1.00  0.00           C  
ATOM   3625  H4'   G   114      67.702  77.286  56.510  1.00  0.00           H  
ATOM   3626  O4'   G   114      66.330  78.769  56.083  1.00  0.00           O  
ATOM   3627  C1'   G   114      64.970  78.501  56.563  1.00  0.00           C  
ATOM   3628  H1'   G   114      64.750  78.995  57.510  1.00  0.00           H  
ATOM   3629  N9    G   114      63.857  78.927  55.558  1.00  0.00           N  
ATOM   3630  C8    G   114      63.717  78.499  54.283  1.00  0.00           C  
ATOM   3631  H8    G   114      64.391  77.735  53.927  1.00  0.00           H  
ATOM   3632  N7    G   114      62.774  79.051  53.560  1.00  0.00           N  
ATOM   3633  C5    G   114      62.171  79.901  54.486  1.00  0.00           C  
ATOM   3634  C6    G   114      60.990  80.819  54.435  1.00  0.00           C  
ATOM   3635  O6    G   114      60.247  81.074  53.494  1.00  0.00           O  
ATOM   3636  N1    G   114      60.732  81.403  55.635  1.00  0.00           N  
ATOM   3637  H1    G   114      59.787  81.739  55.754  1.00  0.00           H  
ATOM   3638  C2    G   114      61.409  81.200  56.820  1.00  0.00           C  
ATOM   3639  N2    G   114      60.961  81.756  57.916  1.00  0.00           N  
ATOM   3640  H21   G   114      60.368  82.572  57.955  1.00  0.00           H  
ATOM   3641  H22   G   114      61.371  81.440  58.784  1.00  0.00           H  
ATOM   3642  N3    G   114      62.422  80.388  56.896  1.00  0.00           N  
ATOM   3643  C4    G   114      62.809  79.821  55.745  1.00  0.00           C  
ATOM   3644  C3'   G   114      66.013  76.411  55.894  1.00  0.00           C  
ATOM   3645  H3'   G   114      65.517  76.251  54.936  1.00  0.00           H  
ATOM   3646  C2'   G   114      64.969  76.953  56.842  1.00  0.00           C  
ATOM   3647  H2'   G   114      63.959  76.596  56.640  1.00  0.00           H  
ATOM   3648  O2'   G   114      65.287  76.771  58.223  1.00  0.00           O  
ATOM   3649 HO2'   G   114      64.611  76.254  58.667  1.00  0.00           H  
ATOM   3650  O3'   G   114      66.648  75.204  56.291  1.00  0.00           O  
ATOM   3651  P     C   115      65.826  73.831  56.286  1.00  0.00           P  
ATOM   3652  OP1   C   115      64.402  74.066  55.912  1.00  0.00           O  
ATOM   3653  OP2   C   115      66.058  73.032  57.467  1.00  0.00           O  
ATOM   3654  O5'   C   115      66.457  73.053  55.153  1.00  0.00           O  
ATOM   3655  C5'   C   115      66.429  73.530  53.791  1.00  0.00           C  
ATOM   3656  H5'   C   115      66.971  74.467  53.662  1.00  0.00           H  
ATOM   3657 H5''   C   115      65.408  73.799  53.518  1.00  0.00           H  
ATOM   3658  C4'   C   115      67.011  72.460  52.874  1.00  0.00           C  
ATOM   3659  H4'   C   115      67.277  72.846  51.891  1.00  0.00           H  
ATOM   3660  O4'   C   115      68.181  71.950  53.516  1.00  0.00           O  
ATOM   3661  C1'   C   115      68.167  70.525  53.318  1.00  0.00           C  
ATOM   3662  H1'   C   115      68.631  70.299  52.358  1.00  0.00           H  
ATOM   3663  N1    C   115      69.071  69.882  54.274  1.00  0.00           N  
ATOM   3664  C6    C   115      68.804  69.882  55.618  1.00  0.00           C  
ATOM   3665  H6    C   115      68.023  70.505  56.027  1.00  0.00           H  
ATOM   3666  C5    C   115      69.570  69.202  56.481  1.00  0.00           C  
ATOM   3667  H5    C   115      69.345  69.184  57.537  1.00  0.00           H  
ATOM   3668  C4    C   115      70.608  68.507  55.946  1.00  0.00           C  
ATOM   3669  N4    C   115      71.404  67.706  56.690  1.00  0.00           N  
ATOM   3670  H41   C   115      71.821  67.021  56.076  1.00  0.00           H  
ATOM   3671  H42   C   115      70.993  67.516  57.593  1.00  0.00           H  
ATOM   3672  N3    C   115      70.957  68.526  54.700  1.00  0.00           N  
ATOM   3673  C2    C   115      70.204  69.259  53.801  1.00  0.00           C  
ATOM   3674  O2    C   115      70.522  69.314  52.563  1.00  0.00           O  
ATOM   3675  C3'   C   115      66.014  71.265  52.906  1.00  0.00           C  
ATOM   3676  H3'   C   115      65.219  71.430  53.634  1.00  0.00           H  
ATOM   3677  C2'   C   115      66.734  70.043  53.440  1.00  0.00           C  
ATOM   3678  H2'   C   115      66.371  69.883  54.455  1.00  0.00           H  
ATOM   3679  O2'   C   115      66.459  68.893  52.673  1.00  0.00           O  
ATOM   3680 HO2'   C   115      66.042  69.320  51.921  1.00  0.00           H  
ATOM   3681  O3'   C   115      65.386  71.058  51.625  1.00  0.00           O  
ATOM   3682  P     A   116      64.427  72.149  50.869  1.00  0.00           P  
ATOM   3683  OP1   A   116      64.970  73.528  50.844  1.00  0.00           O  
ATOM   3684  OP2   A   116      63.108  72.005  51.393  1.00  0.00           O  
ATOM   3685  O5'   A   116      64.502  71.513  49.433  1.00  0.00           O  
ATOM   3686  C5'   A   116      65.664  71.597  48.605  1.00  0.00           C  
ATOM   3687  H5'   A   116      66.544  71.326  49.189  1.00  0.00           H  
ATOM   3688 H5''   A   116      65.769  72.599  48.190  1.00  0.00           H  
ATOM   3689  C4'   A   116      65.504  70.787  47.323  1.00  0.00           C  
ATOM   3690  H4'   A   116      66.368  70.887  46.666  1.00  0.00           H  
ATOM   3691  O4'   A   116      65.597  69.378  47.615  1.00  0.00           O  
ATOM   3692  C1'   A   116      64.580  68.769  46.868  1.00  0.00           C  
ATOM   3693  H1'   A   116      65.035  67.932  46.338  1.00  0.00           H  
ATOM   3694  N9    A   116      63.371  68.522  47.712  1.00  0.00           N  
ATOM   3695  C8    A   116      63.236  68.589  49.075  1.00  0.00           C  
ATOM   3696  H8    A   116      63.982  69.062  49.696  1.00  0.00           H  
ATOM   3697  N7    A   116      62.123  68.190  49.557  1.00  0.00           N  
ATOM   3698  C5    A   116      61.425  67.644  48.422  1.00  0.00           C  
ATOM   3699  C6    A   116      60.148  67.140  48.078  1.00  0.00           C  
ATOM   3700  N6    A   116      59.232  66.947  48.919  1.00  0.00           N  
ATOM   3701  H61   A   116      59.499  67.244  49.847  1.00  0.00           H  
ATOM   3702  H62   A   116      58.348  66.483  48.763  1.00  0.00           H  
ATOM   3703  N1    A   116      59.814  66.825  46.752  1.00  0.00           N  
ATOM   3704  C2    A   116      60.737  67.076  45.801  1.00  0.00           C  
ATOM   3705  H2    A   116      60.520  66.790  44.783  1.00  0.00           H  
ATOM   3706  N3    A   116      61.972  67.554  46.028  1.00  0.00           N  
ATOM   3707  C4    A   116      62.223  67.895  47.286  1.00  0.00           C  
ATOM   3708  C3'   A   116      64.336  71.151  46.484  1.00  0.00           C  
ATOM   3709  H3'   A   116      63.362  71.190  46.972  1.00  0.00           H  
ATOM   3710  C2'   A   116      64.290  69.761  45.717  1.00  0.00           C  
ATOM   3711  H2'   A   116      63.277  69.533  45.384  1.00  0.00           H  
ATOM   3712  O2'   A   116      65.281  69.667  44.740  1.00  0.00           O  
ATOM   3713 HO2'   A   116      65.672  70.543  44.731  1.00  0.00           H  
ATOM   3714  O3'   A   116      64.665  72.287  45.624  1.00  0.00           O  
ATOM   3715  P     C   117      63.811  73.558  45.641  1.00  0.00           P  
ATOM   3716  OP1   C   117      64.462  74.742  45.073  1.00  0.00           O  
ATOM   3717  OP2   C   117      63.207  73.618  47.022  1.00  0.00           O  
ATOM   3718  O5'   C   117      62.710  72.957  44.643  1.00  0.00           O  
ATOM   3719  C5'   C   117      63.146  72.489  43.343  1.00  0.00           C  
ATOM   3720  H5'   C   117      64.016  71.838  43.434  1.00  0.00           H  
ATOM   3721 H5''   C   117      63.399  73.338  42.707  1.00  0.00           H  
ATOM   3722  C4'   C   117      61.991  71.722  42.667  1.00  0.00           C  
ATOM   3723  H4'   C   117      62.291  71.538  41.635  1.00  0.00           H  
ATOM   3724  O4'   C   117      61.613  70.433  43.216  1.00  0.00           O  
ATOM   3725  C1'   C   117      60.160  70.232  43.261  1.00  0.00           C  
ATOM   3726  H1'   C   117      59.932  69.367  42.639  1.00  0.00           H  
ATOM   3727  N1    C   117      59.695  70.174  44.694  1.00  0.00           N  
ATOM   3728  C6    C   117      60.513  70.449  45.724  1.00  0.00           C  
ATOM   3729  H6    C   117      61.548  70.661  45.501  1.00  0.00           H  
ATOM   3730  C5    C   117      60.025  70.633  46.971  1.00  0.00           C  
ATOM   3731  H5    C   117      60.658  70.919  47.797  1.00  0.00           H  
ATOM   3732  C4    C   117      58.687  70.340  47.220  1.00  0.00           C  
ATOM   3733  N4    C   117      58.139  70.438  48.400  1.00  0.00           N  
ATOM   3734  H41   C   117      57.262  69.973  48.589  1.00  0.00           H  
ATOM   3735  H42   C   117      58.757  70.490  49.197  1.00  0.00           H  
ATOM   3736  N3    C   117      57.858  70.013  46.248  1.00  0.00           N  
ATOM   3737  C2    C   117      58.335  70.004  44.969  1.00  0.00           C  
ATOM   3738  O2    C   117      57.514  69.798  44.108  1.00  0.00           O  
ATOM   3739  C3'   C   117      60.669  72.441  42.672  1.00  0.00           C  
ATOM   3740  H3'   C   117      60.649  72.867  43.675  1.00  0.00           H  
ATOM   3741  C2'   C   117      59.580  71.419  42.505  1.00  0.00           C  
ATOM   3742  H2'   C   117      58.651  71.776  42.951  1.00  0.00           H  
ATOM   3743  O2'   C   117      59.293  70.870  41.225  1.00  0.00           O  
ATOM   3744 HO2'   C   117      59.946  71.102  40.560  1.00  0.00           H  
ATOM   3745  O3'   C   117      60.703  73.433  41.733  1.00  0.00           O  
ATOM   3746  P     U   118      60.175  74.860  42.075  1.00  0.00           P  
ATOM   3747  OP1   U   118      60.659  75.653  40.929  1.00  0.00           O  
ATOM   3748  OP2   U   118      60.698  75.306  43.348  1.00  0.00           O  
ATOM   3749  O5'   U   118      58.634  74.776  42.170  1.00  0.00           O  
ATOM   3750  C5'   U   118      57.843  74.442  40.973  1.00  0.00           C  
ATOM   3751  H5'   U   118      58.341  73.633  40.440  1.00  0.00           H  
ATOM   3752 H5''   U   118      57.791  75.291  40.291  1.00  0.00           H  
ATOM   3753  C4'   U   118      56.434  74.033  41.181  1.00  0.00           C  
ATOM   3754  H4'   U   118      55.874  73.870  40.260  1.00  0.00           H  
ATOM   3755  O4'   U   118      56.341  72.839  42.056  1.00  0.00           O  
ATOM   3756  C1'   U   118      55.178  72.898  42.896  1.00  0.00           C  
ATOM   3757  H1'   U   118      54.472  72.108  42.641  1.00  0.00           H  
ATOM   3758  N1    U   118      55.551  72.964  44.379  1.00  0.00           N  
ATOM   3759  C6    U   118      56.918  73.293  44.818  1.00  0.00           C  
ATOM   3760  H6    U   118      57.675  73.318  44.048  1.00  0.00           H  
ATOM   3761  C5    U   118      57.130  73.512  46.162  1.00  0.00           C  
ATOM   3762  H5    U   118      58.133  73.727  46.499  1.00  0.00           H  
ATOM   3763  C4    U   118      56.042  73.321  47.075  1.00  0.00           C  
ATOM   3764  O4    U   118      56.072  73.392  48.292  1.00  0.00           O  
ATOM   3765  N3    U   118      54.817  72.942  46.572  1.00  0.00           N  
ATOM   3766  H3    U   118      54.133  72.583  47.222  1.00  0.00           H  
ATOM   3767  C2    U   118      54.513  72.842  45.240  1.00  0.00           C  
ATOM   3768  O2    U   118      53.327  72.611  44.866  1.00  0.00           O  
ATOM   3769  C3'   U   118      55.707  75.015  42.064  1.00  0.00           C  
ATOM   3770  H3'   U   118      56.282  75.338  42.932  1.00  0.00           H  
ATOM   3771  C2'   U   118      54.499  74.189  42.536  1.00  0.00           C  
ATOM   3772  H2'   U   118      53.922  74.644  43.341  1.00  0.00           H  
ATOM   3773  O2'   U   118      53.646  73.983  41.452  1.00  0.00           O  
ATOM   3774 HO2'   U   118      53.543  74.802  40.963  1.00  0.00           H  
ATOM   3775  O3'   U   118      55.198  76.092  41.285  1.00  0.00           O  
ATOM   3776  P     A   119      55.068  77.550  41.937  1.00  0.00           P  
ATOM   3777  OP1   A   119      54.889  78.500  40.919  1.00  0.00           O  
ATOM   3778  OP2   A   119      56.278  77.668  42.812  1.00  0.00           O  
ATOM   3779  O5'   A   119      53.830  77.608  42.853  1.00  0.00           O  
ATOM   3780  C5'   A   119      52.545  77.506  42.314  1.00  0.00           C  
ATOM   3781  H5'   A   119      52.420  76.921  41.402  1.00  0.00           H  
ATOM   3782 H5''   A   119      52.282  78.522  42.019  1.00  0.00           H  
ATOM   3783  C4'   A   119      51.466  77.082  43.258  1.00  0.00           C  
ATOM   3784  H4'   A   119      50.543  76.963  42.692  1.00  0.00           H  
ATOM   3785  O4'   A   119      51.679  75.784  43.926  1.00  0.00           O  
ATOM   3786  C1'   A   119      51.205  75.955  45.256  1.00  0.00           C  
ATOM   3787  H1'   A   119      50.473  75.182  45.490  1.00  0.00           H  
ATOM   3788  N9    A   119      52.353  75.918  46.308  1.00  0.00           N  
ATOM   3789  C8    A   119      53.727  76.022  46.173  1.00  0.00           C  
ATOM   3790  H8    A   119      54.174  76.266  45.221  1.00  0.00           H  
ATOM   3791  N7    A   119      54.335  76.016  47.365  1.00  0.00           N  
ATOM   3792  C5    A   119      53.327  75.755  48.322  1.00  0.00           C  
ATOM   3793  C6    A   119      53.309  75.256  49.654  1.00  0.00           C  
ATOM   3794  N6    A   119      54.428  74.957  50.371  1.00  0.00           N  
ATOM   3795  H61   A   119      54.361  74.848  51.373  1.00  0.00           H  
ATOM   3796  H62   A   119      55.322  74.969  49.903  1.00  0.00           H  
ATOM   3797  N1    A   119      52.173  74.976  50.285  1.00  0.00           N  
ATOM   3798  C2    A   119      51.009  75.115  49.528  1.00  0.00           C  
ATOM   3799  H2    A   119      50.107  74.803  50.033  1.00  0.00           H  
ATOM   3800  N3    A   119      50.905  75.463  48.253  1.00  0.00           N  
ATOM   3801  C4    A   119      52.111  75.761  47.716  1.00  0.00           C  
ATOM   3802  C3'   A   119      51.263  78.144  44.407  1.00  0.00           C  
ATOM   3803  H3'   A   119      52.226  78.291  44.895  1.00  0.00           H  
ATOM   3804  C2'   A   119      50.439  77.260  45.361  1.00  0.00           C  
ATOM   3805  H2'   A   119      50.567  77.697  46.351  1.00  0.00           H  
ATOM   3806  O2'   A   119      49.092  76.961  45.105  1.00  0.00           O  
ATOM   3807 HO2'   A   119      48.628  76.466  45.785  1.00  0.00           H  
ATOM   3808  O3'   A   119      50.567  79.241  43.971  1.00  0.00           O  
ATOM   3809  P     G   120      50.800  80.595  44.673  1.00  0.00           P  
ATOM   3810  OP1   G   120      50.160  81.700  43.856  1.00  0.00           O  
ATOM   3811  OP2   G   120      52.268  80.722  44.945  1.00  0.00           O  
ATOM   3812  O5'   G   120      50.078  80.513  46.107  1.00  0.00           O  
ATOM   3813  C5'   G   120      48.674  80.344  46.097  1.00  0.00           C  
ATOM   3814  H5'   G   120      48.386  79.461  45.526  1.00  0.00           H  
ATOM   3815 H5''   G   120      48.098  81.238  45.857  1.00  0.00           H  
ATOM   3816  C4'   G   120      48.274  79.997  47.589  1.00  0.00           C  
ATOM   3817  H4'   G   120      47.191  79.939  47.701  1.00  0.00           H  
ATOM   3818  O4'   G   120      48.821  78.755  47.921  1.00  0.00           O  
ATOM   3819  C1'   G   120      48.946  78.694  49.332  1.00  0.00           C  
ATOM   3820  H1'   G   120      48.259  77.944  49.725  1.00  0.00           H  
ATOM   3821  N9    G   120      50.393  78.407  49.728  1.00  0.00           N  
ATOM   3822  C8    G   120      51.452  78.631  48.947  1.00  0.00           C  
ATOM   3823  H8    G   120      51.434  79.116  47.982  1.00  0.00           H  
ATOM   3824  N7    G   120      52.613  78.476  49.551  1.00  0.00           N  
ATOM   3825  C5    G   120      52.167  78.118  50.845  1.00  0.00           C  
ATOM   3826  C6    G   120      53.008  77.748  51.999  1.00  0.00           C  
ATOM   3827  O6    G   120      54.224  77.571  52.110  1.00  0.00           O  
ATOM   3828  N1    G   120      52.237  77.524  53.099  1.00  0.00           N  
ATOM   3829  H1    G   120      52.774  77.347  53.935  1.00  0.00           H  
ATOM   3830  C2    G   120      50.885  77.630  53.168  1.00  0.00           C  
ATOM   3831  N2    G   120      50.373  77.584  54.355  1.00  0.00           N  
ATOM   3832  H21   G   120      50.940  77.309  55.144  1.00  0.00           H  
ATOM   3833  H22   G   120      49.409  77.880  54.411  1.00  0.00           H  
ATOM   3834  N3    G   120      50.138  77.942  52.176  1.00  0.00           N  
ATOM   3835  C4    G   120      50.807  78.192  51.020  1.00  0.00           C  
ATOM   3836  C3'   G   120      48.730  80.977  48.669  1.00  0.00           C  
ATOM   3837  H3'   G   120      49.784  81.163  48.463  1.00  0.00           H  
ATOM   3838  C2'   G   120      48.537  80.026  49.882  1.00  0.00           C  
ATOM   3839  H2'   G   120      49.199  80.444  50.640  1.00  0.00           H  
ATOM   3840  O2'   G   120      47.161  79.915  50.351  1.00  0.00           O  
ATOM   3841 HO2'   G   120      46.755  80.784  50.303  1.00  0.00           H  
ATOM   3842  O3'   G   120      48.002  82.217  48.767  1.00  0.00           O  
ATOM   3843  P     U   121      48.726  83.560  49.443  1.00  0.00           P  
ATOM   3844  OP1   U   121      47.709  84.655  49.254  1.00  0.00           O  
ATOM   3845  OP2   U   121      50.109  83.753  48.839  1.00  0.00           O  
ATOM   3846  O5'   U   121      48.976  83.307  50.977  1.00  0.00           O  
ATOM   3847  C5'   U   121      47.929  83.108  51.886  1.00  0.00           C  
ATOM   3848  H5'   U   121      47.274  82.349  51.458  1.00  0.00           H  
ATOM   3849 H5''   U   121      47.324  84.001  52.038  1.00  0.00           H  
ATOM   3850  C4'   U   121      48.520  82.640  53.256  1.00  0.00           C  
ATOM   3851  H4'   U   121      47.773  82.570  54.047  1.00  0.00           H  
ATOM   3852  O4'   U   121      49.071  81.342  53.029  1.00  0.00           O  
ATOM   3853  C1'   U   121      50.177  81.170  54.060  1.00  0.00           C  
ATOM   3854  H1'   U   121      50.042  80.385  54.804  1.00  0.00           H  
ATOM   3855  N1    U   121      51.463  80.992  53.461  1.00  0.00           N  
ATOM   3856  C6    U   121      51.854  81.410  52.203  1.00  0.00           C  
ATOM   3857  H6    U   121      51.124  81.837  51.531  1.00  0.00           H  
ATOM   3858  C5    U   121      53.141  81.266  51.782  1.00  0.00           C  
ATOM   3859  H5    U   121      53.341  81.709  50.818  1.00  0.00           H  
ATOM   3860  C4    U   121      54.191  80.818  52.624  1.00  0.00           C  
ATOM   3861  O4    U   121      55.352  80.628  52.218  1.00  0.00           O  
ATOM   3862  N3    U   121      53.752  80.417  53.852  1.00  0.00           N  
ATOM   3863  H3    U   121      54.412  79.864  54.379  1.00  0.00           H  
ATOM   3864  C2    U   121      52.436  80.439  54.307  1.00  0.00           C  
ATOM   3865  O2    U   121      52.272  80.221  55.536  1.00  0.00           O  
ATOM   3866  C3'   U   121      49.593  83.432  53.848  1.00  0.00           C  
ATOM   3867  H3'   U   121      50.427  83.578  53.161  1.00  0.00           H  
ATOM   3868  C2'   U   121      50.165  82.470  54.883  1.00  0.00           C  
ATOM   3869  H2'   U   121      51.127  82.932  55.106  1.00  0.00           H  
ATOM   3870  O2'   U   121      49.454  82.259  56.100  1.00  0.00           O  
ATOM   3871 HO2'   U   121      50.011  82.463  56.855  1.00  0.00           H  
ATOM   3872  O3'   U   121      49.186  84.652  54.301  1.00  0.00           O  
ATOM   3873  P     A   122      50.261  85.912  54.446  1.00  0.00           P  
ATOM   3874  OP1   A   122      49.565  87.135  54.779  1.00  0.00           O  
ATOM   3875  OP2   A   122      51.087  85.818  53.216  1.00  0.00           O  
ATOM   3876  O5'   A   122      51.115  85.483  55.711  1.00  0.00           O  
ATOM   3877  C5'   A   122      50.536  85.547  56.995  1.00  0.00           C  
ATOM   3878  H5'   A   122      49.680  84.873  57.020  1.00  0.00           H  
ATOM   3879 H5''   A   122      50.212  86.551  57.267  1.00  0.00           H  
ATOM   3880  C4'   A   122      51.517  85.101  58.068  1.00  0.00           C  
ATOM   3881  H4'   A   122      50.940  85.012  58.988  1.00  0.00           H  
ATOM   3882  O4'   A   122      51.999  83.816  57.611  1.00  0.00           O  
ATOM   3883  C1'   A   122      53.371  83.736  57.885  1.00  0.00           C  
ATOM   3884  H1'   A   122      53.512  82.868  58.530  1.00  0.00           H  
ATOM   3885  N9    A   122      54.151  83.497  56.682  1.00  0.00           N  
ATOM   3886  C8    A   122      53.837  83.661  55.347  1.00  0.00           C  
ATOM   3887  H8    A   122      52.834  83.924  55.045  1.00  0.00           H  
ATOM   3888  N7    A   122      54.847  83.413  54.496  1.00  0.00           N  
ATOM   3889  C5    A   122      55.813  82.871  55.363  1.00  0.00           C  
ATOM   3890  C6    A   122      57.113  82.307  55.134  1.00  0.00           C  
ATOM   3891  N6    A   122      57.702  82.264  53.962  1.00  0.00           N  
ATOM   3892  H61   A   122      57.208  82.783  53.250  1.00  0.00           H  
ATOM   3893  H62   A   122      58.588  81.786  53.876  1.00  0.00           H  
ATOM   3894  N1    A   122      57.739  81.834  56.170  1.00  0.00           N  
ATOM   3895  C2    A   122      57.211  81.805  57.345  1.00  0.00           C  
ATOM   3896  H2    A   122      57.773  81.316  58.127  1.00  0.00           H  
ATOM   3897  N3    A   122      56.058  82.372  57.726  1.00  0.00           N  
ATOM   3898  C4    A   122      55.380  82.805  56.680  1.00  0.00           C  
ATOM   3899  C3'   A   122      52.745  85.977  58.270  1.00  0.00           C  
ATOM   3900  H3'   A   122      53.028  86.332  57.279  1.00  0.00           H  
ATOM   3901  C2'   A   122      53.761  84.931  58.694  1.00  0.00           C  
ATOM   3902  H2'   A   122      54.749  85.296  58.412  1.00  0.00           H  
ATOM   3903  O2'   A   122      53.652  84.594  60.072  1.00  0.00           O  
ATOM   3904 HO2'   A   122      54.424  84.040  60.210  1.00  0.00           H  
ATOM   3905  O3'   A   122      52.670  87.011  59.224  1.00  0.00           O  
ATOM   3906  P     C   123      53.681  88.283  59.289  1.00  0.00           P  
ATOM   3907  OP1   C   123      53.293  89.034  60.532  1.00  0.00           O  
ATOM   3908  OP2   C   123      53.628  89.072  58.023  1.00  0.00           O  
ATOM   3909  O5'   C   123      55.101  87.740  59.571  1.00  0.00           O  
ATOM   3910  C5'   C   123      55.461  87.208  60.874  1.00  0.00           C  
ATOM   3911  H5'   C   123      54.797  86.454  61.296  1.00  0.00           H  
ATOM   3912 H5''   C   123      55.455  88.073  61.539  1.00  0.00           H  
ATOM   3913  C4'   C   123      56.842  86.602  60.684  1.00  0.00           C  
ATOM   3914  H4'   C   123      57.253  86.294  61.646  1.00  0.00           H  
ATOM   3915  O4'   C   123      56.840  85.376  59.883  1.00  0.00           O  
ATOM   3916  C1'   C   123      58.111  85.435  59.156  1.00  0.00           C  
ATOM   3917  H1'   C   123      58.598  84.492  59.405  1.00  0.00           H  
ATOM   3918  N1    C   123      58.047  85.537  57.676  1.00  0.00           N  
ATOM   3919  C6    C   123      57.044  86.236  57.043  1.00  0.00           C  
ATOM   3920  H6    C   123      56.293  86.612  57.722  1.00  0.00           H  
ATOM   3921  C5    C   123      57.044  86.366  55.672  1.00  0.00           C  
ATOM   3922  H5    C   123      56.218  86.902  55.226  1.00  0.00           H  
ATOM   3923  C4    C   123      58.005  85.562  54.960  1.00  0.00           C  
ATOM   3924  N4    C   123      58.011  85.562  53.660  1.00  0.00           N  
ATOM   3925  H41   C   123      58.758  85.005  53.269  1.00  0.00           H  
ATOM   3926  H42   C   123      57.325  86.018  53.076  1.00  0.00           H  
ATOM   3927  N3    C   123      58.984  84.906  55.553  1.00  0.00           N  
ATOM   3928  C2    C   123      59.063  84.955  56.926  1.00  0.00           C  
ATOM   3929  O2    C   123      59.992  84.353  57.473  1.00  0.00           O  
ATOM   3930  C3'   C   123      57.928  87.561  60.246  1.00  0.00           C  
ATOM   3931  H3'   C   123      57.591  88.126  59.377  1.00  0.00           H  
ATOM   3932  C2'   C   123      58.979  86.599  59.682  1.00  0.00           C  
ATOM   3933  H2'   C   123      59.543  87.107  58.900  1.00  0.00           H  
ATOM   3934  O2'   C   123      59.877  86.042  60.598  1.00  0.00           O  
ATOM   3935 HO2'   C   123      60.770  86.216  60.292  1.00  0.00           H  
ATOM   3936  O3'   C   123      58.476  88.352  61.253  1.00  0.00           O  
ATOM   3937  P     U   124      59.086  89.801  60.877  1.00  0.00           P  
ATOM   3938  OP1   U   124      59.318  90.472  62.223  1.00  0.00           O  
ATOM   3939  OP2   U   124      58.135  90.346  59.918  1.00  0.00           O  
ATOM   3940  O5'   U   124      60.482  89.576  60.144  1.00  0.00           O  
ATOM   3941  C5'   U   124      61.606  89.027  60.852  1.00  0.00           C  
ATOM   3942  H5'   U   124      61.353  88.216  61.535  1.00  0.00           H  
ATOM   3943 H5''   U   124      61.975  89.849  61.467  1.00  0.00           H  
ATOM   3944  C4'   U   124      62.724  88.735  59.925  1.00  0.00           C  
ATOM   3945  H4'   U   124      63.514  88.365  60.578  1.00  0.00           H  
ATOM   3946  O4'   U   124      62.199  87.620  59.206  1.00  0.00           O  
ATOM   3947  C1'   U   124      62.850  87.677  57.920  1.00  0.00           C  
ATOM   3948  H1'   U   124      63.471  86.791  57.790  1.00  0.00           H  
ATOM   3949  N1    U   124      61.911  87.929  56.793  1.00  0.00           N  
ATOM   3950  C6    U   124      60.682  88.624  56.920  1.00  0.00           C  
ATOM   3951  H6    U   124      60.250  88.854  57.883  1.00  0.00           H  
ATOM   3952  C5    U   124      60.029  89.017  55.787  1.00  0.00           C  
ATOM   3953  H5    U   124      59.127  89.610  55.775  1.00  0.00           H  
ATOM   3954  C4    U   124      60.521  88.790  54.430  1.00  0.00           C  
ATOM   3955  O4    U   124      60.085  89.172  53.344  1.00  0.00           O  
ATOM   3956  N3    U   124      61.671  88.044  54.459  1.00  0.00           N  
ATOM   3957  H3    U   124      61.900  87.715  53.532  1.00  0.00           H  
ATOM   3958  C2    U   124      62.397  87.530  55.530  1.00  0.00           C  
ATOM   3959  O2    U   124      63.430  86.859  55.434  1.00  0.00           O  
ATOM   3960  C3'   U   124      63.185  89.802  58.929  1.00  0.00           C  
ATOM   3961  H3'   U   124      62.342  90.339  58.495  1.00  0.00           H  
ATOM   3962  C2'   U   124      63.819  88.820  57.981  1.00  0.00           C  
ATOM   3963  H2'   U   124      63.998  89.256  56.998  1.00  0.00           H  
ATOM   3964  O2'   U   124      65.017  88.124  58.478  1.00  0.00           O  
ATOM   3965 HO2'   U   124      65.269  87.629  57.695  1.00  0.00           H  
ATOM   3966  O3'   U   124      64.140  90.687  59.565  1.00  0.00           O  
ATOM   3967  P     G   125      64.513  91.977  58.662  1.00  0.00           P  
ATOM   3968  OP1   G   125      65.504  92.755  59.437  1.00  0.00           O  
ATOM   3969  OP2   G   125      63.297  92.678  58.354  1.00  0.00           O  
ATOM   3970  O5'   G   125      65.186  91.471  57.294  1.00  0.00           O  
ATOM   3971  C5'   G   125      66.474  90.878  57.324  1.00  0.00           C  
ATOM   3972  H5'   G   125      66.387  89.914  57.824  1.00  0.00           H  
ATOM   3973 H5''   G   125      67.286  91.420  57.809  1.00  0.00           H  
ATOM   3974  C4'   G   125      66.858  90.582  55.852  1.00  0.00           C  
ATOM   3975  H4'   G   125      67.844  90.141  55.998  1.00  0.00           H  
ATOM   3976  O4'   G   125      66.072  89.539  55.272  1.00  0.00           O  
ATOM   3977  C1'   G   125      66.315  89.691  53.876  1.00  0.00           C  
ATOM   3978  H1'   G   125      66.771  88.755  53.551  1.00  0.00           H  
ATOM   3979  N9    G   125      64.992  89.988  53.299  1.00  0.00           N  
ATOM   3980  C8    G   125      63.978  90.521  54.034  1.00  0.00           C  
ATOM   3981  H8    G   125      64.085  90.820  55.067  1.00  0.00           H  
ATOM   3982  N7    G   125      62.909  90.757  53.385  1.00  0.00           N  
ATOM   3983  C5    G   125      63.203  90.347  52.077  1.00  0.00           C  
ATOM   3984  C6    G   125      62.438  90.298  50.826  1.00  0.00           C  
ATOM   3985  O6    G   125      61.215  90.386  50.657  1.00  0.00           O  
ATOM   3986  N1    G   125      63.163  90.079  49.710  1.00  0.00           N  
ATOM   3987  H1    G   125      62.629  90.067  48.853  1.00  0.00           H  
ATOM   3988  C2    G   125      64.495  89.747  49.796  1.00  0.00           C  
ATOM   3989  N2    G   125      65.151  89.649  48.688  1.00  0.00           N  
ATOM   3990  H21   G   125      64.723  89.752  47.779  1.00  0.00           H  
ATOM   3991  H22   G   125      66.077  89.268  48.823  1.00  0.00           H  
ATOM   3992  N3    G   125      65.219  89.502  50.881  1.00  0.00           N  
ATOM   3993  C4    G   125      64.487  89.876  52.033  1.00  0.00           C  
ATOM   3994  C3'   G   125      67.043  91.670  54.806  1.00  0.00           C  
ATOM   3995  H3'   G   125      66.182  92.332  54.715  1.00  0.00           H  
ATOM   3996  C2'   G   125      67.272  90.843  53.566  1.00  0.00           C  
ATOM   3997  H2'   G   125      67.091  91.332  52.608  1.00  0.00           H  
ATOM   3998  O2'   G   125      68.607  90.344  53.702  1.00  0.00           O  
ATOM   3999 HO2'   G   125      69.112  91.051  54.111  1.00  0.00           H  
ATOM   4000  O3'   G   125      68.143  92.450  54.882  1.00  0.00           O  
ATOM   4001  P     A   126      67.909  94.127  54.645  1.00  0.00           P  
ATOM   4002  OP1   A   126      69.097  94.913  54.725  1.00  0.00           O  
ATOM   4003  OP2   A   126      66.656  94.598  55.322  1.00  0.00           O  
ATOM   4004  O5'   A   126      67.634  94.021  53.017  1.00  0.00           O  
ATOM   4005  C5'   A   126      68.652  93.565  52.162  1.00  0.00           C  
ATOM   4006  H5'   A   126      69.110  92.674  52.591  1.00  0.00           H  
ATOM   4007 H5''   A   126      69.409  94.349  52.216  1.00  0.00           H  
ATOM   4008  C4'   A   126      68.237  93.436  50.662  1.00  0.00           C  
ATOM   4009  H4'   A   126      68.991  92.941  50.050  1.00  0.00           H  
ATOM   4010  O4'   A   126      66.987  92.820  50.557  1.00  0.00           O  
ATOM   4011  C1'   A   126      66.204  93.393  49.558  1.00  0.00           C  
ATOM   4012  H1'   A   126      65.934  92.689  48.770  1.00  0.00           H  
ATOM   4013  N9    A   126      64.897  93.721  50.175  1.00  0.00           N  
ATOM   4014  C8    A   126      64.487  93.313  51.485  1.00  0.00           C  
ATOM   4015  H8    A   126      65.167  92.938  52.235  1.00  0.00           H  
ATOM   4016  N7    A   126      63.191  93.419  51.599  1.00  0.00           N  
ATOM   4017  C5    A   126      62.676  93.963  50.340  1.00  0.00           C  
ATOM   4018  C6    A   126      61.389  94.354  49.827  1.00  0.00           C  
ATOM   4019  N6    A   126      60.231  94.379  50.444  1.00  0.00           N  
ATOM   4020  H61   A   126      59.440  94.630  49.868  1.00  0.00           H  
ATOM   4021  H62   A   126      60.125  94.024  51.384  1.00  0.00           H  
ATOM   4022  N1    A   126      61.286  94.895  48.616  1.00  0.00           N  
ATOM   4023  C2    A   126      62.434  94.980  47.930  1.00  0.00           C  
ATOM   4024  H2    A   126      62.288  95.479  46.983  1.00  0.00           H  
ATOM   4025  N3    A   126      63.718  94.719  48.271  1.00  0.00           N  
ATOM   4026  C4    A   126      63.771  94.243  49.544  1.00  0.00           C  
ATOM   4027  C3'   A   126      67.789  94.856  50.252  1.00  0.00           C  
ATOM   4028  H3'   A   126      67.311  95.217  51.163  1.00  0.00           H  
ATOM   4029  C2'   A   126      66.910  94.587  49.048  1.00  0.00           C  
ATOM   4030  H2'   A   126      66.205  95.371  48.773  1.00  0.00           H  
ATOM   4031  O2'   A   126      67.633  94.148  47.860  1.00  0.00           O  
ATOM   4032 HO2'   A   126      67.059  94.335  47.114  1.00  0.00           H  
ATOM   4033  O3'   A   126      68.907  95.582  49.869  1.00  0.00           O  
ATOM   4034  P     U   127      68.844  97.144  49.915  1.00  0.00           P  
ATOM   4035  OP1   U   127      70.195  97.634  49.508  1.00  0.00           O  
ATOM   4036  OP2   U   127      68.337  97.581  51.281  1.00  0.00           O  
ATOM   4037  O5'   U   127      67.824  97.714  48.948  1.00  0.00           O  
ATOM   4038  C5'   U   127      67.998  97.614  47.560  1.00  0.00           C  
ATOM   4039  H5'   U   127      68.228  96.603  47.223  1.00  0.00           H  
ATOM   4040 H5''   U   127      68.804  98.277  47.246  1.00  0.00           H  
ATOM   4041  C4'   U   127      66.759  98.169  46.858  1.00  0.00           C  
ATOM   4042  H4'   U   127      66.898  97.923  45.805  1.00  0.00           H  
ATOM   4043  O4'   U   127      65.546  97.563  47.313  1.00  0.00           O  
ATOM   4044  C1'   U   127      64.622  98.571  47.773  1.00  0.00           C  
ATOM   4045  H1'   U   127      64.060  98.934  46.912  1.00  0.00           H  
ATOM   4046  N1    U   127      63.771  98.097  48.955  1.00  0.00           N  
ATOM   4047  C6    U   127      64.313  97.570  50.136  1.00  0.00           C  
ATOM   4048  H6    U   127      65.364  97.391  50.311  1.00  0.00           H  
ATOM   4049  C5    U   127      63.545  97.339  51.236  1.00  0.00           C  
ATOM   4050  H5    U   127      63.991  96.934  52.132  1.00  0.00           H  
ATOM   4051  C4    U   127      62.095  97.579  51.216  1.00  0.00           C  
ATOM   4052  O4    U   127      61.276  97.196  52.081  1.00  0.00           O  
ATOM   4053  N3    U   127      61.669  98.244  50.065  1.00  0.00           N  
ATOM   4054  H3    U   127      60.676  98.400  49.967  1.00  0.00           H  
ATOM   4055  C2    U   127      62.417  98.456  48.918  1.00  0.00           C  
ATOM   4056  O2    U   127      61.902  98.955  47.931  1.00  0.00           O  
ATOM   4057  C3'   U   127      66.620  99.648  47.092  1.00  0.00           C  
ATOM   4058  H3'   U   127      67.598  99.995  47.425  1.00  0.00           H  
ATOM   4059  C2'   U   127      65.536  99.751  48.230  1.00  0.00           C  
ATOM   4060  H2'   U   127      66.031  99.390  49.131  1.00  0.00           H  
ATOM   4061  O2'   U   127      64.833 100.975  48.342  1.00  0.00           O  
ATOM   4062 HO2'   U   127      64.966 101.513  47.558  1.00  0.00           H  
ATOM   4063  O3'   U   127      66.189 100.231  45.933  1.00  0.00           O  
ATOM   4064  P     G   128      67.229 100.323  44.703  1.00  0.00           P  
ATOM   4065  OP1   G   128      68.453  99.565  45.014  1.00  0.00           O  
ATOM   4066  OP2   G   128      67.440 101.770  44.347  1.00  0.00           O  
ATOM   4067  O5'   G   128      66.534  99.561  43.443  1.00  0.00           O  
ATOM   4068  C5'   G   128      67.287  99.042  42.420  1.00  0.00           C  
ATOM   4069  H5'   G   128      68.229  98.692  42.844  1.00  0.00           H  
ATOM   4070 H5''   G   128      67.534  99.909  41.807  1.00  0.00           H  
ATOM   4071  C4'   G   128      66.550  98.050  41.568  1.00  0.00           C  
ATOM   4072  H4'   G   128      67.248  97.547  40.900  1.00  0.00           H  
ATOM   4073  O4'   G   128      66.074  96.998  42.394  1.00  0.00           O  
ATOM   4074  C1'   G   128      64.821  96.561  42.004  1.00  0.00           C  
ATOM   4075  H1'   G   128      64.839  95.488  41.816  1.00  0.00           H  
ATOM   4076  N9    G   128      63.838  97.003  43.055  1.00  0.00           N  
ATOM   4077  C8    G   128      64.039  97.433  44.306  1.00  0.00           C  
ATOM   4078  H8    G   128      65.000  97.651  44.749  1.00  0.00           H  
ATOM   4079  N7    G   128      63.050  97.411  45.065  1.00  0.00           N  
ATOM   4080  C5    G   128      61.989  96.969  44.303  1.00  0.00           C  
ATOM   4081  C6    G   128      60.629  96.663  44.617  1.00  0.00           C  
ATOM   4082  O6    G   128      59.996  96.729  45.677  1.00  0.00           O  
ATOM   4083  N1    G   128      59.913  96.352  43.513  1.00  0.00           N  
ATOM   4084  H1    G   128      58.914  96.467  43.601  1.00  0.00           H  
ATOM   4085  C2    G   128      60.452  96.371  42.234  1.00  0.00           C  
ATOM   4086  N2    G   128      59.547  96.047  41.322  1.00  0.00           N  
ATOM   4087  H21   G   128      59.718  96.120  40.329  1.00  0.00           H  
ATOM   4088  H22   G   128      58.626  95.915  41.714  1.00  0.00           H  
ATOM   4089  N3    G   128      61.754  96.462  41.882  1.00  0.00           N  
ATOM   4090  C4    G   128      62.438  96.854  43.019  1.00  0.00           C  
ATOM   4091  C3'   G   128      65.316  98.580  40.893  1.00  0.00           C  
ATOM   4092  H3'   G   128      64.662  99.173  41.533  1.00  0.00           H  
ATOM   4093  C2'   G   128      64.522  97.287  40.695  1.00  0.00           C  
ATOM   4094  H2'   G   128      63.474  97.570  40.595  1.00  0.00           H  
ATOM   4095  O2'   G   128      64.934  96.434  39.627  1.00  0.00           O  
ATOM   4096 HO2'   G   128      65.511  97.042  39.160  1.00  0.00           H  
ATOM   4097  O3'   G   128      65.621  99.213  39.660  1.00  0.00           O  
ATOM   4098  P     U   129      65.128 100.745  39.415  1.00  0.00           P  
ATOM   4099  OP1   U   129      65.700 101.238  38.223  1.00  0.00           O  
ATOM   4100  OP2   U   129      65.267 101.520  40.616  1.00  0.00           O  
ATOM   4101  O5'   U   129      63.630 100.577  39.179  1.00  0.00           O  
ATOM   4102  C5'   U   129      63.191  99.875  37.971  1.00  0.00           C  
ATOM   4103  H5'   U   129      63.743  98.950  37.801  1.00  0.00           H  
ATOM   4104 H5''   U   129      63.441 100.489  37.105  1.00  0.00           H  
ATOM   4105  C4'   U   129      61.679  99.657  38.026  1.00  0.00           C  
ATOM   4106  H4'   U   129      61.454  99.125  37.102  1.00  0.00           H  
ATOM   4107  O4'   U   129      61.296  98.810  39.156  1.00  0.00           O  
ATOM   4108  C1'   U   129      60.110  99.238  39.644  1.00  0.00           C  
ATOM   4109  H1'   U   129      59.349  98.472  39.490  1.00  0.00           H  
ATOM   4110  N1    U   129      60.111  99.568  41.123  1.00  0.00           N  
ATOM   4111  C6    U   129      61.270  99.741  41.849  1.00  0.00           C  
ATOM   4112  H6    U   129      62.224  99.729  41.342  1.00  0.00           H  
ATOM   4113  C5    U   129      61.303 100.022  43.163  1.00  0.00           C  
ATOM   4114  H5    U   129      62.209 100.103  43.744  1.00  0.00           H  
ATOM   4115  C4    U   129      60.059  99.876  43.954  1.00  0.00           C  
ATOM   4116  O4    U   129      59.882  99.895  45.163  1.00  0.00           O  
ATOM   4117  N3    U   129      58.987  99.651  43.167  1.00  0.00           N  
ATOM   4118  H3    U   129      58.113  99.486  43.645  1.00  0.00           H  
ATOM   4119  C2    U   129      58.912  99.414  41.802  1.00  0.00           C  
ATOM   4120  O2    U   129      57.805  99.231  41.251  1.00  0.00           O  
ATOM   4121  C3'   U   129      60.800 100.913  38.069  1.00  0.00           C  
ATOM   4122  H3'   U   129      61.307 101.721  38.597  1.00  0.00           H  
ATOM   4123  C2'   U   129      59.603 100.461  38.904  1.00  0.00           C  
ATOM   4124  H2'   U   129      59.321 101.162  39.690  1.00  0.00           H  
ATOM   4125  O2'   U   129      58.538 100.047  38.032  1.00  0.00           O  
ATOM   4126 HO2'   U   129      58.692 100.640  37.293  1.00  0.00           H  
ATOM   4127  O3'   U   129      60.472 101.323  36.766  1.00  0.00           O  
ATOM   4128  P     C   130      60.149 102.867  36.551  1.00  0.00           P  
ATOM   4129  OP1   C   130      60.057 103.208  35.146  1.00  0.00           O  
ATOM   4130  OP2   C   130      61.138 103.687  37.298  1.00  0.00           O  
ATOM   4131  O5'   C   130      58.754 103.122  37.260  1.00  0.00           O  
ATOM   4132  C5'   C   130      57.513 102.860  36.460  1.00  0.00           C  
ATOM   4133  H5'   C   130      57.554 101.868  36.009  1.00  0.00           H  
ATOM   4134 H5''   C   130      57.525 103.448  35.543  1.00  0.00           H  
ATOM   4135  C4'   C   130      56.230 103.079  37.260  1.00  0.00           C  
ATOM   4136  H4'   C   130      55.332 102.869  36.680  1.00  0.00           H  
ATOM   4137  O4'   C   130      56.205 102.126  38.265  1.00  0.00           O  
ATOM   4138  C1'   C   130      55.461 102.553  39.410  1.00  0.00           C  
ATOM   4139  H1'   C   130      54.577 101.925  39.513  1.00  0.00           H  
ATOM   4140  N1    C   130      56.268 102.567  40.613  1.00  0.00           N  
ATOM   4141  C6    C   130      57.592 102.960  40.776  1.00  0.00           C  
ATOM   4142  H6    C   130      58.185 103.205  39.907  1.00  0.00           H  
ATOM   4143  C5    C   130      58.225 102.951  41.994  1.00  0.00           C  
ATOM   4144  H5    C   130      59.248 103.272  42.124  1.00  0.00           H  
ATOM   4145  C4    C   130      57.490 102.532  43.085  1.00  0.00           C  
ATOM   4146  N4    C   130      57.959 102.470  44.292  1.00  0.00           N  
ATOM   4147  H41   C   130      58.923 102.711  44.474  1.00  0.00           H  
ATOM   4148  H42   C   130      57.492 101.956  45.026  1.00  0.00           H  
ATOM   4149  N3    C   130      56.233 102.122  42.932  1.00  0.00           N  
ATOM   4150  C2    C   130      55.614 102.210  41.760  1.00  0.00           C  
ATOM   4151  O2    C   130      54.421 101.968  41.762  1.00  0.00           O  
ATOM   4152  C3'   C   130      56.076 104.460  37.969  1.00  0.00           C  
ATOM   4153  H3'   C   130      56.997 104.754  38.471  1.00  0.00           H  
ATOM   4154  C2'   C   130      55.136 104.023  39.097  1.00  0.00           C  
ATOM   4155  H2'   C   130      55.324 104.704  39.928  1.00  0.00           H  
ATOM   4156  O2'   C   130      53.731 104.134  38.787  1.00  0.00           O  
ATOM   4157 HO2'   C   130      53.586 105.081  38.729  1.00  0.00           H  
ATOM   4158  O3'   C   130      55.544 105.394  37.016  1.00  0.00           O  
ATOM   4159  P     G   131      55.596 106.947  37.268  1.00  0.00           P  
ATOM   4160  OP1   G   131      55.229 107.524  35.966  1.00  0.00           O  
ATOM   4161  OP2   G   131      56.907 107.324  37.817  1.00  0.00           O  
ATOM   4162  O5'   G   131      54.570 107.145  38.329  1.00  0.00           O  
ATOM   4163  C5'   G   131      53.169 107.225  37.970  1.00  0.00           C  
ATOM   4164  H5'   G   131      52.951 106.221  37.606  1.00  0.00           H  
ATOM   4165 H5''   G   131      53.040 108.052  37.272  1.00  0.00           H  
ATOM   4166  C4'   G   131      52.270 107.330  39.190  1.00  0.00           C  
ATOM   4167  H4'   G   131      51.266 107.423  38.776  1.00  0.00           H  
ATOM   4168  O4'   G   131      52.255 106.219  40.058  1.00  0.00           O  
ATOM   4169  C1'   G   131      52.235 106.613  41.445  1.00  0.00           C  
ATOM   4170  H1'   G   131      51.379 106.102  41.888  1.00  0.00           H  
ATOM   4171  N9    G   131      53.394 106.186  42.151  1.00  0.00           N  
ATOM   4172  C8    G   131      54.685 106.520  41.901  1.00  0.00           C  
ATOM   4173  H8    G   131      54.970 107.039  40.997  1.00  0.00           H  
ATOM   4174  N7    G   131      55.535 106.201  42.788  1.00  0.00           N  
ATOM   4175  C5    G   131      54.787 105.666  43.810  1.00  0.00           C  
ATOM   4176  C6    G   131      55.160 105.142  45.083  1.00  0.00           C  
ATOM   4177  O6    G   131      56.287 104.989  45.557  1.00  0.00           O  
ATOM   4178  N1    G   131      54.115 104.845  45.936  1.00  0.00           N  
ATOM   4179  H1    G   131      54.352 104.600  46.886  1.00  0.00           H  
ATOM   4180  C2    G   131      52.828 104.907  45.514  1.00  0.00           C  
ATOM   4181  N2    G   131      51.943 104.568  46.483  1.00  0.00           N  
ATOM   4182  H21   G   131      50.989 104.477  46.164  1.00  0.00           H  
ATOM   4183  H22   G   131      52.258 104.376  47.424  1.00  0.00           H  
ATOM   4184  N3    G   131      52.406 105.249  44.297  1.00  0.00           N  
ATOM   4185  C4    G   131      53.424 105.668  43.481  1.00  0.00           C  
ATOM   4186  C3'   G   131      52.540 108.605  40.119  1.00  0.00           C  
ATOM   4187  H3'   G   131      53.604 108.840  40.142  1.00  0.00           H  
ATOM   4188  C2'   G   131      52.049 108.081  41.478  1.00  0.00           C  
ATOM   4189  H2'   G   131      52.528 108.576  42.322  1.00  0.00           H  
ATOM   4190  O2'   G   131      50.721 108.364  41.776  1.00  0.00           O  
ATOM   4191 HO2'   G   131      50.582 109.313  41.820  1.00  0.00           H  
ATOM   4192  O3'   G   131      51.795 109.720  39.617  1.00  0.00           O  
ATOM   4193  P     U   132      51.673 111.160  40.295  1.00  0.00           P  
ATOM   4194  OP1   U   132      52.998 111.527  40.617  1.00  0.00           O  
ATOM   4195  OP2   U   132      50.791 111.007  41.422  1.00  0.00           O  
ATOM   4196  O5'   U   132      51.025 112.172  39.298  1.00  0.00           O  
ATOM   4197  C5'   U   132      51.543 112.242  37.935  1.00  0.00           C  
ATOM   4198  H5'   U   132      51.410 111.253  37.497  1.00  0.00           H  
ATOM   4199 H5''   U   132      52.572 112.600  37.974  1.00  0.00           H  
ATOM   4200  C4'   U   132      50.812 113.246  36.953  1.00  0.00           C  
ATOM   4201  H4'   U   132      51.364 113.399  36.026  1.00  0.00           H  
ATOM   4202  O4'   U   132      49.555 112.724  36.619  1.00  0.00           O  
ATOM   4203  C1'   U   132      48.766 113.827  36.255  1.00  0.00           C  
ATOM   4204  H1'   U   132      48.760 113.974  35.175  1.00  0.00           H  
ATOM   4205  N1    U   132      47.386 113.678  36.814  1.00  0.00           N  
ATOM   4206  C6    U   132      47.269 113.146  38.094  1.00  0.00           C  
ATOM   4207  H6    U   132      48.109 112.615  38.517  1.00  0.00           H  
ATOM   4208  C5    U   132      46.084 113.132  38.737  1.00  0.00           C  
ATOM   4209  H5    U   132      46.010 112.523  39.626  1.00  0.00           H  
ATOM   4210  C4    U   132      44.919 113.745  38.100  1.00  0.00           C  
ATOM   4211  O4    U   132      43.785 113.699  38.583  1.00  0.00           O  
ATOM   4212  N3    U   132      45.154 114.332  36.841  1.00  0.00           N  
ATOM   4213  H3    U   132      44.489 114.997  36.473  1.00  0.00           H  
ATOM   4214  C2    U   132      46.341 114.321  36.183  1.00  0.00           C  
ATOM   4215  O2    U   132      46.419 114.937  35.082  1.00  0.00           O  
ATOM   4216  C3'   U   132      50.650 114.572  37.637  1.00  0.00           C  
ATOM   4217  H3'   U   132      50.283 114.482  38.660  1.00  0.00           H  
ATOM   4218  C2'   U   132      49.428 115.125  36.865  1.00  0.00           C  
ATOM   4219  H2'   U   132      48.853 115.639  37.636  1.00  0.00           H  
ATOM   4220  O2'   U   132      49.771 116.021  35.786  1.00  0.00           O  
ATOM   4221 HO2'   U   132      50.454 116.544  36.212  1.00  0.00           H  
ATOM   4222  O3'   U   132      51.876 115.262  37.647  1.00  0.00           O  
ATOM   4223  P     A   133      51.951 116.598  38.381  1.00  0.00           P  
ATOM   4224  OP1   A   133      53.346 116.867  38.365  1.00  0.00           O  
ATOM   4225  OP2   A   133      51.255 116.538  39.692  1.00  0.00           O  
ATOM   4226  O5'   A   133      51.232 117.698  37.465  1.00  0.00           O  
ATOM   4227  C5'   A   133      51.838 118.307  36.376  1.00  0.00           C  
ATOM   4228  H5'   A   133      52.341 117.595  35.722  1.00  0.00           H  
ATOM   4229 H5''   A   133      52.690 118.877  36.747  1.00  0.00           H  
ATOM   4230  C4'   A   133      51.043 119.388  35.674  1.00  0.00           C  
ATOM   4231  H4'   A   133      51.603 119.817  34.843  1.00  0.00           H  
ATOM   4232  O4'   A   133      49.787 118.798  35.271  1.00  0.00           O  
ATOM   4233  C1'   A   133      48.670 119.565  35.691  1.00  0.00           C  
ATOM   4234  H1'   A   133      47.984 119.601  34.844  1.00  0.00           H  
ATOM   4235  N9    A   133      47.923 118.818  36.747  1.00  0.00           N  
ATOM   4236  C8    A   133      48.230 118.480  38.075  1.00  0.00           C  
ATOM   4237  H8    A   133      49.244 118.757  38.324  1.00  0.00           H  
ATOM   4238  N7    A   133      47.279 117.987  38.826  1.00  0.00           N  
ATOM   4239  C5    A   133      46.283 117.944  37.864  1.00  0.00           C  
ATOM   4240  C6    A   133      44.957 117.393  37.895  1.00  0.00           C  
ATOM   4241  N6    A   133      44.423 116.863  38.953  1.00  0.00           N  
ATOM   4242  H61   A   133      44.953 116.813  39.812  1.00  0.00           H  
ATOM   4243  H62   A   133      43.619 116.254  38.893  1.00  0.00           H  
ATOM   4244  N1    A   133      44.192 117.348  36.819  1.00  0.00           N  
ATOM   4245  C2    A   133      44.710 117.929  35.730  1.00  0.00           C  
ATOM   4246  H2    A   133      44.052 117.978  34.875  1.00  0.00           H  
ATOM   4247  N3    A   133      45.917 118.400  35.494  1.00  0.00           N  
ATOM   4248  C4    A   133      46.641 118.344  36.622  1.00  0.00           C  
ATOM   4249  C3'   A   133      50.572 120.572  36.583  1.00  0.00           C  
ATOM   4250  H3'   A   133      50.435 120.182  37.592  1.00  0.00           H  
ATOM   4251  C2'   A   133      49.202 120.976  36.006  1.00  0.00           C  
ATOM   4252  H2'   A   133      48.550 121.586  36.631  1.00  0.00           H  
ATOM   4253  O2'   A   133      49.366 121.696  34.771  1.00  0.00           O  
ATOM   4254 HO2'   A   133      50.176 122.212  34.801  1.00  0.00           H  
ATOM   4255  O3'   A   133      51.521 121.670  36.532  1.00  0.00           O  
ATOM   4256  P     U   134      52.655 121.900  37.529  1.00  0.00           P  
ATOM   4257  OP1   U   134      53.887 122.137  36.698  1.00  0.00           O  
ATOM   4258  OP2   U   134      52.761 120.820  38.539  1.00  0.00           O  
ATOM   4259  O5'   U   134      52.232 123.239  38.350  1.00  0.00           O  
ATOM   4260  C5'   U   134      51.161 123.267  39.286  1.00  0.00           C  
ATOM   4261  H5'   U   134      51.442 122.812  40.236  1.00  0.00           H  
ATOM   4262 H5''   U   134      50.416 122.578  38.888  1.00  0.00           H  
ATOM   4263  C4'   U   134      50.624 124.641  39.309  1.00  0.00           C  
ATOM   4264  H4'   U   134      49.753 124.653  39.964  1.00  0.00           H  
ATOM   4265  O4'   U   134      51.599 125.497  39.821  1.00  0.00           O  
ATOM   4266  C1'   U   134      51.217 126.783  39.495  1.00  0.00           C  
ATOM   4267  H1'   U   134      50.724 127.309  40.313  1.00  0.00           H  
ATOM   4268  N1    U   134      52.448 127.447  39.125  1.00  0.00           N  
ATOM   4269  C6    U   134      53.274 126.918  38.208  1.00  0.00           C  
ATOM   4270  H6    U   134      53.099 125.909  37.864  1.00  0.00           H  
ATOM   4271  C5    U   134      54.177 127.703  37.585  1.00  0.00           C  
ATOM   4272  H5    U   134      54.734 127.267  36.769  1.00  0.00           H  
ATOM   4273  C4    U   134      54.326 129.111  37.851  1.00  0.00           C  
ATOM   4274  O4    U   134      54.979 129.868  37.185  1.00  0.00           O  
ATOM   4275  N3    U   134      53.584 129.536  38.944  1.00  0.00           N  
ATOM   4276  H3    U   134      53.725 130.519  39.129  1.00  0.00           H  
ATOM   4277  C2    U   134      52.609 128.813  39.572  1.00  0.00           C  
ATOM   4278  O2    U   134      51.847 129.403  40.340  1.00  0.00           O  
ATOM   4279  C3'   U   134      50.261 125.210  37.914  1.00  0.00           C  
ATOM   4280  H3'   U   134      51.055 125.019  37.192  1.00  0.00           H  
ATOM   4281  C2'   U   134      50.131 126.717  38.307  1.00  0.00           C  
ATOM   4282  H2'   U   134      50.299 127.424  37.495  1.00  0.00           H  
ATOM   4283  O2'   U   134      48.928 126.953  39.070  1.00  0.00           O  
ATOM   4284 HO2'   U   134      48.267 127.189  38.415  1.00  0.00           H  
ATOM   4285  O3'   U   134      49.065 124.538  37.445  1.00  0.00           O  
ATOM   4286  P     A   135      48.245 125.056  36.240  1.00  0.00           P  
ATOM   4287  OP1   A   135      47.239 124.030  35.984  1.00  0.00           O  
ATOM   4288  OP2   A   135      49.131 125.446  35.183  1.00  0.00           O  
ATOM   4289  O5'   A   135      47.451 126.345  36.616  1.00  0.00           O  
ATOM   4290  C5'   A   135      46.336 126.338  37.527  1.00  0.00           C  
ATOM   4291  H5'   A   135      46.597 125.911  38.496  1.00  0.00           H  
ATOM   4292 H5''   A   135      45.678 125.567  37.126  1.00  0.00           H  
ATOM   4293  C4'   A   135      45.555 127.560  37.743  1.00  0.00           C  
ATOM   4294  H4'   A   135      44.576 127.389  38.189  1.00  0.00           H  
ATOM   4295  O4'   A   135      46.282 128.491  38.563  1.00  0.00           O  
ATOM   4296  C1'   A   135      46.195 129.841  38.048  1.00  0.00           C  
ATOM   4297  H1'   A   135      45.851 130.563  38.789  1.00  0.00           H  
ATOM   4298  N9    A   135      47.381 130.477  37.446  1.00  0.00           N  
ATOM   4299  C8    A   135      47.715 130.783  36.164  1.00  0.00           C  
ATOM   4300  H8    A   135      47.001 130.616  35.372  1.00  0.00           H  
ATOM   4301  N7    A   135      48.916 131.198  35.975  1.00  0.00           N  
ATOM   4302  C5    A   135      49.354 131.415  37.294  1.00  0.00           C  
ATOM   4303  C6    A   135      50.573 131.860  37.851  1.00  0.00           C  
ATOM   4304  N6    A   135      51.644 132.133  37.096  1.00  0.00           N  
ATOM   4305  H61   A   135      52.540 132.177  37.562  1.00  0.00           H  
ATOM   4306  H62   A   135      51.652 131.942  36.105  1.00  0.00           H  
ATOM   4307  N1    A   135      50.741 131.952  39.206  1.00  0.00           N  
ATOM   4308  C2    A   135      49.773 131.462  39.968  1.00  0.00           C  
ATOM   4309  H2    A   135      49.932 131.324  41.028  1.00  0.00           H  
ATOM   4310  N3    A   135      48.672 130.836  39.565  1.00  0.00           N  
ATOM   4311  C4    A   135      48.457 130.985  38.205  1.00  0.00           C  
ATOM   4312  C3'   A   135      45.358 128.303  36.454  1.00  0.00           C  
ATOM   4313  H3'   A   135      46.288 128.364  35.889  1.00  0.00           H  
ATOM   4314  C2'   A   135      45.054 129.687  37.118  1.00  0.00           C  
ATOM   4315  H2'   A   135      45.085 130.413  36.306  1.00  0.00           H  
ATOM   4316  O2'   A   135      43.754 129.755  37.755  1.00  0.00           O  
ATOM   4317 HO2'   A   135      43.133 129.866  37.032  1.00  0.00           H  
ATOM   4318  O3'   A   135      44.354 127.713  35.594  1.00  0.00           O  
ATOM   4319  P     C   136      43.857 128.504  34.264  1.00  0.00           P  
ATOM   4320  OP1   C   136      43.037 127.560  33.511  1.00  0.00           O  
ATOM   4321  OP2   C   136      45.047 129.116  33.754  1.00  0.00           O  
ATOM   4322  O5'   C   136      42.886 129.646  34.793  1.00  0.00           O  
ATOM   4323  C5'   C   136      41.436 129.387  35.074  1.00  0.00           C  
ATOM   4324  H5'   C   136      41.367 128.686  35.906  1.00  0.00           H  
ATOM   4325 H5''   C   136      40.911 128.946  34.227  1.00  0.00           H  
ATOM   4326  C4'   C   136      40.783 130.676  35.694  1.00  0.00           C  
ATOM   4327  H4'   C   136      39.809 130.496  36.148  1.00  0.00           H  
ATOM   4328  O4'   C   136      41.592 131.215  36.788  1.00  0.00           O  
ATOM   4329  C1'   C   136      41.787 132.611  36.672  1.00  0.00           C  
ATOM   4330  H1'   C   136      40.898 133.109  37.060  1.00  0.00           H  
ATOM   4331  N1    C   136      43.077 132.968  37.396  1.00  0.00           N  
ATOM   4332  C6    C   136      44.268 133.345  36.754  1.00  0.00           C  
ATOM   4333  H6    C   136      44.291 133.381  35.674  1.00  0.00           H  
ATOM   4334  C5    C   136      45.411 133.622  37.539  1.00  0.00           C  
ATOM   4335  H5    C   136      46.304 133.810  36.962  1.00  0.00           H  
ATOM   4336  C4    C   136      45.302 133.515  38.912  1.00  0.00           C  
ATOM   4337  N4    C   136      46.368 133.672  39.624  1.00  0.00           N  
ATOM   4338  H41   C   136      47.175 134.210  39.342  1.00  0.00           H  
ATOM   4339  H42   C   136      46.325 133.418  40.601  1.00  0.00           H  
ATOM   4340  N3    C   136      44.224 133.075  39.532  1.00  0.00           N  
ATOM   4341  C2    C   136      43.114 132.813  38.790  1.00  0.00           C  
ATOM   4342  O2    C   136      42.154 132.433  39.458  1.00  0.00           O  
ATOM   4343  C3'   C   136      40.818 131.781  34.533  1.00  0.00           C  
ATOM   4344  H3'   C   136      41.147 131.418  33.559  1.00  0.00           H  
ATOM   4345  C2'   C   136      41.833 132.778  35.106  1.00  0.00           C  
ATOM   4346  H2'   C   136      42.756 132.367  34.696  1.00  0.00           H  
ATOM   4347  O2'   C   136      41.782 134.162  34.690  1.00  0.00           O  
ATOM   4348 HO2'   C   136      41.763 134.032  33.739  1.00  0.00           H  
ATOM   4349  O3'   C   136      39.497 132.261  34.554  1.00  0.00           O  
ATOM   4350  P     A   137      38.455 131.838  33.442  1.00  0.00           P  
ATOM   4351  OP1   A   137      38.977 132.469  32.285  1.00  0.00           O  
ATOM   4352  OP2   A   137      37.106 132.257  33.951  1.00  0.00           O  
ATOM   4353  O5'   A   137      38.476 130.240  33.307  1.00  0.00           O  
ATOM   4354  C5'   A   137      39.048 129.585  32.241  1.00  0.00           C  
ATOM   4355  H5'   A   137      40.135 129.660  32.249  1.00  0.00           H  
ATOM   4356 H5''   A   137      38.762 129.984  31.267  1.00  0.00           H  
ATOM   4357  C4'   A   137      38.811 128.050  32.314  1.00  0.00           C  
ATOM   4358  H4'   A   137      39.165 127.628  31.374  1.00  0.00           H  
ATOM   4359  O4'   A   137      39.639 127.483  33.319  1.00  0.00           O  
ATOM   4360  C1'   A   137      39.020 126.317  33.862  1.00  0.00           C  
ATOM   4361  H1'   A   137      39.642 125.444  33.663  1.00  0.00           H  
ATOM   4362  N9    A   137      38.782 126.537  35.303  1.00  0.00           N  
ATOM   4363  C8    A   137      38.514 127.695  36.003  1.00  0.00           C  
ATOM   4364  H8    A   137      38.665 128.670  35.564  1.00  0.00           H  
ATOM   4365  N7    A   137      38.231 127.574  37.262  1.00  0.00           N  
ATOM   4366  C5    A   137      38.263 126.151  37.410  1.00  0.00           C  
ATOM   4367  C6    A   137      38.033 125.242  38.464  1.00  0.00           C  
ATOM   4368  N6    A   137      37.709 125.592  39.756  1.00  0.00           N  
ATOM   4369  H61   A   137      37.736 126.533  40.123  1.00  0.00           H  
ATOM   4370  H62   A   137      37.710 124.806  40.390  1.00  0.00           H  
ATOM   4371  N1    A   137      37.978 123.905  38.301  1.00  0.00           N  
ATOM   4372  C2    A   137      38.290 123.466  37.064  1.00  0.00           C  
ATOM   4373  H2    A   137      38.188 122.414  36.840  1.00  0.00           H  
ATOM   4374  N3    A   137      38.511 124.196  36.003  1.00  0.00           N  
ATOM   4375  C4    A   137      38.462 125.508  36.232  1.00  0.00           C  
ATOM   4376  C3'   A   137      37.379 127.549  32.526  1.00  0.00           C  
ATOM   4377  H3'   A   137      36.908 128.136  33.314  1.00  0.00           H  
ATOM   4378  C2'   A   137      37.701 126.153  33.035  1.00  0.00           C  
ATOM   4379  H2'   A   137      36.908 125.785  33.686  1.00  0.00           H  
ATOM   4380  O2'   A   137      37.856 125.357  31.905  1.00  0.00           O  
ATOM   4381 HO2'   A   137      37.364 125.844  31.240  1.00  0.00           H  
ATOM   4382  O3'   A   137      36.597 127.522  31.401  1.00  0.00           O  
ATOM   4383  P     G   138      35.019 127.851  31.469  1.00  0.00           P  
ATOM   4384  OP1   G   138      34.353 127.450  30.217  1.00  0.00           O  
ATOM   4385  OP2   G   138      34.904 129.294  31.860  1.00  0.00           O  
ATOM   4386  O5'   G   138      34.505 127.001  32.595  1.00  0.00           O  
ATOM   4387  C5'   G   138      34.278 125.632  32.507  1.00  0.00           C  
ATOM   4388  H5'   G   138      35.231 125.167  32.253  1.00  0.00           H  
ATOM   4389 H5''   G   138      33.542 125.449  31.724  1.00  0.00           H  
ATOM   4390  C4'   G   138      33.820 125.108  33.846  1.00  0.00           C  
ATOM   4391  H4'   G   138      33.478 124.073  33.846  1.00  0.00           H  
ATOM   4392  O4'   G   138      34.866 125.358  34.880  1.00  0.00           O  
ATOM   4393  C1'   G   138      34.254 125.356  36.163  1.00  0.00           C  
ATOM   4394  H1'   G   138      34.468 124.552  36.867  1.00  0.00           H  
ATOM   4395  N9    G   138      34.650 126.638  36.798  1.00  0.00           N  
ATOM   4396  C8    G   138      35.088 127.808  36.184  1.00  0.00           C  
ATOM   4397  H8    G   138      35.301 127.931  35.132  1.00  0.00           H  
ATOM   4398  N7    G   138      35.343 128.841  37.024  1.00  0.00           N  
ATOM   4399  C5    G   138      34.972 128.259  38.238  1.00  0.00           C  
ATOM   4400  C6    G   138      34.877 128.792  39.566  1.00  0.00           C  
ATOM   4401  O6    G   138      35.058 129.958  39.869  1.00  0.00           O  
ATOM   4402  N1    G   138      34.442 127.940  40.576  1.00  0.00           N  
ATOM   4403  H1    G   138      34.304 128.272  41.520  1.00  0.00           H  
ATOM   4404  C2    G   138      34.202 126.607  40.290  1.00  0.00           C  
ATOM   4405  N2    G   138      34.093 125.826  41.278  1.00  0.00           N  
ATOM   4406  H21   G   138      34.142 124.821  41.191  1.00  0.00           H  
ATOM   4407  H22   G   138      33.819 126.161  42.191  1.00  0.00           H  
ATOM   4408  N3    G   138      34.336 126.068  39.072  1.00  0.00           N  
ATOM   4409  C4    G   138      34.620 126.943  38.092  1.00  0.00           C  
ATOM   4410  C3'   G   138      32.615 125.887  34.442  1.00  0.00           C  
ATOM   4411  H3'   G   138      32.893 126.941  34.440  1.00  0.00           H  
ATOM   4412  C2'   G   138      32.721 125.432  35.891  1.00  0.00           C  
ATOM   4413  H2'   G   138      32.213 126.050  36.632  1.00  0.00           H  
ATOM   4414  O2'   G   138      32.261 124.136  35.959  1.00  0.00           O  
ATOM   4415 HO2'   G   138      31.420 124.110  35.497  1.00  0.00           H  
ATOM   4416  O3'   G   138      31.299 125.658  33.908  1.00  0.00           O  
ATOM   4417  P     G   139      30.211 126.647  34.120  1.00  0.00           P  
ATOM   4418  OP1   G   139      29.069 126.150  33.297  1.00  0.00           O  
ATOM   4419  OP2   G   139      30.642 128.007  33.772  1.00  0.00           O  
ATOM   4420  O5'   G   139      29.943 126.681  35.679  1.00  0.00           O  
ATOM   4421  C5'   G   139      29.204 125.665  36.292  1.00  0.00           C  
ATOM   4422  H5'   G   139      29.705 124.732  36.035  1.00  0.00           H  
ATOM   4423 H5''   G   139      28.181 125.523  35.943  1.00  0.00           H  
ATOM   4424  C4'   G   139      29.147 125.796  37.817  1.00  0.00           C  
ATOM   4425  H4'   G   139      28.785 124.851  38.223  1.00  0.00           H  
ATOM   4426  O4'   G   139      30.333 126.120  38.587  1.00  0.00           O  
ATOM   4427  C1'   G   139      29.987 126.726  39.772  1.00  0.00           C  
ATOM   4428  H1'   G   139      30.330 126.208  40.668  1.00  0.00           H  
ATOM   4429  N9    G   139      30.683 128.028  39.759  1.00  0.00           N  
ATOM   4430  C8    G   139      31.280 128.652  38.698  1.00  0.00           C  
ATOM   4431  H8    G   139      31.308 128.163  37.735  1.00  0.00           H  
ATOM   4432  N7    G   139      31.856 129.793  38.972  1.00  0.00           N  
ATOM   4433  C5    G   139      31.508 130.038  40.304  1.00  0.00           C  
ATOM   4434  C6    G   139      31.708 131.128  41.179  1.00  0.00           C  
ATOM   4435  O6    G   139      32.319 132.226  40.994  1.00  0.00           O  
ATOM   4436  N1    G   139      31.164 130.952  42.463  1.00  0.00           N  
ATOM   4437  H1    G   139      31.398 131.695  43.106  1.00  0.00           H  
ATOM   4438  C2    G   139      30.450 129.848  42.830  1.00  0.00           C  
ATOM   4439  N2    G   139      29.959 129.848  44.069  1.00  0.00           N  
ATOM   4440  H21   G   139      30.099 130.692  44.606  1.00  0.00           H  
ATOM   4441  H22   G   139      29.309 129.125  44.343  1.00  0.00           H  
ATOM   4442  N3    G   139      30.176 128.849  42.040  1.00  0.00           N  
ATOM   4443  C4    G   139      30.754 128.970  40.823  1.00  0.00           C  
ATOM   4444  C3'   G   139      28.272 126.977  38.207  1.00  0.00           C  
ATOM   4445  H3'   G   139      28.838 127.735  37.666  1.00  0.00           H  
ATOM   4446  C2'   G   139      28.490 127.087  39.750  1.00  0.00           C  
ATOM   4447  H2'   G   139      28.327 128.067  40.199  1.00  0.00           H  
ATOM   4448  O2'   G   139      27.670 126.119  40.415  1.00  0.00           O  
ATOM   4449 HO2'   G   139      27.169 125.695  39.714  1.00  0.00           H  
ATOM   4450  O3'   G   139      26.975 126.825  37.840  1.00  0.00           O  
ATOM   4451  P     G   140      25.972 128.014  37.631  1.00  0.00           P  
ATOM   4452  OP1   G   140      24.621 127.517  37.257  1.00  0.00           O  
ATOM   4453  OP2   G   140      26.607 128.958  36.710  1.00  0.00           O  
ATOM   4454  O5'   G   140      25.820 128.748  38.996  1.00  0.00           O  
ATOM   4455  C5'   G   140      25.075 128.208  40.069  1.00  0.00           C  
ATOM   4456  H5'   G   140      25.684 127.350  40.355  1.00  0.00           H  
ATOM   4457 H5''   G   140      24.124 127.828  39.696  1.00  0.00           H  
ATOM   4458  C4'   G   140      25.064 129.085  41.297  1.00  0.00           C  
ATOM   4459  H4'   G   140      24.624 128.532  42.127  1.00  0.00           H  
ATOM   4460  O4'   G   140      26.436 129.249  41.682  1.00  0.00           O  
ATOM   4461  C1'   G   140      26.434 130.506  42.342  1.00  0.00           C  
ATOM   4462  H1'   G   140      26.968 130.475  43.292  1.00  0.00           H  
ATOM   4463  N9    G   140      27.348 131.491  41.658  1.00  0.00           N  
ATOM   4464  C8    G   140      27.873 131.505  40.369  1.00  0.00           C  
ATOM   4465  H8    G   140      27.406 130.904  39.603  1.00  0.00           H  
ATOM   4466  N7    G   140      28.712 132.472  40.071  1.00  0.00           N  
ATOM   4467  C5    G   140      28.854 133.099  41.312  1.00  0.00           C  
ATOM   4468  C6    G   140      29.670 134.266  41.705  1.00  0.00           C  
ATOM   4469  O6    G   140      30.654 134.893  41.267  1.00  0.00           O  
ATOM   4470  N1    G   140      29.486 134.511  43.053  1.00  0.00           N  
ATOM   4471  H1    G   140      30.042 135.300  43.351  1.00  0.00           H  
ATOM   4472  C2    G   140      28.611 133.988  43.895  1.00  0.00           C  
ATOM   4473  N2    G   140      28.477 134.537  45.071  1.00  0.00           N  
ATOM   4474  H21   G   140      29.100 135.273  45.372  1.00  0.00           H  
ATOM   4475  H22   G   140      27.711 134.283  45.679  1.00  0.00           H  
ATOM   4476  N3    G   140      27.872 132.925  43.572  1.00  0.00           N  
ATOM   4477  C4    G   140      28.015 132.545  42.288  1.00  0.00           C  
ATOM   4478  C3'   G   140      24.473 130.450  41.237  1.00  0.00           C  
ATOM   4479  H3'   G   140      24.778 131.024  40.362  1.00  0.00           H  
ATOM   4480  C2'   G   140      25.055 131.066  42.557  1.00  0.00           C  
ATOM   4481  H2'   G   140      24.960 132.148  42.653  1.00  0.00           H  
ATOM   4482  O2'   G   140      24.733 130.456  43.805  1.00  0.00           O  
ATOM   4483 HO2'   G   140      23.907 130.787  44.164  1.00  0.00           H  
ATOM   4484  O3'   G   140      22.990 130.562  41.311  1.00  0.00           O  
ATOM   4485  P     C   141      22.279 131.795  40.692  1.00  0.00           P  
ATOM   4486  OP1   C   141      20.848 131.564  40.846  1.00  0.00           O  
ATOM   4487  OP2   C   141      22.742 132.048  39.295  1.00  0.00           O  
ATOM   4488  O5'   C   141      22.662 133.073  41.540  1.00  0.00           O  
ATOM   4489  C5'   C   141      21.981 133.375  42.718  1.00  0.00           C  
ATOM   4490  H5'   C   141      21.986 132.598  43.483  1.00  0.00           H  
ATOM   4491 H5''   C   141      20.977 133.613  42.368  1.00  0.00           H  
ATOM   4492  C4'   C   141      22.493 134.562  43.542  1.00  0.00           C  
ATOM   4493  H4'   C   141      22.020 134.506  44.523  1.00  0.00           H  
ATOM   4494  O4'   C   141      23.831 134.454  43.827  1.00  0.00           O  
ATOM   4495  C1'   C   141      24.530 135.713  43.871  1.00  0.00           C  
ATOM   4496  H1'   C   141      24.829 135.825  44.913  1.00  0.00           H  
ATOM   4497  N1    C   141      25.594 135.932  42.874  1.00  0.00           N  
ATOM   4498  C6    C   141      25.536 135.122  41.751  1.00  0.00           C  
ATOM   4499  H6    C   141      24.759 134.374  41.691  1.00  0.00           H  
ATOM   4500  C5    C   141      26.428 135.286  40.764  1.00  0.00           C  
ATOM   4501  H5    C   141      26.471 134.622  39.914  1.00  0.00           H  
ATOM   4502  C4    C   141      27.418 136.345  40.967  1.00  0.00           C  
ATOM   4503  N4    C   141      28.345 136.539  40.082  1.00  0.00           N  
ATOM   4504  H41   C   141      28.463 135.921  39.292  1.00  0.00           H  
ATOM   4505  H42   C   141      28.992 137.308  40.184  1.00  0.00           H  
ATOM   4506  N3    C   141      27.566 137.034  42.088  1.00  0.00           N  
ATOM   4507  C2    C   141      26.606 136.840  43.008  1.00  0.00           C  
ATOM   4508  O2    C   141      26.651 137.467  44.045  1.00  0.00           O  
ATOM   4509  C3'   C   141      22.358 135.889  42.898  1.00  0.00           C  
ATOM   4510  H3'   C   141      22.598 135.838  41.836  1.00  0.00           H  
ATOM   4511  C2'   C   141      23.425 136.726  43.727  1.00  0.00           C  
ATOM   4512  H2'   C   141      23.713 137.602  43.146  1.00  0.00           H  
ATOM   4513  O2'   C   141      22.876 137.031  44.989  1.00  0.00           O  
ATOM   4514 HO2'   C   141      22.000 137.386  44.816  1.00  0.00           H  
ATOM   4515  O3'   C   141      21.047 136.446  43.077  1.00  0.00           O  
ATOM   4516  P    U3   142      20.416 137.431  41.989  1.00  0.00           P  
ATOM   4517  OP1  U3   142      18.945 137.664  42.399  1.00  0.00           O  
ATOM   4518  OP2  U3   142      20.791 137.020  40.678  1.00  0.00           O  
ATOM   4519  O5'  U3   142      21.227 138.722  42.204  1.00  0.00           O  
ATOM   4520  C5'  U3   142      20.980 139.565  43.375  1.00  0.00           C  
ATOM   4521  H5'  U3   142      21.101 138.976  44.284  1.00  0.00           H  
ATOM   4522 H5''  U3   142      19.930 139.859  43.377  1.00  0.00           H  
ATOM   4523  C4'  U3   142      21.914 140.809  43.468  1.00  0.00           C  
ATOM   4524  H4'  U3   142      21.747 141.270  44.441  1.00  0.00           H  
ATOM   4525  O4'  U3   142      23.206 140.253  43.382  1.00  0.00           O  
ATOM   4526  C1'  U3   142      24.145 141.142  42.670  1.00  0.00           C  
ATOM   4527  H1'  U3   142      24.895 141.396  43.418  1.00  0.00           H  
ATOM   4528  N1   U3   142      24.864 140.424  41.583  1.00  0.00           N  
ATOM   4529  C6   U3   142      24.411 139.213  41.034  1.00  0.00           C  
ATOM   4530  H6   U3   142      23.548 138.697  41.427  1.00  0.00           H  
ATOM   4531  C5   U3   142      25.007 138.660  39.976  1.00  0.00           C  
ATOM   4532  H5   U3   142      24.513 137.833  39.488  1.00  0.00           H  
ATOM   4533  C4   U3   142      26.225 139.193  39.453  1.00  0.00           C  
ATOM   4534  O4   U3   142      26.649 139.040  38.307  1.00  0.00           O  
ATOM   4535  N3   U3   142      26.758 140.271  40.121  1.00  0.00           N  
ATOM   4536  H3   U3   142      27.571 140.750  39.760  1.00  0.00           H  
ATOM   4537  C2   U3   142      26.103 140.963  41.149  1.00  0.00           C  
ATOM   4538  O2   U3   142      26.639 141.938  41.638  1.00  0.00           O  
ATOM   4539  C3'  U3   142      21.847 141.851  42.381  1.00  0.00           C  
ATOM   4540  H3'  U3   142      21.662 141.330  41.442  1.00  0.00           H  
ATOM   4541  C2'  U3   142      23.244 142.400  42.385  1.00  0.00           C  
ATOM   4542  H2'  U3   142      23.419 142.898  41.432  1.00  0.00           H  
ATOM   4543  O2'  U3   142      23.433 143.303  43.422  1.00  0.00           O  
ATOM   4544 HO2'  U3   142      23.746 144.143  43.079  1.00  0.00           H  
ATOM   4545  O3'  U3   142      20.843 142.845  42.668  1.00  0.00           O  
ATOM   4546 HO3'  U3   142      20.106 142.416  43.109  1.00  0.00           H  
TER    4547       U3   142 
END   
