# Supplementary material for: Modeling the structure of the frameshift-stimulatory pseudoknot in SARS-CoV-2 reveals multiple possible conformers
Source: PLoS Comput Biol. 2021 Jan 19;17(1):e1008603. doi: 10.1371/journal.pcbi.1008603 (PMC7845960; doi:10.1371/journal.pcbi.1008603)
Supplement: S1 Data — Files in.pdb format for each of the model structures presented in the manuscript are included in an archived.zip folder. The files corresponding to the structures shown in Figs 3B, 3E, 3H, 4B, 4E, 4H, 5B, 6A–6F, and 7A–7G are named FigNX_1.pdb, where N is the figure number and X is the letter for the figure panel. These structures represent the most populated of the clusters found in the corresponding MD simulations. The structures of the second- and third-most populated clusters from each of the simulations are in the files named FigNX_2.pdb and FigNX_3.pdb, respectively. (ZIP) [file pcbi.1008603.s006.zip › Fig7B_1.pdb]

ATOM      1 HO5'  U5     1      56.573  54.922  86.437  1.00  0.00           H  
ATOM      2  O5'  U5     1      55.960  55.659  86.493  1.00  0.00           O  
ATOM      3  C5'  U5     1      55.034  55.272  87.508  1.00  0.00           C  
ATOM      4  H5'  U5     1      55.612  54.917  88.362  1.00  0.00           H  
ATOM      5 H5''  U5     1      54.338  54.529  87.120  1.00  0.00           H  
ATOM      6  C4'  U5     1      54.249  56.566  87.942  1.00  0.00           C  
ATOM      7  H4'  U5     1      53.580  56.227  88.733  1.00  0.00           H  
ATOM      8  O4'  U5     1      55.158  57.502  88.531  1.00  0.00           O  
ATOM      9  C1'  U5     1      54.617  58.737  88.112  1.00  0.00           C  
ATOM     10  H1'  U5     1      53.718  59.002  88.668  1.00  0.00           H  
ATOM     11  N1   U5     1      55.704  59.745  88.412  1.00  0.00           N  
ATOM     12  C6   U5     1      57.002  59.500  88.062  1.00  0.00           C  
ATOM     13  H6   U5     1      57.295  58.618  87.512  1.00  0.00           H  
ATOM     14  C5   U5     1      58.029  60.196  88.683  1.00  0.00           C  
ATOM     15  H5   U5     1      59.052  59.986  88.409  1.00  0.00           H  
ATOM     16  C4   U5     1      57.736  61.267  89.584  1.00  0.00           C  
ATOM     17  O4   U5     1      58.549  62.010  90.156  1.00  0.00           O  
ATOM     18  N3   U5     1      56.422  61.572  89.707  1.00  0.00           N  
ATOM     19  H3   U5     1      56.204  62.407  90.232  1.00  0.00           H  
ATOM     20  C2   U5     1      55.373  60.813  89.308  1.00  0.00           C  
ATOM     21  O2   U5     1      54.227  61.003  89.658  1.00  0.00           O  
ATOM     22  C3'  U5     1      53.396  57.264  86.775  1.00  0.00           C  
ATOM     23  H3'  U5     1      53.511  56.629  85.896  1.00  0.00           H  
ATOM     24  C2'  U5     1      54.173  58.570  86.672  1.00  0.00           C  
ATOM     25  H2'  U5     1      55.079  58.596  86.066  1.00  0.00           H  
ATOM     26  O2'  U5     1      53.290  59.561  86.165  1.00  0.00           O  
ATOM     27 HO2'  U5     1      52.380  59.261  86.226  1.00  0.00           H  
ATOM     28  O3'  U5     1      52.072  57.517  87.183  1.00  0.00           O  
ATOM     29  P     U     2      50.973  56.344  87.428  1.00  0.00           P  
ATOM     30  OP1   U     2      51.043  55.374  86.341  1.00  0.00           O  
ATOM     31  OP2   U     2      49.737  57.021  87.856  1.00  0.00           O  
ATOM     32  O5'   U     2      51.463  55.811  88.844  1.00  0.00           O  
ATOM     33  C5'   U     2      51.721  54.365  89.087  1.00  0.00           C  
ATOM     34  H5'   U     2      52.374  53.911  88.342  1.00  0.00           H  
ATOM     35 H5''   U     2      50.754  53.868  89.009  1.00  0.00           H  
ATOM     36  C4'   U     2      52.290  54.035  90.472  1.00  0.00           C  
ATOM     37  H4'   U     2      52.274  52.949  90.563  1.00  0.00           H  
ATOM     38  O4'   U     2      53.613  54.455  90.557  1.00  0.00           O  
ATOM     39  C1'   U     2      53.981  54.824  91.910  1.00  0.00           C  
ATOM     40  H1'   U     2      54.650  54.033  92.247  1.00  0.00           H  
ATOM     41  N1    U     2      54.788  56.078  91.823  1.00  0.00           N  
ATOM     42  C6    U     2      56.137  55.940  91.543  1.00  0.00           C  
ATOM     43  H6    U     2      56.527  54.942  91.406  1.00  0.00           H  
ATOM     44  C5    U     2      56.945  56.984  91.524  1.00  0.00           C  
ATOM     45  H5    U     2      57.998  56.817  91.354  1.00  0.00           H  
ATOM     46  C4    U     2      56.502  58.314  91.729  1.00  0.00           C  
ATOM     47  O4    U     2      57.213  59.309  91.819  1.00  0.00           O  
ATOM     48  N3    U     2      55.139  58.461  92.028  1.00  0.00           N  
ATOM     49  H3    U     2      54.814  59.417  91.996  1.00  0.00           H  
ATOM     50  C2    U     2      54.253  57.336  92.029  1.00  0.00           C  
ATOM     51  O2    U     2      53.016  57.495  92.140  1.00  0.00           O  
ATOM     52  C3'   U     2      51.589  54.613  91.706  1.00  0.00           C  
ATOM     53  H3'   U     2      51.202  55.597  91.443  1.00  0.00           H  
ATOM     54  C2'   U     2      52.657  54.657  92.770  1.00  0.00           C  
ATOM     55  H2'   U     2      52.680  55.576  93.357  1.00  0.00           H  
ATOM     56  O2'   U     2      52.686  53.452  93.528  1.00  0.00           O  
ATOM     57 HO2'   U     2      51.799  53.084  93.536  1.00  0.00           H  
ATOM     58  O3'   U     2      50.624  53.854  92.312  1.00  0.00           O  
ATOM     59  P     U     3      49.089  53.897  91.990  1.00  0.00           P  
ATOM     60  OP1   U     3      48.580  55.342  92.048  1.00  0.00           O  
ATOM     61  OP2   U     3      48.520  52.914  92.930  1.00  0.00           O  
ATOM     62  O5'   U     3      48.782  53.272  90.497  1.00  0.00           O  
ATOM     63  C5'   U     3      47.774  53.785  89.642  1.00  0.00           C  
ATOM     64  H5'   U     3      47.874  54.857  89.469  1.00  0.00           H  
ATOM     65 H5''   U     3      46.848  53.699  90.210  1.00  0.00           H  
ATOM     66  C4'   U     3      47.470  52.967  88.426  1.00  0.00           C  
ATOM     67  H4'   U     3      46.733  53.473  87.803  1.00  0.00           H  
ATOM     68  O4'   U     3      48.679  52.798  87.723  1.00  0.00           O  
ATOM     69  C1'   U     3      48.572  51.536  87.065  1.00  0.00           C  
ATOM     70  H1'   U     3      48.612  51.676  85.985  1.00  0.00           H  
ATOM     71  N1    U     3      49.702  50.667  87.392  1.00  0.00           N  
ATOM     72  C6    U     3      50.411  50.740  88.561  1.00  0.00           C  
ATOM     73  H6    U     3      50.141  51.491  89.290  1.00  0.00           H  
ATOM     74  C5    U     3      51.345  49.795  88.911  1.00  0.00           C  
ATOM     75  H5    U     3      51.866  49.895  89.852  1.00  0.00           H  
ATOM     76  C4    U     3      51.761  48.759  88.021  1.00  0.00           C  
ATOM     77  O4    U     3      52.570  47.916  88.317  1.00  0.00           O  
ATOM     78  N3    U     3      51.130  48.765  86.806  1.00  0.00           N  
ATOM     79  H3    U     3      51.454  48.147  86.075  1.00  0.00           H  
ATOM     80  C2    U     3      50.064  49.681  86.436  1.00  0.00           C  
ATOM     81  O2    U     3      49.571  49.662  85.358  1.00  0.00           O  
ATOM     82  C3'   U     3      46.921  51.524  88.773  1.00  0.00           C  
ATOM     83  H3'   U     3      47.493  51.122  89.610  1.00  0.00           H  
ATOM     84  C2'   U     3      47.221  50.917  87.433  1.00  0.00           C  
ATOM     85  H2'   U     3      47.279  49.842  87.599  1.00  0.00           H  
ATOM     86  O2'   U     3      46.166  51.183  86.451  1.00  0.00           O  
ATOM     87 HO2'   U     3      45.403  51.238  87.032  1.00  0.00           H  
ATOM     88  O3'   U     3      45.476  51.388  88.866  1.00  0.00           O  
ATOM     89  P     G     4      44.788  50.890  90.259  1.00  0.00           P  
ATOM     90  OP1   G     4      43.299  51.021  90.070  1.00  0.00           O  
ATOM     91  OP2   G     4      45.315  51.729  91.389  1.00  0.00           O  
ATOM     92  O5'   G     4      45.275  49.362  90.411  1.00  0.00           O  
ATOM     93  C5'   G     4      44.536  48.292  89.935  1.00  0.00           C  
ATOM     94  H5'   G     4      43.633  48.244  90.543  1.00  0.00           H  
ATOM     95 H5''   G     4      44.988  47.304  90.017  1.00  0.00           H  
ATOM     96  C4'   G     4      44.209  48.337  88.386  1.00  0.00           C  
ATOM     97  H4'   G     4      43.640  49.241  88.167  1.00  0.00           H  
ATOM     98  O4'   G     4      45.395  48.403  87.629  1.00  0.00           O  
ATOM     99  C1'   G     4      45.068  48.046  86.300  1.00  0.00           C  
ATOM    100  H1'   G     4      44.799  48.891  85.667  1.00  0.00           H  
ATOM    101  N9    G     4      46.242  47.283  85.741  1.00  0.00           N  
ATOM    102  C8    G     4      47.468  46.973  86.312  1.00  0.00           C  
ATOM    103  H8    G     4      47.768  47.415  87.251  1.00  0.00           H  
ATOM    104  N7    G     4      48.278  46.236  85.630  1.00  0.00           N  
ATOM    105  C5    G     4      47.557  46.006  84.465  1.00  0.00           C  
ATOM    106  C6    G     4      47.806  45.086  83.369  1.00  0.00           C  
ATOM    107  O6    G     4      48.749  44.309  83.225  1.00  0.00           O  
ATOM    108  N1    G     4      46.777  45.048  82.427  1.00  0.00           N  
ATOM    109  H1    G     4      46.897  44.445  81.625  1.00  0.00           H  
ATOM    110  C2    G     4      45.625  45.740  82.552  1.00  0.00           C  
ATOM    111  N2    G     4      44.730  45.503  81.590  1.00  0.00           N  
ATOM    112  H21   G     4      44.917  44.908  80.796  1.00  0.00           H  
ATOM    113  H22   G     4      43.862  46.010  81.696  1.00  0.00           H  
ATOM    114  N3    G     4      45.275  46.459  83.580  1.00  0.00           N  
ATOM    115  C4    G     4      46.284  46.535  84.532  1.00  0.00           C  
ATOM    116  C3'   G     4      43.445  47.070  87.909  1.00  0.00           C  
ATOM    117  H3'   G     4      43.854  46.207  88.435  1.00  0.00           H  
ATOM    118  C2'   G     4      43.876  47.094  86.447  1.00  0.00           C  
ATOM    119  H2'   G     4      44.168  46.066  86.233  1.00  0.00           H  
ATOM    120  O2'   G     4      42.839  47.588  85.570  1.00  0.00           O  
ATOM    121 HO2'   G     4      42.783  46.977  84.832  1.00  0.00           H  
ATOM    122  O3'   G     4      42.028  47.103  88.171  1.00  0.00           O  
ATOM    123  P     C     5      41.229  45.716  88.313  1.00  0.00           P  
ATOM    124  OP1   C     5      39.836  45.898  88.665  1.00  0.00           O  
ATOM    125  OP2   C     5      42.016  44.898  89.248  1.00  0.00           O  
ATOM    126  O5'   C     5      41.326  44.867  86.908  1.00  0.00           O  
ATOM    127  C5'   C     5      40.191  44.886  86.083  1.00  0.00           C  
ATOM    128  H5'   C     5      39.867  45.911  85.901  1.00  0.00           H  
ATOM    129 H5''   C     5      39.516  44.165  86.544  1.00  0.00           H  
ATOM    130  C4'   C     5      40.611  44.128  84.793  1.00  0.00           C  
ATOM    131  H4'   C     5      39.920  44.468  84.022  1.00  0.00           H  
ATOM    132  O4'   C     5      41.891  44.579  84.401  1.00  0.00           O  
ATOM    133  C1'   C     5      42.349  43.646  83.462  1.00  0.00           C  
ATOM    134  H1'   C     5      42.220  43.906  82.411  1.00  0.00           H  
ATOM    135  N1    C     5      43.776  43.144  83.714  1.00  0.00           N  
ATOM    136  C6    C     5      44.402  43.336  84.886  1.00  0.00           C  
ATOM    137  H6    C     5      43.824  43.951  85.561  1.00  0.00           H  
ATOM    138  C5    C     5      45.668  42.820  85.132  1.00  0.00           C  
ATOM    139  H5    C     5      46.112  42.951  86.108  1.00  0.00           H  
ATOM    140  C4    C     5      46.143  41.990  84.120  1.00  0.00           C  
ATOM    141  N4    C     5      47.285  41.387  84.265  1.00  0.00           N  
ATOM    142  H41   C     5      47.842  41.664  85.060  1.00  0.00           H  
ATOM    143  H42   C     5      47.590  40.874  83.449  1.00  0.00           H  
ATOM    144  N3    C     5      45.606  41.829  82.936  1.00  0.00           N  
ATOM    145  C2    C     5      44.393  42.395  82.680  1.00  0.00           C  
ATOM    146  O2    C     5      43.847  42.197  81.608  1.00  0.00           O  
ATOM    147  C3'   C     5      40.608  42.594  84.861  1.00  0.00           C  
ATOM    148  H3'   C     5      41.123  42.186  85.731  1.00  0.00           H  
ATOM    149  C2'   C     5      41.487  42.403  83.620  1.00  0.00           C  
ATOM    150  H2'   C     5      42.051  41.470  83.616  1.00  0.00           H  
ATOM    151  O2'   C     5      40.649  42.286  82.428  1.00  0.00           O  
ATOM    152 HO2'   C     5      39.757  42.055  82.695  1.00  0.00           H  
ATOM    153  O3'   C     5      39.270  42.055  84.689  1.00  0.00           O  
ATOM    154  P     G     6      38.993  40.520  85.113  1.00  0.00           P  
ATOM    155  OP1   G     6      37.579  40.366  85.264  1.00  0.00           O  
ATOM    156  OP2   G     6      39.798  40.164  86.271  1.00  0.00           O  
ATOM    157  O5'   G     6      39.472  39.732  83.852  1.00  0.00           O  
ATOM    158  C5'   G     6      38.665  39.571  82.702  1.00  0.00           C  
ATOM    159  H5'   G     6      38.186  40.470  82.316  1.00  0.00           H  
ATOM    160 H5''   G     6      37.832  38.977  83.079  1.00  0.00           H  
ATOM    161  C4'   G     6      39.371  38.713  81.685  1.00  0.00           C  
ATOM    162  H4'   G     6      38.660  38.657  80.861  1.00  0.00           H  
ATOM    163  O4'   G     6      40.562  39.236  81.121  1.00  0.00           O  
ATOM    164  C1'   G     6      41.424  38.205  80.755  1.00  0.00           C  
ATOM    165  H1'   G     6      41.746  38.421  79.736  1.00  0.00           H  
ATOM    166  N9    G     6      42.566  38.071  81.697  1.00  0.00           N  
ATOM    167  C8    G     6      42.677  38.627  82.998  1.00  0.00           C  
ATOM    168  H8    G     6      41.864  39.133  83.498  1.00  0.00           H  
ATOM    169  N7    G     6      43.882  38.554  83.519  1.00  0.00           N  
ATOM    170  C5    G     6      44.606  37.809  82.498  1.00  0.00           C  
ATOM    171  C6    G     6      46.014  37.397  82.416  1.00  0.00           C  
ATOM    172  O6    G     6      46.861  37.519  83.274  1.00  0.00           O  
ATOM    173  N1    G     6      46.273  36.751  81.206  1.00  0.00           N  
ATOM    174  H1    G     6      47.191  36.356  81.057  1.00  0.00           H  
ATOM    175  C2    G     6      45.353  36.452  80.278  1.00  0.00           C  
ATOM    176  N2    G     6      45.758  35.763  79.238  1.00  0.00           N  
ATOM    177  H21   G     6      46.641  35.274  79.288  1.00  0.00           H  
ATOM    178  H22   G     6      45.132  35.698  78.448  1.00  0.00           H  
ATOM    179  N3    G     6      44.115  36.828  80.309  1.00  0.00           N  
ATOM    180  C4    G     6      43.857  37.545  81.417  1.00  0.00           C  
ATOM    181  C3'   G     6      39.741  37.298  82.097  1.00  0.00           C  
ATOM    182  H3'   G     6      40.305  37.214  83.026  1.00  0.00           H  
ATOM    183  C2'   G     6      40.604  36.916  80.874  1.00  0.00           C  
ATOM    184  H2'   G     6      41.222  36.068  81.171  1.00  0.00           H  
ATOM    185  O2'   G     6      39.868  36.812  79.673  1.00  0.00           O  
ATOM    186 HO2'   G     6      39.151  36.180  79.759  1.00  0.00           H  
ATOM    187  O3'   G     6      38.645  36.365  82.143  1.00  0.00           O  
ATOM    188  P     G     7      38.752  35.010  83.000  1.00  0.00           P  
ATOM    189  OP1   G     7      37.456  34.357  83.011  1.00  0.00           O  
ATOM    190  OP2   G     7      39.447  35.363  84.307  1.00  0.00           O  
ATOM    191  O5'   G     7      39.793  34.120  82.174  1.00  0.00           O  
ATOM    192  C5'   G     7      39.471  33.603  80.811  1.00  0.00           C  
ATOM    193  H5'   G     7      39.242  34.432  80.142  1.00  0.00           H  
ATOM    194 H5''   G     7      38.632  32.908  80.843  1.00  0.00           H  
ATOM    195  C4'   G     7      40.597  32.800  80.269  1.00  0.00           C  
ATOM    196  H4'   G     7      40.269  32.575  79.254  1.00  0.00           H  
ATOM    197  O4'   G     7      41.746  33.698  80.220  1.00  0.00           O  
ATOM    198  C1'   G     7      42.939  32.892  80.368  1.00  0.00           C  
ATOM    199  H1'   G     7      43.641  32.995  79.540  1.00  0.00           H  
ATOM    200  N9    G     7      43.638  33.464  81.555  1.00  0.00           N  
ATOM    201  C8    G     7      43.175  34.283  82.526  1.00  0.00           C  
ATOM    202  H8    G     7      42.116  34.477  82.604  1.00  0.00           H  
ATOM    203  N7    G     7      44.026  34.611  83.510  1.00  0.00           N  
ATOM    204  C5    G     7      45.243  34.000  83.007  1.00  0.00           C  
ATOM    205  C6    G     7      46.627  34.090  83.554  1.00  0.00           C  
ATOM    206  O6    G     7      47.036  34.635  84.583  1.00  0.00           O  
ATOM    207  N1    G     7      47.512  33.361  82.786  1.00  0.00           N  
ATOM    208  H1    G     7      48.465  33.363  83.122  1.00  0.00           H  
ATOM    209  C2    G     7      47.227  32.635  81.696  1.00  0.00           C  
ATOM    210  N2    G     7      48.115  31.951  81.147  1.00  0.00           N  
ATOM    211  H21   G     7      48.999  31.807  81.614  1.00  0.00           H  
ATOM    212  H22   G     7      47.769  31.291  80.465  1.00  0.00           H  
ATOM    213  N3    G     7      45.992  32.617  81.130  1.00  0.00           N  
ATOM    214  C4    G     7      45.042  33.333  81.830  1.00  0.00           C  
ATOM    215  C3'   G     7      41.078  31.597  81.107  1.00  0.00           C  
ATOM    216  H3'   G     7      41.084  31.841  82.169  1.00  0.00           H  
ATOM    217  C2'   G     7      42.450  31.484  80.493  1.00  0.00           C  
ATOM    218  H2'   G     7      43.141  30.892  81.093  1.00  0.00           H  
ATOM    219  O2'   G     7      42.404  30.959  79.145  1.00  0.00           O  
ATOM    220 HO2'   G     7      41.682  30.334  79.043  1.00  0.00           H  
ATOM    221  O3'   G     7      40.357  30.418  80.802  1.00  0.00           O  
ATOM    222  P     U     8      40.309  29.239  81.915  1.00  0.00           P  
ATOM    223  OP1   U     8      39.360  28.238  81.320  1.00  0.00           O  
ATOM    224  OP2   U     8      39.931  29.843  83.219  1.00  0.00           O  
ATOM    225  O5'   U     8      41.721  28.590  81.999  1.00  0.00           O  
ATOM    226  C5'   U     8      42.354  27.912  80.983  1.00  0.00           C  
ATOM    227  H5'   U     8      42.368  28.659  80.190  1.00  0.00           H  
ATOM    228 H5''   U     8      41.848  27.007  80.647  1.00  0.00           H  
ATOM    229  C4'   U     8      43.828  27.663  81.338  1.00  0.00           C  
ATOM    230  H4'   U     8      44.240  27.051  80.536  1.00  0.00           H  
ATOM    231  O4'   U     8      44.675  28.763  81.495  1.00  0.00           O  
ATOM    232  C1'   U     8      45.742  28.495  82.481  1.00  0.00           C  
ATOM    233  H1'   U     8      46.684  28.409  81.940  1.00  0.00           H  
ATOM    234  N1    U     8      45.816  29.567  83.578  1.00  0.00           N  
ATOM    235  C6    U     8      44.697  30.262  83.981  1.00  0.00           C  
ATOM    236  H6    U     8      43.753  29.947  83.561  1.00  0.00           H  
ATOM    237  C5    U     8      44.855  31.184  84.942  1.00  0.00           C  
ATOM    238  H5    U     8      44.014  31.768  85.285  1.00  0.00           H  
ATOM    239  C4    U     8      46.086  31.514  85.616  1.00  0.00           C  
ATOM    240  O4    U     8      46.254  32.314  86.524  1.00  0.00           O  
ATOM    241  N3    U     8      47.174  30.787  85.148  1.00  0.00           N  
ATOM    242  H3    U     8      48.061  30.957  85.600  1.00  0.00           H  
ATOM    243  C2    U     8      47.075  29.833  84.215  1.00  0.00           C  
ATOM    244  O2    U     8      48.048  29.165  83.900  1.00  0.00           O  
ATOM    245  C3'   U     8      43.987  26.947  82.601  1.00  0.00           C  
ATOM    246  H3'   U     8      43.314  27.409  83.323  1.00  0.00           H  
ATOM    247  C2'   U     8      45.474  27.184  83.075  1.00  0.00           C  
ATOM    248  H2'   U     8      45.573  27.217  84.160  1.00  0.00           H  
ATOM    249  O2'   U     8      46.352  26.280  82.515  1.00  0.00           O  
ATOM    250 HO2'   U     8      45.832  25.789  81.875  1.00  0.00           H  
ATOM    251  O3'   U     8      43.795  25.592  82.532  1.00  0.00           O  
ATOM    252  P     G     9      43.360  24.828  83.895  1.00  0.00           P  
ATOM    253  OP1   G     9      43.090  23.426  83.528  1.00  0.00           O  
ATOM    254  OP2   G     9      42.260  25.580  84.614  1.00  0.00           O  
ATOM    255  O5'   G     9      44.612  24.747  84.861  1.00  0.00           O  
ATOM    256  C5'   G     9      45.656  23.838  84.516  1.00  0.00           C  
ATOM    257  H5'   G     9      46.032  24.011  83.508  1.00  0.00           H  
ATOM    258 H5''   G     9      45.225  22.840  84.602  1.00  0.00           H  
ATOM    259  C4'   G     9      46.783  23.993  85.496  1.00  0.00           C  
ATOM    260  H4'   G     9      47.497  23.193  85.300  1.00  0.00           H  
ATOM    261  O4'   G     9      47.379  25.278  85.372  1.00  0.00           O  
ATOM    262  C1'   G     9      48.072  25.611  86.561  1.00  0.00           C  
ATOM    263  H1'   G     9      49.154  25.659  86.439  1.00  0.00           H  
ATOM    264  N9    G     9      47.544  26.884  87.110  1.00  0.00           N  
ATOM    265  C8    G     9      46.293  27.461  86.861  1.00  0.00           C  
ATOM    266  H8    G     9      45.566  27.010  86.204  1.00  0.00           H  
ATOM    267  N7    G     9      46.161  28.640  87.373  1.00  0.00           N  
ATOM    268  C5    G     9      47.277  28.770  88.244  1.00  0.00           C  
ATOM    269  C6    G     9      47.481  29.749  89.265  1.00  0.00           C  
ATOM    270  O6    G     9      46.785  30.689  89.678  1.00  0.00           O  
ATOM    271  N1    G     9      48.642  29.449  89.926  1.00  0.00           N  
ATOM    272  H1    G     9      49.055  30.156  90.516  1.00  0.00           H  
ATOM    273  C2    G     9      49.475  28.438  89.714  1.00  0.00           C  
ATOM    274  N2    G     9      50.522  28.221  90.424  1.00  0.00           N  
ATOM    275  H21   G     9      51.087  27.418  90.185  1.00  0.00           H  
ATOM    276  H22   G     9      50.699  28.891  91.159  1.00  0.00           H  
ATOM    277  N3    G     9      49.195  27.482  88.834  1.00  0.00           N  
ATOM    278  C4    G     9      48.075  27.684  88.125  1.00  0.00           C  
ATOM    279  C3'   G     9      46.422  23.954  86.954  1.00  0.00           C  
ATOM    280  H3'   G     9      45.707  24.701  87.297  1.00  0.00           H  
ATOM    281  C2'   G     9      47.762  24.497  87.487  1.00  0.00           C  
ATOM    282  H2'   G     9      47.620  24.900  88.490  1.00  0.00           H  
ATOM    283  O2'   G     9      48.850  23.569  87.599  1.00  0.00           O  
ATOM    284 HO2'   G     9      48.613  22.705  87.254  1.00  0.00           H  
ATOM    285  O3'   G     9      46.255  22.661  87.473  1.00  0.00           O  
ATOM    286  P     U    10      45.272  22.375  88.716  1.00  0.00           P  
ATOM    287  OP1   U    10      45.213  20.902  88.781  1.00  0.00           O  
ATOM    288  OP2   U    10      44.027  23.158  88.521  1.00  0.00           O  
ATOM    289  O5'   U    10      46.033  22.999  90.003  1.00  0.00           O  
ATOM    290  C5'   U    10      47.244  22.381  90.509  1.00  0.00           C  
ATOM    291  H5'   U    10      47.878  22.032  89.693  1.00  0.00           H  
ATOM    292 H5''   U    10      46.975  21.465  91.034  1.00  0.00           H  
ATOM    293  C4'   U    10      48.048  23.258  91.455  1.00  0.00           C  
ATOM    294  H4'   U    10      48.921  22.659  91.715  1.00  0.00           H  
ATOM    295  O4'   U    10      48.520  24.458  90.977  1.00  0.00           O  
ATOM    296  C1'   U    10      48.616  25.415  92.050  1.00  0.00           C  
ATOM    297  H1'   U    10      49.551  25.969  92.137  1.00  0.00           H  
ATOM    298  N1    U    10      47.664  26.560  91.907  1.00  0.00           N  
ATOM    299  C6    U    10      46.419  26.397  91.265  1.00  0.00           C  
ATOM    300  H6    U    10      46.162  25.478  90.758  1.00  0.00           H  
ATOM    301  C5    U    10      45.504  27.408  91.367  1.00  0.00           C  
ATOM    302  H5    U    10      44.498  27.221  91.021  1.00  0.00           H  
ATOM    303  C4    U    10      45.763  28.724  91.938  1.00  0.00           C  
ATOM    304  O4    U    10      45.049  29.652  92.110  1.00  0.00           O  
ATOM    305  N3    U    10      47.036  28.779  92.453  1.00  0.00           N  
ATOM    306  H3    U    10      47.398  29.686  92.710  1.00  0.00           H  
ATOM    307  C2    U    10      47.923  27.753  92.591  1.00  0.00           C  
ATOM    308  O2    U    10      48.927  27.947  93.300  1.00  0.00           O  
ATOM    309  C3'   U    10      47.355  23.590  92.792  1.00  0.00           C  
ATOM    310  H3'   U    10      46.460  24.167  92.560  1.00  0.00           H  
ATOM    311  C2'   U    10      48.328  24.633  93.356  1.00  0.00           C  
ATOM    312  H2'   U    10      47.736  25.157  94.107  1.00  0.00           H  
ATOM    313  O2'   U    10      49.525  23.945  93.904  1.00  0.00           O  
ATOM    314 HO2'   U    10      49.233  23.059  94.133  1.00  0.00           H  
ATOM    315  O3'   U    10      47.048  22.651  93.678  1.00  0.00           O  
ATOM    316  P     A    11      45.871  22.747  94.610  1.00  0.00           P  
ATOM    317  OP1   A    11      45.698  21.406  95.199  1.00  0.00           O  
ATOM    318  OP2   A    11      44.620  23.303  93.845  1.00  0.00           O  
ATOM    319  O5'   A    11      46.282  23.757  95.782  1.00  0.00           O  
ATOM    320  C5'   A    11      47.444  23.553  96.518  1.00  0.00           C  
ATOM    321  H5'   A    11      48.329  23.499  95.884  1.00  0.00           H  
ATOM    322 H5''   A    11      47.372  22.546  96.929  1.00  0.00           H  
ATOM    323  C4'   A    11      47.609  24.739  97.460  1.00  0.00           C  
ATOM    324  H4'   A    11      48.325  24.564  98.263  1.00  0.00           H  
ATOM    325  O4'   A    11      48.091  25.907  96.743  1.00  0.00           O  
ATOM    326  C1'   A    11      47.618  26.966  97.458  1.00  0.00           C  
ATOM    327  H1'   A    11      48.455  27.630  97.674  1.00  0.00           H  
ATOM    328  N9    A    11      46.493  27.699  96.704  1.00  0.00           N  
ATOM    329  C8    A    11      45.684  27.164  95.720  1.00  0.00           C  
ATOM    330  H8    A    11      45.605  26.134  95.403  1.00  0.00           H  
ATOM    331  N7    A    11      44.802  27.949  95.178  1.00  0.00           N  
ATOM    332  C5    A    11      45.030  29.111  95.938  1.00  0.00           C  
ATOM    333  C6    A    11      44.450  30.450  96.005  1.00  0.00           C  
ATOM    334  N6    A    11      43.642  30.924  95.116  1.00  0.00           N  
ATOM    335  H61   A    11      43.121  30.326  94.491  1.00  0.00           H  
ATOM    336  H62   A    11      43.493  31.922  95.140  1.00  0.00           H  
ATOM    337  N1    A    11      44.917  31.355  96.777  1.00  0.00           N  
ATOM    338  C2    A    11      45.879  31.064  97.605  1.00  0.00           C  
ATOM    339  H2    A    11      46.234  31.829  98.281  1.00  0.00           H  
ATOM    340  N3    A    11      46.489  29.881  97.817  1.00  0.00           N  
ATOM    341  C4    A    11      46.003  28.916  96.937  1.00  0.00           C  
ATOM    342  C3'   A    11      46.378  25.153  98.277  1.00  0.00           C  
ATOM    343  H3'   A    11      45.491  25.324  97.667  1.00  0.00           H  
ATOM    344  C2'   A    11      46.922  26.516  98.736  1.00  0.00           C  
ATOM    345  H2'   A    11      46.095  27.152  99.051  1.00  0.00           H  
ATOM    346  O2'   A    11      47.928  26.398  99.773  1.00  0.00           O  
ATOM    347 HO2'   A    11      47.546  26.051 100.583  1.00  0.00           H  
ATOM    348  O3'   A    11      46.111  24.361  99.423  1.00  0.00           O  
ATOM    349  P     A    12      44.646  24.289 100.009  1.00  0.00           P  
ATOM    350  OP1   A    12      44.680  23.322 101.157  1.00  0.00           O  
ATOM    351  OP2   A    12      43.842  24.028  98.864  1.00  0.00           O  
ATOM    352  O5'   A    12      44.294  25.646 100.684  1.00  0.00           O  
ATOM    353  C5'   A    12      45.031  25.927 101.840  1.00  0.00           C  
ATOM    354  H5'   A    12      46.087  25.773 101.618  1.00  0.00           H  
ATOM    355 H5''   A    12      44.698  25.300 102.667  1.00  0.00           H  
ATOM    356  C4'   A    12      44.887  27.405 102.236  1.00  0.00           C  
ATOM    357  H4'   A    12      45.543  27.524 103.098  1.00  0.00           H  
ATOM    358  O4'   A    12      45.298  28.281 101.184  1.00  0.00           O  
ATOM    359  C1'   A    12      44.410  29.399 101.162  1.00  0.00           C  
ATOM    360  H1'   A    12      44.857  30.392 101.117  1.00  0.00           H  
ATOM    361  N9    A    12      43.391  29.304 100.043  1.00  0.00           N  
ATOM    362  C8    A    12      43.001  28.275  99.267  1.00  0.00           C  
ATOM    363  H8    A    12      43.413  27.294  99.454  1.00  0.00           H  
ATOM    364  N7    A    12      42.187  28.603  98.265  1.00  0.00           N  
ATOM    365  C5    A    12      42.049  29.948  98.458  1.00  0.00           C  
ATOM    366  C6    A    12      41.356  30.939  97.733  1.00  0.00           C  
ATOM    367  N6    A    12      40.790  30.677  96.562  1.00  0.00           N  
ATOM    368  H61   A    12      40.590  31.407  95.893  1.00  0.00           H  
ATOM    369  H62   A    12      41.001  29.827  96.060  1.00  0.00           H  
ATOM    370  N1    A    12      41.542  32.204  98.038  1.00  0.00           N  
ATOM    371  C2    A    12      42.222  32.503  99.064  1.00  0.00           C  
ATOM    372  H2    A    12      42.243  33.569  99.236  1.00  0.00           H  
ATOM    373  N3    A    12      42.922  31.719  99.854  1.00  0.00           N  
ATOM    374  C4    A    12      42.804  30.408  99.470  1.00  0.00           C  
ATOM    375  C3'   A    12      43.490  27.762 102.714  1.00  0.00           C  
ATOM    376  H3'   A    12      42.661  27.351 102.138  1.00  0.00           H  
ATOM    377  C2'   A    12      43.594  29.250 102.476  1.00  0.00           C  
ATOM    378  H2'   A    12      42.569  29.570 102.288  1.00  0.00           H  
ATOM    379  O2'   A    12      44.180  30.016 103.484  1.00  0.00           O  
ATOM    380 HO2'   A    12      44.651  29.462 104.112  1.00  0.00           H  
ATOM    381  O3'   A    12      43.344  27.432 104.107  1.00  0.00           O  
ATOM    382  P     G    13      41.870  27.313 104.687  1.00  0.00           P  
ATOM    383  OP1   G    13      42.065  27.238 106.124  1.00  0.00           O  
ATOM    384  OP2   G    13      41.159  26.238 103.979  1.00  0.00           O  
ATOM    385  O5'   G    13      41.191  28.721 104.462  1.00  0.00           O  
ATOM    386  C5'   G    13      41.453  29.726 105.399  1.00  0.00           C  
ATOM    387  H5'   G    13      42.524  29.923 105.353  1.00  0.00           H  
ATOM    388 H5''   G    13      41.148  29.455 106.409  1.00  0.00           H  
ATOM    389  C4'   G    13      40.783  31.122 105.121  1.00  0.00           C  
ATOM    390  H4'   G    13      41.215  31.855 105.802  1.00  0.00           H  
ATOM    391  O4'   G    13      40.990  31.520 103.778  1.00  0.00           O  
ATOM    392  C1'   G    13      39.865  32.152 103.302  1.00  0.00           C  
ATOM    393  H1'   G    13      40.107  33.180 103.031  1.00  0.00           H  
ATOM    394  N9    G    13      39.496  31.411 102.032  1.00  0.00           N  
ATOM    395  C8    G    13      39.825  30.115 101.655  1.00  0.00           C  
ATOM    396  H8    G    13      40.414  29.472 102.293  1.00  0.00           H  
ATOM    397  N7    G    13      39.437  29.804 100.520  1.00  0.00           N  
ATOM    398  C5    G    13      38.800  30.947 100.050  1.00  0.00           C  
ATOM    399  C6    G    13      38.164  31.214  98.774  1.00  0.00           C  
ATOM    400  O6    G    13      37.914  30.540  97.779  1.00  0.00           O  
ATOM    401  N1    G    13      37.726  32.549  98.712  1.00  0.00           N  
ATOM    402  H1    G    13      37.249  32.757  97.846  1.00  0.00           H  
ATOM    403  C2    G    13      37.927  33.497  99.681  1.00  0.00           C  
ATOM    404  N2    G    13      37.365  34.719  99.406  1.00  0.00           N  
ATOM    405  H21   G    13      37.166  35.027  98.465  1.00  0.00           H  
ATOM    406  H22   G    13      37.338  35.443 100.110  1.00  0.00           H  
ATOM    407  N3    G    13      38.319  33.197 100.940  1.00  0.00           N  
ATOM    408  C4    G    13      38.847  31.920 100.996  1.00  0.00           C  
ATOM    409  C3'   G    13      39.268  31.048 105.369  1.00  0.00           C  
ATOM    410  H3'   G    13      38.945  30.043 105.096  1.00  0.00           H  
ATOM    411  C2'   G    13      38.832  32.156 104.444  1.00  0.00           C  
ATOM    412  H2'   G    13      37.814  31.876 104.175  1.00  0.00           H  
ATOM    413  O2'   G    13      38.791  33.427 105.058  1.00  0.00           O  
ATOM    414 HO2'   G    13      38.414  33.282 105.930  1.00  0.00           H  
ATOM    415  O3'   G    13      39.166  31.305 106.717  1.00  0.00           O  
ATOM    416  P     U    14      37.838  31.118 107.563  1.00  0.00           P  
ATOM    417  OP1   U    14      38.211  31.033 109.005  1.00  0.00           O  
ATOM    418  OP2   U    14      36.931  30.157 106.892  1.00  0.00           O  
ATOM    419  O5'   U    14      37.342  32.610 107.285  1.00  0.00           O  
ATOM    420  C5'   U    14      36.678  33.473 108.189  1.00  0.00           C  
ATOM    421  H5'   U    14      37.144  34.439 108.383  1.00  0.00           H  
ATOM    422 H5''   U    14      36.548  33.031 109.177  1.00  0.00           H  
ATOM    423  C4'   U    14      35.289  33.711 107.731  1.00  0.00           C  
ATOM    424  H4'   U    14      34.790  34.399 108.412  1.00  0.00           H  
ATOM    425  O4'   U    14      35.298  34.257 106.418  1.00  0.00           O  
ATOM    426  C1'   U    14      34.004  34.046 105.840  1.00  0.00           C  
ATOM    427  H1'   U    14      33.498  35.007 105.927  1.00  0.00           H  
ATOM    428  N1    U    14      34.061  33.596 104.442  1.00  0.00           N  
ATOM    429  C6    U    14      35.173  33.058 103.926  1.00  0.00           C  
ATOM    430  H6    U    14      35.992  32.842 104.597  1.00  0.00           H  
ATOM    431  C5    U    14      35.305  32.728 102.608  1.00  0.00           C  
ATOM    432  H5    U    14      36.151  32.141 102.281  1.00  0.00           H  
ATOM    433  C4    U    14      34.352  33.078 101.681  1.00  0.00           C  
ATOM    434  O4    U    14      34.449  32.957 100.462  1.00  0.00           O  
ATOM    435  N3    U    14      33.212  33.630 102.208  1.00  0.00           N  
ATOM    436  H3    U    14      32.516  34.037 101.600  1.00  0.00           H  
ATOM    437  C2    U    14      33.022  33.903 103.579  1.00  0.00           C  
ATOM    438  O2    U    14      32.034  34.432 103.922  1.00  0.00           O  
ATOM    439  C3'   U    14      34.546  32.453 107.564  1.00  0.00           C  
ATOM    440  H3'   U    14      35.122  31.728 106.990  1.00  0.00           H  
ATOM    441  C2'   U    14      33.442  33.011 106.722  1.00  0.00           C  
ATOM    442  H2'   U    14      32.994  32.204 106.143  1.00  0.00           H  
ATOM    443  O2'   U    14      32.449  33.661 107.530  1.00  0.00           O  
ATOM    444 HO2'   U    14      31.879  32.947 107.825  1.00  0.00           H  
ATOM    445  O3'   U    14      34.273  31.805 108.817  1.00  0.00           O  
ATOM    446  P     G    15      33.826  30.302 108.881  1.00  0.00           P  
ATOM    447  OP1   G    15      33.919  29.829 110.256  1.00  0.00           O  
ATOM    448  OP2   G    15      34.351  29.409 107.833  1.00  0.00           O  
ATOM    449  O5'   G    15      32.315  30.475 108.583  1.00  0.00           O  
ATOM    450  C5'   G    15      31.336  30.760 109.580  1.00  0.00           C  
ATOM    451  H5'   G    15      31.552  31.666 110.147  1.00  0.00           H  
ATOM    452 H5''   G    15      31.269  29.953 110.309  1.00  0.00           H  
ATOM    453  C4'   G    15      29.948  30.798 108.862  1.00  0.00           C  
ATOM    454  H4'   G    15      29.306  31.210 109.642  1.00  0.00           H  
ATOM    455  O4'   G    15      30.162  31.665 107.745  1.00  0.00           O  
ATOM    456  C1'   G    15      29.481  31.107 106.665  1.00  0.00           C  
ATOM    457  H1'   G    15      28.812  31.846 106.224  1.00  0.00           H  
ATOM    458  N9    G    15      30.410  30.623 105.650  1.00  0.00           N  
ATOM    459  C8    G    15      31.420  29.659 105.772  1.00  0.00           C  
ATOM    460  H8    G    15      31.755  29.183 106.681  1.00  0.00           H  
ATOM    461  N7    G    15      32.167  29.576 104.715  1.00  0.00           N  
ATOM    462  C5    G    15      31.585  30.455 103.809  1.00  0.00           C  
ATOM    463  C6    G    15      31.891  30.645 102.421  1.00  0.00           C  
ATOM    464  O6    G    15      32.674  29.997 101.744  1.00  0.00           O  
ATOM    465  N1    G    15      31.137  31.657 101.827  1.00  0.00           N  
ATOM    466  H1    G    15      31.289  31.808 100.840  1.00  0.00           H  
ATOM    467  C2    G    15      30.192  32.341 102.546  1.00  0.00           C  
ATOM    468  N2    G    15      29.390  33.145 101.969  1.00  0.00           N  
ATOM    469  H21   G    15      29.277  33.236 100.969  1.00  0.00           H  
ATOM    470  H22   G    15      28.530  33.393 102.436  1.00  0.00           H  
ATOM    471  N3    G    15      29.804  32.103 103.812  1.00  0.00           N  
ATOM    472  C4    G    15      30.619  31.177 104.370  1.00  0.00           C  
ATOM    473  C3'   G    15      29.396  29.469 108.308  1.00  0.00           C  
ATOM    474  H3'   G    15      30.227  28.811 108.056  1.00  0.00           H  
ATOM    475  C2'   G    15      28.596  29.917 107.060  1.00  0.00           C  
ATOM    476  H2'   G    15      28.650  29.073 106.373  1.00  0.00           H  
ATOM    477  O2'   G    15      27.237  30.243 107.118  1.00  0.00           O  
ATOM    478 HO2'   G    15      26.686  29.457 107.127  1.00  0.00           H  
ATOM    479  O3'   G    15      28.709  28.896 109.399  1.00  0.00           O  
ATOM    480  P     C    16      28.390  27.371 109.551  1.00  0.00           P  
ATOM    481  OP1   C    16      27.956  26.864 108.274  1.00  0.00           O  
ATOM    482  OP2   C    16      27.531  27.110 110.767  1.00  0.00           O  
ATOM    483  O5'   C    16      29.762  26.760 109.833  1.00  0.00           O  
ATOM    484  C5'   C    16      30.575  27.186 110.968  1.00  0.00           C  
ATOM    485  H5'   C    16      29.966  27.790 111.640  1.00  0.00           H  
ATOM    486 H5''   C    16      31.358  27.811 110.537  1.00  0.00           H  
ATOM    487  C4'   C    16      31.169  26.057 111.878  1.00  0.00           C  
ATOM    488  H4'   C    16      31.684  26.607 112.666  1.00  0.00           H  
ATOM    489  O4'   C    16      30.257  25.231 112.551  1.00  0.00           O  
ATOM    490  C1'   C    16      30.675  23.854 112.545  1.00  0.00           C  
ATOM    491  H1'   C    16      30.819  23.440 113.543  1.00  0.00           H  
ATOM    492  N1    C    16      29.715  22.932 111.956  1.00  0.00           N  
ATOM    493  C6    C    16      28.645  23.382 111.281  1.00  0.00           C  
ATOM    494  H6    C    16      28.511  24.453 111.253  1.00  0.00           H  
ATOM    495  C5    C    16      27.757  22.528 110.751  1.00  0.00           C  
ATOM    496  H5    C    16      26.919  22.914 110.190  1.00  0.00           H  
ATOM    497  C4    C    16      28.016  21.160 110.945  1.00  0.00           C  
ATOM    498  N4    C    16      27.250  20.204 110.470  1.00  0.00           N  
ATOM    499  H41   C    16      27.571  19.250 110.559  1.00  0.00           H  
ATOM    500  H42   C    16      26.323  20.377 110.109  1.00  0.00           H  
ATOM    501  N3    C    16      29.006  20.716 111.658  1.00  0.00           N  
ATOM    502  C2    C    16      29.920  21.541 112.078  1.00  0.00           C  
ATOM    503  O2    C    16      30.863  21.055 112.638  1.00  0.00           O  
ATOM    504  C3'   C    16      32.048  25.080 111.062  1.00  0.00           C  
ATOM    505  H3'   C    16      31.487  25.006 110.130  1.00  0.00           H  
ATOM    506  C2'   C    16      32.102  23.745 111.876  1.00  0.00           C  
ATOM    507  H2'   C    16      32.221  22.890 111.211  1.00  0.00           H  
ATOM    508  O2'   C    16      32.986  23.622 112.901  1.00  0.00           O  
ATOM    509 HO2'   C    16      33.581  24.373 112.850  1.00  0.00           H  
ATOM    510  O3'   C    16      33.263  25.622 110.839  1.00  0.00           O  
ATOM    511  P     A    17      34.089  25.192 109.552  1.00  0.00           P  
ATOM    512  OP1   A    17      35.495  25.558 109.706  1.00  0.00           O  
ATOM    513  OP2   A    17      33.341  25.641 108.349  1.00  0.00           O  
ATOM    514  O5'   A    17      33.999  23.657 109.530  1.00  0.00           O  
ATOM    515  C5'   A    17      35.027  22.857 110.032  1.00  0.00           C  
ATOM    516  H5'   A    17      35.136  22.957 111.111  1.00  0.00           H  
ATOM    517 H5''   A    17      35.958  23.077 109.510  1.00  0.00           H  
ATOM    518  C4'   A    17      34.711  21.379 109.762  1.00  0.00           C  
ATOM    519  H4'   A    17      35.487  20.856 110.320  1.00  0.00           H  
ATOM    520  O4'   A    17      33.376  21.063 110.206  1.00  0.00           O  
ATOM    521  C1'   A    17      32.921  20.142 109.264  1.00  0.00           C  
ATOM    522  H1'   A    17      32.709  19.231 109.824  1.00  0.00           H  
ATOM    523  N9    A    17      31.736  20.699 108.606  1.00  0.00           N  
ATOM    524  C8    A    17      31.205  21.998 108.624  1.00  0.00           C  
ATOM    525  H8    A    17      31.788  22.835 108.978  1.00  0.00           H  
ATOM    526  N7    A    17      29.978  22.113 108.119  1.00  0.00           N  
ATOM    527  C5    A    17      29.751  20.833 107.644  1.00  0.00           C  
ATOM    528  C6    A    17      28.644  20.191 106.981  1.00  0.00           C  
ATOM    529  N6    A    17      27.594  20.787 106.493  1.00  0.00           N  
ATOM    530  H61   A    17      26.992  20.173 105.963  1.00  0.00           H  
ATOM    531  H62   A    17      27.573  21.770 106.262  1.00  0.00           H  
ATOM    532  N1    A    17      28.661  18.879 106.635  1.00  0.00           N  
ATOM    533  C2    A    17      29.681  18.214 107.080  1.00  0.00           C  
ATOM    534  H2    A    17      29.735  17.171 106.804  1.00  0.00           H  
ATOM    535  N3    A    17      30.808  18.611 107.687  1.00  0.00           N  
ATOM    536  C4    A    17      30.810  19.972 107.929  1.00  0.00           C  
ATOM    537  C3'   A    17      34.882  21.050 108.318  1.00  0.00           C  
ATOM    538  H3'   A    17      34.363  21.754 107.669  1.00  0.00           H  
ATOM    539  C2'   A    17      34.019  19.782 108.298  1.00  0.00           C  
ATOM    540  H2'   A    17      33.675  19.484 107.307  1.00  0.00           H  
ATOM    541  O2'   A    17      34.675  18.705 108.946  1.00  0.00           O  
ATOM    542 HO2'   A    17      35.595  18.652 108.677  1.00  0.00           H  
ATOM    543  O3'   A    17      36.269  20.962 107.926  1.00  0.00           O  
ATOM    544  P     G    18      36.662  21.532 106.443  1.00  0.00           P  
ATOM    545  OP1   G    18      38.121  21.630 106.445  1.00  0.00           O  
ATOM    546  OP2   G    18      35.894  22.777 106.270  1.00  0.00           O  
ATOM    547  O5'   G    18      36.143  20.461 105.366  1.00  0.00           O  
ATOM    548  C5'   G    18      36.744  19.142 105.177  1.00  0.00           C  
ATOM    549  H5'   G    18      37.186  18.664 106.051  1.00  0.00           H  
ATOM    550 H5''   G    18      37.563  19.250 104.466  1.00  0.00           H  
ATOM    551  C4'   G    18      35.697  18.205 104.531  1.00  0.00           C  
ATOM    552  H4'   G    18      36.091  17.194 104.634  1.00  0.00           H  
ATOM    553  O4'   G    18      34.491  18.384 105.215  1.00  0.00           O  
ATOM    554  C1'   G    18      33.387  17.991 104.362  1.00  0.00           C  
ATOM    555  H1'   G    18      32.932  17.039 104.635  1.00  0.00           H  
ATOM    556  N9    G    18      32.365  19.045 104.272  1.00  0.00           N  
ATOM    557  C8    G    18      32.349  20.242 104.909  1.00  0.00           C  
ATOM    558  H8    G    18      33.142  20.597 105.550  1.00  0.00           H  
ATOM    559  N7    G    18      31.314  20.981 104.731  1.00  0.00           N  
ATOM    560  C5    G    18      30.450  20.211 103.962  1.00  0.00           C  
ATOM    561  C6    G    18      29.098  20.388 103.507  1.00  0.00           C  
ATOM    562  O6    G    18      28.349  21.343 103.657  1.00  0.00           O  
ATOM    563  N1    G    18      28.598  19.312 102.790  1.00  0.00           N  
ATOM    564  H1    G    18      27.667  19.372 102.402  1.00  0.00           H  
ATOM    565  C2    G    18      29.299  18.126 102.524  1.00  0.00           C  
ATOM    566  N2    G    18      28.664  17.155 101.881  1.00  0.00           N  
ATOM    567  H21   G    18      29.203  16.363 101.559  1.00  0.00           H  
ATOM    568  H22   G    18      27.741  17.292 101.495  1.00  0.00           H  
ATOM    569  N3    G    18      30.581  17.946 102.974  1.00  0.00           N  
ATOM    570  C4    G    18      31.100  19.003 103.698  1.00  0.00           C  
ATOM    571  C3'   G    18      35.317  18.543 103.099  1.00  0.00           C  
ATOM    572  H3'   G    18      35.133  19.615 103.028  1.00  0.00           H  
ATOM    573  C2'   G    18      33.974  17.826 102.943  1.00  0.00           C  
ATOM    574  H2'   G    18      33.383  18.325 102.175  1.00  0.00           H  
ATOM    575  O2'   G    18      34.109  16.396 102.747  1.00  0.00           O  
ATOM    576 HO2'   G    18      35.002  16.220 102.443  1.00  0.00           H  
ATOM    577  O3'   G    18      36.239  18.108 102.112  1.00  0.00           O  
ATOM    578  P     C    19      36.143  18.734 100.644  1.00  0.00           P  
ATOM    579  OP1   C    19      37.289  18.263  99.822  1.00  0.00           O  
ATOM    580  OP2   C    19      35.934  20.161 100.806  1.00  0.00           O  
ATOM    581  O5'   C    19      34.803  18.294  99.923  1.00  0.00           O  
ATOM    582  C5'   C    19      34.629  16.997  99.489  1.00  0.00           C  
ATOM    583  H5'   C    19      34.712  16.463 100.436  1.00  0.00           H  
ATOM    584 H5''   C    19      35.416  16.517  98.908  1.00  0.00           H  
ATOM    585  C4'   C    19      33.241  16.680  98.893  1.00  0.00           C  
ATOM    586  H4'   C    19      33.226  15.693  98.431  1.00  0.00           H  
ATOM    587  O4'   C    19      32.086  16.670  99.786  1.00  0.00           O  
ATOM    588  C1'   C    19      30.948  17.118  99.050  1.00  0.00           C  
ATOM    589  H1'   C    19      30.154  16.377  99.137  1.00  0.00           H  
ATOM    590  N1    C    19      30.594  18.514  99.575  1.00  0.00           N  
ATOM    591  C6    C    19      31.516  19.291 100.258  1.00  0.00           C  
ATOM    592  H6    C    19      32.527  18.928 100.365  1.00  0.00           H  
ATOM    593  C5    C    19      31.194  20.549 100.628  1.00  0.00           C  
ATOM    594  H5    C    19      31.858  21.236 101.132  1.00  0.00           H  
ATOM    595  C4    C    19      29.834  20.945 100.336  1.00  0.00           C  
ATOM    596  N4    C    19      29.364  22.048 100.773  1.00  0.00           N  
ATOM    597  H41   C    19      29.816  22.782 101.299  1.00  0.00           H  
ATOM    598  H42   C    19      28.427  22.251 100.454  1.00  0.00           H  
ATOM    599  N3    C    19      29.013  20.353  99.535  1.00  0.00           N  
ATOM    600  C2    C    19      29.315  19.101  99.256  1.00  0.00           C  
ATOM    601  O2    C    19      28.574  18.400  98.547  1.00  0.00           O  
ATOM    602  C3'   C    19      32.820  17.572  97.761  1.00  0.00           C  
ATOM    603  H3'   C    19      32.857  18.643  97.960  1.00  0.00           H  
ATOM    604  C2'   C    19      31.335  17.180  97.532  1.00  0.00           C  
ATOM    605  H2'   C    19      30.816  18.015  97.062  1.00  0.00           H  
ATOM    606  O2'   C    19      31.294  15.889  97.099  1.00  0.00           O  
ATOM    607 HO2'   C    19      31.913  15.781  96.374  1.00  0.00           H  
ATOM    608  O3'   C    19      33.687  17.321  96.646  1.00  0.00           O  
ATOM    609  P     C    20      33.786  18.409  95.486  1.00  0.00           P  
ATOM    610  OP1   C    20      34.473  17.829  94.342  1.00  0.00           O  
ATOM    611  OP2   C    20      34.284  19.550  96.151  1.00  0.00           O  
ATOM    612  O5'   C    20      32.279  18.649  95.118  1.00  0.00           O  
ATOM    613  C5'   C    20      31.744  17.958  94.022  1.00  0.00           C  
ATOM    614  H5'   C    20      31.695  16.944  94.419  1.00  0.00           H  
ATOM    615 H5''   C    20      32.401  17.970  93.153  1.00  0.00           H  
ATOM    616  C4'   C    20      30.354  18.387  93.552  1.00  0.00           C  
ATOM    617  H4'   C    20      30.062  17.804  92.679  1.00  0.00           H  
ATOM    618  O4'   C    20      29.351  18.473  94.592  1.00  0.00           O  
ATOM    619  C1'   C    20      28.543  19.655  94.440  1.00  0.00           C  
ATOM    620  H1'   C    20      27.479  19.416  94.469  1.00  0.00           H  
ATOM    621  N1    C    20      28.749  20.738  95.496  1.00  0.00           N  
ATOM    622  C6    C    20      29.879  20.729  96.287  1.00  0.00           C  
ATOM    623  H6    C    20      30.667  19.999  96.177  1.00  0.00           H  
ATOM    624  C5    C    20      30.011  21.772  97.182  1.00  0.00           C  
ATOM    625  H5    C    20      30.886  21.820  97.813  1.00  0.00           H  
ATOM    626  C4    C    20      29.047  22.796  97.278  1.00  0.00           C  
ATOM    627  N4    C    20      29.351  23.833  98.043  1.00  0.00           N  
ATOM    628  H41   C    20      30.355  23.873  98.152  1.00  0.00           H  
ATOM    629  H42   C    20      28.768  24.657  98.025  1.00  0.00           H  
ATOM    630  N3    C    20      28.066  22.808  96.433  1.00  0.00           N  
ATOM    631  C2    C    20      27.898  21.765  95.578  1.00  0.00           C  
ATOM    632  O2    C    20      26.994  21.917  94.816  1.00  0.00           O  
ATOM    633  C3'   C    20      30.485  19.846  93.100  1.00  0.00           C  
ATOM    634  H3'   C    20      30.987  20.556  93.758  1.00  0.00           H  
ATOM    635  C2'   C    20      29.007  20.143  93.024  1.00  0.00           C  
ATOM    636  H2'   C    20      28.812  21.205  92.871  1.00  0.00           H  
ATOM    637  O2'   C    20      28.387  19.498  91.957  1.00  0.00           O  
ATOM    638 HO2'   C    20      27.851  18.751  92.234  1.00  0.00           H  
ATOM    639  O3'   C    20      31.035  19.952  91.837  1.00  0.00           O  
ATOM    640  P     C    21      31.658  21.387  91.399  1.00  0.00           P  
ATOM    641  OP1   C    21      32.205  21.129  90.029  1.00  0.00           O  
ATOM    642  OP2   C    21      32.471  21.917  92.540  1.00  0.00           O  
ATOM    643  O5'   C    21      30.450  22.475  91.274  1.00  0.00           O  
ATOM    644  C5'   C    21      29.493  22.366  90.248  1.00  0.00           C  
ATOM    645  H5'   C    21      29.153  21.333  90.329  1.00  0.00           H  
ATOM    646 H5''   C    21      30.072  22.336  89.325  1.00  0.00           H  
ATOM    647  C4'   C    21      28.409  23.448  90.147  1.00  0.00           C  
ATOM    648  H4'   C    21      27.750  23.108  89.348  1.00  0.00           H  
ATOM    649  O4'   C    21      27.626  23.381  91.346  1.00  0.00           O  
ATOM    650  C1'   C    21      27.379  24.744  91.735  1.00  0.00           C  
ATOM    651  H1'   C    21      26.325  24.953  91.917  1.00  0.00           H  
ATOM    652  N1    C    21      28.096  25.167  92.990  1.00  0.00           N  
ATOM    653  C6    C    21      29.114  24.442  93.601  1.00  0.00           C  
ATOM    654  H6    C    21      29.385  23.477  93.197  1.00  0.00           H  
ATOM    655  C5    C    21      29.795  24.879  94.654  1.00  0.00           C  
ATOM    656  H5    C    21      30.580  24.291  95.106  1.00  0.00           H  
ATOM    657  C4    C    21      29.215  26.020  95.272  1.00  0.00           C  
ATOM    658  N4    C    21      29.750  26.439  96.383  1.00  0.00           N  
ATOM    659  H41   C    21      30.471  25.847  96.770  1.00  0.00           H  
ATOM    660  H42   C    21      29.307  27.289  96.700  1.00  0.00           H  
ATOM    661  N3    C    21      28.210  26.704  94.763  1.00  0.00           N  
ATOM    662  C2    C    21      27.633  26.313  93.605  1.00  0.00           C  
ATOM    663  O2    C    21      26.697  27.022  93.188  1.00  0.00           O  
ATOM    664  C3'   C    21      28.945  24.849  89.921  1.00  0.00           C  
ATOM    665  H3'   C    21      29.789  25.050  90.581  1.00  0.00           H  
ATOM    666  C2'   C    21      27.730  25.576  90.483  1.00  0.00           C  
ATOM    667  H2'   C    21      27.810  26.657  90.603  1.00  0.00           H  
ATOM    668  O2'   C    21      26.586  25.476  89.576  1.00  0.00           O  
ATOM    669 HO2'   C    21      26.955  25.826  88.761  1.00  0.00           H  
ATOM    670  O3'   C    21      28.877  25.399  88.563  1.00  0.00           O  
ATOM    671  P     G    22      29.621  26.734  88.100  1.00  0.00           P  
ATOM    672  OP1   G    22      29.333  27.007  86.704  1.00  0.00           O  
ATOM    673  OP2   G    22      30.985  26.622  88.653  1.00  0.00           O  
ATOM    674  O5'   G    22      29.000  27.894  88.989  1.00  0.00           O  
ATOM    675  C5'   G    22      27.775  28.623  88.599  1.00  0.00           C  
ATOM    676  H5'   G    22      26.873  28.011  88.599  1.00  0.00           H  
ATOM    677 H5''   G    22      27.939  28.992  87.586  1.00  0.00           H  
ATOM    678  C4'   G    22      27.592  29.828  89.484  1.00  0.00           C  
ATOM    679  H4'   G    22      26.728  30.385  89.122  1.00  0.00           H  
ATOM    680  O4'   G    22      27.449  29.367  90.832  1.00  0.00           O  
ATOM    681  C1'   G    22      27.974  30.333  91.786  1.00  0.00           C  
ATOM    682  H1'   G    22      27.203  30.764  92.425  1.00  0.00           H  
ATOM    683  N9    G    22      29.078  29.769  92.657  1.00  0.00           N  
ATOM    684  C8    G    22      29.724  28.568  92.581  1.00  0.00           C  
ATOM    685  H8    G    22      29.627  27.956  91.697  1.00  0.00           H  
ATOM    686  N7    G    22      30.704  28.424  93.434  1.00  0.00           N  
ATOM    687  C5    G    22      30.603  29.577  94.243  1.00  0.00           C  
ATOM    688  C6    G    22      31.302  29.959  95.428  1.00  0.00           C  
ATOM    689  O6    G    22      32.212  29.401  96.089  1.00  0.00           O  
ATOM    690  N1    G    22      30.902  31.217  95.937  1.00  0.00           N  
ATOM    691  H1    G    22      31.375  31.732  96.665  1.00  0.00           H  
ATOM    692  C2    G    22      29.953  31.955  95.328  1.00  0.00           C  
ATOM    693  N2    G    22      29.571  33.031  95.930  1.00  0.00           N  
ATOM    694  H21   G    22      29.931  33.207  96.857  1.00  0.00           H  
ATOM    695  H22   G    22      28.701  33.444  95.623  1.00  0.00           H  
ATOM    696  N3    G    22      29.153  31.492  94.377  1.00  0.00           N  
ATOM    697  C4    G    22      29.606  30.362  93.825  1.00  0.00           C  
ATOM    698  C3'   G    22      28.721  30.754  89.490  1.00  0.00           C  
ATOM    699  H3'   G    22      29.667  30.226  89.369  1.00  0.00           H  
ATOM    700  C2'   G    22      28.528  31.478  90.846  1.00  0.00           C  
ATOM    701  H2'   G    22      29.524  31.824  91.125  1.00  0.00           H  
ATOM    702  O2'   G    22      27.605  32.516  90.762  1.00  0.00           O  
ATOM    703 HO2'   G    22      27.308  32.573  89.851  1.00  0.00           H  
ATOM    704  O3'   G    22      28.594  31.713  88.405  1.00  0.00           O  
ATOM    705  P     U    23      29.945  32.125  87.760  1.00  0.00           P  
ATOM    706  OP1   U    23      29.593  33.087  86.700  1.00  0.00           O  
ATOM    707  OP2   U    23      30.630  30.894  87.338  1.00  0.00           O  
ATOM    708  O5'   U    23      30.706  32.778  88.906  1.00  0.00           O  
ATOM    709  C5'   U    23      30.403  33.992  89.427  1.00  0.00           C  
ATOM    710  H5'   U    23      29.343  34.023  89.677  1.00  0.00           H  
ATOM    711 H5''   U    23      30.589  34.829  88.755  1.00  0.00           H  
ATOM    712  C4'   U    23      31.239  34.300  90.659  1.00  0.00           C  
ATOM    713  H4'   U    23      31.046  35.348  90.887  1.00  0.00           H  
ATOM    714  O4'   U    23      31.011  33.439  91.811  1.00  0.00           O  
ATOM    715  C1'   U    23      32.201  33.228  92.442  1.00  0.00           C  
ATOM    716  H1'   U    23      32.047  33.454  93.496  1.00  0.00           H  
ATOM    717  N1    U    23      32.740  31.864  92.345  1.00  0.00           N  
ATOM    718  C6    U    23      32.492  31.071  91.198  1.00  0.00           C  
ATOM    719  H6    U    23      31.856  31.414  90.395  1.00  0.00           H  
ATOM    720  C5    U    23      32.925  29.776  91.283  1.00  0.00           C  
ATOM    721  H5    U    23      32.715  28.990  90.574  1.00  0.00           H  
ATOM    722  C4    U    23      33.720  29.259  92.381  1.00  0.00           C  
ATOM    723  O4    U    23      34.277  28.209  92.398  1.00  0.00           O  
ATOM    724  N3    U    23      33.917  30.113  93.397  1.00  0.00           N  
ATOM    725  H3    U    23      34.579  29.923  94.136  1.00  0.00           H  
ATOM    726  C2    U    23      33.464  31.424  93.455  1.00  0.00           C  
ATOM    727  O2    U    23      33.878  32.142  94.379  1.00  0.00           O  
ATOM    728  C3'   U    23      32.742  34.354  90.376  1.00  0.00           C  
ATOM    729  H3'   U    23      33.139  33.491  89.842  1.00  0.00           H  
ATOM    730  C2'   U    23      33.123  34.327  91.881  1.00  0.00           C  
ATOM    731  H2'   U    23      34.160  34.054  92.074  1.00  0.00           H  
ATOM    732  O2'   U    23      32.833  35.559  92.613  1.00  0.00           O  
ATOM    733 HO2'   U    23      33.639  36.005  92.881  1.00  0.00           H  
ATOM    734  O3'   U    23      33.135  35.567  89.651  1.00  0.00           O  
ATOM    735  P     C    24      34.673  35.835  89.299  1.00  0.00           P  
ATOM    736  OP1   C    24      34.700  36.770  88.126  1.00  0.00           O  
ATOM    737  OP2   C    24      35.364  34.548  89.188  1.00  0.00           O  
ATOM    738  O5'   C    24      35.106  36.630  90.581  1.00  0.00           O  
ATOM    739  C5'   C    24      34.477  37.803  91.032  1.00  0.00           C  
ATOM    740  H5'   C    24      33.401  37.711  91.181  1.00  0.00           H  
ATOM    741 H5''   C    24      34.799  38.593  90.354  1.00  0.00           H  
ATOM    742  C4'   C    24      35.058  38.056  92.423  1.00  0.00           C  
ATOM    743  H4'   C    24      34.573  38.963  92.783  1.00  0.00           H  
ATOM    744  O4'   C    24      34.782  36.945  93.326  1.00  0.00           O  
ATOM    745  C1'   C    24      35.759  36.895  94.309  1.00  0.00           C  
ATOM    746  H1'   C    24      35.216  37.203  95.202  1.00  0.00           H  
ATOM    747  N1    C    24      36.356  35.586  94.503  1.00  0.00           N  
ATOM    748  C6    C    24      36.569  34.780  93.426  1.00  0.00           C  
ATOM    749  H6    C    24      36.531  35.119  92.401  1.00  0.00           H  
ATOM    750  C5    C    24      36.889  33.500  93.582  1.00  0.00           C  
ATOM    751  H5    C    24      37.023  32.802  92.769  1.00  0.00           H  
ATOM    752  C4    C    24      37.077  33.037  94.927  1.00  0.00           C  
ATOM    753  N4    C    24      37.447  31.853  95.244  1.00  0.00           N  
ATOM    754  H41   C    24      37.854  31.663  96.148  1.00  0.00           H  
ATOM    755  H42   C    24      37.680  31.183  94.526  1.00  0.00           H  
ATOM    756  N3    C    24      37.108  33.812  95.961  1.00  0.00           N  
ATOM    757  C2    C    24      36.678  35.113  95.728  1.00  0.00           C  
ATOM    758  O2    C    24      36.728  35.833  96.731  1.00  0.00           O  
ATOM    759  C3'   C    24      36.621  38.167  92.425  1.00  0.00           C  
ATOM    760  H3'   C    24      36.963  37.269  91.912  1.00  0.00           H  
ATOM    761  C2'   C    24      36.798  37.996  93.961  1.00  0.00           C  
ATOM    762  H2'   C    24      37.803  37.602  94.114  1.00  0.00           H  
ATOM    763  O2'   C    24      36.544  39.107  94.802  1.00  0.00           O  
ATOM    764 HO2'   C    24      37.355  39.327  95.266  1.00  0.00           H  
ATOM    765  O3'   C    24      37.079  39.361  91.908  1.00  0.00           O  
ATOM    766  P     U    25      38.633  39.480  91.671  1.00  0.00           P  
ATOM    767  OP1   U    25      38.865  40.894  91.164  1.00  0.00           O  
ATOM    768  OP2   U    25      39.183  38.368  90.819  1.00  0.00           O  
ATOM    769  O5'   U    25      39.242  39.369  93.167  1.00  0.00           O  
ATOM    770  C5'   U    25      39.267  40.544  93.979  1.00  0.00           C  
ATOM    771  H5'   U    25      38.263  40.968  93.986  1.00  0.00           H  
ATOM    772 H5''   U    25      40.043  41.157  93.520  1.00  0.00           H  
ATOM    773  C4'   U    25      39.763  40.242  95.451  1.00  0.00           C  
ATOM    774  H4'   U    25      39.665  41.141  96.060  1.00  0.00           H  
ATOM    775  O4'   U    25      38.997  39.155  96.019  1.00  0.00           O  
ATOM    776  C1'   U    25      39.883  38.332  96.792  1.00  0.00           C  
ATOM    777  H1'   U    25      39.554  38.228  97.826  1.00  0.00           H  
ATOM    778  N1    U    25      40.046  36.923  96.303  1.00  0.00           N  
ATOM    779  C6    U    25      40.153  36.606  94.941  1.00  0.00           C  
ATOM    780  H6    U    25      40.170  37.337  94.146  1.00  0.00           H  
ATOM    781  C5    U    25      40.255  35.297  94.552  1.00  0.00           C  
ATOM    782  H5    U    25      40.519  35.066  93.531  1.00  0.00           H  
ATOM    783  C4    U    25      40.272  34.198  95.506  1.00  0.00           C  
ATOM    784  O4    U    25      40.186  32.967  95.275  1.00  0.00           O  
ATOM    785  N3    U    25      40.242  34.637  96.764  1.00  0.00           N  
ATOM    786  H3    U    25      40.556  33.919  97.402  1.00  0.00           H  
ATOM    787  C2    U    25      40.230  35.863  97.296  1.00  0.00           C  
ATOM    788  O2    U    25      40.482  36.070  98.470  1.00  0.00           O  
ATOM    789  C3'   U    25      41.269  39.944  95.620  1.00  0.00           C  
ATOM    790  H3'   U    25      41.618  39.325  94.795  1.00  0.00           H  
ATOM    791  C2'   U    25      41.307  39.067  96.944  1.00  0.00           C  
ATOM    792  H2'   U    25      42.079  38.300  96.876  1.00  0.00           H  
ATOM    793  O2'   U    25      41.297  39.807  98.151  1.00  0.00           O  
ATOM    794 HO2'   U    25      41.194  40.745  97.973  1.00  0.00           H  
ATOM    795  O3'   U    25      41.997  41.128  95.830  1.00  0.00           O  
ATOM    796  P     U    26      43.440  41.442  95.231  1.00  0.00           P  
ATOM    797  OP1   U    26      43.744  42.851  95.538  1.00  0.00           O  
ATOM    798  OP2   U    26      43.411  41.018  93.850  1.00  0.00           O  
ATOM    799  O5'   U    26      44.310  40.431  96.126  1.00  0.00           O  
ATOM    800  C5'   U    26      44.478  40.763  97.534  1.00  0.00           C  
ATOM    801  H5'   U    26      43.525  40.940  98.033  1.00  0.00           H  
ATOM    802 H5''   U    26      45.070  41.674  97.450  1.00  0.00           H  
ATOM    803  C4'   U    26      45.179  39.651  98.298  1.00  0.00           C  
ATOM    804  H4'   U    26      45.407  39.976  99.313  1.00  0.00           H  
ATOM    805  O4'   U    26      44.335  38.531  98.391  1.00  0.00           O  
ATOM    806  C1'   U    26      45.075  37.351  98.512  1.00  0.00           C  
ATOM    807  H1'   U    26      44.886  36.939  99.504  1.00  0.00           H  
ATOM    808  N1    U    26      44.609  36.367  97.454  1.00  0.00           N  
ATOM    809  C6    U    26      44.147  36.774  96.250  1.00  0.00           C  
ATOM    810  H6    U    26      44.205  37.842  96.095  1.00  0.00           H  
ATOM    811  C5    U    26      43.726  35.879  95.359  1.00  0.00           C  
ATOM    812  H5    U    26      43.434  36.134  94.351  1.00  0.00           H  
ATOM    813  C4    U    26      43.725  34.461  95.595  1.00  0.00           C  
ATOM    814  O4    U    26      43.389  33.665  94.771  1.00  0.00           O  
ATOM    815  N3    U    26      44.215  34.140  96.859  1.00  0.00           N  
ATOM    816  H3    U    26      44.328  33.165  97.099  1.00  0.00           H  
ATOM    817  C2    U    26      44.681  35.054  97.802  1.00  0.00           C  
ATOM    818  O2    U    26      45.188  34.693  98.849  1.00  0.00           O  
ATOM    819  C3'   U    26      46.454  39.008  97.673  1.00  0.00           C  
ATOM    820  H3'   U    26      46.282  38.975  96.597  1.00  0.00           H  
ATOM    821  C2'   U    26      46.495  37.673  98.340  1.00  0.00           C  
ATOM    822  H2'   U    26      47.034  36.952  97.725  1.00  0.00           H  
ATOM    823  O2'   U    26      47.104  37.752  99.600  1.00  0.00           O  
ATOM    824 HO2'   U    26      47.740  38.468  99.661  1.00  0.00           H  
ATOM    825  O3'   U    26      47.614  39.766  98.021  1.00  0.00           O  
ATOM    826  P     A    27      48.883  39.783  97.063  1.00  0.00           P  
ATOM    827  OP1   A    27      49.809  40.747  97.774  1.00  0.00           O  
ATOM    828  OP2   A    27      48.390  40.067  95.679  1.00  0.00           O  
ATOM    829  O5'   A    27      49.461  38.315  97.074  1.00  0.00           O  
ATOM    830  C5'   A    27      50.264  37.905  98.141  1.00  0.00           C  
ATOM    831  H5'   A    27      49.756  38.132  99.078  1.00  0.00           H  
ATOM    832 H5''   A    27      51.193  38.476  98.129  1.00  0.00           H  
ATOM    833  C4'   A    27      50.627  36.397  98.017  1.00  0.00           C  
ATOM    834  H4'   A    27      51.404  36.198  98.755  1.00  0.00           H  
ATOM    835  O4'   A    27      49.595  35.534  98.185  1.00  0.00           O  
ATOM    836  C1'   A    27      49.979  34.323  97.505  1.00  0.00           C  
ATOM    837  H1'   A    27      50.071  33.514  98.230  1.00  0.00           H  
ATOM    838  N9    A    27      48.994  34.181  96.491  1.00  0.00           N  
ATOM    839  C8    A    27      48.203  35.144  95.910  1.00  0.00           C  
ATOM    840  H8    A    27      48.296  36.176  96.215  1.00  0.00           H  
ATOM    841  N7    A    27      47.408  34.656  94.973  1.00  0.00           N  
ATOM    842  C5    A    27      47.640  33.260  95.030  1.00  0.00           C  
ATOM    843  C6    A    27      47.092  32.246  94.196  1.00  0.00           C  
ATOM    844  N6    A    27      46.045  32.410  93.471  1.00  0.00           N  
ATOM    845  H61   A    27      45.581  33.306  93.429  1.00  0.00           H  
ATOM    846  H62   A    27      45.782  31.568  92.980  1.00  0.00           H  
ATOM    847  N1    A    27      47.520  30.988  94.361  1.00  0.00           N  
ATOM    848  C2    A    27      48.448  30.770  95.293  1.00  0.00           C  
ATOM    849  H2    A    27      48.864  29.776  95.366  1.00  0.00           H  
ATOM    850  N3    A    27      49.068  31.686  96.043  1.00  0.00           N  
ATOM    851  C4    A    27      48.684  32.951  95.825  1.00  0.00           C  
ATOM    852  C3'   A    27      51.289  36.067  96.713  1.00  0.00           C  
ATOM    853  H3'   A    27      50.621  36.268  95.876  1.00  0.00           H  
ATOM    854  C2'   A    27      51.387  34.556  96.939  1.00  0.00           C  
ATOM    855  H2'   A    27      51.585  34.100  95.968  1.00  0.00           H  
ATOM    856  O2'   A    27      52.429  34.134  97.797  1.00  0.00           O  
ATOM    857 HO2'   A    27      52.010  34.230  98.656  1.00  0.00           H  
ATOM    858  O3'   A    27      52.512  36.746  96.508  1.00  0.00           O  
ATOM    859  P     C    28      53.169  36.803  95.002  1.00  0.00           P  
ATOM    860  OP1   C    28      54.385  37.585  95.207  1.00  0.00           O  
ATOM    861  OP2   C    28      52.215  37.326  94.007  1.00  0.00           O  
ATOM    862  O5'   C    28      53.614  35.399  94.472  1.00  0.00           O  
ATOM    863  C5'   C    28      54.675  34.654  94.997  1.00  0.00           C  
ATOM    864  H5'   C    28      54.555  34.684  96.080  1.00  0.00           H  
ATOM    865 H5''   C    28      55.625  35.123  94.742  1.00  0.00           H  
ATOM    866  C4'   C    28      54.745  33.165  94.562  1.00  0.00           C  
ATOM    867  H4'   C    28      55.609  32.715  95.052  1.00  0.00           H  
ATOM    868  O4'   C    28      53.604  32.397  94.829  1.00  0.00           O  
ATOM    869  C1'   C    28      53.290  31.598  93.707  1.00  0.00           C  
ATOM    870  H1'   C    28      53.186  30.535  93.923  1.00  0.00           H  
ATOM    871  N1    C    28      52.029  31.986  93.059  1.00  0.00           N  
ATOM    872  C6    C    28      51.358  33.239  93.236  1.00  0.00           C  
ATOM    873  H6    C    28      51.822  34.016  93.825  1.00  0.00           H  
ATOM    874  C5    C    28      50.186  33.420  92.610  1.00  0.00           C  
ATOM    875  H5    C    28      49.668  34.364  92.699  1.00  0.00           H  
ATOM    876  C4    C    28      49.630  32.313  91.907  1.00  0.00           C  
ATOM    877  N4    C    28      48.627  32.431  91.146  1.00  0.00           N  
ATOM    878  H41   C    28      48.335  31.665  90.555  1.00  0.00           H  
ATOM    879  H42   C    28      48.155  33.318  91.046  1.00  0.00           H  
ATOM    880  N3    C    28      50.153  31.141  91.842  1.00  0.00           N  
ATOM    881  C2    C    28      51.418  30.964  92.346  1.00  0.00           C  
ATOM    882  O2    C    28      51.765  29.772  92.305  1.00  0.00           O  
ATOM    883  C3'   C    28      54.883  33.230  93.063  1.00  0.00           C  
ATOM    884  H3'   C    28      54.109  33.868  92.639  1.00  0.00           H  
ATOM    885  C2'   C    28      54.494  31.757  92.884  1.00  0.00           C  
ATOM    886  H2'   C    28      54.312  31.577  91.825  1.00  0.00           H  
ATOM    887  O2'   C    28      55.476  30.803  93.373  1.00  0.00           O  
ATOM    888 HO2'   C    28      55.283  30.516  94.269  1.00  0.00           H  
ATOM    889  O3'   C    28      56.221  33.562  92.646  1.00  0.00           O  
ATOM    890  P     A    29      56.477  33.966  91.243  1.00  0.00           P  
ATOM    891  OP1   A    29      57.942  34.094  91.140  1.00  0.00           O  
ATOM    892  OP2   A    29      55.594  35.089  90.831  1.00  0.00           O  
ATOM    893  O5'   A    29      56.053  32.772  90.314  1.00  0.00           O  
ATOM    894  C5'   A    29      56.978  31.650  90.110  1.00  0.00           C  
ATOM    895  H5'   A    29      57.125  31.276  91.123  1.00  0.00           H  
ATOM    896 H5''   A    29      57.893  31.852  89.553  1.00  0.00           H  
ATOM    897  C4'   A    29      56.349  30.587  89.216  1.00  0.00           C  
ATOM    898  H4'   A    29      56.985  29.702  89.212  1.00  0.00           H  
ATOM    899  O4'   A    29      55.055  30.257  89.659  1.00  0.00           O  
ATOM    900  C1'   A    29      54.231  29.960  88.507  1.00  0.00           C  
ATOM    901  H1'   A    29      53.711  29.013  88.651  1.00  0.00           H  
ATOM    902  N9    A    29      53.175  31.014  88.379  1.00  0.00           N  
ATOM    903  C8    A    29      52.954  32.204  89.181  1.00  0.00           C  
ATOM    904  H8    A    29      53.805  32.685  89.640  1.00  0.00           H  
ATOM    905  N7    A    29      51.793  32.778  89.049  1.00  0.00           N  
ATOM    906  C5    A    29      51.181  31.948  88.071  1.00  0.00           C  
ATOM    907  C6    A    29      49.848  31.811  87.617  1.00  0.00           C  
ATOM    908  N6    A    29      48.764  32.554  87.797  1.00  0.00           N  
ATOM    909  H61   A    29      47.860  32.235  87.481  1.00  0.00           H  
ATOM    910  H62   A    29      48.902  33.331  88.427  1.00  0.00           H  
ATOM    911  N1    A    29      49.482  30.798  86.792  1.00  0.00           N  
ATOM    912  C2    A    29      50.407  29.898  86.459  1.00  0.00           C  
ATOM    913  H2    A    29      50.192  29.211  85.654  1.00  0.00           H  
ATOM    914  N3    A    29      51.717  29.849  86.863  1.00  0.00           N  
ATOM    915  C4    A    29      52.045  30.913  87.642  1.00  0.00           C  
ATOM    916  C3'   A    29      56.128  31.035  87.794  1.00  0.00           C  
ATOM    917  H3'   A    29      55.530  31.941  87.897  1.00  0.00           H  
ATOM    918  C2'   A    29      55.137  29.908  87.272  1.00  0.00           C  
ATOM    919  H2'   A    29      54.643  30.202  86.345  1.00  0.00           H  
ATOM    920  O2'   A    29      55.787  28.668  86.931  1.00  0.00           O  
ATOM    921 HO2'   A    29      56.736  28.766  86.827  1.00  0.00           H  
ATOM    922  O3'   A    29      57.259  31.153  87.058  1.00  0.00           O  
ATOM    923  P     C    30      57.345  32.219  85.808  1.00  0.00           P  
ATOM    924  OP1   C    30      58.702  32.042  85.299  1.00  0.00           O  
ATOM    925  OP2   C    30      57.034  33.570  86.329  1.00  0.00           O  
ATOM    926  O5'   C    30      56.278  31.812  84.736  1.00  0.00           O  
ATOM    927  C5'   C    30      56.487  30.754  83.829  1.00  0.00           C  
ATOM    928  H5'   C    30      56.671  29.867  84.436  1.00  0.00           H  
ATOM    929 H5''   C    30      57.376  30.963  83.235  1.00  0.00           H  
ATOM    930  C4'   C    30      55.340  30.579  82.891  1.00  0.00           C  
ATOM    931  H4'   C    30      55.607  29.684  82.329  1.00  0.00           H  
ATOM    932  O4'   C    30      54.116  30.503  83.639  1.00  0.00           O  
ATOM    933  C1'   C    30      53.051  30.948  82.913  1.00  0.00           C  
ATOM    934  H1'   C    30      52.509  30.091  82.513  1.00  0.00           H  
ATOM    935  N1    C    30      52.266  31.972  83.635  1.00  0.00           N  
ATOM    936  C6    C    30      52.769  32.752  84.595  1.00  0.00           C  
ATOM    937  H6    C    30      53.783  32.547  84.904  1.00  0.00           H  
ATOM    938  C5    C    30      51.991  33.755  85.179  1.00  0.00           C  
ATOM    939  H5    C    30      52.442  34.325  85.978  1.00  0.00           H  
ATOM    940  C4    C    30      50.734  33.931  84.626  1.00  0.00           C  
ATOM    941  N4    C    30      49.943  34.777  85.085  1.00  0.00           N  
ATOM    942  H41   C    30      50.264  35.538  85.668  1.00  0.00           H  
ATOM    943  H42   C    30      49.021  34.758  84.674  1.00  0.00           H  
ATOM    944  N3    C    30      50.246  33.091  83.722  1.00  0.00           N  
ATOM    945  C2    C    30      51.018  32.058  83.224  1.00  0.00           C  
ATOM    946  O2    C    30      50.492  31.243  82.477  1.00  0.00           O  
ATOM    947  C3'   C    30      55.055  31.706  81.957  1.00  0.00           C  
ATOM    948  H3'   C    30      55.205  32.616  82.536  1.00  0.00           H  
ATOM    949  C2'   C    30      53.565  31.511  81.601  1.00  0.00           C  
ATOM    950  H2'   C    30      53.103  32.430  81.238  1.00  0.00           H  
ATOM    951  O2'   C    30      53.355  30.482  80.574  1.00  0.00           O  
ATOM    952 HO2'   C    30      52.426  30.249  80.507  1.00  0.00           H  
ATOM    953  O3'   C    30      55.857  31.678  80.786  1.00  0.00           O  
ATOM    954  P     C    31      56.090  32.974  79.918  1.00  0.00           P  
ATOM    955  OP1   C    31      57.143  32.764  78.930  1.00  0.00           O  
ATOM    956  OP2   C    31      56.314  34.096  80.900  1.00  0.00           O  
ATOM    957  O5'   C    31      54.655  33.360  79.224  1.00  0.00           O  
ATOM    958  C5'   C    31      54.162  32.672  78.130  1.00  0.00           C  
ATOM    959  H5'   C    31      54.067  31.608  78.346  1.00  0.00           H  
ATOM    960 H5''   C    31      54.852  32.848  77.304  1.00  0.00           H  
ATOM    961  C4'   C    31      52.679  33.120  77.943  1.00  0.00           C  
ATOM    962  H4'   C    31      52.227  32.527  77.148  1.00  0.00           H  
ATOM    963  O4'   C    31      51.930  32.896  79.120  1.00  0.00           O  
ATOM    964  C1'   C    31      50.764  33.658  78.945  1.00  0.00           C  
ATOM    965  H1'   C    31      49.933  32.986  78.731  1.00  0.00           H  
ATOM    966  N1    C    31      50.582  34.609  80.046  1.00  0.00           N  
ATOM    967  C6    C    31      51.606  34.926  80.909  1.00  0.00           C  
ATOM    968  H6    C    31      52.557  34.431  80.778  1.00  0.00           H  
ATOM    969  C5    C    31      51.430  35.888  81.857  1.00  0.00           C  
ATOM    970  H5    C    31      52.167  36.064  82.627  1.00  0.00           H  
ATOM    971  C4    C    31      50.123  36.435  81.977  1.00  0.00           C  
ATOM    972  N4    C    31      49.831  37.126  83.023  1.00  0.00           N  
ATOM    973  H41   C    31      48.882  37.463  83.098  1.00  0.00           H  
ATOM    974  H42   C    31      50.530  37.568  83.603  1.00  0.00           H  
ATOM    975  N3    C    31      49.111  35.973  81.309  1.00  0.00           N  
ATOM    976  C2    C    31      49.286  35.073  80.346  1.00  0.00           C  
ATOM    977  O2    C    31      48.315  34.727  79.661  1.00  0.00           O  
ATOM    978  C3'   C    31      52.481  34.555  77.597  1.00  0.00           C  
ATOM    979  H3'   C    31      53.009  35.119  78.366  1.00  0.00           H  
ATOM    980  C2'   C    31      50.996  34.451  77.721  1.00  0.00           C  
ATOM    981  H2'   C    31      50.553  35.446  77.774  1.00  0.00           H  
ATOM    982  O2'   C    31      50.323  33.768  76.703  1.00  0.00           O  
ATOM    983 HO2'   C    31      49.379  33.914  76.603  1.00  0.00           H  
ATOM    984  O3'   C    31      52.916  35.005  76.287  1.00  0.00           O  
ATOM    985  P     G    32      52.861  36.561  75.885  1.00  0.00           P  
ATOM    986  OP1   G    32      53.622  36.778  74.656  1.00  0.00           O  
ATOM    987  OP2   G    32      53.211  37.314  77.095  1.00  0.00           O  
ATOM    988  O5'   G    32      51.392  36.951  75.546  1.00  0.00           O  
ATOM    989  C5'   G    32      50.612  36.600  74.374  1.00  0.00           C  
ATOM    990  H5'   G    32      50.557  35.548  74.093  1.00  0.00           H  
ATOM    991 H5''   G    32      51.000  37.057  73.464  1.00  0.00           H  
ATOM    992  C4'   G    32      49.161  37.152  74.523  1.00  0.00           C  
ATOM    993  H4'   G    32      48.465  36.667  73.839  1.00  0.00           H  
ATOM    994  O4'   G    32      48.691  36.722  75.782  1.00  0.00           O  
ATOM    995  C1'   G    32      47.920  37.692  76.365  1.00  0.00           C  
ATOM    996  H1'   G    32      46.943  37.251  76.562  1.00  0.00           H  
ATOM    997  N9    G    32      48.460  38.242  77.692  1.00  0.00           N  
ATOM    998  C8    G    32      49.773  38.054  78.181  1.00  0.00           C  
ATOM    999  H8    G    32      50.580  37.469  77.764  1.00  0.00           H  
ATOM   1000  N7    G    32      50.026  38.694  79.314  1.00  0.00           N  
ATOM   1001  C5    G    32      48.743  39.238  79.660  1.00  0.00           C  
ATOM   1002  C6    G    32      48.287  39.960  80.817  1.00  0.00           C  
ATOM   1003  O6    G    32      48.937  40.367  81.802  1.00  0.00           O  
ATOM   1004  N1    G    32      46.949  40.305  80.779  1.00  0.00           N  
ATOM   1005  H1    G    32      46.558  40.965  81.436  1.00  0.00           H  
ATOM   1006  C2    G    32      46.119  39.913  79.755  1.00  0.00           C  
ATOM   1007  N2    G    32      44.884  40.325  79.724  1.00  0.00           N  
ATOM   1008  H21   G    32      44.346  39.941  78.960  1.00  0.00           H  
ATOM   1009  H22   G    32      44.400  40.990  80.311  1.00  0.00           H  
ATOM   1010  N3    G    32      46.500  39.244  78.654  1.00  0.00           N  
ATOM   1011  C4    G    32      47.816  38.934  78.709  1.00  0.00           C  
ATOM   1012  C3'   G    32      49.028  38.710  74.580  1.00  0.00           C  
ATOM   1013  H3'   G    32      49.918  39.154  75.026  1.00  0.00           H  
ATOM   1014  C2'   G    32      47.781  38.815  75.404  1.00  0.00           C  
ATOM   1015  H2'   G    32      47.834  39.729  75.995  1.00  0.00           H  
ATOM   1016  O2'   G    32      46.605  38.520  74.710  1.00  0.00           O  
ATOM   1017 HO2'   G    32      46.781  38.564  73.767  1.00  0.00           H  
ATOM   1018  O3'   G    32      48.742  39.302  73.345  1.00  0.00           O  
ATOM   1019  P     U    33      49.282  40.784  72.885  1.00  0.00           P  
ATOM   1020  OP1   U    33      48.736  41.082  71.554  1.00  0.00           O  
ATOM   1021  OP2   U    33      50.722  40.837  73.085  1.00  0.00           O  
ATOM   1022  O5'   U    33      48.461  41.728  73.944  1.00  0.00           O  
ATOM   1023  C5'   U    33      47.073  42.014  73.788  1.00  0.00           C  
ATOM   1024  H5'   U    33      46.531  41.071  73.704  1.00  0.00           H  
ATOM   1025 H5''   U    33      46.768  42.613  72.930  1.00  0.00           H  
ATOM   1026  C4'   U    33      46.591  42.670  75.147  1.00  0.00           C  
ATOM   1027  H4'   U    33      45.503  42.737  75.140  1.00  0.00           H  
ATOM   1028  O4'   U    33      46.943  41.924  76.248  1.00  0.00           O  
ATOM   1029  C1'   U    33      46.948  42.800  77.366  1.00  0.00           C  
ATOM   1030  H1'   U    33      46.018  42.617  77.905  1.00  0.00           H  
ATOM   1031  N1    U    33      48.116  42.645  78.299  1.00  0.00           N  
ATOM   1032  C6    U    33      49.313  42.133  77.900  1.00  0.00           C  
ATOM   1033  H6    U    33      49.312  41.616  76.952  1.00  0.00           H  
ATOM   1034  C5    U    33      50.360  42.180  78.782  1.00  0.00           C  
ATOM   1035  H5    U    33      51.312  41.806  78.433  1.00  0.00           H  
ATOM   1036  C4    U    33      50.324  42.804  80.062  1.00  0.00           C  
ATOM   1037  O4    U    33      51.158  42.827  80.979  1.00  0.00           O  
ATOM   1038  N3    U    33      49.065  43.268  80.354  1.00  0.00           N  
ATOM   1039  H3    U    33      49.022  43.817  81.200  1.00  0.00           H  
ATOM   1040  C2    U    33      47.995  43.162  79.587  1.00  0.00           C  
ATOM   1041  O2    U    33      46.855  43.461  80.000  1.00  0.00           O  
ATOM   1042  C3'   U    33      47.255  44.039  75.372  1.00  0.00           C  
ATOM   1043  H3'   U    33      48.336  43.952  75.266  1.00  0.00           H  
ATOM   1044  C2'   U    33      46.884  44.257  76.873  1.00  0.00           C  
ATOM   1045  H2'   U    33      47.725  44.746  77.364  1.00  0.00           H  
ATOM   1046  O2'   U    33      45.616  44.767  77.218  1.00  0.00           O  
ATOM   1047 HO2'   U    33      45.431  45.674  76.964  1.00  0.00           H  
ATOM   1048  O3'   U    33      46.794  45.195  74.567  1.00  0.00           O  
ATOM   1049  P     G    34      47.485  46.670  74.905  1.00  0.00           P  
ATOM   1050  OP1   G    34      47.447  47.580  73.753  1.00  0.00           O  
ATOM   1051  OP2   G    34      48.780  46.417  75.497  1.00  0.00           O  
ATOM   1052  O5'   G    34      46.463  47.240  76.050  1.00  0.00           O  
ATOM   1053  C5'   G    34      45.215  47.673  75.638  1.00  0.00           C  
ATOM   1054  H5'   G    34      44.495  46.953  75.248  1.00  0.00           H  
ATOM   1055 H5''   G    34      45.237  48.415  74.840  1.00  0.00           H  
ATOM   1056  C4'   G    34      44.589  48.333  76.870  1.00  0.00           C  
ATOM   1057  H4'   G    34      43.558  48.625  76.672  1.00  0.00           H  
ATOM   1058  O4'   G    34      44.557  47.576  78.001  1.00  0.00           O  
ATOM   1059  C1'   G    34      44.911  48.421  79.147  1.00  0.00           C  
ATOM   1060  H1'   G    34      44.218  48.385  79.987  1.00  0.00           H  
ATOM   1061  N9    G    34      46.274  48.092  79.629  1.00  0.00           N  
ATOM   1062  C8    G    34      47.046  47.196  79.052  1.00  0.00           C  
ATOM   1063  H8    G    34      46.767  46.764  78.102  1.00  0.00           H  
ATOM   1064  N7    G    34      48.139  46.929  79.652  1.00  0.00           N  
ATOM   1065  C5    G    34      48.082  47.652  80.796  1.00  0.00           C  
ATOM   1066  C6    G    34      48.926  47.728  81.990  1.00  0.00           C  
ATOM   1067  O6    G    34      49.975  47.167  82.201  1.00  0.00           O  
ATOM   1068  N1    G    34      48.429  48.605  82.948  1.00  0.00           N  
ATOM   1069  H1    G    34      49.017  48.989  83.673  1.00  0.00           H  
ATOM   1070  C2    G    34      47.258  49.256  82.802  1.00  0.00           C  
ATOM   1071  N2    G    34      46.898  50.069  83.799  1.00  0.00           N  
ATOM   1072  H21   G    34      46.138  50.671  83.515  1.00  0.00           H  
ATOM   1073  H22   G    34      47.484  50.310  84.585  1.00  0.00           H  
ATOM   1074  N3    G    34      46.450  49.210  81.741  1.00  0.00           N  
ATOM   1075  C4    G    34      46.927  48.375  80.781  1.00  0.00           C  
ATOM   1076  C3'   G    34      45.349  49.585  77.146  1.00  0.00           C  
ATOM   1077  H3'   G    34      46.420  49.392  77.210  1.00  0.00           H  
ATOM   1078  C2'   G    34      44.968  49.873  78.640  1.00  0.00           C  
ATOM   1079  H2'   G    34      45.760  50.450  79.118  1.00  0.00           H  
ATOM   1080  O2'   G    34      43.625  50.340  78.893  1.00  0.00           O  
ATOM   1081 HO2'   G    34      43.278  50.667  78.060  1.00  0.00           H  
ATOM   1082  O3'   G    34      44.985  50.668  76.431  1.00  0.00           O  
ATOM   1083  P     C    35      46.032  51.911  76.271  1.00  0.00           P  
ATOM   1084  OP1   C    35      45.419  52.826  75.328  1.00  0.00           O  
ATOM   1085  OP2   C    35      47.377  51.333  75.893  1.00  0.00           O  
ATOM   1086  O5'   C    35      46.115  52.608  77.702  1.00  0.00           O  
ATOM   1087  C5'   C    35      45.075  53.391  78.273  1.00  0.00           C  
ATOM   1088  H5'   C    35      44.194  52.755  78.181  1.00  0.00           H  
ATOM   1089 H5''   C    35      45.010  54.331  77.725  1.00  0.00           H  
ATOM   1090  C4'   C    35      45.434  53.759  79.736  1.00  0.00           C  
ATOM   1091  H4'   C    35      44.490  54.091  80.168  1.00  0.00           H  
ATOM   1092  O4'   C    35      45.915  52.617  80.535  1.00  0.00           O  
ATOM   1093  C1'   C    35      46.951  53.126  81.415  1.00  0.00           C  
ATOM   1094  H1'   C    35      46.540  52.987  82.415  1.00  0.00           H  
ATOM   1095  N1    C    35      48.241  52.359  81.256  1.00  0.00           N  
ATOM   1096  C6    C    35      48.610  51.637  80.141  1.00  0.00           C  
ATOM   1097  H6    C    35      47.998  51.888  79.288  1.00  0.00           H  
ATOM   1098  C5    C    35      49.714  50.834  80.184  1.00  0.00           C  
ATOM   1099  H5    C    35      49.940  50.280  79.284  1.00  0.00           H  
ATOM   1100  C4    C    35      50.442  50.700  81.378  1.00  0.00           C  
ATOM   1101  N4    C    35      51.454  49.929  81.480  1.00  0.00           N  
ATOM   1102  H41   C    35      51.833  49.446  80.678  1.00  0.00           H  
ATOM   1103  H42   C    35      51.945  49.733  82.340  1.00  0.00           H  
ATOM   1104  N3    C    35      50.089  51.324  82.485  1.00  0.00           N  
ATOM   1105  C2    C    35      49.085  52.228  82.415  1.00  0.00           C  
ATOM   1106  O2    C    35      48.787  52.858  83.411  1.00  0.00           O  
ATOM   1107  C3'   C    35      46.524  54.876  79.867  1.00  0.00           C  
ATOM   1108  H3'   C    35      47.197  54.668  79.035  1.00  0.00           H  
ATOM   1109  C2'   C    35      47.006  54.693  81.268  1.00  0.00           C  
ATOM   1110  H2'   C    35      48.029  55.069  81.254  1.00  0.00           H  
ATOM   1111  O2'   C    35      46.121  55.350  82.255  1.00  0.00           O  
ATOM   1112 HO2'   C    35      45.776  56.136  81.824  1.00  0.00           H  
ATOM   1113  O3'   C    35      45.919  56.181  79.844  1.00  0.00           O  
ATOM   1114  P     G    36      46.786  57.413  79.283  1.00  0.00           P  
ATOM   1115  OP1   G    36      46.049  58.670  79.437  1.00  0.00           O  
ATOM   1116  OP2   G    36      47.162  57.050  77.939  1.00  0.00           O  
ATOM   1117  O5'   G    36      48.096  57.609  80.146  1.00  0.00           O  
ATOM   1118  C5'   G    36      48.105  58.319  81.380  1.00  0.00           C  
ATOM   1119  H5'   G    36      47.261  58.075  82.025  1.00  0.00           H  
ATOM   1120 H5''   G    36      47.950  59.362  81.102  1.00  0.00           H  
ATOM   1121  C4'   G    36      49.455  58.235  82.138  1.00  0.00           C  
ATOM   1122  H4'   G    36      49.386  58.900  82.999  1.00  0.00           H  
ATOM   1123  O4'   G    36      49.506  56.911  82.637  1.00  0.00           O  
ATOM   1124  C1'   G    36      50.863  56.539  82.885  1.00  0.00           C  
ATOM   1125  H1'   G    36      51.033  56.091  83.864  1.00  0.00           H  
ATOM   1126  N9    G    36      51.282  55.420  82.018  1.00  0.00           N  
ATOM   1127  C8    G    36      50.769  54.971  80.849  1.00  0.00           C  
ATOM   1128  H8    G    36      49.895  55.388  80.371  1.00  0.00           H  
ATOM   1129  N7    G    36      51.406  53.995  80.276  1.00  0.00           N  
ATOM   1130  C5    G    36      52.431  53.695  81.222  1.00  0.00           C  
ATOM   1131  C6    G    36      53.488  52.728  81.337  1.00  0.00           C  
ATOM   1132  O6    G    36      53.817  51.808  80.523  1.00  0.00           O  
ATOM   1133  N1    G    36      54.161  52.746  82.546  1.00  0.00           N  
ATOM   1134  H1    G    36      55.030  52.234  82.590  1.00  0.00           H  
ATOM   1135  C2    G    36      54.093  53.825  83.403  1.00  0.00           C  
ATOM   1136  N2    G    36      55.033  53.848  84.309  1.00  0.00           N  
ATOM   1137  H21   G    36      55.097  54.596  84.985  1.00  0.00           H  
ATOM   1138  H22   G    36      55.805  53.208  84.188  1.00  0.00           H  
ATOM   1139  N3    G    36      53.233  54.815  83.284  1.00  0.00           N  
ATOM   1140  C4    G    36      52.404  54.663  82.233  1.00  0.00           C  
ATOM   1141  C3'   G    36      50.805  58.406  81.491  1.00  0.00           C  
ATOM   1142  H3'   G    36      50.841  57.867  80.545  1.00  0.00           H  
ATOM   1143  C2'   G    36      51.687  57.742  82.605  1.00  0.00           C  
ATOM   1144  H2'   G    36      52.656  57.467  82.188  1.00  0.00           H  
ATOM   1145  O2'   G    36      51.880  58.546  83.806  1.00  0.00           O  
ATOM   1146 HO2'   G    36      52.809  58.783  83.750  1.00  0.00           H  
ATOM   1147  O3'   G    36      51.185  59.839  81.434  1.00  0.00           O  
ATOM   1148  P     G    37      52.422  60.163  80.506  1.00  0.00           P  
ATOM   1149  OP1   G    37      52.457  61.649  80.289  1.00  0.00           O  
ATOM   1150  OP2   G    37      52.469  59.227  79.381  1.00  0.00           O  
ATOM   1151  O5'   G    37      53.707  59.795  81.337  1.00  0.00           O  
ATOM   1152  C5'   G    37      54.137  60.591  82.431  1.00  0.00           C  
ATOM   1153  H5'   G    37      53.303  60.936  83.042  1.00  0.00           H  
ATOM   1154 H5''   G    37      54.572  61.484  81.980  1.00  0.00           H  
ATOM   1155  C4'   G    37      55.284  59.967  83.260  1.00  0.00           C  
ATOM   1156  H4'   G    37      55.430  60.457  84.223  1.00  0.00           H  
ATOM   1157  O4'   G    37      54.956  58.553  83.465  1.00  0.00           O  
ATOM   1158  C1'   G    37      56.170  57.765  83.496  1.00  0.00           C  
ATOM   1159  H1'   G    37      56.248  57.264  84.461  1.00  0.00           H  
ATOM   1160  N9    G    37      56.240  56.696  82.470  1.00  0.00           N  
ATOM   1161  C8    G    37      55.282  56.500  81.499  1.00  0.00           C  
ATOM   1162  H8    G    37      54.550  57.265  81.282  1.00  0.00           H  
ATOM   1163  N7    G    37      55.460  55.452  80.765  1.00  0.00           N  
ATOM   1164  C5    G    37      56.601  54.857  81.282  1.00  0.00           C  
ATOM   1165  C6    G    37      57.336  53.644  80.924  1.00  0.00           C  
ATOM   1166  O6    G    37      57.058  52.904  79.964  1.00  0.00           O  
ATOM   1167  N1    G    37      58.413  53.382  81.756  1.00  0.00           N  
ATOM   1168  H1    G    37      58.955  52.587  81.449  1.00  0.00           H  
ATOM   1169  C2    G    37      58.851  54.230  82.734  1.00  0.00           C  
ATOM   1170  N2    G    37      59.929  53.952  83.467  1.00  0.00           N  
ATOM   1171  H21   G    37      60.495  53.170  83.171  1.00  0.00           H  
ATOM   1172  H22   G    37      60.323  54.741  83.961  1.00  0.00           H  
ATOM   1173  N3    G    37      58.276  55.399  82.990  1.00  0.00           N  
ATOM   1174  C4    G    37      57.133  55.596  82.300  1.00  0.00           C  
ATOM   1175  C3'   G    37      56.637  59.768  82.491  1.00  0.00           C  
ATOM   1176  H3'   G    37      56.380  59.363  81.512  1.00  0.00           H  
ATOM   1177  C2'   G    37      57.313  58.748  83.392  1.00  0.00           C  
ATOM   1178  H2'   G    37      58.189  58.315  82.911  1.00  0.00           H  
ATOM   1179  O2'   G    37      57.497  59.173  84.733  1.00  0.00           O  
ATOM   1180 HO2'   G    37      58.136  59.884  84.645  1.00  0.00           H  
ATOM   1181  O3'   G    37      57.313  60.929  82.369  1.00  0.00           O  
ATOM   1182  P     C    38      58.118  61.286  80.995  1.00  0.00           P  
ATOM   1183  OP1   C    38      58.898  62.505  81.205  1.00  0.00           O  
ATOM   1184  OP2   C    38      57.248  61.130  79.812  1.00  0.00           O  
ATOM   1185  O5'   C    38      59.284  60.178  80.997  1.00  0.00           O  
ATOM   1186  C5'   C    38      60.284  60.123  82.012  1.00  0.00           C  
ATOM   1187  H5'   C    38      59.888  60.237  83.021  1.00  0.00           H  
ATOM   1188 H5''   C    38      60.952  60.981  81.932  1.00  0.00           H  
ATOM   1189  C4'   C    38      61.122  58.835  81.982  1.00  0.00           C  
ATOM   1190  H4'   C    38      61.728  58.927  82.883  1.00  0.00           H  
ATOM   1191  O4'   C    38      60.551  57.575  82.156  1.00  0.00           O  
ATOM   1192  C1'   C    38      61.227  56.614  81.338  1.00  0.00           C  
ATOM   1193  H1'   C    38      61.609  55.924  82.090  1.00  0.00           H  
ATOM   1194  N1    C    38      60.273  56.047  80.338  1.00  0.00           N  
ATOM   1195  C6    C    38      59.181  56.787  79.927  1.00  0.00           C  
ATOM   1196  H6    C    38      58.900  57.676  80.472  1.00  0.00           H  
ATOM   1197  C5    C    38      58.381  56.319  78.957  1.00  0.00           C  
ATOM   1198  H5    C    38      57.518  56.894  78.654  1.00  0.00           H  
ATOM   1199  C4    C    38      58.746  55.159  78.290  1.00  0.00           C  
ATOM   1200  N4    C    38      58.148  54.711  77.239  1.00  0.00           N  
ATOM   1201  H41   C    38      58.567  53.901  76.805  1.00  0.00           H  
ATOM   1202  H42   C    38      57.344  55.202  76.874  1.00  0.00           H  
ATOM   1203  N3    C    38      59.822  54.447  78.700  1.00  0.00           N  
ATOM   1204  C2    C    38      60.553  54.910  79.689  1.00  0.00           C  
ATOM   1205  O2    C    38      61.586  54.245  80.086  1.00  0.00           O  
ATOM   1206  C3'   C    38      61.967  58.834  80.744  1.00  0.00           C  
ATOM   1207  H3'   C    38      61.307  59.074  79.910  1.00  0.00           H  
ATOM   1208  C2'   C    38      62.381  57.360  80.690  1.00  0.00           C  
ATOM   1209  H2'   C    38      62.397  57.133  79.623  1.00  0.00           H  
ATOM   1210  O2'   C    38      63.598  57.112  81.403  1.00  0.00           O  
ATOM   1211 HO2'   C    38      64.115  56.470  80.912  1.00  0.00           H  
ATOM   1212  O3'   C    38      63.039  59.752  80.611  1.00  0.00           O  
ATOM   1213  P     A    39      63.430  60.486  79.194  1.00  0.00           P  
ATOM   1214  OP1   A    39      64.618  61.302  79.468  1.00  0.00           O  
ATOM   1215  OP2   A    39      62.284  61.165  78.613  1.00  0.00           O  
ATOM   1216  O5'   A    39      63.865  59.185  78.268  1.00  0.00           O  
ATOM   1217  C5'   A    39      65.058  58.496  78.496  1.00  0.00           C  
ATOM   1218  H5'   A    39      64.884  58.191  79.528  1.00  0.00           H  
ATOM   1219 H5''   A    39      65.933  59.143  78.559  1.00  0.00           H  
ATOM   1220  C4'   A    39      65.421  57.249  77.689  1.00  0.00           C  
ATOM   1221  H4'   A    39      66.343  56.794  78.050  1.00  0.00           H  
ATOM   1222  O4'   A    39      64.348  56.351  77.632  1.00  0.00           O  
ATOM   1223  C1'   A    39      64.151  55.728  76.400  1.00  0.00           C  
ATOM   1224  H1'   A    39      64.329  54.662  76.543  1.00  0.00           H  
ATOM   1225  N9    A    39      62.733  55.969  76.102  1.00  0.00           N  
ATOM   1226  C8    A    39      61.963  57.018  76.379  1.00  0.00           C  
ATOM   1227  H8    A    39      62.370  57.889  76.871  1.00  0.00           H  
ATOM   1228  N7    A    39      60.706  56.910  76.090  1.00  0.00           N  
ATOM   1229  C5    A    39      60.686  55.768  75.311  1.00  0.00           C  
ATOM   1230  C6    A    39      59.792  55.069  74.489  1.00  0.00           C  
ATOM   1231  N6    A    39      58.618  55.387  74.125  1.00  0.00           N  
ATOM   1232  H61   A    39      58.278  56.270  74.479  1.00  0.00           H  
ATOM   1233  H62   A    39      58.029  54.726  73.638  1.00  0.00           H  
ATOM   1234  N1    A    39      60.193  54.012  73.688  1.00  0.00           N  
ATOM   1235  C2    A    39      61.458  53.651  73.769  1.00  0.00           C  
ATOM   1236  H2    A    39      61.696  52.804  73.142  1.00  0.00           H  
ATOM   1237  N3    A    39      62.417  54.170  74.521  1.00  0.00           N  
ATOM   1238  C4    A    39      61.922  55.188  75.303  1.00  0.00           C  
ATOM   1239  C3'   A    39      65.537  57.695  76.218  1.00  0.00           C  
ATOM   1240  H3'   A    39      64.817  58.428  75.855  1.00  0.00           H  
ATOM   1241  C2'   A    39      65.214  56.367  75.486  1.00  0.00           C  
ATOM   1242  H2'   A    39      64.849  56.720  74.522  1.00  0.00           H  
ATOM   1243  O2'   A    39      66.272  55.370  75.370  1.00  0.00           O  
ATOM   1244 HO2'   A    39      67.051  55.929  75.408  1.00  0.00           H  
ATOM   1245  O3'   A    39      66.826  58.106  75.804  1.00  0.00           O  
ATOM   1246  P     C    40      67.072  59.132  74.627  1.00  0.00           P  
ATOM   1247  OP1   C    40      68.511  59.355  74.480  1.00  0.00           O  
ATOM   1248  OP2   C    40      66.129  60.223  74.810  1.00  0.00           O  
ATOM   1249  O5'   C    40      66.515  58.286  73.341  1.00  0.00           O  
ATOM   1250  C5'   C    40      67.290  57.269  72.767  1.00  0.00           C  
ATOM   1251  H5'   C    40      67.584  56.552  73.534  1.00  0.00           H  
ATOM   1252 H5''   C    40      68.214  57.719  72.406  1.00  0.00           H  
ATOM   1253  C4'   C    40      66.640  56.453  71.628  1.00  0.00           C  
ATOM   1254  H4'   C    40      67.312  55.702  71.212  1.00  0.00           H  
ATOM   1255  O4'   C    40      65.513  55.690  72.203  1.00  0.00           O  
ATOM   1256  C1'   C    40      64.420  55.734  71.236  1.00  0.00           C  
ATOM   1257  H1'   C    40      64.109  54.701  71.079  1.00  0.00           H  
ATOM   1258  N1    C    40      63.195  56.478  71.651  1.00  0.00           N  
ATOM   1259  C6    C    40      63.239  57.562  72.449  1.00  0.00           C  
ATOM   1260  H6    C    40      64.144  58.099  72.689  1.00  0.00           H  
ATOM   1261  C5    C    40      62.106  58.050  72.967  1.00  0.00           C  
ATOM   1262  H5    C    40      62.162  58.900  73.631  1.00  0.00           H  
ATOM   1263  C4    C    40      60.913  57.522  72.535  1.00  0.00           C  
ATOM   1264  N4    C    40      59.781  58.051  72.825  1.00  0.00           N  
ATOM   1265  H41   C    40      59.684  58.966  73.241  1.00  0.00           H  
ATOM   1266  H42   C    40      58.943  57.633  72.448  1.00  0.00           H  
ATOM   1267  N3    C    40      60.840  56.516  71.715  1.00  0.00           N  
ATOM   1268  C2    C    40      61.955  55.946  71.317  1.00  0.00           C  
ATOM   1269  O2    C    40      61.824  54.949  70.654  1.00  0.00           O  
ATOM   1270  C3'   C    40      66.065  57.383  70.513  1.00  0.00           C  
ATOM   1271  H3'   C    40      65.569  58.230  70.986  1.00  0.00           H  
ATOM   1272  C2'   C    40      64.990  56.387  70.012  1.00  0.00           C  
ATOM   1273  H2'   C    40      64.237  56.867  69.387  1.00  0.00           H  
ATOM   1274  O2'   C    40      65.574  55.386  69.195  1.00  0.00           O  
ATOM   1275 HO2'   C    40      66.057  55.835  68.497  1.00  0.00           H  
ATOM   1276  O3'   C    40      67.078  57.836  69.656  1.00  0.00           O  
ATOM   1277  P     A    41      66.790  58.566  68.275  1.00  0.00           P  
ATOM   1278  OP1   A    41      68.036  59.244  67.867  1.00  0.00           O  
ATOM   1279  OP2   A    41      65.645  59.466  68.341  1.00  0.00           O  
ATOM   1280  O5'   A    41      66.488  57.355  67.225  1.00  0.00           O  
ATOM   1281  C5'   A    41      67.585  56.613  66.702  1.00  0.00           C  
ATOM   1282  H5'   A    41      68.026  55.993  67.483  1.00  0.00           H  
ATOM   1283 H5''   A    41      68.389  57.280  66.392  1.00  0.00           H  
ATOM   1284  C4'   A    41      67.133  55.691  65.557  1.00  0.00           C  
ATOM   1285  H4'   A    41      68.027  55.194  65.180  1.00  0.00           H  
ATOM   1286  O4'   A    41      66.202  54.765  66.078  1.00  0.00           O  
ATOM   1287  C1'   A    41      65.441  54.367  64.977  1.00  0.00           C  
ATOM   1288  H1'   A    41      65.451  53.329  64.646  1.00  0.00           H  
ATOM   1289  N9    A    41      63.967  54.706  65.251  1.00  0.00           N  
ATOM   1290  C8    A    41      63.388  55.446  66.291  1.00  0.00           C  
ATOM   1291  H8    A    41      63.983  55.740  67.143  1.00  0.00           H  
ATOM   1292  N7    A    41      62.146  55.668  66.118  1.00  0.00           N  
ATOM   1293  C5    A    41      61.847  55.023  64.920  1.00  0.00           C  
ATOM   1294  C6    A    41      60.664  54.917  64.168  1.00  0.00           C  
ATOM   1295  N6    A    41      59.477  55.433  64.401  1.00  0.00           N  
ATOM   1296  H61   A    41      59.397  55.977  65.248  1.00  0.00           H  
ATOM   1297  H62   A    41      58.836  55.307  63.630  1.00  0.00           H  
ATOM   1298  N1    A    41      60.639  54.197  63.038  1.00  0.00           N  
ATOM   1299  C2    A    41      61.818  53.655  62.656  1.00  0.00           C  
ATOM   1300  H2    A    41      61.703  53.018  61.792  1.00  0.00           H  
ATOM   1301  N3    A    41      62.998  53.716  63.250  1.00  0.00           N  
ATOM   1302  C4    A    41      62.936  54.406  64.367  1.00  0.00           C  
ATOM   1303  C3'   A    41      66.394  56.431  64.538  1.00  0.00           C  
ATOM   1304  H3'   A    41      65.610  57.064  64.953  1.00  0.00           H  
ATOM   1305  C2'   A    41      65.930  55.176  63.809  1.00  0.00           C  
ATOM   1306  H2'   A    41      65.146  55.454  63.104  1.00  0.00           H  
ATOM   1307  O2'   A    41      66.958  54.390  63.133  1.00  0.00           O  
ATOM   1308 HO2'   A    41      66.537  53.960  62.385  1.00  0.00           H  
ATOM   1309  O3'   A    41      67.289  57.082  63.624  1.00  0.00           O  
ATOM   1310  P     G    42      66.842  58.416  62.969  1.00  0.00           P  
ATOM   1311  OP1   G    42      68.109  58.784  62.346  1.00  0.00           O  
ATOM   1312  OP2   G    42      66.198  59.340  63.960  1.00  0.00           O  
ATOM   1313  O5'   G    42      65.700  57.982  61.810  1.00  0.00           O  
ATOM   1314  C5'   G    42      66.011  57.209  60.650  1.00  0.00           C  
ATOM   1315  H5'   G    42      66.792  56.468  60.820  1.00  0.00           H  
ATOM   1316 H5''   G    42      66.415  57.880  59.891  1.00  0.00           H  
ATOM   1317  C4'   G    42      64.803  56.585  59.995  1.00  0.00           C  
ATOM   1318  H4'   G    42      65.220  55.857  59.299  1.00  0.00           H  
ATOM   1319  O4'   G    42      63.963  55.904  60.987  1.00  0.00           O  
ATOM   1320  C1'   G    42      62.544  56.221  60.694  1.00  0.00           C  
ATOM   1321  H1'   G    42      61.878  55.359  60.669  1.00  0.00           H  
ATOM   1322  N9    G    42      61.996  57.131  61.760  1.00  0.00           N  
ATOM   1323  C8    G    42      62.606  57.365  62.966  1.00  0.00           C  
ATOM   1324  H8    G    42      63.643  57.174  63.196  1.00  0.00           H  
ATOM   1325  N7    G    42      61.860  57.996  63.806  1.00  0.00           N  
ATOM   1326  C5    G    42      60.608  58.040  63.155  1.00  0.00           C  
ATOM   1327  C6    G    42      59.298  58.484  63.629  1.00  0.00           C  
ATOM   1328  O6    G    42      58.960  59.058  64.680  1.00  0.00           O  
ATOM   1329  N1    G    42      58.317  58.432  62.654  1.00  0.00           N  
ATOM   1330  H1    G    42      57.375  58.793  62.688  1.00  0.00           H  
ATOM   1331  C2    G    42      58.507  57.871  61.430  1.00  0.00           C  
ATOM   1332  N2    G    42      57.603  57.814  60.492  1.00  0.00           N  
ATOM   1333  H21   G    42      56.828  58.457  60.408  1.00  0.00           H  
ATOM   1334  H22   G    42      57.791  57.369  59.605  1.00  0.00           H  
ATOM   1335  N3    G    42      59.690  57.336  61.002  1.00  0.00           N  
ATOM   1336  C4    G    42      60.689  57.555  61.865  1.00  0.00           C  
ATOM   1337  C3'   G    42      63.866  57.534  59.196  1.00  0.00           C  
ATOM   1338  H3'   G    42      63.696  58.442  59.775  1.00  0.00           H  
ATOM   1339  C2'   G    42      62.494  56.824  59.317  1.00  0.00           C  
ATOM   1340  H2'   G    42      61.589  57.427  59.248  1.00  0.00           H  
ATOM   1341  O2'   G    42      62.539  55.795  58.302  1.00  0.00           O  
ATOM   1342 HO2'   G    42      62.978  56.150  57.526  1.00  0.00           H  
ATOM   1343  O3'   G    42      64.236  57.709  57.821  1.00  0.00           O  
ATOM   1344  P     G    43      64.397  59.181  57.216  1.00  0.00           P  
ATOM   1345  OP1   G    43      64.647  59.064  55.782  1.00  0.00           O  
ATOM   1346  OP2   G    43      65.313  59.941  58.074  1.00  0.00           O  
ATOM   1347  O5'   G    43      62.852  59.618  57.352  1.00  0.00           O  
ATOM   1348  C5'   G    43      61.814  59.145  56.544  1.00  0.00           C  
ATOM   1349  H5'   G    43      61.696  58.062  56.505  1.00  0.00           H  
ATOM   1350 H5''   G    43      62.043  59.339  55.496  1.00  0.00           H  
ATOM   1351  C4'   G    43      60.494  59.818  56.815  1.00  0.00           C  
ATOM   1352  H4'   G    43      59.724  59.435  56.145  1.00  0.00           H  
ATOM   1353  O4'   G    43      60.086  59.480  58.100  1.00  0.00           O  
ATOM   1354  C1'   G    43      59.966  60.739  58.812  1.00  0.00           C  
ATOM   1355  H1'   G    43      58.895  60.901  58.933  1.00  0.00           H  
ATOM   1356  N9    G    43      60.521  60.719  60.166  1.00  0.00           N  
ATOM   1357  C8    G    43      61.799  60.550  60.561  1.00  0.00           C  
ATOM   1358  H8    G    43      62.594  60.355  59.856  1.00  0.00           H  
ATOM   1359  N7    G    43      61.934  60.818  61.874  1.00  0.00           N  
ATOM   1360  C5    G    43      60.637  61.261  62.257  1.00  0.00           C  
ATOM   1361  C6    G    43      60.132  61.639  63.552  1.00  0.00           C  
ATOM   1362  O6    G    43      60.664  61.757  64.612  1.00  0.00           O  
ATOM   1363  N1    G    43      58.842  62.003  63.498  1.00  0.00           N  
ATOM   1364  H1    G    43      58.450  62.457  64.310  1.00  0.00           H  
ATOM   1365  C2    G    43      58.054  62.039  62.402  1.00  0.00           C  
ATOM   1366  N2    G    43      56.878  62.551  62.537  1.00  0.00           N  
ATOM   1367  H21   G    43      56.661  62.894  63.463  1.00  0.00           H  
ATOM   1368  H22   G    43      56.209  62.426  61.791  1.00  0.00           H  
ATOM   1369  N3    G    43      58.443  61.545  61.162  1.00  0.00           N  
ATOM   1370  C4    G    43      59.783  61.148  61.219  1.00  0.00           C  
ATOM   1371  C3'   G    43      60.461  61.312  56.547  1.00  0.00           C  
ATOM   1372  H3'   G    43      61.305  61.619  55.929  1.00  0.00           H  
ATOM   1373  C2'   G    43      60.552  61.920  57.941  1.00  0.00           C  
ATOM   1374  H2'   G    43      61.575  61.948  58.315  1.00  0.00           H  
ATOM   1375  O2'   G    43      59.921  63.221  58.224  1.00  0.00           O  
ATOM   1376 HO2'   G    43      60.066  63.840  57.504  1.00  0.00           H  
ATOM   1377  O3'   G    43      59.208  61.729  56.053  1.00  0.00           O  
ATOM   1378  P     C    44      58.833  61.788  54.579  1.00  0.00           P  
ATOM   1379  OP1   C    44      57.392  61.830  54.312  1.00  0.00           O  
ATOM   1380  OP2   C    44      59.674  60.823  53.941  1.00  0.00           O  
ATOM   1381  O5'   C    44      59.419  63.143  54.223  1.00  0.00           O  
ATOM   1382  C5'   C    44      58.699  64.339  54.611  1.00  0.00           C  
ATOM   1383  H5'   C    44      57.909  64.082  55.318  1.00  0.00           H  
ATOM   1384 H5''   C    44      58.261  64.759  53.705  1.00  0.00           H  
ATOM   1385  C4'   C    44      59.696  65.371  55.133  1.00  0.00           C  
ATOM   1386  H4'   C    44      59.114  66.288  55.232  1.00  0.00           H  
ATOM   1387  O4'   C    44      60.316  65.083  56.358  1.00  0.00           O  
ATOM   1388  C1'   C    44      61.688  65.490  56.133  1.00  0.00           C  
ATOM   1389  H1'   C    44      61.788  66.569  56.243  1.00  0.00           H  
ATOM   1390  N1    C    44      62.640  64.972  57.156  1.00  0.00           N  
ATOM   1391  C6    C    44      63.198  63.710  56.985  1.00  0.00           C  
ATOM   1392  H6    C    44      63.243  63.169  56.051  1.00  0.00           H  
ATOM   1393  C5    C    44      63.635  63.086  58.094  1.00  0.00           C  
ATOM   1394  H5    C    44      64.003  62.071  58.124  1.00  0.00           H  
ATOM   1395  C4    C    44      63.677  63.765  59.345  1.00  0.00           C  
ATOM   1396  N4    C    44      64.085  63.178  60.403  1.00  0.00           N  
ATOM   1397  H41   C    44      63.845  63.545  61.313  1.00  0.00           H  
ATOM   1398  H42   C    44      64.570  62.295  60.331  1.00  0.00           H  
ATOM   1399  N3    C    44      63.157  64.968  59.537  1.00  0.00           N  
ATOM   1400  C2    C    44      62.689  65.576  58.438  1.00  0.00           C  
ATOM   1401  O2    C    44      62.175  66.719  58.572  1.00  0.00           O  
ATOM   1402  C3'   C    44      60.761  65.693  53.998  1.00  0.00           C  
ATOM   1403  H3'   C    44      60.562  65.273  53.012  1.00  0.00           H  
ATOM   1404  C2'   C    44      62.002  65.128  54.709  1.00  0.00           C  
ATOM   1405  H2'   C    44      61.931  64.071  54.454  1.00  0.00           H  
ATOM   1406  O2'   C    44      63.300  65.660  54.318  1.00  0.00           O  
ATOM   1407 HO2'   C    44      63.346  65.640  53.359  1.00  0.00           H  
ATOM   1408  O3'   C    44      60.987  67.046  53.800  1.00  0.00           O  
ATOM   1409  P     A    45      60.253  67.910  52.697  1.00  0.00           P  
ATOM   1410  OP1   A    45      59.910  69.228  53.291  1.00  0.00           O  
ATOM   1411  OP2   A    45      59.176  67.034  52.153  1.00  0.00           O  
ATOM   1412  O5'   A    45      61.273  68.173  51.514  1.00  0.00           O  
ATOM   1413  C5'   A    45      61.368  67.193  50.441  1.00  0.00           C  
ATOM   1414  H5'   A    45      60.379  67.200  49.982  1.00  0.00           H  
ATOM   1415 H5''   A    45      61.567  66.214  50.877  1.00  0.00           H  
ATOM   1416  C4'   A    45      62.642  67.474  49.629  1.00  0.00           C  
ATOM   1417  H4'   A    45      62.684  66.700  48.862  1.00  0.00           H  
ATOM   1418  O4'   A    45      62.518  68.728  49.038  1.00  0.00           O  
ATOM   1419  C1'   A    45      63.583  69.614  49.416  1.00  0.00           C  
ATOM   1420  H1'   A    45      63.958  70.011  48.473  1.00  0.00           H  
ATOM   1421  N9    A    45      63.189  70.699  50.309  1.00  0.00           N  
ATOM   1422  C8    A    45      61.878  71.004  50.563  1.00  0.00           C  
ATOM   1423  H8    A    45      61.005  70.379  50.441  1.00  0.00           H  
ATOM   1424  N7    A    45      61.633  72.178  51.057  1.00  0.00           N  
ATOM   1425  C5    A    45      62.907  72.715  51.152  1.00  0.00           C  
ATOM   1426  C6    A    45      63.495  73.869  51.636  1.00  0.00           C  
ATOM   1427  N6    A    45      62.813  74.903  52.087  1.00  0.00           N  
ATOM   1428  H61   A    45      61.805  74.896  52.013  1.00  0.00           H  
ATOM   1429  H62   A    45      63.340  75.717  52.372  1.00  0.00           H  
ATOM   1430  N1    A    45      64.810  74.014  51.917  1.00  0.00           N  
ATOM   1431  C2    A    45      65.581  73.055  51.440  1.00  0.00           C  
ATOM   1432  H2    A    45      66.656  73.129  51.504  1.00  0.00           H  
ATOM   1433  N3    A    45      65.216  72.010  50.748  1.00  0.00           N  
ATOM   1434  C4    A    45      63.882  71.826  50.712  1.00  0.00           C  
ATOM   1435  C3'   A    45      63.979  67.508  50.430  1.00  0.00           C  
ATOM   1436  H3'   A    45      63.924  67.501  51.518  1.00  0.00           H  
ATOM   1437  C2'   A    45      64.723  68.751  49.948  1.00  0.00           C  
ATOM   1438  H2'   A    45      65.204  69.264  50.780  1.00  0.00           H  
ATOM   1439  O2'   A    45      65.709  68.558  48.940  1.00  0.00           O  
ATOM   1440 HO2'   A    45      65.677  67.638  48.666  1.00  0.00           H  
ATOM   1441  O3'   A    45      64.877  66.477  50.092  1.00  0.00           O  
ATOM   1442  P     C    46      65.024  65.186  51.034  1.00  0.00           P  
ATOM   1443  OP1   C    46      65.504  64.059  50.220  1.00  0.00           O  
ATOM   1444  OP2   C    46      63.794  65.094  51.786  1.00  0.00           O  
ATOM   1445  O5'   C    46      66.189  65.626  51.944  1.00  0.00           O  
ATOM   1446  C5'   C    46      67.486  65.364  51.653  1.00  0.00           C  
ATOM   1447  H5'   C    46      67.702  65.409  50.586  1.00  0.00           H  
ATOM   1448 H5''   C    46      67.760  64.343  51.920  1.00  0.00           H  
ATOM   1449  C4'   C    46      68.438  66.376  52.376  1.00  0.00           C  
ATOM   1450  H4'   C    46      69.476  66.093  52.204  1.00  0.00           H  
ATOM   1451  O4'   C    46      68.313  67.735  51.905  1.00  0.00           O  
ATOM   1452  C1'   C    46      68.572  68.493  53.083  1.00  0.00           C  
ATOM   1453  H1'   C    46      69.373  69.149  52.743  1.00  0.00           H  
ATOM   1454  N1    C    46      67.410  69.475  53.373  1.00  0.00           N  
ATOM   1455  C6    C    46      66.058  69.006  53.463  1.00  0.00           C  
ATOM   1456  H6    C    46      65.829  67.983  53.200  1.00  0.00           H  
ATOM   1457  C5    C    46      65.095  69.796  54.006  1.00  0.00           C  
ATOM   1458  H5    C    46      64.105  69.375  54.102  1.00  0.00           H  
ATOM   1459  C4    C    46      65.400  71.166  54.229  1.00  0.00           C  
ATOM   1460  N4    C    46      64.412  71.982  54.545  1.00  0.00           N  
ATOM   1461  H41   C    46      64.600  72.964  54.399  1.00  0.00           H  
ATOM   1462  H42   C    46      63.483  71.603  54.663  1.00  0.00           H  
ATOM   1463  N3    C    46      66.660  71.535  54.320  1.00  0.00           N  
ATOM   1464  C2    C    46      67.622  70.678  53.955  1.00  0.00           C  
ATOM   1465  O2    C    46      68.775  71.134  54.072  1.00  0.00           O  
ATOM   1466  C3'   C    46      68.262  66.265  53.902  1.00  0.00           C  
ATOM   1467  H3'   C    46      67.214  66.389  54.177  1.00  0.00           H  
ATOM   1468  C2'   C    46      68.960  67.589  54.280  1.00  0.00           C  
ATOM   1469  H2'   C    46      68.674  68.039  55.231  1.00  0.00           H  
ATOM   1470  O2'   C    46      70.414  67.475  54.263  1.00  0.00           O  
ATOM   1471 HO2'   C    46      70.762  68.232  54.741  1.00  0.00           H  
ATOM   1472  O3'   C    46      68.853  65.113  54.362  1.00  0.00           O  
ATOM   1473  P     U    47      68.610  64.450  55.775  1.00  0.00           P  
ATOM   1474  OP1   U    47      69.521  63.302  55.804  1.00  0.00           O  
ATOM   1475  OP2   U    47      67.116  64.347  55.797  1.00  0.00           O  
ATOM   1476  O5'   U    47      69.043  65.443  56.878  1.00  0.00           O  
ATOM   1477  C5'   U    47      70.412  65.656  57.158  1.00  0.00           C  
ATOM   1478  H5'   U    47      70.914  65.822  56.205  1.00  0.00           H  
ATOM   1479 H5''   U    47      70.898  64.743  57.501  1.00  0.00           H  
ATOM   1480  C4'   U    47      70.546  66.918  58.071  1.00  0.00           C  
ATOM   1481  H4'   U    47      71.526  66.722  58.506  1.00  0.00           H  
ATOM   1482  O4'   U    47      70.183  68.182  57.576  1.00  0.00           O  
ATOM   1483  C1'   U    47      69.827  69.014  58.658  1.00  0.00           C  
ATOM   1484  H1'   U    47      70.490  69.879  58.680  1.00  0.00           H  
ATOM   1485  N1    U    47      68.559  69.609  58.272  1.00  0.00           N  
ATOM   1486  C6    U    47      67.574  68.944  57.514  1.00  0.00           C  
ATOM   1487  H6    U    47      67.699  67.921  57.191  1.00  0.00           H  
ATOM   1488  C5    U    47      66.345  69.451  57.325  1.00  0.00           C  
ATOM   1489  H5    U    47      65.624  68.772  56.894  1.00  0.00           H  
ATOM   1490  C4    U    47      66.048  70.814  57.796  1.00  0.00           C  
ATOM   1491  O4    U    47      64.970  71.362  57.643  1.00  0.00           O  
ATOM   1492  N3    U    47      67.114  71.411  58.527  1.00  0.00           N  
ATOM   1493  H3    U    47      67.010  72.214  59.130  1.00  0.00           H  
ATOM   1494  C2    U    47      68.352  70.888  58.794  1.00  0.00           C  
ATOM   1495  O2    U    47      69.096  71.580  59.456  1.00  0.00           O  
ATOM   1496  C3'   U    47      69.529  66.795  59.293  1.00  0.00           C  
ATOM   1497  H3'   U    47      68.546  66.662  58.841  1.00  0.00           H  
ATOM   1498  C2'   U    47      69.661  68.200  59.894  1.00  0.00           C  
ATOM   1499  H2'   U    47      68.751  68.513  60.405  1.00  0.00           H  
ATOM   1500  O2'   U    47      70.780  68.336  60.731  1.00  0.00           O  
ATOM   1501 HO2'   U    47      70.621  67.702  61.435  1.00  0.00           H  
ATOM   1502  O3'   U    47      69.933  65.716  60.108  1.00  0.00           O  
ATOM   1503  P     A    48      68.860  65.078  61.132  1.00  0.00           P  
ATOM   1504  OP1   A    48      69.421  63.814  61.665  1.00  0.00           O  
ATOM   1505  OP2   A    48      67.588  65.011  60.461  1.00  0.00           O  
ATOM   1506  O5'   A    48      68.686  66.068  62.398  1.00  0.00           O  
ATOM   1507  C5'   A    48      69.732  66.351  63.290  1.00  0.00           C  
ATOM   1508  H5'   A    48      70.656  66.458  62.721  1.00  0.00           H  
ATOM   1509 H5''   A    48      69.877  65.529  63.990  1.00  0.00           H  
ATOM   1510  C4'   A    48      69.645  67.719  64.064  1.00  0.00           C  
ATOM   1511  H4'   A    48      70.556  67.928  64.624  1.00  0.00           H  
ATOM   1512  O4'   A    48      69.227  68.761  63.172  1.00  0.00           O  
ATOM   1513  C1'   A    48      68.335  69.627  63.809  1.00  0.00           C  
ATOM   1514  H1'   A    48      68.766  70.625  63.882  1.00  0.00           H  
ATOM   1515  N9    A    48      67.092  69.722  62.984  1.00  0.00           N  
ATOM   1516  C8    A    48      66.669  68.791  62.100  1.00  0.00           C  
ATOM   1517  H8    A    48      67.150  67.825  62.054  1.00  0.00           H  
ATOM   1518  N7    A    48      65.680  69.177  61.323  1.00  0.00           N  
ATOM   1519  C5    A    48      65.377  70.447  61.894  1.00  0.00           C  
ATOM   1520  C6    A    48      64.485  71.524  61.552  1.00  0.00           C  
ATOM   1521  N6    A    48      63.464  71.369  60.642  1.00  0.00           N  
ATOM   1522  H61   A    48      63.337  70.500  60.143  1.00  0.00           H  
ATOM   1523  H62   A    48      62.785  72.102  60.494  1.00  0.00           H  
ATOM   1524  N1    A    48      64.522  72.637  62.270  1.00  0.00           N  
ATOM   1525  C2    A    48      65.472  72.790  63.183  1.00  0.00           C  
ATOM   1526  H2    A    48      65.533  73.686  63.783  1.00  0.00           H  
ATOM   1527  N3    A    48      66.373  71.901  63.503  1.00  0.00           N  
ATOM   1528  C4    A    48      66.222  70.747  62.885  1.00  0.00           C  
ATOM   1529  C3'   A    48      68.515  67.625  65.071  1.00  0.00           C  
ATOM   1530  H3'   A    48      67.634  67.130  64.663  1.00  0.00           H  
ATOM   1531  C2'   A    48      68.080  69.113  65.171  1.00  0.00           C  
ATOM   1532  H2'   A    48      67.041  69.134  65.500  1.00  0.00           H  
ATOM   1533  O2'   A    48      68.949  69.852  66.021  1.00  0.00           O  
ATOM   1534 HO2'   A    48      68.385  70.443  66.524  1.00  0.00           H  
ATOM   1535  O3'   A    48      69.089  67.085  66.323  1.00  0.00           O  
ATOM   1536  P     G    49      68.045  66.563  67.362  1.00  0.00           P  
ATOM   1537  OP1   G    49      68.733  65.772  68.427  1.00  0.00           O  
ATOM   1538  OP2   G    49      66.917  65.976  66.719  1.00  0.00           O  
ATOM   1539  O5'   G    49      67.437  67.886  68.057  1.00  0.00           O  
ATOM   1540  C5'   G    49      68.129  68.727  68.943  1.00  0.00           C  
ATOM   1541  H5'   G    49      69.014  69.124  68.445  1.00  0.00           H  
ATOM   1542 H5''   G    49      68.430  68.215  69.857  1.00  0.00           H  
ATOM   1543  C4'   G    49      67.208  69.828  69.468  1.00  0.00           C  
ATOM   1544  H4'   G    49      67.533  70.447  70.304  1.00  0.00           H  
ATOM   1545  O4'   G    49      66.833  70.601  68.358  1.00  0.00           O  
ATOM   1546  C1'   G    49      65.427  70.935  68.406  1.00  0.00           C  
ATOM   1547  H1'   G    49      65.172  71.994  68.443  1.00  0.00           H  
ATOM   1548  N9    G    49      64.606  70.438  67.280  1.00  0.00           N  
ATOM   1549  C8    G    49      64.784  69.323  66.516  1.00  0.00           C  
ATOM   1550  H8    G    49      65.467  68.584  66.909  1.00  0.00           H  
ATOM   1551  N7    G    49      64.248  69.211  65.362  1.00  0.00           N  
ATOM   1552  C5    G    49      63.460  70.418  65.370  1.00  0.00           C  
ATOM   1553  C6    G    49      62.465  70.826  64.410  1.00  0.00           C  
ATOM   1554  O6    G    49      62.094  70.298  63.384  1.00  0.00           O  
ATOM   1555  N1    G    49      61.765  71.941  64.836  1.00  0.00           N  
ATOM   1556  H1    G    49      61.088  72.318  64.189  1.00  0.00           H  
ATOM   1557  C2    G    49      62.010  72.655  66.008  1.00  0.00           C  
ATOM   1558  N2    G    49      61.298  73.747  66.287  1.00  0.00           N  
ATOM   1559  H21   G    49      60.572  74.012  65.637  1.00  0.00           H  
ATOM   1560  H22   G    49      61.509  74.158  67.185  1.00  0.00           H  
ATOM   1561  N3    G    49      62.875  72.250  66.963  1.00  0.00           N  
ATOM   1562  C4    G    49      63.568  71.090  66.569  1.00  0.00           C  
ATOM   1563  C3'   G    49      65.861  69.156  69.932  1.00  0.00           C  
ATOM   1564  H3'   G    49      65.718  68.247  69.347  1.00  0.00           H  
ATOM   1565  C2'   G    49      64.833  70.323  69.699  1.00  0.00           C  
ATOM   1566  H2'   G    49      63.856  69.894  69.480  1.00  0.00           H  
ATOM   1567  O2'   G    49      64.918  71.245  70.715  1.00  0.00           O  
ATOM   1568 HO2'   G    49      65.483  70.953  71.435  1.00  0.00           H  
ATOM   1569  O3'   G    49      65.866  68.866  71.272  1.00  0.00           O  
ATOM   1570  P     U    50      64.836  67.797  71.962  1.00  0.00           P  
ATOM   1571  OP1   U    50      65.093  67.902  73.427  1.00  0.00           O  
ATOM   1572  OP2   U    50      64.949  66.548  71.189  1.00  0.00           O  
ATOM   1573  O5'   U    50      63.511  68.463  71.573  1.00  0.00           O  
ATOM   1574  C5'   U    50      62.921  69.405  72.462  1.00  0.00           C  
ATOM   1575  H5'   U    50      63.719  70.085  72.759  1.00  0.00           H  
ATOM   1576 H5''   U    50      62.441  68.880  73.288  1.00  0.00           H  
ATOM   1577  C4'   U    50      61.693  70.177  71.931  1.00  0.00           C  
ATOM   1578  H4'   U    50      61.491  71.017  72.596  1.00  0.00           H  
ATOM   1579  O4'   U    50      61.900  70.619  70.643  1.00  0.00           O  
ATOM   1580  C1'   U    50      60.686  70.659  69.878  1.00  0.00           C  
ATOM   1581  H1'   U    50      60.487  71.702  69.635  1.00  0.00           H  
ATOM   1582  N1    U    50      60.753  69.822  68.642  1.00  0.00           N  
ATOM   1583  C6    U    50      61.569  68.683  68.584  1.00  0.00           C  
ATOM   1584  H6    U    50      62.237  68.447  69.399  1.00  0.00           H  
ATOM   1585  C5    U    50      61.586  68.020  67.398  1.00  0.00           C  
ATOM   1586  H5    U    50      62.217  67.152  67.278  1.00  0.00           H  
ATOM   1587  C4    U    50      60.714  68.318  66.322  1.00  0.00           C  
ATOM   1588  O4    U    50      60.687  67.712  65.252  1.00  0.00           O  
ATOM   1589  N3    U    50      59.918  69.394  66.480  1.00  0.00           N  
ATOM   1590  H3    U    50      59.207  69.554  65.781  1.00  0.00           H  
ATOM   1591  C2    U    50      59.893  70.149  67.604  1.00  0.00           C  
ATOM   1592  O2    U    50      58.924  70.916  67.743  1.00  0.00           O  
ATOM   1593  C3'   U    50      60.477  69.257  71.781  1.00  0.00           C  
ATOM   1594  H3'   U    50      60.710  68.295  71.326  1.00  0.00           H  
ATOM   1595  C2'   U    50      59.592  70.015  70.811  1.00  0.00           C  
ATOM   1596  H2'   U    50      59.016  69.232  70.319  1.00  0.00           H  
ATOM   1597  O2'   U    50      58.798  70.970  71.523  1.00  0.00           O  
ATOM   1598 HO2'   U    50      58.520  70.571  72.351  1.00  0.00           H  
ATOM   1599  O3'   U    50      59.686  68.921  72.906  1.00  0.00           O  
ATOM   1600  P     A    51      58.818  67.578  72.960  1.00  0.00           P  
ATOM   1601  OP1   A    51      58.285  67.588  74.374  1.00  0.00           O  
ATOM   1602  OP2   A    51      59.691  66.436  72.523  1.00  0.00           O  
ATOM   1603  O5'   A    51      57.679  67.798  71.850  1.00  0.00           O  
ATOM   1604  C5'   A    51      56.685  68.761  72.048  1.00  0.00           C  
ATOM   1605  H5'   A    51      56.970  69.780  72.309  1.00  0.00           H  
ATOM   1606 H5''   A    51      56.108  68.496  72.933  1.00  0.00           H  
ATOM   1607  C4'   A    51      55.687  68.942  70.864  1.00  0.00           C  
ATOM   1608  H4'   A    51      54.998  69.737  71.150  1.00  0.00           H  
ATOM   1609  O4'   A    51      56.342  69.252  69.642  1.00  0.00           O  
ATOM   1610  C1'   A    51      55.878  68.514  68.576  1.00  0.00           C  
ATOM   1611  H1'   A    51      55.745  69.175  67.720  1.00  0.00           H  
ATOM   1612  N9    A    51      56.833  67.474  68.164  1.00  0.00           N  
ATOM   1613  C8    A    51      58.025  67.179  68.779  1.00  0.00           C  
ATOM   1614  H8    A    51      58.216  67.499  69.793  1.00  0.00           H  
ATOM   1615  N7    A    51      58.829  66.377  68.102  1.00  0.00           N  
ATOM   1616  C5    A    51      58.060  66.201  66.929  1.00  0.00           C  
ATOM   1617  C6    A    51      58.317  65.592  65.697  1.00  0.00           C  
ATOM   1618  N6    A    51      59.387  64.811  65.454  1.00  0.00           N  
ATOM   1619  H61   A    51      59.570  64.484  64.516  1.00  0.00           H  
ATOM   1620  H62   A    51      59.949  64.544  66.249  1.00  0.00           H  
ATOM   1621  N1    A    51      57.516  65.657  64.679  1.00  0.00           N  
ATOM   1622  C2    A    51      56.447  66.408  64.737  1.00  0.00           C  
ATOM   1623  H2    A    51      55.760  66.432  63.904  1.00  0.00           H  
ATOM   1624  N3    A    51      55.986  67.005  65.859  1.00  0.00           N  
ATOM   1625  C4    A    51      56.891  66.934  66.920  1.00  0.00           C  
ATOM   1626  C3'   A    51      55.011  67.615  70.537  1.00  0.00           C  
ATOM   1627  H3'   A    51      55.762  66.824  70.543  1.00  0.00           H  
ATOM   1628  C2'   A    51      54.601  67.746  69.085  1.00  0.00           C  
ATOM   1629  H2'   A    51      54.550  66.774  68.595  1.00  0.00           H  
ATOM   1630  O2'   A    51      53.413  68.478  68.884  1.00  0.00           O  
ATOM   1631 HO2'   A    51      53.633  69.376  69.143  1.00  0.00           H  
ATOM   1632  O3'   A    51      53.942  67.151  71.400  1.00  0.00           O  
ATOM   1633  P     C    52      53.627  65.586  71.586  1.00  0.00           P  
ATOM   1634  OP1   C    52      52.497  65.561  72.509  1.00  0.00           O  
ATOM   1635  OP2   C    52      54.849  64.874  72.055  1.00  0.00           O  
ATOM   1636  O5'   C    52      53.204  65.005  70.149  1.00  0.00           O  
ATOM   1637  C5'   C    52      52.006  65.222  69.534  1.00  0.00           C  
ATOM   1638  H5'   C    52      51.886  66.305  69.510  1.00  0.00           H  
ATOM   1639 H5''   C    52      51.208  64.750  70.107  1.00  0.00           H  
ATOM   1640  C4'   C    52      51.964  64.744  68.112  1.00  0.00           C  
ATOM   1641  H4'   C    52      51.091  65.204  67.649  1.00  0.00           H  
ATOM   1642  O4'   C    52      53.175  65.079  67.538  1.00  0.00           O  
ATOM   1643  C1'   C    52      53.660  64.095  66.614  1.00  0.00           C  
ATOM   1644  H1'   C    52      53.626  64.624  65.662  1.00  0.00           H  
ATOM   1645  N1    C    52      55.073  63.622  66.843  1.00  0.00           N  
ATOM   1646  C6    C    52      55.733  63.930  67.945  1.00  0.00           C  
ATOM   1647  H6    C    52      55.245  64.511  68.713  1.00  0.00           H  
ATOM   1648  C5    C    52      57.051  63.562  68.095  1.00  0.00           C  
ATOM   1649  H5    C    52      57.615  63.831  68.976  1.00  0.00           H  
ATOM   1650  C4    C    52      57.571  62.757  67.082  1.00  0.00           C  
ATOM   1651  N4    C    52      58.794  62.282  67.184  1.00  0.00           N  
ATOM   1652  H41   C    52      59.183  61.563  66.590  1.00  0.00           H  
ATOM   1653  H42   C    52      59.402  62.496  67.961  1.00  0.00           H  
ATOM   1654  N3    C    52      57.018  62.556  65.930  1.00  0.00           N  
ATOM   1655  C2    C    52      55.776  63.002  65.818  1.00  0.00           C  
ATOM   1656  O2    C    52      55.261  62.836  64.701  1.00  0.00           O  
ATOM   1657  C3'   C    52      51.838  63.228  67.960  1.00  0.00           C  
ATOM   1658  H3'   C    52      52.462  62.826  68.757  1.00  0.00           H  
ATOM   1659  C2'   C    52      52.586  63.018  66.608  1.00  0.00           C  
ATOM   1660  H2'   C    52      52.999  62.010  66.634  1.00  0.00           H  
ATOM   1661  O2'   C    52      51.768  63.119  65.446  1.00  0.00           O  
ATOM   1662 HO2'   C    52      51.551  62.254  65.091  1.00  0.00           H  
ATOM   1663  O3'   C    52      50.544  62.703  68.017  1.00  0.00           O  
ATOM   1664  P     U    53      50.216  61.194  68.624  1.00  0.00           P  
ATOM   1665  OP1   U    53      48.715  61.119  68.699  1.00  0.00           O  
ATOM   1666  OP2   U    53      51.036  60.815  69.785  1.00  0.00           O  
ATOM   1667  O5'   U    53      50.742  60.354  67.406  1.00  0.00           O  
ATOM   1668  C5'   U    53      50.076  60.277  66.170  1.00  0.00           C  
ATOM   1669  H5'   U    53      49.961  61.322  65.885  1.00  0.00           H  
ATOM   1670 H5''   U    53      49.049  59.911  66.187  1.00  0.00           H  
ATOM   1671  C4'   U    53      50.889  59.577  65.134  1.00  0.00           C  
ATOM   1672  H4'   U    53      50.383  59.369  64.191  1.00  0.00           H  
ATOM   1673  O4'   U    53      52.141  60.344  64.893  1.00  0.00           O  
ATOM   1674  C1'   U    53      53.197  59.498  64.791  1.00  0.00           C  
ATOM   1675  H1'   U    53      53.555  59.536  63.762  1.00  0.00           H  
ATOM   1676  N1    U    53      54.277  59.579  65.732  1.00  0.00           N  
ATOM   1677  C6    U    53      54.001  59.708  67.053  1.00  0.00           C  
ATOM   1678  H6    U    53      53.013  59.962  67.410  1.00  0.00           H  
ATOM   1679  C5    U    53      55.016  59.738  67.983  1.00  0.00           C  
ATOM   1680  H5    U    53      54.708  59.848  69.013  1.00  0.00           H  
ATOM   1681  C4    U    53      56.409  59.423  67.651  1.00  0.00           C  
ATOM   1682  O4    U    53      57.300  59.277  68.491  1.00  0.00           O  
ATOM   1683  N3    U    53      56.583  59.278  66.268  1.00  0.00           N  
ATOM   1684  H3    U    53      57.530  59.143  65.942  1.00  0.00           H  
ATOM   1685  C2    U    53      55.497  59.208  65.324  1.00  0.00           C  
ATOM   1686  O2    U    53      55.719  58.791  64.198  1.00  0.00           O  
ATOM   1687  C3'   U    53      51.383  58.298  65.719  1.00  0.00           C  
ATOM   1688  H3'   U    53      51.518  58.327  66.800  1.00  0.00           H  
ATOM   1689  C2'   U    53      52.645  58.138  64.899  1.00  0.00           C  
ATOM   1690  H2'   U    53      53.410  57.467  65.290  1.00  0.00           H  
ATOM   1691  O2'   U    53      52.337  57.728  63.559  1.00  0.00           O  
ATOM   1692 HO2'   U    53      51.423  57.489  63.391  1.00  0.00           H  
ATOM   1693  O3'   U    53      50.475  57.258  65.433  1.00  0.00           O  
ATOM   1694  P     G    54      50.523  55.959  66.430  1.00  0.00           P  
ATOM   1695  OP1   G    54      49.587  54.996  65.888  1.00  0.00           O  
ATOM   1696  OP2   G    54      50.452  56.370  67.806  1.00  0.00           O  
ATOM   1697  O5'   G    54      51.942  55.398  66.253  1.00  0.00           O  
ATOM   1698  C5'   G    54      52.332  54.737  65.065  1.00  0.00           C  
ATOM   1699  H5'   G    54      52.050  55.301  64.176  1.00  0.00           H  
ATOM   1700 H5''   G    54      51.820  53.775  65.045  1.00  0.00           H  
ATOM   1701  C4'   G    54      53.802  54.444  64.936  1.00  0.00           C  
ATOM   1702  H4'   G    54      54.013  53.990  63.968  1.00  0.00           H  
ATOM   1703  O4'   G    54      54.550  55.594  65.158  1.00  0.00           O  
ATOM   1704  C1'   G    54      55.735  55.358  65.848  1.00  0.00           C  
ATOM   1705  H1'   G    54      56.635  55.674  65.320  1.00  0.00           H  
ATOM   1706  N9    G    54      55.777  55.885  67.212  1.00  0.00           N  
ATOM   1707  C8    G    54      54.684  56.084  68.101  1.00  0.00           C  
ATOM   1708  H8    G    54      53.680  55.836  67.788  1.00  0.00           H  
ATOM   1709  N7    G    54      55.021  56.295  69.347  1.00  0.00           N  
ATOM   1710  C5    G    54      56.444  56.433  69.280  1.00  0.00           C  
ATOM   1711  C6    G    54      57.376  56.539  70.332  1.00  0.00           C  
ATOM   1712  O6    G    54      57.231  56.793  71.504  1.00  0.00           O  
ATOM   1713  N1    G    54      58.653  56.394  69.867  1.00  0.00           N  
ATOM   1714  H1    G    54      59.383  56.704  70.492  1.00  0.00           H  
ATOM   1715  C2    G    54      59.011  56.045  68.620  1.00  0.00           C  
ATOM   1716  N2    G    54      60.260  55.796  68.388  1.00  0.00           N  
ATOM   1717  H21   G    54      60.779  55.720  69.251  1.00  0.00           H  
ATOM   1718  H22   G    54      60.409  55.349  67.495  1.00  0.00           H  
ATOM   1719  N3    G    54      58.173  55.902  67.604  1.00  0.00           N  
ATOM   1720  C4    G    54      56.884  56.062  68.016  1.00  0.00           C  
ATOM   1721  C3'   G    54      54.241  53.417  65.984  1.00  0.00           C  
ATOM   1722  H3'   G    54      53.810  53.618  66.964  1.00  0.00           H  
ATOM   1723  C2'   G    54      55.758  53.838  65.946  1.00  0.00           C  
ATOM   1724  H2'   G    54      56.339  53.520  66.812  1.00  0.00           H  
ATOM   1725  O2'   G    54      56.332  53.245  64.829  1.00  0.00           O  
ATOM   1726 HO2'   G    54      56.300  52.291  64.932  1.00  0.00           H  
ATOM   1727  O3'   G    54      54.017  52.104  65.539  1.00  0.00           O  
ATOM   1728  P     A    55      54.593  50.769  66.165  1.00  0.00           P  
ATOM   1729  OP1   A    55      53.692  49.631  65.748  1.00  0.00           O  
ATOM   1730  OP2   A    55      54.632  51.049  67.590  1.00  0.00           O  
ATOM   1731  O5'   A    55      56.002  50.595  65.564  1.00  0.00           O  
ATOM   1732  C5'   A    55      56.163  49.839  64.363  1.00  0.00           C  
ATOM   1733  H5'   A    55      55.629  50.329  63.549  1.00  0.00           H  
ATOM   1734 H5''   A    55      55.752  48.867  64.635  1.00  0.00           H  
ATOM   1735  C4'   A    55      57.687  49.792  64.045  1.00  0.00           C  
ATOM   1736  H4'   A    55      57.804  49.287  63.086  1.00  0.00           H  
ATOM   1737  O4'   A    55      58.251  51.029  64.096  1.00  0.00           O  
ATOM   1738  C1'   A    55      59.633  50.808  64.374  1.00  0.00           C  
ATOM   1739  H1'   A    55      60.154  51.122  63.469  1.00  0.00           H  
ATOM   1740  N9    A    55      60.144  51.543  65.508  1.00  0.00           N  
ATOM   1741  C8    A    55      59.572  52.572  66.206  1.00  0.00           C  
ATOM   1742  H8    A    55      58.546  52.881  66.067  1.00  0.00           H  
ATOM   1743  N7    A    55      60.355  53.174  67.099  1.00  0.00           N  
ATOM   1744  C5    A    55      61.597  52.482  66.932  1.00  0.00           C  
ATOM   1745  C6    A    55      62.832  52.531  67.610  1.00  0.00           C  
ATOM   1746  N6    A    55      63.145  53.204  68.689  1.00  0.00           N  
ATOM   1747  H61   A    55      64.000  53.030  69.197  1.00  0.00           H  
ATOM   1748  H62   A    55      62.500  53.735  69.256  1.00  0.00           H  
ATOM   1749  N1    A    55      63.775  51.636  67.285  1.00  0.00           N  
ATOM   1750  C2    A    55      63.534  50.719  66.396  1.00  0.00           C  
ATOM   1751  H2    A    55      64.333  50.013  66.229  1.00  0.00           H  
ATOM   1752  N3    A    55      62.482  50.589  65.627  1.00  0.00           N  
ATOM   1753  C4    A    55      61.477  51.478  65.974  1.00  0.00           C  
ATOM   1754  C3'   A    55      58.382  49.016  65.154  1.00  0.00           C  
ATOM   1755  H3'   A    55      58.088  49.493  66.089  1.00  0.00           H  
ATOM   1756  C2'   A    55      59.786  49.336  64.751  1.00  0.00           C  
ATOM   1757  H2'   A    55      60.544  49.165  65.516  1.00  0.00           H  
ATOM   1758  O2'   A    55      60.179  48.709  63.461  1.00  0.00           O  
ATOM   1759 HO2'   A    55      59.863  47.804  63.414  1.00  0.00           H  
ATOM   1760  O3'   A    55      58.184  47.602  65.145  1.00  0.00           O  
ATOM   1761  P     U    56      57.994  46.823  66.454  1.00  0.00           P  
ATOM   1762  OP1   U    56      58.012  45.348  66.105  1.00  0.00           O  
ATOM   1763  OP2   U    56      56.719  47.342  67.045  1.00  0.00           O  
ATOM   1764  O5'   U    56      59.115  47.164  67.470  1.00  0.00           O  
ATOM   1765  C5'   U    56      60.403  46.644  67.459  1.00  0.00           C  
ATOM   1766  H5'   U    56      60.915  46.749  66.503  1.00  0.00           H  
ATOM   1767 H5''   U    56      60.327  45.615  67.809  1.00  0.00           H  
ATOM   1768  C4'   U    56      61.290  47.426  68.412  1.00  0.00           C  
ATOM   1769  H4'   U    56      62.350  47.188  68.333  1.00  0.00           H  
ATOM   1770  O4'   U    56      61.144  48.761  68.109  1.00  0.00           O  
ATOM   1771  C1'   U    56      61.365  49.471  69.339  1.00  0.00           C  
ATOM   1772  H1'   U    56      62.327  49.973  69.240  1.00  0.00           H  
ATOM   1773  N1    U    56      60.334  50.526  69.436  1.00  0.00           N  
ATOM   1774  C6    U    56      59.035  50.340  68.966  1.00  0.00           C  
ATOM   1775  H6    U    56      58.678  49.483  68.414  1.00  0.00           H  
ATOM   1776  C5    U    56      58.188  51.422  69.115  1.00  0.00           C  
ATOM   1777  H5    U    56      57.206  51.266  68.692  1.00  0.00           H  
ATOM   1778  C4    U    56      58.511  52.644  69.810  1.00  0.00           C  
ATOM   1779  O4    U    56      57.762  53.577  69.995  1.00  0.00           O  
ATOM   1780  N3    U    56      59.805  52.693  70.277  1.00  0.00           N  
ATOM   1781  H3    U    56      60.139  53.528  70.736  1.00  0.00           H  
ATOM   1782  C2    U    56      60.694  51.656  70.247  1.00  0.00           C  
ATOM   1783  O2    U    56      61.693  51.786  70.877  1.00  0.00           O  
ATOM   1784  C3'   U    56      60.868  47.204  69.851  1.00  0.00           C  
ATOM   1785  H3'   U    56      59.778  47.207  69.815  1.00  0.00           H  
ATOM   1786  C2'   U    56      61.399  48.506  70.454  1.00  0.00           C  
ATOM   1787  H2'   U    56      60.762  48.811  71.284  1.00  0.00           H  
ATOM   1788  O2'   U    56      62.726  48.301  70.984  1.00  0.00           O  
ATOM   1789 HO2'   U    56      62.712  47.682  71.717  1.00  0.00           H  
ATOM   1790  O3'   U    56      61.443  46.028  70.486  1.00  0.00           O  
ATOM   1791  P     G    57      60.918  45.620  71.995  1.00  0.00           P  
ATOM   1792  OP1   G    57      61.018  44.128  72.210  1.00  0.00           O  
ATOM   1793  OP2   G    57      59.612  46.240  72.239  1.00  0.00           O  
ATOM   1794  O5'   G    57      61.939  46.314  72.912  1.00  0.00           O  
ATOM   1795  C5'   G    57      63.245  45.810  73.151  1.00  0.00           C  
ATOM   1796  H5'   G    57      63.740  45.675  72.189  1.00  0.00           H  
ATOM   1797 H5''   G    57      63.154  44.856  73.669  1.00  0.00           H  
ATOM   1798  C4'   G    57      63.978  46.746  74.122  1.00  0.00           C  
ATOM   1799  H4'   G    57      65.049  46.564  74.043  1.00  0.00           H  
ATOM   1800  O4'   G    57      63.875  48.054  73.634  1.00  0.00           O  
ATOM   1801  C1'   G    57      63.789  48.935  74.666  1.00  0.00           C  
ATOM   1802  H1'   G    57      64.455  49.797  74.629  1.00  0.00           H  
ATOM   1803  N9    G    57      62.454  49.542  74.787  1.00  0.00           N  
ATOM   1804  C8    G    57      61.273  49.052  74.329  1.00  0.00           C  
ATOM   1805  H8    G    57      61.131  48.147  73.756  1.00  0.00           H  
ATOM   1806  N7    G    57      60.224  49.727  74.620  1.00  0.00           N  
ATOM   1807  C5    G    57      60.773  50.727  75.471  1.00  0.00           C  
ATOM   1808  C6    G    57      60.146  51.721  76.331  1.00  0.00           C  
ATOM   1809  O6    G    57      58.978  52.040  76.431  1.00  0.00           O  
ATOM   1810  N1    G    57      60.943  52.412  77.121  1.00  0.00           N  
ATOM   1811  H1    G    57      60.409  53.026  77.719  1.00  0.00           H  
ATOM   1812  C2    G    57      62.285  52.222  77.241  1.00  0.00           C  
ATOM   1813  N2    G    57      62.996  52.666  78.222  1.00  0.00           N  
ATOM   1814  H21   G    57      62.514  53.210  78.924  1.00  0.00           H  
ATOM   1815  H22   G    57      63.981  52.510  78.062  1.00  0.00           H  
ATOM   1816  N3    G    57      62.963  51.320  76.496  1.00  0.00           N  
ATOM   1817  C4    G    57      62.162  50.625  75.653  1.00  0.00           C  
ATOM   1818  C3'   G    57      63.384  46.726  75.487  1.00  0.00           C  
ATOM   1819  H3'   G    57      62.299  46.804  75.554  1.00  0.00           H  
ATOM   1820  C2'   G    57      63.902  48.111  75.965  1.00  0.00           C  
ATOM   1821  H2'   G    57      63.194  48.388  76.747  1.00  0.00           H  
ATOM   1822  O2'   G    57      65.242  48.188  76.268  1.00  0.00           O  
ATOM   1823 HO2'   G    57      65.519  47.652  77.015  1.00  0.00           H  
ATOM   1824  O3'   G    57      63.725  45.586  76.196  1.00  0.00           O  
ATOM   1825  P     U    58      62.710  44.954  77.254  1.00  0.00           P  
ATOM   1826  OP1   U    58      63.378  43.869  78.008  1.00  0.00           O  
ATOM   1827  OP2   U    58      61.373  44.755  76.571  1.00  0.00           O  
ATOM   1828  O5'   U    58      62.580  46.088  78.270  1.00  0.00           O  
ATOM   1829  C5'   U    58      63.644  46.471  79.150  1.00  0.00           C  
ATOM   1830  H5'   U    58      64.508  46.622  78.503  1.00  0.00           H  
ATOM   1831 H5''   U    58      63.871  45.665  79.847  1.00  0.00           H  
ATOM   1832  C4'   U    58      63.356  47.710  79.891  1.00  0.00           C  
ATOM   1833  H4'   U    58      64.278  48.104  80.316  1.00  0.00           H  
ATOM   1834  O4'   U    58      62.729  48.725  79.127  1.00  0.00           O  
ATOM   1835  C1'   U    58      61.898  49.595  79.864  1.00  0.00           C  
ATOM   1836  H1'   U    58      62.449  50.525  79.720  1.00  0.00           H  
ATOM   1837  N1    U    58      60.520  49.570  79.226  1.00  0.00           N  
ATOM   1838  C6    U    58      60.059  48.487  78.488  1.00  0.00           C  
ATOM   1839  H6    U    58      60.553  47.527  78.465  1.00  0.00           H  
ATOM   1840  C5    U    58      58.771  48.451  78.042  1.00  0.00           C  
ATOM   1841  H5    U    58      58.337  47.544  77.649  1.00  0.00           H  
ATOM   1842  C4    U    58      57.907  49.572  78.192  1.00  0.00           C  
ATOM   1843  O4    U    58      56.754  49.582  77.727  1.00  0.00           O  
ATOM   1844  N3    U    58      58.370  50.546  79.081  1.00  0.00           N  
ATOM   1845  H3    U    58      57.749  51.275  79.402  1.00  0.00           H  
ATOM   1846  C2    U    58      59.630  50.469  79.707  1.00  0.00           C  
ATOM   1847  O2    U    58      59.827  51.288  80.644  1.00  0.00           O  
ATOM   1848  C3'   U    58      62.377  47.538  81.038  1.00  0.00           C  
ATOM   1849  H3'   U    58      61.466  47.041  80.706  1.00  0.00           H  
ATOM   1850  C2'   U    58      61.952  48.991  81.234  1.00  0.00           C  
ATOM   1851  H2'   U    58      60.971  48.960  81.707  1.00  0.00           H  
ATOM   1852  O2'   U    58      62.895  49.679  82.133  1.00  0.00           O  
ATOM   1853 HO2'   U    58      63.592  49.041  82.302  1.00  0.00           H  
ATOM   1854  O3'   U    58      62.905  46.849  82.163  1.00  0.00           O  
ATOM   1855  P     C    59      62.021  46.197  83.327  1.00  0.00           P  
ATOM   1856  OP1   C    59      62.939  45.528  84.291  1.00  0.00           O  
ATOM   1857  OP2   C    59      60.972  45.457  82.634  1.00  0.00           O  
ATOM   1858  O5'   C    59      61.345  47.369  84.131  1.00  0.00           O  
ATOM   1859  C5'   C    59      62.069  48.153  85.103  1.00  0.00           C  
ATOM   1860  H5'   C    59      62.960  48.627  84.691  1.00  0.00           H  
ATOM   1861 H5''   C    59      62.385  47.496  85.914  1.00  0.00           H  
ATOM   1862  C4'   C    59      61.217  49.290  85.640  1.00  0.00           C  
ATOM   1863  H4'   C    59      61.767  49.939  86.321  1.00  0.00           H  
ATOM   1864  O4'   C    59      60.798  50.230  84.642  1.00  0.00           O  
ATOM   1865  C1'   C    59      59.525  50.825  84.914  1.00  0.00           C  
ATOM   1866  H1'   C    59      59.549  51.910  85.013  1.00  0.00           H  
ATOM   1867  N1    C    59      58.590  50.490  83.769  1.00  0.00           N  
ATOM   1868  C6    C    59      58.788  49.398  82.947  1.00  0.00           C  
ATOM   1869  H6    C    59      59.616  48.720  83.097  1.00  0.00           H  
ATOM   1870  C5    C    59      57.847  49.105  81.989  1.00  0.00           C  
ATOM   1871  H5    C    59      57.973  48.312  81.267  1.00  0.00           H  
ATOM   1872  C4    C    59      56.705  50.001  81.925  1.00  0.00           C  
ATOM   1873  N4    C    59      55.724  49.746  81.069  1.00  0.00           N  
ATOM   1874  H41   C    59      55.645  48.877  80.561  1.00  0.00           H  
ATOM   1875  H42   C    59      55.000  50.438  80.943  1.00  0.00           H  
ATOM   1876  N3    C    59      56.485  50.960  82.745  1.00  0.00           N  
ATOM   1877  C2    C    59      57.368  51.231  83.698  1.00  0.00           C  
ATOM   1878  O2    C    59      57.099  52.110  84.470  1.00  0.00           O  
ATOM   1879  C3'   C    59      59.864  48.867  86.261  1.00  0.00           C  
ATOM   1880  H3'   C    59      59.474  48.072  85.626  1.00  0.00           H  
ATOM   1881  C2'   C    59      59.066  50.202  86.269  1.00  0.00           C  
ATOM   1882  H2'   C    59      57.990  50.029  86.225  1.00  0.00           H  
ATOM   1883  O2'   C    59      59.491  50.977  87.436  1.00  0.00           O  
ATOM   1884 HO2'   C    59      58.926  50.550  88.084  1.00  0.00           H  
ATOM   1885  O3'   C    59      60.097  48.344  87.605  1.00  0.00           O  
ATOM   1886  P     G    60      59.046  47.422  88.382  1.00  0.00           P  
ATOM   1887  OP1   G    60      59.533  46.661  89.588  1.00  0.00           O  
ATOM   1888  OP2   G    60      58.266  46.669  87.403  1.00  0.00           O  
ATOM   1889  O5'   G    60      58.104  48.518  88.886  1.00  0.00           O  
ATOM   1890  C5'   G    60      58.427  49.370  89.955  1.00  0.00           C  
ATOM   1891  H5'   G    60      59.350  49.906  89.734  1.00  0.00           H  
ATOM   1892 H5''   G    60      58.504  48.731  90.834  1.00  0.00           H  
ATOM   1893  C4'   G    60      57.260  50.380  90.130  1.00  0.00           C  
ATOM   1894  H4'   G    60      57.389  51.125  90.915  1.00  0.00           H  
ATOM   1895  O4'   G    60      56.847  51.141  89.013  1.00  0.00           O  
ATOM   1896  C1'   G    60      55.462  51.114  88.955  1.00  0.00           C  
ATOM   1897  H1'   G    60      55.067  52.130  88.970  1.00  0.00           H  
ATOM   1898  N9    G    60      55.046  50.391  87.744  1.00  0.00           N  
ATOM   1899  C8    G    60      55.465  49.157  87.375  1.00  0.00           C  
ATOM   1900  H8    G    60      56.090  48.520  87.983  1.00  0.00           H  
ATOM   1901  N7    G    60      55.096  48.815  86.178  1.00  0.00           N  
ATOM   1902  C5    G    60      54.237  49.817  85.746  1.00  0.00           C  
ATOM   1903  C6    G    60      53.283  49.851  84.662  1.00  0.00           C  
ATOM   1904  O6    G    60      53.039  49.054  83.751  1.00  0.00           O  
ATOM   1905  N1    G    60      52.479  50.965  84.677  1.00  0.00           N  
ATOM   1906  H1    G    60      51.678  51.003  84.064  1.00  0.00           H  
ATOM   1907  C2    G    60      52.446  51.871  85.674  1.00  0.00           C  
ATOM   1908  N2    G    60      51.510  52.793  85.656  1.00  0.00           N  
ATOM   1909  H21   G    60      51.571  53.656  86.178  1.00  0.00           H  
ATOM   1910  H22   G    60      50.677  52.685  85.096  1.00  0.00           H  
ATOM   1911  N3    G    60      53.340  51.875  86.659  1.00  0.00           N  
ATOM   1912  C4    G    60      54.159  50.796  86.737  1.00  0.00           C  
ATOM   1913  C3'   G    60      56.080  49.598  90.670  1.00  0.00           C  
ATOM   1914  H3'   G    60      56.019  48.646  90.143  1.00  0.00           H  
ATOM   1915  C2'   G    60      54.915  50.500  90.211  1.00  0.00           C  
ATOM   1916  H2'   G    60      54.008  49.910  90.073  1.00  0.00           H  
ATOM   1917  O2'   G    60      54.736  51.569  91.124  1.00  0.00           O  
ATOM   1918 HO2'   G    60      55.188  51.217  91.895  1.00  0.00           H  
ATOM   1919  O3'   G    60      56.121  49.524  92.091  1.00  0.00           O  
ATOM   1920  P     U    61      55.399  48.374  92.917  1.00  0.00           P  
ATOM   1921  OP1   U    61      56.017  48.234  94.240  1.00  0.00           O  
ATOM   1922  OP2   U    61      55.257  47.199  92.055  1.00  0.00           O  
ATOM   1923  O5'   U    61      53.899  48.876  93.214  1.00  0.00           O  
ATOM   1924  C5'   U    61      53.685  49.848  94.268  1.00  0.00           C  
ATOM   1925  H5'   U    61      54.142  50.788  93.960  1.00  0.00           H  
ATOM   1926 H5''   U    61      54.092  49.545  95.233  1.00  0.00           H  
ATOM   1927  C4'   U    61      52.245  50.067  94.540  1.00  0.00           C  
ATOM   1928  H4'   U    61      52.213  50.976  95.140  1.00  0.00           H  
ATOM   1929  O4'   U    61      51.582  50.312  93.292  1.00  0.00           O  
ATOM   1930  C1'   U    61      50.191  49.832  93.561  1.00  0.00           C  
ATOM   1931  H1'   U    61      49.507  50.676  93.649  1.00  0.00           H  
ATOM   1932  N1    U    61      49.675  49.062  92.424  1.00  0.00           N  
ATOM   1933  C6    U    61      50.522  48.108  91.905  1.00  0.00           C  
ATOM   1934  H6    U    61      51.544  47.940  92.209  1.00  0.00           H  
ATOM   1935  C5    U    61      49.984  47.347  90.945  1.00  0.00           C  
ATOM   1936  H5    U    61      50.541  46.517  90.535  1.00  0.00           H  
ATOM   1937  C4    U    61      48.594  47.492  90.439  1.00  0.00           C  
ATOM   1938  O4    U    61      48.048  46.922  89.459  1.00  0.00           O  
ATOM   1939  N3    U    61      47.830  48.381  91.177  1.00  0.00           N  
ATOM   1940  H3    U    61      46.867  48.525  90.911  1.00  0.00           H  
ATOM   1941  C2    U    61      48.325  49.188  92.100  1.00  0.00           C  
ATOM   1942  O2    U    61      47.674  50.138  92.464  1.00  0.00           O  
ATOM   1943  C3'   U    61      51.612  48.837  95.125  1.00  0.00           C  
ATOM   1944  H3'   U    61      51.906  48.008  94.481  1.00  0.00           H  
ATOM   1945  C2'   U    61      50.112  49.072  94.825  1.00  0.00           C  
ATOM   1946  H2'   U    61      49.461  48.202  94.734  1.00  0.00           H  
ATOM   1947  O2'   U    61      49.417  49.936  95.776  1.00  0.00           O  
ATOM   1948 HO2'   U    61      49.297  49.481  96.613  1.00  0.00           H  
ATOM   1949  O3'   U    61      51.980  48.711  96.490  1.00  0.00           O  
ATOM   1950  P     A    62      51.374  47.563  97.496  1.00  0.00           P  
ATOM   1951  OP1   A    62      52.161  47.728  98.738  1.00  0.00           O  
ATOM   1952  OP2   A    62      51.519  46.295  96.720  1.00  0.00           O  
ATOM   1953  O5'   A    62      49.757  47.960  97.778  1.00  0.00           O  
ATOM   1954  C5'   A    62      49.383  49.033  98.584  1.00  0.00           C  
ATOM   1955  H5'   A    62      49.765  49.986  98.217  1.00  0.00           H  
ATOM   1956 H5''   A    62      49.880  48.819  99.531  1.00  0.00           H  
ATOM   1957  C4'   A    62      47.898  48.958  98.877  1.00  0.00           C  
ATOM   1958  H4'   A    62      47.657  49.778  99.553  1.00  0.00           H  
ATOM   1959  O4'   A    62      47.290  49.166  97.623  1.00  0.00           O  
ATOM   1960  C1'   A    62      46.307  48.162  97.400  1.00  0.00           C  
ATOM   1961  H1'   A    62      45.363  48.657  97.174  1.00  0.00           H  
ATOM   1962  N9    A    62      46.586  47.195  96.352  1.00  0.00           N  
ATOM   1963  C8    A    62      47.364  46.075  96.327  1.00  0.00           C  
ATOM   1964  H8    A    62      47.954  45.850  97.203  1.00  0.00           H  
ATOM   1965  N7    A    62      47.400  45.469  95.177  1.00  0.00           N  
ATOM   1966  C5    A    62      46.425  46.106  94.478  1.00  0.00           C  
ATOM   1967  C6    A    62      45.827  45.947  93.199  1.00  0.00           C  
ATOM   1968  N6    A    62      46.175  44.973  92.358  1.00  0.00           N  
ATOM   1969  H61   A    62      46.804  44.235  92.641  1.00  0.00           H  
ATOM   1970  H62   A    62      45.667  44.918  91.487  1.00  0.00           H  
ATOM   1971  N1    A    62      44.990  46.835  92.703  1.00  0.00           N  
ATOM   1972  C2    A    62      44.544  47.749  93.521  1.00  0.00           C  
ATOM   1973  H2    A    62      43.865  48.478  93.105  1.00  0.00           H  
ATOM   1974  N3    A    62      44.945  48.005  94.799  1.00  0.00           N  
ATOM   1975  C4    A    62      45.943  47.145  95.146  1.00  0.00           C  
ATOM   1976  C3'   A    62      47.431  47.641  99.571  1.00  0.00           C  
ATOM   1977  H3'   A    62      48.154  46.872  99.299  1.00  0.00           H  
ATOM   1978  C2'   A    62      46.089  47.396  98.771  1.00  0.00           C  
ATOM   1979  H2'   A    62      45.855  46.335  98.678  1.00  0.00           H  
ATOM   1980  O2'   A    62      44.964  48.156  99.266  1.00  0.00           O  
ATOM   1981 HO2'   A    62      44.634  47.648 100.011  1.00  0.00           H  
ATOM   1982  O3'   A    62      47.324  47.688 101.012  1.00  0.00           O  
ATOM   1983  P     U    63      46.750  46.469 101.757  1.00  0.00           P  
ATOM   1984  OP1   U    63      47.273  46.548 103.148  1.00  0.00           O  
ATOM   1985  OP2   U    63      47.073  45.257 101.003  1.00  0.00           O  
ATOM   1986  O5'   U    63      45.155  46.531 101.722  1.00  0.00           O  
ATOM   1987  C5'   U    63      44.376  47.330 102.610  1.00  0.00           C  
ATOM   1988  H5'   U    63      44.655  48.365 102.413  1.00  0.00           H  
ATOM   1989 H5''   U    63      44.425  46.969 103.638  1.00  0.00           H  
ATOM   1990  C4'   U    63      42.969  47.258 102.139  1.00  0.00           C  
ATOM   1991  H4'   U    63      42.342  47.788 102.856  1.00  0.00           H  
ATOM   1992  O4'   U    63      42.763  47.845 100.851  1.00  0.00           O  
ATOM   1993  C1'   U    63      41.483  47.444 100.447  1.00  0.00           C  
ATOM   1994  H1'   U    63      40.694  48.004 100.949  1.00  0.00           H  
ATOM   1995  N1    U    63      41.264  47.612  99.004  1.00  0.00           N  
ATOM   1996  C6    U    63      42.208  47.122  98.068  1.00  0.00           C  
ATOM   1997  H6    U    63      43.163  46.790  98.447  1.00  0.00           H  
ATOM   1998  C5    U    63      41.965  47.258  96.760  1.00  0.00           C  
ATOM   1999  H5    U    63      42.640  46.937  95.981  1.00  0.00           H  
ATOM   2000  C4    U    63      40.720  47.727  96.251  1.00  0.00           C  
ATOM   2001  O4    U    63      40.354  47.712  95.089  1.00  0.00           O  
ATOM   2002  N3    U    63      39.835  48.126  97.236  1.00  0.00           N  
ATOM   2003  H3    U    63      38.890  48.279  96.915  1.00  0.00           H  
ATOM   2004  C2    U    63      40.062  48.139  98.603  1.00  0.00           C  
ATOM   2005  O2    U    63      39.251  48.693  99.343  1.00  0.00           O  
ATOM   2006  C3'   U    63      42.607  45.731 101.832  1.00  0.00           C  
ATOM   2007  H3'   U    63      43.349  45.275 101.178  1.00  0.00           H  
ATOM   2008  C2'   U    63      41.356  46.014 100.942  1.00  0.00           C  
ATOM   2009  H2'   U    63      41.286  45.259 100.158  1.00  0.00           H  
ATOM   2010  O2'   U    63      40.227  45.907 101.744  1.00  0.00           O  
ATOM   2011 HO2'   U    63      39.763  45.098 101.516  1.00  0.00           H  
ATOM   2012  O3'   U    63      42.469  45.071 103.073  1.00  0.00           O  
ATOM   2013  P     A    64      42.378  43.488 103.210  1.00  0.00           P  
ATOM   2014  OP1   A    64      42.800  43.077 104.570  1.00  0.00           O  
ATOM   2015  OP2   A    64      42.928  42.764 102.018  1.00  0.00           O  
ATOM   2016  O5'   A    64      40.755  43.220 103.059  1.00  0.00           O  
ATOM   2017  C5'   A    64      39.849  43.910 103.982  1.00  0.00           C  
ATOM   2018  H5'   A    64      39.969  44.993 103.974  1.00  0.00           H  
ATOM   2019 H5''   A    64      39.995  43.594 105.014  1.00  0.00           H  
ATOM   2020  C4'   A    64      38.367  43.719 103.604  1.00  0.00           C  
ATOM   2021  H4'   A    64      37.668  44.356 104.145  1.00  0.00           H  
ATOM   2022  O4'   A    64      38.329  44.191 102.263  1.00  0.00           O  
ATOM   2023  C1'   A    64      38.109  43.106 101.433  1.00  0.00           C  
ATOM   2024  H1'   A    64      37.128  43.225 100.974  1.00  0.00           H  
ATOM   2025  N9    A    64      39.076  43.124 100.345  1.00  0.00           N  
ATOM   2026  C8    A    64      40.133  42.305  99.987  1.00  0.00           C  
ATOM   2027  H8    A    64      40.610  41.621 100.673  1.00  0.00           H  
ATOM   2028  N7    A    64      40.607  42.492  98.811  1.00  0.00           N  
ATOM   2029  C5    A    64      39.786  43.480  98.296  1.00  0.00           C  
ATOM   2030  C6    A    64      39.706  44.186  97.043  1.00  0.00           C  
ATOM   2031  N6    A    64      40.632  44.112  96.096  1.00  0.00           N  
ATOM   2032  H61   A    64      40.291  44.523  95.238  1.00  0.00           H  
ATOM   2033  H62   A    64      41.288  43.349  96.006  1.00  0.00           H  
ATOM   2034  N1    A    64      38.781  45.098  96.828  1.00  0.00           N  
ATOM   2035  C2    A    64      37.878  45.327  97.738  1.00  0.00           C  
ATOM   2036  H2    A    64      37.188  46.092  97.414  1.00  0.00           H  
ATOM   2037  N3    A    64      37.765  44.695  98.915  1.00  0.00           N  
ATOM   2038  C4    A    64      38.800  43.805  99.163  1.00  0.00           C  
ATOM   2039  C3'   A    64      37.851  42.285 103.773  1.00  0.00           C  
ATOM   2040  H3'   A    64      38.393  41.670 104.490  1.00  0.00           H  
ATOM   2041  C2'   A    64      38.162  41.868 102.317  1.00  0.00           C  
ATOM   2042  H2'   A    64      39.210  41.569 102.349  1.00  0.00           H  
ATOM   2043  O2'   A    64      37.565  40.704 101.806  1.00  0.00           O  
ATOM   2044 HO2'   A    64      36.899  40.308 102.373  1.00  0.00           H  
ATOM   2045  O3'   A    64      36.484  42.445 104.034  1.00  0.00           O  
ATOM   2046  P     C    65      35.686  41.340 104.731  1.00  0.00           P  
ATOM   2047  OP1   C    65      34.644  41.914 105.555  1.00  0.00           O  
ATOM   2048  OP2   C    65      36.603  40.357 105.352  1.00  0.00           O  
ATOM   2049  O5'   C    65      34.927  40.640 103.470  1.00  0.00           O  
ATOM   2050  C5'   C    65      34.055  41.446 102.768  1.00  0.00           C  
ATOM   2051  H5'   C    65      34.572  42.322 102.377  1.00  0.00           H  
ATOM   2052 H5''   C    65      33.264  41.850 103.399  1.00  0.00           H  
ATOM   2053  C4'   C    65      33.321  40.640 101.639  1.00  0.00           C  
ATOM   2054  H4'   C    65      32.626  41.363 101.211  1.00  0.00           H  
ATOM   2055  O4'   C    65      34.214  40.023 100.732  1.00  0.00           O  
ATOM   2056  C1'   C    65      33.889  38.686 100.711  1.00  0.00           C  
ATOM   2057  H1'   C    65      33.907  38.384  99.664  1.00  0.00           H  
ATOM   2058  N1    C    65      34.952  37.883 101.499  1.00  0.00           N  
ATOM   2059  C6    C    65      34.774  37.491 102.794  1.00  0.00           C  
ATOM   2060  H6    C    65      33.872  37.815 103.292  1.00  0.00           H  
ATOM   2061  C5    C    65      35.607  36.771 103.522  1.00  0.00           C  
ATOM   2062  H5    C    65      35.367  36.482 104.535  1.00  0.00           H  
ATOM   2063  C4    C    65      36.730  36.270 102.850  1.00  0.00           C  
ATOM   2064  N4    C    65      37.429  35.356 103.455  1.00  0.00           N  
ATOM   2065  H41   C    65      38.137  34.857 102.935  1.00  0.00           H  
ATOM   2066  H42   C    65      37.197  35.066 104.394  1.00  0.00           H  
ATOM   2067  N3    C    65      36.954  36.556 101.621  1.00  0.00           N  
ATOM   2068  C2    C    65      36.111  37.325 100.909  1.00  0.00           C  
ATOM   2069  O2    C    65      36.374  37.619  99.731  1.00  0.00           O  
ATOM   2070  C3'   C    65      32.348  39.596 102.158  1.00  0.00           C  
ATOM   2071  H3'   C    65      32.658  39.276 103.153  1.00  0.00           H  
ATOM   2072  C2'   C    65      32.457  38.476 101.150  1.00  0.00           C  
ATOM   2073  H2'   C    65      32.371  37.464 101.548  1.00  0.00           H  
ATOM   2074  O2'   C    65      31.546  38.633 100.064  1.00  0.00           O  
ATOM   2075 HO2'   C    65      30.657  38.701 100.419  1.00  0.00           H  
ATOM   2076  O3'   C    65      31.095  40.125 102.348  1.00  0.00           O  
ATOM   2077  P     A    66      29.990  39.242 103.183  1.00  0.00           P  
ATOM   2078  OP1   A    66      29.067  40.060 103.888  1.00  0.00           O  
ATOM   2079  OP2   A    66      30.664  38.190 103.881  1.00  0.00           O  
ATOM   2080  O5'   A    66      29.292  38.549 101.866  1.00  0.00           O  
ATOM   2081  C5'   A    66      28.171  39.010 101.258  1.00  0.00           C  
ATOM   2082  H5'   A    66      28.494  39.945 100.800  1.00  0.00           H  
ATOM   2083 H5''   A    66      27.336  39.241 101.919  1.00  0.00           H  
ATOM   2084  C4'   A    66      27.720  38.084 100.143  1.00  0.00           C  
ATOM   2085  H4'   A    66      26.798  38.580  99.839  1.00  0.00           H  
ATOM   2086  O4'   A    66      28.648  37.974  99.024  1.00  0.00           O  
ATOM   2087  C1'   A    66      28.717  36.618  98.529  1.00  0.00           C  
ATOM   2088  H1'   A    66      28.582  36.643  97.448  1.00  0.00           H  
ATOM   2089  N9    A    66      30.127  36.107  98.827  1.00  0.00           N  
ATOM   2090  C8    A    66      30.679  35.723 100.005  1.00  0.00           C  
ATOM   2091  H8    A    66      30.166  35.833 100.949  1.00  0.00           H  
ATOM   2092  N7    A    66      31.913  35.220  99.910  1.00  0.00           N  
ATOM   2093  C5    A    66      32.166  35.311  98.561  1.00  0.00           C  
ATOM   2094  C6    A    66      33.233  35.047  97.690  1.00  0.00           C  
ATOM   2095  N6    A    66      34.427  34.584  98.074  1.00  0.00           N  
ATOM   2096  H61   A    66      34.580  34.178  98.986  1.00  0.00           H  
ATOM   2097  H62   A    66      35.096  34.451  97.328  1.00  0.00           H  
ATOM   2098  N1    A    66      33.269  35.295  96.422  1.00  0.00           N  
ATOM   2099  C2    A    66      32.221  35.891  95.889  1.00  0.00           C  
ATOM   2100  H2    A    66      32.327  36.097  94.835  1.00  0.00           H  
ATOM   2101  N3    A    66      31.066  36.134  96.505  1.00  0.00           N  
ATOM   2102  C4    A    66      31.110  35.842  97.863  1.00  0.00           C  
ATOM   2103  C3'   A    66      27.431  36.648 100.527  1.00  0.00           C  
ATOM   2104  H3'   A    66      28.134  36.189 101.223  1.00  0.00           H  
ATOM   2105  C2'   A    66      27.585  35.899  99.157  1.00  0.00           C  
ATOM   2106  H2'   A    66      27.918  34.923  99.510  1.00  0.00           H  
ATOM   2107  O2'   A    66      26.408  36.014  98.294  1.00  0.00           O  
ATOM   2108 HO2'   A    66      25.613  35.689  98.724  1.00  0.00           H  
ATOM   2109  O3'   A    66      26.150  36.528 101.147  1.00  0.00           O  
ATOM   2110  P     G    67      25.576  35.075 101.544  1.00  0.00           P  
ATOM   2111  OP1   G    67      24.604  35.323 102.664  1.00  0.00           O  
ATOM   2112  OP2   G    67      26.748  34.168 101.727  1.00  0.00           O  
ATOM   2113  O5'   G    67      24.897  34.638 100.240  1.00  0.00           O  
ATOM   2114  C5'   G    67      23.655  35.128  99.820  1.00  0.00           C  
ATOM   2115  H5'   G    67      23.723  36.215  99.779  1.00  0.00           H  
ATOM   2116 H5''   G    67      22.930  34.820 100.574  1.00  0.00           H  
ATOM   2117  C4'   G    67      23.044  34.426  98.533  1.00  0.00           C  
ATOM   2118  H4'   G    67      22.062  34.735  98.175  1.00  0.00           H  
ATOM   2119  O4'   G    67      24.036  34.449  97.576  1.00  0.00           O  
ATOM   2120  C1'   G    67      24.092  33.144  96.875  1.00  0.00           C  
ATOM   2121  H1'   G    67      23.946  33.280  95.803  1.00  0.00           H  
ATOM   2122  N9    G    67      25.413  32.475  97.187  1.00  0.00           N  
ATOM   2123  C8    G    67      26.328  32.512  98.172  1.00  0.00           C  
ATOM   2124  H8    G    67      26.289  33.252  98.958  1.00  0.00           H  
ATOM   2125  N7    G    67      27.305  31.661  98.095  1.00  0.00           N  
ATOM   2126  C5    G    67      26.912  30.912  97.000  1.00  0.00           C  
ATOM   2127  C6    G    67      27.446  29.659  96.520  1.00  0.00           C  
ATOM   2128  O6    G    67      28.269  28.899  97.039  1.00  0.00           O  
ATOM   2129  N1    G    67      26.772  29.221  95.483  1.00  0.00           N  
ATOM   2130  H1    G    67      27.049  28.270  95.285  1.00  0.00           H  
ATOM   2131  C2    G    67      25.725  29.801  94.885  1.00  0.00           C  
ATOM   2132  N2    G    67      25.224  29.253  93.848  1.00  0.00           N  
ATOM   2133  H21   G    67      25.669  28.419  93.492  1.00  0.00           H  
ATOM   2134  H22   G    67      24.489  29.685  93.307  1.00  0.00           H  
ATOM   2135  N3    G    67      25.087  30.862  95.379  1.00  0.00           N  
ATOM   2136  C4    G    67      25.797  31.411  96.386  1.00  0.00           C  
ATOM   2137  C3'   G    67      22.878  32.951  98.844  1.00  0.00           C  
ATOM   2138  H3'   G    67      23.809  32.615  99.301  1.00  0.00           H  
ATOM   2139  C2'   G    67      22.886  32.424  97.387  1.00  0.00           C  
ATOM   2140  H2'   G    67      23.087  31.353  97.433  1.00  0.00           H  
ATOM   2141  O2'   G    67      21.779  32.664  96.446  1.00  0.00           O  
ATOM   2142 HO2'   G    67      21.517  31.834  96.040  1.00  0.00           H  
ATOM   2143  O3'   G    67      21.707  32.697  99.623  1.00  0.00           O  
ATOM   2144  P     G    68      21.647  31.325 100.501  1.00  0.00           P  
ATOM   2145  OP1   G    68      20.572  31.430 101.506  1.00  0.00           O  
ATOM   2146  OP2   G    68      22.986  30.877 100.917  1.00  0.00           O  
ATOM   2147  O5'   G    68      21.324  30.230  99.464  1.00  0.00           O  
ATOM   2148  C5'   G    68      20.169  30.157  98.688  1.00  0.00           C  
ATOM   2149  H5'   G    68      19.873  31.063  98.159  1.00  0.00           H  
ATOM   2150 H5''   G    68      19.276  29.902  99.258  1.00  0.00           H  
ATOM   2151  C4'   G    68      20.516  29.202  97.569  1.00  0.00           C  
ATOM   2152  H4'   G    68      19.711  29.414  96.865  1.00  0.00           H  
ATOM   2153  O4'   G    68      21.790  29.490  96.916  1.00  0.00           O  
ATOM   2154  C1'   G    68      22.303  28.244  96.424  1.00  0.00           C  
ATOM   2155  H1'   G    68      22.461  28.271  95.345  1.00  0.00           H  
ATOM   2156  N9    G    68      23.525  27.945  97.191  1.00  0.00           N  
ATOM   2157  C8    G    68      24.042  28.596  98.295  1.00  0.00           C  
ATOM   2158  H8    G    68      23.523  29.416  98.768  1.00  0.00           H  
ATOM   2159  N7    G    68      25.262  28.241  98.712  1.00  0.00           N  
ATOM   2160  C5    G    68      25.567  27.205  97.836  1.00  0.00           C  
ATOM   2161  C6    G    68      26.674  26.225  97.733  1.00  0.00           C  
ATOM   2162  O6    G    68      27.611  26.092  98.415  1.00  0.00           O  
ATOM   2163  N1    G    68      26.503  25.319  96.665  1.00  0.00           N  
ATOM   2164  H1    G    68      27.201  24.591  96.612  1.00  0.00           H  
ATOM   2165  C2    G    68      25.456  25.285  95.777  1.00  0.00           C  
ATOM   2166  N2    G    68      25.499  24.289  94.974  1.00  0.00           N  
ATOM   2167  H21   G    68      26.091  23.482  95.108  1.00  0.00           H  
ATOM   2168  H22   G    68      24.750  24.233  94.298  1.00  0.00           H  
ATOM   2169  N3    G    68      24.445  26.150  95.823  1.00  0.00           N  
ATOM   2170  C4    G    68      24.549  27.048  96.885  1.00  0.00           C  
ATOM   2171  C3'   G    68      20.553  27.773  98.000  1.00  0.00           C  
ATOM   2172  H3'   G    68      21.149  27.765  98.912  1.00  0.00           H  
ATOM   2173  C2'   G    68      21.347  27.114  96.913  1.00  0.00           C  
ATOM   2174  H2'   G    68      21.946  26.315  97.350  1.00  0.00           H  
ATOM   2175  O2'   G    68      20.435  26.708  95.970  1.00  0.00           O  
ATOM   2176 HO2'   G    68      19.713  26.443  96.546  1.00  0.00           H  
ATOM   2177  O3'   G    68      19.313  27.182  98.339  1.00  0.00           O  
ATOM   2178  P     G    69      19.070  26.201  99.527  1.00  0.00           P  
ATOM   2179  OP1   G    69      17.620  26.276  99.775  1.00  0.00           O  
ATOM   2180  OP2   G    69      19.978  26.545 100.679  1.00  0.00           O  
ATOM   2181  O5'   G    69      19.487  24.757  98.989  1.00  0.00           O  
ATOM   2182  C5'   G    69      18.791  24.195  97.881  1.00  0.00           C  
ATOM   2183  H5'   G    69      18.685  24.856  97.021  1.00  0.00           H  
ATOM   2184 H5''   G    69      17.784  23.842  98.101  1.00  0.00           H  
ATOM   2185  C4'   G    69      19.569  23.067  97.297  1.00  0.00           C  
ATOM   2186  H4'   G    69      19.011  22.664  96.452  1.00  0.00           H  
ATOM   2187  O4'   G    69      20.832  23.511  96.788  1.00  0.00           O  
ATOM   2188  C1'   G    69      21.828  22.414  96.824  1.00  0.00           C  
ATOM   2189  H1'   G    69      22.276  22.161  95.863  1.00  0.00           H  
ATOM   2190  N9    G    69      22.879  22.858  97.712  1.00  0.00           N  
ATOM   2191  C8    G    69      22.940  23.953  98.511  1.00  0.00           C  
ATOM   2192  H8    G    69      22.123  24.654  98.601  1.00  0.00           H  
ATOM   2193  N7    G    69      24.090  24.156  99.105  1.00  0.00           N  
ATOM   2194  C5    G    69      24.873  23.037  98.763  1.00  0.00           C  
ATOM   2195  C6    G    69      26.130  22.514  99.183  1.00  0.00           C  
ATOM   2196  O6    G    69      26.909  23.076  99.924  1.00  0.00           O  
ATOM   2197  N1    G    69      26.375  21.208  98.726  1.00  0.00           N  
ATOM   2198  H1    G    69      27.341  20.931  98.826  1.00  0.00           H  
ATOM   2199  C2    G    69      25.521  20.514  97.997  1.00  0.00           C  
ATOM   2200  N2    G    69      25.977  19.372  97.605  1.00  0.00           N  
ATOM   2201  H21   G    69      26.881  19.158  98.000  1.00  0.00           H  
ATOM   2202  H22   G    69      25.517  18.851  96.873  1.00  0.00           H  
ATOM   2203  N3    G    69      24.340  20.986  97.539  1.00  0.00           N  
ATOM   2204  C4    G    69      24.072  22.247  98.013  1.00  0.00           C  
ATOM   2205  C3'   G    69      19.992  22.008  98.221  1.00  0.00           C  
ATOM   2206  H3'   G    69      20.406  22.378  99.160  1.00  0.00           H  
ATOM   2207  C2'   G    69      21.070  21.242  97.383  1.00  0.00           C  
ATOM   2208  H2'   G    69      21.632  20.605  98.066  1.00  0.00           H  
ATOM   2209  O2'   G    69      20.542  20.604  96.229  1.00  0.00           O  
ATOM   2210 HO2'   G    69      21.220  20.016  95.886  1.00  0.00           H  
ATOM   2211  O3'   G    69      18.921  21.141  98.508  1.00  0.00           O  
ATOM   2212  P     C    70      18.845  20.207  99.852  1.00  0.00           P  
ATOM   2213  OP1   C    70      17.656  19.306  99.824  1.00  0.00           O  
ATOM   2214  OP2   C    70      19.172  21.067 101.000  1.00  0.00           O  
ATOM   2215  O5'   C    70      20.092  19.218  99.690  1.00  0.00           O  
ATOM   2216  C5'   C    70      20.154  18.269  98.573  1.00  0.00           C  
ATOM   2217  H5'   C    70      19.919  18.681  97.591  1.00  0.00           H  
ATOM   2218 H5''   C    70      19.461  17.455  98.783  1.00  0.00           H  
ATOM   2219  C4'   C    70      21.479  17.576  98.501  1.00  0.00           C  
ATOM   2220  H4'   C    70      21.408  16.802  97.738  1.00  0.00           H  
ATOM   2221  O4'   C    70      22.650  18.349  98.419  1.00  0.00           O  
ATOM   2222  C1'   C    70      23.740  17.709  99.076  1.00  0.00           C  
ATOM   2223  H1'   C    70      24.566  17.420  98.427  1.00  0.00           H  
ATOM   2224  N1    C    70      24.178  18.613 100.188  1.00  0.00           N  
ATOM   2225  C6    C    70      23.464  19.715 100.540  1.00  0.00           C  
ATOM   2226  H6    C    70      22.608  20.014  99.952  1.00  0.00           H  
ATOM   2227  C5    C    70      23.970  20.508 101.514  1.00  0.00           C  
ATOM   2228  H5    C    70      23.389  21.337 101.893  1.00  0.00           H  
ATOM   2229  C4    C    70      25.202  20.146 102.117  1.00  0.00           C  
ATOM   2230  N4    C    70      25.654  20.802 103.097  1.00  0.00           N  
ATOM   2231  H41   C    70      25.142  21.507 103.608  1.00  0.00           H  
ATOM   2232  H42   C    70      26.599  20.608 103.397  1.00  0.00           H  
ATOM   2233  N3    C    70      25.948  19.125 101.814  1.00  0.00           N  
ATOM   2234  C2    C    70      25.443  18.330 100.858  1.00  0.00           C  
ATOM   2235  O2    C    70      26.232  17.449 100.418  1.00  0.00           O  
ATOM   2236  C3'   C    70      21.714  16.851  99.811  1.00  0.00           C  
ATOM   2237  H3'   C    70      21.713  17.597 100.606  1.00  0.00           H  
ATOM   2238  C2'   C    70      23.116  16.416  99.617  1.00  0.00           C  
ATOM   2239  H2'   C    70      23.508  16.138 100.596  1.00  0.00           H  
ATOM   2240  O2'   C    70      23.260  15.308  98.731  1.00  0.00           O  
ATOM   2241 HO2'   C    70      22.407  14.900  98.565  1.00  0.00           H  
ATOM   2242  O3'   C    70      20.929  15.678 100.168  1.00  0.00           O  
ATOM   2243  P    U3    71      20.784  15.178 101.649  1.00  0.00           P  
ATOM   2244  OP1  U3    71      19.886  13.988 101.576  1.00  0.00           O  
ATOM   2245  OP2  U3    71      20.332  16.325 102.550  1.00  0.00           O  
ATOM   2246  O5'  U3    71      22.204  14.704 102.071  1.00  0.00           O  
ATOM   2247  C5'  U3    71      22.794  13.527 101.556  1.00  0.00           C  
ATOM   2248  H5'  U3    71      23.034  13.404 100.500  1.00  0.00           H  
ATOM   2249 H5''  U3    71      22.138  12.668 101.695  1.00  0.00           H  
ATOM   2250  C4'  U3    71      24.127  13.274 102.265  1.00  0.00           C  
ATOM   2251  H4'  U3    71      24.486  12.293 101.953  1.00  0.00           H  
ATOM   2252  O4'  U3    71      25.180  14.205 102.133  1.00  0.00           O  
ATOM   2253  C1'  U3    71      25.741  14.498 103.429  1.00  0.00           C  
ATOM   2254  H1'  U3    71      26.792  14.209 103.454  1.00  0.00           H  
ATOM   2255  N1   U3    71      25.601  15.884 103.875  1.00  0.00           N  
ATOM   2256  C6   U3    71      24.458  16.447 103.726  1.00  0.00           C  
ATOM   2257  H6   U3    71      23.688  15.955 103.151  1.00  0.00           H  
ATOM   2258  C5   U3    71      24.184  17.666 104.203  1.00  0.00           C  
ATOM   2259  H5   U3    71      23.330  18.291 103.989  1.00  0.00           H  
ATOM   2260  C4   U3    71      25.149  18.341 105.081  1.00  0.00           C  
ATOM   2261  O4   U3    71      24.884  19.428 105.560  1.00  0.00           O  
ATOM   2262  N3   U3    71      26.322  17.656 105.264  1.00  0.00           N  
ATOM   2263  H3   U3    71      27.138  17.936 105.789  1.00  0.00           H  
ATOM   2264  C2   U3    71      26.570  16.439 104.680  1.00  0.00           C  
ATOM   2265  O2   U3    71      27.691  15.954 104.817  1.00  0.00           O  
ATOM   2266  C3'  U3    71      23.798  12.983 103.762  1.00  0.00           C  
ATOM   2267  H3'  U3    71      23.078  13.726 104.103  1.00  0.00           H  
ATOM   2268  C2'  U3    71      25.098  13.483 104.362  1.00  0.00           C  
ATOM   2269  H2'  U3    71      25.050  13.796 105.405  1.00  0.00           H  
ATOM   2270  O2'  U3    71      26.074  12.467 104.473  1.00  0.00           O  
ATOM   2271 HO2'  U3    71      25.610  11.663 104.229  1.00  0.00           H  
ATOM   2272  O3'  U3    71      23.471  11.597 103.856  1.00  0.00           O  
ATOM   2273 HO3'  U3    71      23.136  11.488 104.749  1.00  0.00           H  
TER    2274       U3    71 
ATOM   2274 HO5'  U5    72      59.790 100.524  27.033  1.00  0.00           H  
ATOM   2275  O5'  U5    72      60.111 100.268  26.165  1.00  0.00           O  
ATOM   2276  C5'  U5    72      60.724 101.417  25.501  1.00  0.00           C  
ATOM   2277  H5'  U5    72      60.056 102.266  25.357  1.00  0.00           H  
ATOM   2278 H5''  U5    72      61.212 101.174  24.557  1.00  0.00           H  
ATOM   2279  C4'  U5    72      61.846 101.925  26.353  1.00  0.00           C  
ATOM   2280  H4'  U5    72      62.361 102.715  25.805  1.00  0.00           H  
ATOM   2281  O4'  U5    72      61.393 102.460  27.553  1.00  0.00           O  
ATOM   2282  C1'  U5    72      62.468 102.378  28.514  1.00  0.00           C  
ATOM   2283  H1'  U5    72      62.874 103.386  28.596  1.00  0.00           H  
ATOM   2284  N1   U5    72      61.896 101.769  29.772  1.00  0.00           N  
ATOM   2285  C6   U5    72      61.600 102.670  30.784  1.00  0.00           C  
ATOM   2286  H6   U5    72      61.671 103.730  30.590  1.00  0.00           H  
ATOM   2287  C5   U5    72      61.163 102.283  31.987  1.00  0.00           C  
ATOM   2288  H5   U5    72      60.877 102.970  32.770  1.00  0.00           H  
ATOM   2289  C4   U5    72      60.954 100.897  32.252  1.00  0.00           C  
ATOM   2290  O4   U5    72      60.624 100.452  33.364  1.00  0.00           O  
ATOM   2291  N3   U5    72      61.217 100.061  31.217  1.00  0.00           N  
ATOM   2292  H3   U5    72      61.078  99.091  31.461  1.00  0.00           H  
ATOM   2293  C2   U5    72      61.674 100.386  29.966  1.00  0.00           C  
ATOM   2294  O2   U5    72      61.792  99.481  29.100  1.00  0.00           O  
ATOM   2295  C3'  U5    72      62.935 100.900  26.643  1.00  0.00           C  
ATOM   2296  H3'  U5    72      62.566  99.920  26.945  1.00  0.00           H  
ATOM   2297  C2'  U5    72      63.578 101.579  27.919  1.00  0.00           C  
ATOM   2298  H2'  U5    72      63.992 100.802  28.562  1.00  0.00           H  
ATOM   2299  O2'  U5    72      64.634 102.445  27.585  1.00  0.00           O  
ATOM   2300 HO2'  U5    72      65.269 101.903  27.110  1.00  0.00           H  
ATOM   2301  O3'  U5    72      63.830 100.643  25.638  1.00  0.00           O  
ATOM   2302  P     U    73      64.746  99.316  25.581  1.00  0.00           P  
ATOM   2303  OP1   U    73      65.460  99.332  24.315  1.00  0.00           O  
ATOM   2304  OP2   U    73      63.839  98.170  25.850  1.00  0.00           O  
ATOM   2305  O5'   U    73      65.797  99.415  26.829  1.00  0.00           O  
ATOM   2306  C5'   U    73      67.100  99.892  26.509  1.00  0.00           C  
ATOM   2307  H5'   U    73      67.112 100.902  26.099  1.00  0.00           H  
ATOM   2308 H5''   U    73      67.573  99.211  25.802  1.00  0.00           H  
ATOM   2309  C4'   U    73      68.025  99.804  27.749  1.00  0.00           C  
ATOM   2310  H4'   U    73      68.975 100.263  27.477  1.00  0.00           H  
ATOM   2311  O4'   U    73      67.572 100.628  28.832  1.00  0.00           O  
ATOM   2312  C1'   U    73      67.937  99.945  30.013  1.00  0.00           C  
ATOM   2313  H1'   U    73      68.446 100.649  30.671  1.00  0.00           H  
ATOM   2314  N1    U    73      66.705  99.540  30.807  1.00  0.00           N  
ATOM   2315  C6    U    73      65.574  98.968  30.193  1.00  0.00           C  
ATOM   2316  H6    U    73      65.567  98.640  29.164  1.00  0.00           H  
ATOM   2317  C5    U    73      64.488  98.578  30.902  1.00  0.00           C  
ATOM   2318  H5    U    73      63.631  98.084  30.468  1.00  0.00           H  
ATOM   2319  C4    U    73      64.352  98.888  32.239  1.00  0.00           C  
ATOM   2320  O4    U    73      63.346  98.620  32.944  1.00  0.00           O  
ATOM   2321  N3    U    73      65.465  99.420  32.837  1.00  0.00           N  
ATOM   2322  H3    U    73      65.421  99.474  33.845  1.00  0.00           H  
ATOM   2323  C2    U    73      66.698  99.711  32.207  1.00  0.00           C  
ATOM   2324  O2    U    73      67.639 100.050  32.864  1.00  0.00           O  
ATOM   2325  C3'   U    73      68.272  98.448  28.232  1.00  0.00           C  
ATOM   2326  H3'   U    73      67.306  97.943  28.267  1.00  0.00           H  
ATOM   2327  C2'   U    73      68.858  98.793  29.657  1.00  0.00           C  
ATOM   2328  H2'   U    73      68.611  97.920  30.261  1.00  0.00           H  
ATOM   2329  O2'   U    73      70.195  99.133  29.696  1.00  0.00           O  
ATOM   2330 HO2'   U    73      70.778  98.392  29.510  1.00  0.00           H  
ATOM   2331  O3'   U    73      69.294  97.774  27.476  1.00  0.00           O  
ATOM   2332  P     U    74      69.879  96.379  27.898  1.00  0.00           P  
ATOM   2333  OP1   U    74      70.316  95.840  26.599  1.00  0.00           O  
ATOM   2334  OP2   U    74      68.918  95.663  28.751  1.00  0.00           O  
ATOM   2335  O5'   U    74      71.191  96.695  28.750  1.00  0.00           O  
ATOM   2336  C5'   U    74      72.363  97.293  28.149  1.00  0.00           C  
ATOM   2337  H5'   U    74      72.197  98.318  27.817  1.00  0.00           H  
ATOM   2338 H5''   U    74      72.731  96.624  27.371  1.00  0.00           H  
ATOM   2339  C4'   U    74      73.400  97.453  29.205  1.00  0.00           C  
ATOM   2340  H4'   U    74      74.173  98.081  28.764  1.00  0.00           H  
ATOM   2341  O4'   U    74      72.820  98.080  30.309  1.00  0.00           O  
ATOM   2342  C1'   U    74      72.878  97.271  31.433  1.00  0.00           C  
ATOM   2343  H1'   U    74      73.686  97.582  32.096  1.00  0.00           H  
ATOM   2344  N1    U    74      71.569  97.380  32.187  1.00  0.00           N  
ATOM   2345  C6    U    74      70.539  96.494  31.903  1.00  0.00           C  
ATOM   2346  H6    U    74      70.360  95.935  30.996  1.00  0.00           H  
ATOM   2347  C5    U    74      69.445  96.475  32.728  1.00  0.00           C  
ATOM   2348  H5    U    74      68.581  95.865  32.511  1.00  0.00           H  
ATOM   2349  C4    U    74      69.357  97.381  33.913  1.00  0.00           C  
ATOM   2350  O4    U    74      68.519  97.286  34.834  1.00  0.00           O  
ATOM   2351  N3    U    74      70.342  98.297  33.991  1.00  0.00           N  
ATOM   2352  H3    U    74      70.340  98.834  34.846  1.00  0.00           H  
ATOM   2353  C2    U    74      71.485  98.368  33.143  1.00  0.00           C  
ATOM   2354  O2    U    74      72.236  99.321  33.289  1.00  0.00           O  
ATOM   2355  C3'   U    74      74.034  96.227  29.715  1.00  0.00           C  
ATOM   2356  H3'   U    74      74.001  95.439  28.962  1.00  0.00           H  
ATOM   2357  C2'   U    74      73.189  95.903  30.902  1.00  0.00           C  
ATOM   2358  H2'   U    74      72.297  95.414  30.511  1.00  0.00           H  
ATOM   2359  O2'   U    74      73.776  94.971  31.811  1.00  0.00           O  
ATOM   2360 HO2'   U    74      74.643  95.316  32.037  1.00  0.00           H  
ATOM   2361  O3'   U    74      75.332  96.538  29.989  1.00  0.00           O  
ATOM   2362  P     G    75      76.499  96.193  29.016  1.00  0.00           P  
ATOM   2363  OP1   G    75      77.407  97.349  29.071  1.00  0.00           O  
ATOM   2364  OP2   G    75      76.124  95.775  27.673  1.00  0.00           O  
ATOM   2365  O5'   G    75      77.278  94.934  29.595  1.00  0.00           O  
ATOM   2366  C5'   G    75      78.191  94.901  30.644  1.00  0.00           C  
ATOM   2367  H5'   G    75      77.610  95.245  31.500  1.00  0.00           H  
ATOM   2368 H5''   G    75      79.106  95.475  30.499  1.00  0.00           H  
ATOM   2369  C4'   G    75      78.577  93.445  30.827  1.00  0.00           C  
ATOM   2370  H4'   G    75      79.381  93.443  31.563  1.00  0.00           H  
ATOM   2371  O4'   G    75      77.494  92.594  31.181  1.00  0.00           O  
ATOM   2372  C1'   G    75      77.439  91.404  30.423  1.00  0.00           C  
ATOM   2373  H1'   G    75      77.331  90.475  30.983  1.00  0.00           H  
ATOM   2374  N9    G    75      76.242  91.530  29.576  1.00  0.00           N  
ATOM   2375  C8    G    75      75.139  92.410  29.632  1.00  0.00           C  
ATOM   2376  H8    G    75      75.150  93.189  30.380  1.00  0.00           H  
ATOM   2377  N7    G    75      74.179  92.105  28.796  1.00  0.00           N  
ATOM   2378  C5    G    75      74.682  90.946  28.205  1.00  0.00           C  
ATOM   2379  C6    G    75      74.011  90.088  27.204  1.00  0.00           C  
ATOM   2380  O6    G    75      72.932  90.221  26.661  1.00  0.00           O  
ATOM   2381  N1    G    75      74.784  89.043  26.832  1.00  0.00           N  
ATOM   2382  H1    G    75      74.400  88.472  26.093  1.00  0.00           H  
ATOM   2383  C2    G    75      75.995  88.691  27.293  1.00  0.00           C  
ATOM   2384  N2    G    75      76.410  87.540  27.034  1.00  0.00           N  
ATOM   2385  H21   G    75      77.279  87.238  27.451  1.00  0.00           H  
ATOM   2386  H22   G    75      75.994  87.025  26.271  1.00  0.00           H  
ATOM   2387  N3    G    75      76.617  89.450  28.277  1.00  0.00           N  
ATOM   2388  C4    G    75      75.927  90.566  28.612  1.00  0.00           C  
ATOM   2389  C3'   G    75      79.133  92.948  29.554  1.00  0.00           C  
ATOM   2390  H3'   G    75      78.601  93.364  28.699  1.00  0.00           H  
ATOM   2391  C2'   G    75      78.812  91.434  29.701  1.00  0.00           C  
ATOM   2392  H2'   G    75      78.850  90.875  28.766  1.00  0.00           H  
ATOM   2393  O2'   G    75      79.840  90.784  30.457  1.00  0.00           O  
ATOM   2394 HO2'   G    75      80.445  91.430  30.829  1.00  0.00           H  
ATOM   2395  O3'   G    75      80.518  93.108  29.455  1.00  0.00           O  
ATOM   2396  P     C    76      81.301  93.968  28.259  1.00  0.00           P  
ATOM   2397  OP1   C    76      82.713  94.136  28.552  1.00  0.00           O  
ATOM   2398  OP2   C    76      80.496  95.076  27.918  1.00  0.00           O  
ATOM   2399  O5'   C    76      81.102  92.892  27.145  1.00  0.00           O  
ATOM   2400  C5'   C    76      81.708  91.605  27.433  1.00  0.00           C  
ATOM   2401  H5'   C    76      81.308  91.253  28.384  1.00  0.00           H  
ATOM   2402 H5''   C    76      82.783  91.778  27.466  1.00  0.00           H  
ATOM   2403  C4'   C    76      81.398  90.553  26.366  1.00  0.00           C  
ATOM   2404  H4'   C    76      82.145  89.760  26.330  1.00  0.00           H  
ATOM   2405  O4'   C    76      80.104  90.000  26.568  1.00  0.00           O  
ATOM   2406  C1'   C    76      79.437  89.609  25.399  1.00  0.00           C  
ATOM   2407  H1'   C    76      79.100  88.575  25.330  1.00  0.00           H  
ATOM   2408  N1    C    76      78.216  90.378  25.187  1.00  0.00           N  
ATOM   2409  C6    C    76      77.798  91.466  25.898  1.00  0.00           C  
ATOM   2410  H6    C    76      78.436  91.841  26.685  1.00  0.00           H  
ATOM   2411  C5    C    76      76.591  92.071  25.733  1.00  0.00           C  
ATOM   2412  H5    C    76      76.284  92.886  26.372  1.00  0.00           H  
ATOM   2413  C4    C    76      75.704  91.424  24.820  1.00  0.00           C  
ATOM   2414  N4    C    76      74.507  91.883  24.583  1.00  0.00           N  
ATOM   2415  H41   C    76      73.933  91.520  23.836  1.00  0.00           H  
ATOM   2416  H42   C    76      74.130  92.673  25.088  1.00  0.00           H  
ATOM   2417  N3    C    76      76.098  90.458  24.039  1.00  0.00           N  
ATOM   2418  C2    C    76      77.286  89.853  24.219  1.00  0.00           C  
ATOM   2419  O2    C    76      77.583  88.880  23.560  1.00  0.00           O  
ATOM   2420  C3'   C    76      81.257  90.993  24.929  1.00  0.00           C  
ATOM   2421  H3'   C    76      80.638  91.873  24.755  1.00  0.00           H  
ATOM   2422  C2'   C    76      80.419  89.909  24.309  1.00  0.00           C  
ATOM   2423  H2'   C    76      79.927  90.375  23.455  1.00  0.00           H  
ATOM   2424  O2'   C    76      81.152  88.718  23.973  1.00  0.00           O  
ATOM   2425 HO2'   C    76      81.997  88.706  24.428  1.00  0.00           H  
ATOM   2426  O3'   C    76      82.475  91.094  24.297  1.00  0.00           O  
ATOM   2427  P     G    77      82.759  91.895  22.917  1.00  0.00           P  
ATOM   2428  OP1   G    77      84.229  92.085  22.859  1.00  0.00           O  
ATOM   2429  OP2   G    77      81.901  93.067  22.752  1.00  0.00           O  
ATOM   2430  O5'   G    77      82.415  90.982  21.674  1.00  0.00           O  
ATOM   2431  C5'   G    77      83.155  89.801  21.412  1.00  0.00           C  
ATOM   2432  H5'   G    77      83.079  89.116  22.256  1.00  0.00           H  
ATOM   2433 H5''   G    77      84.235  89.933  21.346  1.00  0.00           H  
ATOM   2434  C4'   G    77      82.468  89.176  20.264  1.00  0.00           C  
ATOM   2435  H4'   G    77      83.013  88.327  19.851  1.00  0.00           H  
ATOM   2436  O4'   G    77      81.187  88.724  20.533  1.00  0.00           O  
ATOM   2437  C1'   G    77      80.211  89.096  19.503  1.00  0.00           C  
ATOM   2438  H1'   G    77      79.688  88.159  19.310  1.00  0.00           H  
ATOM   2439  N9    G    77      79.216  90.146  19.903  1.00  0.00           N  
ATOM   2440  C8    G    77      79.300  91.081  20.868  1.00  0.00           C  
ATOM   2441  H8    G    77      80.138  91.088  21.549  1.00  0.00           H  
ATOM   2442  N7    G    77      78.315  91.914  20.967  1.00  0.00           N  
ATOM   2443  C5    G    77      77.448  91.527  19.951  1.00  0.00           C  
ATOM   2444  C6    G    77      76.139  91.915  19.437  1.00  0.00           C  
ATOM   2445  O6    G    77      75.498  92.823  19.851  1.00  0.00           O  
ATOM   2446  N1    G    77      75.671  91.229  18.326  1.00  0.00           N  
ATOM   2447  H1    G    77      74.790  91.492  17.909  1.00  0.00           H  
ATOM   2448  C2    G    77      76.339  90.208  17.682  1.00  0.00           C  
ATOM   2449  N2    G    77      75.844  89.749  16.579  1.00  0.00           N  
ATOM   2450  H21   G    77      75.026  90.242  16.249  1.00  0.00           H  
ATOM   2451  H22   G    77      76.419  89.195  15.959  1.00  0.00           H  
ATOM   2452  N3    G    77      77.508  89.722  18.135  1.00  0.00           N  
ATOM   2453  C4    G    77      77.984  90.427  19.253  1.00  0.00           C  
ATOM   2454  C3'   G    77      82.303  90.083  19.063  1.00  0.00           C  
ATOM   2455  H3'   G    77      81.963  91.089  19.308  1.00  0.00           H  
ATOM   2456  C2'   G    77      81.157  89.401  18.263  1.00  0.00           C  
ATOM   2457  H2'   G    77      80.596  90.067  17.608  1.00  0.00           H  
ATOM   2458  O2'   G    77      81.489  88.199  17.563  1.00  0.00           O  
ATOM   2459 HO2'   G    77      80.695  87.864  17.141  1.00  0.00           H  
ATOM   2460  O3'   G    77      83.531  90.163  18.326  1.00  0.00           O  
ATOM   2461  P     G    78      83.825  91.365  17.345  1.00  0.00           P  
ATOM   2462  OP1   G    78      85.065  91.118  16.660  1.00  0.00           O  
ATOM   2463  OP2   G    78      83.691  92.670  18.059  1.00  0.00           O  
ATOM   2464  O5'   G    78      82.613  91.397  16.299  1.00  0.00           O  
ATOM   2465  C5'   G    78      82.637  90.407  15.245  1.00  0.00           C  
ATOM   2466  H5'   G    78      82.634  89.424  15.716  1.00  0.00           H  
ATOM   2467 H5''   G    78      83.548  90.431  14.647  1.00  0.00           H  
ATOM   2468  C4'   G    78      81.445  90.518  14.331  1.00  0.00           C  
ATOM   2469  H4'   G    78      81.406  89.768  13.541  1.00  0.00           H  
ATOM   2470  O4'   G    78      80.235  90.285  15.056  1.00  0.00           O  
ATOM   2471  C1'   G    78      79.227  91.112  14.553  1.00  0.00           C  
ATOM   2472  H1'   G    78      78.340  90.496  14.409  1.00  0.00           H  
ATOM   2473  N9    G    78      78.879  92.102  15.631  1.00  0.00           N  
ATOM   2474  C8    G    78      79.528  92.585  16.736  1.00  0.00           C  
ATOM   2475  H8    G    78      80.525  92.316  17.054  1.00  0.00           H  
ATOM   2476  N7    G    78      78.823  93.541  17.396  1.00  0.00           N  
ATOM   2477  C5    G    78      77.624  93.674  16.676  1.00  0.00           C  
ATOM   2478  C6    G    78      76.466  94.483  16.790  1.00  0.00           C  
ATOM   2479  O6    G    78      76.269  95.278  17.709  1.00  0.00           O  
ATOM   2480  N1    G    78      75.598  94.306  15.703  1.00  0.00           N  
ATOM   2481  H1    G    78      74.826  94.956  15.668  1.00  0.00           H  
ATOM   2482  C2    G    78      75.845  93.656  14.584  1.00  0.00           C  
ATOM   2483  N2    G    78      75.029  93.913  13.606  1.00  0.00           N  
ATOM   2484  H21   G    78      75.307  93.549  12.706  1.00  0.00           H  
ATOM   2485  H22   G    78      74.469  94.753  13.583  1.00  0.00           H  
ATOM   2486  N3    G    78      76.915  92.887  14.429  1.00  0.00           N  
ATOM   2487  C4    G    78      77.764  92.962  15.488  1.00  0.00           C  
ATOM   2488  C3'   G    78      81.301  91.830  13.542  1.00  0.00           C  
ATOM   2489  H3'   G    78      81.508  92.672  14.203  1.00  0.00           H  
ATOM   2490  C2'   G    78      79.785  91.834  13.256  1.00  0.00           C  
ATOM   2491  H2'   G    78      79.407  92.849  13.133  1.00  0.00           H  
ATOM   2492  O2'   G    78      79.486  91.046  12.060  1.00  0.00           O  
ATOM   2493 HO2'   G    78      79.750  90.146  12.263  1.00  0.00           H  
ATOM   2494  O3'   G    78      82.141  91.761  12.373  1.00  0.00           O  
ATOM   2495  P     U    79      82.870  93.109  12.050  1.00  0.00           P  
ATOM   2496  OP1   U    79      83.765  92.862  10.904  1.00  0.00           O  
ATOM   2497  OP2   U    79      83.449  93.738  13.261  1.00  0.00           O  
ATOM   2498  O5'   U    79      81.689  94.013  11.536  1.00  0.00           O  
ATOM   2499  C5'   U    79      81.054  93.706  10.286  1.00  0.00           C  
ATOM   2500  H5'   U    79      80.911  92.625  10.292  1.00  0.00           H  
ATOM   2501 H5''   U    79      81.773  93.816   9.474  1.00  0.00           H  
ATOM   2502  C4'   U    79      79.804  94.548  10.121  1.00  0.00           C  
ATOM   2503  H4'   U    79      79.340  94.339   9.157  1.00  0.00           H  
ATOM   2504  O4'   U    79      78.714  94.256  10.976  1.00  0.00           O  
ATOM   2505  C1'   U    79      78.043  95.460  11.188  1.00  0.00           C  
ATOM   2506  H1'   U    79      76.979  95.408  10.958  1.00  0.00           H  
ATOM   2507  N1    U    79      78.235  95.864  12.591  1.00  0.00           N  
ATOM   2508  C6    U    79      79.311  95.388  13.371  1.00  0.00           C  
ATOM   2509  H6    U    79      80.183  94.881  12.984  1.00  0.00           H  
ATOM   2510  C5    U    79      79.355  95.823  14.665  1.00  0.00           C  
ATOM   2511  H5    U    79      80.194  95.493  15.259  1.00  0.00           H  
ATOM   2512  C4    U    79      78.340  96.657  15.224  1.00  0.00           C  
ATOM   2513  O4    U    79      78.388  97.125  16.373  1.00  0.00           O  
ATOM   2514  N3    U    79      77.239  96.958  14.447  1.00  0.00           N  
ATOM   2515  H3    U    79      76.490  97.532  14.809  1.00  0.00           H  
ATOM   2516  C2    U    79      77.291  96.765  13.150  1.00  0.00           C  
ATOM   2517  O2    U    79      76.354  97.209  12.473  1.00  0.00           O  
ATOM   2518  C3'   U    79      80.066  96.068  10.244  1.00  0.00           C  
ATOM   2519  H3'   U    79      80.568  96.250  11.194  1.00  0.00           H  
ATOM   2520  C2'   U    79      78.627  96.568  10.329  1.00  0.00           C  
ATOM   2521  H2'   U    79      78.573  97.562  10.775  1.00  0.00           H  
ATOM   2522  O2'   U    79      77.977  96.585   9.069  1.00  0.00           O  
ATOM   2523 HO2'   U    79      78.348  97.348   8.619  1.00  0.00           H  
ATOM   2524  O3'   U    79      80.894  96.666   9.245  1.00  0.00           O  
ATOM   2525  P     G    80      81.814  97.907   9.643  1.00  0.00           P  
ATOM   2526  OP1   G    80      82.791  98.124   8.547  1.00  0.00           O  
ATOM   2527  OP2   G    80      82.245  97.661  11.060  1.00  0.00           O  
ATOM   2528  O5'   G    80      80.624  99.010   9.735  1.00  0.00           O  
ATOM   2529  C5'   G    80      79.934  99.405   8.505  1.00  0.00           C  
ATOM   2530  H5'   G    80      79.416  98.569   8.035  1.00  0.00           H  
ATOM   2531 H5''   G    80      80.475 100.020   7.786  1.00  0.00           H  
ATOM   2532  C4'   G    80      78.794 100.327   8.973  1.00  0.00           C  
ATOM   2533  H4'   G    80      78.205 100.602   8.097  1.00  0.00           H  
ATOM   2534  O4'   G    80      77.947  99.733   9.891  1.00  0.00           O  
ATOM   2535  C1'   G    80      77.510 100.723  10.769  1.00  0.00           C  
ATOM   2536  H1'   G    80      76.421 100.726  10.815  1.00  0.00           H  
ATOM   2537  N9    G    80      78.103 100.434  12.133  1.00  0.00           N  
ATOM   2538  C8    G    80      79.063  99.578  12.531  1.00  0.00           C  
ATOM   2539  H8    G    80      79.599  99.006  11.788  1.00  0.00           H  
ATOM   2540  N7    G    80      79.415  99.653  13.803  1.00  0.00           N  
ATOM   2541  C5    G    80      78.518 100.586  14.246  1.00  0.00           C  
ATOM   2542  C6    G    80      78.409 101.175  15.583  1.00  0.00           C  
ATOM   2543  O6    G    80      79.073 100.943  16.549  1.00  0.00           O  
ATOM   2544  N1    G    80      77.509 102.240  15.598  1.00  0.00           N  
ATOM   2545  H1    G    80      77.608 102.788  16.441  1.00  0.00           H  
ATOM   2546  C2    G    80      76.769 102.660  14.530  1.00  0.00           C  
ATOM   2547  N2    G    80      75.969 103.640  14.687  1.00  0.00           N  
ATOM   2548  H21   G    80      76.036 104.225  15.508  1.00  0.00           H  
ATOM   2549  H22   G    80      75.258 103.885  14.014  1.00  0.00           H  
ATOM   2550  N3    G    80      76.879 102.109  13.352  1.00  0.00           N  
ATOM   2551  C4    G    80      77.762 101.083  13.276  1.00  0.00           C  
ATOM   2552  C3'   G    80      79.243 101.714   9.496  1.00  0.00           C  
ATOM   2553  H3'   G    80      80.061 101.695  10.216  1.00  0.00           H  
ATOM   2554  C2'   G    80      77.947 102.104  10.176  1.00  0.00           C  
ATOM   2555  H2'   G    80      78.123 102.766  11.025  1.00  0.00           H  
ATOM   2556  O2'   G    80      76.822 102.540   9.403  1.00  0.00           O  
ATOM   2557 HO2'   G    80      77.222 103.126   8.757  1.00  0.00           H  
ATOM   2558  O3'   G    80      79.515 102.475   8.416  1.00  0.00           O  
ATOM   2559  P     U    81      80.464 103.726   8.545  1.00  0.00           P  
ATOM   2560  OP1   U    81      80.685 104.247   7.161  1.00  0.00           O  
ATOM   2561  OP2   U    81      81.652 103.399   9.364  1.00  0.00           O  
ATOM   2562  O5'   U    81      79.567 104.778   9.366  1.00  0.00           O  
ATOM   2563  C5'   U    81      78.467 105.487   8.841  1.00  0.00           C  
ATOM   2564  H5'   U    81      77.628 104.865   8.529  1.00  0.00           H  
ATOM   2565 H5''   U    81      78.892 106.069   8.023  1.00  0.00           H  
ATOM   2566  C4'   U    81      77.958 106.531   9.862  1.00  0.00           C  
ATOM   2567  H4'   U    81      77.129 107.092   9.430  1.00  0.00           H  
ATOM   2568  O4'   U    81      77.384 105.845  10.949  1.00  0.00           O  
ATOM   2569  C1'   U    81      77.706 106.600  12.161  1.00  0.00           C  
ATOM   2570  H1'   U    81      76.723 106.764  12.604  1.00  0.00           H  
ATOM   2571  N1    U    81      78.609 105.779  13.047  1.00  0.00           N  
ATOM   2572  C6    U    81      79.395 104.705  12.609  1.00  0.00           C  
ATOM   2573  H6    U    81      79.447 104.457  11.559  1.00  0.00           H  
ATOM   2574  C5    U    81      80.118 103.927  13.497  1.00  0.00           C  
ATOM   2575  H5    U    81      80.747 103.108  13.179  1.00  0.00           H  
ATOM   2576  C4    U    81      80.110 104.259  14.892  1.00  0.00           C  
ATOM   2577  O4    U    81      80.745 103.504  15.660  1.00  0.00           O  
ATOM   2578  N3    U    81      79.290 105.341  15.233  1.00  0.00           N  
ATOM   2579  H3    U    81      79.458 105.667  16.174  1.00  0.00           H  
ATOM   2580  C2    U    81      78.608 106.152  14.393  1.00  0.00           C  
ATOM   2581  O2    U    81      78.002 107.125  14.855  1.00  0.00           O  
ATOM   2582  C3'   U    81      79.088 107.369  10.544  1.00  0.00           C  
ATOM   2583  H3'   U    81      79.960 106.841  10.930  1.00  0.00           H  
ATOM   2584  C2'   U    81      78.230 107.977  11.675  1.00  0.00           C  
ATOM   2585  H2'   U    81      78.782 108.562  12.411  1.00  0.00           H  
ATOM   2586  O2'   U    81      77.191 108.719  11.221  1.00  0.00           O  
ATOM   2587 HO2'   U    81      76.965 109.291  11.957  1.00  0.00           H  
ATOM   2588  O3'   U    81      79.479 108.496   9.674  1.00  0.00           O  
ATOM   2589  P     A    82      80.914 109.253   9.972  1.00  0.00           P  
ATOM   2590  OP1   A    82      80.897 110.451   9.107  1.00  0.00           O  
ATOM   2591  OP2   A    82      81.968 108.217   9.713  1.00  0.00           O  
ATOM   2592  O5'   A    82      80.843 109.808  11.486  1.00  0.00           O  
ATOM   2593  C5'   A    82      79.936 110.916  11.718  1.00  0.00           C  
ATOM   2594  H5'   A    82      79.001 110.748  11.184  1.00  0.00           H  
ATOM   2595 H5''   A    82      80.456 111.784  11.312  1.00  0.00           H  
ATOM   2596  C4'   A    82      79.724 111.171  13.211  1.00  0.00           C  
ATOM   2597  H4'   A    82      78.877 111.852  13.298  1.00  0.00           H  
ATOM   2598  O4'   A    82      79.409 110.044  14.019  1.00  0.00           O  
ATOM   2599  C1'   A    82      79.987 109.961  15.328  1.00  0.00           C  
ATOM   2600  H1'   A    82      79.360 109.988  16.219  1.00  0.00           H  
ATOM   2601  N9    A    82      80.890 108.727  15.370  1.00  0.00           N  
ATOM   2602  C8    A    82      81.346 107.971  14.314  1.00  0.00           C  
ATOM   2603  H8    A    82      81.137 108.262  13.295  1.00  0.00           H  
ATOM   2604  N7    A    82      82.017 106.905  14.588  1.00  0.00           N  
ATOM   2605  C5    A    82      82.080 107.032  16.000  1.00  0.00           C  
ATOM   2606  C6    A    82      82.696 106.249  17.028  1.00  0.00           C  
ATOM   2607  N6    A    82      83.327 105.140  16.756  1.00  0.00           N  
ATOM   2608  H61   A    82      83.796 104.643  17.499  1.00  0.00           H  
ATOM   2609  H62   A    82      83.326 104.822  15.797  1.00  0.00           H  
ATOM   2610  N1    A    82      82.548 106.570  18.357  1.00  0.00           N  
ATOM   2611  C2    A    82      81.940 107.697  18.672  1.00  0.00           C  
ATOM   2612  H2    A    82      81.787 107.877  19.725  1.00  0.00           H  
ATOM   2613  N3    A    82      81.244 108.523  17.862  1.00  0.00           N  
ATOM   2614  C4    A    82      81.365 108.095  16.522  1.00  0.00           C  
ATOM   2615  C3'   A    82      81.010 111.683  13.864  1.00  0.00           C  
ATOM   2616  H3'   A    82      81.750 111.018  13.419  1.00  0.00           H  
ATOM   2617  C2'   A    82      80.736 111.314  15.327  1.00  0.00           C  
ATOM   2618  H2'   A    82      81.626 111.190  15.944  1.00  0.00           H  
ATOM   2619  O2'   A    82      79.921 112.271  15.880  1.00  0.00           O  
ATOM   2620 HO2'   A    82      80.111 113.107  15.449  1.00  0.00           H  
ATOM   2621  O3'   A    82      81.366 113.015  13.560  1.00  0.00           O  
ATOM   2622  P     A    83      82.884 113.463  13.826  1.00  0.00           P  
ATOM   2623  OP1   A    83      83.016 114.858  13.382  1.00  0.00           O  
ATOM   2624  OP2   A    83      83.741 112.380  13.187  1.00  0.00           O  
ATOM   2625  O5'   A    83      83.163 113.326  15.346  1.00  0.00           O  
ATOM   2626  C5'   A    83      82.658 114.216  16.236  1.00  0.00           C  
ATOM   2627  H5'   A    83      81.588 114.363  16.095  1.00  0.00           H  
ATOM   2628 H5''   A    83      83.225 115.140  16.119  1.00  0.00           H  
ATOM   2629  C4'   A    83      82.892 113.681  17.626  1.00  0.00           C  
ATOM   2630  H4'   A    83      82.240 114.287  18.255  1.00  0.00           H  
ATOM   2631  O4'   A    83      82.472 112.311  17.823  1.00  0.00           O  
ATOM   2632  C1'   A    83      83.470 111.631  18.671  1.00  0.00           C  
ATOM   2633  H1'   A    83      82.932 111.229  19.530  1.00  0.00           H  
ATOM   2634  N9    A    83      84.146 110.563  17.920  1.00  0.00           N  
ATOM   2635  C8    A    83      84.111 110.255  16.584  1.00  0.00           C  
ATOM   2636  H8    A    83      83.569 110.899  15.907  1.00  0.00           H  
ATOM   2637  N7    A    83      84.749 109.185  16.260  1.00  0.00           N  
ATOM   2638  C5    A    83      85.119 108.661  17.549  1.00  0.00           C  
ATOM   2639  C6    A    83      85.701 107.454  18.033  1.00  0.00           C  
ATOM   2640  N6    A    83      86.135 106.397  17.405  1.00  0.00           N  
ATOM   2641  H61   A    83      86.423 105.616  17.977  1.00  0.00           H  
ATOM   2642  H62   A    83      86.003 106.295  16.409  1.00  0.00           H  
ATOM   2643  N1    A    83      85.816 107.249  19.316  1.00  0.00           N  
ATOM   2644  C2    A    83      85.384 108.220  20.075  1.00  0.00           C  
ATOM   2645  H2    A    83      85.535 108.072  21.134  1.00  0.00           H  
ATOM   2646  N3    A    83      84.915 109.404  19.840  1.00  0.00           N  
ATOM   2647  C4    A    83      84.734 109.516  18.536  1.00  0.00           C  
ATOM   2648  C3'   A    83      84.396 113.677  17.998  1.00  0.00           C  
ATOM   2649  H3'   A    83      84.943 113.313  17.128  1.00  0.00           H  
ATOM   2650  C2'   A    83      84.502 112.698  19.175  1.00  0.00           C  
ATOM   2651  H2'   A    83      85.486 112.230  19.199  1.00  0.00           H  
ATOM   2652  O2'   A    83      84.163 113.247  20.399  1.00  0.00           O  
ATOM   2653 HO2'   A    83      84.418 114.167  20.296  1.00  0.00           H  
ATOM   2654  O3'   A    83      84.763 115.002  18.355  1.00  0.00           O  
ATOM   2655  P     G    84      86.194 115.498  18.185  1.00  0.00           P  
ATOM   2656  OP1   G    84      86.170 116.963  18.591  1.00  0.00           O  
ATOM   2657  OP2   G    84      86.628 115.155  16.816  1.00  0.00           O  
ATOM   2658  O5'   G    84      87.136 114.650  19.185  1.00  0.00           O  
ATOM   2659  C5'   G    84      87.282 115.093  20.551  1.00  0.00           C  
ATOM   2660  H5'   G    84      86.289 115.108  21.000  1.00  0.00           H  
ATOM   2661 H5''   G    84      87.783 116.058  20.467  1.00  0.00           H  
ATOM   2662  C4'   G    84      88.104 114.151  21.378  1.00  0.00           C  
ATOM   2663  H4'   G    84      88.245 114.557  22.380  1.00  0.00           H  
ATOM   2664  O4'   G    84      87.407 112.934  21.449  1.00  0.00           O  
ATOM   2665  C1'   G    84      88.354 111.855  21.623  1.00  0.00           C  
ATOM   2666  H1'   G    84      88.193 111.301  22.548  1.00  0.00           H  
ATOM   2667  N9    G    84      88.243 110.871  20.528  1.00  0.00           N  
ATOM   2668  C8    G    84      87.962 111.147  19.218  1.00  0.00           C  
ATOM   2669  H8    G    84      87.769 112.166  18.917  1.00  0.00           H  
ATOM   2670  N7    G    84      88.034 110.177  18.373  1.00  0.00           N  
ATOM   2671  C5    G    84      88.603 109.210  19.145  1.00  0.00           C  
ATOM   2672  C6    G    84      89.113 107.931  18.761  1.00  0.00           C  
ATOM   2673  O6    G    84      89.250 107.339  17.655  1.00  0.00           O  
ATOM   2674  N1    G    84      89.726 107.269  19.799  1.00  0.00           N  
ATOM   2675  H1    G    84      90.272 106.453  19.565  1.00  0.00           H  
ATOM   2676  C2    G    84      89.817 107.779  21.064  1.00  0.00           C  
ATOM   2677  N2    G    84      90.632 107.100  21.814  1.00  0.00           N  
ATOM   2678  H21   G    84      90.953 106.166  21.605  1.00  0.00           H  
ATOM   2679  H22   G    84      90.887 107.364  22.755  1.00  0.00           H  
ATOM   2680  N3    G    84      89.307 108.906  21.494  1.00  0.00           N  
ATOM   2681  C4    G    84      88.724 109.600  20.443  1.00  0.00           C  
ATOM   2682  C3'   G    84      89.468 113.862  20.739  1.00  0.00           C  
ATOM   2683  H3'   G    84      89.364 113.691  19.667  1.00  0.00           H  
ATOM   2684  C2'   G    84      89.697 112.579  21.574  1.00  0.00           C  
ATOM   2685  H2'   G    84      90.506 112.001  21.127  1.00  0.00           H  
ATOM   2686  O2'   G    84      90.063 112.897  22.897  1.00  0.00           O  
ATOM   2687 HO2'   G    84      90.405 113.793  22.852  1.00  0.00           H  
ATOM   2688  O3'   G    84      90.423 114.881  20.883  1.00  0.00           O  
ATOM   2689  P     U    85      91.658 115.083  19.892  1.00  0.00           P  
ATOM   2690  OP1   U    85      92.490 116.231  20.306  1.00  0.00           O  
ATOM   2691  OP2   U    85      91.103 115.108  18.567  1.00  0.00           O  
ATOM   2692  O5'   U    85      92.379 113.767  20.149  1.00  0.00           O  
ATOM   2693  C5'   U    85      93.020 113.347  21.346  1.00  0.00           C  
ATOM   2694  H5'   U    85      92.387 113.385  22.232  1.00  0.00           H  
ATOM   2695 H5''   U    85      93.833 113.968  21.719  1.00  0.00           H  
ATOM   2696  C4'   U    85      93.687 111.944  21.226  1.00  0.00           C  
ATOM   2697  H4'   U    85      94.241 111.813  22.155  1.00  0.00           H  
ATOM   2698  O4'   U    85      92.739 110.904  21.103  1.00  0.00           O  
ATOM   2699  C1'   U    85      93.196 109.812  20.348  1.00  0.00           C  
ATOM   2700  H1'   U    85      92.959 108.870  20.844  1.00  0.00           H  
ATOM   2701  N1    U    85      92.576 109.739  19.028  1.00  0.00           N  
ATOM   2702  C6    U    85      91.846 110.768  18.425  1.00  0.00           C  
ATOM   2703  H6    U    85      91.618 111.633  19.029  1.00  0.00           H  
ATOM   2704  C5    U    85      91.320 110.653  17.179  1.00  0.00           C  
ATOM   2705  H5    U    85      90.681 111.445  16.816  1.00  0.00           H  
ATOM   2706  C4    U    85      91.485 109.433  16.421  1.00  0.00           C  
ATOM   2707  O4    U    85      91.132 109.179  15.295  1.00  0.00           O  
ATOM   2708  N3    U    85      92.222 108.414  17.039  1.00  0.00           N  
ATOM   2709  H3    U    85      92.328 107.517  16.586  1.00  0.00           H  
ATOM   2710  C2    U    85      92.680 108.471  18.367  1.00  0.00           C  
ATOM   2711  O2    U    85      93.188 107.425  18.872  1.00  0.00           O  
ATOM   2712  C3'   U    85      94.666 111.608  20.093  1.00  0.00           C  
ATOM   2713  H3'   U    85      94.168 111.974  19.196  1.00  0.00           H  
ATOM   2714  C2'   U    85      94.668 110.023  20.192  1.00  0.00           C  
ATOM   2715  H2'   U    85      94.912 109.332  19.385  1.00  0.00           H  
ATOM   2716  O2'   U    85      95.422 109.689  21.397  1.00  0.00           O  
ATOM   2717 HO2'   U    85      95.011 108.940  21.835  1.00  0.00           H  
ATOM   2718  O3'   U    85      96.035 111.992  20.081  1.00  0.00           O  
ATOM   2719  P     G    86      96.544 113.551  20.161  1.00  0.00           P  
ATOM   2720  OP1   G    86      95.583 114.334  19.380  1.00  0.00           O  
ATOM   2721  OP2   G    86      98.006 113.559  19.784  1.00  0.00           O  
ATOM   2722  O5'   G    86      96.406 113.859  21.656  1.00  0.00           O  
ATOM   2723  C5'   G    86      96.938 113.044  22.672  1.00  0.00           C  
ATOM   2724  H5'   G    86      98.023 112.953  22.605  1.00  0.00           H  
ATOM   2725 H5''   G    86      96.437 112.076  22.695  1.00  0.00           H  
ATOM   2726  C4'   G    86      96.644 113.750  23.979  1.00  0.00           C  
ATOM   2727  H4'   G    86      95.598 114.055  23.965  1.00  0.00           H  
ATOM   2728  O4'   G    86      96.787 112.938  25.106  1.00  0.00           O  
ATOM   2729  C1'   G    86      97.115 113.702  26.223  1.00  0.00           C  
ATOM   2730  H1'   G    86      96.329 113.553  26.964  1.00  0.00           H  
ATOM   2731  N9    G    86      98.370 113.122  26.854  1.00  0.00           N  
ATOM   2732  C8    G    86      98.579 112.768  28.170  1.00  0.00           C  
ATOM   2733  H8    G    86      97.830 112.885  28.940  1.00  0.00           H  
ATOM   2734  N7    G    86      99.734 112.233  28.472  1.00  0.00           N  
ATOM   2735  C5    G    86     100.343 112.264  27.207  1.00  0.00           C  
ATOM   2736  C6    G    86     101.647 111.766  26.786  1.00  0.00           C  
ATOM   2737  O6    G    86     102.412 111.127  27.448  1.00  0.00           O  
ATOM   2738  N1    G    86     101.942 111.906  25.441  1.00  0.00           N  
ATOM   2739  H1    G    86     102.834 111.602  25.079  1.00  0.00           H  
ATOM   2740  C2    G    86     101.144 112.559  24.616  1.00  0.00           C  
ATOM   2741  N2    G    86     101.521 112.728  23.380  1.00  0.00           N  
ATOM   2742  H21   G    86     100.911 113.159  22.700  1.00  0.00           H  
ATOM   2743  H22   G    86     102.095 111.960  23.064  1.00  0.00           H  
ATOM   2744  N3    G    86      99.878 112.996  24.920  1.00  0.00           N  
ATOM   2745  C4    G    86      99.549 112.814  26.243  1.00  0.00           C  
ATOM   2746  C3'   G    86      97.328 115.016  24.311  1.00  0.00           C  
ATOM   2747  H3'   G    86      98.375 114.844  24.063  1.00  0.00           H  
ATOM   2748  C2'   G    86      97.244 115.164  25.861  1.00  0.00           C  
ATOM   2749  H2'   G    86      98.239 115.547  26.087  1.00  0.00           H  
ATOM   2750  O2'   G    86      96.101 115.885  26.417  1.00  0.00           O  
ATOM   2751 HO2'   G    86      96.107 116.766  26.035  1.00  0.00           H  
ATOM   2752  O3'   G    86      96.893 116.130  23.515  1.00  0.00           O  
ATOM   2753  P     C    87      97.907 117.306  23.012  1.00  0.00           P  
ATOM   2754  OP1   C    87      97.389 117.954  21.761  1.00  0.00           O  
ATOM   2755  OP2   C    87      99.338 116.889  23.081  1.00  0.00           O  
ATOM   2756  O5'   C    87      97.792 118.474  24.083  1.00  0.00           O  
ATOM   2757  C5'   C    87      96.648 119.245  24.253  1.00  0.00           C  
ATOM   2758  H5'   C    87      95.815 118.551  24.134  1.00  0.00           H  
ATOM   2759 H5''   C    87      96.577 120.042  23.513  1.00  0.00           H  
ATOM   2760  C4'   C    87      96.546 119.992  25.561  1.00  0.00           C  
ATOM   2761  H4'   C    87      95.743 120.729  25.602  1.00  0.00           H  
ATOM   2762  O4'   C    87      96.534 119.095  26.682  1.00  0.00           O  
ATOM   2763  C1'   C    87      97.546 119.502  27.624  1.00  0.00           C  
ATOM   2764  H1'   C    87      97.093 120.001  28.480  1.00  0.00           H  
ATOM   2765  N1    C    87      98.337 118.417  28.193  1.00  0.00           N  
ATOM   2766  C6    C    87      98.958 117.524  27.398  1.00  0.00           C  
ATOM   2767  H6    C    87      99.016 117.700  26.334  1.00  0.00           H  
ATOM   2768  C5    C    87      99.611 116.461  27.965  1.00  0.00           C  
ATOM   2769  H5    C    87     100.217 115.835  27.327  1.00  0.00           H  
ATOM   2770  C4    C    87      99.560 116.318  29.351  1.00  0.00           C  
ATOM   2771  N4    C    87     100.183 115.311  29.891  1.00  0.00           N  
ATOM   2772  H41   C    87      99.998 115.205  30.878  1.00  0.00           H  
ATOM   2773  H42   C    87     100.846 114.719  29.410  1.00  0.00           H  
ATOM   2774  N3    C    87      98.942 117.158  30.158  1.00  0.00           N  
ATOM   2775  C2    C    87      98.408 118.283  29.608  1.00  0.00           C  
ATOM   2776  O2    C    87      97.864 119.045  30.421  1.00  0.00           O  
ATOM   2777  C3'   C    87      97.791 120.910  25.741  1.00  0.00           C  
ATOM   2778  H3'   C    87      98.376 120.986  24.825  1.00  0.00           H  
ATOM   2779  C2'   C    87      98.559 120.443  26.964  1.00  0.00           C  
ATOM   2780  H2'   C    87      99.447 119.932  26.591  1.00  0.00           H  
ATOM   2781  O2'   C    87      98.882 121.346  28.029  1.00  0.00           O  
ATOM   2782 HO2'   C    87      98.973 122.192  27.584  1.00  0.00           H  
ATOM   2783  O3'   C    87      97.366 122.245  25.969  1.00  0.00           O  
ATOM   2784  P     A    88      98.240 123.501  25.550  1.00  0.00           P  
ATOM   2785  OP1   A    88      99.671 123.158  25.587  1.00  0.00           O  
ATOM   2786  OP2   A    88      97.717 124.564  26.342  1.00  0.00           O  
ATOM   2787  O5'   A    88      97.720 123.688  24.078  1.00  0.00           O  
ATOM   2788  C5'   A    88      96.481 124.381  23.835  1.00  0.00           C  
ATOM   2789  H5'   A    88      96.376 125.339  24.344  1.00  0.00           H  
ATOM   2790 H5''   A    88      95.671 123.695  24.086  1.00  0.00           H  
ATOM   2791  C4'   A    88      96.287 124.879  22.365  1.00  0.00           C  
ATOM   2792  H4'   A    88      95.613 125.734  22.412  1.00  0.00           H  
ATOM   2793  O4'   A    88      97.518 125.216  21.845  1.00  0.00           O  
ATOM   2794  C1'   A    88      97.473 125.071  20.454  1.00  0.00           C  
ATOM   2795  H1'   A    88      97.433 126.019  19.917  1.00  0.00           H  
ATOM   2796  N9    A    88      98.623 124.123  20.172  1.00  0.00           N  
ATOM   2797  C8    A    88      99.414 123.428  21.005  1.00  0.00           C  
ATOM   2798  H8    A    88      99.191 123.483  22.060  1.00  0.00           H  
ATOM   2799  N7    A    88     100.281 122.596  20.435  1.00  0.00           N  
ATOM   2800  C5    A    88     100.181 122.973  19.135  1.00  0.00           C  
ATOM   2801  C6    A    88     100.928 122.695  17.964  1.00  0.00           C  
ATOM   2802  N6    A    88     101.964 121.861  17.890  1.00  0.00           N  
ATOM   2803  H61   A    88     102.378 121.777  16.973  1.00  0.00           H  
ATOM   2804  H62   A    88     102.237 121.286  18.675  1.00  0.00           H  
ATOM   2805  N1    A    88     100.605 123.281  16.818  1.00  0.00           N  
ATOM   2806  C2    A    88      99.644 124.214  16.784  1.00  0.00           C  
ATOM   2807  H2    A    88      99.439 124.562  15.783  1.00  0.00           H  
ATOM   2808  N3    A    88      98.910 124.626  17.814  1.00  0.00           N  
ATOM   2809  C4    A    88      99.202 123.959  18.976  1.00  0.00           C  
ATOM   2810  C3'   A    88      95.662 123.851  21.410  1.00  0.00           C  
ATOM   2811  H3'   A    88      96.063 122.863  21.636  1.00  0.00           H  
ATOM   2812  C2'   A    88      96.152 124.382  20.095  1.00  0.00           C  
ATOM   2813  H2'   A    88      96.302 123.574  19.379  1.00  0.00           H  
ATOM   2814  O2'   A    88      95.247 125.383  19.674  1.00  0.00           O  
ATOM   2815 HO2'   A    88      94.416 125.116  20.074  1.00  0.00           H  
ATOM   2816  O3'   A    88      94.241 123.889  21.462  1.00  0.00           O  
ATOM   2817  P     G    89      93.289 122.624  21.298  1.00  0.00           P  
ATOM   2818  OP1   G    89      91.861 122.894  21.534  1.00  0.00           O  
ATOM   2819  OP2   G    89      93.860 121.528  22.043  1.00  0.00           O  
ATOM   2820  O5'   G    89      93.362 122.215  19.737  1.00  0.00           O  
ATOM   2821  C5'   G    89      92.830 123.071  18.692  1.00  0.00           C  
ATOM   2822  H5'   G    89      93.005 124.111  18.969  1.00  0.00           H  
ATOM   2823 H5''   G    89      91.754 122.918  18.607  1.00  0.00           H  
ATOM   2824  C4'   G    89      93.488 122.886  17.320  1.00  0.00           C  
ATOM   2825  H4'   G    89      92.932 123.592  16.703  1.00  0.00           H  
ATOM   2826  O4'   G    89      94.904 123.016  17.308  1.00  0.00           O  
ATOM   2827  C1'   G    89      95.362 122.274  16.240  1.00  0.00           C  
ATOM   2828  H1'   G    89      95.789 122.902  15.459  1.00  0.00           H  
ATOM   2829  N9    G    89      96.641 121.535  16.668  1.00  0.00           N  
ATOM   2830  C8    G    89      97.022 121.040  17.889  1.00  0.00           C  
ATOM   2831  H8    G    89      96.412 121.250  18.756  1.00  0.00           H  
ATOM   2832  N7    G    89      98.129 120.360  17.820  1.00  0.00           N  
ATOM   2833  C5    G    89      98.506 120.397  16.537  1.00  0.00           C  
ATOM   2834  C6    G    89      99.616 119.884  15.849  1.00  0.00           C  
ATOM   2835  O6    G    89     100.536 119.184  16.209  1.00  0.00           O  
ATOM   2836  N1    G    89      99.611 120.237  14.519  1.00  0.00           N  
ATOM   2837  H1    G    89     100.139 119.691  13.853  1.00  0.00           H  
ATOM   2838  C2    G    89      98.688 121.038  13.900  1.00  0.00           C  
ATOM   2839  N2    G    89      98.673 121.010  12.567  1.00  0.00           N  
ATOM   2840  H21   G    89      97.979 121.461  11.989  1.00  0.00           H  
ATOM   2841  H22   G    89      99.489 120.663  12.083  1.00  0.00           H  
ATOM   2842  N3    G    89      97.658 121.531  14.478  1.00  0.00           N  
ATOM   2843  C4    G    89      97.629 121.158  15.777  1.00  0.00           C  
ATOM   2844  C3'   G    89      93.267 121.435  16.798  1.00  0.00           C  
ATOM   2845  H3'   G    89      93.553 120.748  17.594  1.00  0.00           H  
ATOM   2846  C2'   G    89      94.361 121.229  15.744  1.00  0.00           C  
ATOM   2847  H2'   G    89      94.767 120.218  15.711  1.00  0.00           H  
ATOM   2848  O2'   G    89      93.978 121.619  14.442  1.00  0.00           O  
ATOM   2849 HO2'   G    89      93.620 120.876  13.952  1.00  0.00           H  
ATOM   2850  O3'   G    89      92.009 121.251  16.286  1.00  0.00           O  
ATOM   2851  P     C    90      91.543 119.836  15.942  1.00  0.00           P  
ATOM   2852  OP1   C    90      90.106 119.893  15.663  1.00  0.00           O  
ATOM   2853  OP2   C    90      92.051 118.860  16.912  1.00  0.00           O  
ATOM   2854  O5'   C    90      92.213 119.296  14.588  1.00  0.00           O  
ATOM   2855  C5'   C    90      91.673 119.405  13.255  1.00  0.00           C  
ATOM   2856  H5'   C    90      91.333 120.397  12.957  1.00  0.00           H  
ATOM   2857 H5''   C    90      90.852 118.697  13.145  1.00  0.00           H  
ATOM   2858  C4'   C    90      92.695 118.949  12.143  1.00  0.00           C  
ATOM   2859  H4'   C    90      92.385 119.450  11.226  1.00  0.00           H  
ATOM   2860  O4'   C    90      93.992 119.382  12.477  1.00  0.00           O  
ATOM   2861  C1'   C    90      94.881 118.457  11.951  1.00  0.00           C  
ATOM   2862  H1'   C    90      95.326 118.900  11.060  1.00  0.00           H  
ATOM   2863  N1    C    90      95.918 118.120  12.907  1.00  0.00           N  
ATOM   2864  C6    C    90      95.676 118.063  14.249  1.00  0.00           C  
ATOM   2865  H6    C    90      94.742 118.432  14.645  1.00  0.00           H  
ATOM   2866  C5    C    90      96.634 117.716  15.129  1.00  0.00           C  
ATOM   2867  H5    C    90      96.472 117.769  16.196  1.00  0.00           H  
ATOM   2868  C4    C    90      97.824 117.293  14.594  1.00  0.00           C  
ATOM   2869  N4    C    90      98.748 116.618  15.294  1.00  0.00           N  
ATOM   2870  H41   C    90      99.429 116.231  14.657  1.00  0.00           H  
ATOM   2871  H42   C    90      98.739 116.470  16.293  1.00  0.00           H  
ATOM   2872  N3    C    90      98.133 117.309  13.279  1.00  0.00           N  
ATOM   2873  C2    C    90      97.152 117.652  12.387  1.00  0.00           C  
ATOM   2874  O2    C    90      97.311 117.630  11.170  1.00  0.00           O  
ATOM   2875  C3'   C    90      92.626 117.374  12.034  1.00  0.00           C  
ATOM   2876  H3'   C    90      92.337 116.958  12.999  1.00  0.00           H  
ATOM   2877  C2'   C    90      94.098 117.143  11.707  1.00  0.00           C  
ATOM   2878  H2'   C    90      94.556 116.380  12.337  1.00  0.00           H  
ATOM   2879  O2'   C    90      94.275 116.760  10.364  1.00  0.00           O  
ATOM   2880 HO2'   C    90      93.900 115.909  10.125  1.00  0.00           H  
ATOM   2881  O3'   C    90      91.793 116.883  10.981  1.00  0.00           O  
ATOM   2882  P     C    91      91.434 115.310  10.843  1.00  0.00           P  
ATOM   2883  OP1   C    91      90.209 115.151  10.034  1.00  0.00           O  
ATOM   2884  OP2   C    91      91.416 114.780  12.212  1.00  0.00           O  
ATOM   2885  O5'   C    91      92.627 114.517  10.054  1.00  0.00           O  
ATOM   2886  C5'   C    91      92.612 114.434   8.609  1.00  0.00           C  
ATOM   2887  H5'   C    91      92.548 115.436   8.184  1.00  0.00           H  
ATOM   2888 H5''   C    91      91.735 113.928   8.206  1.00  0.00           H  
ATOM   2889  C4'   C    91      93.878 113.807   7.989  1.00  0.00           C  
ATOM   2890  H4'   C    91      93.752 113.902   6.910  1.00  0.00           H  
ATOM   2891  O4'   C    91      95.033 114.483   8.438  1.00  0.00           O  
ATOM   2892  C1'   C    91      96.046 113.550   8.643  1.00  0.00           C  
ATOM   2893  H1'   C    91      96.811 113.730   7.888  1.00  0.00           H  
ATOM   2894  N1    C    91      96.676 113.714  10.027  1.00  0.00           N  
ATOM   2895  C6    C    91      95.878 113.985  11.106  1.00  0.00           C  
ATOM   2896  H6    C    91      94.828 114.209  10.988  1.00  0.00           H  
ATOM   2897  C5    C    91      96.408 114.044  12.361  1.00  0.00           C  
ATOM   2898  H5    C    91      95.816 114.458  13.164  1.00  0.00           H  
ATOM   2899  C4    C    91      97.714 113.534  12.553  1.00  0.00           C  
ATOM   2900  N4    C    91      98.313 113.555  13.688  1.00  0.00           N  
ATOM   2901  H41   C    91      99.152 113.003  13.793  1.00  0.00           H  
ATOM   2902  H42   C    91      97.919 114.141  14.410  1.00  0.00           H  
ATOM   2903  N3    C    91      98.375 113.008  11.563  1.00  0.00           N  
ATOM   2904  C2    C    91      97.928 113.155  10.304  1.00  0.00           C  
ATOM   2905  O2    C    91      98.724 112.885   9.377  1.00  0.00           O  
ATOM   2906  C3'   C    91      93.958 112.316   8.295  1.00  0.00           C  
ATOM   2907  H3'   C    91      93.565 112.130   9.295  1.00  0.00           H  
ATOM   2908  C2'   C    91      95.527 112.172   8.258  1.00  0.00           C  
ATOM   2909  H2'   C    91      95.936 111.398   8.908  1.00  0.00           H  
ATOM   2910  O2'   C    91      96.069 111.900   6.928  1.00  0.00           O  
ATOM   2911 HO2'   C    91      95.976 110.949   6.838  1.00  0.00           H  
ATOM   2912  O3'   C    91      93.339 111.443   7.340  1.00  0.00           O  
ATOM   2913  P     C    92      92.941 110.088   7.935  1.00  0.00           P  
ATOM   2914  OP1   C    92      92.108 109.385   6.972  1.00  0.00           O  
ATOM   2915  OP2   C    92      92.433 110.255   9.316  1.00  0.00           O  
ATOM   2916  O5'   C    92      94.317 109.289   8.123  1.00  0.00           O  
ATOM   2917  C5'   C    92      94.826 108.460   7.053  1.00  0.00           C  
ATOM   2918  H5'   C    92      94.916 108.988   6.104  1.00  0.00           H  
ATOM   2919 H5''   C    92      94.195 107.575   6.966  1.00  0.00           H  
ATOM   2920  C4'   C    92      96.276 107.983   7.478  1.00  0.00           C  
ATOM   2921  H4'   C    92      96.949 107.662   6.683  1.00  0.00           H  
ATOM   2922  O4'   C    92      96.978 109.004   8.158  1.00  0.00           O  
ATOM   2923  C1'   C    92      97.892 108.413   9.049  1.00  0.00           C  
ATOM   2924  H1'   C    92      98.936 108.478   8.741  1.00  0.00           H  
ATOM   2925  N1    C    92      97.809 108.762  10.477  1.00  0.00           N  
ATOM   2926  C6    C    92      96.728 109.549  10.847  1.00  0.00           C  
ATOM   2927  H6    C    92      95.867 109.652  10.202  1.00  0.00           H  
ATOM   2928  C5    C    92      96.738 110.132  12.048  1.00  0.00           C  
ATOM   2929  H5    C    92      95.881 110.692  12.392  1.00  0.00           H  
ATOM   2930  C4    C    92      97.835 109.801  12.881  1.00  0.00           C  
ATOM   2931  N4    C    92      98.009 110.477  14.001  1.00  0.00           N  
ATOM   2932  H41   C    92      98.902 110.357  14.458  1.00  0.00           H  
ATOM   2933  H42   C    92      97.503 111.339  14.146  1.00  0.00           H  
ATOM   2934  N3    C    92      98.813 108.983  12.560  1.00  0.00           N  
ATOM   2935  C2    C    92      98.877 108.494  11.286  1.00  0.00           C  
ATOM   2936  O2    C    92      99.770 107.756  10.966  1.00  0.00           O  
ATOM   2937  C3'   C    92      96.157 106.840   8.455  1.00  0.00           C  
ATOM   2938  H3'   C    92      95.454 107.042   9.263  1.00  0.00           H  
ATOM   2939  C2'   C    92      97.596 106.909   8.951  1.00  0.00           C  
ATOM   2940  H2'   C    92      97.696 106.436   9.928  1.00  0.00           H  
ATOM   2941  O2'   C    92      98.560 106.347   8.061  1.00  0.00           O  
ATOM   2942 HO2'   C    92      98.001 105.954   7.388  1.00  0.00           H  
ATOM   2943  O3'   C    92      95.992 105.624   7.788  1.00  0.00           O  
ATOM   2944  P     G    93      95.426 104.388   8.607  1.00  0.00           P  
ATOM   2945  OP1   G    93      95.461 103.216   7.709  1.00  0.00           O  
ATOM   2946  OP2   G    93      94.185 104.793   9.287  1.00  0.00           O  
ATOM   2947  O5'   G    93      96.385 104.099   9.811  1.00  0.00           O  
ATOM   2948  C5'   G    93      97.710 103.544   9.644  1.00  0.00           C  
ATOM   2949  H5'   G    93      98.255 104.197   8.963  1.00  0.00           H  
ATOM   2950 H5''   G    93      97.713 102.583   9.129  1.00  0.00           H  
ATOM   2951  C4'   G    93      98.447 103.475  10.922  1.00  0.00           C  
ATOM   2952  H4'   G    93      99.398 102.996  10.689  1.00  0.00           H  
ATOM   2953  O4'   G    93      98.655 104.757  11.449  1.00  0.00           O  
ATOM   2954  C1'   G    93      98.570 104.632  12.856  1.00  0.00           C  
ATOM   2955  H1'   G    93      99.536 104.913  13.275  1.00  0.00           H  
ATOM   2956  N9    G    93      97.570 105.620  13.346  1.00  0.00           N  
ATOM   2957  C8    G    93      96.505 106.084  12.624  1.00  0.00           C  
ATOM   2958  H8    G    93      96.199 105.735  11.649  1.00  0.00           H  
ATOM   2959  N7    G    93      95.895 107.008  13.305  1.00  0.00           N  
ATOM   2960  C5    G    93      96.558 107.189  14.473  1.00  0.00           C  
ATOM   2961  C6    G    93      96.221 107.877  15.742  1.00  0.00           C  
ATOM   2962  O6    G    93      95.316 108.632  15.972  1.00  0.00           O  
ATOM   2963  N1    G    93      97.092 107.702  16.836  1.00  0.00           N  
ATOM   2964  H1    G    93      96.959 108.270  17.660  1.00  0.00           H  
ATOM   2965  C2    G    93      98.093 106.742  16.722  1.00  0.00           C  
ATOM   2966  N2    G    93      98.828 106.546  17.785  1.00  0.00           N  
ATOM   2967  H21   G    93      99.619 105.932  17.649  1.00  0.00           H  
ATOM   2968  H22   G    93      98.446 106.886  18.656  1.00  0.00           H  
ATOM   2969  N3    G    93      98.481 106.095  15.586  1.00  0.00           N  
ATOM   2970  C4    G    93      97.598 106.345  14.492  1.00  0.00           C  
ATOM   2971  C3'   G    93      97.747 102.703  11.987  1.00  0.00           C  
ATOM   2972  H3'   G    93      96.699 102.986  11.884  1.00  0.00           H  
ATOM   2973  C2'   G    93      98.332 103.170  13.259  1.00  0.00           C  
ATOM   2974  H2'   G    93      97.645 103.086  14.101  1.00  0.00           H  
ATOM   2975  O2'   G    93      99.620 102.503  13.565  1.00  0.00           O  
ATOM   2976 HO2'   G    93      99.979 102.197  12.729  1.00  0.00           H  
ATOM   2977  O3'   G    93      97.876 101.264  11.876  1.00  0.00           O  
ATOM   2978  P     U    94      96.756 100.366  12.407  1.00  0.00           P  
ATOM   2979  OP1   U    94      97.098  98.958  12.110  1.00  0.00           O  
ATOM   2980  OP2   U    94      95.472 100.887  11.862  1.00  0.00           O  
ATOM   2981  O5'   U    94      96.647 100.446  14.029  1.00  0.00           O  
ATOM   2982  C5'   U    94      97.717 100.062  14.950  1.00  0.00           C  
ATOM   2983  H5'   U    94      98.683 100.437  14.612  1.00  0.00           H  
ATOM   2984 H5''   U    94      97.845  98.981  14.995  1.00  0.00           H  
ATOM   2985  C4'   U    94      97.507 100.650  16.337  1.00  0.00           C  
ATOM   2986  H4'   U    94      98.335 100.260  16.930  1.00  0.00           H  
ATOM   2987  O4'   U    94      97.531 102.079  16.405  1.00  0.00           O  
ATOM   2988  C1'   U    94      96.686 102.593  17.484  1.00  0.00           C  
ATOM   2989  H1'   U    94      97.408 103.076  18.143  1.00  0.00           H  
ATOM   2990  N1    U    94      95.631 103.446  16.944  1.00  0.00           N  
ATOM   2991  C6    U    94      94.955 103.146  15.793  1.00  0.00           C  
ATOM   2992  H6    U    94      95.198 102.226  15.283  1.00  0.00           H  
ATOM   2993  C5    U    94      93.945 103.901  15.406  1.00  0.00           C  
ATOM   2994  H5    U    94      93.365 103.678  14.523  1.00  0.00           H  
ATOM   2995  C4    U    94      93.672 105.206  15.993  1.00  0.00           C  
ATOM   2996  O4    U    94      92.808 106.047  15.664  1.00  0.00           O  
ATOM   2997  N3    U    94      94.410 105.423  17.148  1.00  0.00           N  
ATOM   2998  H3    U    94      94.095 106.233  17.664  1.00  0.00           H  
ATOM   2999  C2    U    94      95.380 104.587  17.664  1.00  0.00           C  
ATOM   3000  O2    U    94      95.989 104.868  18.737  1.00  0.00           O  
ATOM   3001  C3'   U    94      96.205 100.267  17.101  1.00  0.00           C  
ATOM   3002  H3'   U    94      95.329 100.417  16.470  1.00  0.00           H  
ATOM   3003  C2'   U    94      96.091 101.341  18.181  1.00  0.00           C  
ATOM   3004  H2'   U    94      95.039 101.425  18.451  1.00  0.00           H  
ATOM   3005  O2'   U    94      96.825 101.057  19.348  1.00  0.00           O  
ATOM   3006 HO2'   U    94      96.352 100.345  19.786  1.00  0.00           H  
ATOM   3007  O3'   U    94      96.152  98.959  17.653  1.00  0.00           O  
ATOM   3008  P     C    95      94.774  98.473  18.286  1.00  0.00           P  
ATOM   3009  OP1   C    95      94.990  97.068  18.616  1.00  0.00           O  
ATOM   3010  OP2   C    95      93.599  98.799  17.417  1.00  0.00           O  
ATOM   3011  O5'   C    95      94.536  99.350  19.632  1.00  0.00           O  
ATOM   3012  C5'   C    95      93.476  99.027  20.477  1.00  0.00           C  
ATOM   3013  H5'   C    95      93.465  98.009  20.865  1.00  0.00           H  
ATOM   3014 H5''   C    95      92.584  99.125  19.858  1.00  0.00           H  
ATOM   3015  C4'   C    95      93.381 100.128  21.606  1.00  0.00           C  
ATOM   3016  H4'   C    95      94.029  99.702  22.371  1.00  0.00           H  
ATOM   3017  O4'   C    95      93.898 101.408  21.198  1.00  0.00           O  
ATOM   3018  C1'   C    95      92.958 102.404  21.477  1.00  0.00           C  
ATOM   3019  H1'   C    95      93.382 103.333  21.858  1.00  0.00           H  
ATOM   3020  N1    C    95      92.109 102.768  20.331  1.00  0.00           N  
ATOM   3021  C6    C    95      92.307 102.396  19.003  1.00  0.00           C  
ATOM   3022  H6    C    95      92.848 101.471  18.870  1.00  0.00           H  
ATOM   3023  C5    C    95      91.895 103.046  17.928  1.00  0.00           C  
ATOM   3024  H5    C    95      92.062 102.712  16.915  1.00  0.00           H  
ATOM   3025  C4    C    95      91.134 104.093  18.249  1.00  0.00           C  
ATOM   3026  N4    C    95      90.538 104.776  17.315  1.00  0.00           N  
ATOM   3027  H41   C    95      90.147 105.679  17.546  1.00  0.00           H  
ATOM   3028  H42   C    95      90.823 104.612  16.360  1.00  0.00           H  
ATOM   3029  N3    C    95      90.941 104.603  19.419  1.00  0.00           N  
ATOM   3030  C2    C    95      91.407 103.971  20.526  1.00  0.00           C  
ATOM   3031  O2    C    95      91.210 104.484  21.646  1.00  0.00           O  
ATOM   3032  C3'   C    95      91.989 100.335  22.144  1.00  0.00           C  
ATOM   3033  H3'   C    95      91.219 100.213  21.383  1.00  0.00           H  
ATOM   3034  C2'   C    95      92.066 101.840  22.611  1.00  0.00           C  
ATOM   3035  H2'   C    95      91.070 102.282  22.648  1.00  0.00           H  
ATOM   3036  O2'   C    95      92.779 101.998  23.838  1.00  0.00           O  
ATOM   3037 HO2'   C    95      92.450 102.724  24.374  1.00  0.00           H  
ATOM   3038  O3'   C    95      91.807  99.531  23.239  1.00  0.00           O  
ATOM   3039  P     U    96      90.265  99.231  23.684  1.00  0.00           P  
ATOM   3040  OP1   U    96      90.539  98.381  24.860  1.00  0.00           O  
ATOM   3041  OP2   U    96      89.492  98.724  22.536  1.00  0.00           O  
ATOM   3042  O5'   U    96      89.612 100.592  24.160  1.00  0.00           O  
ATOM   3043  C5'   U    96      89.929 101.096  25.466  1.00  0.00           C  
ATOM   3044  H5'   U    96      90.992 101.218  25.675  1.00  0.00           H  
ATOM   3045 H5''   U    96      89.471 100.349  26.115  1.00  0.00           H  
ATOM   3046  C4'   U    96      89.107 102.355  25.806  1.00  0.00           C  
ATOM   3047  H4'   U    96      89.305 102.709  26.818  1.00  0.00           H  
ATOM   3048  O4'   U    96      89.449 103.395  24.864  1.00  0.00           O  
ATOM   3049  C1'   U    96      88.292 104.085  24.380  1.00  0.00           C  
ATOM   3050  H1'   U    96      88.435 105.143  24.602  1.00  0.00           H  
ATOM   3051  N1    U    96      87.966 103.966  22.897  1.00  0.00           N  
ATOM   3052  C6    U    96      88.268 102.887  22.150  1.00  0.00           C  
ATOM   3053  H6    U    96      88.672 102.006  22.627  1.00  0.00           H  
ATOM   3054  C5    U    96      88.107 102.871  20.808  1.00  0.00           C  
ATOM   3055  H5    U    96      88.438 102.093  20.136  1.00  0.00           H  
ATOM   3056  C4    U    96      87.550 104.005  20.075  1.00  0.00           C  
ATOM   3057  O4    U    96      87.267 104.040  18.883  1.00  0.00           O  
ATOM   3058  N3    U    96      87.118 105.001  20.892  1.00  0.00           N  
ATOM   3059  H3    U    96      86.744 105.838  20.468  1.00  0.00           H  
ATOM   3060  C2    U    96      87.329 105.036  22.325  1.00  0.00           C  
ATOM   3061  O2    U    96      86.925 105.981  22.957  1.00  0.00           O  
ATOM   3062  C3'   U    96      87.565 102.154  25.591  1.00  0.00           C  
ATOM   3063  H3'   U    96      87.456 101.382  24.829  1.00  0.00           H  
ATOM   3064  C2'   U    96      87.037 103.492  25.173  1.00  0.00           C  
ATOM   3065  H2'   U    96      86.097 103.394  24.631  1.00  0.00           H  
ATOM   3066  O2'   U    96      86.932 104.410  26.289  1.00  0.00           O  
ATOM   3067 HO2'   U    96      87.193 103.868  27.037  1.00  0.00           H  
ATOM   3068  O3'   U    96      86.953 101.733  26.809  1.00  0.00           O  
ATOM   3069  P     U    97      85.532 100.963  26.831  1.00  0.00           P  
ATOM   3070  OP1   U    97      85.290 100.649  28.253  1.00  0.00           O  
ATOM   3071  OP2   U    97      85.571  99.874  25.850  1.00  0.00           O  
ATOM   3072  O5'   U    97      84.407 101.998  26.326  1.00  0.00           O  
ATOM   3073  C5'   U    97      83.929 102.932  27.255  1.00  0.00           C  
ATOM   3074  H5'   U    97      84.791 103.212  27.861  1.00  0.00           H  
ATOM   3075 H5''   U    97      83.281 102.495  28.015  1.00  0.00           H  
ATOM   3076  C4'   U    97      83.289 104.053  26.485  1.00  0.00           C  
ATOM   3077  H4'   U    97      82.997 104.840  27.181  1.00  0.00           H  
ATOM   3078  O4'   U    97      84.160 104.612  25.484  1.00  0.00           O  
ATOM   3079  C1'   U    97      83.367 105.207  24.481  1.00  0.00           C  
ATOM   3080  H1'   U    97      83.533 106.284  24.513  1.00  0.00           H  
ATOM   3081  N1    U    97      83.629 104.777  23.082  1.00  0.00           N  
ATOM   3082  C6    U    97      84.088 103.505  22.900  1.00  0.00           C  
ATOM   3083  H6    U    97      84.298 102.805  23.695  1.00  0.00           H  
ATOM   3084  C5    U    97      84.302 103.086  21.611  1.00  0.00           C  
ATOM   3085  H5    U    97      84.709 102.125  21.331  1.00  0.00           H  
ATOM   3086  C4    U    97      84.024 103.845  20.444  1.00  0.00           C  
ATOM   3087  O4    U    97      84.143 103.540  19.212  1.00  0.00           O  
ATOM   3088  N3    U    97      83.534 105.083  20.713  1.00  0.00           N  
ATOM   3089  H3    U    97      83.165 105.568  19.907  1.00  0.00           H  
ATOM   3090  C2    U    97      83.242 105.603  21.983  1.00  0.00           C  
ATOM   3091  O2    U    97      82.634 106.685  22.131  1.00  0.00           O  
ATOM   3092  C3'   U    97      81.947 103.721  25.802  1.00  0.00           C  
ATOM   3093  H3'   U    97      82.012 102.952  25.032  1.00  0.00           H  
ATOM   3094  C2'   U    97      81.911 105.000  24.973  1.00  0.00           C  
ATOM   3095  H2'   U    97      81.369 104.737  24.065  1.00  0.00           H  
ATOM   3096  O2'   U    97      81.452 106.141  25.719  1.00  0.00           O  
ATOM   3097 HO2'   U    97      80.503 106.215  25.596  1.00  0.00           H  
ATOM   3098  O3'   U    97      80.912 103.573  26.761  1.00  0.00           O  
ATOM   3099  P     A    98      79.438 103.166  26.253  1.00  0.00           P  
ATOM   3100  OP1   A    98      78.632 102.810  27.437  1.00  0.00           O  
ATOM   3101  OP2   A    98      79.591 102.192  25.215  1.00  0.00           O  
ATOM   3102  O5'   A    98      78.858 104.479  25.585  1.00  0.00           O  
ATOM   3103  C5'   A    98      78.348 105.601  26.204  1.00  0.00           C  
ATOM   3104  H5'   A    98      79.103 106.092  26.818  1.00  0.00           H  
ATOM   3105 H5''   A    98      77.578 105.268  26.901  1.00  0.00           H  
ATOM   3106  C4'   A    98      77.771 106.643  25.175  1.00  0.00           C  
ATOM   3107  H4'   A    98      77.501 107.553  25.710  1.00  0.00           H  
ATOM   3108  O4'   A    98      78.728 106.998  24.184  1.00  0.00           O  
ATOM   3109  C1'   A    98      78.122 106.958  22.866  1.00  0.00           C  
ATOM   3110  H1'   A    98      78.337 107.935  22.431  1.00  0.00           H  
ATOM   3111  N9    A    98      78.629 105.901  21.960  1.00  0.00           N  
ATOM   3112  C8    A    98      79.014 104.667  22.295  1.00  0.00           C  
ATOM   3113  H8    A    98      78.899 104.283  23.298  1.00  0.00           H  
ATOM   3114  N7    A    98      79.438 103.903  21.306  1.00  0.00           N  
ATOM   3115  C5    A    98      79.361 104.790  20.244  1.00  0.00           C  
ATOM   3116  C6    A    98      79.722 104.725  18.871  1.00  0.00           C  
ATOM   3117  N6    A    98      80.319 103.691  18.342  1.00  0.00           N  
ATOM   3118  H61   A    98      80.482 103.743  17.346  1.00  0.00           H  
ATOM   3119  H62   A    98      80.704 102.936  18.892  1.00  0.00           H  
ATOM   3120  N1    A    98      79.460 105.734  18.027  1.00  0.00           N  
ATOM   3121  C2    A    98      78.738 106.746  18.531  1.00  0.00           C  
ATOM   3122  H2    A    98      78.429 107.576  17.914  1.00  0.00           H  
ATOM   3123  N3    A    98      78.447 106.981  19.839  1.00  0.00           N  
ATOM   3124  C4    A    98      78.719 105.934  20.654  1.00  0.00           C  
ATOM   3125  C3'   A    98      76.544 106.074  24.494  1.00  0.00           C  
ATOM   3126  H3'   A    98      76.701 105.019  24.270  1.00  0.00           H  
ATOM   3127  C2'   A    98      76.593 106.773  23.160  1.00  0.00           C  
ATOM   3128  H2'   A    98      76.147 106.212  22.338  1.00  0.00           H  
ATOM   3129  O2'   A    98      75.936 108.034  23.141  1.00  0.00           O  
ATOM   3130 HO2'   A    98      76.128 108.399  22.274  1.00  0.00           H  
ATOM   3131  O3'   A    98      75.351 106.243  25.228  1.00  0.00           O  
ATOM   3132  P     C    99      74.086 105.369  24.833  1.00  0.00           P  
ATOM   3133  OP1   C    99      72.951 105.771  25.598  1.00  0.00           O  
ATOM   3134  OP2   C    99      74.462 103.991  25.050  1.00  0.00           O  
ATOM   3135  O5'   C    99      73.888 105.530  23.236  1.00  0.00           O  
ATOM   3136  C5'   C    99      73.136 106.642  22.734  1.00  0.00           C  
ATOM   3137  H5'   C    99      73.599 107.559  23.098  1.00  0.00           H  
ATOM   3138 H5''   C    99      72.070 106.544  22.941  1.00  0.00           H  
ATOM   3139  C4'   C    99      73.146 106.735  21.278  1.00  0.00           C  
ATOM   3140  H4'   C    99      72.635 107.680  21.092  1.00  0.00           H  
ATOM   3141  O4'   C    99      74.445 106.825  20.704  1.00  0.00           O  
ATOM   3142  C1'   C    99      74.465 106.185  19.418  1.00  0.00           C  
ATOM   3143  H1'   C    99      74.891 106.794  18.620  1.00  0.00           H  
ATOM   3144  N1    C    99      75.378 105.013  19.499  1.00  0.00           N  
ATOM   3145  C6    C    99      75.534 104.181  20.630  1.00  0.00           C  
ATOM   3146  H6    C    99      75.049 104.484  21.547  1.00  0.00           H  
ATOM   3147  C5    C    99      76.316 103.092  20.584  1.00  0.00           C  
ATOM   3148  H5    C    99      76.507 102.548  21.497  1.00  0.00           H  
ATOM   3149  C4    C    99      76.956 102.744  19.420  1.00  0.00           C  
ATOM   3150  N4    C    99      77.840 101.794  19.307  1.00  0.00           N  
ATOM   3151  H41   C    99      78.089 101.165  20.057  1.00  0.00           H  
ATOM   3152  H42   C    99      78.331 101.752  18.426  1.00  0.00           H  
ATOM   3153  N3    C    99      76.883 103.528  18.342  1.00  0.00           N  
ATOM   3154  C2    C    99      76.004 104.532  18.332  1.00  0.00           C  
ATOM   3155  O2    C    99      75.882 105.121  17.231  1.00  0.00           O  
ATOM   3156  C3'   C    99      72.411 105.506  20.575  1.00  0.00           C  
ATOM   3157  H3'   C    99      72.950 104.593  20.827  1.00  0.00           H  
ATOM   3158  C2'   C    99      72.994 105.898  19.137  1.00  0.00           C  
ATOM   3159  H2'   C    99      72.872 105.042  18.473  1.00  0.00           H  
ATOM   3160  O2'   C    99      72.469 107.096  18.497  1.00  0.00           O  
ATOM   3161 HO2'   C    99      71.554 107.169  18.780  1.00  0.00           H  
ATOM   3162  O3'   C    99      71.044 105.511  20.583  1.00  0.00           O  
ATOM   3163  P     A   100      70.174 104.108  20.371  1.00  0.00           P  
ATOM   3164  OP1   A   100      68.737 104.395  20.674  1.00  0.00           O  
ATOM   3165  OP2   A   100      70.909 103.031  21.072  1.00  0.00           O  
ATOM   3166  O5'   A   100      70.175 103.642  18.824  1.00  0.00           O  
ATOM   3167  C5'   A   100      69.541 104.374  17.807  1.00  0.00           C  
ATOM   3168  H5'   A   100      69.763 105.409  18.067  1.00  0.00           H  
ATOM   3169 H5''   A   100      68.480 104.125  17.779  1.00  0.00           H  
ATOM   3170  C4'   A   100      70.089 103.838  16.418  1.00  0.00           C  
ATOM   3171  H4'   A   100      69.653 104.437  15.618  1.00  0.00           H  
ATOM   3172  O4'   A   100      71.557 103.919  16.400  1.00  0.00           O  
ATOM   3173  C1'   A   100      72.058 102.942  15.487  1.00  0.00           C  
ATOM   3174  H1'   A   100      72.648 103.318  14.651  1.00  0.00           H  
ATOM   3175  N9    A   100      73.030 102.103  16.179  1.00  0.00           N  
ATOM   3176  C8    A   100      73.311 102.088  17.506  1.00  0.00           C  
ATOM   3177  H8    A   100      72.774 102.663  18.246  1.00  0.00           H  
ATOM   3178  N7    A   100      74.294 101.276  17.891  1.00  0.00           N  
ATOM   3179  C5    A   100      74.618 100.715  16.635  1.00  0.00           C  
ATOM   3180  C6    A   100      75.449  99.606  16.289  1.00  0.00           C  
ATOM   3181  N6    A   100      76.321  99.119  17.097  1.00  0.00           N  
ATOM   3182  H61   A   100      76.255  99.286  18.091  1.00  0.00           H  
ATOM   3183  H62   A   100      76.864  98.368  16.696  1.00  0.00           H  
ATOM   3184  N1    A   100      75.530  99.133  15.067  1.00  0.00           N  
ATOM   3185  C2    A   100      74.633  99.599  14.194  1.00  0.00           C  
ATOM   3186  H2    A   100      74.578  99.245  13.175  1.00  0.00           H  
ATOM   3187  N3    A   100      73.751 100.626  14.413  1.00  0.00           N  
ATOM   3188  C4    A   100      73.817 101.161  15.625  1.00  0.00           C  
ATOM   3189  C3'   A   100      69.806 102.351  16.194  1.00  0.00           C  
ATOM   3190  H3'   A   100      70.095 101.809  17.095  1.00  0.00           H  
ATOM   3191  C2'   A   100      70.858 102.132  15.052  1.00  0.00           C  
ATOM   3192  H2'   A   100      70.988 101.074  14.821  1.00  0.00           H  
ATOM   3193  O2'   A   100      70.347 102.720  13.799  1.00  0.00           O  
ATOM   3194 HO2'   A   100      69.551 102.231  13.577  1.00  0.00           H  
ATOM   3195  O3'   A   100      68.553 102.146  15.902  1.00  0.00           O  
ATOM   3196  P     C   101      67.764 100.875  16.406  1.00  0.00           P  
ATOM   3197  OP1   C   101      66.345 100.970  15.973  1.00  0.00           O  
ATOM   3198  OP2   C   101      68.074 100.703  17.821  1.00  0.00           O  
ATOM   3199  O5'   C   101      68.346  99.629  15.626  1.00  0.00           O  
ATOM   3200  C5'   C   101      68.089  99.522  14.271  1.00  0.00           C  
ATOM   3201  H5'   C   101      68.247 100.482  13.780  1.00  0.00           H  
ATOM   3202 H5''   C   101      67.059  99.175  14.189  1.00  0.00           H  
ATOM   3203  C4'   C   101      68.932  98.499  13.545  1.00  0.00           C  
ATOM   3204  H4'   C   101      68.585  98.556  12.513  1.00  0.00           H  
ATOM   3205  O4'   C   101      70.304  98.686  13.607  1.00  0.00           O  
ATOM   3206  C1'   C   101      70.951  97.443  13.792  1.00  0.00           C  
ATOM   3207  H1'   C   101      71.678  97.293  12.993  1.00  0.00           H  
ATOM   3208  N1    C   101      71.678  97.385  15.083  1.00  0.00           N  
ATOM   3209  C6    C   101      71.464  98.248  16.140  1.00  0.00           C  
ATOM   3210  H6    C   101      70.661  98.958  16.005  1.00  0.00           H  
ATOM   3211  C5    C   101      72.223  98.226  17.270  1.00  0.00           C  
ATOM   3212  H5    C   101      72.159  98.869  18.135  1.00  0.00           H  
ATOM   3213  C4    C   101      73.333  97.361  17.209  1.00  0.00           C  
ATOM   3214  N4    C   101      74.040  97.212  18.286  1.00  0.00           N  
ATOM   3215  H41   C   101      73.839  97.838  19.054  1.00  0.00           H  
ATOM   3216  H42   C   101      74.868  96.635  18.238  1.00  0.00           H  
ATOM   3217  N3    C   101      73.643  96.563  16.224  1.00  0.00           N  
ATOM   3218  C2    C   101      72.759  96.509  15.134  1.00  0.00           C  
ATOM   3219  O2    C   101      72.885  95.661  14.250  1.00  0.00           O  
ATOM   3220  C3'   C   101      68.681  97.126  14.140  1.00  0.00           C  
ATOM   3221  H3'   C   101      68.715  97.176  15.228  1.00  0.00           H  
ATOM   3222  C2'   C   101      69.927  96.339  13.587  1.00  0.00           C  
ATOM   3223  H2'   C   101      70.292  95.487  14.160  1.00  0.00           H  
ATOM   3224  O2'   C   101      69.836  95.944  12.282  1.00  0.00           O  
ATOM   3225 HO2'   C   101      68.904  95.757  12.149  1.00  0.00           H  
ATOM   3226  O3'   C   101      67.505  96.502  13.667  1.00  0.00           O  
ATOM   3227  P     C   102      66.783  95.333  14.353  1.00  0.00           P  
ATOM   3228  OP1   C   102      65.587  94.964  13.598  1.00  0.00           O  
ATOM   3229  OP2   C   102      66.677  95.615  15.772  1.00  0.00           O  
ATOM   3230  O5'   C   102      67.781  94.093  14.364  1.00  0.00           O  
ATOM   3231  C5'   C   102      67.766  93.165  13.243  1.00  0.00           C  
ATOM   3232  H5'   C   102      67.908  93.643  12.273  1.00  0.00           H  
ATOM   3233 H5''   C   102      66.883  92.526  13.230  1.00  0.00           H  
ATOM   3234  C4'   C   102      68.917  92.281  13.323  1.00  0.00           C  
ATOM   3235  H4'   C   102      68.989  91.691  12.409  1.00  0.00           H  
ATOM   3236  O4'   C   102      70.124  92.962  13.477  1.00  0.00           O  
ATOM   3237  C1'   C   102      71.123  92.037  14.078  1.00  0.00           C  
ATOM   3238  H1'   C   102      71.983  91.861  13.432  1.00  0.00           H  
ATOM   3239  N1    C   102      71.636  92.659  15.278  1.00  0.00           N  
ATOM   3240  C6    C   102      70.968  93.575  16.053  1.00  0.00           C  
ATOM   3241  H6    C   102      69.988  93.910  15.746  1.00  0.00           H  
ATOM   3242  C5    C   102      71.546  94.061  17.172  1.00  0.00           C  
ATOM   3243  H5    C   102      71.022  94.852  17.687  1.00  0.00           H  
ATOM   3244  C4    C   102      72.811  93.636  17.546  1.00  0.00           C  
ATOM   3245  N4    C   102      73.234  93.997  18.697  1.00  0.00           N  
ATOM   3246  H41   C   102      74.240  93.943  18.765  1.00  0.00           H  
ATOM   3247  H42   C   102      72.727  94.660  19.267  1.00  0.00           H  
ATOM   3248  N3    C   102      73.416  92.707  16.917  1.00  0.00           N  
ATOM   3249  C2    C   102      72.879  92.164  15.790  1.00  0.00           C  
ATOM   3250  O2    C   102      73.549  91.247  15.237  1.00  0.00           O  
ATOM   3251  C3'   C   102      68.875  91.370  14.606  1.00  0.00           C  
ATOM   3252  H3'   C   102      68.901  92.027  15.475  1.00  0.00           H  
ATOM   3253  C2'   C   102      70.289  90.835  14.375  1.00  0.00           C  
ATOM   3254  H2'   C   102      70.676  90.439  15.315  1.00  0.00           H  
ATOM   3255  O2'   C   102      70.428  89.801  13.316  1.00  0.00           O  
ATOM   3256 HO2'   C   102      69.551  89.707  12.936  1.00  0.00           H  
ATOM   3257  O3'   C   102      67.813  90.365  14.666  1.00  0.00           O  
ATOM   3258  P     G   103      67.434  89.554  16.065  1.00  0.00           P  
ATOM   3259  OP1   G   103      66.450  88.490  15.701  1.00  0.00           O  
ATOM   3260  OP2   G   103      67.046  90.547  17.080  1.00  0.00           O  
ATOM   3261  O5'   G   103      68.748  88.796  16.525  1.00  0.00           O  
ATOM   3262  C5'   G   103      69.190  87.690  15.745  1.00  0.00           C  
ATOM   3263  H5'   G   103      69.361  87.985  14.709  1.00  0.00           H  
ATOM   3264 H5''   G   103      68.468  86.874  15.771  1.00  0.00           H  
ATOM   3265  C4'   G   103      70.511  87.182  16.313  1.00  0.00           C  
ATOM   3266  H4'   G   103      70.827  86.328  15.715  1.00  0.00           H  
ATOM   3267  O4'   G   103      71.586  88.089  16.362  1.00  0.00           O  
ATOM   3268  C1'   G   103      72.384  87.871  17.529  1.00  0.00           C  
ATOM   3269  H1'   G   103      73.420  87.627  17.297  1.00  0.00           H  
ATOM   3270  N9    G   103      72.272  88.993  18.499  1.00  0.00           N  
ATOM   3271  C8    G   103      71.225  89.841  18.686  1.00  0.00           C  
ATOM   3272  H8    G   103      70.308  89.763  18.121  1.00  0.00           H  
ATOM   3273  N7    G   103      71.415  90.698  19.628  1.00  0.00           N  
ATOM   3274  C5    G   103      72.552  90.140  20.298  1.00  0.00           C  
ATOM   3275  C6    G   103      73.325  90.639  21.408  1.00  0.00           C  
ATOM   3276  O6    G   103      73.134  91.529  22.181  1.00  0.00           O  
ATOM   3277  N1    G   103      74.420  89.830  21.697  1.00  0.00           N  
ATOM   3278  H1    G   103      74.897  90.164  22.522  1.00  0.00           H  
ATOM   3279  C2    G   103      74.795  88.744  20.944  1.00  0.00           C  
ATOM   3280  N2    G   103      75.854  88.092  21.384  1.00  0.00           N  
ATOM   3281  H21   G   103      76.352  88.419  22.200  1.00  0.00           H  
ATOM   3282  H22   G   103      76.277  87.314  20.898  1.00  0.00           H  
ATOM   3283  N3    G   103      74.227  88.448  19.777  1.00  0.00           N  
ATOM   3284  C4    G   103      73.122  89.188  19.500  1.00  0.00           C  
ATOM   3285  C3'   G   103      70.364  86.651  17.733  1.00  0.00           C  
ATOM   3286  H3'   G   103      69.753  87.394  18.245  1.00  0.00           H  
ATOM   3287  C2'   G   103      71.852  86.548  18.161  1.00  0.00           C  
ATOM   3288  H2'   G   103      71.903  86.498  19.249  1.00  0.00           H  
ATOM   3289  O2'   G   103      72.522  85.446  17.597  1.00  0.00           O  
ATOM   3290 HO2'   G   103      72.211  84.658  18.049  1.00  0.00           H  
ATOM   3291  O3'   G   103      69.827  85.355  17.828  1.00  0.00           O  
ATOM   3292  P     U   104      68.866  84.886  19.020  1.00  0.00           P  
ATOM   3293  OP1   U   104      68.436  83.454  18.717  1.00  0.00           O  
ATOM   3294  OP2   U   104      67.829  85.925  19.162  1.00  0.00           O  
ATOM   3295  O5'   U   104      69.877  84.911  20.242  1.00  0.00           O  
ATOM   3296  C5'   U   104      70.809  83.929  20.452  1.00  0.00           C  
ATOM   3297  H5'   U   104      71.244  83.775  19.465  1.00  0.00           H  
ATOM   3298 H5''   U   104      70.322  83.045  20.864  1.00  0.00           H  
ATOM   3299  C4'   U   104      71.897  84.339  21.383  1.00  0.00           C  
ATOM   3300  H4'   U   104      72.718  83.637  21.240  1.00  0.00           H  
ATOM   3301  O4'   U   104      72.453  85.624  21.260  1.00  0.00           O  
ATOM   3302  C1'   U   104      72.745  86.153  22.522  1.00  0.00           C  
ATOM   3303  H1'   U   104      73.790  86.463  22.526  1.00  0.00           H  
ATOM   3304  N1    U   104      71.963  87.422  22.813  1.00  0.00           N  
ATOM   3305  C6    U   104      70.790  87.731  22.182  1.00  0.00           C  
ATOM   3306  H6    U   104      70.351  87.154  21.381  1.00  0.00           H  
ATOM   3307  C5    U   104      70.074  88.845  22.548  1.00  0.00           C  
ATOM   3308  H5    U   104      69.146  89.143  22.085  1.00  0.00           H  
ATOM   3309  C4    U   104      70.395  89.701  23.657  1.00  0.00           C  
ATOM   3310  O4    U   104      69.718  90.448  24.289  1.00  0.00           O  
ATOM   3311  N3    U   104      71.584  89.260  24.254  1.00  0.00           N  
ATOM   3312  H3    U   104      71.840  89.570  25.180  1.00  0.00           H  
ATOM   3313  C2    U   104      72.390  88.218  23.857  1.00  0.00           C  
ATOM   3314  O2    U   104      73.565  88.123  24.209  1.00  0.00           O  
ATOM   3315  C3'   U   104      71.407  84.253  22.813  1.00  0.00           C  
ATOM   3316  H3'   U   104      70.438  84.738  22.937  1.00  0.00           H  
ATOM   3317  C2'   U   104      72.486  85.126  23.534  1.00  0.00           C  
ATOM   3318  H2'   U   104      72.162  85.448  24.523  1.00  0.00           H  
ATOM   3319  O2'   U   104      73.746  84.467  23.743  1.00  0.00           O  
ATOM   3320 HO2'   U   104      74.315  85.058  24.242  1.00  0.00           H  
ATOM   3321  O3'   U   104      71.405  82.898  23.333  1.00  0.00           O  
ATOM   3322  P     G   105      70.638  82.458  24.607  1.00  0.00           P  
ATOM   3323  OP1   G   105      70.619  80.958  24.721  1.00  0.00           O  
ATOM   3324  OP2   G   105      69.375  83.141  24.510  1.00  0.00           O  
ATOM   3325  O5'   G   105      71.488  82.993  25.763  1.00  0.00           O  
ATOM   3326  C5'   G   105      72.662  82.261  26.139  1.00  0.00           C  
ATOM   3327  H5'   G   105      73.279  82.187  25.243  1.00  0.00           H  
ATOM   3328 H5''   G   105      72.479  81.273  26.561  1.00  0.00           H  
ATOM   3329  C4'   G   105      73.505  82.978  27.182  1.00  0.00           C  
ATOM   3330  H4'   G   105      74.493  82.519  27.162  1.00  0.00           H  
ATOM   3331  O4'   G   105      73.869  84.328  26.852  1.00  0.00           O  
ATOM   3332  C1'   G   105      74.094  85.058  28.082  1.00  0.00           C  
ATOM   3333  H1'   G   105      75.137  85.370  28.035  1.00  0.00           H  
ATOM   3334  N9    G   105      73.178  86.203  28.186  1.00  0.00           N  
ATOM   3335  C8    G   105      71.984  86.373  27.511  1.00  0.00           C  
ATOM   3336  H8    G   105      71.748  85.772  26.645  1.00  0.00           H  
ATOM   3337  N7    G   105      71.326  87.398  27.798  1.00  0.00           N  
ATOM   3338  C5    G   105      72.068  87.964  28.874  1.00  0.00           C  
ATOM   3339  C6    G   105      71.878  89.160  29.615  1.00  0.00           C  
ATOM   3340  O6    G   105      71.051  90.047  29.519  1.00  0.00           O  
ATOM   3341  N1    G   105      72.905  89.474  30.472  1.00  0.00           N  
ATOM   3342  H1    G   105      72.892  90.343  30.987  1.00  0.00           H  
ATOM   3343  C2    G   105      73.977  88.775  30.587  1.00  0.00           C  
ATOM   3344  N2    G   105      74.832  89.169  31.530  1.00  0.00           N  
ATOM   3345  H21   G   105      74.614  89.949  32.134  1.00  0.00           H  
ATOM   3346  H22   G   105      75.645  88.600  31.713  1.00  0.00           H  
ATOM   3347  N3    G   105      74.248  87.699  29.914  1.00  0.00           N  
ATOM   3348  C4    G   105      73.268  87.327  29.019  1.00  0.00           C  
ATOM   3349  C3'   G   105      72.989  83.053  28.582  1.00  0.00           C  
ATOM   3350  H3'   G   105      72.010  83.528  28.525  1.00  0.00           H  
ATOM   3351  C2'   G   105      73.935  84.077  29.239  1.00  0.00           C  
ATOM   3352  H2'   G   105      73.382  84.605  30.015  1.00  0.00           H  
ATOM   3353  O2'   G   105      75.251  83.586  29.520  1.00  0.00           O  
ATOM   3354 HO2'   G   105      75.143  82.632  29.520  1.00  0.00           H  
ATOM   3355  O3'   G   105      73.041  81.828  29.264  1.00  0.00           O  
ATOM   3356  P     C   106      72.146  81.651  30.527  1.00  0.00           P  
ATOM   3357  OP1   C   106      72.322  80.204  30.794  1.00  0.00           O  
ATOM   3358  OP2   C   106      70.823  82.272  30.520  1.00  0.00           O  
ATOM   3359  O5'   C   106      72.995  82.434  31.608  1.00  0.00           O  
ATOM   3360  C5'   C   106      74.301  82.012  31.988  1.00  0.00           C  
ATOM   3361  H5'   C   106      75.024  81.798  31.200  1.00  0.00           H  
ATOM   3362 H5''   C   106      74.192  81.099  32.574  1.00  0.00           H  
ATOM   3363  C4'   C   106      74.917  83.132  32.907  1.00  0.00           C  
ATOM   3364  H4'   C   106      75.948  82.883  33.156  1.00  0.00           H  
ATOM   3365  O4'   C   106      74.790  84.503  32.383  1.00  0.00           O  
ATOM   3366  C1'   C   106      74.648  85.464  33.395  1.00  0.00           C  
ATOM   3367  H1'   C   106      75.571  86.038  33.471  1.00  0.00           H  
ATOM   3368  N1    C   106      73.540  86.336  33.211  1.00  0.00           N  
ATOM   3369  C6    C   106      72.458  86.071  32.417  1.00  0.00           C  
ATOM   3370  H6    C   106      72.545  85.118  31.917  1.00  0.00           H  
ATOM   3371  C5    C   106      71.464  86.928  32.217  1.00  0.00           C  
ATOM   3372  H5    C   106      70.759  86.709  31.428  1.00  0.00           H  
ATOM   3373  C4    C   106      71.564  88.180  32.948  1.00  0.00           C  
ATOM   3374  N4    C   106      70.515  88.933  32.932  1.00  0.00           N  
ATOM   3375  H41   C   106      70.381  89.588  33.689  1.00  0.00           H  
ATOM   3376  H42   C   106      69.774  88.518  32.385  1.00  0.00           H  
ATOM   3377  N3    C   106      72.503  88.402  33.870  1.00  0.00           N  
ATOM   3378  C2    C   106      73.511  87.492  33.947  1.00  0.00           C  
ATOM   3379  O2    C   106      74.385  87.703  34.813  1.00  0.00           O  
ATOM   3380  C3'   C   106      74.161  83.301  34.222  1.00  0.00           C  
ATOM   3381  H3'   C   106      73.090  83.227  34.031  1.00  0.00           H  
ATOM   3382  C2'   C   106      74.491  84.715  34.731  1.00  0.00           C  
ATOM   3383  H2'   C   106      73.635  85.047  35.319  1.00  0.00           H  
ATOM   3384  O2'   C   106      75.785  84.801  35.340  1.00  0.00           O  
ATOM   3385 HO2'   C   106      75.582  84.854  36.277  1.00  0.00           H  
ATOM   3386  O3'   C   106      74.599  82.298  35.163  1.00  0.00           O  
ATOM   3387  P     G   107      73.704  81.967  36.498  1.00  0.00           P  
ATOM   3388  OP1   G   107      74.239  80.749  37.154  1.00  0.00           O  
ATOM   3389  OP2   G   107      72.300  81.922  36.159  1.00  0.00           O  
ATOM   3390  O5'   G   107      73.869  83.352  37.396  1.00  0.00           O  
ATOM   3391  C5'   G   107      74.866  83.400  38.359  1.00  0.00           C  
ATOM   3392  H5'   G   107      75.829  83.264  37.867  1.00  0.00           H  
ATOM   3393 H5''   G   107      74.610  82.652  39.109  1.00  0.00           H  
ATOM   3394  C4'   G   107      74.657  84.796  39.006  1.00  0.00           C  
ATOM   3395  H4'   G   107      75.460  85.069  39.692  1.00  0.00           H  
ATOM   3396  O4'   G   107      74.655  85.873  38.094  1.00  0.00           O  
ATOM   3397  C1'   G   107      73.995  86.903  38.760  1.00  0.00           C  
ATOM   3398  H1'   G   107      74.628  87.780  38.893  1.00  0.00           H  
ATOM   3399  N9    G   107      72.870  87.381  37.952  1.00  0.00           N  
ATOM   3400  C8    G   107      72.180  86.619  37.046  1.00  0.00           C  
ATOM   3401  H8    G   107      72.358  85.562  36.919  1.00  0.00           H  
ATOM   3402  N7    G   107      71.133  87.180  36.550  1.00  0.00           N  
ATOM   3403  C5    G   107      71.118  88.430  37.135  1.00  0.00           C  
ATOM   3404  C6    G   107      70.346  89.601  36.840  1.00  0.00           C  
ATOM   3405  O6    G   107      69.498  89.831  35.946  1.00  0.00           O  
ATOM   3406  N1    G   107      70.516  90.589  37.789  1.00  0.00           N  
ATOM   3407  H1    G   107      69.943  91.420  37.748  1.00  0.00           H  
ATOM   3408  C2    G   107      71.425  90.504  38.817  1.00  0.00           C  
ATOM   3409  N2    G   107      71.451  91.455  39.756  1.00  0.00           N  
ATOM   3410  H21   G   107      70.759  92.188  39.700  1.00  0.00           H  
ATOM   3411  H22   G   107      72.025  91.249  40.562  1.00  0.00           H  
ATOM   3412  N3    G   107      72.286  89.532  39.024  1.00  0.00           N  
ATOM   3413  C4    G   107      72.100  88.542  38.131  1.00  0.00           C  
ATOM   3414  C3'   G   107      73.338  84.951  39.751  1.00  0.00           C  
ATOM   3415  H3'   G   107      72.557  84.537  39.112  1.00  0.00           H  
ATOM   3416  C2'   G   107      73.425  86.452  40.084  1.00  0.00           C  
ATOM   3417  H2'   G   107      72.470  86.894  40.370  1.00  0.00           H  
ATOM   3418  O2'   G   107      74.347  86.696  41.097  1.00  0.00           O  
ATOM   3419 HO2'   G   107      74.297  85.877  41.595  1.00  0.00           H  
ATOM   3420  O3'   G   107      73.356  84.359  41.057  1.00  0.00           O  
ATOM   3421  P     G   108      72.038  84.026  41.798  1.00  0.00           P  
ATOM   3422  OP1   G   108      72.286  82.914  42.730  1.00  0.00           O  
ATOM   3423  OP2   G   108      70.844  83.993  40.869  1.00  0.00           O  
ATOM   3424  O5'   G   108      71.669  85.306  42.646  1.00  0.00           O  
ATOM   3425  C5'   G   108      72.532  85.785  43.678  1.00  0.00           C  
ATOM   3426  H5'   G   108      73.548  85.830  43.285  1.00  0.00           H  
ATOM   3427 H5''   G   108      72.585  85.069  44.498  1.00  0.00           H  
ATOM   3428  C4'   G   108      72.157  87.209  44.186  1.00  0.00           C  
ATOM   3429  H4'   G   108      72.905  87.410  44.953  1.00  0.00           H  
ATOM   3430  O4'   G   108      72.239  88.152  43.145  1.00  0.00           O  
ATOM   3431  C1'   G   108      71.176  89.096  43.207  1.00  0.00           C  
ATOM   3432  H1'   G   108      71.449  90.151  43.233  1.00  0.00           H  
ATOM   3433  N9    G   108      70.199  88.932  42.152  1.00  0.00           N  
ATOM   3434  C8    G   108      70.037  87.932  41.231  1.00  0.00           C  
ATOM   3435  H8    G   108      70.730  87.110  41.128  1.00  0.00           H  
ATOM   3436  N7    G   108      69.030  88.239  40.425  1.00  0.00           N  
ATOM   3437  C5    G   108      68.601  89.489  40.784  1.00  0.00           C  
ATOM   3438  C6    G   108      67.591  90.295  40.205  1.00  0.00           C  
ATOM   3439  O6    G   108      66.954  90.093  39.171  1.00  0.00           O  
ATOM   3440  N1    G   108      67.273  91.474  40.932  1.00  0.00           N  
ATOM   3441  H1    G   108      66.453  91.992  40.652  1.00  0.00           H  
ATOM   3442  C2    G   108      68.049  91.840  41.998  1.00  0.00           C  
ATOM   3443  N2    G   108      67.714  92.932  42.609  1.00  0.00           N  
ATOM   3444  H21   G   108      66.842  93.373  42.354  1.00  0.00           H  
ATOM   3445  H22   G   108      68.134  93.161  43.498  1.00  0.00           H  
ATOM   3446  N3    G   108      68.926  91.044  42.589  1.00  0.00           N  
ATOM   3447  C4    G   108      69.254  89.956  41.883  1.00  0.00           C  
ATOM   3448  C3'   G   108      70.783  87.470  44.969  1.00  0.00           C  
ATOM   3449  H3'   G   108      69.895  86.904  44.688  1.00  0.00           H  
ATOM   3450  C2'   G   108      70.573  88.906  44.681  1.00  0.00           C  
ATOM   3451  H2'   G   108      69.515  89.145  44.787  1.00  0.00           H  
ATOM   3452  O2'   G   108      71.339  89.828  45.561  1.00  0.00           O  
ATOM   3453 HO2'   G   108      71.420  89.444  46.437  1.00  0.00           H  
ATOM   3454  O3'   G   108      71.105  87.338  46.373  1.00  0.00           O  
ATOM   3455  P     C   109      70.069  86.773  47.397  1.00  0.00           P  
ATOM   3456  OP1   C   109      70.778  86.951  48.650  1.00  0.00           O  
ATOM   3457  OP2   C   109      69.506  85.479  47.026  1.00  0.00           O  
ATOM   3458  O5'   C   109      68.950  87.838  47.356  1.00  0.00           O  
ATOM   3459  C5'   C   109      68.976  89.011  48.073  1.00  0.00           C  
ATOM   3460  H5'   C   109      69.958  89.468  47.951  1.00  0.00           H  
ATOM   3461 H5''   C   109      68.821  88.779  49.127  1.00  0.00           H  
ATOM   3462  C4'   C   109      67.848  90.025  47.707  1.00  0.00           C  
ATOM   3463  H4'   C   109      67.864  90.938  48.301  1.00  0.00           H  
ATOM   3464  O4'   C   109      67.908  90.599  46.368  1.00  0.00           O  
ATOM   3465  C1'   C   109      66.614  90.740  45.781  1.00  0.00           C  
ATOM   3466  H1'   C   109      66.487  91.760  45.419  1.00  0.00           H  
ATOM   3467  N1    C   109      66.387  89.713  44.653  1.00  0.00           N  
ATOM   3468  C6    C   109      67.032  88.505  44.545  1.00  0.00           C  
ATOM   3469  H6    C   109      67.659  88.170  45.358  1.00  0.00           H  
ATOM   3470  C5    C   109      66.791  87.663  43.537  1.00  0.00           C  
ATOM   3471  H5    C   109      67.291  86.706  43.499  1.00  0.00           H  
ATOM   3472  C4    C   109      65.883  88.132  42.518  1.00  0.00           C  
ATOM   3473  N4    C   109      65.602  87.415  41.460  1.00  0.00           N  
ATOM   3474  H41   C   109      65.930  86.474  41.298  1.00  0.00           H  
ATOM   3475  H42   C   109      64.805  87.696  40.906  1.00  0.00           H  
ATOM   3476  N3    C   109      65.318  89.350  42.523  1.00  0.00           N  
ATOM   3477  C2    C   109      65.581  90.125  43.595  1.00  0.00           C  
ATOM   3478  O2    C   109      65.060  91.259  43.650  1.00  0.00           O  
ATOM   3479  C3'   C   109      66.462  89.502  47.854  1.00  0.00           C  
ATOM   3480  H3'   C   109      66.498  88.510  47.405  1.00  0.00           H  
ATOM   3481  C2'   C   109      65.706  90.517  47.005  1.00  0.00           C  
ATOM   3482  H2'   C   109      64.761  90.074  46.691  1.00  0.00           H  
ATOM   3483  O2'   C   109      65.323  91.772  47.567  1.00  0.00           O  
ATOM   3484 HO2'   C   109      65.389  91.721  48.524  1.00  0.00           H  
ATOM   3485  O3'   C   109      66.059  89.578  49.213  1.00  0.00           O  
ATOM   3486  P     A   110      64.865  88.712  49.727  1.00  0.00           P  
ATOM   3487  OP1   A   110      64.523  89.350  51.043  1.00  0.00           O  
ATOM   3488  OP2   A   110      65.258  87.264  49.641  1.00  0.00           O  
ATOM   3489  O5'   A   110      63.600  88.956  48.789  1.00  0.00           O  
ATOM   3490  C5'   A   110      62.828  90.120  48.878  1.00  0.00           C  
ATOM   3491  H5'   A   110      63.470  90.986  49.044  1.00  0.00           H  
ATOM   3492 H5''   A   110      62.248  89.828  49.753  1.00  0.00           H  
ATOM   3493  C4'   A   110      61.798  90.331  47.717  1.00  0.00           C  
ATOM   3494  H4'   A   110      61.294  91.293  47.813  1.00  0.00           H  
ATOM   3495  O4'   A   110      62.333  90.367  46.384  1.00  0.00           O  
ATOM   3496  C1'   A   110      61.377  89.911  45.435  1.00  0.00           C  
ATOM   3497  H1'   A   110      61.162  90.686  44.700  1.00  0.00           H  
ATOM   3498  N9    A   110      61.921  88.787  44.624  1.00  0.00           N  
ATOM   3499  C8    A   110      62.947  87.887  44.960  1.00  0.00           C  
ATOM   3500  H8    A   110      63.532  88.000  45.861  1.00  0.00           H  
ATOM   3501  N7    A   110      63.190  87.009  44.035  1.00  0.00           N  
ATOM   3502  C5    A   110      62.162  87.254  43.086  1.00  0.00           C  
ATOM   3503  C6    A   110      61.700  86.606  41.941  1.00  0.00           C  
ATOM   3504  N6    A   110      62.170  85.395  41.528  1.00  0.00           N  
ATOM   3505  H61   A   110      62.784  84.872  42.136  1.00  0.00           H  
ATOM   3506  H62   A   110      61.611  84.837  40.899  1.00  0.00           H  
ATOM   3507  N1    A   110      60.620  87.027  41.263  1.00  0.00           N  
ATOM   3508  C2    A   110      59.993  88.076  41.731  1.00  0.00           C  
ATOM   3509  H2    A   110      59.321  88.446  40.970  1.00  0.00           H  
ATOM   3510  N3    A   110      60.270  88.840  42.797  1.00  0.00           N  
ATOM   3511  C4    A   110      61.391  88.311  43.410  1.00  0.00           C  
ATOM   3512  C3'   A   110      60.721  89.264  47.666  1.00  0.00           C  
ATOM   3513  H3'   A   110      61.213  88.298  47.551  1.00  0.00           H  
ATOM   3514  C2'   A   110      60.102  89.546  46.238  1.00  0.00           C  
ATOM   3515  H2'   A   110      59.637  88.667  45.791  1.00  0.00           H  
ATOM   3516  O2'   A   110      59.261  90.655  46.149  1.00  0.00           O  
ATOM   3517 HO2'   A   110      58.736  90.682  46.953  1.00  0.00           H  
ATOM   3518  O3'   A   110      59.814  89.262  48.750  1.00  0.00           O  
ATOM   3519  P     C   111      59.029  88.048  49.016  1.00  0.00           P  
ATOM   3520  OP1   C   111      57.877  88.471  49.861  1.00  0.00           O  
ATOM   3521  OP2   C   111      59.952  86.981  49.602  1.00  0.00           O  
ATOM   3522  O5'   C   111      58.385  87.473  47.688  1.00  0.00           O  
ATOM   3523  C5'   C   111      57.181  88.042  47.122  1.00  0.00           C  
ATOM   3524  H5'   C   111      57.230  89.123  46.990  1.00  0.00           H  
ATOM   3525 H5''   C   111      56.400  88.056  47.883  1.00  0.00           H  
ATOM   3526  C4'   C   111      56.711  87.203  45.955  1.00  0.00           C  
ATOM   3527  H4'   C   111      55.749  87.538  45.568  1.00  0.00           H  
ATOM   3528  O4'   C   111      57.699  87.122  44.954  1.00  0.00           O  
ATOM   3529  C1'   C   111      57.498  85.911  44.244  1.00  0.00           C  
ATOM   3530  H1'   C   111      57.321  86.045  43.177  1.00  0.00           H  
ATOM   3531  N1    C   111      58.763  85.125  44.227  1.00  0.00           N  
ATOM   3532  C6    C   111      59.855  85.319  45.088  1.00  0.00           C  
ATOM   3533  H6    C   111      59.791  86.064  45.867  1.00  0.00           H  
ATOM   3534  C5    C   111      60.961  84.595  44.935  1.00  0.00           C  
ATOM   3535  H5    C   111      61.757  84.853  45.617  1.00  0.00           H  
ATOM   3536  C4    C   111      61.084  83.569  43.963  1.00  0.00           C  
ATOM   3537  N4    C   111      62.253  83.005  43.800  1.00  0.00           N  
ATOM   3538  H41   C   111      62.899  83.376  44.482  1.00  0.00           H  
ATOM   3539  H42   C   111      62.506  82.307  43.115  1.00  0.00           H  
ATOM   3540  N3    C   111      60.029  83.323  43.135  1.00  0.00           N  
ATOM   3541  C2    C   111      58.871  84.048  43.297  1.00  0.00           C  
ATOM   3542  O2    C   111      58.026  83.742  42.502  1.00  0.00           O  
ATOM   3543  C3'   C   111      56.391  85.747  46.250  1.00  0.00           C  
ATOM   3544  H3'   C   111      57.138  85.215  46.839  1.00  0.00           H  
ATOM   3545  C2'   C   111      56.376  85.129  44.888  1.00  0.00           C  
ATOM   3546  H2'   C   111      56.701  84.118  45.132  1.00  0.00           H  
ATOM   3547  O2'   C   111      55.183  85.113  44.097  1.00  0.00           O  
ATOM   3548 HO2'   C   111      54.759  84.259  44.202  1.00  0.00           H  
ATOM   3549  O3'   C   111      55.140  85.658  46.894  1.00  0.00           O  
ATOM   3550  P     A   112      54.760  84.366  47.784  1.00  0.00           P  
ATOM   3551  OP1   A   112      53.433  84.608  48.343  1.00  0.00           O  
ATOM   3552  OP2   A   112      55.886  84.238  48.751  1.00  0.00           O  
ATOM   3553  O5'   A   112      54.758  83.100  46.744  1.00  0.00           O  
ATOM   3554  C5'   A   112      53.582  82.640  46.085  1.00  0.00           C  
ATOM   3555  H5'   A   112      53.105  83.533  45.679  1.00  0.00           H  
ATOM   3556 H5''   A   112      52.867  82.296  46.832  1.00  0.00           H  
ATOM   3557  C4'   A   112      53.752  81.646  44.964  1.00  0.00           C  
ATOM   3558  H4'   A   112      52.808  81.400  44.478  1.00  0.00           H  
ATOM   3559  O4'   A   112      54.859  81.823  44.100  1.00  0.00           O  
ATOM   3560  C1'   A   112      55.408  80.585  43.759  1.00  0.00           C  
ATOM   3561  H1'   A   112      55.482  80.434  42.682  1.00  0.00           H  
ATOM   3562  N9    A   112      56.845  80.495  44.240  1.00  0.00           N  
ATOM   3563  C8    A   112      57.491  81.373  45.052  1.00  0.00           C  
ATOM   3564  H8    A   112      56.896  82.092  45.595  1.00  0.00           H  
ATOM   3565  N7    A   112      58.758  81.257  45.202  1.00  0.00           N  
ATOM   3566  C5    A   112      58.987  80.109  44.424  1.00  0.00           C  
ATOM   3567  C6    A   112      60.196  79.420  44.080  1.00  0.00           C  
ATOM   3568  N6    A   112      61.362  79.837  44.481  1.00  0.00           N  
ATOM   3569  H61   A   112      61.367  80.668  45.056  1.00  0.00           H  
ATOM   3570  H62   A   112      62.213  79.450  44.100  1.00  0.00           H  
ATOM   3571  N1    A   112      60.192  78.352  43.295  1.00  0.00           N  
ATOM   3572  C2    A   112      58.988  77.942  42.859  1.00  0.00           C  
ATOM   3573  H2    A   112      59.016  77.101  42.182  1.00  0.00           H  
ATOM   3574  N3    A   112      57.795  78.540  42.979  1.00  0.00           N  
ATOM   3575  C4    A   112      57.865  79.629  43.855  1.00  0.00           C  
ATOM   3576  C3'   A   112      54.082  80.262  45.576  1.00  0.00           C  
ATOM   3577  H3'   A   112      54.832  80.405  46.353  1.00  0.00           H  
ATOM   3578  C2'   A   112      54.573  79.498  44.361  1.00  0.00           C  
ATOM   3579  H2'   A   112      55.228  78.744  44.799  1.00  0.00           H  
ATOM   3580  O2'   A   112      53.576  79.028  43.380  1.00  0.00           O  
ATOM   3581 HO2'   A   112      53.147  78.272  43.788  1.00  0.00           H  
ATOM   3582  O3'   A   112      52.878  79.727  46.106  1.00  0.00           O  
ATOM   3583  P     G   113      53.001  78.647  47.251  1.00  0.00           P  
ATOM   3584  OP1   G   113      51.654  78.320  47.743  1.00  0.00           O  
ATOM   3585  OP2   G   113      53.865  79.231  48.311  1.00  0.00           O  
ATOM   3586  O5'   G   113      53.790  77.331  46.667  1.00  0.00           O  
ATOM   3587  C5'   G   113      53.123  76.270  46.014  1.00  0.00           C  
ATOM   3588  H5'   G   113      52.675  76.646  45.093  1.00  0.00           H  
ATOM   3589 H5''   G   113      52.290  75.892  46.606  1.00  0.00           H  
ATOM   3590  C4'   G   113      54.111  75.126  45.677  1.00  0.00           C  
ATOM   3591  H4'   G   113      53.666  74.348  45.057  1.00  0.00           H  
ATOM   3592  O4'   G   113      55.238  75.458  44.890  1.00  0.00           O  
ATOM   3593  C1'   G   113      56.415  74.879  45.426  1.00  0.00           C  
ATOM   3594  H1'   G   113      56.886  74.304  44.629  1.00  0.00           H  
ATOM   3595  N9    G   113      57.365  75.957  45.851  1.00  0.00           N  
ATOM   3596  C8    G   113      57.149  77.161  46.511  1.00  0.00           C  
ATOM   3597  H8    G   113      56.184  77.585  46.748  1.00  0.00           H  
ATOM   3598  N7    G   113      58.283  77.741  46.939  1.00  0.00           N  
ATOM   3599  C5    G   113      59.266  76.866  46.532  1.00  0.00           C  
ATOM   3600  C6    G   113      60.665  77.062  46.534  1.00  0.00           C  
ATOM   3601  O6    G   113      61.245  78.010  47.107  1.00  0.00           O  
ATOM   3602  N1    G   113      61.369  76.086  45.868  1.00  0.00           N  
ATOM   3603  H1    G   113      62.346  76.109  46.127  1.00  0.00           H  
ATOM   3604  C2    G   113      60.751  75.034  45.273  1.00  0.00           C  
ATOM   3605  N2    G   113      61.464  74.105  44.646  1.00  0.00           N  
ATOM   3606  H21   G   113      62.467  73.990  44.682  1.00  0.00           H  
ATOM   3607  H22   G   113      60.834  73.461  44.190  1.00  0.00           H  
ATOM   3608  N3    G   113      59.390  74.851  45.211  1.00  0.00           N  
ATOM   3609  C4    G   113      58.721  75.808  45.839  1.00  0.00           C  
ATOM   3610  C3'   G   113      54.666  74.620  47.014  1.00  0.00           C  
ATOM   3611  H3'   G   113      54.868  75.405  47.743  1.00  0.00           H  
ATOM   3612  C2'   G   113      55.980  73.974  46.613  1.00  0.00           C  
ATOM   3613  H2'   G   113      56.609  73.941  47.503  1.00  0.00           H  
ATOM   3614  O2'   G   113      55.873  72.638  46.020  1.00  0.00           O  
ATOM   3615 HO2'   G   113      55.633  72.044  46.736  1.00  0.00           H  
ATOM   3616  O3'   G   113      53.927  73.572  47.690  1.00  0.00           O  
ATOM   3617  P     G   114      53.904  73.380  49.328  1.00  0.00           P  
ATOM   3618  OP1   G   114      52.550  72.882  49.727  1.00  0.00           O  
ATOM   3619  OP2   G   114      54.541  74.466  50.061  1.00  0.00           O  
ATOM   3620  O5'   G   114      54.949  72.148  49.442  1.00  0.00           O  
ATOM   3621  C5'   G   114      54.596  70.781  49.044  1.00  0.00           C  
ATOM   3622  H5'   G   114      54.223  70.821  48.021  1.00  0.00           H  
ATOM   3623 H5''   G   114      53.784  70.593  49.747  1.00  0.00           H  
ATOM   3624  C4'   G   114      55.816  69.835  49.273  1.00  0.00           C  
ATOM   3625  H4'   G   114      55.567  68.791  49.083  1.00  0.00           H  
ATOM   3626  O4'   G   114      56.783  70.192  48.233  1.00  0.00           O  
ATOM   3627  C1'   G   114      58.107  70.333  48.838  1.00  0.00           C  
ATOM   3628  H1'   G   114      58.843  69.871  48.181  1.00  0.00           H  
ATOM   3629  N9    G   114      58.580  71.721  49.029  1.00  0.00           N  
ATOM   3630  C8    G   114      58.013  72.735  49.807  1.00  0.00           C  
ATOM   3631  H8    G   114      57.121  72.711  50.415  1.00  0.00           H  
ATOM   3632  N7    G   114      58.679  73.894  49.698  1.00  0.00           N  
ATOM   3633  C5    G   114      59.775  73.537  48.914  1.00  0.00           C  
ATOM   3634  C6    G   114      61.008  74.275  48.580  1.00  0.00           C  
ATOM   3635  O6    G   114      61.364  75.411  48.901  1.00  0.00           O  
ATOM   3636  N1    G   114      61.880  73.456  47.865  1.00  0.00           N  
ATOM   3637  H1    G   114      62.838  73.773  47.820  1.00  0.00           H  
ATOM   3638  C2    G   114      61.677  72.230  47.432  1.00  0.00           C  
ATOM   3639  N2    G   114      62.551  71.810  46.550  1.00  0.00           N  
ATOM   3640  H21   G   114      63.131  72.514  46.116  1.00  0.00           H  
ATOM   3641  H22   G   114      62.451  70.885  46.158  1.00  0.00           H  
ATOM   3642  N3    G   114      60.586  71.517  47.628  1.00  0.00           N  
ATOM   3643  C4    G   114      59.740  72.193  48.494  1.00  0.00           C  
ATOM   3644  C3'   G   114      56.600  69.761  50.619  1.00  0.00           C  
ATOM   3645  H3'   G   114      56.510  70.712  51.143  1.00  0.00           H  
ATOM   3646  C2'   G   114      58.086  69.563  50.138  1.00  0.00           C  
ATOM   3647  H2'   G   114      58.734  69.979  50.910  1.00  0.00           H  
ATOM   3648  O2'   G   114      58.398  68.232  49.822  1.00  0.00           O  
ATOM   3649 HO2'   G   114      58.550  67.728  50.625  1.00  0.00           H  
ATOM   3650  O3'   G   114      56.216  68.598  51.345  1.00  0.00           O  
ATOM   3651  P     C   115      55.122  68.630  52.510  1.00  0.00           P  
ATOM   3652  OP1   C   115      54.618  67.270  52.768  1.00  0.00           O  
ATOM   3653  OP2   C   115      54.174  69.671  52.098  1.00  0.00           O  
ATOM   3654  O5'   C   115      55.996  69.096  53.806  1.00  0.00           O  
ATOM   3655  C5'   C   115      56.675  68.149  54.616  1.00  0.00           C  
ATOM   3656  H5'   C   115      57.363  68.718  55.241  1.00  0.00           H  
ATOM   3657 H5''   C   115      57.081  67.372  53.969  1.00  0.00           H  
ATOM   3658  C4'   C   115      55.724  67.523  55.642  1.00  0.00           C  
ATOM   3659  H4'   C   115      54.916  67.036  55.096  1.00  0.00           H  
ATOM   3660  O4'   C   115      56.419  66.481  56.397  1.00  0.00           O  
ATOM   3661  C1'   C   115      55.636  66.133  57.542  1.00  0.00           C  
ATOM   3662  H1'   C   115      55.115  65.195  57.355  1.00  0.00           H  
ATOM   3663  N1    C   115      56.538  66.007  58.725  1.00  0.00           N  
ATOM   3664  C6    C   115      57.875  66.047  58.617  1.00  0.00           C  
ATOM   3665  H6    C   115      58.408  66.307  57.715  1.00  0.00           H  
ATOM   3666  C5    C   115      58.669  65.836  59.687  1.00  0.00           C  
ATOM   3667  H5    C   115      59.722  65.856  59.449  1.00  0.00           H  
ATOM   3668  C4    C   115      58.016  65.507  60.842  1.00  0.00           C  
ATOM   3669  N4    C   115      58.538  65.434  61.975  1.00  0.00           N  
ATOM   3670  H41   C   115      58.091  65.308  62.872  1.00  0.00           H  
ATOM   3671  H42   C   115      59.541  65.315  61.977  1.00  0.00           H  
ATOM   3672  N3    C   115      56.688  65.526  61.025  1.00  0.00           N  
ATOM   3673  C2    C   115      55.947  65.732  59.956  1.00  0.00           C  
ATOM   3674  O2    C   115      54.731  65.629  60.105  1.00  0.00           O  
ATOM   3675  C3'   C   115      55.045  68.296  56.813  1.00  0.00           C  
ATOM   3676  H3'   C   115      55.837  68.788  57.377  1.00  0.00           H  
ATOM   3677  C2'   C   115      54.608  67.222  57.711  1.00  0.00           C  
ATOM   3678  H2'   C   115      54.470  67.636  58.710  1.00  0.00           H  
ATOM   3679  O2'   C   115      53.354  66.721  57.201  1.00  0.00           O  
ATOM   3680 HO2'   C   115      53.312  66.975  56.276  1.00  0.00           H  
ATOM   3681  O3'   C   115      54.102  69.256  56.334  1.00  0.00           O  
ATOM   3682  P     A   116      54.161  70.709  56.792  1.00  0.00           P  
ATOM   3683  OP1   A   116      53.278  71.493  55.966  1.00  0.00           O  
ATOM   3684  OP2   A   116      55.566  71.107  56.782  1.00  0.00           O  
ATOM   3685  O5'   A   116      53.583  70.817  58.308  1.00  0.00           O  
ATOM   3686  C5'   A   116      52.183  70.992  58.669  1.00  0.00           C  
ATOM   3687  H5'   A   116      51.594  70.076  58.624  1.00  0.00           H  
ATOM   3688 H5''   A   116      51.752  71.716  57.977  1.00  0.00           H  
ATOM   3689  C4'   A   116      52.082  71.421  60.118  1.00  0.00           C  
ATOM   3690  H4'   A   116      51.053  71.775  60.185  1.00  0.00           H  
ATOM   3691  O4'   A   116      52.277  70.457  61.121  1.00  0.00           O  
ATOM   3692  C1'   A   116      53.114  70.900  62.178  1.00  0.00           C  
ATOM   3693  H1'   A   116      52.809  70.610  63.184  1.00  0.00           H  
ATOM   3694  N9    A   116      54.443  70.226  61.984  1.00  0.00           N  
ATOM   3695  C8    A   116      54.736  69.192  61.166  1.00  0.00           C  
ATOM   3696  H8    A   116      54.050  68.919  60.377  1.00  0.00           H  
ATOM   3697  N7    A   116      55.986  68.754  61.309  1.00  0.00           N  
ATOM   3698  C5    A   116      56.490  69.409  62.434  1.00  0.00           C  
ATOM   3699  C6    A   116      57.625  69.254  63.273  1.00  0.00           C  
ATOM   3700  N6    A   116      58.579  68.318  63.083  1.00  0.00           N  
ATOM   3701  H61   A   116      58.472  67.593  62.389  1.00  0.00           H  
ATOM   3702  H62   A   116      59.334  68.210  63.744  1.00  0.00           H  
ATOM   3703  N1    A   116      57.760  70.026  64.340  1.00  0.00           N  
ATOM   3704  C2    A   116      56.840  70.934  64.593  1.00  0.00           C  
ATOM   3705  H2    A   116      56.995  71.352  65.577  1.00  0.00           H  
ATOM   3706  N3    A   116      55.627  70.969  64.065  1.00  0.00           N  
ATOM   3707  C4    A   116      55.523  70.238  62.878  1.00  0.00           C  
ATOM   3708  C3'   A   116      53.037  72.569  60.419  1.00  0.00           C  
ATOM   3709  H3'   A   116      54.039  72.417  60.017  1.00  0.00           H  
ATOM   3710  C2'   A   116      53.138  72.407  61.988  1.00  0.00           C  
ATOM   3711  H2'   A   116      54.040  72.947  62.278  1.00  0.00           H  
ATOM   3712  O2'   A   116      52.105  73.059  62.660  1.00  0.00           O  
ATOM   3713 HO2'   A   116      52.009  73.931  62.271  1.00  0.00           H  
ATOM   3714  O3'   A   116      52.481  73.804  60.086  1.00  0.00           O  
ATOM   3715  P     C   117      53.505  74.931  59.621  1.00  0.00           P  
ATOM   3716  OP1   C   117      52.795  76.212  59.280  1.00  0.00           O  
ATOM   3717  OP2   C   117      54.289  74.287  58.558  1.00  0.00           O  
ATOM   3718  O5'   C   117      54.366  75.208  60.911  1.00  0.00           O  
ATOM   3719  C5'   C   117      53.889  76.035  61.948  1.00  0.00           C  
ATOM   3720  H5'   C   117      52.953  75.593  62.288  1.00  0.00           H  
ATOM   3721 H5''   C   117      53.714  76.950  61.382  1.00  0.00           H  
ATOM   3722  C4'   C   117      54.906  76.195  63.004  1.00  0.00           C  
ATOM   3723  H4'   C   117      54.522  76.781  63.839  1.00  0.00           H  
ATOM   3724  O4'   C   117      55.349  74.934  63.456  1.00  0.00           O  
ATOM   3725  C1'   C   117      56.745  75.097  63.879  1.00  0.00           C  
ATOM   3726  H1'   C   117      56.865  75.006  64.958  1.00  0.00           H  
ATOM   3727  N1    C   117      57.615  74.175  63.143  1.00  0.00           N  
ATOM   3728  C6    C   117      57.206  73.404  62.054  1.00  0.00           C  
ATOM   3729  H6    C   117      56.228  73.459  61.600  1.00  0.00           H  
ATOM   3730  C5    C   117      57.993  72.438  61.541  1.00  0.00           C  
ATOM   3731  H5    C   117      57.731  71.849  60.675  1.00  0.00           H  
ATOM   3732  C4    C   117      59.248  72.313  62.157  1.00  0.00           C  
ATOM   3733  N4    C   117      60.117  71.462  61.659  1.00  0.00           N  
ATOM   3734  H41   C   117      59.846  70.888  60.874  1.00  0.00           H  
ATOM   3735  H42   C   117      61.039  71.328  62.051  1.00  0.00           H  
ATOM   3736  N3    C   117      59.698  73.074  63.134  1.00  0.00           N  
ATOM   3737  C2    C   117      58.901  74.017  63.605  1.00  0.00           C  
ATOM   3738  O2    C   117      59.333  74.691  64.626  1.00  0.00           O  
ATOM   3739  C3'   C   117      56.163  76.921  62.542  1.00  0.00           C  
ATOM   3740  H3'   C   117      56.323  76.509  61.545  1.00  0.00           H  
ATOM   3741  C2'   C   117      57.151  76.533  63.611  1.00  0.00           C  
ATOM   3742  H2'   C   117      58.141  76.597  63.161  1.00  0.00           H  
ATOM   3743  O2'   C   117      57.094  77.283  64.798  1.00  0.00           O  
ATOM   3744 HO2'   C   117      56.484  78.016  64.682  1.00  0.00           H  
ATOM   3745  O3'   C   117      56.069  78.342  62.577  1.00  0.00           O  
ATOM   3746  P     U   118      56.994  79.213  61.552  1.00  0.00           P  
ATOM   3747  OP1   U   118      56.385  80.553  61.609  1.00  0.00           O  
ATOM   3748  OP2   U   118      57.002  78.446  60.282  1.00  0.00           O  
ATOM   3749  O5'   U   118      58.399  79.161  62.292  1.00  0.00           O  
ATOM   3750  C5'   U   118      58.639  79.989  63.391  1.00  0.00           C  
ATOM   3751  H5'   U   118      57.748  79.866  64.006  1.00  0.00           H  
ATOM   3752 H5''   U   118      58.703  81.028  63.068  1.00  0.00           H  
ATOM   3753  C4'   U   118      59.849  79.666  64.277  1.00  0.00           C  
ATOM   3754  H4'   U   118      59.825  80.246  65.199  1.00  0.00           H  
ATOM   3755  O4'   U   118      59.918  78.270  64.560  1.00  0.00           O  
ATOM   3756  C1'   U   118      61.209  77.821  64.514  1.00  0.00           C  
ATOM   3757  H1'   U   118      61.482  77.431  65.494  1.00  0.00           H  
ATOM   3758  N1    U   118      61.373  76.788  63.403  1.00  0.00           N  
ATOM   3759  C6    U   118      60.663  76.802  62.217  1.00  0.00           C  
ATOM   3760  H6    U   118      59.949  77.604  62.096  1.00  0.00           H  
ATOM   3761  C5    U   118      60.743  75.752  61.360  1.00  0.00           C  
ATOM   3762  H5    U   118      60.185  75.708  60.437  1.00  0.00           H  
ATOM   3763  C4    U   118      61.728  74.670  61.542  1.00  0.00           C  
ATOM   3764  O4    U   118      61.841  73.695  60.780  1.00  0.00           O  
ATOM   3765  N3    U   118      62.532  74.864  62.612  1.00  0.00           N  
ATOM   3766  H3    U   118      63.254  74.166  62.716  1.00  0.00           H  
ATOM   3767  C2    U   118      62.471  75.914  63.535  1.00  0.00           C  
ATOM   3768  O2    U   118      63.271  75.991  64.445  1.00  0.00           O  
ATOM   3769  C3'   U   118      61.153  79.938  63.503  1.00  0.00           C  
ATOM   3770  H3'   U   118      60.965  79.520  62.514  1.00  0.00           H  
ATOM   3771  C2'   U   118      62.068  79.027  64.323  1.00  0.00           C  
ATOM   3772  H2'   U   118      62.999  78.864  63.781  1.00  0.00           H  
ATOM   3773  O2'   U   118      62.216  79.635  65.616  1.00  0.00           O  
ATOM   3774 HO2'   U   118      62.955  79.173  66.020  1.00  0.00           H  
ATOM   3775  O3'   U   118      61.517  81.284  63.342  1.00  0.00           O  
ATOM   3776  P     A   119      62.539  81.703  62.149  1.00  0.00           P  
ATOM   3777  OP1   A   119      63.011  83.111  62.040  1.00  0.00           O  
ATOM   3778  OP2   A   119      61.923  81.022  60.975  1.00  0.00           O  
ATOM   3779  O5'   A   119      63.719  80.777  62.455  1.00  0.00           O  
ATOM   3780  C5'   A   119      64.644  81.014  63.441  1.00  0.00           C  
ATOM   3781  H5'   A   119      64.088  80.963  64.377  1.00  0.00           H  
ATOM   3782 H5''   A   119      65.102  82.000  63.521  1.00  0.00           H  
ATOM   3783  C4'   A   119      65.824  80.076  63.533  1.00  0.00           C  
ATOM   3784  H4'   A   119      66.494  80.506  64.278  1.00  0.00           H  
ATOM   3785  O4'   A   119      65.578  78.741  63.818  1.00  0.00           O  
ATOM   3786  C1'   A   119      66.389  77.924  63.035  1.00  0.00           C  
ATOM   3787  H1'   A   119      66.911  77.267  63.731  1.00  0.00           H  
ATOM   3788  N9    A   119      65.527  77.166  62.015  1.00  0.00           N  
ATOM   3789  C8    A   119      64.261  77.514  61.493  1.00  0.00           C  
ATOM   3790  H8    A   119      63.798  78.443  61.792  1.00  0.00           H  
ATOM   3791  N7    A   119      63.909  76.683  60.527  1.00  0.00           N  
ATOM   3792  C5    A   119      64.933  75.676  60.528  1.00  0.00           C  
ATOM   3793  C6    A   119      65.271  74.525  59.822  1.00  0.00           C  
ATOM   3794  N6    A   119      64.455  73.944  58.958  1.00  0.00           N  
ATOM   3795  H61   A   119      63.651  74.438  58.598  1.00  0.00           H  
ATOM   3796  H62   A   119      64.782  73.063  58.587  1.00  0.00           H  
ATOM   3797  N1    A   119      66.403  73.837  59.927  1.00  0.00           N  
ATOM   3798  C2    A   119      67.260  74.287  60.803  1.00  0.00           C  
ATOM   3799  H2    A   119      68.187  73.734  60.775  1.00  0.00           H  
ATOM   3800  N3    A   119      67.112  75.363  61.646  1.00  0.00           N  
ATOM   3801  C4    A   119      65.937  75.991  61.426  1.00  0.00           C  
ATOM   3802  C3'   A   119      66.569  80.135  62.239  1.00  0.00           C  
ATOM   3803  H3'   A   119      65.763  79.848  61.564  1.00  0.00           H  
ATOM   3804  C2'   A   119      67.419  78.852  62.364  1.00  0.00           C  
ATOM   3805  H2'   A   119      67.667  78.383  61.411  1.00  0.00           H  
ATOM   3806  O2'   A   119      68.540  79.085  63.159  1.00  0.00           O  
ATOM   3807 HO2'   A   119      68.460  79.911  63.641  1.00  0.00           H  
ATOM   3808  O3'   A   119      67.331  81.286  61.989  1.00  0.00           O  
ATOM   3809  P     G   120      67.499  81.945  60.570  1.00  0.00           P  
ATOM   3810  OP1   G   120      67.948  83.362  60.918  1.00  0.00           O  
ATOM   3811  OP2   G   120      66.209  81.752  59.882  1.00  0.00           O  
ATOM   3812  O5'   G   120      68.635  81.127  59.710  1.00  0.00           O  
ATOM   3813  C5'   G   120      69.885  80.714  60.242  1.00  0.00           C  
ATOM   3814  H5'   G   120      69.820  80.497  61.308  1.00  0.00           H  
ATOM   3815 H5''   G   120      70.635  81.498  60.138  1.00  0.00           H  
ATOM   3816  C4'   G   120      70.394  79.451  59.509  1.00  0.00           C  
ATOM   3817  H4'   G   120      71.412  79.313  59.871  1.00  0.00           H  
ATOM   3818  O4'   G   120      69.684  78.260  59.919  1.00  0.00           O  
ATOM   3819  C1'   G   120      69.820  77.277  58.875  1.00  0.00           C  
ATOM   3820  H1'   G   120      70.320  76.426  59.337  1.00  0.00           H  
ATOM   3821  N9    G   120      68.488  76.905  58.388  1.00  0.00           N  
ATOM   3822  C8    G   120      67.250  77.431  58.583  1.00  0.00           C  
ATOM   3823  H8    G   120      67.079  78.307  59.190  1.00  0.00           H  
ATOM   3824  N7    G   120      66.293  76.834  57.917  1.00  0.00           N  
ATOM   3825  C5    G   120      66.942  75.758  57.310  1.00  0.00           C  
ATOM   3826  C6    G   120      66.431  74.757  56.461  1.00  0.00           C  
ATOM   3827  O6    G   120      65.369  74.566  55.886  1.00  0.00           O  
ATOM   3828  N1    G   120      67.447  73.957  55.965  1.00  0.00           N  
ATOM   3829  H1    G   120      67.242  73.284  55.241  1.00  0.00           H  
ATOM   3830  C2    G   120      68.774  74.085  56.283  1.00  0.00           C  
ATOM   3831  N2    G   120      69.616  73.280  55.632  1.00  0.00           N  
ATOM   3832  H21   G   120      69.232  72.406  55.300  1.00  0.00           H  
ATOM   3833  H22   G   120      70.563  73.509  55.896  1.00  0.00           H  
ATOM   3834  N3    G   120      69.205  74.985  57.216  1.00  0.00           N  
ATOM   3835  C4    G   120      68.259  75.841  57.601  1.00  0.00           C  
ATOM   3836  C3'   G   120      70.442  79.522  58.004  1.00  0.00           C  
ATOM   3837  H3'   G   120      69.505  79.931  57.625  1.00  0.00           H  
ATOM   3838  C2'   G   120      70.678  78.021  57.820  1.00  0.00           C  
ATOM   3839  H2'   G   120      70.318  77.841  56.808  1.00  0.00           H  
ATOM   3840  O2'   G   120      72.043  77.613  58.107  1.00  0.00           O  
ATOM   3841 HO2'   G   120      72.552  77.677  57.295  1.00  0.00           H  
ATOM   3842  O3'   G   120      71.464  80.381  57.513  1.00  0.00           O  
ATOM   3843  P     U   121      71.451  80.824  56.032  1.00  0.00           P  
ATOM   3844  OP1   U   121      72.671  81.655  55.941  1.00  0.00           O  
ATOM   3845  OP2   U   121      70.187  81.541  55.734  1.00  0.00           O  
ATOM   3846  O5'   U   121      71.487  79.554  54.980  1.00  0.00           O  
ATOM   3847  C5'   U   121      72.642  78.754  54.751  1.00  0.00           C  
ATOM   3848  H5'   U   121      73.021  78.361  55.694  1.00  0.00           H  
ATOM   3849 H5''   U   121      73.416  79.306  54.218  1.00  0.00           H  
ATOM   3850  C4'   U   121      72.296  77.528  53.968  1.00  0.00           C  
ATOM   3851  H4'   U   121      73.194  76.910  53.989  1.00  0.00           H  
ATOM   3852  O4'   U   121      71.287  76.814  54.635  1.00  0.00           O  
ATOM   3853  C1'   U   121      70.605  75.991  53.706  1.00  0.00           C  
ATOM   3854  H1'   U   121      70.785  74.961  54.014  1.00  0.00           H  
ATOM   3855  N1    U   121      69.184  76.419  53.712  1.00  0.00           N  
ATOM   3856  C6    U   121      68.708  77.492  54.510  1.00  0.00           C  
ATOM   3857  H6    U   121      69.466  78.137  54.929  1.00  0.00           H  
ATOM   3858  C5    U   121      67.384  77.815  54.467  1.00  0.00           C  
ATOM   3859  H5    U   121      66.971  78.725  54.876  1.00  0.00           H  
ATOM   3860  C4    U   121      66.375  76.975  53.700  1.00  0.00           C  
ATOM   3861  O4    U   121      65.216  77.260  53.510  1.00  0.00           O  
ATOM   3862  N3    U   121      66.902  75.854  53.204  1.00  0.00           N  
ATOM   3863  H3    U   121      66.283  75.233  52.702  1.00  0.00           H  
ATOM   3864  C2    U   121      68.199  75.538  53.112  1.00  0.00           C  
ATOM   3865  O2    U   121      68.534  74.458  52.663  1.00  0.00           O  
ATOM   3866  C3'   U   121      71.784  77.670  52.530  1.00  0.00           C  
ATOM   3867  H3'   U   121      70.938  78.353  52.611  1.00  0.00           H  
ATOM   3868  C2'   U   121      71.227  76.258  52.358  1.00  0.00           C  
ATOM   3869  H2'   U   121      70.450  76.234  51.594  1.00  0.00           H  
ATOM   3870  O2'   U   121      72.250  75.200  52.110  1.00  0.00           O  
ATOM   3871 HO2'   U   121      71.804  74.448  51.714  1.00  0.00           H  
ATOM   3872  O3'   U   121      72.797  77.976  51.640  1.00  0.00           O  
ATOM   3873  P     A   122      72.446  78.514  50.181  1.00  0.00           P  
ATOM   3874  OP1   A   122      73.701  79.040  49.644  1.00  0.00           O  
ATOM   3875  OP2   A   122      71.311  79.448  50.339  1.00  0.00           O  
ATOM   3876  O5'   A   122      71.916  77.388  49.241  1.00  0.00           O  
ATOM   3877  C5'   A   122      72.711  76.249  49.014  1.00  0.00           C  
ATOM   3878  H5'   A   122      73.202  75.956  49.942  1.00  0.00           H  
ATOM   3879 H5''   A   122      73.461  76.645  48.329  1.00  0.00           H  
ATOM   3880  C4'   A   122      71.809  75.004  48.521  1.00  0.00           C  
ATOM   3881  H4'   A   122      72.519  74.188  48.383  1.00  0.00           H  
ATOM   3882  O4'   A   122      70.755  74.757  49.393  1.00  0.00           O  
ATOM   3883  C1'   A   122      69.685  74.225  48.683  1.00  0.00           C  
ATOM   3884  H1'   A   122      69.599  73.200  49.044  1.00  0.00           H  
ATOM   3885  N9    A   122      68.459  74.993  48.939  1.00  0.00           N  
ATOM   3886  C8    A   122      68.379  76.108  49.756  1.00  0.00           C  
ATOM   3887  H8    A   122      69.282  76.547  50.153  1.00  0.00           H  
ATOM   3888  N7    A   122      67.181  76.620  49.764  1.00  0.00           N  
ATOM   3889  C5    A   122      66.417  75.699  49.114  1.00  0.00           C  
ATOM   3890  C6    A   122      65.067  75.529  48.763  1.00  0.00           C  
ATOM   3891  N6    A   122      64.085  76.335  49.008  1.00  0.00           N  
ATOM   3892  H61   A   122      64.269  77.126  49.608  1.00  0.00           H  
ATOM   3893  H62   A   122      63.158  75.977  48.827  1.00  0.00           H  
ATOM   3894  N1    A   122      64.693  74.426  48.106  1.00  0.00           N  
ATOM   3895  C2    A   122      65.559  73.535  47.705  1.00  0.00           C  
ATOM   3896  H2    A   122      65.252  72.653  47.162  1.00  0.00           H  
ATOM   3897  N3    A   122      66.915  73.668  47.867  1.00  0.00           N  
ATOM   3898  C4    A   122      67.219  74.721  48.610  1.00  0.00           C  
ATOM   3899  C3'   A   122      71.217  75.265  47.160  1.00  0.00           C  
ATOM   3900  H3'   A   122      70.662  76.186  47.334  1.00  0.00           H  
ATOM   3901  C2'   A   122      70.106  74.219  47.185  1.00  0.00           C  
ATOM   3902  H2'   A   122      69.292  74.507  46.519  1.00  0.00           H  
ATOM   3903  O2'   A   122      70.605  72.924  46.889  1.00  0.00           O  
ATOM   3904 HO2'   A   122      69.823  72.376  46.787  1.00  0.00           H  
ATOM   3905  O3'   A   122      72.181  75.391  46.077  1.00  0.00           O  
ATOM   3906  P     C   123      71.849  76.082  44.707  1.00  0.00           P  
ATOM   3907  OP1   C   123      73.045  75.896  43.843  1.00  0.00           O  
ATOM   3908  OP2   C   123      71.525  77.463  45.011  1.00  0.00           O  
ATOM   3909  O5'   C   123      70.553  75.304  44.116  1.00  0.00           O  
ATOM   3910  C5'   C   123      70.618  73.998  43.655  1.00  0.00           C  
ATOM   3911  H5'   C   123      71.212  73.437  44.378  1.00  0.00           H  
ATOM   3912 H5''   C   123      71.144  73.924  42.703  1.00  0.00           H  
ATOM   3913  C4'   C   123      69.188  73.434  43.479  1.00  0.00           C  
ATOM   3914  H4'   C   123      69.309  72.371  43.272  1.00  0.00           H  
ATOM   3915  O4'   C   123      68.322  73.621  44.629  1.00  0.00           O  
ATOM   3916  C1'   C   123      66.965  73.566  44.224  1.00  0.00           C  
ATOM   3917  H1'   C   123      66.456  72.699  44.646  1.00  0.00           H  
ATOM   3918  N1    C   123      66.280  74.908  44.676  1.00  0.00           N  
ATOM   3919  C6    C   123      67.040  75.960  44.830  1.00  0.00           C  
ATOM   3920  H6    C   123      68.113  75.912  44.718  1.00  0.00           H  
ATOM   3921  C5    C   123      66.431  77.036  45.313  1.00  0.00           C  
ATOM   3922  H5    C   123      66.976  77.960  45.439  1.00  0.00           H  
ATOM   3923  C4    C   123      65.016  77.034  45.519  1.00  0.00           C  
ATOM   3924  N4    C   123      64.336  78.093  45.883  1.00  0.00           N  
ATOM   3925  H41   C   123      64.883  78.904  46.136  1.00  0.00           H  
ATOM   3926  H42   C   123      63.336  77.955  45.919  1.00  0.00           H  
ATOM   3927  N3    C   123      64.281  75.982  45.362  1.00  0.00           N  
ATOM   3928  C2    C   123      64.899  74.940  44.851  1.00  0.00           C  
ATOM   3929  O2    C   123      64.227  73.967  44.696  1.00  0.00           O  
ATOM   3930  C3'   C   123      68.227  73.997  42.340  1.00  0.00           C  
ATOM   3931  H3'   C   123      68.320  75.072  42.497  1.00  0.00           H  
ATOM   3932  C2'   C   123      66.891  73.369  42.734  1.00  0.00           C  
ATOM   3933  H2'   C   123      66.020  73.847  42.287  1.00  0.00           H  
ATOM   3934  O2'   C   123      66.754  71.922  42.560  1.00  0.00           O  
ATOM   3935 HO2'   C   123      67.452  71.355  42.896  1.00  0.00           H  
ATOM   3936  O3'   C   123      68.813  73.640  41.034  1.00  0.00           O  
ATOM   3937  P     U   124      68.312  74.234  39.676  1.00  0.00           P  
ATOM   3938  OP1   U   124      68.977  73.510  38.567  1.00  0.00           O  
ATOM   3939  OP2   U   124      68.375  75.706  39.811  1.00  0.00           O  
ATOM   3940  O5'   U   124      66.862  73.835  39.639  1.00  0.00           O  
ATOM   3941  C5'   U   124      66.228  72.563  39.423  1.00  0.00           C  
ATOM   3942  H5'   U   124      66.646  71.913  40.192  1.00  0.00           H  
ATOM   3943 H5''   U   124      66.372  72.113  38.441  1.00  0.00           H  
ATOM   3944  C4'   U   124      64.716  72.677  39.607  1.00  0.00           C  
ATOM   3945  H4'   U   124      64.172  71.749  39.432  1.00  0.00           H  
ATOM   3946  O4'   U   124      64.321  73.120  40.914  1.00  0.00           O  
ATOM   3947  C1'   U   124      63.196  73.948  40.818  1.00  0.00           C  
ATOM   3948  H1'   U   124      62.414  73.491  41.424  1.00  0.00           H  
ATOM   3949  N1    U   124      63.429  75.414  41.260  1.00  0.00           N  
ATOM   3950  C6    U   124      64.603  76.035  41.153  1.00  0.00           C  
ATOM   3951  H6    U   124      65.412  75.572  40.607  1.00  0.00           H  
ATOM   3952  C5    U   124      64.864  77.196  41.833  1.00  0.00           C  
ATOM   3953  H5    U   124      65.802  77.727  41.764  1.00  0.00           H  
ATOM   3954  C4    U   124      63.836  77.786  42.632  1.00  0.00           C  
ATOM   3955  O4    U   124      63.918  78.888  43.218  1.00  0.00           O  
ATOM   3956  N3    U   124      62.670  77.100  42.655  1.00  0.00           N  
ATOM   3957  H3    U   124      61.996  77.631  43.189  1.00  0.00           H  
ATOM   3958  C2    U   124      62.380  75.922  41.983  1.00  0.00           C  
ATOM   3959  O2    U   124      61.210  75.453  42.088  1.00  0.00           O  
ATOM   3960  C3'   U   124      64.029  73.674  38.633  1.00  0.00           C  
ATOM   3961  H3'   U   124      64.620  74.585  38.542  1.00  0.00           H  
ATOM   3962  C2'   U   124      62.698  73.906  39.395  1.00  0.00           C  
ATOM   3963  H2'   U   124      62.110  74.751  39.035  1.00  0.00           H  
ATOM   3964  O2'   U   124      61.901  72.623  39.352  1.00  0.00           O  
ATOM   3965 HO2'   U   124      61.072  72.745  38.882  1.00  0.00           H  
ATOM   3966  O3'   U   124      63.783  73.065  37.343  1.00  0.00           O  
ATOM   3967  P     G   125      63.635  73.998  36.134  1.00  0.00           P  
ATOM   3968  OP1   G   125      63.378  73.155  34.930  1.00  0.00           O  
ATOM   3969  OP2   G   125      64.686  74.973  36.012  1.00  0.00           O  
ATOM   3970  O5'   G   125      62.409  74.939  36.400  1.00  0.00           O  
ATOM   3971  C5'   G   125      61.072  74.472  36.165  1.00  0.00           C  
ATOM   3972  H5'   G   125      60.931  73.504  36.646  1.00  0.00           H  
ATOM   3973 H5''   G   125      60.906  74.230  35.115  1.00  0.00           H  
ATOM   3974  C4'   G   125      59.988  75.437  36.549  1.00  0.00           C  
ATOM   3975  H4'   G   125      59.030  74.991  36.282  1.00  0.00           H  
ATOM   3976  O4'   G   125      60.034  75.768  37.922  1.00  0.00           O  
ATOM   3977  C1'   G   125      59.576  77.126  38.064  1.00  0.00           C  
ATOM   3978  H1'   G   125      58.671  77.222  38.663  1.00  0.00           H  
ATOM   3979  N9    G   125      60.682  77.815  38.836  1.00  0.00           N  
ATOM   3980  C8    G   125      62.019  77.730  38.759  1.00  0.00           C  
ATOM   3981  H8    G   125      62.487  76.985  38.134  1.00  0.00           H  
ATOM   3982  N7    G   125      62.744  78.564  39.491  1.00  0.00           N  
ATOM   3983  C5    G   125      61.676  79.335  40.111  1.00  0.00           C  
ATOM   3984  C6    G   125      61.713  80.454  41.009  1.00  0.00           C  
ATOM   3985  O6    G   125      62.716  81.018  41.526  1.00  0.00           O  
ATOM   3986  N1    G   125      60.486  81.034  41.236  1.00  0.00           N  
ATOM   3987  H1    G   125      60.500  81.815  41.876  1.00  0.00           H  
ATOM   3988  C2    G   125      59.364  80.544  40.682  1.00  0.00           C  
ATOM   3989  N2    G   125      58.235  81.140  40.920  1.00  0.00           N  
ATOM   3990  H21   G   125      57.422  80.947  40.352  1.00  0.00           H  
ATOM   3991  H22   G   125      58.222  82.010  41.433  1.00  0.00           H  
ATOM   3992  N3    G   125      59.254  79.558  39.875  1.00  0.00           N  
ATOM   3993  C4    G   125      60.434  78.938  39.619  1.00  0.00           C  
ATOM   3994  C3'   G   125      60.103  76.792  35.802  1.00  0.00           C  
ATOM   3995  H3'   G   125      61.156  77.073  35.792  1.00  0.00           H  
ATOM   3996  C2'   G   125      59.418  77.777  36.703  1.00  0.00           C  
ATOM   3997  H2'   G   125      59.942  78.732  36.667  1.00  0.00           H  
ATOM   3998  O2'   G   125      58.056  77.821  36.436  1.00  0.00           O  
ATOM   3999 HO2'   G   125      57.787  78.579  35.911  1.00  0.00           H  
ATOM   4000  O3'   G   125      59.553  76.758  34.471  1.00  0.00           O  
ATOM   4001  P     A   126      59.982  77.864  33.389  1.00  0.00           P  
ATOM   4002  OP1   A   126      59.658  77.289  32.065  1.00  0.00           O  
ATOM   4003  OP2   A   126      61.336  78.269  33.703  1.00  0.00           O  
ATOM   4004  O5'   A   126      59.046  79.174  33.639  1.00  0.00           O  
ATOM   4005  C5'   A   126      57.758  79.476  33.028  1.00  0.00           C  
ATOM   4006  H5'   A   126      57.008  78.685  33.050  1.00  0.00           H  
ATOM   4007 H5''   A   126      57.879  79.693  31.967  1.00  0.00           H  
ATOM   4008  C4'   A   126      57.203  80.675  33.867  1.00  0.00           C  
ATOM   4009  H4'   A   126      56.152  80.902  33.688  1.00  0.00           H  
ATOM   4010  O4'   A   126      57.224  80.376  35.279  1.00  0.00           O  
ATOM   4011  C1'   A   126      57.473  81.561  36.010  1.00  0.00           C  
ATOM   4012  H1'   A   126      56.728  81.673  36.798  1.00  0.00           H  
ATOM   4013  N9    A   126      58.883  81.496  36.597  1.00  0.00           N  
ATOM   4014  C8    A   126      60.010  81.029  36.020  1.00  0.00           C  
ATOM   4015  H8    A   126      60.037  80.523  35.066  1.00  0.00           H  
ATOM   4016  N7    A   126      61.126  81.328  36.612  1.00  0.00           N  
ATOM   4017  C5    A   126      60.713  82.128  37.615  1.00  0.00           C  
ATOM   4018  C6    A   126      61.432  82.845  38.644  1.00  0.00           C  
ATOM   4019  N6    A   126      62.704  82.742  38.864  1.00  0.00           N  
ATOM   4020  H61   A   126      62.991  83.581  39.347  1.00  0.00           H  
ATOM   4021  H62   A   126      63.330  82.297  38.208  1.00  0.00           H  
ATOM   4022  N1    A   126      60.744  83.672  39.489  1.00  0.00           N  
ATOM   4023  C2    A   126      59.422  83.782  39.429  1.00  0.00           C  
ATOM   4024  H2    A   126      58.935  84.543  40.021  1.00  0.00           H  
ATOM   4025  N3    A   126      58.672  83.163  38.488  1.00  0.00           N  
ATOM   4026  C4    A   126      59.371  82.292  37.666  1.00  0.00           C  
ATOM   4027  C3'   A   126      57.893  82.028  33.721  1.00  0.00           C  
ATOM   4028  H3'   A   126      58.977  81.919  33.672  1.00  0.00           H  
ATOM   4029  C2'   A   126      57.321  82.681  34.973  1.00  0.00           C  
ATOM   4030  H2'   A   126      57.846  83.554  35.360  1.00  0.00           H  
ATOM   4031  O2'   A   126      55.937  82.848  34.916  1.00  0.00           O  
ATOM   4032 HO2'   A   126      55.748  83.584  35.503  1.00  0.00           H  
ATOM   4033  O3'   A   126      57.425  82.626  32.430  1.00  0.00           O  
ATOM   4034  P     U   127      58.110  83.983  31.823  1.00  0.00           P  
ATOM   4035  OP1   U   127      57.416  84.487  30.569  1.00  0.00           O  
ATOM   4036  OP2   U   127      59.568  83.745  31.731  1.00  0.00           O  
ATOM   4037  O5'   U   127      57.923  85.078  32.932  1.00  0.00           O  
ATOM   4038  C5'   U   127      56.624  85.710  33.045  1.00  0.00           C  
ATOM   4039  H5'   U   127      55.860  84.932  33.013  1.00  0.00           H  
ATOM   4040 H5''   U   127      56.446  86.344  32.177  1.00  0.00           H  
ATOM   4041  C4'   U   127      56.454  86.596  34.293  1.00  0.00           C  
ATOM   4042  H4'   U   127      55.405  86.885  34.362  1.00  0.00           H  
ATOM   4043  O4'   U   127      56.876  85.852  35.395  1.00  0.00           O  
ATOM   4044  C1'   U   127      57.504  86.736  36.401  1.00  0.00           C  
ATOM   4045  H1'   U   127      56.832  86.628  37.252  1.00  0.00           H  
ATOM   4046  N1    U   127      58.942  86.408  36.616  1.00  0.00           N  
ATOM   4047  C6    U   127      59.741  85.749  35.728  1.00  0.00           C  
ATOM   4048  H6    U   127      59.269  85.368  34.834  1.00  0.00           H  
ATOM   4049  C5    U   127      61.038  85.497  36.055  1.00  0.00           C  
ATOM   4050  H5    U   127      61.664  84.794  35.526  1.00  0.00           H  
ATOM   4051  C4    U   127      61.693  85.951  37.289  1.00  0.00           C  
ATOM   4052  O4    U   127      62.821  85.644  37.720  1.00  0.00           O  
ATOM   4053  N3    U   127      60.825  86.655  38.088  1.00  0.00           N  
ATOM   4054  H3    U   127      61.033  86.779  39.068  1.00  0.00           H  
ATOM   4055  C2    U   127      59.434  86.781  37.862  1.00  0.00           C  
ATOM   4056  O2    U   127      58.738  87.218  38.767  1.00  0.00           O  
ATOM   4057  C3'   U   127      57.355  87.777  34.323  1.00  0.00           C  
ATOM   4058  H3'   U   127      58.244  87.381  33.833  1.00  0.00           H  
ATOM   4059  C2'   U   127      57.438  88.131  35.812  1.00  0.00           C  
ATOM   4060  H2'   U   127      58.384  88.632  36.020  1.00  0.00           H  
ATOM   4061  O2'   U   127      56.288  88.894  36.299  1.00  0.00           O  
ATOM   4062 HO2'   U   127      56.610  89.778  36.488  1.00  0.00           H  
ATOM   4063  O3'   U   127      56.920  88.901  33.593  1.00  0.00           O  
ATOM   4064  P     G   128      57.860  90.158  33.354  1.00  0.00           P  
ATOM   4065  OP1   G   128      57.139  91.048  32.415  1.00  0.00           O  
ATOM   4066  OP2   G   128      59.233  89.654  32.923  1.00  0.00           O  
ATOM   4067  O5'   G   128      58.036  90.848  34.779  1.00  0.00           O  
ATOM   4068  C5'   G   128      57.014  91.682  35.324  1.00  0.00           C  
ATOM   4069  H5'   G   128      56.059  91.190  35.507  1.00  0.00           H  
ATOM   4070 H5''   G   128      56.854  92.468  34.585  1.00  0.00           H  
ATOM   4071  C4'   G   128      57.433  92.293  36.700  1.00  0.00           C  
ATOM   4072  H4'   G   128      56.502  92.677  37.116  1.00  0.00           H  
ATOM   4073  O4'   G   128      57.799  91.199  37.522  1.00  0.00           O  
ATOM   4074  C1'   G   128      58.794  91.635  38.428  1.00  0.00           C  
ATOM   4075  H1'   G   128      58.512  91.371  39.447  1.00  0.00           H  
ATOM   4076  N9    G   128      60.001  90.880  38.311  1.00  0.00           N  
ATOM   4077  C8    G   128      60.411  89.999  37.357  1.00  0.00           C  
ATOM   4078  H8    G   128      59.836  89.813  36.461  1.00  0.00           H  
ATOM   4079  N7    G   128      61.568  89.424  37.531  1.00  0.00           N  
ATOM   4080  C5    G   128      61.911  89.810  38.839  1.00  0.00           C  
ATOM   4081  C6    G   128      63.008  89.393  39.667  1.00  0.00           C  
ATOM   4082  O6    G   128      63.890  88.552  39.330  1.00  0.00           O  
ATOM   4083  N1    G   128      62.989  89.907  40.933  1.00  0.00           N  
ATOM   4084  H1    G   128      63.716  89.617  41.571  1.00  0.00           H  
ATOM   4085  C2    G   128      62.102  90.870  41.300  1.00  0.00           C  
ATOM   4086  N2    G   128      62.330  91.582  42.302  1.00  0.00           N  
ATOM   4087  H21   G   128      61.557  92.224  42.400  1.00  0.00           H  
ATOM   4088  H22   G   128      63.114  91.499  42.933  1.00  0.00           H  
ATOM   4089  N3    G   128      61.077  91.286  40.540  1.00  0.00           N  
ATOM   4090  C4    G   128      60.997  90.697  39.311  1.00  0.00           C  
ATOM   4091  C3'   G   128      58.499  93.271  36.755  1.00  0.00           C  
ATOM   4092  H3'   G   128      59.329  93.011  36.097  1.00  0.00           H  
ATOM   4093  C2'   G   128      58.986  93.122  38.205  1.00  0.00           C  
ATOM   4094  H2'   G   128      60.029  93.414  38.331  1.00  0.00           H  
ATOM   4095  O2'   G   128      58.181  93.774  39.117  1.00  0.00           O  
ATOM   4096 HO2'   G   128      57.783  94.358  38.467  1.00  0.00           H  
ATOM   4097  O3'   G   128      58.124  94.621  36.611  1.00  0.00           O  
ATOM   4098  P     U   129      59.057  95.892  36.147  1.00  0.00           P  
ATOM   4099  OP1   U   129      58.384  97.186  36.128  1.00  0.00           O  
ATOM   4100  OP2   U   129      59.601  95.469  34.877  1.00  0.00           O  
ATOM   4101  O5'   U   129      60.340  96.076  37.055  1.00  0.00           O  
ATOM   4102  C5'   U   129      60.360  96.769  38.347  1.00  0.00           C  
ATOM   4103  H5'   U   129      59.505  96.332  38.863  1.00  0.00           H  
ATOM   4104 H5''   U   129      60.165  97.823  38.148  1.00  0.00           H  
ATOM   4105  C4'   U   129      61.590  96.517  39.128  1.00  0.00           C  
ATOM   4106  H4'   U   129      61.546  96.983  40.112  1.00  0.00           H  
ATOM   4107  O4'   U   129      61.617  95.163  39.448  1.00  0.00           O  
ATOM   4108  C1'   U   129      62.939  94.713  39.572  1.00  0.00           C  
ATOM   4109  H1'   U   129      63.262  94.281  40.519  1.00  0.00           H  
ATOM   4110  N1    U   129      63.253  93.566  38.637  1.00  0.00           N  
ATOM   4111  C6    U   129      62.549  93.349  37.486  1.00  0.00           C  
ATOM   4112  H6    U   129      61.693  93.949  37.215  1.00  0.00           H  
ATOM   4113  C5    U   129      63.046  92.458  36.584  1.00  0.00           C  
ATOM   4114  H5    U   129      62.585  92.391  35.610  1.00  0.00           H  
ATOM   4115  C4    U   129      64.212  91.618  36.801  1.00  0.00           C  
ATOM   4116  O4    U   129      64.647  90.742  36.065  1.00  0.00           O  
ATOM   4117  N3    U   129      64.794  91.759  38.037  1.00  0.00           N  
ATOM   4118  H3    U   129      65.515  91.146  38.389  1.00  0.00           H  
ATOM   4119  C2    U   129      64.304  92.667  38.998  1.00  0.00           C  
ATOM   4120  O2    U   129      64.698  92.537  40.151  1.00  0.00           O  
ATOM   4121  C3'   U   129      62.895  96.742  38.416  1.00  0.00           C  
ATOM   4122  H3'   U   129      62.833  96.325  37.410  1.00  0.00           H  
ATOM   4123  C2'   U   129      63.828  95.898  39.249  1.00  0.00           C  
ATOM   4124  H2'   U   129      64.744  95.534  38.784  1.00  0.00           H  
ATOM   4125  O2'   U   129      64.165  96.541  40.407  1.00  0.00           O  
ATOM   4126 HO2'   U   129      63.770  97.411  40.507  1.00  0.00           H  
ATOM   4127  O3'   U   129      63.111  98.155  38.401  1.00  0.00           O  
ATOM   4128  P     C   130      64.200  98.817  37.491  1.00  0.00           P  
ATOM   4129  OP1   C   130      64.185 100.251  37.754  1.00  0.00           O  
ATOM   4130  OP2   C   130      63.943  98.389  36.142  1.00  0.00           O  
ATOM   4131  O5'   C   130      65.569  98.281  37.948  1.00  0.00           O  
ATOM   4132  C5'   C   130      66.108  98.817  39.139  1.00  0.00           C  
ATOM   4133  H5'   C   130      65.486  98.531  39.987  1.00  0.00           H  
ATOM   4134 H5''   C   130      66.303  99.871  38.940  1.00  0.00           H  
ATOM   4135  C4'   C   130      67.444  98.026  39.417  1.00  0.00           C  
ATOM   4136  H4'   C   130      67.963  98.362  40.315  1.00  0.00           H  
ATOM   4137  O4'   C   130      67.079  96.649  39.497  1.00  0.00           O  
ATOM   4138  C1'   C   130      68.272  95.905  39.115  1.00  0.00           C  
ATOM   4139  H1'   C   130      68.684  95.419  39.999  1.00  0.00           H  
ATOM   4140  N1    C   130      68.051  94.937  38.026  1.00  0.00           N  
ATOM   4141  C6    C   130      67.096  95.040  37.112  1.00  0.00           C  
ATOM   4142  H6    C   130      66.458  95.908  37.180  1.00  0.00           H  
ATOM   4143  C5    C   130      66.886  94.028  36.228  1.00  0.00           C  
ATOM   4144  H5    C   130      66.116  94.178  35.485  1.00  0.00           H  
ATOM   4145  C4    C   130      67.724  92.854  36.343  1.00  0.00           C  
ATOM   4146  N4    C   130      67.764  92.035  35.293  1.00  0.00           N  
ATOM   4147  H41   C   130      67.067  92.019  34.562  1.00  0.00           H  
ATOM   4148  H42   C   130      68.505  91.349  35.304  1.00  0.00           H  
ATOM   4149  N3    C   130      68.790  92.858  37.150  1.00  0.00           N  
ATOM   4150  C2    C   130      68.919  93.840  38.047  1.00  0.00           C  
ATOM   4151  O2    C   130      69.735  93.606  38.950  1.00  0.00           O  
ATOM   4152  C3'   C   130      68.490  98.170  38.313  1.00  0.00           C  
ATOM   4153  H3'   C   130      68.081  98.111  37.304  1.00  0.00           H  
ATOM   4154  C2'   C   130      69.357  96.944  38.692  1.00  0.00           C  
ATOM   4155  H2'   C   130      69.994  96.526  37.913  1.00  0.00           H  
ATOM   4156  O2'   C   130      70.084  97.159  39.879  1.00  0.00           O  
ATOM   4157 HO2'   C   130      70.434  98.020  39.639  1.00  0.00           H  
ATOM   4158  O3'   C   130      69.185  99.342  38.546  1.00  0.00           O  
ATOM   4159  P     G   131      70.215  99.827  37.446  1.00  0.00           P  
ATOM   4160  OP1   G   131      70.765 101.063  38.027  1.00  0.00           O  
ATOM   4161  OP2   G   131      69.466  99.848  36.180  1.00  0.00           O  
ATOM   4162  O5'   G   131      71.399  98.831  37.366  1.00  0.00           O  
ATOM   4163  C5'   G   131      72.442  98.804  38.306  1.00  0.00           C  
ATOM   4164  H5'   G   131      71.982  98.717  39.290  1.00  0.00           H  
ATOM   4165 H5''   G   131      73.092  99.669  38.172  1.00  0.00           H  
ATOM   4166  C4'   G   131      73.349  97.592  38.218  1.00  0.00           C  
ATOM   4167  H4'   G   131      74.127  97.755  38.964  1.00  0.00           H  
ATOM   4168  O4'   G   131      72.694  96.315  38.417  1.00  0.00           O  
ATOM   4169  C1'   G   131      73.486  95.458  37.612  1.00  0.00           C  
ATOM   4170  H1'   G   131      73.864  94.615  38.190  1.00  0.00           H  
ATOM   4171  N9    G   131      72.546  94.938  36.639  1.00  0.00           N  
ATOM   4172  C8    G   131      71.645  95.610  35.902  1.00  0.00           C  
ATOM   4173  H8    G   131      71.341  96.626  36.103  1.00  0.00           H  
ATOM   4174  N7    G   131      71.038  94.914  34.934  1.00  0.00           N  
ATOM   4175  C5    G   131      71.637  93.660  35.055  1.00  0.00           C  
ATOM   4176  C6    G   131      71.350  92.447  34.367  1.00  0.00           C  
ATOM   4177  O6    G   131      70.479  92.154  33.569  1.00  0.00           O  
ATOM   4178  N1    G   131      72.181  91.435  34.821  1.00  0.00           N  
ATOM   4179  H1    G   131      72.238  90.605  34.247  1.00  0.00           H  
ATOM   4180  C2    G   131      73.064  91.532  35.865  1.00  0.00           C  
ATOM   4181  N2    G   131      73.885  90.514  36.073  1.00  0.00           N  
ATOM   4182  H21   G   131      73.880  89.653  35.546  1.00  0.00           H  
ATOM   4183  H22   G   131      74.441  90.642  36.906  1.00  0.00           H  
ATOM   4184  N3    G   131      73.237  92.610  36.570  1.00  0.00           N  
ATOM   4185  C4    G   131      72.492  93.617  36.123  1.00  0.00           C  
ATOM   4186  C3'   G   131      74.242  97.606  36.982  1.00  0.00           C  
ATOM   4187  H3'   G   131      73.601  97.992  36.189  1.00  0.00           H  
ATOM   4188  C2'   G   131      74.650  96.171  36.895  1.00  0.00           C  
ATOM   4189  H2'   G   131      74.707  95.899  35.841  1.00  0.00           H  
ATOM   4190  O2'   G   131      75.785  95.835  37.700  1.00  0.00           O  
ATOM   4191 HO2'   G   131      76.572  96.099  37.218  1.00  0.00           H  
ATOM   4192  O3'   G   131      75.366  98.516  37.005  1.00  0.00           O  
ATOM   4193  P     U   132      76.215  98.845  35.762  1.00  0.00           P  
ATOM   4194  OP1   U   132      77.030 100.019  36.194  1.00  0.00           O  
ATOM   4195  OP2   U   132      75.386  99.019  34.536  1.00  0.00           O  
ATOM   4196  O5'   U   132      77.198  97.597  35.714  1.00  0.00           O  
ATOM   4197  C5'   U   132      78.330  97.625  36.476  1.00  0.00           C  
ATOM   4198  H5'   U   132      78.173  97.594  37.555  1.00  0.00           H  
ATOM   4199 H5''   U   132      78.864  98.542  36.227  1.00  0.00           H  
ATOM   4200  C4'   U   132      79.201  96.367  36.223  1.00  0.00           C  
ATOM   4201  H4'   U   132      80.155  96.397  36.750  1.00  0.00           H  
ATOM   4202  O4'   U   132      78.682  95.111  36.536  1.00  0.00           O  
ATOM   4203  C1'   U   132      79.033  94.236  35.516  1.00  0.00           C  
ATOM   4204  H1'   U   132      79.507  93.503  36.168  1.00  0.00           H  
ATOM   4205  N1    U   132      77.863  93.452  34.938  1.00  0.00           N  
ATOM   4206  C6    U   132      76.637  94.002  34.764  1.00  0.00           C  
ATOM   4207  H6    U   132      76.420  95.014  35.073  1.00  0.00           H  
ATOM   4208  C5    U   132      75.686  93.350  34.148  1.00  0.00           C  
ATOM   4209  H5    U   132      74.662  93.692  34.139  1.00  0.00           H  
ATOM   4210  C4    U   132      75.733  91.988  33.710  1.00  0.00           C  
ATOM   4211  O4    U   132      74.831  91.298  33.270  1.00  0.00           O  
ATOM   4212  N3    U   132      77.019  91.448  33.941  1.00  0.00           N  
ATOM   4213  H3    U   132      77.110  90.480  33.668  1.00  0.00           H  
ATOM   4214  C2    U   132      78.080  92.134  34.491  1.00  0.00           C  
ATOM   4215  O2    U   132      79.099  91.492  34.549  1.00  0.00           O  
ATOM   4216  C3'   U   132      79.645  96.331  34.734  1.00  0.00           C  
ATOM   4217  H3'   U   132      78.787  96.543  34.096  1.00  0.00           H  
ATOM   4218  C2'   U   132      80.034  94.848  34.522  1.00  0.00           C  
ATOM   4219  H2'   U   132      79.840  94.515  33.503  1.00  0.00           H  
ATOM   4220  O2'   U   132      81.340  94.506  34.872  1.00  0.00           O  
ATOM   4221 HO2'   U   132      81.990  94.856  34.258  1.00  0.00           H  
ATOM   4222  O3'   U   132      80.656  97.361  34.500  1.00  0.00           O  
ATOM   4223  P     A   133      81.301  97.583  33.068  1.00  0.00           P  
ATOM   4224  OP1   A   133      81.835  98.982  33.039  1.00  0.00           O  
ATOM   4225  OP2   A   133      80.417  97.063  32.081  1.00  0.00           O  
ATOM   4226  O5'   A   133      82.543  96.611  33.159  1.00  0.00           O  
ATOM   4227  C5'   A   133      83.639  96.918  34.108  1.00  0.00           C  
ATOM   4228  H5'   A   133      83.312  96.944  35.148  1.00  0.00           H  
ATOM   4229 H5''   A   133      84.012  97.907  33.845  1.00  0.00           H  
ATOM   4230  C4'   A   133      84.857  96.080  33.991  1.00  0.00           C  
ATOM   4231  H4'   A   133      85.502  96.399  34.809  1.00  0.00           H  
ATOM   4232  O4'   A   133      84.527  94.748  34.069  1.00  0.00           O  
ATOM   4233  C1'   A   133      84.649  94.106  32.836  1.00  0.00           C  
ATOM   4234  H1'   A   133      85.576  93.545  32.955  1.00  0.00           H  
ATOM   4235  N9    A   133      83.542  93.191  32.604  1.00  0.00           N  
ATOM   4236  C8    A   133      82.261  93.378  32.163  1.00  0.00           C  
ATOM   4237  H8    A   133      81.935  94.322  31.751  1.00  0.00           H  
ATOM   4238  N7    A   133      81.502  92.316  32.247  1.00  0.00           N  
ATOM   4239  C5    A   133      82.362  91.355  32.885  1.00  0.00           C  
ATOM   4240  C6    A   133      82.284  90.008  33.217  1.00  0.00           C  
ATOM   4241  N6    A   133      81.347  89.217  32.814  1.00  0.00           N  
ATOM   4242  H61   A   133      81.209  88.379  33.362  1.00  0.00           H  
ATOM   4243  H62   A   133      80.584  89.627  32.294  1.00  0.00           H  
ATOM   4244  N1    A   133      83.257  89.358  33.829  1.00  0.00           N  
ATOM   4245  C2    A   133      84.413  90.003  33.960  1.00  0.00           C  
ATOM   4246  H2    A   133      85.138  89.384  34.468  1.00  0.00           H  
ATOM   4247  N3    A   133      84.698  91.305  33.661  1.00  0.00           N  
ATOM   4248  C4    A   133      83.575  91.869  33.087  1.00  0.00           C  
ATOM   4249  C3'   A   133      85.604  96.215  32.652  1.00  0.00           C  
ATOM   4250  H3'   A   133      85.493  97.203  32.205  1.00  0.00           H  
ATOM   4251  C2'   A   133      84.917  95.211  31.812  1.00  0.00           C  
ATOM   4252  H2'   A   133      83.964  95.634  31.497  1.00  0.00           H  
ATOM   4253  O2'   A   133      85.745  94.810  30.702  1.00  0.00           O  
ATOM   4254 HO2'   A   133      86.621  94.689  31.076  1.00  0.00           H  
ATOM   4255  O3'   A   133      86.930  95.982  32.811  1.00  0.00           O  
ATOM   4256  P     U   134      88.007  96.986  33.435  1.00  0.00           P  
ATOM   4257  OP1   U   134      89.175  96.114  33.822  1.00  0.00           O  
ATOM   4258  OP2   U   134      87.362  97.801  34.500  1.00  0.00           O  
ATOM   4259  O5'   U   134      88.477  97.953  32.200  1.00  0.00           O  
ATOM   4260  C5'   U   134      89.092  97.599  30.974  1.00  0.00           C  
ATOM   4261  H5'   U   134      88.448  96.932  30.402  1.00  0.00           H  
ATOM   4262 H5''   U   134      90.049  97.110  31.156  1.00  0.00           H  
ATOM   4263  C4'   U   134      89.391  98.884  30.198  1.00  0.00           C  
ATOM   4264  H4'   U   134      89.883  98.557  29.282  1.00  0.00           H  
ATOM   4265  O4'   U   134      88.198  99.688  29.917  1.00  0.00           O  
ATOM   4266  C1'   U   134      88.590 101.051  29.703  1.00  0.00           C  
ATOM   4267  H1'   U   134      88.406 101.271  28.652  1.00  0.00           H  
ATOM   4268  N1    U   134      87.854 102.058  30.562  1.00  0.00           N  
ATOM   4269  C6    U   134      87.635 101.887  31.865  1.00  0.00           C  
ATOM   4270  H6    U   134      87.796 100.910  32.296  1.00  0.00           H  
ATOM   4271  C5    U   134      87.196 102.955  32.600  1.00  0.00           C  
ATOM   4272  H5    U   134      86.925 102.787  33.632  1.00  0.00           H  
ATOM   4273  C4    U   134      86.878 104.221  32.065  1.00  0.00           C  
ATOM   4274  O4    U   134      86.316 105.081  32.705  1.00  0.00           O  
ATOM   4275  N3    U   134      87.203 104.364  30.727  1.00  0.00           N  
ATOM   4276  H3    U   134      87.085 105.281  30.321  1.00  0.00           H  
ATOM   4277  C2    U   134      87.730 103.316  29.974  1.00  0.00           C  
ATOM   4278  O2    U   134      88.125 103.479  28.836  1.00  0.00           O  
ATOM   4279  C3'   U   134      90.269  99.908  30.940  1.00  0.00           C  
ATOM   4280  H3'   U   134      89.822  99.996  31.931  1.00  0.00           H  
ATOM   4281  C2'   U   134      90.147 101.112  30.014  1.00  0.00           C  
ATOM   4282  H2'   U   134      90.453 102.031  30.513  1.00  0.00           H  
ATOM   4283  O2'   U   134      90.786 100.899  28.746  1.00  0.00           O  
ATOM   4284 HO2'   U   134      91.720 101.054  28.901  1.00  0.00           H  
ATOM   4285  O3'   U   134      91.573  99.436  31.071  1.00  0.00           O  
ATOM   4286  P     A   135      92.746 100.174  31.957  1.00  0.00           P  
ATOM   4287  OP1   A   135      93.668  99.197  32.587  1.00  0.00           O  
ATOM   4288  OP2   A   135      92.031 101.220  32.658  1.00  0.00           O  
ATOM   4289  O5'   A   135      93.521 100.766  30.698  1.00  0.00           O  
ATOM   4290  C5'   A   135      94.311  99.931  29.732  1.00  0.00           C  
ATOM   4291  H5'   A   135      93.709  99.108  29.345  1.00  0.00           H  
ATOM   4292 H5''   A   135      95.203  99.497  30.182  1.00  0.00           H  
ATOM   4293  C4'   A   135      94.655 100.808  28.606  1.00  0.00           C  
ATOM   4294  H4'   A   135      95.161 100.137  27.911  1.00  0.00           H  
ATOM   4295  O4'   A   135      93.516 101.362  28.041  1.00  0.00           O  
ATOM   4296  C1'   A   135      93.769 102.496  27.291  1.00  0.00           C  
ATOM   4297  H1'   A   135      93.910 102.202  26.251  1.00  0.00           H  
ATOM   4298  N9    A   135      92.787 103.607  27.461  1.00  0.00           N  
ATOM   4299  C8    A   135      92.006 103.881  28.565  1.00  0.00           C  
ATOM   4300  H8    A   135      92.288 103.412  29.496  1.00  0.00           H  
ATOM   4301  N7    A   135      91.181 104.894  28.355  1.00  0.00           N  
ATOM   4302  C5    A   135      91.331 105.152  26.937  1.00  0.00           C  
ATOM   4303  C6    A   135      90.829 106.142  26.046  1.00  0.00           C  
ATOM   4304  N6    A   135      89.839 106.957  26.221  1.00  0.00           N  
ATOM   4305  H61   A   135      89.282 106.785  27.046  1.00  0.00           H  
ATOM   4306  H62   A   135      89.451 107.312  25.358  1.00  0.00           H  
ATOM   4307  N1    A   135      91.245 106.181  24.821  1.00  0.00           N  
ATOM   4308  C2    A   135      92.188 105.329  24.388  1.00  0.00           C  
ATOM   4309  H2    A   135      92.622 105.575  23.430  1.00  0.00           H  
ATOM   4310  N3    A   135      92.809 104.347  25.090  1.00  0.00           N  
ATOM   4311  C4    A   135      92.297 104.361  26.376  1.00  0.00           C  
ATOM   4312  C3'   A   135      95.503 101.999  28.853  1.00  0.00           C  
ATOM   4313  H3'   A   135      95.191 102.387  29.822  1.00  0.00           H  
ATOM   4314  C2'   A   135      95.205 102.967  27.681  1.00  0.00           C  
ATOM   4315  H2'   A   135      95.129 104.007  27.998  1.00  0.00           H  
ATOM   4316  O2'   A   135      95.990 102.782  26.576  1.00  0.00           O  
ATOM   4317 HO2'   A   135      96.868 102.935  26.931  1.00  0.00           H  
ATOM   4318  O3'   A   135      96.887 101.676  28.986  1.00  0.00           O  
ATOM   4319  P     C   136      98.058 102.648  29.457  1.00  0.00           P  
ATOM   4320  OP1   C   136      99.100 101.876  30.125  1.00  0.00           O  
ATOM   4321  OP2   C   136      97.476 103.783  30.171  1.00  0.00           O  
ATOM   4322  O5'   C   136      98.485 103.090  27.962  1.00  0.00           O  
ATOM   4323  C5'   C   136      99.411 102.383  27.176  1.00  0.00           C  
ATOM   4324  H5'   C   136      99.077 101.367  26.969  1.00  0.00           H  
ATOM   4325 H5''   C   136     100.260 102.249  27.847  1.00  0.00           H  
ATOM   4326  C4'   C   136      99.823 103.061  25.850  1.00  0.00           C  
ATOM   4327  H4'   C   136     100.431 102.379  25.256  1.00  0.00           H  
ATOM   4328  O4'   C   136      98.626 103.316  25.201  1.00  0.00           O  
ATOM   4329  C1'   C   136      98.550 104.598  24.672  1.00  0.00           C  
ATOM   4330  H1'   C   136      98.446 104.394  23.607  1.00  0.00           H  
ATOM   4331  N1    C   136      97.372 105.360  25.138  1.00  0.00           N  
ATOM   4332  C6    C   136      97.221 105.654  26.493  1.00  0.00           C  
ATOM   4333  H6    C   136      97.951 105.305  27.208  1.00  0.00           H  
ATOM   4334  C5    C   136      96.073 106.254  26.881  1.00  0.00           C  
ATOM   4335  H5    C   136      95.992 106.580  27.908  1.00  0.00           H  
ATOM   4336  C4    C   136      95.089 106.627  25.897  1.00  0.00           C  
ATOM   4337  N4    C   136      94.002 107.165  26.223  1.00  0.00           N  
ATOM   4338  H41   C   136      93.310 107.406  25.528  1.00  0.00           H  
ATOM   4339  H42   C   136      93.792 107.277  27.205  1.00  0.00           H  
ATOM   4340  N3    C   136      95.369 106.549  24.646  1.00  0.00           N  
ATOM   4341  C2    C   136      96.466 105.965  24.231  1.00  0.00           C  
ATOM   4342  O2    C   136      96.670 105.985  23.008  1.00  0.00           O  
ATOM   4343  C3'   C   136     100.501 104.373  26.044  1.00  0.00           C  
ATOM   4344  H3'   C   136     100.202 104.693  27.042  1.00  0.00           H  
ATOM   4345  C2'   C   136      99.875 105.349  24.940  1.00  0.00           C  
ATOM   4346  H2'   C   136      99.769 106.357  25.340  1.00  0.00           H  
ATOM   4347  O2'   C   136     100.467 105.346  23.677  1.00  0.00           O  
ATOM   4348 HO2'   C   136     101.393 105.577  23.785  1.00  0.00           H  
ATOM   4349  O3'   C   136     101.888 104.366  25.841  1.00  0.00           O  
ATOM   4350  P     A   137     102.887 105.320  26.520  1.00  0.00           P  
ATOM   4351  OP1   A   137     104.051 104.454  26.759  1.00  0.00           O  
ATOM   4352  OP2   A   137     102.198 106.004  27.655  1.00  0.00           O  
ATOM   4353  O5'   A   137     103.304 106.297  25.447  1.00  0.00           O  
ATOM   4354  C5'   A   137     103.969 105.858  24.204  1.00  0.00           C  
ATOM   4355  H5'   A   137     103.583 104.964  23.716  1.00  0.00           H  
ATOM   4356 H5''   A   137     104.984 105.652  24.546  1.00  0.00           H  
ATOM   4357  C4'   A   137     104.000 106.917  23.123  1.00  0.00           C  
ATOM   4358  H4'   A   137     104.433 106.374  22.282  1.00  0.00           H  
ATOM   4359  O4'   A   137     102.690 107.521  22.736  1.00  0.00           O  
ATOM   4360  C1'   A   137     102.538 108.711  23.414  1.00  0.00           C  
ATOM   4361  H1'   A   137     102.446 109.498  22.665  1.00  0.00           H  
ATOM   4362  N9    A   137     101.378 108.864  24.263  1.00  0.00           N  
ATOM   4363  C8    A   137     101.239 108.522  25.555  1.00  0.00           C  
ATOM   4364  H8    A   137     102.106 108.122  26.061  1.00  0.00           H  
ATOM   4365  N7    A   137     100.155 108.882  26.090  1.00  0.00           N  
ATOM   4366  C5    A   137      99.349 109.319  25.018  1.00  0.00           C  
ATOM   4367  C6    A   137      97.994 109.708  24.832  1.00  0.00           C  
ATOM   4368  N6    A   137      97.119 109.806  25.786  1.00  0.00           N  
ATOM   4369  H61   A   137      96.227 110.150  25.463  1.00  0.00           H  
ATOM   4370  H62   A   137      97.336 109.584  26.747  1.00  0.00           H  
ATOM   4371  N1    A   137      97.607 110.150  23.595  1.00  0.00           N  
ATOM   4372  C2    A   137      98.447 110.044  22.589  1.00  0.00           C  
ATOM   4373  H2    A   137      98.108 110.482  21.662  1.00  0.00           H  
ATOM   4374  N3    A   137      99.704 109.759  22.639  1.00  0.00           N  
ATOM   4375  C4    A   137     100.149 109.357  23.877  1.00  0.00           C  
ATOM   4376  C3'   A   137     104.894 108.113  23.337  1.00  0.00           C  
ATOM   4377  H3'   A   137     105.723 107.864  24.000  1.00  0.00           H  
ATOM   4378  C2'   A   137     103.903 108.924  24.100  1.00  0.00           C  
ATOM   4379  H2'   A   137     103.827 108.619  25.144  1.00  0.00           H  
ATOM   4380  O2'   A   137     104.126 110.358  24.173  1.00  0.00           O  
ATOM   4381 HO2'   A   137     104.764 110.539  23.479  1.00  0.00           H  
ATOM   4382  O3'   A   137     105.292 108.780  22.182  1.00  0.00           O  
ATOM   4383  P     G   138     106.537 108.304  21.333  1.00  0.00           P  
ATOM   4384  OP1   G   138     107.392 107.425  22.101  1.00  0.00           O  
ATOM   4385  OP2   G   138     107.003 109.607  20.815  1.00  0.00           O  
ATOM   4386  O5'   G   138     106.026 107.554  20.080  1.00  0.00           O  
ATOM   4387  C5'   G   138     106.782 106.420  19.600  1.00  0.00           C  
ATOM   4388  H5'   G   138     106.714 105.661  20.379  1.00  0.00           H  
ATOM   4389 H5''   G   138     107.820 106.745  19.525  1.00  0.00           H  
ATOM   4390  C4'   G   138     106.412 105.860  18.214  1.00  0.00           C  
ATOM   4391  H4'   G   138     107.124 105.049  18.065  1.00  0.00           H  
ATOM   4392  O4'   G   138     105.135 105.354  18.061  1.00  0.00           O  
ATOM   4393  C1'   G   138     104.565 105.541  16.854  1.00  0.00           C  
ATOM   4394  H1'   G   138     104.317 104.599  16.364  1.00  0.00           H  
ATOM   4395  N9    G   138     103.436 106.450  16.993  1.00  0.00           N  
ATOM   4396  C8    G   138     103.085 107.245  18.100  1.00  0.00           C  
ATOM   4397  H8    G   138     103.475 107.044  19.087  1.00  0.00           H  
ATOM   4398  N7    G   138     102.088 108.081  17.866  1.00  0.00           N  
ATOM   4399  C5    G   138     101.810 107.819  16.526  1.00  0.00           C  
ATOM   4400  C6    G   138     100.937 108.510  15.605  1.00  0.00           C  
ATOM   4401  O6    G   138     100.291 109.598  15.692  1.00  0.00           O  
ATOM   4402  N1    G   138     100.874 107.909  14.330  1.00  0.00           N  
ATOM   4403  H1    G   138     100.220 108.292  13.662  1.00  0.00           H  
ATOM   4404  C2    G   138     101.728 106.924  13.937  1.00  0.00           C  
ATOM   4405  N2    G   138     101.496 106.347  12.799  1.00  0.00           N  
ATOM   4406  H21   G   138     100.813 106.719  12.154  1.00  0.00           H  
ATOM   4407  H22   G   138     102.085 105.584  12.495  1.00  0.00           H  
ATOM   4408  N3    G   138     102.586 106.364  14.752  1.00  0.00           N  
ATOM   4409  C4    G   138     102.575 106.825  16.008  1.00  0.00           C  
ATOM   4410  C3'   G   138     106.495 106.882  17.114  1.00  0.00           C  
ATOM   4411  H3'   G   138     106.147 107.855  17.462  1.00  0.00           H  
ATOM   4412  C2'   G   138     105.650 106.207  16.005  1.00  0.00           C  
ATOM   4413  H2'   G   138     105.349 106.944  15.261  1.00  0.00           H  
ATOM   4414  O2'   G   138     106.370 105.168  15.340  1.00  0.00           O  
ATOM   4415 HO2'   G   138     107.288 105.428  15.449  1.00  0.00           H  
ATOM   4416  O3'   G   138     107.812 107.147  16.710  1.00  0.00           O  
ATOM   4417  P     G   139     108.109 108.390  15.799  1.00  0.00           P  
ATOM   4418  OP1   G   139     109.555 108.360  15.663  1.00  0.00           O  
ATOM   4419  OP2   G   139     107.418 109.549  16.330  1.00  0.00           O  
ATOM   4420  O5'   G   139     107.472 108.257  14.371  1.00  0.00           O  
ATOM   4421  C5'   G   139     108.118 107.686  13.245  1.00  0.00           C  
ATOM   4422  H5'   G   139     108.184 106.600  13.306  1.00  0.00           H  
ATOM   4423 H5''   G   139     109.104 108.147  13.200  1.00  0.00           H  
ATOM   4424  C4'   G   139     107.198 108.062  12.086  1.00  0.00           C  
ATOM   4425  H4'   G   139     107.557 107.518  11.212  1.00  0.00           H  
ATOM   4426  O4'   G   139     105.884 107.660  12.314  1.00  0.00           O  
ATOM   4427  C1'   G   139     104.956 108.502  11.688  1.00  0.00           C  
ATOM   4428  H1'   G   139     104.359 108.046  10.898  1.00  0.00           H  
ATOM   4429  N9    G   139     104.122 109.257  12.651  1.00  0.00           N  
ATOM   4430  C8    G   139     104.345 109.621  13.968  1.00  0.00           C  
ATOM   4431  H8    G   139     105.182 109.161  14.472  1.00  0.00           H  
ATOM   4432  N7    G   139     103.451 110.401  14.543  1.00  0.00           N  
ATOM   4433  C5    G   139     102.578 110.697  13.436  1.00  0.00           C  
ATOM   4434  C6    G   139     101.350 111.410  13.353  1.00  0.00           C  
ATOM   4435  O6    G   139     100.692 111.921  14.230  1.00  0.00           O  
ATOM   4436  N1    G   139     100.878 111.564  12.090  1.00  0.00           N  
ATOM   4437  H1    G   139      99.906 111.825  12.008  1.00  0.00           H  
ATOM   4438  C2    G   139     101.370 110.889  11.054  1.00  0.00           C  
ATOM   4439  N2    G   139     100.729 110.989   9.949  1.00  0.00           N  
ATOM   4440  H21   G   139     101.122 110.490   9.163  1.00  0.00           H  
ATOM   4441  H22   G   139      99.818 111.425   9.926  1.00  0.00           H  
ATOM   4442  N3    G   139     102.417 110.133  11.082  1.00  0.00           N  
ATOM   4443  C4    G   139     102.980 109.984  12.317  1.00  0.00           C  
ATOM   4444  C3'   G   139     107.153 109.578  11.788  1.00  0.00           C  
ATOM   4445  H3'   G   139     106.903 110.064  12.731  1.00  0.00           H  
ATOM   4446  C2'   G   139     105.879 109.446  10.877  1.00  0.00           C  
ATOM   4447  H2'   G   139     105.390 110.416  10.787  1.00  0.00           H  
ATOM   4448  O2'   G   139     106.151 108.958   9.587  1.00  0.00           O  
ATOM   4449 HO2'   G   139     107.106 109.048   9.535  1.00  0.00           H  
ATOM   4450  O3'   G   139     108.249 110.030  11.049  1.00  0.00           O  
ATOM   4451  P     G   140     108.787 111.523  11.292  1.00  0.00           P  
ATOM   4452  OP1   G   140     110.151 111.620  10.670  1.00  0.00           O  
ATOM   4453  OP2   G   140     108.658 111.777  12.735  1.00  0.00           O  
ATOM   4454  O5'   G   140     107.726 112.424  10.552  1.00  0.00           O  
ATOM   4455  C5'   G   140     107.536 112.326   9.166  1.00  0.00           C  
ATOM   4456  H5'   G   140     107.418 111.295   8.831  1.00  0.00           H  
ATOM   4457 H5''   G   140     108.393 112.812   8.699  1.00  0.00           H  
ATOM   4458  C4'   G   140     106.283 113.109   8.783  1.00  0.00           C  
ATOM   4459  H4'   G   140     106.177 113.068   7.699  1.00  0.00           H  
ATOM   4460  O4'   G   140     105.044 112.605   9.304  1.00  0.00           O  
ATOM   4461  C1'   G   140     104.081 113.666   9.138  1.00  0.00           C  
ATOM   4462  H1'   G   140     103.259 113.390   8.477  1.00  0.00           H  
ATOM   4463  N9    G   140     103.617 113.892  10.515  1.00  0.00           N  
ATOM   4464  C8    G   140     104.097 113.420  11.714  1.00  0.00           C  
ATOM   4465  H8    G   140     105.012 112.854  11.819  1.00  0.00           H  
ATOM   4466  N7    G   140     103.342 113.704  12.753  1.00  0.00           N  
ATOM   4467  C5    G   140     102.344 114.498  12.198  1.00  0.00           C  
ATOM   4468  C6    G   140     101.232 115.061  12.939  1.00  0.00           C  
ATOM   4469  O6    G   140     100.974 115.094  14.213  1.00  0.00           O  
ATOM   4470  N1    G   140     100.443 115.826  12.063  1.00  0.00           N  
ATOM   4471  H1    G   140      99.739 116.410  12.490  1.00  0.00           H  
ATOM   4472  C2    G   140     100.584 115.831  10.727  1.00  0.00           C  
ATOM   4473  N2    G   140      99.783 116.627  10.126  1.00  0.00           N  
ATOM   4474  H21   G   140      99.023 117.087  10.607  1.00  0.00           H  
ATOM   4475  H22   G   140      99.834 116.510   9.124  1.00  0.00           H  
ATOM   4476  N3    G   140     101.580 115.275  10.060  1.00  0.00           N  
ATOM   4477  C4    G   140     102.471 114.608  10.877  1.00  0.00           C  
ATOM   4478  C3'   G   140     106.233 114.596   9.114  1.00  0.00           C  
ATOM   4479  H3'   G   140     106.321 114.751  10.189  1.00  0.00           H  
ATOM   4480  C2'   G   140     104.837 114.975   8.701  1.00  0.00           C  
ATOM   4481  H2'   G   140     104.491 115.875   9.210  1.00  0.00           H  
ATOM   4482  O2'   G   140     104.648 115.132   7.264  1.00  0.00           O  
ATOM   4483 HO2'   G   140     105.394 115.627   6.917  1.00  0.00           H  
ATOM   4484  O3'   G   140     107.198 115.333   8.336  1.00  0.00           O  
ATOM   4485  P     C   141     107.713 116.681   8.809  1.00  0.00           P  
ATOM   4486  OP1   C   141     108.662 117.037   7.734  1.00  0.00           O  
ATOM   4487  OP2   C   141     108.274 116.489  10.149  1.00  0.00           O  
ATOM   4488  O5'   C   141     106.474 117.632   8.830  1.00  0.00           O  
ATOM   4489  C5'   C   141     106.037 118.130   7.587  1.00  0.00           C  
ATOM   4490  H5'   C   141     105.807 117.284   6.939  1.00  0.00           H  
ATOM   4491 H5''   C   141     106.788 118.717   7.058  1.00  0.00           H  
ATOM   4492  C4'   C   141     104.783 119.074   7.684  1.00  0.00           C  
ATOM   4493  H4'   C   141     104.476 119.428   6.699  1.00  0.00           H  
ATOM   4494  O4'   C   141     103.688 118.360   8.228  1.00  0.00           O  
ATOM   4495  C1'   C   141     102.920 119.279   9.095  1.00  0.00           C  
ATOM   4496  H1'   C   141     101.890 119.452   8.784  1.00  0.00           H  
ATOM   4497  N1    C   141     102.821 118.788  10.508  1.00  0.00           N  
ATOM   4498  C6    C   141     103.755 117.961  11.134  1.00  0.00           C  
ATOM   4499  H6    C   141     104.610 117.627  10.566  1.00  0.00           H  
ATOM   4500  C5    C   141     103.706 117.743  12.436  1.00  0.00           C  
ATOM   4501  H5    C   141     104.332 116.986  12.887  1.00  0.00           H  
ATOM   4502  C4    C   141     102.672 118.210  13.208  1.00  0.00           C  
ATOM   4503  N4    C   141     102.659 118.102  14.461  1.00  0.00           N  
ATOM   4504  H41   C   141     103.391 117.578  14.918  1.00  0.00           H  
ATOM   4505  H42   C   141     101.985 118.652  14.974  1.00  0.00           H  
ATOM   4506  N3    C   141     101.708 118.926  12.655  1.00  0.00           N  
ATOM   4507  C2    C   141     101.777 119.266  11.317  1.00  0.00           C  
ATOM   4508  O2    C   141     100.854 119.915  10.868  1.00  0.00           O  
ATOM   4509  C3'   C   141     105.002 120.214   8.593  1.00  0.00           C  
ATOM   4510  H3'   C   141     105.639 119.843   9.396  1.00  0.00           H  
ATOM   4511  C2'   C   141     103.588 120.622   9.079  1.00  0.00           C  
ATOM   4512  H2'   C   141     103.644 121.088  10.063  1.00  0.00           H  
ATOM   4513  O2'   C   141     102.909 121.401   8.051  1.00  0.00           O  
ATOM   4514 HO2'   C   141     103.556 121.892   7.539  1.00  0.00           H  
ATOM   4515  O3'   C   141     105.654 121.320   7.940  1.00  0.00           O  
ATOM   4516  P    U3   142     106.689 122.351   8.771  1.00  0.00           P  
ATOM   4517  OP1  U3   142     107.448 123.103   7.758  1.00  0.00           O  
ATOM   4518  OP2  U3   142     107.441 121.674   9.842  1.00  0.00           O  
ATOM   4519  O5'  U3   142     105.608 123.307   9.453  1.00  0.00           O  
ATOM   4520  C5'  U3   142     104.899 124.272   8.680  1.00  0.00           C  
ATOM   4521  H5'  U3   142     104.563 123.877   7.721  1.00  0.00           H  
ATOM   4522 H5''  U3   142     105.696 124.970   8.423  1.00  0.00           H  
ATOM   4523  C4'  U3   142     103.679 124.806   9.465  1.00  0.00           C  
ATOM   4524  H4'  U3   142     102.998 125.400   8.856  1.00  0.00           H  
ATOM   4525  O4'  U3   142     102.746 123.819   9.958  1.00  0.00           O  
ATOM   4526  C1'  U3   142     102.244 124.253  11.203  1.00  0.00           C  
ATOM   4527  H1'  U3   142     101.163 124.389  11.156  1.00  0.00           H  
ATOM   4528  N1   U3   142     102.579 123.283  12.276  1.00  0.00           N  
ATOM   4529  C6   U3   142     103.683 122.427  12.195  1.00  0.00           C  
ATOM   4530  H6   U3   142     104.302 122.446  11.311  1.00  0.00           H  
ATOM   4531  C5   U3   142     104.034 121.659  13.258  1.00  0.00           C  
ATOM   4532  H5   U3   142     104.911 121.032  13.196  1.00  0.00           H  
ATOM   4533  C4   U3   142     103.171 121.619  14.468  1.00  0.00           C  
ATOM   4534  O4   U3   142     103.548 121.070  15.520  1.00  0.00           O  
ATOM   4535  N3   U3   142     102.073 122.408  14.423  1.00  0.00           N  
ATOM   4536  H3   U3   142     101.567 122.551  15.285  1.00  0.00           H  
ATOM   4537  C2   U3   142     101.759 123.274  13.434  1.00  0.00           C  
ATOM   4538  O2   U3   142     100.774 124.035  13.592  1.00  0.00           O  
ATOM   4539  C3'  U3   142     104.198 125.567  10.717  1.00  0.00           C  
ATOM   4540  H3'  U3   142     104.996 124.987  11.180  1.00  0.00           H  
ATOM   4541  C2'  U3   142     102.930 125.532  11.595  1.00  0.00           C  
ATOM   4542  H2'  U3   142     103.360 125.549  12.597  1.00  0.00           H  
ATOM   4543  O2'  U3   142     102.013 126.525  11.252  1.00  0.00           O  
ATOM   4544 HO2'  U3   142     102.455 127.370  11.362  1.00  0.00           H  
ATOM   4545  O3'  U3   142     104.690 126.820  10.476  1.00  0.00           O  
ATOM   4546 HO3'  U3   142     105.029 127.121  11.322  1.00  0.00           H  
TER    4547       U3   142 
ATOM   4547 MG    MG   143      65.731 100.991  21.263  1.00  0.00          MG  
TER    4548       MG   143 
ATOM   4548 MG    MG   144      36.294  28.529  88.435  1.00  0.00          MG  
TER    4549       MG   144 
ATOM   4549 MG    MG   145      80.841  99.114  26.963  1.00  0.00          MG  
TER    4550       MG   145 
ATOM   4550 MG    MG   146      75.500  95.750  22.658  1.00  0.00          MG  
TER    4551       MG   146 
ATOM   4551 MG    MG   147      31.469  10.143  42.045  1.00  0.00          MG  
TER    4552       MG   147 
ATOM   4552 MG    MG   148      44.208  40.089  28.271  1.00  0.00          MG  
TER    4553       MG   148 
ATOM   4553 MG    MG   149      38.494  42.340  89.959  1.00  0.00          MG  
TER    4554       MG   149 
ATOM   4554 MG    MG   150      50.758  46.625  75.871  1.00  0.00          MG  
TER    4555       MG   150 
ATOM   4555 MG    MG   151      35.638  28.711 106.652  1.00  0.00          MG  
TER    4556       MG   151 
ATOM   4556 MG    MG   152      43.693  19.168  85.491  1.00  0.00          MG  
TER    4557       MG   152 
ATOM   4557 MG    MG   153      47.879  43.609 100.483  1.00  0.00          MG  
TER    4558       MG   153 
ATOM   4558 MG    MG   154      56.641  35.405  87.044  1.00  0.00          MG  
TER    4559       MG   154 
END   
