# Supplementary material for: Modeling the structure of the frameshift-stimulatory pseudoknot in SARS-CoV-2 reveals multiple possible conformers
Source: PLoS Comput Biol. 2021 Jan 19;17(1):e1008603. doi: 10.1371/journal.pcbi.1008603 (PMC7845960; doi:10.1371/journal.pcbi.1008603)
Supplement: S1 Data — Files in.pdb format for each of the model structures presented in the manuscript are included in an archived.zip folder. The files corresponding to the structures shown in Figs 3B, 3E, 3H, 4B, 4E, 4H, 5B, 6A–6F, and 7A–7G are named FigNX_1.pdb, where N is the figure number and X is the letter for the figure panel. These structures represent the most populated of the clusters found in the corresponding MD simulations. The structures of the second- and third-most populated clusters from each of the simulations are in the files named FigNX_2.pdb and FigNX_3.pdb, respectively. (ZIP) [file pcbi.1008603.s006.zip › Fig7B_2.pdb]

ATOM      1 HO5'  U5     1      58.282  52.731  81.016  1.00  0.00           H  
ATOM      2  O5'  U5     1      57.519  53.207  80.679  1.00  0.00           O  
ATOM      3  C5'  U5     1      56.523  53.097  81.743  1.00  0.00           C  
ATOM      4  H5'  U5     1      57.007  52.692  82.632  1.00  0.00           H  
ATOM      5 H5''  U5     1      55.728  52.457  81.362  1.00  0.00           H  
ATOM      6  C4'  U5     1      55.985  54.479  82.091  1.00  0.00           C  
ATOM      7  H4'  U5     1      55.434  54.461  83.031  1.00  0.00           H  
ATOM      8  O4'  U5     1      57.095  55.341  82.340  1.00  0.00           O  
ATOM      9  C1'  U5     1      56.950  56.455  81.519  1.00  0.00           C  
ATOM     10  H1'  U5     1      56.257  57.200  81.910  1.00  0.00           H  
ATOM     11  N1   U5     1      58.243  57.217  81.362  1.00  0.00           N  
ATOM     12  C6   U5     1      59.324  56.525  80.899  1.00  0.00           C  
ATOM     13  H6   U5     1      59.427  55.450  80.888  1.00  0.00           H  
ATOM     14  C5   U5     1      60.430  57.197  80.520  1.00  0.00           C  
ATOM     15  H5   U5     1      61.212  56.638  80.028  1.00  0.00           H  
ATOM     16  C4   U5     1      60.499  58.631  80.660  1.00  0.00           C  
ATOM     17  O4   U5     1      61.498  59.304  80.326  1.00  0.00           O  
ATOM     18  N3   U5     1      59.368  59.257  81.165  1.00  0.00           N  
ATOM     19  H3   U5     1      59.570  60.212  81.424  1.00  0.00           H  
ATOM     20  C2   U5     1      58.178  58.638  81.500  1.00  0.00           C  
ATOM     21  O2   U5     1      57.225  59.338  81.820  1.00  0.00           O  
ATOM     22  C3'  U5     1      55.149  55.165  80.927  1.00  0.00           C  
ATOM     23  H3'  U5     1      54.907  54.337  80.260  1.00  0.00           H  
ATOM     24  C2'  U5     1      56.193  56.035  80.268  1.00  0.00           C  
ATOM     25  H2'  U5     1      56.814  55.380  79.657  1.00  0.00           H  
ATOM     26  O2'  U5     1      55.655  57.128  79.570  1.00  0.00           O  
ATOM     27 HO2'  U5     1      54.933  56.795  79.033  1.00  0.00           H  
ATOM     28  O3'  U5     1      53.989  55.900  81.419  1.00  0.00           O  
ATOM     29  P     U     2      52.706  55.181  81.909  1.00  0.00           P  
ATOM     30  OP1   U     2      52.495  54.064  81.093  1.00  0.00           O  
ATOM     31  OP2   U     2      51.754  56.291  81.920  1.00  0.00           O  
ATOM     32  O5'   U     2      53.045  54.715  83.343  1.00  0.00           O  
ATOM     33  C5'   U     2      52.961  53.308  83.665  1.00  0.00           C  
ATOM     34  H5'   U     2      53.433  52.736  82.867  1.00  0.00           H  
ATOM     35 H5''   U     2      51.926  52.964  83.684  1.00  0.00           H  
ATOM     36  C4'   U     2      53.620  52.861  84.973  1.00  0.00           C  
ATOM     37  H4'   U     2      53.477  51.797  85.163  1.00  0.00           H  
ATOM     38  O4'   U     2      54.995  53.113  84.830  1.00  0.00           O  
ATOM     39  C1'   U     2      55.513  53.622  86.018  1.00  0.00           C  
ATOM     40  H1'   U     2      55.894  52.769  86.579  1.00  0.00           H  
ATOM     41  N1    U     2      56.515  54.679  85.784  1.00  0.00           N  
ATOM     42  C6    U     2      56.152  55.981  85.400  1.00  0.00           C  
ATOM     43  H6    U     2      55.129  56.296  85.255  1.00  0.00           H  
ATOM     44  C5    U     2      57.138  56.854  85.047  1.00  0.00           C  
ATOM     45  H5    U     2      56.842  57.786  84.590  1.00  0.00           H  
ATOM     46  C4    U     2      58.569  56.513  85.187  1.00  0.00           C  
ATOM     47  O4    U     2      59.509  57.315  84.903  1.00  0.00           O  
ATOM     48  N3    U     2      58.810  55.212  85.585  1.00  0.00           N  
ATOM     49  H3    U     2      59.758  54.863  85.577  1.00  0.00           H  
ATOM     50  C2    U     2      57.855  54.285  85.896  1.00  0.00           C  
ATOM     51  O2    U     2      58.224  53.203  86.243  1.00  0.00           O  
ATOM     52  C3'   U     2      53.094  53.807  86.019  1.00  0.00           C  
ATOM     53  H3'   U     2      52.873  54.780  85.579  1.00  0.00           H  
ATOM     54  C2'   U     2      54.334  54.025  86.836  1.00  0.00           C  
ATOM     55  H2'   U     2      54.362  55.101  87.005  1.00  0.00           H  
ATOM     56  O2'   U     2      54.221  53.311  88.055  1.00  0.00           O  
ATOM     57 HO2'   U     2      53.318  52.988  88.099  1.00  0.00           H  
ATOM     58  O3'   U     2      52.008  53.405  86.847  1.00  0.00           O  
ATOM     59  P     U     3      50.578  54.147  86.834  1.00  0.00           P  
ATOM     60  OP1   U     3      50.755  55.480  86.356  1.00  0.00           O  
ATOM     61  OP2   U     3      50.003  53.984  88.167  1.00  0.00           O  
ATOM     62  O5'   U     3      49.738  53.350  85.758  1.00  0.00           O  
ATOM     63  C5'   U     3      48.991  54.085  84.714  1.00  0.00           C  
ATOM     64  H5'   U     3      49.676  54.731  84.165  1.00  0.00           H  
ATOM     65 H5''   U     3      48.182  54.737  85.042  1.00  0.00           H  
ATOM     66  C4'   U     3      48.480  53.081  83.642  1.00  0.00           C  
ATOM     67  H4'   U     3      47.881  53.674  82.951  1.00  0.00           H  
ATOM     68  O4'   U     3      49.635  52.526  83.022  1.00  0.00           O  
ATOM     69  C1'   U     3      49.360  51.168  82.733  1.00  0.00           C  
ATOM     70  H1'   U     3      49.287  51.030  81.654  1.00  0.00           H  
ATOM     71  N1    U     3      50.337  50.170  83.330  1.00  0.00           N  
ATOM     72  C6    U     3      51.001  50.378  84.551  1.00  0.00           C  
ATOM     73  H6    U     3      50.796  51.266  85.132  1.00  0.00           H  
ATOM     74  C5    U     3      51.967  49.468  84.968  1.00  0.00           C  
ATOM     75  H5    U     3      52.549  49.608  85.867  1.00  0.00           H  
ATOM     76  C4    U     3      52.252  48.336  84.264  1.00  0.00           C  
ATOM     77  O4    U     3      53.124  47.506  84.566  1.00  0.00           O  
ATOM     78  N3    U     3      51.479  48.119  83.165  1.00  0.00           N  
ATOM     79  H3    U     3      51.674  47.211  82.769  1.00  0.00           H  
ATOM     80  C2    U     3      50.427  48.920  82.758  1.00  0.00           C  
ATOM     81  O2    U     3      49.618  48.519  81.872  1.00  0.00           O  
ATOM     82  C3'   U     3      47.712  51.929  84.348  1.00  0.00           C  
ATOM     83  H3'   U     3      48.193  51.603  85.270  1.00  0.00           H  
ATOM     84  C2'   U     3      47.929  50.821  83.303  1.00  0.00           C  
ATOM     85  H2'   U     3      47.956  49.814  83.720  1.00  0.00           H  
ATOM     86  O2'   U     3      46.996  50.985  82.267  1.00  0.00           O  
ATOM     87 HO2'   U     3      46.110  50.771  82.566  1.00  0.00           H  
ATOM     88  O3'   U     3      46.360  52.238  84.512  1.00  0.00           O  
ATOM     89  P     G     4      45.621  51.959  85.889  1.00  0.00           P  
ATOM     90  OP1   G     4      44.199  52.128  85.656  1.00  0.00           O  
ATOM     91  OP2   G     4      46.242  52.704  86.953  1.00  0.00           O  
ATOM     92  O5'   G     4      45.958  50.381  86.117  1.00  0.00           O  
ATOM     93  C5'   G     4      45.082  49.271  85.897  1.00  0.00           C  
ATOM     94  H5'   G     4      44.340  49.390  86.687  1.00  0.00           H  
ATOM     95 H5''   G     4      45.616  48.377  86.217  1.00  0.00           H  
ATOM     96  C4'   G     4      44.351  49.193  84.524  1.00  0.00           C  
ATOM     97  H4'   G     4      43.644  50.018  84.447  1.00  0.00           H  
ATOM     98  O4'   G     4      45.282  49.118  83.496  1.00  0.00           O  
ATOM     99  C1'   G     4      44.873  48.197  82.465  1.00  0.00           C  
ATOM    100  H1'   G     4      44.823  48.644  81.472  1.00  0.00           H  
ATOM    101  N9    G     4      45.759  47.003  82.339  1.00  0.00           N  
ATOM    102  C8    G     4      46.864  46.779  83.035  1.00  0.00           C  
ATOM    103  H8    G     4      47.281  47.521  83.699  1.00  0.00           H  
ATOM    104  N7    G     4      47.535  45.720  82.665  1.00  0.00           N  
ATOM    105  C5    G     4      46.762  45.178  81.662  1.00  0.00           C  
ATOM    106  C6    G     4      46.889  44.056  80.771  1.00  0.00           C  
ATOM    107  O6    G     4      47.827  43.228  80.712  1.00  0.00           O  
ATOM    108  N1    G     4      45.836  43.806  79.956  1.00  0.00           N  
ATOM    109  H1    G     4      45.874  42.953  79.417  1.00  0.00           H  
ATOM    110  C2    G     4      44.864  44.725  79.768  1.00  0.00           C  
ATOM    111  N2    G     4      44.161  44.536  78.737  1.00  0.00           N  
ATOM    112  H21   G     4      44.283  43.609  78.354  1.00  0.00           H  
ATOM    113  H22   G     4      43.392  45.163  78.553  1.00  0.00           H  
ATOM    114  N3    G     4      44.788  45.896  80.413  1.00  0.00           N  
ATOM    115  C4    G     4      45.678  46.025  81.450  1.00  0.00           C  
ATOM    116  C3'   G     4      43.633  47.840  84.457  1.00  0.00           C  
ATOM    117  H3'   G     4      44.234  47.014  84.836  1.00  0.00           H  
ATOM    118  C2'   G     4      43.451  47.721  82.915  1.00  0.00           C  
ATOM    119  H2'   G     4      43.174  46.682  82.737  1.00  0.00           H  
ATOM    120  O2'   G     4      42.443  48.591  82.403  1.00  0.00           O  
ATOM    121 HO2'   G     4      41.707  48.475  83.009  1.00  0.00           H  
ATOM    122  O3'   G     4      42.356  47.902  85.005  1.00  0.00           O  
ATOM    123  P     C     5      41.672  46.640  85.759  1.00  0.00           P  
ATOM    124  OP1   C     5      40.413  47.147  86.416  1.00  0.00           O  
ATOM    125  OP2   C     5      42.730  45.940  86.526  1.00  0.00           O  
ATOM    126  O5'   C     5      41.213  45.635  84.680  1.00  0.00           O  
ATOM    127  C5'   C     5      40.118  45.948  83.798  1.00  0.00           C  
ATOM    128  H5'   C     5      40.245  46.965  83.426  1.00  0.00           H  
ATOM    129 H5''   C     5      39.151  46.123  84.268  1.00  0.00           H  
ATOM    130  C4'   C     5      40.049  44.966  82.641  1.00  0.00           C  
ATOM    131  H4'   C     5      39.198  45.188  81.998  1.00  0.00           H  
ATOM    132  O4'   C     5      41.231  45.074  81.877  1.00  0.00           O  
ATOM    133  C1'   C     5      41.415  43.694  81.371  1.00  0.00           C  
ATOM    134  H1'   C     5      41.382  43.782  80.285  1.00  0.00           H  
ATOM    135  N1    C     5      42.749  43.096  81.752  1.00  0.00           N  
ATOM    136  C6    C     5      43.364  43.460  82.914  1.00  0.00           C  
ATOM    137  H6    C     5      43.159  44.246  83.625  1.00  0.00           H  
ATOM    138  C5    C     5      44.560  42.890  83.189  1.00  0.00           C  
ATOM    139  H5    C     5      45.158  43.199  84.034  1.00  0.00           H  
ATOM    140  C4    C     5      45.025  41.851  82.297  1.00  0.00           C  
ATOM    141  N4    C     5      46.185  41.389  82.478  1.00  0.00           N  
ATOM    142  H41   C     5      46.662  41.838  83.247  1.00  0.00           H  
ATOM    143  H42   C     5      46.669  40.774  81.840  1.00  0.00           H  
ATOM    144  N3    C     5      44.435  41.464  81.197  1.00  0.00           N  
ATOM    145  C2    C     5      43.285  42.106  80.928  1.00  0.00           C  
ATOM    146  O2    C     5      42.590  41.705  79.963  1.00  0.00           O  
ATOM    147  C3'   C     5      39.924  43.556  83.052  1.00  0.00           C  
ATOM    148  H3'   C     5      40.748  43.363  83.740  1.00  0.00           H  
ATOM    149  C2'   C     5      40.247  42.868  81.757  1.00  0.00           C  
ATOM    150  H2'   C     5      40.565  41.835  81.900  1.00  0.00           H  
ATOM    151  O2'   C     5      39.163  43.039  80.821  1.00  0.00           O  
ATOM    152 HO2'   C     5      39.115  42.359  80.146  1.00  0.00           H  
ATOM    153  O3'   C     5      38.598  43.289  83.542  1.00  0.00           O  
ATOM    154  P     G     6      38.434  42.213  84.704  1.00  0.00           P  
ATOM    155  OP1   G     6      37.052  42.190  85.277  1.00  0.00           O  
ATOM    156  OP2   G     6      39.572  42.564  85.608  1.00  0.00           O  
ATOM    157  O5'   G     6      38.679  40.864  84.003  1.00  0.00           O  
ATOM    158  C5'   G     6      37.807  40.491  82.989  1.00  0.00           C  
ATOM    159  H5'   G     6      37.659  41.281  82.253  1.00  0.00           H  
ATOM    160 H5''   G     6      36.842  40.286  83.452  1.00  0.00           H  
ATOM    161  C4'   G     6      38.313  39.297  82.174  1.00  0.00           C  
ATOM    162  H4'   G     6      37.499  39.055  81.491  1.00  0.00           H  
ATOM    163  O4'   G     6      39.516  39.622  81.532  1.00  0.00           O  
ATOM    164  C1'   G     6      40.242  38.430  81.208  1.00  0.00           C  
ATOM    165  H1'   G     6      40.302  38.275  80.131  1.00  0.00           H  
ATOM    166  N9    G     6      41.669  38.561  81.813  1.00  0.00           N  
ATOM    167  C8    G     6      42.014  39.395  82.810  1.00  0.00           C  
ATOM    168  H8    G     6      41.393  40.224  83.116  1.00  0.00           H  
ATOM    169  N7    G     6      43.182  39.159  83.322  1.00  0.00           N  
ATOM    170  C5    G     6      43.580  37.973  82.641  1.00  0.00           C  
ATOM    171  C6    G     6      44.814  37.162  82.681  1.00  0.00           C  
ATOM    172  O6    G     6      45.861  37.433  83.234  1.00  0.00           O  
ATOM    173  N1    G     6      44.846  36.113  81.796  1.00  0.00           N  
ATOM    174  H1    G     6      45.712  35.611  81.662  1.00  0.00           H  
ATOM    175  C2    G     6      43.799  35.769  80.999  1.00  0.00           C  
ATOM    176  N2    G     6      43.987  34.705  80.259  1.00  0.00           N  
ATOM    177  H21   G     6      44.805  34.139  80.433  1.00  0.00           H  
ATOM    178  H22   G     6      43.443  34.601  79.415  1.00  0.00           H  
ATOM    179  N3    G     6      42.664  36.495  80.852  1.00  0.00           N  
ATOM    180  C4    G     6      42.638  37.594  81.672  1.00  0.00           C  
ATOM    181  C3'   G     6      38.684  38.091  82.934  1.00  0.00           C  
ATOM    182  H3'   G     6      39.405  38.466  83.662  1.00  0.00           H  
ATOM    183  C2'   G     6      39.462  37.295  81.858  1.00  0.00           C  
ATOM    184  H2'   G     6      39.928  36.524  82.472  1.00  0.00           H  
ATOM    185  O2'   G     6      38.727  36.706  80.795  1.00  0.00           O  
ATOM    186 HO2'   G     6      39.348  36.141  80.330  1.00  0.00           H  
ATOM    187  O3'   G     6      37.633  37.337  83.449  1.00  0.00           O  
ATOM    188  P     G     7      37.823  36.417  84.794  1.00  0.00           P  
ATOM    189  OP1   G     7      36.494  35.981  85.151  1.00  0.00           O  
ATOM    190  OP2   G     7      38.687  37.129  85.772  1.00  0.00           O  
ATOM    191  O5'   G     7      38.648  35.084  84.307  1.00  0.00           O  
ATOM    192  C5'   G     7      38.171  34.325  83.135  1.00  0.00           C  
ATOM    193  H5'   G     7      37.989  35.054  82.345  1.00  0.00           H  
ATOM    194 H5''   G     7      37.229  33.883  83.458  1.00  0.00           H  
ATOM    195  C4'   G     7      39.182  33.385  82.646  1.00  0.00           C  
ATOM    196  H4'   G     7      38.696  32.782  81.879  1.00  0.00           H  
ATOM    197  O4'   G     7      40.274  34.148  82.283  1.00  0.00           O  
ATOM    198  C1'   G     7      41.421  33.388  82.543  1.00  0.00           C  
ATOM    199  H1'   G     7      41.993  33.316  81.618  1.00  0.00           H  
ATOM    200  N9    G     7      42.309  34.099  83.572  1.00  0.00           N  
ATOM    201  C8    G     7      42.096  35.172  84.430  1.00  0.00           C  
ATOM    202  H8    G     7      41.152  35.674  84.583  1.00  0.00           H  
ATOM    203  N7    G     7      43.075  35.486  85.226  1.00  0.00           N  
ATOM    204  C5    G     7      44.054  34.575  84.875  1.00  0.00           C  
ATOM    205  C6    G     7      45.379  34.479  85.391  1.00  0.00           C  
ATOM    206  O6    G     7      46.008  35.350  85.996  1.00  0.00           O  
ATOM    207  N1    G     7      46.008  33.286  85.086  1.00  0.00           N  
ATOM    208  H1    G     7      46.996  33.150  85.246  1.00  0.00           H  
ATOM    209  C2    G     7      45.508  32.479  84.198  1.00  0.00           C  
ATOM    210  N2    G     7      46.269  31.492  83.788  1.00  0.00           N  
ATOM    211  H21   G     7      47.263  31.459  83.966  1.00  0.00           H  
ATOM    212  H22   G     7      45.838  30.823  83.165  1.00  0.00           H  
ATOM    213  N3    G     7      44.299  32.569  83.563  1.00  0.00           N  
ATOM    214  C4    G     7      43.617  33.680  83.938  1.00  0.00           C  
ATOM    215  C3'   G     7      39.714  32.364  83.653  1.00  0.00           C  
ATOM    216  H3'   G     7      39.986  32.869  84.580  1.00  0.00           H  
ATOM    217  C2'   G     7      40.972  31.982  83.031  1.00  0.00           C  
ATOM    218  H2'   G     7      41.662  31.663  83.813  1.00  0.00           H  
ATOM    219  O2'   G     7      40.763  31.177  81.876  1.00  0.00           O  
ATOM    220 HO2'   G     7      40.044  30.575  82.078  1.00  0.00           H  
ATOM    221  O3'   G     7      38.730  31.335  83.775  1.00  0.00           O  
ATOM    222  P     U     8      38.428  30.476  85.125  1.00  0.00           P  
ATOM    223  OP1   U     8      37.346  29.520  84.929  1.00  0.00           O  
ATOM    224  OP2   U     8      38.252  31.474  86.187  1.00  0.00           O  
ATOM    225  O5'   U     8      39.804  29.624  85.338  1.00  0.00           O  
ATOM    226  C5'   U     8      40.023  28.482  84.656  1.00  0.00           C  
ATOM    227  H5'   U     8      39.983  28.640  83.578  1.00  0.00           H  
ATOM    228 H5''   U     8      39.358  27.661  84.926  1.00  0.00           H  
ATOM    229  C4'   U     8      41.398  27.935  84.926  1.00  0.00           C  
ATOM    230  H4'   U     8      41.496  27.059  84.285  1.00  0.00           H  
ATOM    231  O4'   U     8      42.402  28.878  84.495  1.00  0.00           O  
ATOM    232  C1'   U     8      43.611  28.709  85.235  1.00  0.00           C  
ATOM    233  H1'   U     8      44.466  28.551  84.578  1.00  0.00           H  
ATOM    234  N1    U     8      43.870  29.918  86.068  1.00  0.00           N  
ATOM    235  C6    U     8      42.850  30.824  86.412  1.00  0.00           C  
ATOM    236  H6    U     8      41.866  30.754  85.972  1.00  0.00           H  
ATOM    237  C5    U     8      43.159  31.889  87.295  1.00  0.00           C  
ATOM    238  H5    U     8      42.342  32.549  87.545  1.00  0.00           H  
ATOM    239  C4    U     8      44.459  32.082  87.876  1.00  0.00           C  
ATOM    240  O4    U     8      44.871  33.024  88.604  1.00  0.00           O  
ATOM    241  N3    U     8      45.363  31.155  87.540  1.00  0.00           N  
ATOM    242  H3    U     8      46.293  31.234  87.925  1.00  0.00           H  
ATOM    243  C2    U     8      45.170  30.075  86.655  1.00  0.00           C  
ATOM    244  O2    U     8      46.037  29.227  86.482  1.00  0.00           O  
ATOM    245  C3'   U     8      41.780  27.554  86.375  1.00  0.00           C  
ATOM    246  H3'   U     8      41.527  28.399  87.016  1.00  0.00           H  
ATOM    247  C2'   U     8      43.287  27.494  86.154  1.00  0.00           C  
ATOM    248  H2'   U     8      43.758  27.539  87.137  1.00  0.00           H  
ATOM    249  O2'   U     8      43.762  26.265  85.584  1.00  0.00           O  
ATOM    250 HO2'   U     8      43.019  25.657  85.595  1.00  0.00           H  
ATOM    251  O3'   U     8      41.204  26.251  86.791  1.00  0.00           O  
ATOM    252  P     G     9      41.176  25.832  88.284  1.00  0.00           P  
ATOM    253  OP1   G     9      40.667  24.453  88.174  1.00  0.00           O  
ATOM    254  OP2   G     9      40.422  26.793  89.105  1.00  0.00           O  
ATOM    255  O5'   G     9      42.726  25.864  88.802  1.00  0.00           O  
ATOM    256  C5'   G     9      43.634  24.803  88.576  1.00  0.00           C  
ATOM    257  H5'   G     9      43.796  24.572  87.522  1.00  0.00           H  
ATOM    258 H5''   G     9      43.289  23.848  88.972  1.00  0.00           H  
ATOM    259  C4'   G     9      44.980  25.156  89.168  1.00  0.00           C  
ATOM    260  H4'   G     9      45.518  24.211  89.101  1.00  0.00           H  
ATOM    261  O4'   G     9      45.662  26.281  88.603  1.00  0.00           O  
ATOM    262  C1'   G     9      46.378  26.878  89.675  1.00  0.00           C  
ATOM    263  H1'   G     9      47.409  27.030  89.354  1.00  0.00           H  
ATOM    264  N9    G     9      45.856  28.201  90.064  1.00  0.00           N  
ATOM    265  C8    G     9      44.585  28.653  89.878  1.00  0.00           C  
ATOM    266  H8    G     9      43.829  28.093  89.349  1.00  0.00           H  
ATOM    267  N7    G     9      44.415  29.854  90.273  1.00  0.00           N  
ATOM    268  C5    G     9      45.636  30.240  90.810  1.00  0.00           C  
ATOM    269  C6    G     9      46.145  31.478  91.395  1.00  0.00           C  
ATOM    270  O6    G     9      45.651  32.625  91.448  1.00  0.00           O  
ATOM    271  N1    G     9      47.412  31.280  92.001  1.00  0.00           N  
ATOM    272  H1    G     9      47.833  32.018  92.547  1.00  0.00           H  
ATOM    273  C2    G     9      48.095  30.132  91.950  1.00  0.00           C  
ATOM    274  N2    G     9      49.239  30.068  92.557  1.00  0.00           N  
ATOM    275  H21   G     9      49.791  29.241  92.379  1.00  0.00           H  
ATOM    276  H22   G     9      49.561  30.809  93.163  1.00  0.00           H  
ATOM    277  N3    G     9      47.711  29.004  91.346  1.00  0.00           N  
ATOM    278  C4    G     9      46.513  29.145  90.785  1.00  0.00           C  
ATOM    279  C3'   G     9      44.902  25.348  90.711  1.00  0.00           C  
ATOM    280  H3'   G     9      44.135  26.082  90.957  1.00  0.00           H  
ATOM    281  C2'   G     9      46.336  25.914  90.853  1.00  0.00           C  
ATOM    282  H2'   G     9      46.451  26.456  91.792  1.00  0.00           H  
ATOM    283  O2'   G     9      47.276  24.872  90.664  1.00  0.00           O  
ATOM    284 HO2'   G     9      46.995  24.206  91.294  1.00  0.00           H  
ATOM    285  O3'   G     9      44.719  24.095  91.478  1.00  0.00           O  
ATOM    286  P     U    10      43.697  24.070  92.718  1.00  0.00           P  
ATOM    287  OP1   U    10      43.534  22.639  93.144  1.00  0.00           O  
ATOM    288  OP2   U    10      42.468  24.787  92.296  1.00  0.00           O  
ATOM    289  O5'   U    10      44.526  24.948  93.764  1.00  0.00           O  
ATOM    290  C5'   U    10      45.567  24.371  94.494  1.00  0.00           C  
ATOM    291  H5'   U    10      46.311  23.892  93.857  1.00  0.00           H  
ATOM    292 H5''   U    10      45.150  23.552  95.079  1.00  0.00           H  
ATOM    293  C4'   U    10      46.210  25.278  95.466  1.00  0.00           C  
ATOM    294  H4'   U    10      46.934  24.785  96.114  1.00  0.00           H  
ATOM    295  O4'   U    10      46.914  26.237  94.753  1.00  0.00           O  
ATOM    296  C1'   U    10      46.938  27.460  95.495  1.00  0.00           C  
ATOM    297  H1'   U    10      47.936  27.795  95.778  1.00  0.00           H  
ATOM    298  N1    U    10      46.247  28.669  94.825  1.00  0.00           N  
ATOM    299  C6    U    10      45.222  28.493  93.963  1.00  0.00           C  
ATOM    300  H6    U    10      44.982  27.516  93.572  1.00  0.00           H  
ATOM    301  C5    U    10      44.458  29.597  93.594  1.00  0.00           C  
ATOM    302  H5    U    10      43.596  29.401  92.973  1.00  0.00           H  
ATOM    303  C4    U    10      44.668  30.938  94.136  1.00  0.00           C  
ATOM    304  O4    U    10      44.050  31.939  93.880  1.00  0.00           O  
ATOM    305  N3    U    10      45.773  31.011  94.881  1.00  0.00           N  
ATOM    306  H3    U    10      46.056  31.917  95.228  1.00  0.00           H  
ATOM    307  C2    U    10      46.575  29.944  95.233  1.00  0.00           C  
ATOM    308  O2    U    10      47.511  30.095  96.006  1.00  0.00           O  
ATOM    309  C3'   U    10      45.277  25.960  96.425  1.00  0.00           C  
ATOM    310  H3'   U    10      44.410  26.293  95.854  1.00  0.00           H  
ATOM    311  C2'   U    10      46.233  27.091  96.814  1.00  0.00           C  
ATOM    312  H2'   U    10      45.663  27.933  97.208  1.00  0.00           H  
ATOM    313  O2'   U    10      47.214  26.805  97.775  1.00  0.00           O  
ATOM    314 HO2'   U    10      46.832  27.061  98.617  1.00  0.00           H  
ATOM    315  O3'   U    10      44.893  25.107  97.485  1.00  0.00           O  
ATOM    316  P     A    11      43.702  25.514  98.362  1.00  0.00           P  
ATOM    317  OP1   A    11      43.344  24.350  99.204  1.00  0.00           O  
ATOM    318  OP2   A    11      42.710  26.132  97.521  1.00  0.00           O  
ATOM    319  O5'   A    11      44.110  26.720  99.277  1.00  0.00           O  
ATOM    320  C5'   A    11      45.019  26.478 100.301  1.00  0.00           C  
ATOM    321  H5'   A    11      45.844  25.902  99.881  1.00  0.00           H  
ATOM    322 H5''   A    11      44.517  25.919 101.090  1.00  0.00           H  
ATOM    323  C4'   A    11      45.467  27.814 100.853  1.00  0.00           C  
ATOM    324  H4'   A    11      46.332  27.667 101.500  1.00  0.00           H  
ATOM    325  O4'   A    11      45.879  28.539  99.673  1.00  0.00           O  
ATOM    326  C1'   A    11      45.804  29.992  99.850  1.00  0.00           C  
ATOM    327  H1'   A    11      46.747  30.468  99.581  1.00  0.00           H  
ATOM    328  N9    A    11      44.803  30.547  98.923  1.00  0.00           N  
ATOM    329  C8    A    11      43.918  29.994  98.039  1.00  0.00           C  
ATOM    330  H8    A    11      43.740  28.929  98.051  1.00  0.00           H  
ATOM    331  N7    A    11      43.380  30.831  97.268  1.00  0.00           N  
ATOM    332  C5    A    11      43.949  32.043  97.594  1.00  0.00           C  
ATOM    333  C6    A    11      43.729  33.407  97.340  1.00  0.00           C  
ATOM    334  N6    A    11      43.036  33.888  96.303  1.00  0.00           N  
ATOM    335  H61   A    11      42.551  33.252  95.685  1.00  0.00           H  
ATOM    336  H62   A    11      43.011  34.887  96.158  1.00  0.00           H  
ATOM    337  N1    A    11      44.363  34.376  97.976  1.00  0.00           N  
ATOM    338  C2    A    11      45.251  34.025  98.916  1.00  0.00           C  
ATOM    339  H2    A    11      45.686  34.882  99.410  1.00  0.00           H  
ATOM    340  N3    A    11      45.564  32.809  99.345  1.00  0.00           N  
ATOM    341  C4    A    11      44.796  31.859  98.638  1.00  0.00           C  
ATOM    342  C3'   A    11      44.605  28.847 101.537  1.00  0.00           C  
ATOM    343  H3'   A    11      43.683  28.852 100.955  1.00  0.00           H  
ATOM    344  C2'   A    11      45.436  30.127 101.307  1.00  0.00           C  
ATOM    345  H2'   A    11      44.779  30.958 101.563  1.00  0.00           H  
ATOM    346  O2'   A    11      46.627  30.098 102.106  1.00  0.00           O  
ATOM    347 HO2'   A    11      46.932  31.005 102.180  1.00  0.00           H  
ATOM    348  O3'   A    11      44.332  28.524 102.885  1.00  0.00           O  
ATOM    349  P     A    12      42.868  28.904 103.609  1.00  0.00           P  
ATOM    350  OP1   A    12      42.790  28.357 104.976  1.00  0.00           O  
ATOM    351  OP2   A    12      41.711  28.731 102.676  1.00  0.00           O  
ATOM    352  O5'   A    12      43.143  30.415 103.745  1.00  0.00           O  
ATOM    353  C5'   A    12      44.107  30.979 104.625  1.00  0.00           C  
ATOM    354  H5'   A    12      45.137  30.681 104.429  1.00  0.00           H  
ATOM    355 H5''   A    12      43.907  30.823 105.685  1.00  0.00           H  
ATOM    356  C4'   A    12      44.262  32.548 104.404  1.00  0.00           C  
ATOM    357  H4'   A    12      45.029  32.818 105.131  1.00  0.00           H  
ATOM    358  O4'   A    12      44.532  32.877 103.058  1.00  0.00           O  
ATOM    359  C1'   A    12      43.868  34.116 102.690  1.00  0.00           C  
ATOM    360  H1'   A    12      44.562  34.904 102.399  1.00  0.00           H  
ATOM    361  N9    A    12      42.884  33.847 101.635  1.00  0.00           N  
ATOM    362  C8    A    12      42.305  32.674 101.181  1.00  0.00           C  
ATOM    363  H8    A    12      42.424  31.716 101.666  1.00  0.00           H  
ATOM    364  N7    A    12      41.374  32.819 100.311  1.00  0.00           N  
ATOM    365  C5    A    12      41.431  34.205 100.109  1.00  0.00           C  
ATOM    366  C6    A    12      40.886  35.068  99.184  1.00  0.00           C  
ATOM    367  N6    A    12      40.001  34.702  98.273  1.00  0.00           N  
ATOM    368  H61   A    12      39.850  35.352  97.515  1.00  0.00           H  
ATOM    369  H62   A    12      39.649  33.755  98.265  1.00  0.00           H  
ATOM    370  N1    A    12      41.080  36.405  99.207  1.00  0.00           N  
ATOM    371  C2    A    12      41.783  36.900 100.206  1.00  0.00           C  
ATOM    372  H2    A    12      41.910  37.972 100.248  1.00  0.00           H  
ATOM    373  N3    A    12      42.411  36.189 101.084  1.00  0.00           N  
ATOM    374  C4    A    12      42.289  34.863 100.964  1.00  0.00           C  
ATOM    375  C3'   A    12      42.929  33.298 104.768  1.00  0.00           C  
ATOM    376  H3'   A    12      42.097  32.764 104.309  1.00  0.00           H  
ATOM    377  C2'   A    12      43.227  34.624 103.999  1.00  0.00           C  
ATOM    378  H2'   A    12      42.387  35.273 103.751  1.00  0.00           H  
ATOM    379  O2'   A    12      44.227  35.531 104.534  1.00  0.00           O  
ATOM    380 HO2'   A    12      44.132  35.653 105.482  1.00  0.00           H  
ATOM    381  O3'   A    12      42.723  33.578 106.141  1.00  0.00           O  
ATOM    382  P     G    13      41.262  33.964 106.800  1.00  0.00           P  
ATOM    383  OP1   G    13      41.442  33.843 108.247  1.00  0.00           O  
ATOM    384  OP2   G    13      40.239  33.106 106.181  1.00  0.00           O  
ATOM    385  O5'   G    13      40.950  35.449 106.433  1.00  0.00           O  
ATOM    386  C5'   G    13      41.783  36.457 106.876  1.00  0.00           C  
ATOM    387  H5'   G    13      42.786  36.256 106.498  1.00  0.00           H  
ATOM    388 H5''   G    13      41.756  36.587 107.958  1.00  0.00           H  
ATOM    389  C4'   G    13      41.325  37.746 106.253  1.00  0.00           C  
ATOM    390  H4'   G    13      42.014  38.532 106.560  1.00  0.00           H  
ATOM    391  O4'   G    13      41.476  37.678 104.813  1.00  0.00           O  
ATOM    392  C1'   G    13      40.493  38.486 104.199  1.00  0.00           C  
ATOM    393  H1'   G    13      40.914  39.307 103.618  1.00  0.00           H  
ATOM    394  N9    G    13      39.768  37.582 103.232  1.00  0.00           N  
ATOM    395  C8    G    13      39.710  36.183 103.210  1.00  0.00           C  
ATOM    396  H8    G    13      40.083  35.553 104.003  1.00  0.00           H  
ATOM    397  N7    G    13      38.980  35.687 102.255  1.00  0.00           N  
ATOM    398  C5    G    13      38.594  36.844 101.563  1.00  0.00           C  
ATOM    399  C6    G    13      37.729  36.940 100.415  1.00  0.00           C  
ATOM    400  O6    G    13      37.140  36.004  99.909  1.00  0.00           O  
ATOM    401  N1    G    13      37.545  38.217  99.972  1.00  0.00           N  
ATOM    402  H1    G    13      36.974  38.503  99.190  1.00  0.00           H  
ATOM    403  C2    G    13      38.115  39.281 100.585  1.00  0.00           C  
ATOM    404  N2    G    13      38.039  40.422  99.972  1.00  0.00           N  
ATOM    405  H21   G    13      37.544  40.549  99.101  1.00  0.00           H  
ATOM    406  H22   G    13      38.286  41.247 100.500  1.00  0.00           H  
ATOM    407  N3    G    13      38.882  39.272 101.653  1.00  0.00           N  
ATOM    408  C4    G    13      38.986  38.024 102.128  1.00  0.00           C  
ATOM    409  C3'   G    13      39.788  38.049 106.475  1.00  0.00           C  
ATOM    410  H3'   G    13      39.076  37.227 106.547  1.00  0.00           H  
ATOM    411  C2'   G    13      39.487  38.978 105.265  1.00  0.00           C  
ATOM    412  H2'   G    13      38.439  38.819 105.009  1.00  0.00           H  
ATOM    413  O2'   G    13      39.752  40.309 105.570  1.00  0.00           O  
ATOM    414 HO2'   G    13      38.969  40.666 105.995  1.00  0.00           H  
ATOM    415  O3'   G    13      39.678  38.649 107.742  1.00  0.00           O  
ATOM    416  P     U    14      38.272  38.854 108.448  1.00  0.00           P  
ATOM    417  OP1   U    14      38.548  39.299 109.830  1.00  0.00           O  
ATOM    418  OP2   U    14      37.430  37.641 108.387  1.00  0.00           O  
ATOM    419  O5'   U    14      37.485  40.035 107.710  1.00  0.00           O  
ATOM    420  C5'   U    14      36.975  41.185 108.405  1.00  0.00           C  
ATOM    421  H5'   U    14      37.710  41.987 108.479  1.00  0.00           H  
ATOM    422 H5''   U    14      36.693  40.748 109.363  1.00  0.00           H  
ATOM    423  C4'   U    14      35.607  41.727 108.004  1.00  0.00           C  
ATOM    424  H4'   U    14      35.529  42.648 108.581  1.00  0.00           H  
ATOM    425  O4'   U    14      35.468  42.051 106.647  1.00  0.00           O  
ATOM    426  C1'   U    14      34.144  41.784 106.267  1.00  0.00           C  
ATOM    427  H1'   U    14      33.709  42.707 105.886  1.00  0.00           H  
ATOM    428  N1    U    14      34.154  40.789 105.184  1.00  0.00           N  
ATOM    429  C6    U    14      35.252  39.983 104.902  1.00  0.00           C  
ATOM    430  H6    U    14      35.997  39.970 105.683  1.00  0.00           H  
ATOM    431  C5    U    14      35.455  39.494 103.645  1.00  0.00           C  
ATOM    432  H5    U    14      36.352  38.948 103.391  1.00  0.00           H  
ATOM    433  C4    U    14      34.494  39.690 102.621  1.00  0.00           C  
ATOM    434  O4    U    14      34.642  39.183 101.474  1.00  0.00           O  
ATOM    435  N3    U    14      33.381  40.372 102.973  1.00  0.00           N  
ATOM    436  H3    U    14      32.614  40.398 102.317  1.00  0.00           H  
ATOM    437  C2    U    14      33.184  40.876 104.226  1.00  0.00           C  
ATOM    438  O2    U    14      32.151  41.505 104.474  1.00  0.00           O  
ATOM    439  C3'   U    14      34.478  40.699 108.309  1.00  0.00           C  
ATOM    440  H3'   U    14      34.710  39.718 107.894  1.00  0.00           H  
ATOM    441  C2'   U    14      33.420  41.299 107.478  1.00  0.00           C  
ATOM    442  H2'   U    14      32.656  40.580 107.182  1.00  0.00           H  
ATOM    443  O2'   U    14      32.855  42.395 108.146  1.00  0.00           O  
ATOM    444 HO2'   U    14      32.799  43.195 107.617  1.00  0.00           H  
ATOM    445  O3'   U    14      34.232  40.490 109.668  1.00  0.00           O  
ATOM    446  P     G    15      34.068  38.956 110.231  1.00  0.00           P  
ATOM    447  OP1   G    15      34.249  38.887 111.634  1.00  0.00           O  
ATOM    448  OP2   G    15      34.811  38.020 109.393  1.00  0.00           O  
ATOM    449  O5'   G    15      32.584  38.882 109.758  1.00  0.00           O  
ATOM    450  C5'   G    15      31.543  39.420 110.500  1.00  0.00           C  
ATOM    451  H5'   G    15      31.655  40.504 110.499  1.00  0.00           H  
ATOM    452 H5''   G    15      31.524  39.022 111.515  1.00  0.00           H  
ATOM    453  C4'   G    15      30.164  39.325 109.814  1.00  0.00           C  
ATOM    454  H4'   G    15      29.616  40.001 110.471  1.00  0.00           H  
ATOM    455  O4'   G    15      30.154  39.829 108.467  1.00  0.00           O  
ATOM    456  C1'   G    15      29.527  38.883 107.562  1.00  0.00           C  
ATOM    457  H1'   G    15      28.813  39.455 106.970  1.00  0.00           H  
ATOM    458  N9    G    15      30.525  38.096 106.749  1.00  0.00           N  
ATOM    459  C8    G    15      31.701  37.420 107.016  1.00  0.00           C  
ATOM    460  H8    G    15      32.095  37.234 108.005  1.00  0.00           H  
ATOM    461  N7    G    15      32.353  37.037 105.947  1.00  0.00           N  
ATOM    462  C5    G    15      31.518  37.444 104.883  1.00  0.00           C  
ATOM    463  C6    G    15      31.700  37.412 103.464  1.00  0.00           C  
ATOM    464  O6    G    15      32.546  36.867 102.776  1.00  0.00           O  
ATOM    465  N1    G    15      30.670  37.997 102.755  1.00  0.00           N  
ATOM    466  H1    G    15      30.811  38.293 101.800  1.00  0.00           H  
ATOM    467  C2    G    15      29.576  38.521 103.289  1.00  0.00           C  
ATOM    468  N2    G    15      28.688  39.075 102.496  1.00  0.00           N  
ATOM    469  H21   G    15      28.738  38.979 101.491  1.00  0.00           H  
ATOM    470  H22   G    15      28.073  39.752 102.923  1.00  0.00           H  
ATOM    471  N3    G    15      29.467  38.744 104.604  1.00  0.00           N  
ATOM    472  C4    G    15      30.422  38.114 105.393  1.00  0.00           C  
ATOM    473  C3'   G    15      29.422  38.047 109.773  1.00  0.00           C  
ATOM    474  H3'   G    15      30.143  37.259 109.991  1.00  0.00           H  
ATOM    475  C2'   G    15      28.664  38.008 108.493  1.00  0.00           C  
ATOM    476  H2'   G    15      28.751  36.967 108.183  1.00  0.00           H  
ATOM    477  O2'   G    15      27.338  38.616 108.568  1.00  0.00           O  
ATOM    478 HO2'   G    15      27.136  38.707 109.502  1.00  0.00           H  
ATOM    479  O3'   G    15      28.538  37.859 110.958  1.00  0.00           O  
ATOM    480  P     C    16      28.148  36.469 111.623  1.00  0.00           P  
ATOM    481  OP1   C    16      27.963  35.518 110.501  1.00  0.00           O  
ATOM    482  OP2   C    16      27.000  36.837 112.424  1.00  0.00           O  
ATOM    483  O5'   C    16      29.284  35.942 112.613  1.00  0.00           O  
ATOM    484  C5'   C    16      29.989  36.847 113.369  1.00  0.00           C  
ATOM    485  H5'   C    16      29.450  37.747 113.666  1.00  0.00           H  
ATOM    486 H5''   C    16      30.669  37.285 112.637  1.00  0.00           H  
ATOM    487  C4'   C    16      30.651  36.156 114.507  1.00  0.00           C  
ATOM    488  H4'   C    16      31.181  36.853 115.156  1.00  0.00           H  
ATOM    489  O4'   C    16      29.660  35.689 115.356  1.00  0.00           O  
ATOM    490  C1'   C    16      30.162  34.456 115.994  1.00  0.00           C  
ATOM    491  H1'   C    16      30.151  34.591 117.075  1.00  0.00           H  
ATOM    492  N1    C    16      29.440  33.198 115.650  1.00  0.00           N  
ATOM    493  C6    C    16      28.294  33.234 114.855  1.00  0.00           C  
ATOM    494  H6    C    16      28.053  34.132 114.306  1.00  0.00           H  
ATOM    495  C5    C    16      27.493  32.107 114.812  1.00  0.00           C  
ATOM    496  H5    C    16      26.530  32.028 114.329  1.00  0.00           H  
ATOM    497  C4    C    16      27.907  30.980 115.466  1.00  0.00           C  
ATOM    498  N4    C    16      27.209  29.905 115.443  1.00  0.00           N  
ATOM    499  H41   C    16      27.498  28.986 115.747  1.00  0.00           H  
ATOM    500  H42   C    16      26.355  29.993 114.911  1.00  0.00           H  
ATOM    501  N3    C    16      28.984  30.862 116.209  1.00  0.00           N  
ATOM    502  C2    C    16      29.725  31.969 116.355  1.00  0.00           C  
ATOM    503  O2    C    16      30.582  31.884 117.176  1.00  0.00           O  
ATOM    504  C3'   C    16      31.512  34.970 114.056  1.00  0.00           C  
ATOM    505  H3'   C    16      30.898  34.426 113.337  1.00  0.00           H  
ATOM    506  C2'   C    16      31.608  34.224 115.419  1.00  0.00           C  
ATOM    507  H2'   C    16      31.831  33.168 115.265  1.00  0.00           H  
ATOM    508  O2'   C    16      32.604  34.800 116.217  1.00  0.00           O  
ATOM    509 HO2'   C    16      33.092  35.376 115.625  1.00  0.00           H  
ATOM    510  O3'   C    16      32.794  35.312 113.509  1.00  0.00           O  
ATOM    511  P     A    17      33.405  34.517 112.234  1.00  0.00           P  
ATOM    512  OP1   A    17      34.861  34.825 112.172  1.00  0.00           O  
ATOM    513  OP2   A    17      32.578  34.770 111.061  1.00  0.00           O  
ATOM    514  O5'   A    17      33.175  32.966 112.617  1.00  0.00           O  
ATOM    515  C5'   A    17      33.960  32.368 113.625  1.00  0.00           C  
ATOM    516  H5'   A    17      33.856  32.765 114.635  1.00  0.00           H  
ATOM    517 H5''   A    17      35.012  32.332 113.343  1.00  0.00           H  
ATOM    518  C4'   A    17      33.527  30.936 113.820  1.00  0.00           C  
ATOM    519  H4'   A    17      34.185  30.532 114.589  1.00  0.00           H  
ATOM    520  O4'   A    17      32.157  30.922 114.397  1.00  0.00           O  
ATOM    521  C1'   A    17      31.488  29.783 113.843  1.00  0.00           C  
ATOM    522  H1'   A    17      31.047  29.293 114.711  1.00  0.00           H  
ATOM    523  N9    A    17      30.353  30.162 112.973  1.00  0.00           N  
ATOM    524  C8    A    17      30.030  31.411 112.473  1.00  0.00           C  
ATOM    525  H8    A    17      30.739  32.226 112.493  1.00  0.00           H  
ATOM    526  N7    A    17      28.903  31.438 111.897  1.00  0.00           N  
ATOM    527  C5    A    17      28.366  30.183 112.038  1.00  0.00           C  
ATOM    528  C6    A    17      27.083  29.566 111.832  1.00  0.00           C  
ATOM    529  N6    A    17      25.993  30.099 111.396  1.00  0.00           N  
ATOM    530  H61   A    17      25.189  29.614 111.024  1.00  0.00           H  
ATOM    531  H62   A    17      26.004  31.079 111.150  1.00  0.00           H  
ATOM    532  N1    A    17      26.898  28.297 112.199  1.00  0.00           N  
ATOM    533  C2    A    17      27.897  27.610 112.783  1.00  0.00           C  
ATOM    534  H2    A    17      27.746  26.598 113.128  1.00  0.00           H  
ATOM    535  N3    A    17      29.129  28.036 113.073  1.00  0.00           N  
ATOM    536  C4    A    17      29.285  29.343 112.693  1.00  0.00           C  
ATOM    537  C3'   A    17      33.481  30.018 112.602  1.00  0.00           C  
ATOM    538  H3'   A    17      33.046  30.493 111.723  1.00  0.00           H  
ATOM    539  C2'   A    17      32.572  28.936 113.121  1.00  0.00           C  
ATOM    540  H2'   A    17      32.074  28.430 112.294  1.00  0.00           H  
ATOM    541  O2'   A    17      33.173  27.906 113.868  1.00  0.00           O  
ATOM    542 HO2'   A    17      33.985  28.191 114.293  1.00  0.00           H  
ATOM    543  O3'   A    17      34.667  29.451 112.238  1.00  0.00           O  
ATOM    544  P     G    18      35.044  29.136 110.672  1.00  0.00           P  
ATOM    545  OP1   G    18      36.437  28.585 110.616  1.00  0.00           O  
ATOM    546  OP2   G    18      34.584  30.238 109.876  1.00  0.00           O  
ATOM    547  O5'   G    18      34.061  27.960 110.191  1.00  0.00           O  
ATOM    548  C5'   G    18      34.317  26.624 110.547  1.00  0.00           C  
ATOM    549  H5'   G    18      34.458  26.644 111.628  1.00  0.00           H  
ATOM    550 H5''   G    18      35.208  26.369 109.973  1.00  0.00           H  
ATOM    551  C4'   G    18      33.262  25.582 110.311  1.00  0.00           C  
ATOM    552  H4'   G    18      33.757  24.669 110.642  1.00  0.00           H  
ATOM    553  O4'   G    18      32.100  25.723 111.099  1.00  0.00           O  
ATOM    554  C1'   G    18      31.022  25.233 110.358  1.00  0.00           C  
ATOM    555  H1'   G    18      30.483  24.490 110.946  1.00  0.00           H  
ATOM    556  N9    G    18      30.089  26.349 109.979  1.00  0.00           N  
ATOM    557  C8    G    18      30.365  27.684 109.883  1.00  0.00           C  
ATOM    558  H8    G    18      31.377  27.905 110.189  1.00  0.00           H  
ATOM    559  N7    G    18      29.460  28.474 109.531  1.00  0.00           N  
ATOM    560  C5    G    18      28.423  27.594 109.186  1.00  0.00           C  
ATOM    561  C6    G    18      27.108  27.777 108.583  1.00  0.00           C  
ATOM    562  O6    G    18      26.475  28.831 108.351  1.00  0.00           O  
ATOM    563  N1    G    18      26.483  26.606 108.206  1.00  0.00           N  
ATOM    564  H1    G    18      25.564  26.598 107.786  1.00  0.00           H  
ATOM    565  C2    G    18      27.107  25.421 108.249  1.00  0.00           C  
ATOM    566  N2    G    18      26.534  24.390 107.739  1.00  0.00           N  
ATOM    567  H21   G    18      27.012  23.502 107.790  1.00  0.00           H  
ATOM    568  H22   G    18      25.726  24.581 107.164  1.00  0.00           H  
ATOM    569  N3    G    18      28.267  25.172 108.827  1.00  0.00           N  
ATOM    570  C4    G    18      28.863  26.278 109.337  1.00  0.00           C  
ATOM    571  C3'   G    18      32.851  25.369 108.888  1.00  0.00           C  
ATOM    572  H3'   G    18      32.637  26.305 108.372  1.00  0.00           H  
ATOM    573  C2'   G    18      31.600  24.452 109.110  1.00  0.00           C  
ATOM    574  H2'   G    18      31.126  24.455 108.128  1.00  0.00           H  
ATOM    575  O2'   G    18      31.840  23.134 109.701  1.00  0.00           O  
ATOM    576 HO2'   G    18      31.432  22.392 109.248  1.00  0.00           H  
ATOM    577  O3'   G    18      33.862  24.692 108.125  1.00  0.00           O  
ATOM    578  P     C    19      33.954  24.981 106.530  1.00  0.00           P  
ATOM    579  OP1   C    19      35.140  24.246 105.971  1.00  0.00           O  
ATOM    580  OP2   C    19      33.900  26.447 106.414  1.00  0.00           O  
ATOM    581  O5'   C    19      32.696  24.331 105.824  1.00  0.00           O  
ATOM    582  C5'   C    19      32.516  23.014 105.839  1.00  0.00           C  
ATOM    583  H5'   C    19      32.691  22.710 106.871  1.00  0.00           H  
ATOM    584 H5''   C    19      33.195  22.399 105.249  1.00  0.00           H  
ATOM    585  C4'   C    19      31.129  22.616 105.404  1.00  0.00           C  
ATOM    586  H4'   C    19      31.094  21.530 105.500  1.00  0.00           H  
ATOM    587  O4'   C    19      30.003  23.098 106.041  1.00  0.00           O  
ATOM    588  C1'   C    19      28.845  23.335 105.179  1.00  0.00           C  
ATOM    589  H1'   C    19      27.988  22.789 105.572  1.00  0.00           H  
ATOM    590  N1    C    19      28.543  24.805 105.086  1.00  0.00           N  
ATOM    591  C6    C    19      29.402  25.709 105.561  1.00  0.00           C  
ATOM    592  H6    C    19      30.380  25.359 105.859  1.00  0.00           H  
ATOM    593  C5    C    19      29.166  27.023 105.692  1.00  0.00           C  
ATOM    594  H5    C    19      29.851  27.761 106.082  1.00  0.00           H  
ATOM    595  C4    C    19      27.843  27.321 105.342  1.00  0.00           C  
ATOM    596  N4    C    19      27.479  28.571 105.430  1.00  0.00           N  
ATOM    597  H41   C    19      28.067  29.354 105.679  1.00  0.00           H  
ATOM    598  H42   C    19      26.563  28.778 105.059  1.00  0.00           H  
ATOM    599  N3    C    19      26.922  26.466 104.890  1.00  0.00           N  
ATOM    600  C2    C    19      27.284  25.200 104.703  1.00  0.00           C  
ATOM    601  O2    C    19      26.389  24.434 104.269  1.00  0.00           O  
ATOM    602  C3'   C    19      30.927  22.984 103.939  1.00  0.00           C  
ATOM    603  H3'   C    19      31.168  24.030 103.745  1.00  0.00           H  
ATOM    604  C2'   C    19      29.324  22.765 103.844  1.00  0.00           C  
ATOM    605  H2'   C    19      28.984  23.411 103.035  1.00  0.00           H  
ATOM    606  O2'   C    19      29.079  21.413 103.658  1.00  0.00           O  
ATOM    607 HO2'   C    19      29.970  21.070 103.558  1.00  0.00           H  
ATOM    608  O3'   C    19      31.617  22.143 103.054  1.00  0.00           O  
ATOM    609  P     C    20      32.171  22.703 101.628  1.00  0.00           P  
ATOM    610  OP1   C    20      32.804  21.665 100.782  1.00  0.00           O  
ATOM    611  OP2   C    20      33.018  23.859 101.959  1.00  0.00           O  
ATOM    612  O5'   C    20      30.802  23.131 100.952  1.00  0.00           O  
ATOM    613  C5'   C    20      29.966  22.238 100.264  1.00  0.00           C  
ATOM    614  H5'   C    20      29.741  21.357 100.865  1.00  0.00           H  
ATOM    615 H5''   C    20      30.524  21.895  99.392  1.00  0.00           H  
ATOM    616  C4'   C    20      28.632  22.879  99.836  1.00  0.00           C  
ATOM    617  H4'   C    20      28.024  22.082  99.410  1.00  0.00           H  
ATOM    618  O4'   C    20      27.904  23.464 100.893  1.00  0.00           O  
ATOM    619  C1'   C    20      27.135  24.478 100.316  1.00  0.00           C  
ATOM    620  H1'   C    20      26.081  24.230 100.440  1.00  0.00           H  
ATOM    621  N1    C    20      27.366  25.764 100.989  1.00  0.00           N  
ATOM    622  C6    C    20      28.503  25.980 101.764  1.00  0.00           C  
ATOM    623  H6    C    20      29.236  25.201 101.916  1.00  0.00           H  
ATOM    624  C5    C    20      28.757  27.262 102.174  1.00  0.00           C  
ATOM    625  H5    C    20      29.673  27.584 102.648  1.00  0.00           H  
ATOM    626  C4    C    20      27.828  28.305 101.878  1.00  0.00           C  
ATOM    627  N4    C    20      28.177  29.588 101.950  1.00  0.00           N  
ATOM    628  H41   C    20      29.136  29.903 101.907  1.00  0.00           H  
ATOM    629  H42   C    20      27.447  30.179 101.578  1.00  0.00           H  
ATOM    630  N3    C    20      26.722  28.080 101.224  1.00  0.00           N  
ATOM    631  C2    C    20      26.458  26.798 100.764  1.00  0.00           C  
ATOM    632  O2    C    20      25.379  26.720 100.119  1.00  0.00           O  
ATOM    633  C3'   C    20      28.896  23.958  98.776  1.00  0.00           C  
ATOM    634  H3'   C    20      29.689  24.618  99.128  1.00  0.00           H  
ATOM    635  C2'   C    20      27.532  24.599  98.903  1.00  0.00           C  
ATOM    636  H2'   C    20      27.443  25.664  98.687  1.00  0.00           H  
ATOM    637  O2'   C    20      26.471  23.987  98.076  1.00  0.00           O  
ATOM    638 HO2'   C    20      26.015  23.282  98.541  1.00  0.00           H  
ATOM    639  O3'   C    20      29.162  23.426  97.496  1.00  0.00           O  
ATOM    640  P     C    21      29.860  24.296  96.313  1.00  0.00           P  
ATOM    641  OP1   C    21      30.227  23.428  95.170  1.00  0.00           O  
ATOM    642  OP2   C    21      30.951  24.928  97.056  1.00  0.00           O  
ATOM    643  O5'   C    21      28.743  25.380  96.059  1.00  0.00           O  
ATOM    644  C5'   C    21      27.677  25.223  95.157  1.00  0.00           C  
ATOM    645  H5'   C    21      27.144  24.306  95.405  1.00  0.00           H  
ATOM    646 H5''   C    21      28.102  25.075  94.164  1.00  0.00           H  
ATOM    647  C4'   C    21      26.621  26.361  95.159  1.00  0.00           C  
ATOM    648  H4'   C    21      25.728  25.977  94.666  1.00  0.00           H  
ATOM    649  O4'   C    21      26.151  26.833  96.390  1.00  0.00           O  
ATOM    650  C1'   C    21      25.881  28.258  96.382  1.00  0.00           C  
ATOM    651  H1'   C    21      24.844  28.552  96.541  1.00  0.00           H  
ATOM    652  N1    C    21      26.790  29.102  97.184  1.00  0.00           N  
ATOM    653  C6    C    21      27.918  28.630  97.758  1.00  0.00           C  
ATOM    654  H6    C    21      28.239  27.606  97.637  1.00  0.00           H  
ATOM    655  C5    C    21      28.664  29.381  98.499  1.00  0.00           C  
ATOM    656  H5    C    21      29.582  28.981  98.903  1.00  0.00           H  
ATOM    657  C4    C    21      28.211  30.701  98.751  1.00  0.00           C  
ATOM    658  N4    C    21      28.755  31.532  99.615  1.00  0.00           N  
ATOM    659  H41   C    21      29.593  31.335 100.144  1.00  0.00           H  
ATOM    660  H42   C    21      28.342  32.446  99.732  1.00  0.00           H  
ATOM    661  N3    C    21      27.126  31.228  98.154  1.00  0.00           N  
ATOM    662  C2    C    21      26.412  30.467  97.369  1.00  0.00           C  
ATOM    663  O2    C    21      25.409  30.930  96.858  1.00  0.00           O  
ATOM    664  C3'   C    21      27.033  27.597  94.395  1.00  0.00           C  
ATOM    665  H3'   C    21      28.026  27.953  94.669  1.00  0.00           H  
ATOM    666  C2'   C    21      26.034  28.666  94.861  1.00  0.00           C  
ATOM    667  H2'   C    21      26.334  29.711  94.777  1.00  0.00           H  
ATOM    668  O2'   C    21      24.785  28.598  94.210  1.00  0.00           O  
ATOM    669 HO2'   C    21      24.973  27.909  93.569  1.00  0.00           H  
ATOM    670  O3'   C    21      27.043  27.382  93.018  1.00  0.00           O  
ATOM    671  P     G    22      27.951  28.218  92.033  1.00  0.00           P  
ATOM    672  OP1   G    22      27.527  27.893  90.677  1.00  0.00           O  
ATOM    673  OP2   G    22      29.349  27.886  92.386  1.00  0.00           O  
ATOM    674  O5'   G    22      27.756  29.720  92.332  1.00  0.00           O  
ATOM    675  C5'   G    22      26.525  30.403  91.829  1.00  0.00           C  
ATOM    676  H5'   G    22      25.630  29.872  92.155  1.00  0.00           H  
ATOM    677 H5''   G    22      26.538  30.622  90.761  1.00  0.00           H  
ATOM    678  C4'   G    22      26.353  31.861  92.271  1.00  0.00           C  
ATOM    679  H4'   G    22      25.486  32.375  91.854  1.00  0.00           H  
ATOM    680  O4'   G    22      26.154  31.815  93.719  1.00  0.00           O  
ATOM    681  C1'   G    22      26.949  32.919  94.306  1.00  0.00           C  
ATOM    682  H1'   G    22      26.414  33.607  94.961  1.00  0.00           H  
ATOM    683  N9    G    22      28.078  32.496  95.122  1.00  0.00           N  
ATOM    684  C8    G    22      28.652  31.258  95.247  1.00  0.00           C  
ATOM    685  H8    G    22      28.303  30.398  94.696  1.00  0.00           H  
ATOM    686  N7    G    22      29.705  31.222  95.950  1.00  0.00           N  
ATOM    687  C5    G    22      29.930  32.523  96.405  1.00  0.00           C  
ATOM    688  C6    G    22      30.802  33.126  97.390  1.00  0.00           C  
ATOM    689  O6    G    22      31.788  32.703  97.945  1.00  0.00           O  
ATOM    690  N1    G    22      30.461  34.426  97.681  1.00  0.00           N  
ATOM    691  H1    G    22      31.085  34.887  98.327  1.00  0.00           H  
ATOM    692  C2    G    22      29.448  35.092  97.115  1.00  0.00           C  
ATOM    693  N2    G    22      29.491  36.365  97.354  1.00  0.00           N  
ATOM    694  H21   G    22      30.170  36.695  98.024  1.00  0.00           H  
ATOM    695  H22   G    22      28.737  36.904  96.951  1.00  0.00           H  
ATOM    696  N3    G    22      28.684  34.617  96.172  1.00  0.00           N  
ATOM    697  C4    G    22      28.900  33.301  95.894  1.00  0.00           C  
ATOM    698  C3'   G    22      27.667  32.721  92.073  1.00  0.00           C  
ATOM    699  H3'   G    22      28.494  32.056  92.321  1.00  0.00           H  
ATOM    700  C2'   G    22      27.449  33.745  93.137  1.00  0.00           C  
ATOM    701  H2'   G    22      28.340  34.314  93.403  1.00  0.00           H  
ATOM    702  O2'   G    22      26.425  34.613  92.764  1.00  0.00           O  
ATOM    703 HO2'   G    22      26.360  34.452  91.819  1.00  0.00           H  
ATOM    704  O3'   G    22      27.771  33.298  90.771  1.00  0.00           O  
ATOM    705  P     U    23      29.166  33.688  90.193  1.00  0.00           P  
ATOM    706  OP1   U    23      28.916  34.540  89.037  1.00  0.00           O  
ATOM    707  OP2   U    23      29.977  32.480  90.103  1.00  0.00           O  
ATOM    708  O5'   U    23      29.918  34.690  91.227  1.00  0.00           O  
ATOM    709  C5'   U    23      29.533  36.093  91.236  1.00  0.00           C  
ATOM    710  H5'   U    23      28.499  36.210  91.561  1.00  0.00           H  
ATOM    711 H5''   U    23      29.725  36.557  90.269  1.00  0.00           H  
ATOM    712  C4'   U    23      30.342  36.932  92.289  1.00  0.00           C  
ATOM    713  H4'   U    23      30.041  37.980  92.314  1.00  0.00           H  
ATOM    714  O4'   U    23      30.131  36.455  93.573  1.00  0.00           O  
ATOM    715  C1'   U    23      31.361  36.633  94.304  1.00  0.00           C  
ATOM    716  H1'   U    23      31.151  37.253  95.176  1.00  0.00           H  
ATOM    717  N1    U    23      31.995  35.306  94.756  1.00  0.00           N  
ATOM    718  C6    U    23      31.687  34.104  94.242  1.00  0.00           C  
ATOM    719  H6    U    23      30.846  34.104  93.564  1.00  0.00           H  
ATOM    720  C5    U    23      32.432  33.012  94.508  1.00  0.00           C  
ATOM    721  H5    U    23      32.117  32.031  94.185  1.00  0.00           H  
ATOM    722  C4    U    23      33.495  33.062  95.451  1.00  0.00           C  
ATOM    723  O4    U    23      34.150  32.133  95.845  1.00  0.00           O  
ATOM    724  N3    U    23      33.688  34.281  96.050  1.00  0.00           N  
ATOM    725  H3    U    23      34.246  34.195  96.888  1.00  0.00           H  
ATOM    726  C2    U    23      32.930  35.414  95.860  1.00  0.00           C  
ATOM    727  O2    U    23      33.076  36.464  96.435  1.00  0.00           O  
ATOM    728  C3'   U    23      31.872  37.012  92.028  1.00  0.00           C  
ATOM    729  H3'   U    23      32.285  36.094  91.610  1.00  0.00           H  
ATOM    730  C2'   U    23      32.361  37.411  93.475  1.00  0.00           C  
ATOM    731  H2'   U    23      33.371  37.025  93.611  1.00  0.00           H  
ATOM    732  O2'   U    23      32.165  38.794  93.796  1.00  0.00           O  
ATOM    733 HO2'   U    23      32.684  39.355  93.215  1.00  0.00           H  
ATOM    734  O3'   U    23      32.068  38.138  91.212  1.00  0.00           O  
ATOM    735  P     C    24      33.500  38.599  90.730  1.00  0.00           P  
ATOM    736  OP1   C    24      33.334  39.276  89.472  1.00  0.00           O  
ATOM    737  OP2   C    24      34.438  37.446  90.719  1.00  0.00           O  
ATOM    738  O5'   C    24      34.040  39.576  91.780  1.00  0.00           O  
ATOM    739  C5'   C    24      33.615  40.959  91.801  1.00  0.00           C  
ATOM    740  H5'   C    24      32.550  41.004  92.026  1.00  0.00           H  
ATOM    741 H5''   C    24      33.852  41.525  90.900  1.00  0.00           H  
ATOM    742  C4'   C    24      34.316  41.696  92.890  1.00  0.00           C  
ATOM    743  H4'   C    24      34.078  42.757  92.813  1.00  0.00           H  
ATOM    744  O4'   C    24      33.827  41.259  94.175  1.00  0.00           O  
ATOM    745  C1'   C    24      34.877  41.317  95.089  1.00  0.00           C  
ATOM    746  H1'   C    24      34.579  41.953  95.922  1.00  0.00           H  
ATOM    747  N1    C    24      35.313  40.031  95.642  1.00  0.00           N  
ATOM    748  C6    C    24      35.314  38.853  94.909  1.00  0.00           C  
ATOM    749  H6    C    24      34.821  38.851  93.948  1.00  0.00           H  
ATOM    750  C5    C    24      35.759  37.670  95.372  1.00  0.00           C  
ATOM    751  H5    C    24      35.532  36.747  94.859  1.00  0.00           H  
ATOM    752  C4    C    24      36.213  37.676  96.728  1.00  0.00           C  
ATOM    753  N4    C    24      36.617  36.568  97.241  1.00  0.00           N  
ATOM    754  H41   C    24      36.814  36.395  98.216  1.00  0.00           H  
ATOM    755  H42   C    24      36.591  35.809  96.575  1.00  0.00           H  
ATOM    756  N3    C    24      36.340  38.763  97.442  1.00  0.00           N  
ATOM    757  C2    C    24      35.930  39.947  96.964  1.00  0.00           C  
ATOM    758  O2    C    24      36.329  40.914  97.580  1.00  0.00           O  
ATOM    759  C3'   C    24      35.829  41.626  92.914  1.00  0.00           C  
ATOM    760  H3'   C    24      36.114  40.582  92.787  1.00  0.00           H  
ATOM    761  C2'   C    24      35.984  42.009  94.348  1.00  0.00           C  
ATOM    762  H2'   C    24      37.005  41.807  94.671  1.00  0.00           H  
ATOM    763  O2'   C    24      35.786  43.365  94.512  1.00  0.00           O  
ATOM    764 HO2'   C    24      35.812  43.509  95.461  1.00  0.00           H  
ATOM    765  O3'   C    24      36.476  42.478  92.033  1.00  0.00           O  
ATOM    766  P     U    25      37.976  42.442  91.722  1.00  0.00           P  
ATOM    767  OP1   U    25      38.205  43.552  90.825  1.00  0.00           O  
ATOM    768  OP2   U    25      38.351  41.079  91.239  1.00  0.00           O  
ATOM    769  O5'   U    25      38.837  42.700  93.037  1.00  0.00           O  
ATOM    770  C5'   U    25      38.954  43.951  93.604  1.00  0.00           C  
ATOM    771  H5'   U    25      38.032  44.527  93.686  1.00  0.00           H  
ATOM    772 H5''   U    25      39.655  44.504  92.979  1.00  0.00           H  
ATOM    773  C4'   U    25      39.533  43.786  94.974  1.00  0.00           C  
ATOM    774  H4'   U    25      39.557  44.725  95.527  1.00  0.00           H  
ATOM    775  O4'   U    25      38.812  42.810  95.770  1.00  0.00           O  
ATOM    776  C1'   U    25      39.682  42.122  96.640  1.00  0.00           C  
ATOM    777  H1'   U    25      39.342  42.307  97.659  1.00  0.00           H  
ATOM    778  N1    U    25      39.650  40.617  96.491  1.00  0.00           N  
ATOM    779  C6    U    25      39.066  40.036  95.350  1.00  0.00           C  
ATOM    780  H6    U    25      38.726  40.691  94.562  1.00  0.00           H  
ATOM    781  C5    U    25      39.050  38.687  95.128  1.00  0.00           C  
ATOM    782  H5    U    25      38.627  38.323  94.203  1.00  0.00           H  
ATOM    783  C4    U    25      39.638  37.828  96.162  1.00  0.00           C  
ATOM    784  O4    U    25      39.732  36.650  96.072  1.00  0.00           O  
ATOM    785  N3    U    25      40.169  38.449  97.251  1.00  0.00           N  
ATOM    786  H3    U    25      40.594  37.854  97.947  1.00  0.00           H  
ATOM    787  C2    U    25      40.165  39.780  97.483  1.00  0.00           C  
ATOM    788  O2    U    25      40.696  40.199  98.537  1.00  0.00           O  
ATOM    789  C3'   U    25      40.949  43.202  95.023  1.00  0.00           C  
ATOM    790  H3'   U    25      40.981  42.402  94.283  1.00  0.00           H  
ATOM    791  C2'   U    25      41.035  42.729  96.470  1.00  0.00           C  
ATOM    792  H2'   U    25      41.861  42.024  96.558  1.00  0.00           H  
ATOM    793  O2'   U    25      41.053  43.799  97.395  1.00  0.00           O  
ATOM    794 HO2'   U    25      41.194  44.679  97.038  1.00  0.00           H  
ATOM    795  O3'   U    25      41.851  44.267  94.962  1.00  0.00           O  
ATOM    796  P     U    26      43.425  44.094  94.629  1.00  0.00           P  
ATOM    797  OP1   U    26      44.134  45.378  94.551  1.00  0.00           O  
ATOM    798  OP2   U    26      43.477  43.179  93.462  1.00  0.00           O  
ATOM    799  O5'   U    26      44.074  43.184  95.823  1.00  0.00           O  
ATOM    800  C5'   U    26      44.248  43.823  97.130  1.00  0.00           C  
ATOM    801  H5'   U    26      43.372  44.309  97.559  1.00  0.00           H  
ATOM    802 H5''   U    26      45.040  44.545  96.932  1.00  0.00           H  
ATOM    803  C4'   U    26      44.735  42.758  98.060  1.00  0.00           C  
ATOM    804  H4'   U    26      44.897  43.263  99.012  1.00  0.00           H  
ATOM    805  O4'   U    26      43.762  41.848  98.338  1.00  0.00           O  
ATOM    806  C1'   U    26      44.392  40.536  98.501  1.00  0.00           C  
ATOM    807  H1'   U    26      44.101  40.198  99.496  1.00  0.00           H  
ATOM    808  N1    U    26      44.037  39.482  97.549  1.00  0.00           N  
ATOM    809  C6    U    26      43.568  39.680  96.309  1.00  0.00           C  
ATOM    810  H6    U    26      43.475  40.709  95.992  1.00  0.00           H  
ATOM    811  C5    U    26      43.025  38.772  95.510  1.00  0.00           C  
ATOM    812  H5    U    26      42.788  38.985  94.478  1.00  0.00           H  
ATOM    813  C4    U    26      43.113  37.363  95.904  1.00  0.00           C  
ATOM    814  O4    U    26      42.734  36.444  95.252  1.00  0.00           O  
ATOM    815  N3    U    26      43.800  37.155  97.090  1.00  0.00           N  
ATOM    816  H3    U    26      43.999  36.213  97.396  1.00  0.00           H  
ATOM    817  C2    U    26      44.200  38.172  97.940  1.00  0.00           C  
ATOM    818  O2    U    26      44.713  37.787  98.951  1.00  0.00           O  
ATOM    819  C3'   U    26      45.934  41.975  97.480  1.00  0.00           C  
ATOM    820  H3'   U    26      45.680  41.654  96.469  1.00  0.00           H  
ATOM    821  C2'   U    26      45.931  40.793  98.418  1.00  0.00           C  
ATOM    822  H2'   U    26      46.546  39.956  98.085  1.00  0.00           H  
ATOM    823  O2'   U    26      46.437  41.195  99.680  1.00  0.00           O  
ATOM    824 HO2'   U    26      47.181  41.783  99.533  1.00  0.00           H  
ATOM    825  O3'   U    26      47.183  42.681  97.501  1.00  0.00           O  
ATOM    826  P     A    27      48.324  42.327  96.496  1.00  0.00           P  
ATOM    827  OP1   A    27      49.463  43.231  96.587  1.00  0.00           O  
ATOM    828  OP2   A    27      47.783  42.255  95.102  1.00  0.00           O  
ATOM    829  O5'   A    27      48.794  40.947  97.033  1.00  0.00           O  
ATOM    830  C5'   A    27      49.800  40.827  98.034  1.00  0.00           C  
ATOM    831  H5'   A    27      49.329  41.241  98.926  1.00  0.00           H  
ATOM    832 H5''   A    27      50.694  41.315  97.646  1.00  0.00           H  
ATOM    833  C4'   A    27      50.236  39.387  98.362  1.00  0.00           C  
ATOM    834  H4'   A    27      50.929  39.390  99.203  1.00  0.00           H  
ATOM    835  O4'   A    27      49.186  38.501  98.730  1.00  0.00           O  
ATOM    836  C1'   A    27      49.364  37.290  98.086  1.00  0.00           C  
ATOM    837  H1'   A    27      49.263  36.550  98.880  1.00  0.00           H  
ATOM    838  N9    A    27      48.302  37.013  97.124  1.00  0.00           N  
ATOM    839  C8    A    27      47.593  37.881  96.297  1.00  0.00           C  
ATOM    840  H8    A    27      47.756  38.949  96.303  1.00  0.00           H  
ATOM    841  N7    A    27      46.750  37.286  95.471  1.00  0.00           N  
ATOM    842  C5    A    27      46.911  35.921  95.855  1.00  0.00           C  
ATOM    843  C6    A    27      46.322  34.695  95.410  1.00  0.00           C  
ATOM    844  N6    A    27      45.449  34.629  94.425  1.00  0.00           N  
ATOM    845  H61   A    27      45.086  35.368  93.840  1.00  0.00           H  
ATOM    846  H62   A    27      45.268  33.666  94.180  1.00  0.00           H  
ATOM    847  N1    A    27      46.781  33.516  95.828  1.00  0.00           N  
ATOM    848  C2    A    27      47.811  33.515  96.647  1.00  0.00           C  
ATOM    849  H2    A    27      48.236  32.582  96.987  1.00  0.00           H  
ATOM    850  N3    A    27      48.469  34.608  97.181  1.00  0.00           N  
ATOM    851  C4    A    27      47.882  35.808  96.784  1.00  0.00           C  
ATOM    852  C3'   A    27      50.966  38.748  97.180  1.00  0.00           C  
ATOM    853  H3'   A    27      50.439  38.865  96.233  1.00  0.00           H  
ATOM    854  C2'   A    27      50.796  37.266  97.522  1.00  0.00           C  
ATOM    855  H2'   A    27      50.813  36.564  96.689  1.00  0.00           H  
ATOM    856  O2'   A    27      51.725  36.884  98.563  1.00  0.00           O  
ATOM    857 HO2'   A    27      52.099  37.707  98.886  1.00  0.00           H  
ATOM    858  O3'   A    27      52.319  39.115  97.035  1.00  0.00           O  
ATOM    859  P     C    28      52.970  39.412  95.681  1.00  0.00           P  
ATOM    860  OP1   C    28      54.262  39.993  95.891  1.00  0.00           O  
ATOM    861  OP2   C    28      51.998  40.078  94.775  1.00  0.00           O  
ATOM    862  O5'   C    28      53.181  37.959  95.060  1.00  0.00           O  
ATOM    863  C5'   C    28      53.947  36.966  95.583  1.00  0.00           C  
ATOM    864  H5'   C    28      53.938  37.078  96.667  1.00  0.00           H  
ATOM    865 H5''   C    28      54.967  37.110  95.227  1.00  0.00           H  
ATOM    866  C4'   C    28      53.644  35.520  95.155  1.00  0.00           C  
ATOM    867  H4'   C    28      54.498  34.979  95.563  1.00  0.00           H  
ATOM    868  O4'   C    28      52.406  35.004  95.673  1.00  0.00           O  
ATOM    869  C1'   C    28      52.033  33.928  94.778  1.00  0.00           C  
ATOM    870  H1'   C    28      51.943  33.002  95.345  1.00  0.00           H  
ATOM    871  N1    C    28      50.796  34.364  94.124  1.00  0.00           N  
ATOM    872  C6    C    28      50.398  35.684  93.950  1.00  0.00           C  
ATOM    873  H6    C    28      50.915  36.452  94.506  1.00  0.00           H  
ATOM    874  C5    C    28      49.286  35.910  93.126  1.00  0.00           C  
ATOM    875  H5    C    28      48.907  36.920  93.090  1.00  0.00           H  
ATOM    876  C4    C    28      48.505  34.873  92.612  1.00  0.00           C  
ATOM    877  N4    C    28      47.406  35.115  91.988  1.00  0.00           N  
ATOM    878  H41   C    28      46.827  34.290  91.915  1.00  0.00           H  
ATOM    879  H42   C    28      47.258  36.055  91.651  1.00  0.00           H  
ATOM    880  N3    C    28      48.747  33.628  92.927  1.00  0.00           N  
ATOM    881  C2    C    28      49.841  33.397  93.752  1.00  0.00           C  
ATOM    882  O2    C    28      49.869  32.250  94.187  1.00  0.00           O  
ATOM    883  C3'   C    28      53.726  35.229  93.684  1.00  0.00           C  
ATOM    884  H3'   C    28      53.098  36.005  93.246  1.00  0.00           H  
ATOM    885  C2'   C    28      53.139  33.776  93.738  1.00  0.00           C  
ATOM    886  H2'   C    28      52.725  33.549  92.756  1.00  0.00           H  
ATOM    887  O2'   C    28      53.968  32.682  94.143  1.00  0.00           O  
ATOM    888 HO2'   C    28      53.554  31.827  94.002  1.00  0.00           H  
ATOM    889  O3'   C    28      54.994  35.243  93.155  1.00  0.00           O  
ATOM    890  P     A    29      55.193  35.473  91.564  1.00  0.00           P  
ATOM    891  OP1   A    29      56.581  35.599  91.288  1.00  0.00           O  
ATOM    892  OP2   A    29      54.228  36.489  91.023  1.00  0.00           O  
ATOM    893  O5'   A    29      54.797  34.005  90.948  1.00  0.00           O  
ATOM    894  C5'   A    29      55.660  32.905  91.091  1.00  0.00           C  
ATOM    895  H5'   A    29      55.778  32.716  92.158  1.00  0.00           H  
ATOM    896 H5''   A    29      56.592  33.077  90.553  1.00  0.00           H  
ATOM    897  C4'   A    29      55.001  31.716  90.445  1.00  0.00           C  
ATOM    898  H4'   A    29      55.729  30.911  90.550  1.00  0.00           H  
ATOM    899  O4'   A    29      53.788  31.478  91.083  1.00  0.00           O  
ATOM    900  C1'   A    29      52.883  31.219  90.035  1.00  0.00           C  
ATOM    901  H1'   A    29      52.355  30.293  90.262  1.00  0.00           H  
ATOM    902  N9    A    29      51.766  32.237  89.883  1.00  0.00           N  
ATOM    903  C8    A    29      51.657  33.611  90.154  1.00  0.00           C  
ATOM    904  H8    A    29      52.461  34.171  90.606  1.00  0.00           H  
ATOM    905  N7    A    29      50.506  34.104  89.962  1.00  0.00           N  
ATOM    906  C5    A    29      49.796  32.953  89.483  1.00  0.00           C  
ATOM    907  C6    A    29      48.469  32.634  89.109  1.00  0.00           C  
ATOM    908  N6    A    29      47.490  33.531  89.210  1.00  0.00           N  
ATOM    909  H61   A    29      46.588  33.139  88.980  1.00  0.00           H  
ATOM    910  H62   A    29      47.668  34.519  89.317  1.00  0.00           H  
ATOM    911  N1    A    29      48.033  31.403  88.802  1.00  0.00           N  
ATOM    912  C2    A    29      48.964  30.472  88.836  1.00  0.00           C  
ATOM    913  H2    A    29      48.643  29.491  88.517  1.00  0.00           H  
ATOM    914  N3    A    29      50.250  30.546  89.093  1.00  0.00           N  
ATOM    915  C4    A    29      50.543  31.856  89.431  1.00  0.00           C  
ATOM    916  C3'   A    29      54.815  31.997  88.987  1.00  0.00           C  
ATOM    917  H3'   A    29      54.336  32.963  88.830  1.00  0.00           H  
ATOM    918  C2'   A    29      53.633  31.018  88.720  1.00  0.00           C  
ATOM    919  H2'   A    29      52.965  31.348  87.924  1.00  0.00           H  
ATOM    920  O2'   A    29      54.092  29.733  88.635  1.00  0.00           O  
ATOM    921 HO2'   A    29      54.508  29.555  87.788  1.00  0.00           H  
ATOM    922  O3'   A    29      55.959  31.825  88.152  1.00  0.00           O  
ATOM    923  P     C    30      56.160  32.650  86.805  1.00  0.00           P  
ATOM    924  OP1   C    30      57.533  32.389  86.291  1.00  0.00           O  
ATOM    925  OP2   C    30      55.695  34.025  86.931  1.00  0.00           O  
ATOM    926  O5'   C    30      55.047  32.024  85.801  1.00  0.00           O  
ATOM    927  C5'   C    30      55.238  30.728  85.250  1.00  0.00           C  
ATOM    928  H5'   C    30      55.728  30.167  86.047  1.00  0.00           H  
ATOM    929 H5''   C    30      55.932  30.790  84.412  1.00  0.00           H  
ATOM    930  C4'   C    30      53.850  30.157  84.823  1.00  0.00           C  
ATOM    931  H4'   C    30      54.147  29.171  84.467  1.00  0.00           H  
ATOM    932  O4'   C    30      52.847  30.039  85.777  1.00  0.00           O  
ATOM    933  C1'   C    30      51.644  30.246  85.048  1.00  0.00           C  
ATOM    934  H1'   C    30      50.953  29.445  85.312  1.00  0.00           H  
ATOM    935  N1    C    30      50.941  31.599  85.357  1.00  0.00           N  
ATOM    936  C6    C    30      51.622  32.685  85.840  1.00  0.00           C  
ATOM    937  H6    C    30      52.702  32.664  85.863  1.00  0.00           H  
ATOM    938  C5    C    30      50.972  33.800  86.056  1.00  0.00           C  
ATOM    939  H5    C    30      51.446  34.710  86.395  1.00  0.00           H  
ATOM    940  C4    C    30      49.578  33.892  85.956  1.00  0.00           C  
ATOM    941  N4    C    30      48.866  34.907  86.291  1.00  0.00           N  
ATOM    942  H41   C    30      49.399  35.731  86.530  1.00  0.00           H  
ATOM    943  H42   C    30      47.889  34.890  86.037  1.00  0.00           H  
ATOM    944  N3    C    30      48.907  32.860  85.494  1.00  0.00           N  
ATOM    945  C2    C    30      49.592  31.739  85.102  1.00  0.00           C  
ATOM    946  O2    C    30      49.007  30.840  84.514  1.00  0.00           O  
ATOM    947  C3'   C    30      53.275  30.745  83.520  1.00  0.00           C  
ATOM    948  H3'   C    30      53.175  31.813  83.718  1.00  0.00           H  
ATOM    949  C2'   C    30      51.926  30.120  83.449  1.00  0.00           C  
ATOM    950  H2'   C    30      51.219  30.694  82.850  1.00  0.00           H  
ATOM    951  O2'   C    30      51.957  28.746  82.989  1.00  0.00           O  
ATOM    952 HO2'   C    30      51.081  28.403  82.800  1.00  0.00           H  
ATOM    953  O3'   C    30      54.110  30.544  82.364  1.00  0.00           O  
ATOM    954  P     C    31      53.893  31.534  81.133  1.00  0.00           P  
ATOM    955  OP1   C    31      54.867  31.027  80.176  1.00  0.00           O  
ATOM    956  OP2   C    31      54.038  32.896  81.602  1.00  0.00           O  
ATOM    957  O5'   C    31      52.392  31.425  80.523  1.00  0.00           O  
ATOM    958  C5'   C    31      51.780  30.392  79.729  1.00  0.00           C  
ATOM    959  H5'   C    31      51.923  29.465  80.285  1.00  0.00           H  
ATOM    960 H5''   C    31      52.283  30.273  78.769  1.00  0.00           H  
ATOM    961  C4'   C    31      50.296  30.451  79.389  1.00  0.00           C  
ATOM    962  H4'   C    31      50.104  29.487  78.918  1.00  0.00           H  
ATOM    963  O4'   C    31      49.434  30.545  80.579  1.00  0.00           O  
ATOM    964  C1'   C    31      48.299  31.367  80.296  1.00  0.00           C  
ATOM    965  H1'   C    31      47.325  30.945  80.541  1.00  0.00           H  
ATOM    966  N1    C    31      48.428  32.627  81.110  1.00  0.00           N  
ATOM    967  C6    C    31      49.574  33.075  81.624  1.00  0.00           C  
ATOM    968  H6    C    31      50.512  32.567  81.455  1.00  0.00           H  
ATOM    969  C5    C    31      49.572  34.139  82.414  1.00  0.00           C  
ATOM    970  H5    C    31      50.492  34.393  82.919  1.00  0.00           H  
ATOM    971  C4    C    31      48.363  34.879  82.487  1.00  0.00           C  
ATOM    972  N4    C    31      48.281  35.960  83.118  1.00  0.00           N  
ATOM    973  H41   C    31      47.384  36.419  83.188  1.00  0.00           H  
ATOM    974  H42   C    31      49.101  36.301  83.599  1.00  0.00           H  
ATOM    975  N3    C    31      47.255  34.553  81.878  1.00  0.00           N  
ATOM    976  C2    C    31      47.277  33.417  81.157  1.00  0.00           C  
ATOM    977  O2    C    31      46.250  33.180  80.510  1.00  0.00           O  
ATOM    978  C3'   C    31      49.892  31.578  78.545  1.00  0.00           C  
ATOM    979  H3'   C    31      50.284  32.544  78.863  1.00  0.00           H  
ATOM    980  C2'   C    31      48.381  31.603  78.770  1.00  0.00           C  
ATOM    981  H2'   C    31      48.033  32.608  78.535  1.00  0.00           H  
ATOM    982  O2'   C    31      47.615  30.612  78.134  1.00  0.00           O  
ATOM    983 HO2'   C    31      48.003  29.755  78.323  1.00  0.00           H  
ATOM    984  O3'   C    31      50.204  31.405  77.142  1.00  0.00           O  
ATOM    985  P     G    32      50.483  32.575  76.119  1.00  0.00           P  
ATOM    986  OP1   G    32      50.748  32.039  74.747  1.00  0.00           O  
ATOM    987  OP2   G    32      51.482  33.447  76.797  1.00  0.00           O  
ATOM    988  O5'   G    32      49.126  33.432  76.047  1.00  0.00           O  
ATOM    989  C5'   G    32      48.130  32.934  75.254  1.00  0.00           C  
ATOM    990  H5'   G    32      47.980  31.956  75.712  1.00  0.00           H  
ATOM    991 H5''   G    32      48.524  32.753  74.254  1.00  0.00           H  
ATOM    992  C4'   G    32      46.845  33.699  75.244  1.00  0.00           C  
ATOM    993  H4'   G    32      46.213  33.180  74.524  1.00  0.00           H  
ATOM    994  O4'   G    32      46.168  33.793  76.498  1.00  0.00           O  
ATOM    995  C1'   G    32      45.465  34.998  76.625  1.00  0.00           C  
ATOM    996  H1'   G    32      44.453  34.876  77.009  1.00  0.00           H  
ATOM    997  N9    G    32      46.232  35.940  77.496  1.00  0.00           N  
ATOM    998  C8    G    32      47.490  35.732  78.020  1.00  0.00           C  
ATOM    999  H8    G    32      48.047  34.823  77.847  1.00  0.00           H  
ATOM   1000  N7    G    32      47.751  36.560  78.961  1.00  0.00           N  
ATOM   1001  C5    G    32      46.648  37.455  79.045  1.00  0.00           C  
ATOM   1002  C6    G    32      46.408  38.523  79.899  1.00  0.00           C  
ATOM   1003  O6    G    32      47.166  39.086  80.705  1.00  0.00           O  
ATOM   1004  N1    G    32      45.167  39.127  79.759  1.00  0.00           N  
ATOM   1005  H1    G    32      45.098  40.009  80.245  1.00  0.00           H  
ATOM   1006  C2    G    32      44.288  38.724  78.775  1.00  0.00           C  
ATOM   1007  N2    G    32      43.173  39.375  78.481  1.00  0.00           N  
ATOM   1008  H21   G    32      42.598  39.079  77.705  1.00  0.00           H  
ATOM   1009  H22   G    32      42.981  40.207  79.021  1.00  0.00           H  
ATOM   1010  N3    G    32      44.503  37.662  77.935  1.00  0.00           N  
ATOM   1011  C4    G    32      45.693  37.105  78.124  1.00  0.00           C  
ATOM   1012  C3'   G    32      46.865  35.157  74.758  1.00  0.00           C  
ATOM   1013  H3'   G    32      47.595  35.699  75.359  1.00  0.00           H  
ATOM   1014  C2'   G    32      45.434  35.482  75.155  1.00  0.00           C  
ATOM   1015  H2'   G    32      45.247  36.549  75.037  1.00  0.00           H  
ATOM   1016  O2'   G    32      44.506  34.874  74.385  1.00  0.00           O  
ATOM   1017 HO2'   G    32      44.860  34.873  73.493  1.00  0.00           H  
ATOM   1018  O3'   G    32      47.035  35.284  73.312  1.00  0.00           O  
ATOM   1019  P     U    33      47.925  36.478  72.782  1.00  0.00           P  
ATOM   1020  OP1   U    33      47.972  36.489  71.311  1.00  0.00           O  
ATOM   1021  OP2   U    33      49.241  36.354  73.522  1.00  0.00           O  
ATOM   1022  O5'   U    33      47.248  37.775  73.342  1.00  0.00           O  
ATOM   1023  C5'   U    33      45.948  38.172  72.827  1.00  0.00           C  
ATOM   1024  H5'   U    33      45.264  37.341  72.999  1.00  0.00           H  
ATOM   1025 H5''   U    33      45.990  38.411  71.764  1.00  0.00           H  
ATOM   1026  C4'   U    33      45.467  39.385  73.606  1.00  0.00           C  
ATOM   1027  H4'   U    33      44.525  39.730  73.181  1.00  0.00           H  
ATOM   1028  O4'   U    33      45.316  39.172  75.001  1.00  0.00           O  
ATOM   1029  C1'   U    33      45.596  40.403  75.705  1.00  0.00           C  
ATOM   1030  H1'   U    33      44.703  40.723  76.243  1.00  0.00           H  
ATOM   1031  N1    U    33      46.761  40.271  76.679  1.00  0.00           N  
ATOM   1032  C6    U    33      47.818  39.424  76.383  1.00  0.00           C  
ATOM   1033  H6    U    33      47.814  38.713  75.570  1.00  0.00           H  
ATOM   1034  C5    U    33      48.952  39.420  77.136  1.00  0.00           C  
ATOM   1035  H5    U    33      49.682  38.646  76.952  1.00  0.00           H  
ATOM   1036  C4    U    33      49.097  40.397  78.171  1.00  0.00           C  
ATOM   1037  O4    U    33      50.157  40.576  78.836  1.00  0.00           O  
ATOM   1038  N3    U    33      48.030  41.085  78.517  1.00  0.00           N  
ATOM   1039  H3    U    33      48.100  41.857  79.164  1.00  0.00           H  
ATOM   1040  C2    U    33      46.840  41.094  77.771  1.00  0.00           C  
ATOM   1041  O2    U    33      46.029  42.012  77.951  1.00  0.00           O  
ATOM   1042  C3'   U    33      46.415  40.582  73.429  1.00  0.00           C  
ATOM   1043  H3'   U    33      47.366  40.289  73.873  1.00  0.00           H  
ATOM   1044  C2'   U    33      45.840  41.445  74.602  1.00  0.00           C  
ATOM   1045  H2'   U    33      46.668  42.084  74.909  1.00  0.00           H  
ATOM   1046  O2'   U    33      44.661  42.107  74.320  1.00  0.00           O  
ATOM   1047 HO2'   U    33      44.436  42.408  75.203  1.00  0.00           H  
ATOM   1048  O3'   U    33      46.482  41.268  72.150  1.00  0.00           O  
ATOM   1049  P     G    34      47.230  42.587  71.811  1.00  0.00           P  
ATOM   1050  OP1   G    34      46.844  42.917  70.441  1.00  0.00           O  
ATOM   1051  OP2   G    34      48.708  42.461  72.167  1.00  0.00           O  
ATOM   1052  O5'   G    34      46.652  43.743  72.759  1.00  0.00           O  
ATOM   1053  C5'   G    34      45.562  44.566  72.499  1.00  0.00           C  
ATOM   1054  H5'   G    34      44.688  43.934  72.342  1.00  0.00           H  
ATOM   1055 H5''   G    34      45.660  45.148  71.582  1.00  0.00           H  
ATOM   1056  C4'   G    34      45.249  45.523  73.583  1.00  0.00           C  
ATOM   1057  H4'   G    34      44.281  45.946  73.314  1.00  0.00           H  
ATOM   1058  O4'   G    34      45.284  44.861  74.870  1.00  0.00           O  
ATOM   1059  C1'   G    34      45.788  45.775  75.785  1.00  0.00           C  
ATOM   1060  H1'   G    34      45.098  45.758  76.628  1.00  0.00           H  
ATOM   1061  N9    G    34      47.087  45.385  76.414  1.00  0.00           N  
ATOM   1062  C8    G    34      47.848  44.238  76.152  1.00  0.00           C  
ATOM   1063  H8    G    34      47.753  43.633  75.263  1.00  0.00           H  
ATOM   1064  N7    G    34      48.952  44.084  76.898  1.00  0.00           N  
ATOM   1065  C5    G    34      48.721  45.060  77.852  1.00  0.00           C  
ATOM   1066  C6    G    34      49.438  45.407  79.115  1.00  0.00           C  
ATOM   1067  O6    G    34      50.419  44.863  79.609  1.00  0.00           O  
ATOM   1068  N1    G    34      49.021  46.554  79.667  1.00  0.00           N  
ATOM   1069  H1    G    34      49.386  46.993  80.501  1.00  0.00           H  
ATOM   1070  C2    G    34      47.904  47.166  79.263  1.00  0.00           C  
ATOM   1071  N2    G    34      47.751  48.244  79.962  1.00  0.00           N  
ATOM   1072  H21   G    34      46.885  48.751  79.853  1.00  0.00           H  
ATOM   1073  H22   G    34      48.412  48.451  80.697  1.00  0.00           H  
ATOM   1074  N3    G    34      47.164  46.856  78.242  1.00  0.00           N  
ATOM   1075  C4    G    34      47.607  45.841  77.539  1.00  0.00           C  
ATOM   1076  C3'   G    34      46.210  46.649  73.812  1.00  0.00           C  
ATOM   1077  H3'   G    34      47.244  46.323  73.707  1.00  0.00           H  
ATOM   1078  C2'   G    34      45.892  47.159  75.179  1.00  0.00           C  
ATOM   1079  H2'   G    34      46.719  47.704  75.633  1.00  0.00           H  
ATOM   1080  O2'   G    34      44.648  47.956  75.316  1.00  0.00           O  
ATOM   1081 HO2'   G    34      44.376  48.243  74.442  1.00  0.00           H  
ATOM   1082  O3'   G    34      45.979  47.635  72.795  1.00  0.00           O  
ATOM   1083  P     C    35      46.843  48.925  72.523  1.00  0.00           P  
ATOM   1084  OP1   C    35      46.043  49.749  71.591  1.00  0.00           O  
ATOM   1085  OP2   C    35      48.153  48.510  72.067  1.00  0.00           O  
ATOM   1086  O5'   C    35      46.940  49.591  73.968  1.00  0.00           O  
ATOM   1087  C5'   C    35      46.305  50.827  74.269  1.00  0.00           C  
ATOM   1088  H5'   C    35      45.253  50.585  74.418  1.00  0.00           H  
ATOM   1089 H5''   C    35      46.373  51.553  73.459  1.00  0.00           H  
ATOM   1090  C4'   C    35      46.984  51.499  75.469  1.00  0.00           C  
ATOM   1091  H4'   C    35      46.353  52.340  75.755  1.00  0.00           H  
ATOM   1092  O4'   C    35      47.116  50.702  76.726  1.00  0.00           O  
ATOM   1093  C1'   C    35      48.327  51.151  77.342  1.00  0.00           C  
ATOM   1094  H1'   C    35      48.290  51.513  78.369  1.00  0.00           H  
ATOM   1095  N1    C    35      49.408  50.076  77.249  1.00  0.00           N  
ATOM   1096  C6    C    35      49.259  48.999  76.374  1.00  0.00           C  
ATOM   1097  H6    C    35      48.458  49.066  75.652  1.00  0.00           H  
ATOM   1098  C5    C    35      50.055  47.962  76.423  1.00  0.00           C  
ATOM   1099  H5    C    35      49.798  47.062  75.885  1.00  0.00           H  
ATOM   1100  C4    C    35      51.061  47.906  77.403  1.00  0.00           C  
ATOM   1101  N4    C    35      51.701  46.812  77.613  1.00  0.00           N  
ATOM   1102  H41   C    35      51.482  45.979  77.086  1.00  0.00           H  
ATOM   1103  H42   C    35      52.437  46.949  78.290  1.00  0.00           H  
ATOM   1104  N3    C    35      51.251  48.859  78.274  1.00  0.00           N  
ATOM   1105  C2    C    35      50.528  49.984  78.106  1.00  0.00           C  
ATOM   1106  O2    C    35      50.658  50.969  78.811  1.00  0.00           O  
ATOM   1107  C3'   C    35      48.352  52.088  75.118  1.00  0.00           C  
ATOM   1108  H3'   C    35      48.929  51.347  74.565  1.00  0.00           H  
ATOM   1109  C2'   C    35      48.840  52.399  76.548  1.00  0.00           C  
ATOM   1110  H2'   C    35      49.914  52.499  76.706  1.00  0.00           H  
ATOM   1111  O2'   C    35      48.229  53.522  77.216  1.00  0.00           O  
ATOM   1112 HO2'   C    35      48.297  54.242  76.584  1.00  0.00           H  
ATOM   1113  O3'   C    35      48.109  53.211  74.296  1.00  0.00           O  
ATOM   1114  P     G    36      49.183  53.801  73.295  1.00  0.00           P  
ATOM   1115  OP1   G    36      48.525  54.955  72.626  1.00  0.00           O  
ATOM   1116  OP2   G    36      49.677  52.653  72.517  1.00  0.00           O  
ATOM   1117  O5'   G    36      50.437  54.291  74.177  1.00  0.00           O  
ATOM   1118  C5'   G    36      50.362  55.481  74.947  1.00  0.00           C  
ATOM   1119  H5'   G    36      49.474  55.575  75.571  1.00  0.00           H  
ATOM   1120 H5''   G    36      50.371  56.314  74.244  1.00  0.00           H  
ATOM   1121  C4'   G    36      51.551  55.523  75.847  1.00  0.00           C  
ATOM   1122  H4'   G    36      51.477  56.426  76.453  1.00  0.00           H  
ATOM   1123  O4'   G    36      51.475  54.419  76.786  1.00  0.00           O  
ATOM   1124  C1'   G    36      52.729  54.032  77.206  1.00  0.00           C  
ATOM   1125  H1'   G    36      52.758  54.062  78.295  1.00  0.00           H  
ATOM   1126  N9    G    36      52.911  52.591  76.698  1.00  0.00           N  
ATOM   1127  C8    G    36      52.301  52.001  75.610  1.00  0.00           C  
ATOM   1128  H8    G    36      51.616  52.488  74.932  1.00  0.00           H  
ATOM   1129  N7    G    36      52.682  50.763  75.364  1.00  0.00           N  
ATOM   1130  C5    G    36      53.525  50.429  76.467  1.00  0.00           C  
ATOM   1131  C6    G    36      54.342  49.274  76.855  1.00  0.00           C  
ATOM   1132  O6    G    36      54.370  48.159  76.401  1.00  0.00           O  
ATOM   1133  N1    G    36      55.258  49.488  77.846  1.00  0.00           N  
ATOM   1134  H1    G    36      55.940  48.763  78.020  1.00  0.00           H  
ATOM   1135  C2    G    36      55.458  50.733  78.393  1.00  0.00           C  
ATOM   1136  N2    G    36      56.347  50.916  79.318  1.00  0.00           N  
ATOM   1137  H21   G    36      56.487  51.822  79.742  1.00  0.00           H  
ATOM   1138  H22   G    36      56.991  50.164  79.515  1.00  0.00           H  
ATOM   1139  N3    G    36      54.653  51.776  78.185  1.00  0.00           N  
ATOM   1140  C4    G    36      53.775  51.651  77.154  1.00  0.00           C  
ATOM   1141  C3'   G    36      52.926  55.338  75.278  1.00  0.00           C  
ATOM   1142  H3'   G    36      53.052  54.461  74.642  1.00  0.00           H  
ATOM   1143  C2'   G    36      53.667  55.043  76.597  1.00  0.00           C  
ATOM   1144  H2'   G    36      54.697  54.698  76.509  1.00  0.00           H  
ATOM   1145  O2'   G    36      53.717  56.226  77.471  1.00  0.00           O  
ATOM   1146 HO2'   G    36      53.810  57.028  76.950  1.00  0.00           H  
ATOM   1147  O3'   G    36      53.497  56.504  74.650  1.00  0.00           O  
ATOM   1148  P     G    37      54.807  56.370  73.716  1.00  0.00           P  
ATOM   1149  OP1   G    37      55.167  57.743  73.273  1.00  0.00           O  
ATOM   1150  OP2   G    37      54.573  55.402  72.677  1.00  0.00           O  
ATOM   1151  O5'   G    37      55.934  55.746  74.646  1.00  0.00           O  
ATOM   1152  C5'   G    37      56.648  56.540  75.546  1.00  0.00           C  
ATOM   1153  H5'   G    37      55.862  57.028  76.122  1.00  0.00           H  
ATOM   1154 H5''   G    37      57.226  57.256  74.961  1.00  0.00           H  
ATOM   1155  C4'   G    37      57.602  55.760  76.468  1.00  0.00           C  
ATOM   1156  H4'   G    37      57.959  56.467  77.217  1.00  0.00           H  
ATOM   1157  O4'   G    37      57.129  54.681  77.170  1.00  0.00           O  
ATOM   1158  C1'   G    37      58.125  53.798  77.398  1.00  0.00           C  
ATOM   1159  H1'   G    37      58.304  53.703  78.469  1.00  0.00           H  
ATOM   1160  N9    G    37      57.807  52.460  76.715  1.00  0.00           N  
ATOM   1161  C8    G    37      56.764  52.186  75.812  1.00  0.00           C  
ATOM   1162  H8    G    37      56.049  52.973  75.629  1.00  0.00           H  
ATOM   1163  N7    G    37      56.756  50.905  75.433  1.00  0.00           N  
ATOM   1164  C5    G    37      57.959  50.354  75.998  1.00  0.00           C  
ATOM   1165  C6    G    37      58.587  49.096  75.893  1.00  0.00           C  
ATOM   1166  O6    G    37      58.261  48.138  75.246  1.00  0.00           O  
ATOM   1167  N1    G    37      59.720  48.972  76.595  1.00  0.00           N  
ATOM   1168  H1    G    37      60.185  48.081  76.495  1.00  0.00           H  
ATOM   1169  C2    G    37      60.376  49.922  77.209  1.00  0.00           C  
ATOM   1170  N2    G    37      61.625  49.740  77.437  1.00  0.00           N  
ATOM   1171  H21   G    37      61.979  48.807  77.592  1.00  0.00           H  
ATOM   1172  H22   G    37      62.129  50.596  77.621  1.00  0.00           H  
ATOM   1173  N3    G    37      59.837  51.177  77.370  1.00  0.00           N  
ATOM   1174  C4    G    37      58.585  51.326  76.790  1.00  0.00           C  
ATOM   1175  C3'   G    37      58.758  55.264  75.676  1.00  0.00           C  
ATOM   1176  H3'   G    37      58.328  54.641  74.893  1.00  0.00           H  
ATOM   1177  C2'   G    37      59.363  54.366  76.714  1.00  0.00           C  
ATOM   1178  H2'   G    37      60.068  53.660  76.273  1.00  0.00           H  
ATOM   1179  O2'   G    37      60.022  55.177  77.687  1.00  0.00           O  
ATOM   1180 HO2'   G    37      60.347  55.894  77.139  1.00  0.00           H  
ATOM   1181  O3'   G    37      59.560  56.239  75.070  1.00  0.00           O  
ATOM   1182  P     C    38      59.978  56.064  73.510  1.00  0.00           P  
ATOM   1183  OP1   C    38      60.559  57.347  73.102  1.00  0.00           O  
ATOM   1184  OP2   C    38      58.837  55.657  72.670  1.00  0.00           O  
ATOM   1185  O5'   C    38      61.036  54.931  73.511  1.00  0.00           O  
ATOM   1186  C5'   C    38      62.189  54.988  74.305  1.00  0.00           C  
ATOM   1187  H5'   C    38      61.800  55.281  75.280  1.00  0.00           H  
ATOM   1188 H5''   C    38      62.814  55.773  73.879  1.00  0.00           H  
ATOM   1189  C4'   C    38      63.085  53.698  74.430  1.00  0.00           C  
ATOM   1190  H4'   C    38      63.899  53.933  75.116  1.00  0.00           H  
ATOM   1191  O4'   C    38      62.245  52.676  75.031  1.00  0.00           O  
ATOM   1192  C1'   C    38      62.729  51.426  74.534  1.00  0.00           C  
ATOM   1193  H1'   C    38      63.004  50.817  75.395  1.00  0.00           H  
ATOM   1194  N1    C    38      61.601  50.752  73.792  1.00  0.00           N  
ATOM   1195  C6    C    38      60.622  51.480  73.170  1.00  0.00           C  
ATOM   1196  H6    C    38      60.652  52.531  73.414  1.00  0.00           H  
ATOM   1197  C5    C    38      59.647  50.876  72.529  1.00  0.00           C  
ATOM   1198  H5    C    38      58.863  51.465  72.077  1.00  0.00           H  
ATOM   1199  C4    C    38      59.803  49.449  72.442  1.00  0.00           C  
ATOM   1200  N4    C    38      58.968  48.715  71.775  1.00  0.00           N  
ATOM   1201  H41   C    38      59.044  47.711  71.697  1.00  0.00           H  
ATOM   1202  H42   C    38      58.138  49.177  71.431  1.00  0.00           H  
ATOM   1203  N3    C    38      60.728  48.739  73.029  1.00  0.00           N  
ATOM   1204  C2    C    38      61.674  49.348  73.747  1.00  0.00           C  
ATOM   1205  O2    C    38      62.534  48.696  74.275  1.00  0.00           O  
ATOM   1206  C3'   C    38      63.653  53.093  73.087  1.00  0.00           C  
ATOM   1207  H3'   C    38      62.804  53.131  72.404  1.00  0.00           H  
ATOM   1208  C2'   C    38      63.985  51.666  73.685  1.00  0.00           C  
ATOM   1209  H2'   C    38      64.003  51.012  72.813  1.00  0.00           H  
ATOM   1210  O2'   C    38      65.100  51.655  74.548  1.00  0.00           O  
ATOM   1211 HO2'   C    38      65.257  50.751  74.830  1.00  0.00           H  
ATOM   1212  O3'   C    38      64.776  53.825  72.621  1.00  0.00           O  
ATOM   1213  P     A    39      65.419  53.534  71.178  1.00  0.00           P  
ATOM   1214  OP1   A    39      66.586  54.410  70.929  1.00  0.00           O  
ATOM   1215  OP2   A    39      64.248  53.523  70.205  1.00  0.00           O  
ATOM   1216  O5'   A    39      65.902  52.075  71.014  1.00  0.00           O  
ATOM   1217  C5'   A    39      67.016  51.484  71.680  1.00  0.00           C  
ATOM   1218  H5'   A    39      67.022  51.660  72.756  1.00  0.00           H  
ATOM   1219 H5''   A    39      67.894  51.912  71.197  1.00  0.00           H  
ATOM   1220  C4'   A    39      67.113  49.961  71.554  1.00  0.00           C  
ATOM   1221  H4'   A    39      68.060  49.737  72.045  1.00  0.00           H  
ATOM   1222  O4'   A    39      66.155  49.120  72.301  1.00  0.00           O  
ATOM   1223  C1'   A    39      65.699  48.071  71.427  1.00  0.00           C  
ATOM   1224  H1'   A    39      65.584  47.126  71.958  1.00  0.00           H  
ATOM   1225  N9    A    39      64.375  48.314  70.816  1.00  0.00           N  
ATOM   1226  C8    A    39      63.688  49.490  70.607  1.00  0.00           C  
ATOM   1227  H8    A    39      64.051  50.481  70.834  1.00  0.00           H  
ATOM   1228  N7    A    39      62.517  49.353  70.056  1.00  0.00           N  
ATOM   1229  C5    A    39      62.355  47.962  70.036  1.00  0.00           C  
ATOM   1230  C6    A    39      61.335  47.099  69.658  1.00  0.00           C  
ATOM   1231  N6    A    39      60.227  47.397  69.043  1.00  0.00           N  
ATOM   1232  H61   A    39      59.923  48.347  68.888  1.00  0.00           H  
ATOM   1233  H62   A    39      59.486  46.712  68.991  1.00  0.00           H  
ATOM   1234  N1    A    39      61.541  45.723  69.656  1.00  0.00           N  
ATOM   1235  C2    A    39      62.706  45.254  70.148  1.00  0.00           C  
ATOM   1236  H2    A    39      62.772  44.176  70.188  1.00  0.00           H  
ATOM   1237  N3    A    39      63.724  45.989  70.511  1.00  0.00           N  
ATOM   1238  C4    A    39      63.489  47.333  70.496  1.00  0.00           C  
ATOM   1239  C3'   A    39      67.127  49.409  70.133  1.00  0.00           C  
ATOM   1240  H3'   A    39      66.257  49.910  69.710  1.00  0.00           H  
ATOM   1241  C2'   A    39      66.766  47.951  70.331  1.00  0.00           C  
ATOM   1242  H2'   A    39      66.360  47.515  69.419  1.00  0.00           H  
ATOM   1243  O2'   A    39      67.894  47.156  70.812  1.00  0.00           O  
ATOM   1244 HO2'   A    39      67.615  46.306  71.159  1.00  0.00           H  
ATOM   1245  O3'   A    39      68.326  49.696  69.424  1.00  0.00           O  
ATOM   1246  P     C    40      68.266  50.053  67.914  1.00  0.00           P  
ATOM   1247  OP1   C    40      69.629  50.400  67.500  1.00  0.00           O  
ATOM   1248  OP2   C    40      67.350  51.209  67.814  1.00  0.00           O  
ATOM   1249  O5'   C    40      67.681  48.860  67.133  1.00  0.00           O  
ATOM   1250  C5'   C    40      68.386  47.596  66.927  1.00  0.00           C  
ATOM   1251  H5'   C    40      68.396  47.050  67.870  1.00  0.00           H  
ATOM   1252 H5''   C    40      69.370  47.840  66.526  1.00  0.00           H  
ATOM   1253  C4'   C    40      67.589  46.797  65.893  1.00  0.00           C  
ATOM   1254  H4'   C    40      68.164  45.906  65.644  1.00  0.00           H  
ATOM   1255  O4'   C    40      66.316  46.473  66.428  1.00  0.00           O  
ATOM   1256  C1'   C    40      65.431  46.506  65.279  1.00  0.00           C  
ATOM   1257  H1'   C    40      64.816  45.608  65.345  1.00  0.00           H  
ATOM   1258  N1    C    40      64.362  47.620  65.310  1.00  0.00           N  
ATOM   1259  C6    C    40      64.350  48.502  66.346  1.00  0.00           C  
ATOM   1260  H6    C    40      65.101  48.606  67.115  1.00  0.00           H  
ATOM   1261  C5    C    40      63.155  49.115  66.642  1.00  0.00           C  
ATOM   1262  H5    C    40      63.040  49.643  67.578  1.00  0.00           H  
ATOM   1263  C4    C    40      62.121  49.100  65.664  1.00  0.00           C  
ATOM   1264  N4    C    40      60.977  49.643  65.953  1.00  0.00           N  
ATOM   1265  H41   C    40      60.911  50.304  66.714  1.00  0.00           H  
ATOM   1266  H42   C    40      60.140  49.432  65.429  1.00  0.00           H  
ATOM   1267  N3    C    40      62.105  48.235  64.633  1.00  0.00           N  
ATOM   1268  C2    C    40      63.192  47.433  64.505  1.00  0.00           C  
ATOM   1269  O2    C    40      63.123  46.587  63.581  1.00  0.00           O  
ATOM   1270  C3'   C    40      67.337  47.606  64.577  1.00  0.00           C  
ATOM   1271  H3'   C    40      66.868  48.544  64.872  1.00  0.00           H  
ATOM   1272  C2'   C    40      66.280  46.702  63.927  1.00  0.00           C  
ATOM   1273  H2'   C    40      65.836  47.288  63.122  1.00  0.00           H  
ATOM   1274  O2'   C    40      66.751  45.406  63.566  1.00  0.00           O  
ATOM   1275 HO2'   C    40      66.033  44.899  63.179  1.00  0.00           H  
ATOM   1276  O3'   C    40      68.519  47.714  63.800  1.00  0.00           O  
ATOM   1277  P     A    41      68.686  48.922  62.827  1.00  0.00           P  
ATOM   1278  OP1   A    41      70.072  48.752  62.417  1.00  0.00           O  
ATOM   1279  OP2   A    41      68.331  50.103  63.625  1.00  0.00           O  
ATOM   1280  O5'   A    41      67.652  48.690  61.570  1.00  0.00           O  
ATOM   1281  C5'   A    41      67.654  47.502  60.763  1.00  0.00           C  
ATOM   1282  H5'   A    41      67.776  46.649  61.431  1.00  0.00           H  
ATOM   1283 H5''   A    41      68.479  47.617  60.061  1.00  0.00           H  
ATOM   1284  C4'   A    41      66.335  47.156  60.038  1.00  0.00           C  
ATOM   1285  H4'   A    41      66.450  46.249  59.445  1.00  0.00           H  
ATOM   1286  O4'   A    41      65.207  46.977  60.848  1.00  0.00           O  
ATOM   1287  C1'   A    41      64.182  47.797  60.292  1.00  0.00           C  
ATOM   1288  H1'   A    41      63.289  47.173  60.241  1.00  0.00           H  
ATOM   1289  N9    A    41      63.761  48.997  61.104  1.00  0.00           N  
ATOM   1290  C8    A    41      64.432  49.672  62.104  1.00  0.00           C  
ATOM   1291  H8    A    41      65.448  49.483  62.417  1.00  0.00           H  
ATOM   1292  N7    A    41      63.728  50.570  62.765  1.00  0.00           N  
ATOM   1293  C5    A    41      62.469  50.457  62.158  1.00  0.00           C  
ATOM   1294  C6    A    41      61.163  51.019  62.417  1.00  0.00           C  
ATOM   1295  N6    A    41      60.822  51.917  63.286  1.00  0.00           N  
ATOM   1296  H61   A    41      61.456  52.022  64.065  1.00  0.00           H  
ATOM   1297  H62   A    41      59.895  52.315  63.259  1.00  0.00           H  
ATOM   1298  N1    A    41      60.114  50.742  61.678  1.00  0.00           N  
ATOM   1299  C2    A    41      60.274  49.798  60.713  1.00  0.00           C  
ATOM   1300  H2    A    41      59.435  49.520  60.093  1.00  0.00           H  
ATOM   1301  N3    A    41      61.378  49.104  60.465  1.00  0.00           N  
ATOM   1302  C4    A    41      62.451  49.506  61.216  1.00  0.00           C  
ATOM   1303  C3'   A    41      66.037  48.298  59.043  1.00  0.00           C  
ATOM   1304  H3'   A    41      66.188  49.312  59.415  1.00  0.00           H  
ATOM   1305  C2'   A    41      64.523  48.198  58.871  1.00  0.00           C  
ATOM   1306  H2'   A    41      64.075  49.158  58.611  1.00  0.00           H  
ATOM   1307  O2'   A    41      64.106  47.048  58.089  1.00  0.00           O  
ATOM   1308 HO2'   A    41      64.556  47.092  57.242  1.00  0.00           H  
ATOM   1309  O3'   A    41      66.596  48.044  57.797  1.00  0.00           O  
ATOM   1310  P     G    42      66.933  49.261  56.800  1.00  0.00           P  
ATOM   1311  OP1   G    42      67.553  48.554  55.651  1.00  0.00           O  
ATOM   1312  OP2   G    42      67.669  50.359  57.537  1.00  0.00           O  
ATOM   1313  O5'   G    42      65.582  49.991  56.380  1.00  0.00           O  
ATOM   1314  C5'   G    42      64.682  49.374  55.561  1.00  0.00           C  
ATOM   1315  H5'   G    42      64.178  48.521  56.014  1.00  0.00           H  
ATOM   1316 H5''   G    42      65.102  49.167  54.576  1.00  0.00           H  
ATOM   1317  C4'   G    42      63.454  50.343  55.385  1.00  0.00           C  
ATOM   1318  H4'   G    42      62.827  49.911  54.606  1.00  0.00           H  
ATOM   1319  O4'   G    42      62.647  50.420  56.555  1.00  0.00           O  
ATOM   1320  C1'   G    42      61.884  51.586  56.456  1.00  0.00           C  
ATOM   1321  H1'   G    42      60.886  51.277  56.146  1.00  0.00           H  
ATOM   1322  N9    G    42      61.905  52.159  57.771  1.00  0.00           N  
ATOM   1323  C8    G    42      62.942  52.315  58.630  1.00  0.00           C  
ATOM   1324  H8    G    42      63.963  52.013  58.451  1.00  0.00           H  
ATOM   1325  N7    G    42      62.566  52.910  59.740  1.00  0.00           N  
ATOM   1326  C5    G    42      61.198  53.196  59.556  1.00  0.00           C  
ATOM   1327  C6    G    42      60.253  54.015  60.338  1.00  0.00           C  
ATOM   1328  O6    G    42      60.391  54.537  61.473  1.00  0.00           O  
ATOM   1329  N1    G    42      59.102  54.193  59.619  1.00  0.00           N  
ATOM   1330  H1    G    42      58.457  54.899  59.944  1.00  0.00           H  
ATOM   1331  C2    G    42      58.798  53.560  58.481  1.00  0.00           C  
ATOM   1332  N2    G    42      57.648  53.950  57.920  1.00  0.00           N  
ATOM   1333  H21   G    42      57.034  54.647  58.318  1.00  0.00           H  
ATOM   1334  H22   G    42      57.309  53.421  57.129  1.00  0.00           H  
ATOM   1335  N3    G    42      59.497  52.682  57.829  1.00  0.00           N  
ATOM   1336  C4    G    42      60.794  52.671  58.367  1.00  0.00           C  
ATOM   1337  C3'   G    42      63.793  51.865  55.152  1.00  0.00           C  
ATOM   1338  H3'   G    42      64.416  52.174  55.991  1.00  0.00           H  
ATOM   1339  C2'   G    42      62.423  52.505  55.368  1.00  0.00           C  
ATOM   1340  H2'   G    42      62.571  53.526  55.720  1.00  0.00           H  
ATOM   1341  O2'   G    42      61.569  52.593  54.159  1.00  0.00           O  
ATOM   1342 HO2'   G    42      61.929  53.260  53.570  1.00  0.00           H  
ATOM   1343  O3'   G    42      64.395  52.108  53.853  1.00  0.00           O  
ATOM   1344  P     G    43      64.940  53.499  53.360  1.00  0.00           P  
ATOM   1345  OP1   G    43      65.929  53.335  52.277  1.00  0.00           O  
ATOM   1346  OP2   G    43      65.371  54.168  54.666  1.00  0.00           O  
ATOM   1347  O5'   G    43      63.622  54.150  52.790  1.00  0.00           O  
ATOM   1348  C5'   G    43      63.089  53.961  51.505  1.00  0.00           C  
ATOM   1349  H5'   G    43      62.585  52.995  51.483  1.00  0.00           H  
ATOM   1350 H5''   G    43      63.847  54.001  50.723  1.00  0.00           H  
ATOM   1351  C4'   G    43      61.998  55.054  51.191  1.00  0.00           C  
ATOM   1352  H4'   G    43      61.615  54.953  50.175  1.00  0.00           H  
ATOM   1353  O4'   G    43      60.994  54.897  52.198  1.00  0.00           O  
ATOM   1354  C1'   G    43      60.635  56.190  52.685  1.00  0.00           C  
ATOM   1355  H1'   G    43      59.564  56.289  52.504  1.00  0.00           H  
ATOM   1356  N9    G    43      61.033  56.266  54.107  1.00  0.00           N  
ATOM   1357  C8    G    43      62.296  56.351  54.673  1.00  0.00           C  
ATOM   1358  H8    G    43      63.218  56.020  54.219  1.00  0.00           H  
ATOM   1359  N7    G    43      62.375  56.626  55.944  1.00  0.00           N  
ATOM   1360  C5    G    43      61.019  56.821  56.213  1.00  0.00           C  
ATOM   1361  C6    G    43      60.338  57.005  57.490  1.00  0.00           C  
ATOM   1362  O6    G    43      60.802  57.189  58.682  1.00  0.00           O  
ATOM   1363  N1    G    43      58.982  57.051  57.325  1.00  0.00           N  
ATOM   1364  H1    G    43      58.437  57.269  58.147  1.00  0.00           H  
ATOM   1365  C2    G    43      58.297  56.804  56.173  1.00  0.00           C  
ATOM   1366  N2    G    43      57.004  56.931  56.229  1.00  0.00           N  
ATOM   1367  H21   G    43      56.453  56.872  57.073  1.00  0.00           H  
ATOM   1368  H22   G    43      56.560  56.738  55.343  1.00  0.00           H  
ATOM   1369  N3    G    43      58.876  56.566  55.031  1.00  0.00           N  
ATOM   1370  C4    G    43      60.216  56.567  55.140  1.00  0.00           C  
ATOM   1371  C3'   G    43      62.476  56.507  51.118  1.00  0.00           C  
ATOM   1372  H3'   G    43      63.421  56.545  51.661  1.00  0.00           H  
ATOM   1373  C2'   G    43      61.348  57.254  51.788  1.00  0.00           C  
ATOM   1374  H2'   G    43      61.804  58.065  52.355  1.00  0.00           H  
ATOM   1375  O2'   G    43      60.323  57.670  50.900  1.00  0.00           O  
ATOM   1376 HO2'   G    43      60.730  57.873  50.055  1.00  0.00           H  
ATOM   1377  O3'   G    43      62.631  56.921  49.760  1.00  0.00           O  
ATOM   1378  P     C    44      64.102  57.134  49.064  1.00  0.00           P  
ATOM   1379  OP1   C    44      63.923  57.443  47.602  1.00  0.00           O  
ATOM   1380  OP2   C    44      65.078  56.176  49.498  1.00  0.00           O  
ATOM   1381  O5'   C    44      64.579  58.578  49.687  1.00  0.00           O  
ATOM   1382  C5'   C    44      63.913  59.808  49.515  1.00  0.00           C  
ATOM   1383  H5'   C    44      62.849  59.611  49.382  1.00  0.00           H  
ATOM   1384 H5''   C    44      64.475  60.249  48.691  1.00  0.00           H  
ATOM   1385  C4'   C    44      64.178  60.933  50.524  1.00  0.00           C  
ATOM   1386  H4'   C    44      63.455  61.705  50.262  1.00  0.00           H  
ATOM   1387  O4'   C    44      64.037  60.505  51.888  1.00  0.00           O  
ATOM   1388  C1'   C    44      65.222  60.819  52.666  1.00  0.00           C  
ATOM   1389  H1'   C    44      65.057  61.705  53.280  1.00  0.00           H  
ATOM   1390  N1    C    44      65.509  59.606  53.607  1.00  0.00           N  
ATOM   1391  C6    C    44      65.247  58.358  53.063  1.00  0.00           C  
ATOM   1392  H6    C    44      64.907  58.236  52.046  1.00  0.00           H  
ATOM   1393  C5    C    44      65.681  57.260  53.764  1.00  0.00           C  
ATOM   1394  H5    C    44      65.618  56.288  53.297  1.00  0.00           H  
ATOM   1395  C4    C    44      66.371  57.495  54.974  1.00  0.00           C  
ATOM   1396  N4    C    44      66.788  56.493  55.645  1.00  0.00           N  
ATOM   1397  H41   C    44      67.422  56.707  56.402  1.00  0.00           H  
ATOM   1398  H42   C    44      66.514  55.604  55.252  1.00  0.00           H  
ATOM   1399  N3    C    44      66.715  58.693  55.447  1.00  0.00           N  
ATOM   1400  C2    C    44      66.250  59.798  54.806  1.00  0.00           C  
ATOM   1401  O2    C    44      66.599  60.917  55.240  1.00  0.00           O  
ATOM   1402  C3'   C    44      65.539  61.609  50.474  1.00  0.00           C  
ATOM   1403  H3'   C    44      66.008  61.433  49.506  1.00  0.00           H  
ATOM   1404  C2'   C    44      66.324  61.057  51.644  1.00  0.00           C  
ATOM   1405  H2'   C    44      66.609  60.084  51.245  1.00  0.00           H  
ATOM   1406  O2'   C    44      67.268  62.014  52.149  1.00  0.00           O  
ATOM   1407 HO2'   C    44      68.049  61.832  51.623  1.00  0.00           H  
ATOM   1408  O3'   C    44      65.443  63.051  50.498  1.00  0.00           O  
ATOM   1409  P     A    45      65.197  63.913  49.175  1.00  0.00           P  
ATOM   1410  OP1   A    45      64.622  65.201  49.568  1.00  0.00           O  
ATOM   1411  OP2   A    45      64.449  63.072  48.227  1.00  0.00           O  
ATOM   1412  O5'   A    45      66.645  64.206  48.488  1.00  0.00           O  
ATOM   1413  C5'   A    45      67.202  63.299  47.567  1.00  0.00           C  
ATOM   1414  H5'   A    45      66.585  63.270  46.668  1.00  0.00           H  
ATOM   1415 H5''   A    45      67.309  62.291  47.967  1.00  0.00           H  
ATOM   1416  C4'   A    45      68.678  63.697  47.222  1.00  0.00           C  
ATOM   1417  H4'   A    45      69.090  62.972  46.520  1.00  0.00           H  
ATOM   1418  O4'   A    45      68.675  64.974  46.556  1.00  0.00           O  
ATOM   1419  C1'   A    45      69.344  66.034  47.297  1.00  0.00           C  
ATOM   1420  H1'   A    45      69.990  66.562  46.596  1.00  0.00           H  
ATOM   1421  N9    A    45      68.366  66.973  47.904  1.00  0.00           N  
ATOM   1422  C8    A    45      67.007  66.978  47.699  1.00  0.00           C  
ATOM   1423  H8    A    45      66.617  66.266  46.986  1.00  0.00           H  
ATOM   1424  N7    A    45      66.367  67.947  48.330  1.00  0.00           N  
ATOM   1425  C5    A    45      67.384  68.551  49.039  1.00  0.00           C  
ATOM   1426  C6    A    45      67.491  69.667  49.781  1.00  0.00           C  
ATOM   1427  N6    A    45      66.525  70.457  50.058  1.00  0.00           N  
ATOM   1428  H61   A    45      65.587  70.143  49.855  1.00  0.00           H  
ATOM   1429  H62   A    45      66.751  71.252  50.638  1.00  0.00           H  
ATOM   1430  N1    A    45      68.622  70.019  50.444  1.00  0.00           N  
ATOM   1431  C2    A    45      69.696  69.240  50.173  1.00  0.00           C  
ATOM   1432  H2    A    45      70.582  69.570  50.695  1.00  0.00           H  
ATOM   1433  N3    A    45      69.730  68.190  49.369  1.00  0.00           N  
ATOM   1434  C4    A    45      68.536  67.885  48.898  1.00  0.00           C  
ATOM   1435  C3'   A    45      69.576  63.915  48.527  1.00  0.00           C  
ATOM   1436  H3'   A    45      68.944  64.038  49.406  1.00  0.00           H  
ATOM   1437  C2'   A    45      70.316  65.243  48.264  1.00  0.00           C  
ATOM   1438  H2'   A    45      70.572  65.668  49.235  1.00  0.00           H  
ATOM   1439  O2'   A    45      71.513  65.028  47.504  1.00  0.00           O  
ATOM   1440 HO2'   A    45      71.693  64.085  47.526  1.00  0.00           H  
ATOM   1441  O3'   A    45      70.498  62.814  48.698  1.00  0.00           O  
ATOM   1442  P     C    46      70.695  62.023  50.115  1.00  0.00           P  
ATOM   1443  OP1   C    46      71.798  60.999  50.026  1.00  0.00           O  
ATOM   1444  OP2   C    46      69.355  61.570  50.557  1.00  0.00           O  
ATOM   1445  O5'   C    46      71.144  63.205  51.009  1.00  0.00           O  
ATOM   1446  C5'   C    46      72.375  63.916  50.887  1.00  0.00           C  
ATOM   1447  H5'   C    46      72.576  64.271  49.876  1.00  0.00           H  
ATOM   1448 H5''   C    46      73.076  63.116  51.126  1.00  0.00           H  
ATOM   1449  C4'   C    46      72.454  65.187  51.791  1.00  0.00           C  
ATOM   1450  H4'   C    46      73.451  65.627  51.759  1.00  0.00           H  
ATOM   1451  O4'   C    46      71.536  66.234  51.488  1.00  0.00           O  
ATOM   1452  C1'   C    46      71.326  66.939  52.707  1.00  0.00           C  
ATOM   1453  H1'   C    46      72.015  67.778  52.608  1.00  0.00           H  
ATOM   1454  N1    C    46      69.942  67.385  52.796  1.00  0.00           N  
ATOM   1455  C6    C    46      68.933  66.678  52.255  1.00  0.00           C  
ATOM   1456  H6    C    46      69.246  65.820  51.679  1.00  0.00           H  
ATOM   1457  C5    C    46      67.654  67.182  52.258  1.00  0.00           C  
ATOM   1458  H5    C    46      66.906  66.622  51.717  1.00  0.00           H  
ATOM   1459  C4    C    46      67.428  68.394  53.013  1.00  0.00           C  
ATOM   1460  N4    C    46      66.208  68.883  53.043  1.00  0.00           N  
ATOM   1461  H41   C    46      65.895  69.688  53.566  1.00  0.00           H  
ATOM   1462  H42   C    46      65.495  68.344  52.573  1.00  0.00           H  
ATOM   1463  N3    C    46      68.364  68.975  53.721  1.00  0.00           N  
ATOM   1464  C2    C    46      69.584  68.428  53.675  1.00  0.00           C  
ATOM   1465  O2    C    46      70.434  69.115  54.222  1.00  0.00           O  
ATOM   1466  C3'   C    46      72.216  64.806  53.249  1.00  0.00           C  
ATOM   1467  H3'   C    46      71.431  64.057  53.358  1.00  0.00           H  
ATOM   1468  C2'   C    46      71.675  66.005  53.899  1.00  0.00           C  
ATOM   1469  H2'   C    46      70.888  65.663  54.570  1.00  0.00           H  
ATOM   1470  O2'   C    46      72.684  66.734  54.701  1.00  0.00           O  
ATOM   1471 HO2'   C    46      72.752  66.239  55.521  1.00  0.00           H  
ATOM   1472  O3'   C    46      73.411  64.348  53.967  1.00  0.00           O  
ATOM   1473  P     U    47      73.260  63.162  55.090  1.00  0.00           P  
ATOM   1474  OP1   U    47      74.626  62.634  55.338  1.00  0.00           O  
ATOM   1475  OP2   U    47      72.228  62.239  54.632  1.00  0.00           O  
ATOM   1476  O5'   U    47      72.760  63.841  56.410  1.00  0.00           O  
ATOM   1477  C5'   U    47      73.735  64.537  57.217  1.00  0.00           C  
ATOM   1478  H5'   U    47      74.385  65.066  56.521  1.00  0.00           H  
ATOM   1479 H5''   U    47      74.490  64.020  57.808  1.00  0.00           H  
ATOM   1480  C4'   U    47      73.034  65.575  58.039  1.00  0.00           C  
ATOM   1481  H4'   U    47      73.773  66.113  58.632  1.00  0.00           H  
ATOM   1482  O4'   U    47      72.373  66.564  57.279  1.00  0.00           O  
ATOM   1483  C1'   U    47      71.508  67.271  58.167  1.00  0.00           C  
ATOM   1484  H1'   U    47      71.927  68.246  58.418  1.00  0.00           H  
ATOM   1485  N1    U    47      70.173  67.473  57.637  1.00  0.00           N  
ATOM   1486  C6    U    47      69.658  66.599  56.695  1.00  0.00           C  
ATOM   1487  H6    U    47      70.186  65.702  56.405  1.00  0.00           H  
ATOM   1488  C5    U    47      68.451  66.862  56.181  1.00  0.00           C  
ATOM   1489  H5    U    47      68.012  66.167  55.480  1.00  0.00           H  
ATOM   1490  C4    U    47      67.627  67.971  56.535  1.00  0.00           C  
ATOM   1491  O4    U    47      66.484  68.205  56.210  1.00  0.00           O  
ATOM   1492  N3    U    47      68.144  68.730  57.577  1.00  0.00           N  
ATOM   1493  H3    U    47      67.648  69.579  57.811  1.00  0.00           H  
ATOM   1494  C2    U    47      69.408  68.535  58.065  1.00  0.00           C  
ATOM   1495  O2    U    47      69.797  69.303  58.898  1.00  0.00           O  
ATOM   1496  C3'   U    47      71.992  65.190  59.085  1.00  0.00           C  
ATOM   1497  H3'   U    47      71.156  64.678  58.608  1.00  0.00           H  
ATOM   1498  C2'   U    47      71.510  66.576  59.511  1.00  0.00           C  
ATOM   1499  H2'   U    47      70.497  66.497  59.905  1.00  0.00           H  
ATOM   1500  O2'   U    47      72.278  67.269  60.533  1.00  0.00           O  
ATOM   1501 HO2'   U    47      72.290  66.723  61.322  1.00  0.00           H  
ATOM   1502  O3'   U    47      72.516  64.432  60.134  1.00  0.00           O  
ATOM   1503  P     A    48      71.659  63.374  60.934  1.00  0.00           P  
ATOM   1504  OP1   A    48      72.546  62.683  61.906  1.00  0.00           O  
ATOM   1505  OP2   A    48      70.990  62.568  59.863  1.00  0.00           O  
ATOM   1506  O5'   A    48      70.562  64.250  61.739  1.00  0.00           O  
ATOM   1507  C5'   A    48      70.875  64.759  63.007  1.00  0.00           C  
ATOM   1508  H5'   A    48      71.881  65.177  62.975  1.00  0.00           H  
ATOM   1509 H5''   A    48      70.913  63.944  63.729  1.00  0.00           H  
ATOM   1510  C4'   A    48      69.899  65.910  63.561  1.00  0.00           C  
ATOM   1511  H4'   A    48      70.377  66.420  64.398  1.00  0.00           H  
ATOM   1512  O4'   A    48      69.587  66.742  62.508  1.00  0.00           O  
ATOM   1513  C1'   A    48      68.253  67.248  62.774  1.00  0.00           C  
ATOM   1514  H1'   A    48      68.171  68.323  62.938  1.00  0.00           H  
ATOM   1515  N9    A    48      67.428  67.000  61.593  1.00  0.00           N  
ATOM   1516  C8    A    48      67.657  66.018  60.721  1.00  0.00           C  
ATOM   1517  H8    A    48      68.483  65.335  60.849  1.00  0.00           H  
ATOM   1518  N7    A    48      66.781  65.977  59.764  1.00  0.00           N  
ATOM   1519  C5    A    48      65.893  67.038  60.091  1.00  0.00           C  
ATOM   1520  C6    A    48      64.627  67.481  59.525  1.00  0.00           C  
ATOM   1521  N6    A    48      64.055  67.014  58.440  1.00  0.00           N  
ATOM   1522  H61   A    48      64.671  66.384  57.946  1.00  0.00           H  
ATOM   1523  H62   A    48      63.240  67.454  58.036  1.00  0.00           H  
ATOM   1524  N1    A    48      63.916  68.498  60.090  1.00  0.00           N  
ATOM   1525  C2    A    48      64.488  68.999  61.163  1.00  0.00           C  
ATOM   1526  H2    A    48      64.000  69.903  61.495  1.00  0.00           H  
ATOM   1527  N3    A    48      65.601  68.718  61.797  1.00  0.00           N  
ATOM   1528  C4    A    48      66.311  67.707  61.187  1.00  0.00           C  
ATOM   1529  C3'   A    48      68.636  65.270  64.071  1.00  0.00           C  
ATOM   1530  H3'   A    48      68.371  64.417  63.446  1.00  0.00           H  
ATOM   1531  C2'   A    48      67.725  66.423  63.973  1.00  0.00           C  
ATOM   1532  H2'   A    48      66.662  66.241  63.817  1.00  0.00           H  
ATOM   1533  O2'   A    48      67.914  67.277  65.091  1.00  0.00           O  
ATOM   1534 HO2'   A    48      68.056  66.618  65.774  1.00  0.00           H  
ATOM   1535  O3'   A    48      68.713  64.683  65.415  1.00  0.00           O  
ATOM   1536  P     G    49      67.688  63.522  65.944  1.00  0.00           P  
ATOM   1537  OP1   G    49      68.138  63.044  67.307  1.00  0.00           O  
ATOM   1538  OP2   G    49      67.535  62.567  64.833  1.00  0.00           O  
ATOM   1539  O5'   G    49      66.383  64.275  66.212  1.00  0.00           O  
ATOM   1540  C5'   G    49      66.163  65.181  67.336  1.00  0.00           C  
ATOM   1541  H5'   G    49      67.121  65.674  67.503  1.00  0.00           H  
ATOM   1542 H5''   G    49      65.997  64.545  68.205  1.00  0.00           H  
ATOM   1543  C4'   G    49      65.035  66.137  67.241  1.00  0.00           C  
ATOM   1544  H4'   G    49      65.062  66.825  68.086  1.00  0.00           H  
ATOM   1545  O4'   G    49      65.047  66.770  65.961  1.00  0.00           O  
ATOM   1546  C1'   G    49      63.782  67.005  65.457  1.00  0.00           C  
ATOM   1547  H1'   G    49      63.589  68.070  65.331  1.00  0.00           H  
ATOM   1548  N9    G    49      63.548  66.313  64.227  1.00  0.00           N  
ATOM   1549  C8    G    49      64.115  65.132  63.820  1.00  0.00           C  
ATOM   1550  H8    G    49      64.873  64.600  64.376  1.00  0.00           H  
ATOM   1551  N7    G    49      63.919  64.810  62.607  1.00  0.00           N  
ATOM   1552  C5    G    49      62.920  65.717  62.153  1.00  0.00           C  
ATOM   1553  C6    G    49      62.160  65.835  60.897  1.00  0.00           C  
ATOM   1554  O6    G    49      62.082  65.113  59.856  1.00  0.00           O  
ATOM   1555  N1    G    49      61.217  66.841  61.006  1.00  0.00           N  
ATOM   1556  H1    G    49      60.620  66.941  60.198  1.00  0.00           H  
ATOM   1557  C2    G    49      60.975  67.605  62.108  1.00  0.00           C  
ATOM   1558  N2    G    49      59.893  68.364  62.101  1.00  0.00           N  
ATOM   1559  H21   G    49      59.277  68.343  61.301  1.00  0.00           H  
ATOM   1560  H22   G    49      59.657  68.802  62.979  1.00  0.00           H  
ATOM   1561  N3    G    49      61.697  67.533  63.274  1.00  0.00           N  
ATOM   1562  C4    G    49      62.629  66.568  63.236  1.00  0.00           C  
ATOM   1563  C3'   G    49      63.632  65.432  67.267  1.00  0.00           C  
ATOM   1564  H3'   G    49      63.515  64.559  66.624  1.00  0.00           H  
ATOM   1565  C2'   G    49      62.815  66.529  66.483  1.00  0.00           C  
ATOM   1566  H2'   G    49      61.911  66.160  66.000  1.00  0.00           H  
ATOM   1567  O2'   G    49      62.397  67.625  67.309  1.00  0.00           O  
ATOM   1568 HO2'   G    49      61.642  68.097  66.950  1.00  0.00           H  
ATOM   1569  O3'   G    49      63.050  65.244  68.538  1.00  0.00           O  
ATOM   1570  P     U    50      61.974  64.161  68.658  1.00  0.00           P  
ATOM   1571  OP1   U    50      61.488  64.079  70.083  1.00  0.00           O  
ATOM   1572  OP2   U    50      62.515  62.932  68.189  1.00  0.00           O  
ATOM   1573  O5'   U    50      60.720  64.509  67.725  1.00  0.00           O  
ATOM   1574  C5'   U    50      59.684  65.434  67.985  1.00  0.00           C  
ATOM   1575  H5'   U    50      60.064  66.405  68.302  1.00  0.00           H  
ATOM   1576 H5''   U    50      59.014  65.173  68.804  1.00  0.00           H  
ATOM   1577  C4'   U    50      58.750  65.644  66.799  1.00  0.00           C  
ATOM   1578  H4'   U    50      57.981  66.374  67.053  1.00  0.00           H  
ATOM   1579  O4'   U    50      59.524  65.987  65.716  1.00  0.00           O  
ATOM   1580  C1'   U    50      58.809  65.481  64.581  1.00  0.00           C  
ATOM   1581  H1'   U    50      58.582  66.351  63.965  1.00  0.00           H  
ATOM   1582  N1    U    50      59.660  64.641  63.665  1.00  0.00           N  
ATOM   1583  C6    U    50      60.660  63.892  64.175  1.00  0.00           C  
ATOM   1584  H6    U    50      60.892  63.831  65.228  1.00  0.00           H  
ATOM   1585  C5    U    50      61.338  63.002  63.411  1.00  0.00           C  
ATOM   1586  H5    U    50      62.108  62.335  63.771  1.00  0.00           H  
ATOM   1587  C4    U    50      61.074  62.824  62.023  1.00  0.00           C  
ATOM   1588  O4    U    50      61.653  62.105  61.222  1.00  0.00           O  
ATOM   1589  N3    U    50      60.071  63.617  61.576  1.00  0.00           N  
ATOM   1590  H3    U    50      59.642  63.436  60.679  1.00  0.00           H  
ATOM   1591  C2    U    50      59.312  64.539  62.349  1.00  0.00           C  
ATOM   1592  O2    U    50      58.335  65.118  61.848  1.00  0.00           O  
ATOM   1593  C3'   U    50      58.019  64.338  66.368  1.00  0.00           C  
ATOM   1594  H3'   U    50      58.667  63.467  66.273  1.00  0.00           H  
ATOM   1595  C2'   U    50      57.533  64.834  64.970  1.00  0.00           C  
ATOM   1596  H2'   U    50      57.315  64.053  64.241  1.00  0.00           H  
ATOM   1597  O2'   U    50      56.596  65.916  64.989  1.00  0.00           O  
ATOM   1598 HO2'   U    50      56.460  66.282  64.112  1.00  0.00           H  
ATOM   1599  O3'   U    50      56.906  64.060  67.245  1.00  0.00           O  
ATOM   1600  P     A    51      56.108  62.695  67.138  1.00  0.00           P  
ATOM   1601  OP1   A    51      55.018  62.632  68.153  1.00  0.00           O  
ATOM   1602  OP2   A    51      57.210  61.734  67.257  1.00  0.00           O  
ATOM   1603  O5'   A    51      55.437  62.679  65.720  1.00  0.00           O  
ATOM   1604  C5'   A    51      54.177  63.249  65.322  1.00  0.00           C  
ATOM   1605  H5'   A    51      54.269  64.330  65.427  1.00  0.00           H  
ATOM   1606 H5''   A    51      53.316  62.839  65.851  1.00  0.00           H  
ATOM   1607  C4'   A    51      53.908  62.978  63.836  1.00  0.00           C  
ATOM   1608  H4'   A    51      53.129  63.641  63.460  1.00  0.00           H  
ATOM   1609  O4'   A    51      54.937  63.152  62.971  1.00  0.00           O  
ATOM   1610  C1'   A    51      54.829  62.299  61.870  1.00  0.00           C  
ATOM   1611  H1'   A    51      54.578  62.817  60.944  1.00  0.00           H  
ATOM   1612  N9    A    51      56.057  61.444  61.900  1.00  0.00           N  
ATOM   1613  C8    A    51      57.142  61.479  62.864  1.00  0.00           C  
ATOM   1614  H8    A    51      57.169  62.018  63.799  1.00  0.00           H  
ATOM   1615  N7    A    51      58.205  60.899  62.397  1.00  0.00           N  
ATOM   1616  C5    A    51      57.807  60.425  61.149  1.00  0.00           C  
ATOM   1617  C6    A    51      58.544  59.692  60.180  1.00  0.00           C  
ATOM   1618  N6    A    51      59.749  59.205  60.391  1.00  0.00           N  
ATOM   1619  H61   A    51      59.928  58.386  59.828  1.00  0.00           H  
ATOM   1620  H62   A    51      60.169  59.311  61.303  1.00  0.00           H  
ATOM   1621  N1    A    51      57.905  59.248  59.065  1.00  0.00           N  
ATOM   1622  C2    A    51      56.712  59.730  58.851  1.00  0.00           C  
ATOM   1623  H2    A    51      56.202  59.472  57.935  1.00  0.00           H  
ATOM   1624  N3    A    51      55.927  60.372  59.692  1.00  0.00           N  
ATOM   1625  C4    A    51      56.519  60.671  60.868  1.00  0.00           C  
ATOM   1626  C3'   A    51      53.518  61.508  63.618  1.00  0.00           C  
ATOM   1627  H3'   A    51      54.307  60.925  64.092  1.00  0.00           H  
ATOM   1628  C2'   A    51      53.577  61.426  62.120  1.00  0.00           C  
ATOM   1629  H2'   A    51      53.848  60.388  61.927  1.00  0.00           H  
ATOM   1630  O2'   A    51      52.443  62.020  61.388  1.00  0.00           O  
ATOM   1631 HO2'   A    51      52.078  61.259  60.932  1.00  0.00           H  
ATOM   1632  O3'   A    51      52.214  61.126  64.111  1.00  0.00           O  
ATOM   1633  P     C    52      51.830  59.653  64.605  1.00  0.00           P  
ATOM   1634  OP1   C    52      50.398  59.534  64.904  1.00  0.00           O  
ATOM   1635  OP2   C    52      52.829  59.290  65.606  1.00  0.00           O  
ATOM   1636  O5'   C    52      52.164  58.781  63.300  1.00  0.00           O  
ATOM   1637  C5'   C    52      51.284  58.740  62.256  1.00  0.00           C  
ATOM   1638  H5'   C    52      51.163  59.771  61.925  1.00  0.00           H  
ATOM   1639 H5''   C    52      50.336  58.384  62.659  1.00  0.00           H  
ATOM   1640  C4'   C    52      51.748  57.817  61.114  1.00  0.00           C  
ATOM   1641  H4'   C    52      51.033  57.842  60.292  1.00  0.00           H  
ATOM   1642  O4'   C    52      53.008  58.282  60.577  1.00  0.00           O  
ATOM   1643  C1'   C    52      53.691  57.153  60.030  1.00  0.00           C  
ATOM   1644  H1'   C    52      53.727  57.264  58.946  1.00  0.00           H  
ATOM   1645  N1    C    52      54.974  56.982  60.741  1.00  0.00           N  
ATOM   1646  C6    C    52      55.114  57.427  62.045  1.00  0.00           C  
ATOM   1647  H6    C    52      54.323  57.866  62.636  1.00  0.00           H  
ATOM   1648  C5    C    52      56.305  57.340  62.676  1.00  0.00           C  
ATOM   1649  H5    C    52      56.468  57.837  63.621  1.00  0.00           H  
ATOM   1650  C4    C    52      57.341  56.637  61.875  1.00  0.00           C  
ATOM   1651  N4    C    52      58.517  56.597  62.295  1.00  0.00           N  
ATOM   1652  H41   C    52      59.118  55.942  61.816  1.00  0.00           H  
ATOM   1653  H42   C    52      58.761  56.940  63.213  1.00  0.00           H  
ATOM   1654  N3    C    52      57.286  56.270  60.674  1.00  0.00           N  
ATOM   1655  C2    C    52      56.062  56.472  60.030  1.00  0.00           C  
ATOM   1656  O2    C    52      56.013  56.146  58.869  1.00  0.00           O  
ATOM   1657  C3'   C    52      52.073  56.401  61.582  1.00  0.00           C  
ATOM   1658  H3'   C    52      52.777  56.377  62.413  1.00  0.00           H  
ATOM   1659  C2'   C    52      52.864  55.893  60.310  1.00  0.00           C  
ATOM   1660  H2'   C    52      53.446  54.972  60.358  1.00  0.00           H  
ATOM   1661  O2'   C    52      51.970  55.776  59.237  1.00  0.00           O  
ATOM   1662 HO2'   C    52      51.111  55.715  59.661  1.00  0.00           H  
ATOM   1663  O3'   C    52      50.848  55.694  61.791  1.00  0.00           O  
ATOM   1664  P     U    53      50.818  54.333  62.598  1.00  0.00           P  
ATOM   1665  OP1   U    53      49.405  53.912  62.754  1.00  0.00           O  
ATOM   1666  OP2   U    53      51.665  54.500  63.784  1.00  0.00           O  
ATOM   1667  O5'   U    53      51.586  53.259  61.742  1.00  0.00           O  
ATOM   1668  C5'   U    53      50.928  52.739  60.578  1.00  0.00           C  
ATOM   1669  H5'   U    53      50.360  53.506  60.050  1.00  0.00           H  
ATOM   1670 H5''   U    53      50.115  52.042  60.780  1.00  0.00           H  
ATOM   1671  C4'   U    53      52.020  51.984  59.753  1.00  0.00           C  
ATOM   1672  H4'   U    53      51.640  51.896  58.735  1.00  0.00           H  
ATOM   1673  O4'   U    53      53.320  52.611  59.616  1.00  0.00           O  
ATOM   1674  C1'   U    53      54.363  51.675  59.765  1.00  0.00           C  
ATOM   1675  H1'   U    53      54.829  51.599  58.783  1.00  0.00           H  
ATOM   1676  N1    U    53      55.343  52.035  60.825  1.00  0.00           N  
ATOM   1677  C6    U    53      55.043  53.052  61.668  1.00  0.00           C  
ATOM   1678  H6    U    53      53.984  53.243  61.762  1.00  0.00           H  
ATOM   1679  C5    U    53      55.975  53.586  62.504  1.00  0.00           C  
ATOM   1680  H5    U    53      55.666  54.325  63.229  1.00  0.00           H  
ATOM   1681  C4    U    53      57.268  53.022  62.547  1.00  0.00           C  
ATOM   1682  O4    U    53      58.190  53.407  63.210  1.00  0.00           O  
ATOM   1683  N3    U    53      57.451  51.907  61.690  1.00  0.00           N  
ATOM   1684  H3    U    53      58.416  51.608  61.689  1.00  0.00           H  
ATOM   1685  C2    U    53      56.554  51.480  60.728  1.00  0.00           C  
ATOM   1686  O2    U    53      56.916  50.525  60.036  1.00  0.00           O  
ATOM   1687  C3'   U    53      52.298  50.669  60.387  1.00  0.00           C  
ATOM   1688  H3'   U    53      52.324  50.831  61.465  1.00  0.00           H  
ATOM   1689  C2'   U    53      53.699  50.333  59.957  1.00  0.00           C  
ATOM   1690  H2'   U    53      54.230  49.808  60.752  1.00  0.00           H  
ATOM   1691  O2'   U    53      53.686  49.570  58.714  1.00  0.00           O  
ATOM   1692 HO2'   U    53      52.803  49.198  58.656  1.00  0.00           H  
ATOM   1693  O3'   U    53      51.343  49.671  59.927  1.00  0.00           O  
ATOM   1694  P     G    54      51.207  48.306  60.663  1.00  0.00           P  
ATOM   1695  OP1   G    54      49.984  47.741  60.006  1.00  0.00           O  
ATOM   1696  OP2   G    54      51.122  48.657  62.126  1.00  0.00           O  
ATOM   1697  O5'   G    54      52.385  47.354  60.411  1.00  0.00           O  
ATOM   1698  C5'   G    54      52.435  46.424  59.338  1.00  0.00           C  
ATOM   1699  H5'   G    54      52.269  47.044  58.456  1.00  0.00           H  
ATOM   1700 H5''   G    54      51.710  45.621  59.471  1.00  0.00           H  
ATOM   1701  C4'   G    54      53.865  45.723  59.226  1.00  0.00           C  
ATOM   1702  H4'   G    54      53.901  45.029  58.385  1.00  0.00           H  
ATOM   1703  O4'   G    54      55.008  46.647  59.097  1.00  0.00           O  
ATOM   1704  C1'   G    54      56.116  46.061  59.716  1.00  0.00           C  
ATOM   1705  H1'   G    54      57.028  45.978  59.125  1.00  0.00           H  
ATOM   1706  N9    G    54      56.444  46.981  60.861  1.00  0.00           N  
ATOM   1707  C8    G    54      55.592  47.856  61.515  1.00  0.00           C  
ATOM   1708  H8    G    54      54.537  47.912  61.288  1.00  0.00           H  
ATOM   1709  N7    G    54      56.153  48.539  62.463  1.00  0.00           N  
ATOM   1710  C5    G    54      57.527  48.124  62.447  1.00  0.00           C  
ATOM   1711  C6    G    54      58.594  48.442  63.395  1.00  0.00           C  
ATOM   1712  O6    G    54      58.598  49.195  64.297  1.00  0.00           O  
ATOM   1713  N1    G    54      59.720  47.712  63.076  1.00  0.00           N  
ATOM   1714  H1    G    54      60.505  47.852  63.696  1.00  0.00           H  
ATOM   1715  C2    G    54      59.740  46.652  62.215  1.00  0.00           C  
ATOM   1716  N2    G    54      60.849  45.912  62.219  1.00  0.00           N  
ATOM   1717  H21   G    54      61.572  46.101  62.898  1.00  0.00           H  
ATOM   1718  H22   G    54      60.842  44.997  61.791  1.00  0.00           H  
ATOM   1719  N3    G    54      58.723  46.359  61.290  1.00  0.00           N  
ATOM   1720  C4    G    54      57.652  47.152  61.475  1.00  0.00           C  
ATOM   1721  C3'   G    54      54.142  44.887  60.478  1.00  0.00           C  
ATOM   1722  H3'   G    54      53.943  45.520  61.343  1.00  0.00           H  
ATOM   1723  C2'   G    54      55.671  44.743  60.313  1.00  0.00           C  
ATOM   1724  H2'   G    54      56.215  44.607  61.247  1.00  0.00           H  
ATOM   1725  O2'   G    54      55.986  43.689  59.417  1.00  0.00           O  
ATOM   1726 HO2'   G    54      55.213  43.131  59.314  1.00  0.00           H  
ATOM   1727  O3'   G    54      53.425  43.664  60.556  1.00  0.00           O  
ATOM   1728  P     A    55      53.153  42.937  61.920  1.00  0.00           P  
ATOM   1729  OP1   A    55      52.098  41.875  61.702  1.00  0.00           O  
ATOM   1730  OP2   A    55      52.834  44.003  62.897  1.00  0.00           O  
ATOM   1731  O5'   A    55      54.520  42.262  62.366  1.00  0.00           O  
ATOM   1732  C5'   A    55      54.947  41.009  61.823  1.00  0.00           C  
ATOM   1733  H5'   A    55      55.113  40.983  60.746  1.00  0.00           H  
ATOM   1734 H5''   A    55      54.249  40.293  62.256  1.00  0.00           H  
ATOM   1735  C4'   A    55      56.404  40.652  62.276  1.00  0.00           C  
ATOM   1736  H4'   A    55      56.636  39.706  61.786  1.00  0.00           H  
ATOM   1737  O4'   A    55      57.378  41.641  61.956  1.00  0.00           O  
ATOM   1738  C1'   A    55      58.338  41.580  62.991  1.00  0.00           C  
ATOM   1739  H1'   A    55      59.334  41.431  62.575  1.00  0.00           H  
ATOM   1740  N9    A    55      58.202  42.854  63.716  1.00  0.00           N  
ATOM   1741  C8    A    55      57.146  43.751  63.750  1.00  0.00           C  
ATOM   1742  H8    A    55      56.254  43.481  63.203  1.00  0.00           H  
ATOM   1743  N7    A    55      57.302  44.826  64.461  1.00  0.00           N  
ATOM   1744  C5    A    55      58.693  44.696  64.888  1.00  0.00           C  
ATOM   1745  C6    A    55      59.689  45.373  65.620  1.00  0.00           C  
ATOM   1746  N6    A    55      59.585  46.584  66.036  1.00  0.00           N  
ATOM   1747  H61   A    55      60.473  46.838  66.445  1.00  0.00           H  
ATOM   1748  H62   A    55      58.680  46.944  66.301  1.00  0.00           H  
ATOM   1749  N1    A    55      60.985  44.900  65.713  1.00  0.00           N  
ATOM   1750  C2    A    55      61.286  43.826  65.093  1.00  0.00           C  
ATOM   1751  H2    A    55      62.298  43.467  65.208  1.00  0.00           H  
ATOM   1752  N3    A    55      60.457  42.981  64.537  1.00  0.00           N  
ATOM   1753  C4    A    55      59.181  43.462  64.415  1.00  0.00           C  
ATOM   1754  C3'   A    55      56.505  40.261  63.730  1.00  0.00           C  
ATOM   1755  H3'   A    55      55.896  41.023  64.216  1.00  0.00           H  
ATOM   1756  C2'   A    55      57.987  40.460  63.923  1.00  0.00           C  
ATOM   1757  H2'   A    55      58.288  40.783  64.919  1.00  0.00           H  
ATOM   1758  O2'   A    55      58.738  39.272  63.605  1.00  0.00           O  
ATOM   1759 HO2'   A    55      58.125  38.535  63.654  1.00  0.00           H  
ATOM   1760  O3'   A    55      56.078  38.952  64.080  1.00  0.00           O  
ATOM   1761  P     U    56      55.778  38.365  65.533  1.00  0.00           P  
ATOM   1762  OP1   U    56      55.486  36.951  65.203  1.00  0.00           O  
ATOM   1763  OP2   U    56      54.643  39.107  66.071  1.00  0.00           O  
ATOM   1764  O5'   U    56      57.074  38.514  66.423  1.00  0.00           O  
ATOM   1765  C5'   U    56      58.124  37.525  66.403  1.00  0.00           C  
ATOM   1766  H5'   U    56      58.301  37.132  65.401  1.00  0.00           H  
ATOM   1767 H5''   U    56      57.789  36.648  66.957  1.00  0.00           H  
ATOM   1768  C4'   U    56      59.432  38.197  66.913  1.00  0.00           C  
ATOM   1769  H4'   U    56      60.245  37.536  66.615  1.00  0.00           H  
ATOM   1770  O4'   U    56      59.730  39.557  66.350  1.00  0.00           O  
ATOM   1771  C1'   U    56      60.540  40.265  67.253  1.00  0.00           C  
ATOM   1772  H1'   U    56      61.546  40.547  66.944  1.00  0.00           H  
ATOM   1773  N1    U    56      59.800  41.502  67.636  1.00  0.00           N  
ATOM   1774  C6    U    56      58.425  41.610  67.537  1.00  0.00           C  
ATOM   1775  H6    U    56      57.886  40.764  67.138  1.00  0.00           H  
ATOM   1776  C5    U    56      57.751  42.778  67.947  1.00  0.00           C  
ATOM   1777  H5    U    56      56.689  42.972  67.922  1.00  0.00           H  
ATOM   1778  C4    U    56      58.548  43.897  68.404  1.00  0.00           C  
ATOM   1779  O4    U    56      57.999  44.965  68.672  1.00  0.00           O  
ATOM   1780  N3    U    56      59.883  43.746  68.460  1.00  0.00           N  
ATOM   1781  H3    U    56      60.435  44.565  68.673  1.00  0.00           H  
ATOM   1782  C2    U    56      60.520  42.590  68.030  1.00  0.00           C  
ATOM   1783  O2    U    56      61.746  42.556  68.034  1.00  0.00           O  
ATOM   1784  C3'   U    56      59.493  38.489  68.419  1.00  0.00           C  
ATOM   1785  H3'   U    56      58.623  39.091  68.680  1.00  0.00           H  
ATOM   1786  C2'   U    56      60.695  39.357  68.460  1.00  0.00           C  
ATOM   1787  H2'   U    56      60.622  39.978  69.354  1.00  0.00           H  
ATOM   1788  O2'   U    56      61.845  38.668  68.248  1.00  0.00           O  
ATOM   1789 HO2'   U    56      61.546  37.763  68.367  1.00  0.00           H  
ATOM   1790  O3'   U    56      59.697  37.223  69.130  1.00  0.00           O  
ATOM   1791  P     G    57      59.221  37.095  70.669  1.00  0.00           P  
ATOM   1792  OP1   G    57      59.439  35.737  71.117  1.00  0.00           O  
ATOM   1793  OP2   G    57      57.842  37.678  70.874  1.00  0.00           O  
ATOM   1794  O5'   G    57      60.174  38.055  71.453  1.00  0.00           O  
ATOM   1795  C5'   G    57      61.418  37.646  71.811  1.00  0.00           C  
ATOM   1796  H5'   G    57      61.840  37.217  70.903  1.00  0.00           H  
ATOM   1797 H5''   G    57      61.390  36.843  72.548  1.00  0.00           H  
ATOM   1798  C4'   G    57      62.432  38.783  72.175  1.00  0.00           C  
ATOM   1799  H4'   G    57      63.481  38.500  72.270  1.00  0.00           H  
ATOM   1800  O4'   G    57      62.281  39.881  71.259  1.00  0.00           O  
ATOM   1801  C1'   G    57      62.364  41.117  71.904  1.00  0.00           C  
ATOM   1802  H1'   G    57      63.159  41.713  71.454  1.00  0.00           H  
ATOM   1803  N9    G    57      61.115  41.864  71.855  1.00  0.00           N  
ATOM   1804  C8    G    57      59.818  41.478  71.559  1.00  0.00           C  
ATOM   1805  H8    G    57      59.497  40.470  71.337  1.00  0.00           H  
ATOM   1806  N7    G    57      58.993  42.522  71.481  1.00  0.00           N  
ATOM   1807  C5    G    57      59.796  43.611  71.904  1.00  0.00           C  
ATOM   1808  C6    G    57      59.337  44.963  72.154  1.00  0.00           C  
ATOM   1809  O6    G    57      58.259  45.542  72.034  1.00  0.00           O  
ATOM   1810  N1    G    57      60.271  45.670  72.912  1.00  0.00           N  
ATOM   1811  H1    G    57      60.275  46.680  72.937  1.00  0.00           H  
ATOM   1812  C2    G    57      61.501  45.138  73.207  1.00  0.00           C  
ATOM   1813  N2    G    57      62.337  46.000  73.674  1.00  0.00           N  
ATOM   1814  H21   G    57      62.096  46.975  73.781  1.00  0.00           H  
ATOM   1815  H22   G    57      63.253  45.724  73.998  1.00  0.00           H  
ATOM   1816  N3    G    57      61.927  43.881  73.030  1.00  0.00           N  
ATOM   1817  C4    G    57      61.046  43.177  72.278  1.00  0.00           C  
ATOM   1818  C3'   G    57      62.064  39.371  73.490  1.00  0.00           C  
ATOM   1819  H3'   G    57      60.979  39.471  73.516  1.00  0.00           H  
ATOM   1820  C2'   G    57      62.693  40.743  73.370  1.00  0.00           C  
ATOM   1821  H2'   G    57      62.170  41.416  74.050  1.00  0.00           H  
ATOM   1822  O2'   G    57      64.156  40.656  73.477  1.00  0.00           O  
ATOM   1823 HO2'   G    57      64.357  39.865  73.982  1.00  0.00           H  
ATOM   1824  O3'   G    57      62.548  38.573  74.564  1.00  0.00           O  
ATOM   1825  P     U    58      61.808  38.629  75.955  1.00  0.00           P  
ATOM   1826  OP1   U    58      62.520  37.693  76.888  1.00  0.00           O  
ATOM   1827  OP2   U    58      60.375  38.427  75.739  1.00  0.00           O  
ATOM   1828  O5'   U    58      61.998  40.193  76.387  1.00  0.00           O  
ATOM   1829  C5'   U    58      63.273  40.603  76.885  1.00  0.00           C  
ATOM   1830  H5'   U    58      64.071  40.270  76.221  1.00  0.00           H  
ATOM   1831 H5''   U    58      63.451  40.113  77.842  1.00  0.00           H  
ATOM   1832  C4'   U    58      63.331  42.080  77.111  1.00  0.00           C  
ATOM   1833  H4'   U    58      64.357  42.321  77.386  1.00  0.00           H  
ATOM   1834  O4'   U    58      63.021  42.977  76.091  1.00  0.00           O  
ATOM   1835  C1'   U    58      62.283  44.108  76.580  1.00  0.00           C  
ATOM   1836  H1'   U    58      62.822  44.986  76.224  1.00  0.00           H  
ATOM   1837  N1    U    58      60.833  44.088  76.167  1.00  0.00           N  
ATOM   1838  C6    U    58      60.198  42.937  75.685  1.00  0.00           C  
ATOM   1839  H6    U    58      60.765  42.018  75.708  1.00  0.00           H  
ATOM   1840  C5    U    58      58.974  43.055  75.121  1.00  0.00           C  
ATOM   1841  H5    U    58      58.494  42.196  74.676  1.00  0.00           H  
ATOM   1842  C4    U    58      58.232  44.304  75.154  1.00  0.00           C  
ATOM   1843  O4    U    58      57.160  44.431  74.600  1.00  0.00           O  
ATOM   1844  N3    U    58      58.852  45.337  75.775  1.00  0.00           N  
ATOM   1845  H3    U    58      58.320  46.193  75.720  1.00  0.00           H  
ATOM   1846  C2    U    58      60.159  45.293  76.340  1.00  0.00           C  
ATOM   1847  O2    U    58      60.679  46.318  76.738  1.00  0.00           O  
ATOM   1848  C3'   U    58      62.439  42.461  78.305  1.00  0.00           C  
ATOM   1849  H3'   U    58      61.429  42.166  78.019  1.00  0.00           H  
ATOM   1850  C2'   U    58      62.352  43.989  78.162  1.00  0.00           C  
ATOM   1851  H2'   U    58      61.458  44.413  78.620  1.00  0.00           H  
ATOM   1852  O2'   U    58      63.675  44.545  78.549  1.00  0.00           O  
ATOM   1853 HO2'   U    58      64.216  43.826  78.886  1.00  0.00           H  
ATOM   1854  O3'   U    58      62.920  42.025  79.496  1.00  0.00           O  
ATOM   1855  P     C    59      62.138  42.292  80.883  1.00  0.00           P  
ATOM   1856  OP1   C    59      63.147  41.966  81.892  1.00  0.00           O  
ATOM   1857  OP2   C    59      60.903  41.543  80.900  1.00  0.00           O  
ATOM   1858  O5'   C    59      61.769  43.835  81.037  1.00  0.00           O  
ATOM   1859  C5'   C    59      62.780  44.816  81.596  1.00  0.00           C  
ATOM   1860  H5'   C    59      63.596  44.795  80.874  1.00  0.00           H  
ATOM   1861 H5''   C    59      63.240  44.606  82.562  1.00  0.00           H  
ATOM   1862  C4'   C    59      62.163  46.180  81.708  1.00  0.00           C  
ATOM   1863  H4'   C    59      63.026  46.802  81.948  1.00  0.00           H  
ATOM   1864  O4'   C    59      61.690  46.620  80.435  1.00  0.00           O  
ATOM   1865  C1'   C    59      60.574  47.483  80.598  1.00  0.00           C  
ATOM   1866  H1'   C    59      60.940  48.475  80.334  1.00  0.00           H  
ATOM   1867  N1    C    59      59.433  47.113  79.802  1.00  0.00           N  
ATOM   1868  C6    C    59      59.104  45.833  79.548  1.00  0.00           C  
ATOM   1869  H6    C    59      59.847  45.087  79.789  1.00  0.00           H  
ATOM   1870  C5    C    59      57.860  45.445  79.084  1.00  0.00           C  
ATOM   1871  H5    C    59      57.699  44.420  78.787  1.00  0.00           H  
ATOM   1872  C4    C    59      56.978  46.497  78.679  1.00  0.00           C  
ATOM   1873  N4    C    59      55.966  46.121  78.028  1.00  0.00           N  
ATOM   1874  H41   C    59      55.816  45.124  77.971  1.00  0.00           H  
ATOM   1875  H42   C    59      55.325  46.779  77.609  1.00  0.00           H  
ATOM   1876  N3    C    59      57.314  47.763  78.840  1.00  0.00           N  
ATOM   1877  C2    C    59      58.504  48.086  79.455  1.00  0.00           C  
ATOM   1878  O2    C    59      58.730  49.230  79.696  1.00  0.00           O  
ATOM   1879  C3'   C    59      60.985  46.304  82.729  1.00  0.00           C  
ATOM   1880  H3'   C    59      60.410  45.380  82.790  1.00  0.00           H  
ATOM   1881  C2'   C    59      60.228  47.480  82.153  1.00  0.00           C  
ATOM   1882  H2'   C    59      59.177  47.361  82.418  1.00  0.00           H  
ATOM   1883  O2'   C    59      60.603  48.753  82.704  1.00  0.00           O  
ATOM   1884 HO2'   C    59      60.275  48.768  83.606  1.00  0.00           H  
ATOM   1885  O3'   C    59      61.525  46.680  84.065  1.00  0.00           O  
ATOM   1886  P     G    60      60.669  46.509  85.421  1.00  0.00           P  
ATOM   1887  OP1   G    60      61.554  46.806  86.584  1.00  0.00           O  
ATOM   1888  OP2   G    60      59.969  45.200  85.443  1.00  0.00           O  
ATOM   1889  O5'   G    60      59.549  47.626  85.399  1.00  0.00           O  
ATOM   1890  C5'   G    60      59.482  48.834  86.150  1.00  0.00           C  
ATOM   1891  H5'   G    60      60.315  49.475  85.864  1.00  0.00           H  
ATOM   1892 H5''   G    60      59.679  48.565  87.188  1.00  0.00           H  
ATOM   1893  C4'   G    60      58.134  49.518  85.939  1.00  0.00           C  
ATOM   1894  H4'   G    60      58.119  50.472  86.467  1.00  0.00           H  
ATOM   1895  O4'   G    60      57.885  49.727  84.543  1.00  0.00           O  
ATOM   1896  C1'   G    60      56.446  49.706  84.532  1.00  0.00           C  
ATOM   1897  H1'   G    60      56.050  50.687  84.273  1.00  0.00           H  
ATOM   1898  N9    G    60      55.901  48.775  83.444  1.00  0.00           N  
ATOM   1899  C8    G    60      56.368  47.521  83.130  1.00  0.00           C  
ATOM   1900  H8    G    60      57.217  47.141  83.679  1.00  0.00           H  
ATOM   1901  N7    G    60      55.714  46.914  82.152  1.00  0.00           N  
ATOM   1902  C5    G    60      54.726  47.870  81.786  1.00  0.00           C  
ATOM   1903  C6    G    60      53.748  47.827  80.733  1.00  0.00           C  
ATOM   1904  O6    G    60      53.522  46.946  79.902  1.00  0.00           O  
ATOM   1905  N1    G    60      53.128  49.103  80.598  1.00  0.00           N  
ATOM   1906  H1    G    60      52.376  49.251  79.940  1.00  0.00           H  
ATOM   1907  C2    G    60      53.225  50.076  81.519  1.00  0.00           C  
ATOM   1908  N2    G    60      52.537  51.112  81.114  1.00  0.00           N  
ATOM   1909  H21   G    60      52.851  52.045  81.339  1.00  0.00           H  
ATOM   1910  H22   G    60      52.031  51.119  80.240  1.00  0.00           H  
ATOM   1911  N3    G    60      54.148  50.203  82.482  1.00  0.00           N  
ATOM   1912  C4    G    60      54.887  49.047  82.541  1.00  0.00           C  
ATOM   1913  C3'   G    60      56.992  48.686  86.476  1.00  0.00           C  
ATOM   1914  H3'   G    60      57.233  47.710  86.055  1.00  0.00           H  
ATOM   1915  C2'   G    60      55.790  49.301  85.851  1.00  0.00           C  
ATOM   1916  H2'   G    60      54.881  48.722  85.689  1.00  0.00           H  
ATOM   1917  O2'   G    60      55.417  50.474  86.455  1.00  0.00           O  
ATOM   1918 HO2'   G    60      55.129  50.290  87.352  1.00  0.00           H  
ATOM   1919  O3'   G    60      56.978  48.723  87.975  1.00  0.00           O  
ATOM   1920  P     U    61      55.907  48.005  88.833  1.00  0.00           P  
ATOM   1921  OP1   U    61      56.423  47.669  90.207  1.00  0.00           O  
ATOM   1922  OP2   U    61      55.354  46.872  88.035  1.00  0.00           O  
ATOM   1923  O5'   U    61      54.801  49.058  88.892  1.00  0.00           O  
ATOM   1924  C5'   U    61      54.886  50.189  89.787  1.00  0.00           C  
ATOM   1925  H5'   U    61      55.611  50.934  89.457  1.00  0.00           H  
ATOM   1926 H5''   U    61      55.280  49.901  90.762  1.00  0.00           H  
ATOM   1927  C4'   U    61      53.538  50.787  89.941  1.00  0.00           C  
ATOM   1928  H4'   U    61      53.658  51.804  90.314  1.00  0.00           H  
ATOM   1929  O4'   U    61      52.704  50.855  88.788  1.00  0.00           O  
ATOM   1930  C1'   U    61      51.332  50.914  89.132  1.00  0.00           C  
ATOM   1931  H1'   U    61      50.963  51.929  88.983  1.00  0.00           H  
ATOM   1932  N1    U    61      50.631  49.960  88.282  1.00  0.00           N  
ATOM   1933  C6    U    61      51.139  48.749  87.907  1.00  0.00           C  
ATOM   1934  H6    U    61      52.138  48.487  88.222  1.00  0.00           H  
ATOM   1935  C5    U    61      50.426  47.906  87.095  1.00  0.00           C  
ATOM   1936  H5    U    61      50.999  47.074  86.713  1.00  0.00           H  
ATOM   1937  C4    U    61      49.068  48.121  86.642  1.00  0.00           C  
ATOM   1938  O4    U    61      48.446  47.433  85.859  1.00  0.00           O  
ATOM   1939  N3    U    61      48.601  49.324  87.132  1.00  0.00           N  
ATOM   1940  H3    U    61      47.681  49.580  86.804  1.00  0.00           H  
ATOM   1941  C2    U    61      49.271  50.214  87.958  1.00  0.00           C  
ATOM   1942  O2    U    61      48.609  51.204  88.266  1.00  0.00           O  
ATOM   1943  C3'   U    61      52.720  50.150  90.979  1.00  0.00           C  
ATOM   1944  H3'   U    61      52.854  49.088  90.778  1.00  0.00           H  
ATOM   1945  C2'   U    61      51.286  50.588  90.648  1.00  0.00           C  
ATOM   1946  H2'   U    61      50.601  49.792  90.942  1.00  0.00           H  
ATOM   1947  O2'   U    61      50.876  51.797  91.211  1.00  0.00           O  
ATOM   1948 HO2'   U    61      50.514  51.533  92.060  1.00  0.00           H  
ATOM   1949  O3'   U    61      53.231  50.473  92.314  1.00  0.00           O  
ATOM   1950  P     A    62      52.710  49.858  93.638  1.00  0.00           P  
ATOM   1951  OP1   A    62      53.682  50.318  94.667  1.00  0.00           O  
ATOM   1952  OP2   A    62      52.432  48.421  93.442  1.00  0.00           O  
ATOM   1953  O5'   A    62      51.347  50.625  93.785  1.00  0.00           O  
ATOM   1954  C5'   A    62      51.189  51.696  94.734  1.00  0.00           C  
ATOM   1955  H5'   A    62      51.769  52.570  94.436  1.00  0.00           H  
ATOM   1956 H5''   A    62      51.547  51.271  95.671  1.00  0.00           H  
ATOM   1957  C4'   A    62      49.709  52.049  94.886  1.00  0.00           C  
ATOM   1958  H4'   A    62      49.576  53.044  95.309  1.00  0.00           H  
ATOM   1959  O4'   A    62      48.941  52.004  93.639  1.00  0.00           O  
ATOM   1960  C1'   A    62      47.752  51.173  93.551  1.00  0.00           C  
ATOM   1961  H1'   A    62      46.952  51.764  93.105  1.00  0.00           H  
ATOM   1962  N9    A    62      47.897  49.947  92.702  1.00  0.00           N  
ATOM   1963  C8    A    62      48.585  48.763  93.040  1.00  0.00           C  
ATOM   1964  H8    A    62      49.106  48.530  93.957  1.00  0.00           H  
ATOM   1965  N7    A    62      48.461  47.821  92.185  1.00  0.00           N  
ATOM   1966  C5    A    62      47.691  48.457  91.193  1.00  0.00           C  
ATOM   1967  C6    A    62      47.230  47.991  89.922  1.00  0.00           C  
ATOM   1968  N6    A    62      47.547  46.799  89.418  1.00  0.00           N  
ATOM   1969  H61   A    62      47.945  46.106  90.035  1.00  0.00           H  
ATOM   1970  H62   A    62      47.079  46.599  88.546  1.00  0.00           H  
ATOM   1971  N1    A    62      46.468  48.799  89.157  1.00  0.00           N  
ATOM   1972  C2    A    62      46.181  50.006  89.652  1.00  0.00           C  
ATOM   1973  H2    A    62      45.532  50.619  89.044  1.00  0.00           H  
ATOM   1974  N3    A    62      46.598  50.575  90.780  1.00  0.00           N  
ATOM   1975  C4    A    62      47.364  49.754  91.495  1.00  0.00           C  
ATOM   1976  C3'   A    62      48.913  51.089  95.826  1.00  0.00           C  
ATOM   1977  H3'   A    62      49.396  50.113  95.788  1.00  0.00           H  
ATOM   1978  C2'   A    62      47.574  50.913  95.040  1.00  0.00           C  
ATOM   1979  H2'   A    62      47.251  49.885  95.206  1.00  0.00           H  
ATOM   1980  O2'   A    62      46.636  51.892  95.492  1.00  0.00           O  
ATOM   1981 HO2'   A    62      46.362  51.791  96.407  1.00  0.00           H  
ATOM   1982  O3'   A    62      48.796  51.488  97.200  1.00  0.00           O  
ATOM   1983  P     U    63      48.454  50.500  98.287  1.00  0.00           P  
ATOM   1984  OP1   U    63      48.978  50.923  99.582  1.00  0.00           O  
ATOM   1985  OP2   U    63      48.902  49.145  97.801  1.00  0.00           O  
ATOM   1986  O5'   U    63      46.848  50.493  98.274  1.00  0.00           O  
ATOM   1987  C5'   U    63      46.083  51.407  99.053  1.00  0.00           C  
ATOM   1988  H5'   U    63      46.654  52.335  99.026  1.00  0.00           H  
ATOM   1989 H5''   U    63      46.006  50.978 100.052  1.00  0.00           H  
ATOM   1990  C4'   U    63      44.633  51.596  98.546  1.00  0.00           C  
ATOM   1991  H4'   U    63      44.190  52.427  99.094  1.00  0.00           H  
ATOM   1992  O4'   U    63      44.573  51.889  97.139  1.00  0.00           O  
ATOM   1993  C1'   U    63      43.460  51.269  96.494  1.00  0.00           C  
ATOM   1994  H1'   U    63      42.732  51.990  96.121  1.00  0.00           H  
ATOM   1995  N1    U    63      43.777  50.481  95.290  1.00  0.00           N  
ATOM   1996  C6    U    63      44.392  49.265  95.319  1.00  0.00           C  
ATOM   1997  H6    U    63      44.576  48.819  96.285  1.00  0.00           H  
ATOM   1998  C5    U    63      44.752  48.672  94.174  1.00  0.00           C  
ATOM   1999  H5    U    63      45.196  47.687  94.195  1.00  0.00           H  
ATOM   2000  C4    U    63      44.511  49.324  92.926  1.00  0.00           C  
ATOM   2001  O4    U    63      44.629  48.765  91.838  1.00  0.00           O  
ATOM   2002  N3    U    63      44.050  50.612  92.978  1.00  0.00           N  
ATOM   2003  H3    U    63      43.916  51.075  92.091  1.00  0.00           H  
ATOM   2004  C2    U    63      43.683  51.249  94.141  1.00  0.00           C  
ATOM   2005  O2    U    63      43.346  52.424  94.055  1.00  0.00           O  
ATOM   2006  C3'   U    63      43.708  50.414  98.737  1.00  0.00           C  
ATOM   2007  H3'   U    63      44.358  49.560  98.545  1.00  0.00           H  
ATOM   2008  C2'   U    63      42.716  50.486  97.590  1.00  0.00           C  
ATOM   2009  H2'   U    63      42.435  49.479  97.281  1.00  0.00           H  
ATOM   2010  O2'   U    63      41.520  51.105  97.828  1.00  0.00           O  
ATOM   2011 HO2'   U    63      41.219  50.765  98.674  1.00  0.00           H  
ATOM   2012  O3'   U    63      43.140  50.337 100.050  1.00  0.00           O  
ATOM   2013  P     A    64      42.297  48.982 100.511  1.00  0.00           P  
ATOM   2014  OP1   A    64      42.426  48.908 102.031  1.00  0.00           O  
ATOM   2015  OP2   A    64      42.766  47.833  99.778  1.00  0.00           O  
ATOM   2016  O5'   A    64      40.766  49.289 100.097  1.00  0.00           O  
ATOM   2017  C5'   A    64      40.001  50.367 100.520  1.00  0.00           C  
ATOM   2018  H5'   A    64      40.346  51.280 100.034  1.00  0.00           H  
ATOM   2019 H5''   A    64      39.968  50.460 101.605  1.00  0.00           H  
ATOM   2020  C4'   A    64      38.619  50.222  99.957  1.00  0.00           C  
ATOM   2021  H4'   A    64      38.033  51.081 100.286  1.00  0.00           H  
ATOM   2022  O4'   A    64      38.845  50.306  98.580  1.00  0.00           O  
ATOM   2023  C1'   A    64      38.104  49.246  97.961  1.00  0.00           C  
ATOM   2024  H1'   A    64      37.424  49.679  97.228  1.00  0.00           H  
ATOM   2025  N9    A    64      39.052  48.449  97.142  1.00  0.00           N  
ATOM   2026  C8    A    64      39.668  47.212  97.365  1.00  0.00           C  
ATOM   2027  H8    A    64      39.602  46.757  98.342  1.00  0.00           H  
ATOM   2028  N7    A    64      40.369  46.769  96.359  1.00  0.00           N  
ATOM   2029  C5    A    64      40.334  47.781  95.418  1.00  0.00           C  
ATOM   2030  C6    A    64      40.934  47.912  94.114  1.00  0.00           C  
ATOM   2031  N6    A    64      41.606  46.915  93.500  1.00  0.00           N  
ATOM   2032  H61   A    64      41.828  46.948  92.516  1.00  0.00           H  
ATOM   2033  H62   A    64      41.643  46.055  94.030  1.00  0.00           H  
ATOM   2034  N1    A    64      40.789  49.100  93.460  1.00  0.00           N  
ATOM   2035  C2    A    64      39.859  49.914  94.005  1.00  0.00           C  
ATOM   2036  H2    A    64      39.761  50.887  93.547  1.00  0.00           H  
ATOM   2037  N3    A    64      39.268  49.982  95.200  1.00  0.00           N  
ATOM   2038  C4    A    64      39.512  48.790  95.862  1.00  0.00           C  
ATOM   2039  C3'   A    64      37.771  48.962 100.345  1.00  0.00           C  
ATOM   2040  H3'   A    64      38.372  48.156 100.766  1.00  0.00           H  
ATOM   2041  C2'   A    64      37.327  48.357  98.947  1.00  0.00           C  
ATOM   2042  H2'   A    64      37.669  47.322  98.981  1.00  0.00           H  
ATOM   2043  O2'   A    64      35.998  48.472  98.561  1.00  0.00           O  
ATOM   2044 HO2'   A    64      35.433  48.318  99.322  1.00  0.00           H  
ATOM   2045  O3'   A    64      36.777  49.448 101.206  1.00  0.00           O  
ATOM   2046  P     C    65      36.024  48.448 102.138  1.00  0.00           P  
ATOM   2047  OP1   C    65      35.513  49.301 103.319  1.00  0.00           O  
ATOM   2048  OP2   C    65      37.005  47.431 102.590  1.00  0.00           O  
ATOM   2049  O5'   C    65      34.839  47.822 101.276  1.00  0.00           O  
ATOM   2050  C5'   C    65      33.769  48.701 100.980  1.00  0.00           C  
ATOM   2051  H5'   C    65      34.069  49.520 100.325  1.00  0.00           H  
ATOM   2052 H5''   C    65      33.468  49.134 101.934  1.00  0.00           H  
ATOM   2053  C4'   C    65      32.549  48.010 100.270  1.00  0.00           C  
ATOM   2054  H4'   C    65      31.802  48.793 100.142  1.00  0.00           H  
ATOM   2055  O4'   C    65      32.963  47.635  98.952  1.00  0.00           O  
ATOM   2056  C1'   C    65      32.677  46.268  98.705  1.00  0.00           C  
ATOM   2057  H1'   C    65      32.179  46.154  97.742  1.00  0.00           H  
ATOM   2058  N1    C    65      33.953  45.549  98.542  1.00  0.00           N  
ATOM   2059  C6    C    65      34.748  45.161  99.531  1.00  0.00           C  
ATOM   2060  H6    C    65      34.467  45.150 100.574  1.00  0.00           H  
ATOM   2061  C5    C    65      36.010  44.727  99.314  1.00  0.00           C  
ATOM   2062  H5    C    65      36.634  44.344 100.108  1.00  0.00           H  
ATOM   2063  C4    C    65      36.491  44.709  97.990  1.00  0.00           C  
ATOM   2064  N4    C    65      37.732  44.450  97.825  1.00  0.00           N  
ATOM   2065  H41   C    65      38.138  44.480  96.900  1.00  0.00           H  
ATOM   2066  H42   C    65      38.214  44.413  98.712  1.00  0.00           H  
ATOM   2067  N3    C    65      35.701  44.980  96.989  1.00  0.00           N  
ATOM   2068  C2    C    65      34.436  45.424  97.253  1.00  0.00           C  
ATOM   2069  O2    C    65      33.898  45.885  96.211  1.00  0.00           O  
ATOM   2070  C3'   C    65      31.956  46.798 100.957  1.00  0.00           C  
ATOM   2071  H3'   C    65      32.744  46.473 101.637  1.00  0.00           H  
ATOM   2072  C2'   C    65      31.805  45.805  99.851  1.00  0.00           C  
ATOM   2073  H2'   C    65      31.976  44.783 100.189  1.00  0.00           H  
ATOM   2074  O2'   C    65      30.547  45.907  99.297  1.00  0.00           O  
ATOM   2075 HO2'   C    65      29.951  45.265  99.689  1.00  0.00           H  
ATOM   2076  O3'   C    65      30.776  47.095 101.731  1.00  0.00           O  
ATOM   2077  P     A    66      30.227  46.064 102.789  1.00  0.00           P  
ATOM   2078  OP1   A    66      29.379  46.702 103.776  1.00  0.00           O  
ATOM   2079  OP2   A    66      31.313  45.249 103.424  1.00  0.00           O  
ATOM   2080  O5'   A    66      29.321  45.101 101.804  1.00  0.00           O  
ATOM   2081  C5'   A    66      28.024  45.459 101.490  1.00  0.00           C  
ATOM   2082  H5'   A    66      28.013  46.245 100.735  1.00  0.00           H  
ATOM   2083 H5''   A    66      27.384  45.706 102.337  1.00  0.00           H  
ATOM   2084  C4'   A    66      27.330  44.381 100.631  1.00  0.00           C  
ATOM   2085  H4'   A    66      26.360  44.733 100.282  1.00  0.00           H  
ATOM   2086  O4'   A    66      28.072  44.124  99.435  1.00  0.00           O  
ATOM   2087  C1'   A    66      28.329  42.743  99.382  1.00  0.00           C  
ATOM   2088  H1'   A    66      28.326  42.315  98.380  1.00  0.00           H  
ATOM   2089  N9    A    66      29.724  42.559  99.802  1.00  0.00           N  
ATOM   2090  C8    A    66      30.388  42.014 100.938  1.00  0.00           C  
ATOM   2091  H8    A    66      29.789  41.700 101.781  1.00  0.00           H  
ATOM   2092  N7    A    66      31.670  41.840 100.869  1.00  0.00           N  
ATOM   2093  C5    A    66      31.954  42.265  99.540  1.00  0.00           C  
ATOM   2094  C6    A    66      33.164  42.257  98.742  1.00  0.00           C  
ATOM   2095  N6    A    66      34.300  41.718  99.151  1.00  0.00           N  
ATOM   2096  H61   A    66      34.253  41.462 100.127  1.00  0.00           H  
ATOM   2097  H62   A    66      35.143  41.696  98.594  1.00  0.00           H  
ATOM   2098  N1    A    66      33.150  42.779  97.531  1.00  0.00           N  
ATOM   2099  C2    A    66      32.010  43.166  96.980  1.00  0.00           C  
ATOM   2100  H2    A    66      32.067  43.512  95.958  1.00  0.00           H  
ATOM   2101  N3    A    66      30.826  43.232  97.621  1.00  0.00           N  
ATOM   2102  C4    A    66      30.816  42.703  98.900  1.00  0.00           C  
ATOM   2103  C3'   A    66      27.177  43.107 101.437  1.00  0.00           C  
ATOM   2104  H3'   A    66      27.983  42.904 102.143  1.00  0.00           H  
ATOM   2105  C2'   A    66      27.362  42.055 100.279  1.00  0.00           C  
ATOM   2106  H2'   A    66      27.910  41.160 100.574  1.00  0.00           H  
ATOM   2107  O2'   A    66      26.204  41.689  99.547  1.00  0.00           O  
ATOM   2108 HO2'   A    66      25.771  40.988 100.040  1.00  0.00           H  
ATOM   2109  O3'   A    66      25.923  42.888 102.078  1.00  0.00           O  
ATOM   2110  P     G    67      25.617  41.530 102.882  1.00  0.00           P  
ATOM   2111  OP1   G    67      24.659  41.869 104.005  1.00  0.00           O  
ATOM   2112  OP2   G    67      26.889  40.921 103.257  1.00  0.00           O  
ATOM   2113  O5'   G    67      24.860  40.701 101.803  1.00  0.00           O  
ATOM   2114  C5'   G    67      23.519  40.934 101.446  1.00  0.00           C  
ATOM   2115  H5'   G    67      23.480  41.994 101.195  1.00  0.00           H  
ATOM   2116 H5''   G    67      22.857  40.816 102.303  1.00  0.00           H  
ATOM   2117  C4'   G    67      22.918  40.151 100.264  1.00  0.00           C  
ATOM   2118  H4'   G    67      22.090  40.744  99.874  1.00  0.00           H  
ATOM   2119  O4'   G    67      23.870  39.873  99.276  1.00  0.00           O  
ATOM   2120  C1'   G    67      23.782  38.500  98.911  1.00  0.00           C  
ATOM   2121  H1'   G    67      23.888  38.492  97.826  1.00  0.00           H  
ATOM   2122  N9    G    67      24.887  37.585  99.487  1.00  0.00           N  
ATOM   2123  C8    G    67      25.895  37.941 100.340  1.00  0.00           C  
ATOM   2124  H8    G    67      25.836  38.918 100.797  1.00  0.00           H  
ATOM   2125  N7    G    67      26.824  37.061 100.531  1.00  0.00           N  
ATOM   2126  C5    G    67      26.415  35.965  99.698  1.00  0.00           C  
ATOM   2127  C6    G    67      26.978  34.660  99.410  1.00  0.00           C  
ATOM   2128  O6    G    67      27.954  34.121  99.955  1.00  0.00           O  
ATOM   2129  N1    G    67      26.284  34.005  98.419  1.00  0.00           N  
ATOM   2130  H1    G    67      26.606  33.063  98.249  1.00  0.00           H  
ATOM   2131  C2    G    67      25.270  34.503  97.730  1.00  0.00           C  
ATOM   2132  N2    G    67      24.763  33.695  96.817  1.00  0.00           N  
ATOM   2133  H21   G    67      25.055  32.730  96.884  1.00  0.00           H  
ATOM   2134  H22   G    67      23.914  33.952  96.335  1.00  0.00           H  
ATOM   2135  N3    G    67      24.743  35.711  97.918  1.00  0.00           N  
ATOM   2136  C4    G    67      25.342  36.359  98.932  1.00  0.00           C  
ATOM   2137  C3'   G    67      22.316  38.787 100.634  1.00  0.00           C  
ATOM   2138  H3'   G    67      22.940  38.365 101.422  1.00  0.00           H  
ATOM   2139  C2'   G    67      22.431  37.990  99.383  1.00  0.00           C  
ATOM   2140  H2'   G    67      22.393  36.911  99.539  1.00  0.00           H  
ATOM   2141  O2'   G    67      21.568  38.400  98.270  1.00  0.00           O  
ATOM   2142 HO2'   G    67      20.832  38.837  98.706  1.00  0.00           H  
ATOM   2143  O3'   G    67      20.932  38.857 101.032  1.00  0.00           O  
ATOM   2144  P     G    68      20.280  37.676 101.915  1.00  0.00           P  
ATOM   2145  OP1   G    68      18.879  38.120 102.018  1.00  0.00           O  
ATOM   2146  OP2   G    68      21.114  37.502 103.145  1.00  0.00           O  
ATOM   2147  O5'   G    68      20.431  36.398 100.972  1.00  0.00           O  
ATOM   2148  C5'   G    68      19.592  36.287  99.817  1.00  0.00           C  
ATOM   2149  H5'   G    68      19.758  36.942  98.961  1.00  0.00           H  
ATOM   2150 H5''   G    68      18.603  36.599 100.152  1.00  0.00           H  
ATOM   2151  C4'   G    68      19.647  34.828  99.375  1.00  0.00           C  
ATOM   2152  H4'   G    68      18.815  34.831  98.671  1.00  0.00           H  
ATOM   2153  O4'   G    68      20.803  34.481  98.627  1.00  0.00           O  
ATOM   2154  C1'   G    68      21.154  33.172  98.935  1.00  0.00           C  
ATOM   2155  H1'   G    68      21.324  32.635  98.002  1.00  0.00           H  
ATOM   2156  N9    G    68      22.331  33.094  99.812  1.00  0.00           N  
ATOM   2157  C8    G    68      22.911  33.975 100.696  1.00  0.00           C  
ATOM   2158  H8    G    68      22.467  34.946 100.856  1.00  0.00           H  
ATOM   2159  N7    G    68      23.995  33.512 101.285  1.00  0.00           N  
ATOM   2160  C5    G    68      24.118  32.204 100.794  1.00  0.00           C  
ATOM   2161  C6    G    68      25.200  31.287 101.016  1.00  0.00           C  
ATOM   2162  O6    G    68      26.258  31.422 101.626  1.00  0.00           O  
ATOM   2163  N1    G    68      24.921  30.130 100.349  1.00  0.00           N  
ATOM   2164  H1    G    68      25.603  29.399 100.491  1.00  0.00           H  
ATOM   2165  C2    G    68      23.900  29.882  99.498  1.00  0.00           C  
ATOM   2166  N2    G    68      23.784  28.685  98.958  1.00  0.00           N  
ATOM   2167  H21   G    68      24.428  27.959  99.238  1.00  0.00           H  
ATOM   2168  H22   G    68      22.938  28.668  98.407  1.00  0.00           H  
ATOM   2169  N3    G    68      22.953  30.782  99.152  1.00  0.00           N  
ATOM   2170  C4    G    68      23.119  31.955  99.864  1.00  0.00           C  
ATOM   2171  C3'   G    68      19.392  33.709 100.400  1.00  0.00           C  
ATOM   2172  H3'   G    68      20.051  33.825 101.260  1.00  0.00           H  
ATOM   2173  C2'   G    68      19.922  32.530  99.602  1.00  0.00           C  
ATOM   2174  H2'   G    68      20.163  31.727 100.299  1.00  0.00           H  
ATOM   2175  O2'   G    68      19.085  32.102  98.596  1.00  0.00           O  
ATOM   2176 HO2'   G    68      19.308  32.630  97.825  1.00  0.00           H  
ATOM   2177  O3'   G    68      18.029  33.741 100.879  1.00  0.00           O  
ATOM   2178  P     G    69      17.606  33.340 102.376  1.00  0.00           P  
ATOM   2179  OP1   G    69      16.132  33.436 102.520  1.00  0.00           O  
ATOM   2180  OP2   G    69      18.462  34.148 103.258  1.00  0.00           O  
ATOM   2181  O5'   G    69      17.938  31.758 102.404  1.00  0.00           O  
ATOM   2182  C5'   G    69      17.117  30.841 101.806  1.00  0.00           C  
ATOM   2183  H5'   G    69      16.975  31.226 100.796  1.00  0.00           H  
ATOM   2184 H5''   G    69      16.165  30.736 102.326  1.00  0.00           H  
ATOM   2185  C4'   G    69      17.761  29.428 101.804  1.00  0.00           C  
ATOM   2186  H4'   G    69      17.084  28.745 101.290  1.00  0.00           H  
ATOM   2187  O4'   G    69      18.993  29.370 101.058  1.00  0.00           O  
ATOM   2188  C1'   G    69      19.897  28.602 101.813  1.00  0.00           C  
ATOM   2189  H1'   G    69      20.302  27.886 101.097  1.00  0.00           H  
ATOM   2190  N9    G    69      21.115  29.282 102.373  1.00  0.00           N  
ATOM   2191  C8    G    69      21.319  30.552 102.753  1.00  0.00           C  
ATOM   2192  H8    G    69      20.541  31.301 102.772  1.00  0.00           H  
ATOM   2193  N7    G    69      22.445  30.756 103.354  1.00  0.00           N  
ATOM   2194  C5    G    69      23.086  29.536 103.200  1.00  0.00           C  
ATOM   2195  C6    G    69      24.424  29.138 103.631  1.00  0.00           C  
ATOM   2196  O6    G    69      25.403  29.813 104.008  1.00  0.00           O  
ATOM   2197  N1    G    69      24.619  27.744 103.530  1.00  0.00           N  
ATOM   2198  H1    G    69      25.463  27.316 103.882  1.00  0.00           H  
ATOM   2199  C2    G    69      23.701  26.847 103.010  1.00  0.00           C  
ATOM   2200  N2    G    69      23.989  25.563 103.122  1.00  0.00           N  
ATOM   2201  H21   G    69      24.861  25.266 103.537  1.00  0.00           H  
ATOM   2202  H22   G    69      23.315  24.934 102.709  1.00  0.00           H  
ATOM   2203  N3    G    69      22.479  27.235 102.528  1.00  0.00           N  
ATOM   2204  C4    G    69      22.255  28.577 102.741  1.00  0.00           C  
ATOM   2205  C3'   G    69      17.991  28.842 103.190  1.00  0.00           C  
ATOM   2206  H3'   G    69      18.284  29.632 103.882  1.00  0.00           H  
ATOM   2207  C2'   G    69      19.078  27.863 102.932  1.00  0.00           C  
ATOM   2208  H2'   G    69      19.685  27.641 103.810  1.00  0.00           H  
ATOM   2209  O2'   G    69      18.561  26.685 102.323  1.00  0.00           O  
ATOM   2210 HO2'   G    69      19.211  25.982 102.247  1.00  0.00           H  
ATOM   2211  O3'   G    69      16.874  28.119 103.720  1.00  0.00           O  
ATOM   2212  P     C    70      16.804  27.959 105.328  1.00  0.00           P  
ATOM   2213  OP1   C    70      15.481  27.358 105.701  1.00  0.00           O  
ATOM   2214  OP2   C    70      17.234  29.202 105.997  1.00  0.00           O  
ATOM   2215  O5'   C    70      17.947  26.896 105.736  1.00  0.00           O  
ATOM   2216  C5'   C    70      17.861  25.524 105.329  1.00  0.00           C  
ATOM   2217  H5'   C    70      17.520  25.417 104.299  1.00  0.00           H  
ATOM   2218 H5''   C    70      17.089  25.108 105.976  1.00  0.00           H  
ATOM   2219  C4'   C    70      19.080  24.707 105.609  1.00  0.00           C  
ATOM   2220  H4'   C    70      18.971  23.725 105.149  1.00  0.00           H  
ATOM   2221  O4'   C    70      20.274  25.279 104.961  1.00  0.00           O  
ATOM   2222  C1'   C    70      21.437  24.950 105.727  1.00  0.00           C  
ATOM   2223  H1'   C    70      22.136  24.639 104.950  1.00  0.00           H  
ATOM   2224  N1    C    70      21.895  26.189 106.420  1.00  0.00           N  
ATOM   2225  C6    C    70      21.258  27.401 106.302  1.00  0.00           C  
ATOM   2226  H6    C    70      20.222  27.411 105.996  1.00  0.00           H  
ATOM   2227  C5    C    70      21.927  28.569 106.574  1.00  0.00           C  
ATOM   2228  H5    C    70      21.445  29.523 106.418  1.00  0.00           H  
ATOM   2229  C4    C    70      23.192  28.461 107.116  1.00  0.00           C  
ATOM   2230  N4    C    70      23.809  29.519 107.366  1.00  0.00           N  
ATOM   2231  H41   C    70      23.282  30.326 107.670  1.00  0.00           H  
ATOM   2232  H42   C    70      24.790  29.432 107.591  1.00  0.00           H  
ATOM   2233  N3    C    70      23.857  27.298 107.229  1.00  0.00           N  
ATOM   2234  C2    C    70      23.202  26.172 106.836  1.00  0.00           C  
ATOM   2235  O2    C    70      23.815  25.098 106.774  1.00  0.00           O  
ATOM   2236  C3'   C    70      19.611  24.307 106.999  1.00  0.00           C  
ATOM   2237  H3'   C    70      19.677  25.198 107.623  1.00  0.00           H  
ATOM   2238  C2'   C    70      21.028  23.818 106.662  1.00  0.00           C  
ATOM   2239  H2'   C    70      21.703  23.756 107.515  1.00  0.00           H  
ATOM   2240  O2'   C    70      21.113  22.613 105.896  1.00  0.00           O  
ATOM   2241 HO2'   C    70      21.286  21.828 106.421  1.00  0.00           H  
ATOM   2242  O3'   C    70      18.903  23.148 107.488  1.00  0.00           O  
ATOM   2243  P    U3    71      18.870  22.776 108.999  1.00  0.00           P  
ATOM   2244  OP1  U3    71      18.196  21.502 109.221  1.00  0.00           O  
ATOM   2245  OP2  U3    71      18.311  23.945 109.726  1.00  0.00           O  
ATOM   2246  O5'  U3    71      20.439  22.631 109.381  1.00  0.00           O  
ATOM   2247  C5'  U3    71      21.041  21.353 109.414  1.00  0.00           C  
ATOM   2248  H5'  U3    71      20.954  20.989 108.390  1.00  0.00           H  
ATOM   2249 H5''  U3    71      20.582  20.706 110.162  1.00  0.00           H  
ATOM   2250  C4'  U3    71      22.520  21.309 109.739  1.00  0.00           C  
ATOM   2251  H4'  U3    71      22.891  20.314 109.494  1.00  0.00           H  
ATOM   2252  O4'  U3    71      23.380  22.283 109.058  1.00  0.00           O  
ATOM   2253  C1'  U3    71      24.348  22.895 109.956  1.00  0.00           C  
ATOM   2254  H1'  U3    71      25.350  22.877 109.526  1.00  0.00           H  
ATOM   2255  N1   U3    71      24.132  24.280 110.397  1.00  0.00           N  
ATOM   2256  C6   U3    71      22.907  24.885 110.123  1.00  0.00           C  
ATOM   2257  H6   U3    71      22.004  24.373 109.825  1.00  0.00           H  
ATOM   2258  C5   U3    71      22.840  26.226 110.268  1.00  0.00           C  
ATOM   2259  H5   U3    71      21.892  26.701 110.059  1.00  0.00           H  
ATOM   2260  C4   U3    71      23.995  27.050 110.622  1.00  0.00           C  
ATOM   2261  O4   U3    71      24.018  28.257 110.563  1.00  0.00           O  
ATOM   2262  N3   U3    71      25.125  26.360 111.105  1.00  0.00           N  
ATOM   2263  H3   U3    71      25.959  26.890 111.316  1.00  0.00           H  
ATOM   2264  C2   U3    71      25.196  24.990 111.051  1.00  0.00           C  
ATOM   2265  O2   U3    71      26.196  24.489 111.490  1.00  0.00           O  
ATOM   2266  C3'  U3    71      22.842  21.473 111.192  1.00  0.00           C  
ATOM   2267  H3'  U3    71      22.203  22.298 111.507  1.00  0.00           H  
ATOM   2268  C2'  U3    71      24.340  21.975 111.205  1.00  0.00           C  
ATOM   2269  H2'  U3    71      24.521  22.463 112.162  1.00  0.00           H  
ATOM   2270  O2'  U3    71      25.256  20.870 111.116  1.00  0.00           O  
ATOM   2271 HO2'  U3    71      25.044  20.363 111.903  1.00  0.00           H  
ATOM   2272  O3'  U3    71      22.689  20.327 112.049  1.00  0.00           O  
ATOM   2273 HO3'  U3    71      22.670  20.555 112.981  1.00  0.00           H  
TER    2274       U3    71 
ATOM   2274 HO5'  U5    72      69.941 107.316  32.267  1.00  0.00           H  
ATOM   2275  O5'  U5    72      70.304 106.775  32.972  1.00  0.00           O  
ATOM   2276  C5'  U5    72      69.275 106.365  33.883  1.00  0.00           C  
ATOM   2277  H5'  U5    72      68.750 107.304  34.061  1.00  0.00           H  
ATOM   2278 H5''  U5    72      69.674 106.027  34.839  1.00  0.00           H  
ATOM   2279  C4'  U5    72      68.342 105.218  33.368  1.00  0.00           C  
ATOM   2280  H4'  U5    72      67.478 105.044  34.010  1.00  0.00           H  
ATOM   2281  O4'  U5    72      68.005 105.627  32.085  1.00  0.00           O  
ATOM   2282  C1'  U5    72      67.588 104.462  31.377  1.00  0.00           C  
ATOM   2283  H1'  U5    72      66.523 104.312  31.554  1.00  0.00           H  
ATOM   2284  N1   U5    72      67.819 104.735  29.902  1.00  0.00           N  
ATOM   2285  C6   U5    72      66.761 105.233  29.183  1.00  0.00           C  
ATOM   2286  H6   U5    72      65.815 105.239  29.705  1.00  0.00           H  
ATOM   2287  C5   U5    72      66.821 105.481  27.867  1.00  0.00           C  
ATOM   2288  H5   U5    72      65.985 105.720  27.226  1.00  0.00           H  
ATOM   2289  C4   U5    72      68.068 105.375  27.192  1.00  0.00           C  
ATOM   2290  O4   U5    72      68.109 105.321  25.953  1.00  0.00           O  
ATOM   2291  N3   U5    72      69.182 105.134  27.983  1.00  0.00           N  
ATOM   2292  H3   U5    72      70.122 105.195  27.618  1.00  0.00           H  
ATOM   2293  C2   U5    72      69.081 104.794  29.381  1.00  0.00           C  
ATOM   2294  O2   U5    72      70.083 104.622  30.124  1.00  0.00           O  
ATOM   2295  C3'  U5    72      69.057 103.903  33.224  1.00  0.00           C  
ATOM   2296  H3'  U5    72      70.086 104.106  32.931  1.00  0.00           H  
ATOM   2297  C2'  U5    72      68.380 103.254  31.962  1.00  0.00           C  
ATOM   2298  H2'  U5    72      69.172 102.850  31.332  1.00  0.00           H  
ATOM   2299  O2'  U5    72      67.445 102.239  32.319  1.00  0.00           O  
ATOM   2300 HO2'  U5    72      67.913 101.532  32.768  1.00  0.00           H  
ATOM   2301  O3'  U5    72      69.004 103.015  34.431  1.00  0.00           O  
ATOM   2302  P     U    73      69.927 101.665  34.566  1.00  0.00           P  
ATOM   2303  OP1   U    73      70.054 101.368  36.025  1.00  0.00           O  
ATOM   2304  OP2   U    73      71.108 101.888  33.760  1.00  0.00           O  
ATOM   2305  O5'   U    73      68.950 100.635  33.796  1.00  0.00           O  
ATOM   2306  C5'   U    73      68.410  99.521  34.469  1.00  0.00           C  
ATOM   2307  H5'   U    73      67.507  99.839  34.990  1.00  0.00           H  
ATOM   2308 H5''   U    73      69.080  99.093  35.215  1.00  0.00           H  
ATOM   2309  C4'   U    73      67.972  98.472  33.358  1.00  0.00           C  
ATOM   2310  H4'   U    73      67.708  97.549  33.874  1.00  0.00           H  
ATOM   2311  O4'   U    73      66.922  98.964  32.591  1.00  0.00           O  
ATOM   2312  C1'   U    73      66.778  98.095  31.453  1.00  0.00           C  
ATOM   2313  H1'   U    73      66.209  97.181  31.621  1.00  0.00           H  
ATOM   2314  N1    U    73      66.182  98.872  30.372  1.00  0.00           N  
ATOM   2315  C6    U    73      66.857  99.904  29.801  1.00  0.00           C  
ATOM   2316  H6    U    73      67.735 100.350  30.244  1.00  0.00           H  
ATOM   2317  C5    U    73      66.311 100.506  28.646  1.00  0.00           C  
ATOM   2318  H5    U    73      66.712 101.428  28.250  1.00  0.00           H  
ATOM   2319  C4    U    73      65.108  99.921  28.009  1.00  0.00           C  
ATOM   2320  O4    U    73      64.644 100.287  26.888  1.00  0.00           O  
ATOM   2321  N3    U    73      64.562  98.838  28.628  1.00  0.00           N  
ATOM   2322  H3    U    73      63.655  98.568  28.276  1.00  0.00           H  
ATOM   2323  C2    U    73      64.980  98.428  29.886  1.00  0.00           C  
ATOM   2324  O2    U    73      64.249  97.603  30.459  1.00  0.00           O  
ATOM   2325  C3'   U    73      69.076  98.260  32.308  1.00  0.00           C  
ATOM   2326  H3'   U    73      69.562  99.174  31.966  1.00  0.00           H  
ATOM   2327  C2'   U    73      68.240  97.723  31.122  1.00  0.00           C  
ATOM   2328  H2'   U    73      68.459  98.188  30.160  1.00  0.00           H  
ATOM   2329  O2'   U    73      68.282  96.314  31.028  1.00  0.00           O  
ATOM   2330 HO2'   U    73      68.922  95.978  31.659  1.00  0.00           H  
ATOM   2331  O3'   U    73      69.969  97.269  32.758  1.00  0.00           O  
ATOM   2332  P     U    74      71.292  96.829  32.010  1.00  0.00           P  
ATOM   2333  OP1   U    74      71.400  97.575  30.686  1.00  0.00           O  
ATOM   2334  OP2   U    74      71.354  95.345  32.026  1.00  0.00           O  
ATOM   2335  O5'   U    74      72.514  97.417  32.901  1.00  0.00           O  
ATOM   2336  C5'   U    74      73.085  98.804  32.749  1.00  0.00           C  
ATOM   2337  H5'   U    74      72.295  99.464  32.391  1.00  0.00           H  
ATOM   2338 H5''   U    74      73.854  98.744  31.978  1.00  0.00           H  
ATOM   2339  C4'   U    74      73.747  99.501  33.962  1.00  0.00           C  
ATOM   2340  H4'   U    74      73.955 100.490  33.553  1.00  0.00           H  
ATOM   2341  O4'   U    74      72.720  99.704  34.950  1.00  0.00           O  
ATOM   2342  C1'   U    74      73.113  98.937  36.042  1.00  0.00           C  
ATOM   2343  H1'   U    74      73.574  99.553  36.814  1.00  0.00           H  
ATOM   2344  N1    U    74      71.941  98.335  36.645  1.00  0.00           N  
ATOM   2345  C6    U    74      71.020  97.590  35.878  1.00  0.00           C  
ATOM   2346  H6    U    74      71.177  97.316  34.846  1.00  0.00           H  
ATOM   2347  C5    U    74      69.965  97.056  36.508  1.00  0.00           C  
ATOM   2348  H5    U    74      69.302  96.343  36.041  1.00  0.00           H  
ATOM   2349  C4    U    74      69.678  97.405  37.903  1.00  0.00           C  
ATOM   2350  O4    U    74      68.504  97.182  38.329  1.00  0.00           O  
ATOM   2351  N3    U    74      70.598  98.149  38.557  1.00  0.00           N  
ATOM   2352  H3    U    74      70.304  98.621  39.400  1.00  0.00           H  
ATOM   2353  C2    U    74      71.729  98.651  37.959  1.00  0.00           C  
ATOM   2354  O2    U    74      72.417  99.423  38.621  1.00  0.00           O  
ATOM   2355  C3'   U    74      74.880  98.794  34.616  1.00  0.00           C  
ATOM   2356  H3'   U    74      75.407  98.167  33.896  1.00  0.00           H  
ATOM   2357  C2'   U    74      74.212  97.929  35.704  1.00  0.00           C  
ATOM   2358  H2'   U    74      73.743  97.060  35.243  1.00  0.00           H  
ATOM   2359  O2'   U    74      74.990  97.571  36.824  1.00  0.00           O  
ATOM   2360 HO2'   U    74      75.410  98.375  37.139  1.00  0.00           H  
ATOM   2361  O3'   U    74      75.837  99.759  35.105  1.00  0.00           O  
ATOM   2362  P     G    75      77.129 100.016  34.331  1.00  0.00           P  
ATOM   2363  OP1   G    75      77.874 101.171  34.892  1.00  0.00           O  
ATOM   2364  OP2   G    75      76.755 100.060  32.910  1.00  0.00           O  
ATOM   2365  O5'   G    75      78.024  98.785  34.574  1.00  0.00           O  
ATOM   2366  C5'   G    75      78.725  98.590  35.838  1.00  0.00           C  
ATOM   2367  H5'   G    75      77.923  98.570  36.577  1.00  0.00           H  
ATOM   2368 H5''   G    75      79.442  99.396  35.993  1.00  0.00           H  
ATOM   2369  C4'   G    75      79.282  97.206  35.859  1.00  0.00           C  
ATOM   2370  H4'   G    75      79.856  97.218  36.785  1.00  0.00           H  
ATOM   2371  O4'   G    75      78.319  96.185  35.962  1.00  0.00           O  
ATOM   2372  C1'   G    75      78.651  95.032  35.248  1.00  0.00           C  
ATOM   2373  H1'   G    75      78.670  94.179  35.925  1.00  0.00           H  
ATOM   2374  N9    G    75      77.738  94.723  34.067  1.00  0.00           N  
ATOM   2375  C8    G    75      76.769  95.550  33.451  1.00  0.00           C  
ATOM   2376  H8    G    75      76.618  96.556  33.812  1.00  0.00           H  
ATOM   2377  N7    G    75      76.005  94.972  32.547  1.00  0.00           N  
ATOM   2378  C5    G    75      76.715  93.739  32.406  1.00  0.00           C  
ATOM   2379  C6    G    75      76.472  92.601  31.506  1.00  0.00           C  
ATOM   2380  O6    G    75      75.500  92.364  30.787  1.00  0.00           O  
ATOM   2381  N1    G    75      77.437  91.599  31.636  1.00  0.00           N  
ATOM   2382  H1    G    75      77.350  90.845  30.970  1.00  0.00           H  
ATOM   2383  C2    G    75      78.581  91.749  32.365  1.00  0.00           C  
ATOM   2384  N2    G    75      79.573  90.927  32.244  1.00  0.00           N  
ATOM   2385  H21   G    75      80.260  91.000  32.981  1.00  0.00           H  
ATOM   2386  H22   G    75      79.583  90.086  31.684  1.00  0.00           H  
ATOM   2387  N3    G    75      78.783  92.728  33.301  1.00  0.00           N  
ATOM   2388  C4    G    75      77.791  93.615  33.257  1.00  0.00           C  
ATOM   2389  C3'   G    75      80.064  96.801  34.623  1.00  0.00           C  
ATOM   2390  H3'   G    75      79.512  97.122  33.739  1.00  0.00           H  
ATOM   2391  C2'   G    75      80.129  95.257  34.825  1.00  0.00           C  
ATOM   2392  H2'   G    75      80.309  94.822  33.842  1.00  0.00           H  
ATOM   2393  O2'   G    75      81.145  94.806  35.767  1.00  0.00           O  
ATOM   2394 HO2'   G    75      81.786  95.491  35.968  1.00  0.00           H  
ATOM   2395  O3'   G    75      81.413  97.317  34.679  1.00  0.00           O  
ATOM   2396  P     C    76      82.226  97.690  33.401  1.00  0.00           P  
ATOM   2397  OP1   C    76      83.610  97.750  33.880  1.00  0.00           O  
ATOM   2398  OP2   C    76      81.689  98.955  32.841  1.00  0.00           O  
ATOM   2399  O5'   C    76      82.317  96.550  32.344  1.00  0.00           O  
ATOM   2400  C5'   C    76      83.100  95.366  32.490  1.00  0.00           C  
ATOM   2401  H5'   C    76      82.875  94.893  33.446  1.00  0.00           H  
ATOM   2402 H5''   C    76      84.155  95.621  32.393  1.00  0.00           H  
ATOM   2403  C4'   C    76      82.908  94.248  31.496  1.00  0.00           C  
ATOM   2404  H4'   C    76      83.499  93.407  31.858  1.00  0.00           H  
ATOM   2405  O4'   C    76      81.533  93.874  31.543  1.00  0.00           O  
ATOM   2406  C1'   C    76      81.235  93.276  30.310  1.00  0.00           C  
ATOM   2407  H1'   C    76      81.279  92.202  30.489  1.00  0.00           H  
ATOM   2408  N1    C    76      79.906  93.754  29.867  1.00  0.00           N  
ATOM   2409  C6    C    76      79.245  94.813  30.497  1.00  0.00           C  
ATOM   2410  H6    C    76      79.715  95.329  31.321  1.00  0.00           H  
ATOM   2411  C5    C    76      78.040  95.229  30.056  1.00  0.00           C  
ATOM   2412  H5    C    76      77.643  96.076  30.596  1.00  0.00           H  
ATOM   2413  C4    C    76      77.466  94.541  28.943  1.00  0.00           C  
ATOM   2414  N4    C    76      76.294  94.826  28.449  1.00  0.00           N  
ATOM   2415  H41   C    76      75.979  94.308  27.642  1.00  0.00           H  
ATOM   2416  H42   C    76      75.663  95.441  28.944  1.00  0.00           H  
ATOM   2417  N3    C    76      77.996  93.437  28.418  1.00  0.00           N  
ATOM   2418  C2    C    76      79.141  93.002  28.954  1.00  0.00           C  
ATOM   2419  O2    C    76      79.599  91.984  28.510  1.00  0.00           O  
ATOM   2420  C3'   C    76      83.010  94.654  30.031  1.00  0.00           C  
ATOM   2421  H3'   C    76      82.447  95.585  29.958  1.00  0.00           H  
ATOM   2422  C2'   C    76      82.175  93.671  29.239  1.00  0.00           C  
ATOM   2423  H2'   C    76      81.765  94.338  28.480  1.00  0.00           H  
ATOM   2424  O2'   C    76      83.012  92.577  28.802  1.00  0.00           O  
ATOM   2425 HO2'   C    76      83.504  92.900  28.043  1.00  0.00           H  
ATOM   2426  O3'   C    76      84.417  94.815  29.596  1.00  0.00           O  
ATOM   2427  P     G    77      84.736  95.471  28.171  1.00  0.00           P  
ATOM   2428  OP1   G    77      86.178  95.667  28.232  1.00  0.00           O  
ATOM   2429  OP2   G    77      83.854  96.640  28.030  1.00  0.00           O  
ATOM   2430  O5'   G    77      84.337  94.330  27.047  1.00  0.00           O  
ATOM   2431  C5'   G    77      85.214  93.279  26.689  1.00  0.00           C  
ATOM   2432  H5'   G    77      85.247  92.603  27.543  1.00  0.00           H  
ATOM   2433 H5''   G    77      86.200  93.662  26.429  1.00  0.00           H  
ATOM   2434  C4'   G    77      84.827  92.459  25.441  1.00  0.00           C  
ATOM   2435  H4'   G    77      85.658  91.804  25.181  1.00  0.00           H  
ATOM   2436  O4'   G    77      83.579  91.819  25.706  1.00  0.00           O  
ATOM   2437  C1'   G    77      82.694  91.924  24.577  1.00  0.00           C  
ATOM   2438  H1'   G    77      82.235  90.975  24.299  1.00  0.00           H  
ATOM   2439  N9    G    77      81.524  92.755  24.717  1.00  0.00           N  
ATOM   2440  C8    G    77      81.288  93.783  25.573  1.00  0.00           C  
ATOM   2441  H8    G    77      82.008  94.160  26.284  1.00  0.00           H  
ATOM   2442  N7    G    77      80.039  94.260  25.541  1.00  0.00           N  
ATOM   2443  C5    G    77      79.404  93.523  24.526  1.00  0.00           C  
ATOM   2444  C6    G    77      78.167  93.662  23.962  1.00  0.00           C  
ATOM   2445  O6    G    77      77.227  94.451  24.262  1.00  0.00           O  
ATOM   2446  N1    G    77      77.944  92.734  22.983  1.00  0.00           N  
ATOM   2447  H1    G    77      77.081  92.826  22.466  1.00  0.00           H  
ATOM   2448  C2    G    77      78.917  91.880  22.493  1.00  0.00           C  
ATOM   2449  N2    G    77      78.649  91.320  21.343  1.00  0.00           N  
ATOM   2450  H21   G    77      77.821  91.678  20.888  1.00  0.00           H  
ATOM   2451  H22   G    77      79.254  90.720  20.801  1.00  0.00           H  
ATOM   2452  N3    G    77      80.099  91.654  23.047  1.00  0.00           N  
ATOM   2453  C4    G    77      80.302  92.574  24.075  1.00  0.00           C  
ATOM   2454  C3'   G    77      84.480  93.322  24.228  1.00  0.00           C  
ATOM   2455  H3'   G    77      83.974  94.249  24.496  1.00  0.00           H  
ATOM   2456  C2'   G    77      83.591  92.413  23.484  1.00  0.00           C  
ATOM   2457  H2'   G    77      82.986  92.939  22.745  1.00  0.00           H  
ATOM   2458  O2'   G    77      84.189  91.234  22.935  1.00  0.00           O  
ATOM   2459 HO2'   G    77      85.020  91.375  22.476  1.00  0.00           H  
ATOM   2460  O3'   G    77      85.605  93.721  23.428  1.00  0.00           O  
ATOM   2461  P     G    78      85.502  94.834  22.418  1.00  0.00           P  
ATOM   2462  OP1   G    78      86.763  95.007  21.737  1.00  0.00           O  
ATOM   2463  OP2   G    78      84.938  96.070  23.044  1.00  0.00           O  
ATOM   2464  O5'   G    78      84.397  94.374  21.305  1.00  0.00           O  
ATOM   2465  C5'   G    78      84.771  93.349  20.358  1.00  0.00           C  
ATOM   2466  H5'   G    78      85.274  92.495  20.811  1.00  0.00           H  
ATOM   2467 H5''   G    78      85.499  93.768  19.664  1.00  0.00           H  
ATOM   2468  C4'   G    78      83.551  92.812  19.536  1.00  0.00           C  
ATOM   2469  H4'   G    78      83.864  91.932  18.974  1.00  0.00           H  
ATOM   2470  O4'   G    78      82.403  92.603  20.282  1.00  0.00           O  
ATOM   2471  C1'   G    78      81.227  92.953  19.612  1.00  0.00           C  
ATOM   2472  H1'   G    78      80.829  91.970  19.362  1.00  0.00           H  
ATOM   2473  N9    G    78      80.375  93.846  20.410  1.00  0.00           N  
ATOM   2474  C8    G    78      80.791  94.742  21.412  1.00  0.00           C  
ATOM   2475  H8    G    78      81.804  94.670  21.781  1.00  0.00           H  
ATOM   2476  N7    G    78      79.882  95.526  21.792  1.00  0.00           N  
ATOM   2477  C5    G    78      78.812  95.235  21.016  1.00  0.00           C  
ATOM   2478  C6    G    78      77.486  95.840  20.943  1.00  0.00           C  
ATOM   2479  O6    G    78      77.047  96.701  21.689  1.00  0.00           O  
ATOM   2480  N1    G    78      76.717  95.444  19.872  1.00  0.00           N  
ATOM   2481  H1    G    78      75.905  96.003  19.651  1.00  0.00           H  
ATOM   2482  C2    G    78      77.165  94.473  18.989  1.00  0.00           C  
ATOM   2483  N2    G    78      76.284  94.165  18.078  1.00  0.00           N  
ATOM   2484  H21   G    78      76.313  93.324  17.519  1.00  0.00           H  
ATOM   2485  H22   G    78      75.405  94.661  18.047  1.00  0.00           H  
ATOM   2486  N3    G    78      78.302  93.819  19.073  1.00  0.00           N  
ATOM   2487  C4    G    78      79.120  94.266  20.070  1.00  0.00           C  
ATOM   2488  C3'   G    78      83.187  93.939  18.545  1.00  0.00           C  
ATOM   2489  H3'   G    78      83.345  94.942  18.943  1.00  0.00           H  
ATOM   2490  C2'   G    78      81.717  93.636  18.301  1.00  0.00           C  
ATOM   2491  H2'   G    78      81.119  94.536  18.155  1.00  0.00           H  
ATOM   2492  O2'   G    78      81.500  92.667  17.234  1.00  0.00           O  
ATOM   2493 HO2'   G    78      82.325  92.690  16.743  1.00  0.00           H  
ATOM   2494  O3'   G    78      83.955  93.831  17.328  1.00  0.00           O  
ATOM   2495  P     U    79      84.036  94.967  16.290  1.00  0.00           P  
ATOM   2496  OP1   U    79      85.198  94.685  15.465  1.00  0.00           O  
ATOM   2497  OP2   U    79      84.022  96.191  17.109  1.00  0.00           O  
ATOM   2498  O5'   U    79      82.658  95.016  15.498  1.00  0.00           O  
ATOM   2499  C5'   U    79      82.395  94.100  14.476  1.00  0.00           C  
ATOM   2500  H5'   U    79      82.221  93.063  14.762  1.00  0.00           H  
ATOM   2501 H5''   U    79      83.167  94.066  13.708  1.00  0.00           H  
ATOM   2502  C4'   U    79      81.143  94.472  13.657  1.00  0.00           C  
ATOM   2503  H4'   U    79      81.176  93.862  12.753  1.00  0.00           H  
ATOM   2504  O4'   U    79      79.871  94.155  14.263  1.00  0.00           O  
ATOM   2505  C1'   U    79      78.986  95.321  14.157  1.00  0.00           C  
ATOM   2506  H1'   U    79      77.997  94.993  13.836  1.00  0.00           H  
ATOM   2507  N1    U    79      78.800  96.081  15.412  1.00  0.00           N  
ATOM   2508  C6    U    79      79.711  95.936  16.427  1.00  0.00           C  
ATOM   2509  H6    U    79      80.499  95.198  16.463  1.00  0.00           H  
ATOM   2510  C5    U    79      79.588  96.661  17.562  1.00  0.00           C  
ATOM   2511  H5    U    79      80.282  96.450  18.363  1.00  0.00           H  
ATOM   2512  C4    U    79      78.446  97.575  17.699  1.00  0.00           C  
ATOM   2513  O4    U    79      78.206  98.231  18.680  1.00  0.00           O  
ATOM   2514  N3    U    79      77.623  97.684  16.573  1.00  0.00           N  
ATOM   2515  H3    U    79      76.828  98.306  16.611  1.00  0.00           H  
ATOM   2516  C2    U    79      77.776  97.001  15.401  1.00  0.00           C  
ATOM   2517  O2    U    79      76.994  97.190  14.472  1.00  0.00           O  
ATOM   2518  C3'   U    79      81.147  95.928  13.440  1.00  0.00           C  
ATOM   2519  H3'   U    79      81.310  96.356  14.429  1.00  0.00           H  
ATOM   2520  C2'   U    79      79.638  96.061  13.072  1.00  0.00           C  
ATOM   2521  H2'   U    79      79.275  97.088  13.074  1.00  0.00           H  
ATOM   2522  O2'   U    79      79.330  95.411  11.858  1.00  0.00           O  
ATOM   2523 HO2'   U    79      80.024  95.541  11.207  1.00  0.00           H  
ATOM   2524  O3'   U    79      82.044  96.346  12.472  1.00  0.00           O  
ATOM   2525  P     G    80      82.487  97.906  12.367  1.00  0.00           P  
ATOM   2526  OP1   G    80      83.466  97.996  11.261  1.00  0.00           O  
ATOM   2527  OP2   G    80      82.962  98.213  13.742  1.00  0.00           O  
ATOM   2528  O5'   G    80      81.173  98.775  12.084  1.00  0.00           O  
ATOM   2529  C5'   G    80      80.639  98.725  10.831  1.00  0.00           C  
ATOM   2530  H5'   G    80      80.403  97.763  10.375  1.00  0.00           H  
ATOM   2531 H5''   G    80      81.322  99.228  10.146  1.00  0.00           H  
ATOM   2532  C4'   G    80      79.357  99.569  10.925  1.00  0.00           C  
ATOM   2533  H4'   G    80      78.871  99.530   9.950  1.00  0.00           H  
ATOM   2534  O4'   G    80      78.461  99.028  11.982  1.00  0.00           O  
ATOM   2535  C1'   G    80      77.794 100.099  12.632  1.00  0.00           C  
ATOM   2536  H1'   G    80      76.726  99.965  12.463  1.00  0.00           H  
ATOM   2537  N9    G    80      78.251 100.270  14.034  1.00  0.00           N  
ATOM   2538  C8    G    80      79.409  99.775  14.593  1.00  0.00           C  
ATOM   2539  H8    G    80      80.065  99.123  14.036  1.00  0.00           H  
ATOM   2540  N7    G    80      79.590 100.231  15.822  1.00  0.00           N  
ATOM   2541  C5    G    80      78.440 100.917  16.125  1.00  0.00           C  
ATOM   2542  C6    G    80      77.900 101.439  17.353  1.00  0.00           C  
ATOM   2543  O6    G    80      78.270 101.395  18.468  1.00  0.00           O  
ATOM   2544  N1    G    80      76.702 102.050  17.180  1.00  0.00           N  
ATOM   2545  H1    G    80      76.417 102.551  18.010  1.00  0.00           H  
ATOM   2546  C2    G    80      76.104 102.197  15.985  1.00  0.00           C  
ATOM   2547  N2    G    80      74.951 102.725  16.027  1.00  0.00           N  
ATOM   2548  H21   G    80      74.713 103.181  16.896  1.00  0.00           H  
ATOM   2549  H22   G    80      74.431 102.920  15.184  1.00  0.00           H  
ATOM   2550  N3    G    80      76.476 101.722  14.850  1.00  0.00           N  
ATOM   2551  C4    G    80      77.689 101.119  14.956  1.00  0.00           C  
ATOM   2552  C3'   G    80      79.559 101.108  11.137  1.00  0.00           C  
ATOM   2553  H3'   G    80      80.251 101.242  11.968  1.00  0.00           H  
ATOM   2554  C2'   G    80      78.186 101.326  11.792  1.00  0.00           C  
ATOM   2555  H2'   G    80      77.991 102.267  12.307  1.00  0.00           H  
ATOM   2556  O2'   G    80      77.176 101.392  10.686  1.00  0.00           O  
ATOM   2557 HO2'   G    80      77.583 101.788   9.912  1.00  0.00           H  
ATOM   2558  O3'   G    80      79.850 101.786   9.879  1.00  0.00           O  
ATOM   2559  P     U    81      80.334 103.365   9.747  1.00  0.00           P  
ATOM   2560  OP1   U    81      80.236 103.688   8.315  1.00  0.00           O  
ATOM   2561  OP2   U    81      81.581 103.615  10.421  1.00  0.00           O  
ATOM   2562  O5'   U    81      79.279 104.220  10.446  1.00  0.00           O  
ATOM   2563  C5'   U    81      78.042 104.581   9.900  1.00  0.00           C  
ATOM   2564  H5'   U    81      77.434 103.721   9.620  1.00  0.00           H  
ATOM   2565 H5''   U    81      78.030 105.173   8.985  1.00  0.00           H  
ATOM   2566  C4'   U    81      77.124 105.275  10.929  1.00  0.00           C  
ATOM   2567  H4'   U    81      76.170 105.366  10.411  1.00  0.00           H  
ATOM   2568  O4'   U    81      76.788 104.513  12.106  1.00  0.00           O  
ATOM   2569  C1'   U    81      76.634 105.338  13.204  1.00  0.00           C  
ATOM   2570  H1'   U    81      75.630 105.117  13.568  1.00  0.00           H  
ATOM   2571  N1    U    81      77.599 105.123  14.363  1.00  0.00           N  
ATOM   2572  C6    U    81      78.837 104.584  14.082  1.00  0.00           C  
ATOM   2573  H6    U    81      79.190 104.415  13.076  1.00  0.00           H  
ATOM   2574  C5    U    81      79.724 104.476  15.063  1.00  0.00           C  
ATOM   2575  H5    U    81      80.716 104.105  14.855  1.00  0.00           H  
ATOM   2576  C4    U    81      79.309 104.588  16.428  1.00  0.00           C  
ATOM   2577  O4    U    81      80.143 104.481  17.382  1.00  0.00           O  
ATOM   2578  N3    U    81      77.980 105.017  16.610  1.00  0.00           N  
ATOM   2579  H3    U    81      77.576 104.976  17.535  1.00  0.00           H  
ATOM   2580  C2    U    81      77.108 105.345  15.630  1.00  0.00           C  
ATOM   2581  O2    U    81      75.951 105.704  15.859  1.00  0.00           O  
ATOM   2582  C3'   U    81      77.618 106.621  11.402  1.00  0.00           C  
ATOM   2583  H3'   U    81      78.640 106.328  11.644  1.00  0.00           H  
ATOM   2584  C2'   U    81      76.835 106.766  12.647  1.00  0.00           C  
ATOM   2585  H2'   U    81      77.450 107.365  13.317  1.00  0.00           H  
ATOM   2586  O2'   U    81      75.581 107.316  12.430  1.00  0.00           O  
ATOM   2587 HO2'   U    81      75.272 107.864  13.155  1.00  0.00           H  
ATOM   2588  O3'   U    81      77.558 107.590  10.363  1.00  0.00           O  
ATOM   2589  P     A    82      78.680 108.733  10.371  1.00  0.00           P  
ATOM   2590  OP1   A    82      78.265 109.754   9.386  1.00  0.00           O  
ATOM   2591  OP2   A    82      79.989 108.087  10.248  1.00  0.00           O  
ATOM   2592  O5'   A    82      78.514 109.266  11.870  1.00  0.00           O  
ATOM   2593  C5'   A    82      77.421 110.170  12.158  1.00  0.00           C  
ATOM   2594  H5'   A    82      76.534 109.839  11.618  1.00  0.00           H  
ATOM   2595 H5''   A    82      77.734 111.146  11.787  1.00  0.00           H  
ATOM   2596  C4'   A    82      77.204 110.328  13.714  1.00  0.00           C  
ATOM   2597  H4'   A    82      76.194 110.714  13.853  1.00  0.00           H  
ATOM   2598  O4'   A    82      77.411 109.284  14.556  1.00  0.00           O  
ATOM   2599  C1'   A    82      77.723 109.556  15.886  1.00  0.00           C  
ATOM   2600  H1'   A    82      76.885 109.274  16.524  1.00  0.00           H  
ATOM   2601  N9    A    82      78.852 108.735  16.321  1.00  0.00           N  
ATOM   2602  C8    A    82      79.681 107.966  15.604  1.00  0.00           C  
ATOM   2603  H8    A    82      79.615 107.848  14.533  1.00  0.00           H  
ATOM   2604  N7    A    82      80.544 107.317  16.293  1.00  0.00           N  
ATOM   2605  C5    A    82      80.246 107.752  17.611  1.00  0.00           C  
ATOM   2606  C6    A    82      80.810 107.431  18.858  1.00  0.00           C  
ATOM   2607  N6    A    82      81.867 106.599  18.893  1.00  0.00           N  
ATOM   2608  H61   A    82      82.123 106.339  19.835  1.00  0.00           H  
ATOM   2609  H62   A    82      82.292 106.129  18.107  1.00  0.00           H  
ATOM   2610  N1    A    82      80.357 108.028  20.009  1.00  0.00           N  
ATOM   2611  C2    A    82      79.402 108.948  19.896  1.00  0.00           C  
ATOM   2612  H2    A    82      79.078 109.511  20.758  1.00  0.00           H  
ATOM   2613  N3    A    82      78.857 109.343  18.745  1.00  0.00           N  
ATOM   2614  C4    A    82      79.291 108.730  17.605  1.00  0.00           C  
ATOM   2615  C3'   A    82      78.276 111.310  14.404  1.00  0.00           C  
ATOM   2616  H3'   A    82      79.264 110.957  14.109  1.00  0.00           H  
ATOM   2617  C2'   A    82      77.918 111.095  15.898  1.00  0.00           C  
ATOM   2618  H2'   A    82      78.763 111.389  16.521  1.00  0.00           H  
ATOM   2619  O2'   A    82      76.726 111.778  16.254  1.00  0.00           O  
ATOM   2620 HO2'   A    82      76.476 111.620  17.167  1.00  0.00           H  
ATOM   2621  O3'   A    82      78.193 112.655  14.016  1.00  0.00           O  
ATOM   2622  P     A    83      79.479 113.621  14.067  1.00  0.00           P  
ATOM   2623  OP1   A    83      78.983 114.913  13.562  1.00  0.00           O  
ATOM   2624  OP2   A    83      80.636 113.047  13.421  1.00  0.00           O  
ATOM   2625  O5'   A    83      79.714 113.771  15.609  1.00  0.00           O  
ATOM   2626  C5'   A    83      78.867 114.455  16.450  1.00  0.00           C  
ATOM   2627  H5'   A    83      77.858 114.043  16.442  1.00  0.00           H  
ATOM   2628 H5''   A    83      78.903 115.462  16.037  1.00  0.00           H  
ATOM   2629  C4'   A    83      79.293 114.455  17.919  1.00  0.00           C  
ATOM   2630  H4'   A    83      78.718 115.253  18.389  1.00  0.00           H  
ATOM   2631  O4'   A    83      79.012 113.296  18.659  1.00  0.00           O  
ATOM   2632  C1'   A    83      80.004 113.034  19.667  1.00  0.00           C  
ATOM   2633  H1'   A    83      79.775 112.803  20.707  1.00  0.00           H  
ATOM   2634  N9    A    83      81.013 112.016  19.295  1.00  0.00           N  
ATOM   2635  C8    A    83      81.216 111.488  18.011  1.00  0.00           C  
ATOM   2636  H8    A    83      80.733 111.904  17.139  1.00  0.00           H  
ATOM   2637  N7    A    83      82.111 110.585  17.887  1.00  0.00           N  
ATOM   2638  C5    A    83      82.387 110.374  19.248  1.00  0.00           C  
ATOM   2639  C6    A    83      83.244 109.468  19.900  1.00  0.00           C  
ATOM   2640  N6    A    83      83.906 108.567  19.266  1.00  0.00           N  
ATOM   2641  H61   A    83      84.377 107.892  19.851  1.00  0.00           H  
ATOM   2642  H62   A    83      83.790 108.411  18.275  1.00  0.00           H  
ATOM   2643  N1    A    83      83.406 109.528  21.279  1.00  0.00           N  
ATOM   2644  C2    A    83      82.825 110.515  21.894  1.00  0.00           C  
ATOM   2645  H2    A    83      82.983 110.517  22.962  1.00  0.00           H  
ATOM   2646  N3    A    83      81.897 111.343  21.440  1.00  0.00           N  
ATOM   2647  C4    A    83      81.750 111.223  20.098  1.00  0.00           C  
ATOM   2648  C3'   A    83      80.739 114.792  18.272  1.00  0.00           C  
ATOM   2649  H3'   A    83      81.432 114.237  17.639  1.00  0.00           H  
ATOM   2650  C2'   A    83      80.841 114.339  19.726  1.00  0.00           C  
ATOM   2651  H2'   A    83      81.877 114.203  20.034  1.00  0.00           H  
ATOM   2652  O2'   A    83      80.274 115.235  20.710  1.00  0.00           O  
ATOM   2653 HO2'   A    83      80.293 114.802  21.566  1.00  0.00           H  
ATOM   2654  O3'   A    83      81.071 116.253  18.175  1.00  0.00           O  
ATOM   2655  P     G    84      82.531 116.671  17.801  1.00  0.00           P  
ATOM   2656  OP1   G    84      82.527 118.143  17.679  1.00  0.00           O  
ATOM   2657  OP2   G    84      82.935 115.860  16.573  1.00  0.00           O  
ATOM   2658  O5'   G    84      83.440 116.217  19.046  1.00  0.00           O  
ATOM   2659  C5'   G    84      83.270 116.931  20.259  1.00  0.00           C  
ATOM   2660  H5'   G    84      82.212 116.917  20.524  1.00  0.00           H  
ATOM   2661 H5''   G    84      83.626 117.942  20.059  1.00  0.00           H  
ATOM   2662  C4'   G    84      84.082 116.307  21.404  1.00  0.00           C  
ATOM   2663  H4'   G    84      83.848 116.831  22.331  1.00  0.00           H  
ATOM   2664  O4'   G    84      83.588 114.973  21.664  1.00  0.00           O  
ATOM   2665  C1'   G    84      84.693 114.161  22.070  1.00  0.00           C  
ATOM   2666  H1'   G    84      84.405 113.688  23.009  1.00  0.00           H  
ATOM   2667  N9    G    84      84.995 113.072  21.155  1.00  0.00           N  
ATOM   2668  C8    G    84      84.650 113.055  19.796  1.00  0.00           C  
ATOM   2669  H8    G    84      84.017 113.761  19.279  1.00  0.00           H  
ATOM   2670  N7    G    84      85.231 112.072  19.218  1.00  0.00           N  
ATOM   2671  C5    G    84      85.865 111.354  20.188  1.00  0.00           C  
ATOM   2672  C6    G    84      86.653 110.149  20.110  1.00  0.00           C  
ATOM   2673  O6    G    84      86.814 109.283  19.262  1.00  0.00           O  
ATOM   2674  N1    G    84      87.272 109.881  21.305  1.00  0.00           N  
ATOM   2675  H1    G    84      87.728 108.980  21.327  1.00  0.00           H  
ATOM   2676  C2    G    84      87.096 110.569  22.456  1.00  0.00           C  
ATOM   2677  N2    G    84      87.735 110.081  23.489  1.00  0.00           N  
ATOM   2678  H21   G    84      88.259 109.220  23.412  1.00  0.00           H  
ATOM   2679  H22   G    84      87.808 110.519  24.395  1.00  0.00           H  
ATOM   2680  N3    G    84      86.279 111.672  22.593  1.00  0.00           N  
ATOM   2681  C4    G    84      85.741 111.997  21.399  1.00  0.00           C  
ATOM   2682  C3'   G    84      85.562 116.053  21.068  1.00  0.00           C  
ATOM   2683  H3'   G    84      85.680 115.704  20.042  1.00  0.00           H  
ATOM   2684  C2'   G    84      85.949 115.075  22.231  1.00  0.00           C  
ATOM   2685  H2'   G    84      86.821 114.468  21.991  1.00  0.00           H  
ATOM   2686  O2'   G    84      86.001 115.743  23.444  1.00  0.00           O  
ATOM   2687 HO2'   G    84      86.678 116.412  23.322  1.00  0.00           H  
ATOM   2688  O3'   G    84      86.347 117.235  21.210  1.00  0.00           O  
ATOM   2689  P     U    85      87.659 117.395  20.332  1.00  0.00           P  
ATOM   2690  OP1   U    85      88.247 118.737  20.521  1.00  0.00           O  
ATOM   2691  OP2   U    85      87.304 117.081  18.942  1.00  0.00           O  
ATOM   2692  O5'   U    85      88.751 116.258  20.888  1.00  0.00           O  
ATOM   2693  C5'   U    85      89.408 116.321  22.138  1.00  0.00           C  
ATOM   2694  H5'   U    85      88.746 116.567  22.968  1.00  0.00           H  
ATOM   2695 H5''   U    85      90.015 117.211  21.972  1.00  0.00           H  
ATOM   2696  C4'   U    85      90.290 115.104  22.536  1.00  0.00           C  
ATOM   2697  H4'   U    85      90.830 115.202  23.477  1.00  0.00           H  
ATOM   2698  O4'   U    85      89.520 113.948  22.563  1.00  0.00           O  
ATOM   2699  C1'   U    85      90.327 112.921  22.073  1.00  0.00           C  
ATOM   2700  H1'   U    85      90.346 112.079  22.765  1.00  0.00           H  
ATOM   2701  N1    U    85      89.837 112.375  20.757  1.00  0.00           N  
ATOM   2702  C6    U    85      89.139 113.221  19.923  1.00  0.00           C  
ATOM   2703  H6    U    85      88.981 114.202  20.346  1.00  0.00           H  
ATOM   2704  C5    U    85      88.774 112.900  18.663  1.00  0.00           C  
ATOM   2705  H5    U    85      88.175 113.518  18.010  1.00  0.00           H  
ATOM   2706  C4    U    85      89.140 111.620  18.089  1.00  0.00           C  
ATOM   2707  O4    U    85      89.003 111.201  16.986  1.00  0.00           O  
ATOM   2708  N3    U    85      89.767 110.693  19.008  1.00  0.00           N  
ATOM   2709  H3    U    85      90.041 109.805  18.613  1.00  0.00           H  
ATOM   2710  C2    U    85      90.149 111.068  20.319  1.00  0.00           C  
ATOM   2711  O2    U    85      90.770 110.193  20.928  1.00  0.00           O  
ATOM   2712  C3'   U    85      91.476 114.889  21.590  1.00  0.00           C  
ATOM   2713  H3'   U    85      91.354 115.004  20.514  1.00  0.00           H  
ATOM   2714  C2'   U    85      91.784 113.477  21.947  1.00  0.00           C  
ATOM   2715  H2'   U    85      92.302 112.885  21.192  1.00  0.00           H  
ATOM   2716  O2'   U    85      92.442 113.489  23.226  1.00  0.00           O  
ATOM   2717 HO2'   U    85      93.352 113.592  22.940  1.00  0.00           H  
ATOM   2718  O3'   U    85      92.622 115.649  21.882  1.00  0.00           O  
ATOM   2719  P     G    86      92.802 117.123  21.299  1.00  0.00           P  
ATOM   2720  OP1   G    86      91.793 117.346  20.237  1.00  0.00           O  
ATOM   2721  OP2   G    86      94.267 117.362  21.038  1.00  0.00           O  
ATOM   2722  O5'   G    86      92.324 117.957  22.585  1.00  0.00           O  
ATOM   2723  C5'   G    86      93.093 117.924  23.732  1.00  0.00           C  
ATOM   2724  H5'   G    86      94.084 118.349  23.566  1.00  0.00           H  
ATOM   2725 H5''   G    86      93.167 116.919  24.147  1.00  0.00           H  
ATOM   2726  C4'   G    86      92.437 118.892  24.720  1.00  0.00           C  
ATOM   2727  H4'   G    86      91.477 118.384  24.804  1.00  0.00           H  
ATOM   2728  O4'   G    86      93.051 118.803  25.989  1.00  0.00           O  
ATOM   2729  C1'   G    86      93.719 120.040  26.306  1.00  0.00           C  
ATOM   2730  H1'   G    86      93.131 120.519  27.089  1.00  0.00           H  
ATOM   2731  N9    G    86      95.145 119.867  26.870  1.00  0.00           N  
ATOM   2732  C8    G    86      95.557 120.409  28.018  1.00  0.00           C  
ATOM   2733  H8    G    86      94.967 120.989  28.712  1.00  0.00           H  
ATOM   2734  N7    G    86      96.827 120.083  28.310  1.00  0.00           N  
ATOM   2735  C5    G    86      97.218 119.301  27.242  1.00  0.00           C  
ATOM   2736  C6    G    86      98.490 118.714  26.954  1.00  0.00           C  
ATOM   2737  O6    G    86      99.446 118.797  27.661  1.00  0.00           O  
ATOM   2738  N1    G    86      98.455 117.930  25.781  1.00  0.00           N  
ATOM   2739  H1    G    86      99.267 117.644  25.254  1.00  0.00           H  
ATOM   2740  C2    G    86      97.377 117.783  25.013  1.00  0.00           C  
ATOM   2741  N2    G    86      97.598 117.031  24.011  1.00  0.00           N  
ATOM   2742  H21   G    86      96.798 116.696  23.494  1.00  0.00           H  
ATOM   2743  H22   G    86      98.399 116.419  23.946  1.00  0.00           H  
ATOM   2744  N3    G    86      96.190 118.433  25.194  1.00  0.00           N  
ATOM   2745  C4    G    86      96.140 119.142  26.352  1.00  0.00           C  
ATOM   2746  C3'   G    86      92.475 120.326  24.341  1.00  0.00           C  
ATOM   2747  H3'   G    86      92.440 120.456  23.259  1.00  0.00           H  
ATOM   2748  C2'   G    86      93.764 120.817  24.984  1.00  0.00           C  
ATOM   2749  H2'   G    86      94.607 120.499  24.372  1.00  0.00           H  
ATOM   2750  O2'   G    86      93.745 122.210  25.087  1.00  0.00           O  
ATOM   2751 HO2'   G    86      92.830 122.498  25.049  1.00  0.00           H  
ATOM   2752  O3'   G    86      91.351 121.045  24.941  1.00  0.00           O  
ATOM   2753  P     C    87      90.008 121.267  24.092  1.00  0.00           P  
ATOM   2754  OP1   C    87      88.946 121.723  24.971  1.00  0.00           O  
ATOM   2755  OP2   C    87      89.728 120.004  23.313  1.00  0.00           O  
ATOM   2756  O5'   C    87      90.329 122.511  23.170  1.00  0.00           O  
ATOM   2757  C5'   C    87      90.392 123.866  23.603  1.00  0.00           C  
ATOM   2758  H5'   C    87      90.614 123.906  24.669  1.00  0.00           H  
ATOM   2759 H5''   C    87      89.423 124.361  23.539  1.00  0.00           H  
ATOM   2760  C4'   C    87      91.401 124.656  22.868  1.00  0.00           C  
ATOM   2761  H4'   C    87      91.376 125.711  23.142  1.00  0.00           H  
ATOM   2762  O4'   C    87      92.693 124.102  23.020  1.00  0.00           O  
ATOM   2763  C1'   C    87      93.520 124.257  21.898  1.00  0.00           C  
ATOM   2764  H1'   C    87      94.250 125.044  22.091  1.00  0.00           H  
ATOM   2765  N1    C    87      94.246 122.934  21.611  1.00  0.00           N  
ATOM   2766  C6    C    87      93.638 121.872  21.085  1.00  0.00           C  
ATOM   2767  H6    C    87      92.659 121.957  20.638  1.00  0.00           H  
ATOM   2768  C5    C    87      94.212 120.661  21.044  1.00  0.00           C  
ATOM   2769  H5    C    87      93.665 119.844  20.596  1.00  0.00           H  
ATOM   2770  C4    C    87      95.491 120.534  21.595  1.00  0.00           C  
ATOM   2771  N4    C    87      96.033 119.371  21.586  1.00  0.00           N  
ATOM   2772  H41   C    87      96.915 119.268  22.067  1.00  0.00           H  
ATOM   2773  H42   C    87      95.455 118.555  21.448  1.00  0.00           H  
ATOM   2774  N3    C    87      96.158 121.560  22.153  1.00  0.00           N  
ATOM   2775  C2    C    87      95.561 122.774  22.116  1.00  0.00           C  
ATOM   2776  O2    C    87      96.217 123.774  22.565  1.00  0.00           O  
ATOM   2777  C3'   C    87      91.203 124.577  21.360  1.00  0.00           C  
ATOM   2778  H3'   C    87      90.772 123.607  21.110  1.00  0.00           H  
ATOM   2779  C2'   C    87      92.641 124.784  20.768  1.00  0.00           C  
ATOM   2780  H2'   C    87      92.579 124.088  19.932  1.00  0.00           H  
ATOM   2781  O2'   C    87      92.869 126.189  20.635  1.00  0.00           O  
ATOM   2782 HO2'   C    87      92.088 126.732  20.770  1.00  0.00           H  
ATOM   2783  O3'   C    87      90.334 125.624  21.039  1.00  0.00           O  
ATOM   2784  P     A    88      89.299 125.347  19.914  1.00  0.00           P  
ATOM   2785  OP1   A    88      88.768 126.672  19.575  1.00  0.00           O  
ATOM   2786  OP2   A    88      88.313 124.363  20.488  1.00  0.00           O  
ATOM   2787  O5'   A    88      90.133 124.693  18.671  1.00  0.00           O  
ATOM   2788  C5'   A    88      90.889 125.441  17.806  1.00  0.00           C  
ATOM   2789  H5'   A    88      91.645 124.860  17.277  1.00  0.00           H  
ATOM   2790 H5''   A    88      91.501 126.157  18.354  1.00  0.00           H  
ATOM   2791  C4'   A    88      90.172 126.038  16.604  1.00  0.00           C  
ATOM   2792  H4'   A    88      89.362 126.586  17.085  1.00  0.00           H  
ATOM   2793  O4'   A    88      90.912 127.042  15.932  1.00  0.00           O  
ATOM   2794  C1'   A    88      90.588 127.040  14.540  1.00  0.00           C  
ATOM   2795  H1'   A    88      90.328 128.059  14.254  1.00  0.00           H  
ATOM   2796  N9    A    88      91.600 126.621  13.557  1.00  0.00           N  
ATOM   2797  C8    A    88      92.829 126.008  13.840  1.00  0.00           C  
ATOM   2798  H8    A    88      93.247 125.824  14.819  1.00  0.00           H  
ATOM   2799  N7    A    88      93.463 125.606  12.721  1.00  0.00           N  
ATOM   2800  C5    A    88      92.615 126.037  11.705  1.00  0.00           C  
ATOM   2801  C6    A    88      92.531 125.877  10.313  1.00  0.00           C  
ATOM   2802  N6    A    88      93.310 125.179   9.553  1.00  0.00           N  
ATOM   2803  H61   A    88      93.182 125.205   8.551  1.00  0.00           H  
ATOM   2804  H62   A    88      93.989 124.574   9.993  1.00  0.00           H  
ATOM   2805  N1    A    88      91.588 126.437   9.611  1.00  0.00           N  
ATOM   2806  C2    A    88      90.591 127.049  10.219  1.00  0.00           C  
ATOM   2807  H2    A    88      89.768 127.436   9.636  1.00  0.00           H  
ATOM   2808  N3    A    88      90.413 127.231  11.522  1.00  0.00           N  
ATOM   2809  C4    A    88      91.465 126.671  12.255  1.00  0.00           C  
ATOM   2810  C3'   A    88      89.526 125.135  15.534  1.00  0.00           C  
ATOM   2811  H3'   A    88      90.255 124.429  15.136  1.00  0.00           H  
ATOM   2812  C2'   A    88      89.286 126.214  14.436  1.00  0.00           C  
ATOM   2813  H2'   A    88      89.307 125.791  13.432  1.00  0.00           H  
ATOM   2814  O2'   A    88      88.231 126.995  14.741  1.00  0.00           O  
ATOM   2815 HO2'   A    88      87.583 126.540  15.284  1.00  0.00           H  
ATOM   2816  O3'   A    88      88.426 124.491  16.117  1.00  0.00           O  
ATOM   2817  P     G    89      88.200 123.035  15.745  1.00  0.00           P  
ATOM   2818  OP1   G    89      86.890 122.664  16.388  1.00  0.00           O  
ATOM   2819  OP2   G    89      89.371 122.217  16.171  1.00  0.00           O  
ATOM   2820  O5'   G    89      88.113 122.794  14.137  1.00  0.00           O  
ATOM   2821  C5'   G    89      87.307 123.453  13.275  1.00  0.00           C  
ATOM   2822  H5'   G    89      87.223 124.517  13.495  1.00  0.00           H  
ATOM   2823 H5''   G    89      86.351 122.954  13.119  1.00  0.00           H  
ATOM   2824  C4'   G    89      87.983 123.365  11.869  1.00  0.00           C  
ATOM   2825  H4'   G    89      87.422 123.957  11.146  1.00  0.00           H  
ATOM   2826  O4'   G    89      89.367 123.909  11.834  1.00  0.00           O  
ATOM   2827  C1'   G    89      90.135 123.110  10.977  1.00  0.00           C  
ATOM   2828  H1'   G    89      90.576 123.744  10.208  1.00  0.00           H  
ATOM   2829  N9    G    89      91.193 122.439  11.731  1.00  0.00           N  
ATOM   2830  C8    G    89      91.229 122.195  13.114  1.00  0.00           C  
ATOM   2831  H8    G    89      90.469 122.617  13.754  1.00  0.00           H  
ATOM   2832  N7    G    89      92.267 121.614  13.609  1.00  0.00           N  
ATOM   2833  C5    G    89      93.116 121.569  12.465  1.00  0.00           C  
ATOM   2834  C6    G    89      94.514 121.198  12.299  1.00  0.00           C  
ATOM   2835  O6    G    89      95.311 120.914  13.180  1.00  0.00           O  
ATOM   2836  N1    G    89      94.971 121.234  10.962  1.00  0.00           N  
ATOM   2837  H1    G    89      95.849 120.814  10.694  1.00  0.00           H  
ATOM   2838  C2    G    89      94.161 121.598   9.932  1.00  0.00           C  
ATOM   2839  N2    G    89      94.714 121.500   8.662  1.00  0.00           N  
ATOM   2840  H21   G    89      94.164 121.838   7.885  1.00  0.00           H  
ATOM   2841  H22   G    89      95.618 121.096   8.462  1.00  0.00           H  
ATOM   2842  N3    G    89      92.946 122.092  10.072  1.00  0.00           N  
ATOM   2843  C4    G    89      92.465 121.997  11.324  1.00  0.00           C  
ATOM   2844  C3'   G    89      88.120 121.954  11.359  1.00  0.00           C  
ATOM   2845  H3'   G    89      88.514 121.351  12.177  1.00  0.00           H  
ATOM   2846  C2'   G    89      89.197 122.169  10.299  1.00  0.00           C  
ATOM   2847  H2'   G    89      89.686 121.212  10.116  1.00  0.00           H  
ATOM   2848  O2'   G    89      88.701 122.722   9.081  1.00  0.00           O  
ATOM   2849 HO2'   G    89      89.480 122.977   8.581  1.00  0.00           H  
ATOM   2850  O3'   G    89      87.004 121.450  10.753  1.00  0.00           O  
ATOM   2851  P     C    90      86.681 119.967  10.733  1.00  0.00           P  
ATOM   2852  OP1   C    90      85.373 119.734  10.056  1.00  0.00           O  
ATOM   2853  OP2   C    90      86.861 119.273  12.019  1.00  0.00           O  
ATOM   2854  O5'   C    90      87.702 119.268   9.826  1.00  0.00           O  
ATOM   2855  C5'   C    90      87.462 119.353   8.430  1.00  0.00           C  
ATOM   2856  H5'   C    90      87.513 120.396   8.118  1.00  0.00           H  
ATOM   2857 H5''   C    90      86.452 119.024   8.183  1.00  0.00           H  
ATOM   2858  C4'   C    90      88.640 118.759   7.650  1.00  0.00           C  
ATOM   2859  H4'   C    90      88.405 118.610   6.596  1.00  0.00           H  
ATOM   2860  O4'   C    90      89.853 119.383   8.078  1.00  0.00           O  
ATOM   2861  C1'   C    90      90.929 118.383   8.082  1.00  0.00           C  
ATOM   2862  H1'   C    90      91.623 118.560   7.260  1.00  0.00           H  
ATOM   2863  N1    C    90      91.744 118.316   9.317  1.00  0.00           N  
ATOM   2864  C6    C    90      91.118 118.629  10.487  1.00  0.00           C  
ATOM   2865  H6    C    90      90.087 118.937  10.391  1.00  0.00           H  
ATOM   2866  C5    C    90      91.740 118.552  11.686  1.00  0.00           C  
ATOM   2867  H5    C    90      91.283 118.810  12.630  1.00  0.00           H  
ATOM   2868  C4    C    90      93.133 118.087  11.616  1.00  0.00           C  
ATOM   2869  N4    C    90      93.797 118.014  12.696  1.00  0.00           N  
ATOM   2870  H41   C    90      94.728 117.623  12.657  1.00  0.00           H  
ATOM   2871  H42   C    90      93.313 118.302  13.534  1.00  0.00           H  
ATOM   2872  N3    C    90      93.712 117.646  10.515  1.00  0.00           N  
ATOM   2873  C2    C    90      93.047 117.883   9.368  1.00  0.00           C  
ATOM   2874  O2    C    90      93.644 117.642   8.314  1.00  0.00           O  
ATOM   2875  C3'   C    90      88.818 117.290   8.120  1.00  0.00           C  
ATOM   2876  H3'   C    90      88.717 117.276   9.205  1.00  0.00           H  
ATOM   2877  C2'   C    90      90.264 117.103   7.646  1.00  0.00           C  
ATOM   2878  H2'   C    90      90.838 116.281   8.074  1.00  0.00           H  
ATOM   2879  O2'   C    90      90.561 117.027   6.273  1.00  0.00           O  
ATOM   2880 HO2'   C    90      89.819 116.635   5.807  1.00  0.00           H  
ATOM   2881  O3'   C    90      87.932 116.446   7.386  1.00  0.00           O  
ATOM   2882  P     C    91      87.623 114.996   7.814  1.00  0.00           P  
ATOM   2883  OP1   C    91      86.816 114.337   6.771  1.00  0.00           O  
ATOM   2884  OP2   C    91      87.181 115.031   9.212  1.00  0.00           O  
ATOM   2885  O5'   C    91      88.997 114.264   7.873  1.00  0.00           O  
ATOM   2886  C5'   C    91      89.621 113.787   6.710  1.00  0.00           C  
ATOM   2887  H5'   C    91      89.601 114.551   5.933  1.00  0.00           H  
ATOM   2888 H5''   C    91      88.939 113.011   6.364  1.00  0.00           H  
ATOM   2889  C4'   C    91      91.027 113.171   6.934  1.00  0.00           C  
ATOM   2890  H4'   C    91      91.474 112.919   5.972  1.00  0.00           H  
ATOM   2891  O4'   C    91      91.859 114.124   7.478  1.00  0.00           O  
ATOM   2892  C1'   C    91      92.928 113.508   8.241  1.00  0.00           C  
ATOM   2893  H1'   C    91      93.919 113.712   7.834  1.00  0.00           H  
ATOM   2894  N1    C    91      93.152 113.841   9.676  1.00  0.00           N  
ATOM   2895  C6    C    91      92.121 114.400  10.321  1.00  0.00           C  
ATOM   2896  H6    C    91      91.179 114.526   9.809  1.00  0.00           H  
ATOM   2897  C5    C    91      92.263 114.739  11.618  1.00  0.00           C  
ATOM   2898  H5    C    91      91.483 115.236  12.176  1.00  0.00           H  
ATOM   2899  C4    C    91      93.500 114.485  12.279  1.00  0.00           C  
ATOM   2900  N4    C    91      93.630 114.796  13.575  1.00  0.00           N  
ATOM   2901  H41   C    91      94.480 114.978  14.089  1.00  0.00           H  
ATOM   2902  H42   C    91      92.796 115.178  13.998  1.00  0.00           H  
ATOM   2903  N3    C    91      94.557 113.959  11.628  1.00  0.00           N  
ATOM   2904  C2    C    91      94.341 113.516  10.362  1.00  0.00           C  
ATOM   2905  O2    C    91      95.231 112.958   9.743  1.00  0.00           O  
ATOM   2906  C3'   C    91      91.135 111.858   7.785  1.00  0.00           C  
ATOM   2907  H3'   C    91      90.574 111.934   8.716  1.00  0.00           H  
ATOM   2908  C2'   C    91      92.628 112.013   8.106  1.00  0.00           C  
ATOM   2909  H2'   C    91      92.900 111.375   8.947  1.00  0.00           H  
ATOM   2910  O2'   C    91      93.242 111.599   6.945  1.00  0.00           O  
ATOM   2911 HO2'   C    91      93.001 110.700   6.708  1.00  0.00           H  
ATOM   2912  O3'   C    91      91.009 110.609   7.090  1.00  0.00           O  
ATOM   2913  P     C    92      90.942 109.169   7.787  1.00  0.00           P  
ATOM   2914  OP1   C    92      90.798 108.262   6.654  1.00  0.00           O  
ATOM   2915  OP2   C    92      89.937 109.209   8.812  1.00  0.00           O  
ATOM   2916  O5'   C    92      92.372 108.997   8.417  1.00  0.00           O  
ATOM   2917  C5'   C    92      93.439 108.430   7.737  1.00  0.00           C  
ATOM   2918  H5'   C    92      93.892 109.077   6.986  1.00  0.00           H  
ATOM   2919 H5''   C    92      93.093 107.520   7.246  1.00  0.00           H  
ATOM   2920  C4'   C    92      94.621 108.000   8.608  1.00  0.00           C  
ATOM   2921  H4'   C    92      95.482 107.755   7.985  1.00  0.00           H  
ATOM   2922  O4'   C    92      95.162 109.119   9.227  1.00  0.00           O  
ATOM   2923  C1'   C    92      95.881 108.736  10.417  1.00  0.00           C  
ATOM   2924  H1'   C    92      96.925 109.038  10.332  1.00  0.00           H  
ATOM   2925  N1    C    92      95.274 109.453  11.599  1.00  0.00           N  
ATOM   2926  C6    C    92      94.132 110.240  11.506  1.00  0.00           C  
ATOM   2927  H6    C    92      93.441 110.095  10.690  1.00  0.00           H  
ATOM   2928  C5    C    92      93.741 111.078  12.436  1.00  0.00           C  
ATOM   2929  H5    C    92      92.819 111.636  12.373  1.00  0.00           H  
ATOM   2930  C4    C    92      94.570 111.156  13.591  1.00  0.00           C  
ATOM   2931  N4    C    92      94.138 111.929  14.477  1.00  0.00           N  
ATOM   2932  H41   C    92      94.735 112.094  15.274  1.00  0.00           H  
ATOM   2933  H42   C    92      93.379 112.548  14.229  1.00  0.00           H  
ATOM   2934  N3    C    92      95.751 110.499  13.699  1.00  0.00           N  
ATOM   2935  C2    C    92      96.077 109.571  12.766  1.00  0.00           C  
ATOM   2936  O2    C    92      97.108 108.886  12.949  1.00  0.00           O  
ATOM   2937  C3'   C    92      94.485 107.058   9.807  1.00  0.00           C  
ATOM   2938  H3'   C    92      93.684 107.307  10.503  1.00  0.00           H  
ATOM   2939  C2'   C    92      95.782 107.236  10.489  1.00  0.00           C  
ATOM   2940  H2'   C    92      95.710 106.973  11.544  1.00  0.00           H  
ATOM   2941  O2'   C    92      96.959 106.725   9.897  1.00  0.00           O  
ATOM   2942 HO2'   C    92      97.604 106.859  10.595  1.00  0.00           H  
ATOM   2943  O3'   C    92      94.333 105.683   9.537  1.00  0.00           O  
ATOM   2944  P     G    93      93.746 104.666  10.626  1.00  0.00           P  
ATOM   2945  OP1   G    93      93.877 103.322  10.008  1.00  0.00           O  
ATOM   2946  OP2   G    93      92.330 105.183  10.764  1.00  0.00           O  
ATOM   2947  O5'   G    93      94.513 104.618  12.062  1.00  0.00           O  
ATOM   2948  C5'   G    93      95.792 104.062  12.131  1.00  0.00           C  
ATOM   2949  H5'   G    93      96.395 104.505  11.338  1.00  0.00           H  
ATOM   2950 H5''   G    93      95.798 102.972  12.096  1.00  0.00           H  
ATOM   2951  C4'   G    93      96.466 104.434  13.537  1.00  0.00           C  
ATOM   2952  H4'   G    93      97.421 103.911  13.579  1.00  0.00           H  
ATOM   2953  O4'   G    93      96.560 105.896  13.751  1.00  0.00           O  
ATOM   2954  C1'   G    93      96.797 106.153  15.077  1.00  0.00           C  
ATOM   2955  H1'   G    93      97.826 106.453  15.276  1.00  0.00           H  
ATOM   2956  N9    G    93      95.778 107.216  15.545  1.00  0.00           N  
ATOM   2957  C8    G    93      94.602 107.662  14.849  1.00  0.00           C  
ATOM   2958  H8    G    93      94.305 107.298  13.877  1.00  0.00           H  
ATOM   2959  N7    G    93      93.909 108.574  15.523  1.00  0.00           N  
ATOM   2960  C5    G    93      94.607 108.692  16.779  1.00  0.00           C  
ATOM   2961  C6    G    93      94.375 109.503  17.937  1.00  0.00           C  
ATOM   2962  O6    G    93      93.472 110.274  18.145  1.00  0.00           O  
ATOM   2963  N1    G    93      95.255 109.231  18.995  1.00  0.00           N  
ATOM   2964  H1    G    93      95.170 109.826  19.806  1.00  0.00           H  
ATOM   2965  C2    G    93      96.317 108.427  18.889  1.00  0.00           C  
ATOM   2966  N2    G    93      96.959 108.300  19.985  1.00  0.00           N  
ATOM   2967  H21   G    93      97.780 107.712  20.013  1.00  0.00           H  
ATOM   2968  H22   G    93      96.723 108.626  20.912  1.00  0.00           H  
ATOM   2969  N3    G    93      96.565 107.629  17.850  1.00  0.00           N  
ATOM   2970  C4    G    93      95.646 107.810  16.791  1.00  0.00           C  
ATOM   2971  C3'   G    93      95.686 103.978  14.794  1.00  0.00           C  
ATOM   2972  H3'   G    93      94.638 104.249  14.663  1.00  0.00           H  
ATOM   2973  C2'   G    93      96.484 104.884  15.793  1.00  0.00           C  
ATOM   2974  H2'   G    93      95.844 105.047  16.661  1.00  0.00           H  
ATOM   2975  O2'   G    93      97.679 104.291  16.146  1.00  0.00           O  
ATOM   2976 HO2'   G    93      97.990 104.682  16.966  1.00  0.00           H  
ATOM   2977  O3'   G    93      95.671 102.642  15.080  1.00  0.00           O  
ATOM   2978  P     U    94      94.446 102.077  15.886  1.00  0.00           P  
ATOM   2979  OP1   U    94      94.677 100.630  16.168  1.00  0.00           O  
ATOM   2980  OP2   U    94      93.218 102.379  15.183  1.00  0.00           O  
ATOM   2981  O5'   U    94      94.439 102.820  17.292  1.00  0.00           O  
ATOM   2982  C5'   U    94      95.420 102.475  18.236  1.00  0.00           C  
ATOM   2983  H5'   U    94      96.385 102.526  17.732  1.00  0.00           H  
ATOM   2984 H5''   U    94      95.202 101.451  18.540  1.00  0.00           H  
ATOM   2985  C4'   U    94      95.488 103.475  19.413  1.00  0.00           C  
ATOM   2986  H4'   U    94      96.342 103.313  20.070  1.00  0.00           H  
ATOM   2987  O4'   U    94      95.405 104.888  19.096  1.00  0.00           O  
ATOM   2988  C1'   U    94      94.749 105.645  20.042  1.00  0.00           C  
ATOM   2989  H1'   U    94      95.273 106.420  20.602  1.00  0.00           H  
ATOM   2990  N1    U    94      93.525 106.225  19.473  1.00  0.00           N  
ATOM   2991  C6    U    94      93.024 105.834  18.240  1.00  0.00           C  
ATOM   2992  H6    U    94      93.407 104.957  17.740  1.00  0.00           H  
ATOM   2993  C5    U    94      92.098 106.590  17.559  1.00  0.00           C  
ATOM   2994  H5    U    94      91.844 106.357  16.536  1.00  0.00           H  
ATOM   2995  C4    U    94      91.483 107.651  18.190  1.00  0.00           C  
ATOM   2996  O4    U    94      90.657 108.423  17.653  1.00  0.00           O  
ATOM   2997  N3    U    94      91.868 107.862  19.526  1.00  0.00           N  
ATOM   2998  H3    U    94      91.464 108.674  19.970  1.00  0.00           H  
ATOM   2999  C2    U    94      92.864 107.196  20.178  1.00  0.00           C  
ATOM   3000  O2    U    94      93.184 107.523  21.296  1.00  0.00           O  
ATOM   3001  C3'   U    94      94.321 103.236  20.276  1.00  0.00           C  
ATOM   3002  H3'   U    94      93.462 103.292  19.608  1.00  0.00           H  
ATOM   3003  C2'   U    94      94.353 104.565  21.069  1.00  0.00           C  
ATOM   3004  H2'   U    94      93.359 104.757  21.473  1.00  0.00           H  
ATOM   3005  O2'   U    94      95.338 104.574  22.063  1.00  0.00           O  
ATOM   3006 HO2'   U    94      95.390 103.637  22.265  1.00  0.00           H  
ATOM   3007  O3'   U    94      94.401 102.090  21.140  1.00  0.00           O  
ATOM   3008  P     C    95      93.181 101.264  21.549  1.00  0.00           P  
ATOM   3009  OP1   C    95      93.670 100.135  22.420  1.00  0.00           O  
ATOM   3010  OP2   C    95      92.453 100.929  20.351  1.00  0.00           O  
ATOM   3011  O5'   C    95      92.333 102.227  22.356  1.00  0.00           O  
ATOM   3012  C5'   C    95      92.664 102.402  23.726  1.00  0.00           C  
ATOM   3013  H5'   C    95      93.749 102.502  23.773  1.00  0.00           H  
ATOM   3014 H5''   C    95      92.519 101.571  24.416  1.00  0.00           H  
ATOM   3015  C4'   C    95      92.078 103.675  24.271  1.00  0.00           C  
ATOM   3016  H4'   C    95      92.676 103.758  25.179  1.00  0.00           H  
ATOM   3017  O4'   C    95      92.169 104.834  23.463  1.00  0.00           O  
ATOM   3018  C1'   C    95      91.162 105.824  23.762  1.00  0.00           C  
ATOM   3019  H1'   C    95      91.630 106.773  24.023  1.00  0.00           H  
ATOM   3020  N1    C    95      90.311 106.000  22.555  1.00  0.00           N  
ATOM   3021  C6    C    95      90.336 105.193  21.445  1.00  0.00           C  
ATOM   3022  H6    C    95      90.799 104.218  21.482  1.00  0.00           H  
ATOM   3023  C5    C    95      89.599 105.453  20.308  1.00  0.00           C  
ATOM   3024  H5    C    95      89.698 104.652  19.591  1.00  0.00           H  
ATOM   3025  C4    C    95      88.813 106.648  20.331  1.00  0.00           C  
ATOM   3026  N4    C    95      88.051 106.908  19.291  1.00  0.00           N  
ATOM   3027  H41   C    95      87.566 107.792  19.340  1.00  0.00           H  
ATOM   3028  H42   C    95      87.666 106.113  18.802  1.00  0.00           H  
ATOM   3029  N3    C    95      88.914 107.508  21.279  1.00  0.00           N  
ATOM   3030  C2    C    95      89.602 107.201  22.392  1.00  0.00           C  
ATOM   3031  O2    C    95      89.443 107.957  23.372  1.00  0.00           O  
ATOM   3032  C3'   C    95      90.590 103.563  24.633  1.00  0.00           C  
ATOM   3033  H3'   C    95      90.095 103.200  23.732  1.00  0.00           H  
ATOM   3034  C2'   C    95      90.300 105.062  24.794  1.00  0.00           C  
ATOM   3035  H2'   C    95      89.237 105.191  24.592  1.00  0.00           H  
ATOM   3036  O2'   C    95      90.751 105.461  26.128  1.00  0.00           O  
ATOM   3037 HO2'   C    95      90.054 105.142  26.706  1.00  0.00           H  
ATOM   3038  O3'   C    95      90.285 102.769  25.791  1.00  0.00           O  
ATOM   3039  P     U    96      88.928 102.157  26.028  1.00  0.00           P  
ATOM   3040  OP1   U    96      89.120 101.328  27.232  1.00  0.00           O  
ATOM   3041  OP2   U    96      88.651 101.553  24.784  1.00  0.00           O  
ATOM   3042  O5'   U    96      88.093 103.419  26.314  1.00  0.00           O  
ATOM   3043  C5'   U    96      87.931 103.951  27.654  1.00  0.00           C  
ATOM   3044  H5'   U    96      88.957 104.151  27.961  1.00  0.00           H  
ATOM   3045 H5''   U    96      87.681 103.121  28.314  1.00  0.00           H  
ATOM   3046  C4'   U    96      87.058 105.250  27.668  1.00  0.00           C  
ATOM   3047  H4'   U    96      87.127 105.718  28.650  1.00  0.00           H  
ATOM   3048  O4'   U    96      87.484 106.237  26.694  1.00  0.00           O  
ATOM   3049  C1'   U    96      86.347 106.862  26.133  1.00  0.00           C  
ATOM   3050  H1'   U    96      86.386 107.918  26.397  1.00  0.00           H  
ATOM   3051  N1    U    96      86.113 106.789  24.658  1.00  0.00           N  
ATOM   3052  C6    U    96      86.586 105.736  23.877  1.00  0.00           C  
ATOM   3053  H6    U    96      87.209 105.028  24.404  1.00  0.00           H  
ATOM   3054  C5    U    96      86.344 105.660  22.526  1.00  0.00           C  
ATOM   3055  H5    U    96      86.682 104.803  21.962  1.00  0.00           H  
ATOM   3056  C4    U    96      85.543 106.657  21.938  1.00  0.00           C  
ATOM   3057  O4    U    96      85.098 106.602  20.799  1.00  0.00           O  
ATOM   3058  N3    U    96      85.147 107.684  22.748  1.00  0.00           N  
ATOM   3059  H3    U    96      84.568 108.421  22.372  1.00  0.00           H  
ATOM   3060  C2    U    96      85.407 107.811  24.041  1.00  0.00           C  
ATOM   3061  O2    U    96      84.800 108.649  24.619  1.00  0.00           O  
ATOM   3062  C3'   U    96      85.600 104.971  27.300  1.00  0.00           C  
ATOM   3063  H3'   U    96      85.525 104.336  26.417  1.00  0.00           H  
ATOM   3064  C2'   U    96      85.124 106.321  26.947  1.00  0.00           C  
ATOM   3065  H2'   U    96      84.192 106.306  26.381  1.00  0.00           H  
ATOM   3066  O2'   U    96      85.069 107.102  28.139  1.00  0.00           O  
ATOM   3067 HO2'   U    96      85.092 106.636  28.977  1.00  0.00           H  
ATOM   3068  O3'   U    96      84.945 104.471  28.430  1.00  0.00           O  
ATOM   3069  P     U    97      83.704 103.506  28.314  1.00  0.00           P  
ATOM   3070  OP1   U    97      83.390 102.885  29.630  1.00  0.00           O  
ATOM   3071  OP2   U    97      83.852 102.596  27.134  1.00  0.00           O  
ATOM   3072  O5'   U    97      82.387 104.475  27.895  1.00  0.00           O  
ATOM   3073  C5'   U    97      81.830 105.454  28.755  1.00  0.00           C  
ATOM   3074  H5'   U    97      82.581 105.759  29.485  1.00  0.00           H  
ATOM   3075 H5''   U    97      81.053 104.903  29.285  1.00  0.00           H  
ATOM   3076  C4'   U    97      81.304 106.779  28.205  1.00  0.00           C  
ATOM   3077  H4'   U    97      81.234 107.423  29.081  1.00  0.00           H  
ATOM   3078  O4'   U    97      82.073 107.498  27.312  1.00  0.00           O  
ATOM   3079  C1'   U    97      81.270 107.929  26.267  1.00  0.00           C  
ATOM   3080  H1'   U    97      81.401 109.006  26.167  1.00  0.00           H  
ATOM   3081  N1    U    97      81.662 107.312  24.940  1.00  0.00           N  
ATOM   3082  C6    U    97      82.214 106.040  24.875  1.00  0.00           C  
ATOM   3083  H6    U    97      82.373 105.500  25.796  1.00  0.00           H  
ATOM   3084  C5    U    97      82.377 105.391  23.736  1.00  0.00           C  
ATOM   3085  H5    U    97      82.831 104.411  23.758  1.00  0.00           H  
ATOM   3086  C4    U    97      81.931 106.064  22.491  1.00  0.00           C  
ATOM   3087  O4    U    97      82.079 105.510  21.402  1.00  0.00           O  
ATOM   3088  N3    U    97      81.394 107.316  22.602  1.00  0.00           N  
ATOM   3089  H3    U    97      81.128 107.737  21.723  1.00  0.00           H  
ATOM   3090  C2    U    97      81.239 108.054  23.770  1.00  0.00           C  
ATOM   3091  O2    U    97      80.763 109.214  23.800  1.00  0.00           O  
ATOM   3092  C3'   U    97      79.885 106.638  27.569  1.00  0.00           C  
ATOM   3093  H3'   U    97      79.885 105.749  26.939  1.00  0.00           H  
ATOM   3094  C2'   U    97      79.763 107.854  26.672  1.00  0.00           C  
ATOM   3095  H2'   U    97      79.049 107.739  25.856  1.00  0.00           H  
ATOM   3096  O2'   U    97      79.481 108.981  27.470  1.00  0.00           O  
ATOM   3097 HO2'   U    97      78.771 108.824  28.097  1.00  0.00           H  
ATOM   3098  O3'   U    97      78.858 106.600  28.568  1.00  0.00           O  
ATOM   3099  P     A    98      77.457 105.944  28.233  1.00  0.00           P  
ATOM   3100  OP1   A    98      76.573 106.164  29.386  1.00  0.00           O  
ATOM   3101  OP2   A    98      77.753 104.568  27.819  1.00  0.00           O  
ATOM   3102  O5'   A    98      76.660 106.723  26.948  1.00  0.00           O  
ATOM   3103  C5'   A    98      75.875 107.882  27.128  1.00  0.00           C  
ATOM   3104  H5'   A    98      76.437 108.769  27.423  1.00  0.00           H  
ATOM   3105 H5''   A    98      75.043 107.696  27.806  1.00  0.00           H  
ATOM   3106  C4'   A    98      75.269 108.264  25.826  1.00  0.00           C  
ATOM   3107  H4'   A    98      74.605 109.127  25.883  1.00  0.00           H  
ATOM   3108  O4'   A    98      76.244 108.638  24.944  1.00  0.00           O  
ATOM   3109  C1'   A    98      75.825 108.251  23.585  1.00  0.00           C  
ATOM   3110  H1'   A    98      75.815 109.085  22.884  1.00  0.00           H  
ATOM   3111  N9    A    98      76.725 107.207  23.036  1.00  0.00           N  
ATOM   3112  C8    A    98      77.590 106.403  23.753  1.00  0.00           C  
ATOM   3113  H8    A    98      77.531 106.337  24.829  1.00  0.00           H  
ATOM   3114  N7    A    98      78.303 105.651  23.030  1.00  0.00           N  
ATOM   3115  C5    A    98      78.012 106.093  21.716  1.00  0.00           C  
ATOM   3116  C6    A    98      78.349 105.579  20.442  1.00  0.00           C  
ATOM   3117  N6    A    98      79.235 104.638  20.130  1.00  0.00           N  
ATOM   3118  H61   A    98      79.462 104.618  19.146  1.00  0.00           H  
ATOM   3119  H62   A    98      79.880 104.292  20.826  1.00  0.00           H  
ATOM   3120  N1    A    98      77.526 105.927  19.422  1.00  0.00           N  
ATOM   3121  C2    A    98      76.599 106.864  19.571  1.00  0.00           C  
ATOM   3122  H2    A    98      76.027 107.060  18.676  1.00  0.00           H  
ATOM   3123  N3    A    98      76.276 107.528  20.658  1.00  0.00           N  
ATOM   3124  C4    A    98      76.985 107.001  21.704  1.00  0.00           C  
ATOM   3125  C3'   A    98      74.467 107.209  25.091  1.00  0.00           C  
ATOM   3126  H3'   A    98      74.995 106.256  25.084  1.00  0.00           H  
ATOM   3127  C2'   A    98      74.364 107.722  23.699  1.00  0.00           C  
ATOM   3128  H2'   A    98      74.082 106.986  22.946  1.00  0.00           H  
ATOM   3129  O2'   A    98      73.421 108.808  23.526  1.00  0.00           O  
ATOM   3130 HO2'   A    98      73.679 109.510  24.128  1.00  0.00           H  
ATOM   3131  O3'   A    98      73.253 106.982  25.713  1.00  0.00           O  
ATOM   3132  P     C    99      72.605 105.610  25.713  1.00  0.00           P  
ATOM   3133  OP1   C    99      71.473 105.750  26.583  1.00  0.00           O  
ATOM   3134  OP2   C    99      73.585 104.561  26.001  1.00  0.00           O  
ATOM   3135  O5'   C    99      72.124 105.376  24.160  1.00  0.00           O  
ATOM   3136  C5'   C    99      71.295 106.338  23.527  1.00  0.00           C  
ATOM   3137  H5'   C    99      71.554 107.348  23.843  1.00  0.00           H  
ATOM   3138 H5''   C    99      70.289 106.244  23.938  1.00  0.00           H  
ATOM   3139  C4'   C    99      71.203 106.194  21.970  1.00  0.00           C  
ATOM   3140  H4'   C    99      70.377 106.771  21.555  1.00  0.00           H  
ATOM   3141  O4'   C    99      72.367 106.476  21.201  1.00  0.00           O  
ATOM   3142  C1'   C    99      72.694 105.455  20.295  1.00  0.00           C  
ATOM   3143  H1'   C    99      72.754 105.990  19.347  1.00  0.00           H  
ATOM   3144  N1    C    99      73.905 104.640  20.556  1.00  0.00           N  
ATOM   3145  C6    C    99      74.407 104.348  21.807  1.00  0.00           C  
ATOM   3146  H6    C    99      74.018 104.806  22.705  1.00  0.00           H  
ATOM   3147  C5    C    99      75.485 103.559  21.925  1.00  0.00           C  
ATOM   3148  H5    C    99      75.837 103.374  22.929  1.00  0.00           H  
ATOM   3149  C4    C    99      76.042 103.033  20.742  1.00  0.00           C  
ATOM   3150  N4    C    99      77.097 102.317  20.892  1.00  0.00           N  
ATOM   3151  H41   C    99      77.315 101.886  21.779  1.00  0.00           H  
ATOM   3152  H42   C    99      77.585 102.104  20.034  1.00  0.00           H  
ATOM   3153  N3    C    99      75.640 103.332  19.575  1.00  0.00           N  
ATOM   3154  C2    C    99      74.533 104.120  19.404  1.00  0.00           C  
ATOM   3155  O2    C    99      74.206 104.302  18.242  1.00  0.00           O  
ATOM   3156  C3'   C    99      70.893 104.746  21.533  1.00  0.00           C  
ATOM   3157  H3'   C    99      71.438 104.073  22.195  1.00  0.00           H  
ATOM   3158  C2'   C    99      71.416 104.627  20.156  1.00  0.00           C  
ATOM   3159  H2'   C    99      71.501 103.547  20.036  1.00  0.00           H  
ATOM   3160  O2'   C    99      70.468 105.291  19.358  1.00  0.00           O  
ATOM   3161 HO2'   C    99      69.721 105.244  19.959  1.00  0.00           H  
ATOM   3162  O3'   C    99      69.528 104.413  21.651  1.00  0.00           O  
ATOM   3163  P     A   100      69.013 102.918  22.212  1.00  0.00           P  
ATOM   3164  OP1   A   100      67.699 102.951  22.791  1.00  0.00           O  
ATOM   3165  OP2   A   100      70.108 102.226  22.946  1.00  0.00           O  
ATOM   3166  O5'   A   100      68.905 102.181  20.783  1.00  0.00           O  
ATOM   3167  C5'   A   100      67.891 102.458  19.872  1.00  0.00           C  
ATOM   3168  H5'   A   100      67.838 103.456  19.437  1.00  0.00           H  
ATOM   3169 H5''   A   100      66.909 102.297  20.316  1.00  0.00           H  
ATOM   3170  C4'   A   100      68.275 101.496  18.672  1.00  0.00           C  
ATOM   3171  H4'   A   100      67.544 101.685  17.885  1.00  0.00           H  
ATOM   3172  O4'   A   100      69.506 101.933  18.037  1.00  0.00           O  
ATOM   3173  C1'   A   100      70.228 100.732  17.586  1.00  0.00           C  
ATOM   3174  H1'   A   100      70.547 100.953  16.568  1.00  0.00           H  
ATOM   3175  N9    A   100      71.485 100.507  18.381  1.00  0.00           N  
ATOM   3176  C8    A   100      71.786 100.890  19.646  1.00  0.00           C  
ATOM   3177  H8    A   100      71.044 101.428  20.217  1.00  0.00           H  
ATOM   3178  N7    A   100      73.022 100.739  20.034  1.00  0.00           N  
ATOM   3179  C5    A   100      73.532 100.011  18.986  1.00  0.00           C  
ATOM   3180  C6    A   100      74.745  99.439  18.624  1.00  0.00           C  
ATOM   3181  N6    A   100      75.857  99.666  19.291  1.00  0.00           N  
ATOM   3182  H61   A   100      75.961 100.290  20.078  1.00  0.00           H  
ATOM   3183  H62   A   100      76.735  99.316  18.933  1.00  0.00           H  
ATOM   3184  N1    A   100      74.991  98.799  17.494  1.00  0.00           N  
ATOM   3185  C2    A   100      73.940  98.704  16.681  1.00  0.00           C  
ATOM   3186  H2    A   100      74.108  98.182  15.751  1.00  0.00           H  
ATOM   3187  N3    A   100      72.713  99.216  16.832  1.00  0.00           N  
ATOM   3188  C4    A   100      72.554  99.882  18.012  1.00  0.00           C  
ATOM   3189  C3'   A   100      68.401 100.004  18.933  1.00  0.00           C  
ATOM   3190  H3'   A   100      68.884  99.838  19.896  1.00  0.00           H  
ATOM   3191  C2'   A   100      69.255  99.566  17.771  1.00  0.00           C  
ATOM   3192  H2'   A   100      69.809  98.645  17.949  1.00  0.00           H  
ATOM   3193  O2'   A   100      68.389  99.433  16.607  1.00  0.00           O  
ATOM   3194 HO2'   A   100      67.516  99.381  17.003  1.00  0.00           H  
ATOM   3195  O3'   A   100      67.091  99.475  18.827  1.00  0.00           O  
ATOM   3196  P     C   101      66.716  98.107  19.514  1.00  0.00           P  
ATOM   3197  OP1   C   101      65.369  97.648  19.103  1.00  0.00           O  
ATOM   3198  OP2   C   101      66.993  98.337  20.970  1.00  0.00           O  
ATOM   3199  O5'   C   101      67.805  97.115  18.927  1.00  0.00           O  
ATOM   3200  C5'   C   101      67.640  96.358  17.729  1.00  0.00           C  
ATOM   3201  H5'   C   101      67.292  97.018  16.935  1.00  0.00           H  
ATOM   3202 H5''   C   101      66.934  95.560  17.963  1.00  0.00           H  
ATOM   3203  C4'   C   101      68.919  95.690  17.222  1.00  0.00           C  
ATOM   3204  H4'   C   101      68.846  95.289  16.211  1.00  0.00           H  
ATOM   3205  O4'   C   101      70.025  96.514  17.297  1.00  0.00           O  
ATOM   3206  C1'   C   101      71.215  95.813  17.488  1.00  0.00           C  
ATOM   3207  H1'   C   101      71.877  96.018  16.647  1.00  0.00           H  
ATOM   3208  N1    C   101      71.868  96.187  18.796  1.00  0.00           N  
ATOM   3209  C6    C   101      71.224  96.664  19.914  1.00  0.00           C  
ATOM   3210  H6    C   101      70.149  96.765  19.893  1.00  0.00           H  
ATOM   3211  C5    C   101      71.978  96.998  21.017  1.00  0.00           C  
ATOM   3212  H5    C   101      71.517  97.407  21.904  1.00  0.00           H  
ATOM   3213  C4    C   101      73.396  96.805  20.956  1.00  0.00           C  
ATOM   3214  N4    C   101      74.190  97.223  21.886  1.00  0.00           N  
ATOM   3215  H41   C   101      73.856  97.705  22.708  1.00  0.00           H  
ATOM   3216  H42   C   101      75.135  96.897  21.737  1.00  0.00           H  
ATOM   3217  N3    C   101      73.956  96.279  19.907  1.00  0.00           N  
ATOM   3218  C2    C   101      73.277  95.973  18.835  1.00  0.00           C  
ATOM   3219  O2    C   101      73.903  95.607  17.859  1.00  0.00           O  
ATOM   3220  C3'   C   101      69.365  94.514  18.092  1.00  0.00           C  
ATOM   3221  H3'   C   101      69.378  94.817  19.139  1.00  0.00           H  
ATOM   3222  C2'   C   101      70.834  94.372  17.626  1.00  0.00           C  
ATOM   3223  H2'   C   101      71.388  93.813  18.380  1.00  0.00           H  
ATOM   3224  O2'   C   101      70.909  93.720  16.355  1.00  0.00           O  
ATOM   3225 HO2'   C   101      70.265  93.010  16.409  1.00  0.00           H  
ATOM   3226  O3'   C   101      68.610  93.331  17.779  1.00  0.00           O  
ATOM   3227  P     C   102      68.481  92.102  18.777  1.00  0.00           P  
ATOM   3228  OP1   C   102      67.466  91.154  18.361  1.00  0.00           O  
ATOM   3229  OP2   C   102      68.410  92.626  20.153  1.00  0.00           O  
ATOM   3230  O5'   C   102      69.931  91.449  18.712  1.00  0.00           O  
ATOM   3231  C5'   C   102      70.306  90.670  17.619  1.00  0.00           C  
ATOM   3232  H5'   C   102      70.077  91.211  16.701  1.00  0.00           H  
ATOM   3233 H5''   C   102      69.774  89.723  17.711  1.00  0.00           H  
ATOM   3234  C4'   C   102      71.781  90.215  17.758  1.00  0.00           C  
ATOM   3235  H4'   C   102      71.971  89.672  16.832  1.00  0.00           H  
ATOM   3236  O4'   C   102      72.633  91.339  17.922  1.00  0.00           O  
ATOM   3237  C1'   C   102      73.748  90.998  18.733  1.00  0.00           C  
ATOM   3238  H1'   C   102      74.678  91.061  18.168  1.00  0.00           H  
ATOM   3239  N1    C   102      73.801  91.885  19.938  1.00  0.00           N  
ATOM   3240  C6    C   102      72.761  92.417  20.527  1.00  0.00           C  
ATOM   3241  H6    C   102      71.747  92.377  20.159  1.00  0.00           H  
ATOM   3242  C5    C   102      72.940  93.289  21.564  1.00  0.00           C  
ATOM   3243  H5    C   102      72.081  93.858  21.886  1.00  0.00           H  
ATOM   3244  C4    C   102      74.197  93.392  22.172  1.00  0.00           C  
ATOM   3245  N4    C   102      74.332  94.355  23.009  1.00  0.00           N  
ATOM   3246  H41   C   102      75.251  94.414  23.423  1.00  0.00           H  
ATOM   3247  H42   C   102      73.538  94.972  23.110  1.00  0.00           H  
ATOM   3248  N3    C   102      75.204  92.744  21.750  1.00  0.00           N  
ATOM   3249  C2    C   102      75.040  91.933  20.657  1.00  0.00           C  
ATOM   3250  O2    C   102      75.986  91.218  20.406  1.00  0.00           O  
ATOM   3251  C3'   C   102      72.027  89.365  19.020  1.00  0.00           C  
ATOM   3252  H3'   C   102      71.628  89.883  19.892  1.00  0.00           H  
ATOM   3253  C2'   C   102      73.491  89.577  19.097  1.00  0.00           C  
ATOM   3254  H2'   C   102      73.941  89.462  20.083  1.00  0.00           H  
ATOM   3255  O2'   C   102      74.305  88.874  18.137  1.00  0.00           O  
ATOM   3256 HO2'   C   102      75.125  88.732  18.615  1.00  0.00           H  
ATOM   3257  O3'   C   102      71.536  88.077  18.789  1.00  0.00           O  
ATOM   3258  P     G   103      71.000  87.113  19.953  1.00  0.00           P  
ATOM   3259  OP1   G   103      70.792  85.771  19.402  1.00  0.00           O  
ATOM   3260  OP2   G   103      69.843  87.796  20.575  1.00  0.00           O  
ATOM   3261  O5'   G   103      72.170  86.974  21.060  1.00  0.00           O  
ATOM   3262  C5'   G   103      73.231  86.170  20.758  1.00  0.00           C  
ATOM   3263  H5'   G   103      73.657  86.307  19.764  1.00  0.00           H  
ATOM   3264 H5''   G   103      72.969  85.112  20.775  1.00  0.00           H  
ATOM   3265  C4'   G   103      74.417  86.469  21.737  1.00  0.00           C  
ATOM   3266  H4'   G   103      75.350  85.956  21.507  1.00  0.00           H  
ATOM   3267  O4'   G   103      74.743  87.828  21.857  1.00  0.00           O  
ATOM   3268  C1'   G   103      75.390  88.038  23.107  1.00  0.00           C  
ATOM   3269  H1'   G   103      76.427  88.320  22.920  1.00  0.00           H  
ATOM   3270  N9    G   103      74.891  89.262  23.841  1.00  0.00           N  
ATOM   3271  C8    G   103      73.636  89.759  24.023  1.00  0.00           C  
ATOM   3272  H8    G   103      72.781  89.237  23.619  1.00  0.00           H  
ATOM   3273  N7    G   103      73.514  90.901  24.631  1.00  0.00           N  
ATOM   3274  C5    G   103      74.868  91.117  25.016  1.00  0.00           C  
ATOM   3275  C6    G   103      75.528  92.159  25.771  1.00  0.00           C  
ATOM   3276  O6    G   103      74.963  93.226  26.115  1.00  0.00           O  
ATOM   3277  N1    G   103      76.807  91.876  26.244  1.00  0.00           N  
ATOM   3278  H1    G   103      77.263  92.462  26.930  1.00  0.00           H  
ATOM   3279  C2    G   103      77.555  90.890  25.741  1.00  0.00           C  
ATOM   3280  N2    G   103      78.680  90.582  26.333  1.00  0.00           N  
ATOM   3281  H21   G   103      78.900  91.145  27.142  1.00  0.00           H  
ATOM   3282  H22   G   103      79.423  90.148  25.804  1.00  0.00           H  
ATOM   3283  N3    G   103      77.094  90.096  24.746  1.00  0.00           N  
ATOM   3284  C4    G   103      75.714  90.150  24.574  1.00  0.00           C  
ATOM   3285  C3'   G   103      74.138  86.119  23.259  1.00  0.00           C  
ATOM   3286  H3'   G   103      73.235  86.708  23.419  1.00  0.00           H  
ATOM   3287  C2'   G   103      75.314  86.797  23.945  1.00  0.00           C  
ATOM   3288  H2'   G   103      75.123  87.049  24.988  1.00  0.00           H  
ATOM   3289  O2'   G   103      76.469  86.011  23.847  1.00  0.00           O  
ATOM   3290 HO2'   G   103      76.228  85.179  23.434  1.00  0.00           H  
ATOM   3291  O3'   G   103      73.913  84.738  23.717  1.00  0.00           O  
ATOM   3292  P     U   104      73.364  84.408  25.157  1.00  0.00           P  
ATOM   3293  OP1   U   104      73.215  82.937  25.096  1.00  0.00           O  
ATOM   3294  OP2   U   104      72.115  85.203  25.411  1.00  0.00           O  
ATOM   3295  O5'   U   104      74.467  84.805  26.152  1.00  0.00           O  
ATOM   3296  C5'   U   104      75.690  84.136  26.365  1.00  0.00           C  
ATOM   3297  H5'   U   104      76.303  84.267  25.473  1.00  0.00           H  
ATOM   3298 H5''   U   104      75.607  83.153  26.827  1.00  0.00           H  
ATOM   3299  C4'   U   104      76.509  85.012  27.343  1.00  0.00           C  
ATOM   3300  H4'   U   104      77.495  84.547  27.351  1.00  0.00           H  
ATOM   3301  O4'   U   104      76.639  86.417  26.864  1.00  0.00           O  
ATOM   3302  C1'   U   104      76.798  87.320  28.062  1.00  0.00           C  
ATOM   3303  H1'   U   104      77.762  87.829  28.073  1.00  0.00           H  
ATOM   3304  N1    U   104      75.767  88.359  28.109  1.00  0.00           N  
ATOM   3305  C6    U   104      74.572  88.204  27.376  1.00  0.00           C  
ATOM   3306  H6    U   104      74.438  87.317  26.775  1.00  0.00           H  
ATOM   3307  C5    U   104      73.658  89.112  27.486  1.00  0.00           C  
ATOM   3308  H5    U   104      72.697  89.024  27.001  1.00  0.00           H  
ATOM   3309  C4    U   104      73.855  90.368  28.227  1.00  0.00           C  
ATOM   3310  O4    U   104      73.060  91.297  28.287  1.00  0.00           O  
ATOM   3311  N3    U   104      75.060  90.477  28.858  1.00  0.00           N  
ATOM   3312  H3    U   104      75.051  91.152  29.609  1.00  0.00           H  
ATOM   3313  C2    U   104      76.116  89.557  28.759  1.00  0.00           C  
ATOM   3314  O2    U   104      77.174  89.702  29.357  1.00  0.00           O  
ATOM   3315  C3'   U   104      76.009  85.084  28.792  1.00  0.00           C  
ATOM   3316  H3'   U   104      74.943  85.305  28.839  1.00  0.00           H  
ATOM   3317  C2'   U   104      76.681  86.369  29.298  1.00  0.00           C  
ATOM   3318  H2'   U   104      76.120  86.913  30.058  1.00  0.00           H  
ATOM   3319  O2'   U   104      78.012  86.061  29.651  1.00  0.00           O  
ATOM   3320 HO2'   U   104      78.012  86.090  30.611  1.00  0.00           H  
ATOM   3321  O3'   U   104      76.262  83.902  29.565  1.00  0.00           O  
ATOM   3322  P     G   105      75.729  83.832  31.094  1.00  0.00           P  
ATOM   3323  OP1   G   105      75.737  82.407  31.444  1.00  0.00           O  
ATOM   3324  OP2   G   105      74.433  84.504  31.106  1.00  0.00           O  
ATOM   3325  O5'   G   105      76.696  84.623  31.952  1.00  0.00           O  
ATOM   3326  C5'   G   105      78.034  84.073  32.087  1.00  0.00           C  
ATOM   3327  H5'   G   105      78.462  83.789  31.126  1.00  0.00           H  
ATOM   3328 H5''   G   105      78.145  83.194  32.722  1.00  0.00           H  
ATOM   3329  C4'   G   105      78.990  85.069  32.799  1.00  0.00           C  
ATOM   3330  H4'   G   105      80.020  84.814  32.551  1.00  0.00           H  
ATOM   3331  O4'   G   105      78.717  86.433  32.524  1.00  0.00           O  
ATOM   3332  C1'   G   105      78.989  87.190  33.684  1.00  0.00           C  
ATOM   3333  H1'   G   105      79.789  87.926  33.608  1.00  0.00           H  
ATOM   3334  N9    G   105      77.784  88.025  33.999  1.00  0.00           N  
ATOM   3335  C8    G   105      76.551  87.872  33.520  1.00  0.00           C  
ATOM   3336  H8    G   105      76.216  87.010  32.963  1.00  0.00           H  
ATOM   3337  N7    G   105      75.754  88.835  33.805  1.00  0.00           N  
ATOM   3338  C5    G   105      76.492  89.730  34.538  1.00  0.00           C  
ATOM   3339  C6    G   105      76.166  90.974  35.252  1.00  0.00           C  
ATOM   3340  O6    G   105      75.175  91.706  35.122  1.00  0.00           O  
ATOM   3341  N1    G   105      77.122  91.502  36.054  1.00  0.00           N  
ATOM   3342  H1    G   105      76.963  92.410  36.467  1.00  0.00           H  
ATOM   3343  C2    G   105      78.222  90.816  36.292  1.00  0.00           C  
ATOM   3344  N2    G   105      79.101  91.303  37.204  1.00  0.00           N  
ATOM   3345  H21   G   105      78.923  92.136  37.746  1.00  0.00           H  
ATOM   3346  H22   G   105      79.761  90.599  37.502  1.00  0.00           H  
ATOM   3347  N3    G   105      78.627  89.721  35.667  1.00  0.00           N  
ATOM   3348  C4    G   105      77.779  89.156  34.750  1.00  0.00           C  
ATOM   3349  C3'   G   105      78.731  84.946  34.280  1.00  0.00           C  
ATOM   3350  H3'   G   105      77.655  85.051  34.423  1.00  0.00           H  
ATOM   3351  C2'   G   105      79.339  86.244  34.863  1.00  0.00           C  
ATOM   3352  H2'   G   105      78.836  86.484  35.799  1.00  0.00           H  
ATOM   3353  O2'   G   105      80.727  86.177  34.930  1.00  0.00           O  
ATOM   3354 HO2'   G   105      80.958  85.401  35.446  1.00  0.00           H  
ATOM   3355  O3'   G   105      79.264  83.787  34.810  1.00  0.00           O  
ATOM   3356  P     C   106      78.442  82.967  35.942  1.00  0.00           P  
ATOM   3357  OP1   C   106      79.205  81.696  36.129  1.00  0.00           O  
ATOM   3358  OP2   C   106      77.015  82.996  35.475  1.00  0.00           O  
ATOM   3359  O5'   C   106      78.535  83.839  37.220  1.00  0.00           O  
ATOM   3360  C5'   C   106      79.726  83.813  38.025  1.00  0.00           C  
ATOM   3361  H5'   C   106      80.665  83.718  37.481  1.00  0.00           H  
ATOM   3362 H5''   C   106      79.774  82.943  38.680  1.00  0.00           H  
ATOM   3363  C4'   C   106      79.853  85.060  38.916  1.00  0.00           C  
ATOM   3364  H4'   C   106      80.795  84.924  39.447  1.00  0.00           H  
ATOM   3365  O4'   C   106      79.820  86.350  38.270  1.00  0.00           O  
ATOM   3366  C1'   C   106      79.119  87.275  39.037  1.00  0.00           C  
ATOM   3367  H1'   C   106      79.636  88.233  39.081  1.00  0.00           H  
ATOM   3368  N1    C   106      77.771  87.691  38.478  1.00  0.00           N  
ATOM   3369  C6    C   106      77.063  86.872  37.617  1.00  0.00           C  
ATOM   3370  H6    C   106      77.368  85.846  37.472  1.00  0.00           H  
ATOM   3371  C5    C   106      75.923  87.364  37.038  1.00  0.00           C  
ATOM   3372  H5    C   106      75.353  86.735  36.371  1.00  0.00           H  
ATOM   3373  C4    C   106      75.417  88.629  37.436  1.00  0.00           C  
ATOM   3374  N4    C   106      74.250  89.064  37.142  1.00  0.00           N  
ATOM   3375  H41   C   106      74.054  89.977  37.525  1.00  0.00           H  
ATOM   3376  H42   C   106      73.521  88.436  36.834  1.00  0.00           H  
ATOM   3377  N3    C   106      76.095  89.391  38.283  1.00  0.00           N  
ATOM   3378  C2    C   106      77.290  88.946  38.807  1.00  0.00           C  
ATOM   3379  O2    C   106      77.994  89.712  39.390  1.00  0.00           O  
ATOM   3380  C3'   C   106      78.843  85.139  40.009  1.00  0.00           C  
ATOM   3381  H3'   C   106      77.934  84.871  39.471  1.00  0.00           H  
ATOM   3382  C2'   C   106      78.737  86.617  40.388  1.00  0.00           C  
ATOM   3383  H2'   C   106      77.784  86.942  40.804  1.00  0.00           H  
ATOM   3384  O2'   C   106      79.661  87.031  41.301  1.00  0.00           O  
ATOM   3385 HO2'   C   106      79.903  86.153  41.603  1.00  0.00           H  
ATOM   3386  O3'   C   106      79.246  84.181  41.036  1.00  0.00           O  
ATOM   3387  P     G   107      78.244  83.486  41.989  1.00  0.00           P  
ATOM   3388  OP1   G   107      78.861  82.619  43.002  1.00  0.00           O  
ATOM   3389  OP2   G   107      77.112  82.954  41.160  1.00  0.00           O  
ATOM   3390  O5'   G   107      77.686  84.685  42.709  1.00  0.00           O  
ATOM   3391  C5'   G   107      78.215  85.034  43.979  1.00  0.00           C  
ATOM   3392  H5'   G   107      79.226  85.414  43.828  1.00  0.00           H  
ATOM   3393 H5''   G   107      78.315  84.216  44.691  1.00  0.00           H  
ATOM   3394  C4'   G   107      77.431  86.136  44.656  1.00  0.00           C  
ATOM   3395  H4'   G   107      77.872  86.213  45.649  1.00  0.00           H  
ATOM   3396  O4'   G   107      77.585  87.323  43.916  1.00  0.00           O  
ATOM   3397  C1'   G   107      76.361  88.014  43.942  1.00  0.00           C  
ATOM   3398  H1'   G   107      76.534  89.090  43.964  1.00  0.00           H  
ATOM   3399  N9    G   107      75.445  87.913  42.763  1.00  0.00           N  
ATOM   3400  C8    G   107      75.431  87.045  41.757  1.00  0.00           C  
ATOM   3401  H8    G   107      76.017  86.144  41.861  1.00  0.00           H  
ATOM   3402  N7    G   107      74.526  87.300  40.807  1.00  0.00           N  
ATOM   3403  C5    G   107      74.001  88.510  41.227  1.00  0.00           C  
ATOM   3404  C6    G   107      72.929  89.335  40.662  1.00  0.00           C  
ATOM   3405  O6    G   107      72.234  89.215  39.679  1.00  0.00           O  
ATOM   3406  N1    G   107      72.681  90.432  41.481  1.00  0.00           N  
ATOM   3407  H1    G   107      71.856  90.928  41.175  1.00  0.00           H  
ATOM   3408  C2    G   107      73.246  90.745  42.655  1.00  0.00           C  
ATOM   3409  N2    G   107      73.075  92.053  42.996  1.00  0.00           N  
ATOM   3410  H21   G   107      72.596  92.591  42.289  1.00  0.00           H  
ATOM   3411  H22   G   107      73.581  92.454  43.773  1.00  0.00           H  
ATOM   3412  N3    G   107      74.230  89.986  43.240  1.00  0.00           N  
ATOM   3413  C4    G   107      74.516  88.862  42.422  1.00  0.00           C  
ATOM   3414  C3'   G   107      75.943  85.934  44.931  1.00  0.00           C  
ATOM   3415  H3'   G   107      75.457  85.417  44.104  1.00  0.00           H  
ATOM   3416  C2'   G   107      75.460  87.461  45.003  1.00  0.00           C  
ATOM   3417  H2'   G   107      74.391  87.584  44.830  1.00  0.00           H  
ATOM   3418  O2'   G   107      75.661  88.142  46.199  1.00  0.00           O  
ATOM   3419 HO2'   G   107      75.509  89.080  46.061  1.00  0.00           H  
ATOM   3420  O3'   G   107      75.862  85.115  46.075  1.00  0.00           O  
ATOM   3421  P     G   108      74.679  84.230  46.380  1.00  0.00           P  
ATOM   3422  OP1   G   108      74.940  83.381  47.550  1.00  0.00           O  
ATOM   3423  OP2   G   108      74.231  83.542  45.132  1.00  0.00           O  
ATOM   3424  O5'   G   108      73.500  85.193  46.760  1.00  0.00           O  
ATOM   3425  C5'   G   108      73.424  85.873  48.098  1.00  0.00           C  
ATOM   3426  H5'   G   108      74.432  86.241  48.290  1.00  0.00           H  
ATOM   3427 H5''   G   108      73.114  85.134  48.836  1.00  0.00           H  
ATOM   3428  C4'   G   108      72.454  87.067  48.231  1.00  0.00           C  
ATOM   3429  H4'   G   108      72.553  87.526  49.214  1.00  0.00           H  
ATOM   3430  O4'   G   108      72.685  88.094  47.239  1.00  0.00           O  
ATOM   3431  C1'   G   108      71.452  88.784  46.876  1.00  0.00           C  
ATOM   3432  H1'   G   108      71.363  89.848  47.099  1.00  0.00           H  
ATOM   3433  N9    G   108      71.167  88.584  45.494  1.00  0.00           N  
ATOM   3434  C8    G   108      71.588  87.599  44.603  1.00  0.00           C  
ATOM   3435  H8    G   108      72.239  86.809  44.949  1.00  0.00           H  
ATOM   3436  N7    G   108      71.177  87.763  43.351  1.00  0.00           N  
ATOM   3437  C5    G   108      70.335  88.910  43.501  1.00  0.00           C  
ATOM   3438  C6    G   108      69.363  89.483  42.546  1.00  0.00           C  
ATOM   3439  O6    G   108      69.255  89.207  41.329  1.00  0.00           O  
ATOM   3440  N1    G   108      68.567  90.474  43.105  1.00  0.00           N  
ATOM   3441  H1    G   108      67.771  90.772  42.558  1.00  0.00           H  
ATOM   3442  C2    G   108      68.608  90.813  44.473  1.00  0.00           C  
ATOM   3443  N2    G   108      67.642  91.600  44.990  1.00  0.00           N  
ATOM   3444  H21   G   108      66.863  91.911  44.427  1.00  0.00           H  
ATOM   3445  H22   G   108      67.649  91.776  45.984  1.00  0.00           H  
ATOM   3446  N3    G   108      69.468  90.330  45.338  1.00  0.00           N  
ATOM   3447  C4    G   108      70.271  89.372  44.787  1.00  0.00           C  
ATOM   3448  C3'   G   108      70.945  86.712  48.098  1.00  0.00           C  
ATOM   3449  H3'   G   108      70.809  86.023  47.264  1.00  0.00           H  
ATOM   3450  C2'   G   108      70.381  88.100  47.777  1.00  0.00           C  
ATOM   3451  H2'   G   108      69.441  87.980  47.238  1.00  0.00           H  
ATOM   3452  O2'   G   108      70.180  88.815  48.963  1.00  0.00           O  
ATOM   3453 HO2'   G   108      69.983  88.167  49.643  1.00  0.00           H  
ATOM   3454  O3'   G   108      70.305  86.278  49.307  1.00  0.00           O  
ATOM   3455  P     C   109      69.083  85.149  49.293  1.00  0.00           P  
ATOM   3456  OP1   C   109      68.802  84.723  50.689  1.00  0.00           O  
ATOM   3457  OP2   C   109      69.363  84.090  48.288  1.00  0.00           O  
ATOM   3458  O5'   C   109      67.762  86.013  48.740  1.00  0.00           O  
ATOM   3459  C5'   C   109      67.194  87.079  49.493  1.00  0.00           C  
ATOM   3460  H5'   C   109      67.992  87.675  49.936  1.00  0.00           H  
ATOM   3461 H5''   C   109      66.518  86.731  50.274  1.00  0.00           H  
ATOM   3462  C4'   C   109      66.358  87.985  48.594  1.00  0.00           C  
ATOM   3463  H4'   C   109      66.065  88.792  49.265  1.00  0.00           H  
ATOM   3464  O4'   C   109      66.996  88.600  47.429  1.00  0.00           O  
ATOM   3465  C1'   C   109      66.109  88.609  46.359  1.00  0.00           C  
ATOM   3466  H1'   C   109      65.957  89.628  46.005  1.00  0.00           H  
ATOM   3467  N1    C   109      66.560  87.782  45.173  1.00  0.00           N  
ATOM   3468  C6    C   109      67.104  86.505  45.366  1.00  0.00           C  
ATOM   3469  H6    C   109      67.127  86.148  46.385  1.00  0.00           H  
ATOM   3470  C5    C   109      67.465  85.745  44.329  1.00  0.00           C  
ATOM   3471  H5    C   109      67.897  84.774  44.520  1.00  0.00           H  
ATOM   3472  C4    C   109      67.316  86.440  43.029  1.00  0.00           C  
ATOM   3473  N4    C   109      67.918  85.933  41.963  1.00  0.00           N  
ATOM   3474  H41   C   109      68.562  85.155  41.992  1.00  0.00           H  
ATOM   3475  H42   C   109      67.685  86.307  41.054  1.00  0.00           H  
ATOM   3476  N3    C   109      66.716  87.555  42.891  1.00  0.00           N  
ATOM   3477  C2    C   109      66.184  88.212  43.888  1.00  0.00           C  
ATOM   3478  O2    C   109      65.458  89.204  43.774  1.00  0.00           O  
ATOM   3479  C3'   C   109      65.214  87.205  48.126  1.00  0.00           C  
ATOM   3480  H3'   C   109      65.673  86.277  47.786  1.00  0.00           H  
ATOM   3481  C2'   C   109      64.789  88.116  46.918  1.00  0.00           C  
ATOM   3482  H2'   C   109      64.193  87.561  46.193  1.00  0.00           H  
ATOM   3483  O2'   C   109      64.100  89.322  47.416  1.00  0.00           O  
ATOM   3484 HO2'   C   109      63.509  89.070  48.129  1.00  0.00           H  
ATOM   3485  O3'   C   109      64.249  86.946  49.073  1.00  0.00           O  
ATOM   3486  P     A   110      63.121  85.952  48.812  1.00  0.00           P  
ATOM   3487  OP1   A   110      61.965  86.310  49.704  1.00  0.00           O  
ATOM   3488  OP2   A   110      63.739  84.614  48.930  1.00  0.00           O  
ATOM   3489  O5'   A   110      62.568  86.030  47.276  1.00  0.00           O  
ATOM   3490  C5'   A   110      61.540  86.917  46.900  1.00  0.00           C  
ATOM   3491  H5'   A   110      61.989  87.910  46.915  1.00  0.00           H  
ATOM   3492 H5''   A   110      60.619  86.848  47.480  1.00  0.00           H  
ATOM   3493  C4'   A   110      60.888  86.694  45.523  1.00  0.00           C  
ATOM   3494  H4'   A   110      60.108  87.419  45.288  1.00  0.00           H  
ATOM   3495  O4'   A   110      61.888  86.835  44.521  1.00  0.00           O  
ATOM   3496  C1'   A   110      61.564  85.928  43.506  1.00  0.00           C  
ATOM   3497  H1'   A   110      61.307  86.534  42.636  1.00  0.00           H  
ATOM   3498  N9    A   110      62.735  85.129  43.274  1.00  0.00           N  
ATOM   3499  C8    A   110      63.744  84.767  44.101  1.00  0.00           C  
ATOM   3500  H8    A   110      63.750  85.080  45.134  1.00  0.00           H  
ATOM   3501  N7    A   110      64.684  83.971  43.641  1.00  0.00           N  
ATOM   3502  C5    A   110      64.281  83.951  42.285  1.00  0.00           C  
ATOM   3503  C6    A   110      64.806  83.331  41.088  1.00  0.00           C  
ATOM   3504  N6    A   110      66.023  82.834  40.994  1.00  0.00           N  
ATOM   3505  H61   A   110      66.467  82.763  41.899  1.00  0.00           H  
ATOM   3506  H62   A   110      66.410  82.587  40.095  1.00  0.00           H  
ATOM   3507  N1    A   110      64.159  83.395  39.913  1.00  0.00           N  
ATOM   3508  C2    A   110      62.927  83.980  39.917  1.00  0.00           C  
ATOM   3509  H2    A   110      62.381  84.091  38.992  1.00  0.00           H  
ATOM   3510  N3    A   110      62.395  84.639  40.917  1.00  0.00           N  
ATOM   3511  C4    A   110      63.107  84.627  42.072  1.00  0.00           C  
ATOM   3512  C3'   A   110      60.381  85.257  45.424  1.00  0.00           C  
ATOM   3513  H3'   A   110      61.123  84.624  45.911  1.00  0.00           H  
ATOM   3514  C2'   A   110      60.476  84.978  43.981  1.00  0.00           C  
ATOM   3515  H2'   A   110      60.668  83.909  43.891  1.00  0.00           H  
ATOM   3516  O2'   A   110      59.263  85.326  43.382  1.00  0.00           O  
ATOM   3517 HO2'   A   110      58.675  84.578  43.252  1.00  0.00           H  
ATOM   3518  O3'   A   110      59.139  85.231  45.973  1.00  0.00           O  
ATOM   3519  P     C   111      58.485  83.893  46.473  1.00  0.00           P  
ATOM   3520  OP1   C   111      57.222  84.255  47.098  1.00  0.00           O  
ATOM   3521  OP2   C   111      59.524  83.214  47.345  1.00  0.00           O  
ATOM   3522  O5'   C   111      58.190  82.759  45.383  1.00  0.00           O  
ATOM   3523  C5'   C   111      57.146  82.948  44.529  1.00  0.00           C  
ATOM   3524  H5'   C   111      56.793  83.974  44.424  1.00  0.00           H  
ATOM   3525 H5''   C   111      56.299  82.357  44.879  1.00  0.00           H  
ATOM   3526  C4'   C   111      57.331  82.433  43.032  1.00  0.00           C  
ATOM   3527  H4'   C   111      56.498  82.728  42.394  1.00  0.00           H  
ATOM   3528  O4'   C   111      58.490  82.862  42.474  1.00  0.00           O  
ATOM   3529  C1'   C   111      59.053  81.872  41.639  1.00  0.00           C  
ATOM   3530  H1'   C   111      59.193  82.251  40.627  1.00  0.00           H  
ATOM   3531  N1    C   111      60.401  81.288  42.151  1.00  0.00           N  
ATOM   3532  C6    C   111      60.677  81.294  43.475  1.00  0.00           C  
ATOM   3533  H6    C   111      59.942  81.577  44.214  1.00  0.00           H  
ATOM   3534  C5    C   111      61.879  80.913  43.907  1.00  0.00           C  
ATOM   3535  H5    C   111      62.130  80.840  44.955  1.00  0.00           H  
ATOM   3536  C4    C   111      62.805  80.612  42.883  1.00  0.00           C  
ATOM   3537  N4    C   111      63.918  80.051  43.201  1.00  0.00           N  
ATOM   3538  H41   C   111      64.230  79.863  44.143  1.00  0.00           H  
ATOM   3539  H42   C   111      64.480  79.808  42.398  1.00  0.00           H  
ATOM   3540  N3    C   111      62.596  80.548  41.645  1.00  0.00           N  
ATOM   3541  C2    C   111      61.338  80.845  41.191  1.00  0.00           C  
ATOM   3542  O2    C   111      61.086  80.829  40.002  1.00  0.00           O  
ATOM   3543  C3'   C   111      57.372  80.907  43.005  1.00  0.00           C  
ATOM   3544  H3'   C   111      57.998  80.664  43.864  1.00  0.00           H  
ATOM   3545  C2'   C   111      58.001  80.701  41.652  1.00  0.00           C  
ATOM   3546  H2'   C   111      58.493  79.729  41.688  1.00  0.00           H  
ATOM   3547  O2'   C   111      56.930  80.895  40.724  1.00  0.00           O  
ATOM   3548 HO2'   C   111      56.173  80.434  41.091  1.00  0.00           H  
ATOM   3549  O3'   C   111      56.191  80.284  43.324  1.00  0.00           O  
ATOM   3550  P     A   112      56.063  78.854  44.033  1.00  0.00           P  
ATOM   3551  OP1   A   112      54.656  78.444  43.873  1.00  0.00           O  
ATOM   3552  OP2   A   112      56.635  78.778  45.365  1.00  0.00           O  
ATOM   3553  O5'   A   112      56.967  77.975  43.028  1.00  0.00           O  
ATOM   3554  C5'   A   112      56.434  77.352  41.882  1.00  0.00           C  
ATOM   3555  H5'   A   112      55.763  77.941  41.257  1.00  0.00           H  
ATOM   3556 H5''   A   112      55.832  76.496  42.185  1.00  0.00           H  
ATOM   3557  C4'   A   112      57.477  76.644  40.916  1.00  0.00           C  
ATOM   3558  H4'   A   112      56.987  76.366  39.983  1.00  0.00           H  
ATOM   3559  O4'   A   112      58.598  77.407  40.558  1.00  0.00           O  
ATOM   3560  C1'   A   112      59.694  76.576  40.320  1.00  0.00           C  
ATOM   3561  H1'   A   112      60.074  76.730  39.310  1.00  0.00           H  
ATOM   3562  N9    A   112      60.706  76.905  41.242  1.00  0.00           N  
ATOM   3563  C8    A   112      60.609  77.259  42.601  1.00  0.00           C  
ATOM   3564  H8    A   112      59.702  77.667  43.023  1.00  0.00           H  
ATOM   3565  N7    A   112      61.765  77.408  43.251  1.00  0.00           N  
ATOM   3566  C5    A   112      62.683  76.878  42.273  1.00  0.00           C  
ATOM   3567  C6    A   112      64.127  76.692  42.184  1.00  0.00           C  
ATOM   3568  N6    A   112      64.984  77.060  43.100  1.00  0.00           N  
ATOM   3569  H61   A   112      64.603  77.305  44.002  1.00  0.00           H  
ATOM   3570  H62   A   112      65.981  77.010  42.943  1.00  0.00           H  
ATOM   3571  N1    A   112      64.619  76.272  40.988  1.00  0.00           N  
ATOM   3572  C2    A   112      63.821  75.870  40.030  1.00  0.00           C  
ATOM   3573  H2    A   112      64.271  75.460  39.138  1.00  0.00           H  
ATOM   3574  N3    A   112      62.555  76.070  39.967  1.00  0.00           N  
ATOM   3575  C4    A   112      62.025  76.589  41.090  1.00  0.00           C  
ATOM   3576  C3'   A   112      58.044  75.366  41.445  1.00  0.00           C  
ATOM   3577  H3'   A   112      58.257  75.458  42.510  1.00  0.00           H  
ATOM   3578  C2'   A   112      59.276  75.149  40.539  1.00  0.00           C  
ATOM   3579  H2'   A   112      60.068  74.615  41.063  1.00  0.00           H  
ATOM   3580  O2'   A   112      58.839  74.608  39.353  1.00  0.00           O  
ATOM   3581 HO2'   A   112      58.028  74.147  39.581  1.00  0.00           H  
ATOM   3582  O3'   A   112      57.127  74.323  41.174  1.00  0.00           O  
ATOM   3583  P     G   113      56.834  73.151  42.176  1.00  0.00           P  
ATOM   3584  OP1   G   113      55.855  72.270  41.430  1.00  0.00           O  
ATOM   3585  OP2   G   113      56.451  73.714  43.473  1.00  0.00           O  
ATOM   3586  O5'   G   113      58.261  72.365  42.380  1.00  0.00           O  
ATOM   3587  C5'   G   113      58.918  71.568  41.338  1.00  0.00           C  
ATOM   3588  H5'   G   113      58.951  72.227  40.470  1.00  0.00           H  
ATOM   3589 H5''   G   113      58.291  70.680  41.254  1.00  0.00           H  
ATOM   3590  C4'   G   113      60.376  71.120  41.626  1.00  0.00           C  
ATOM   3591  H4'   G   113      60.679  70.416  40.850  1.00  0.00           H  
ATOM   3592  O4'   G   113      61.318  72.168  41.504  1.00  0.00           O  
ATOM   3593  C1'   G   113      62.479  71.770  42.214  1.00  0.00           C  
ATOM   3594  H1'   G   113      63.179  71.540  41.410  1.00  0.00           H  
ATOM   3595  N9    G   113      62.896  72.889  43.030  1.00  0.00           N  
ATOM   3596  C8    G   113      62.139  73.777  43.746  1.00  0.00           C  
ATOM   3597  H8    G   113      61.064  73.780  43.646  1.00  0.00           H  
ATOM   3598  N7    G   113      62.914  74.461  44.591  1.00  0.00           N  
ATOM   3599  C5    G   113      64.260  74.094  44.259  1.00  0.00           C  
ATOM   3600  C6    G   113      65.523  74.377  44.873  1.00  0.00           C  
ATOM   3601  O6    G   113      65.815  75.096  45.796  1.00  0.00           O  
ATOM   3602  N1    G   113      66.600  73.837  44.272  1.00  0.00           N  
ATOM   3603  H1    G   113      67.545  73.878  44.624  1.00  0.00           H  
ATOM   3604  C2    G   113      66.486  73.023  43.179  1.00  0.00           C  
ATOM   3605  N2    G   113      67.613  72.490  42.705  1.00  0.00           N  
ATOM   3606  H21   G   113      68.507  72.795  43.061  1.00  0.00           H  
ATOM   3607  H22   G   113      67.489  71.830  41.950  1.00  0.00           H  
ATOM   3608  N3    G   113      65.311  72.603  42.671  1.00  0.00           N  
ATOM   3609  C4    G   113      64.244  73.213  43.233  1.00  0.00           C  
ATOM   3610  C3'   G   113      60.603  70.413  42.926  1.00  0.00           C  
ATOM   3611  H3'   G   113      60.083  70.918  43.740  1.00  0.00           H  
ATOM   3612  C2'   G   113      62.140  70.537  43.074  1.00  0.00           C  
ATOM   3613  H2'   G   113      62.399  70.661  44.126  1.00  0.00           H  
ATOM   3614  O2'   G   113      62.752  69.357  42.569  1.00  0.00           O  
ATOM   3615 HO2'   G   113      62.481  68.683  43.197  1.00  0.00           H  
ATOM   3616  O3'   G   113      59.953  69.107  42.842  1.00  0.00           O  
ATOM   3617  P     G   114      59.572  68.309  44.161  1.00  0.00           P  
ATOM   3618  OP1   G   114      58.565  67.379  43.734  1.00  0.00           O  
ATOM   3619  OP2   G   114      59.296  69.284  45.306  1.00  0.00           O  
ATOM   3620  O5'   G   114      60.860  67.435  44.329  1.00  0.00           O  
ATOM   3621  C5'   G   114      60.999  66.217  43.537  1.00  0.00           C  
ATOM   3622  H5'   G   114      61.083  66.431  42.471  1.00  0.00           H  
ATOM   3623 H5''   G   114      60.158  65.535  43.664  1.00  0.00           H  
ATOM   3624  C4'   G   114      62.333  65.505  43.963  1.00  0.00           C  
ATOM   3625  H4'   G   114      62.363  64.610  43.341  1.00  0.00           H  
ATOM   3626  O4'   G   114      63.467  66.350  43.663  1.00  0.00           O  
ATOM   3627  C1'   G   114      64.230  66.389  44.874  1.00  0.00           C  
ATOM   3628  H1'   G   114      65.290  66.279  44.642  1.00  0.00           H  
ATOM   3629  N9    G   114      64.090  67.725  45.546  1.00  0.00           N  
ATOM   3630  C8    G   114      63.041  68.317  46.200  1.00  0.00           C  
ATOM   3631  H8    G   114      62.048  67.952  46.418  1.00  0.00           H  
ATOM   3632  N7    G   114      63.302  69.515  46.593  1.00  0.00           N  
ATOM   3633  C5    G   114      64.628  69.708  46.181  1.00  0.00           C  
ATOM   3634  C6    G   114      65.514  70.829  46.281  1.00  0.00           C  
ATOM   3635  O6    G   114      65.515  71.833  46.973  1.00  0.00           O  
ATOM   3636  N1    G   114      66.676  70.666  45.571  1.00  0.00           N  
ATOM   3637  H1    G   114      67.534  71.103  45.878  1.00  0.00           H  
ATOM   3638  C2    G   114      66.962  69.549  44.866  1.00  0.00           C  
ATOM   3639  N2    G   114      68.163  69.672  44.284  1.00  0.00           N  
ATOM   3640  H21   G   114      68.890  70.351  44.455  1.00  0.00           H  
ATOM   3641  H22   G   114      68.436  68.854  43.758  1.00  0.00           H  
ATOM   3642  N3    G   114      66.248  68.526  44.798  1.00  0.00           N  
ATOM   3643  C4    G   114      65.063  68.625  45.508  1.00  0.00           C  
ATOM   3644  C3'   G   114      62.343  65.023  45.446  1.00  0.00           C  
ATOM   3645  H3'   G   114      61.751  65.696  46.066  1.00  0.00           H  
ATOM   3646  C2'   G   114      63.853  65.266  45.816  1.00  0.00           C  
ATOM   3647  H2'   G   114      64.036  65.543  46.854  1.00  0.00           H  
ATOM   3648  O2'   G   114      64.614  64.157  45.594  1.00  0.00           O  
ATOM   3649 HO2'   G   114      64.648  63.608  46.381  1.00  0.00           H  
ATOM   3650  O3'   G   114      62.070  63.654  45.738  1.00  0.00           O  
ATOM   3651  P     C   115      60.675  63.243  46.573  1.00  0.00           P  
ATOM   3652  OP1   C   115      60.548  61.817  46.393  1.00  0.00           O  
ATOM   3653  OP2   C   115      59.680  64.133  45.996  1.00  0.00           O  
ATOM   3654  O5'   C   115      60.880  63.641  48.076  1.00  0.00           O  
ATOM   3655  C5'   C   115      61.311  62.650  48.982  1.00  0.00           C  
ATOM   3656  H5'   C   115      61.809  63.012  49.881  1.00  0.00           H  
ATOM   3657 H5''   C   115      61.977  61.876  48.600  1.00  0.00           H  
ATOM   3658  C4'   C   115      60.052  61.947  49.505  1.00  0.00           C  
ATOM   3659  H4'   C   115      59.445  61.617  48.663  1.00  0.00           H  
ATOM   3660  O4'   C   115      60.166  60.844  50.385  1.00  0.00           O  
ATOM   3661  C1'   C   115      59.021  60.705  51.202  1.00  0.00           C  
ATOM   3662  H1'   C   115      58.614  59.786  50.779  1.00  0.00           H  
ATOM   3663  N1    C   115      59.370  60.564  52.646  1.00  0.00           N  
ATOM   3664  C6    C   115      60.692  60.841  53.059  1.00  0.00           C  
ATOM   3665  H6    C   115      61.487  61.101  52.377  1.00  0.00           H  
ATOM   3666  C5    C   115      61.008  60.659  54.343  1.00  0.00           C  
ATOM   3667  H5    C   115      62.029  60.770  54.675  1.00  0.00           H  
ATOM   3668  C4    C   115      59.969  60.243  55.245  1.00  0.00           C  
ATOM   3669  N4    C   115      60.313  59.886  56.483  1.00  0.00           N  
ATOM   3670  H41   C   115      59.613  59.549  57.128  1.00  0.00           H  
ATOM   3671  H42   C   115      61.292  59.828  56.726  1.00  0.00           H  
ATOM   3672  N3    C   115      58.708  60.074  54.884  1.00  0.00           N  
ATOM   3673  C2    C   115      58.356  60.254  53.611  1.00  0.00           C  
ATOM   3674  O2    C   115      57.186  60.195  53.208  1.00  0.00           O  
ATOM   3675  C3'   C   115      59.177  62.888  50.306  1.00  0.00           C  
ATOM   3676  H3'   C   115      59.821  63.208  51.125  1.00  0.00           H  
ATOM   3677  C2'   C   115      58.148  61.926  50.900  1.00  0.00           C  
ATOM   3678  H2'   C   115      57.605  62.250  51.789  1.00  0.00           H  
ATOM   3679  O2'   C   115      57.196  61.438  49.957  1.00  0.00           O  
ATOM   3680 HO2'   C   115      57.083  62.139  49.310  1.00  0.00           H  
ATOM   3681  O3'   C   115      58.656  64.060  49.639  1.00  0.00           O  
ATOM   3682  P     A   116      58.278  65.328  50.521  1.00  0.00           P  
ATOM   3683  OP1   A   116      57.577  66.285  49.593  1.00  0.00           O  
ATOM   3684  OP2   A   116      59.493  65.912  51.192  1.00  0.00           O  
ATOM   3685  O5'   A   116      57.217  64.867  51.629  1.00  0.00           O  
ATOM   3686  C5'   A   116      55.890  64.566  51.334  1.00  0.00           C  
ATOM   3687  H5'   A   116      55.697  63.680  50.730  1.00  0.00           H  
ATOM   3688 H5''   A   116      55.462  65.450  50.861  1.00  0.00           H  
ATOM   3689  C4'   A   116      55.142  64.267  52.613  1.00  0.00           C  
ATOM   3690  H4'   A   116      54.098  64.072  52.367  1.00  0.00           H  
ATOM   3691  O4'   A   116      55.714  63.079  53.258  1.00  0.00           O  
ATOM   3692  C1'   A   116      55.678  63.407  54.665  1.00  0.00           C  
ATOM   3693  H1'   A   116      55.357  62.589  55.310  1.00  0.00           H  
ATOM   3694  N9    A   116      57.029  63.700  55.222  1.00  0.00           N  
ATOM   3695  C8    A   116      58.201  63.710  54.479  1.00  0.00           C  
ATOM   3696  H8    A   116      58.130  63.781  53.404  1.00  0.00           H  
ATOM   3697  N7    A   116      59.298  63.503  55.220  1.00  0.00           N  
ATOM   3698  C5    A   116      58.750  63.475  56.534  1.00  0.00           C  
ATOM   3699  C6    A   116      59.258  63.282  57.867  1.00  0.00           C  
ATOM   3700  N6    A   116      60.517  62.906  58.112  1.00  0.00           N  
ATOM   3701  H61   A   116      61.091  62.888  57.281  1.00  0.00           H  
ATOM   3702  H62   A   116      60.831  62.780  59.064  1.00  0.00           H  
ATOM   3703  N1    A   116      58.472  63.182  58.956  1.00  0.00           N  
ATOM   3704  C2    A   116      57.167  63.364  58.765  1.00  0.00           C  
ATOM   3705  H2    A   116      56.587  63.372  59.676  1.00  0.00           H  
ATOM   3706  N3    A   116      56.514  63.577  57.612  1.00  0.00           N  
ATOM   3707  C4    A   116      57.368  63.621  56.535  1.00  0.00           C  
ATOM   3708  C3'   A   116      55.156  65.419  53.536  1.00  0.00           C  
ATOM   3709  H3'   A   116      56.183  65.774  53.617  1.00  0.00           H  
ATOM   3710  C2'   A   116      54.806  64.664  54.795  1.00  0.00           C  
ATOM   3711  H2'   A   116      55.157  65.277  55.625  1.00  0.00           H  
ATOM   3712  O2'   A   116      53.451  64.194  54.882  1.00  0.00           O  
ATOM   3713 HO2'   A   116      52.922  64.980  54.724  1.00  0.00           H  
ATOM   3714  O3'   A   116      54.190  66.384  53.259  1.00  0.00           O  
ATOM   3715  P     C   117      54.596  67.870  52.868  1.00  0.00           P  
ATOM   3716  OP1   C   117      53.473  68.569  52.280  1.00  0.00           O  
ATOM   3717  OP2   C   117      55.912  67.869  52.120  1.00  0.00           O  
ATOM   3718  O5'   C   117      55.002  68.636  54.205  1.00  0.00           O  
ATOM   3719  C5'   C   117      54.003  69.104  55.084  1.00  0.00           C  
ATOM   3720  H5'   C   117      53.109  68.484  55.157  1.00  0.00           H  
ATOM   3721 H5''   C   117      53.763  70.133  54.818  1.00  0.00           H  
ATOM   3722  C4'   C   117      54.448  69.184  56.643  1.00  0.00           C  
ATOM   3723  H4'   C   117      53.501  69.413  57.132  1.00  0.00           H  
ATOM   3724  O4'   C   117      55.105  67.956  57.034  1.00  0.00           O  
ATOM   3725  C1'   C   117      56.130  68.352  58.021  1.00  0.00           C  
ATOM   3726  H1'   C   117      55.713  68.034  58.977  1.00  0.00           H  
ATOM   3727  N1    C   117      57.449  67.769  57.795  1.00  0.00           N  
ATOM   3728  C6    C   117      57.940  67.520  56.519  1.00  0.00           C  
ATOM   3729  H6    C   117      57.238  67.618  55.704  1.00  0.00           H  
ATOM   3730  C5    C   117      59.149  66.996  56.307  1.00  0.00           C  
ATOM   3731  H5    C   117      59.383  66.742  55.284  1.00  0.00           H  
ATOM   3732  C4    C   117      59.920  66.646  57.456  1.00  0.00           C  
ATOM   3733  N4    C   117      61.076  66.055  57.376  1.00  0.00           N  
ATOM   3734  H41   C   117      61.417  65.679  56.503  1.00  0.00           H  
ATOM   3735  H42   C   117      61.509  65.828  58.260  1.00  0.00           H  
ATOM   3736  N3    C   117      59.558  66.952  58.648  1.00  0.00           N  
ATOM   3737  C2    C   117      58.347  67.560  58.865  1.00  0.00           C  
ATOM   3738  O2    C   117      58.007  67.789  59.965  1.00  0.00           O  
ATOM   3739  C3'   C   117      55.344  70.348  56.826  1.00  0.00           C  
ATOM   3740  H3'   C   117      56.042  70.321  55.990  1.00  0.00           H  
ATOM   3741  C2'   C   117      56.212  69.911  58.020  1.00  0.00           C  
ATOM   3742  H2'   C   117      57.249  70.167  57.799  1.00  0.00           H  
ATOM   3743  O2'   C   117      55.638  70.427  59.232  1.00  0.00           O  
ATOM   3744 HO2'   C   117      55.266  71.275  58.977  1.00  0.00           H  
ATOM   3745  O3'   C   117      54.807  71.620  56.939  1.00  0.00           O  
ATOM   3746  P     U   118      55.629  72.939  56.465  1.00  0.00           P  
ATOM   3747  OP1   U   118      54.624  74.088  56.554  1.00  0.00           O  
ATOM   3748  OP2   U   118      56.336  72.636  55.211  1.00  0.00           O  
ATOM   3749  O5'   U   118      56.657  73.183  57.583  1.00  0.00           O  
ATOM   3750  C5'   U   118      56.369  73.657  58.912  1.00  0.00           C  
ATOM   3751  H5'   U   118      55.538  73.103  59.348  1.00  0.00           H  
ATOM   3752 H5''   U   118      56.090  74.710  58.866  1.00  0.00           H  
ATOM   3753  C4'   U   118      57.481  73.537  59.982  1.00  0.00           C  
ATOM   3754  H4'   U   118      57.102  73.729  60.986  1.00  0.00           H  
ATOM   3755  O4'   U   118      57.888  72.165  60.021  1.00  0.00           O  
ATOM   3756  C1'   U   118      59.275  72.058  60.337  1.00  0.00           C  
ATOM   3757  H1'   U   118      59.403  71.541  61.288  1.00  0.00           H  
ATOM   3758  N1    U   118      59.937  71.169  59.248  1.00  0.00           N  
ATOM   3759  C6    U   118      59.495  71.254  57.933  1.00  0.00           C  
ATOM   3760  H6    U   118      58.713  71.961  57.698  1.00  0.00           H  
ATOM   3761  C5    U   118      60.106  70.413  57.080  1.00  0.00           C  
ATOM   3762  H5    U   118      59.786  70.512  56.053  1.00  0.00           H  
ATOM   3763  C4    U   118      61.229  69.552  57.399  1.00  0.00           C  
ATOM   3764  O4    U   118      61.868  68.896  56.622  1.00  0.00           O  
ATOM   3765  N3    U   118      61.594  69.580  58.746  1.00  0.00           N  
ATOM   3766  H3    U   118      62.405  69.073  59.070  1.00  0.00           H  
ATOM   3767  C2    U   118      60.928  70.318  59.682  1.00  0.00           C  
ATOM   3768  O2    U   118      61.461  70.393  60.761  1.00  0.00           O  
ATOM   3769  C3'   U   118      58.759  74.330  59.802  1.00  0.00           C  
ATOM   3770  H3'   U   118      58.941  74.364  58.728  1.00  0.00           H  
ATOM   3771  C2'   U   118      59.872  73.465  60.486  1.00  0.00           C  
ATOM   3772  H2'   U   118      60.797  73.697  59.957  1.00  0.00           H  
ATOM   3773  O2'   U   118      60.002  73.719  61.925  1.00  0.00           O  
ATOM   3774 HO2'   U   118      59.252  73.300  62.354  1.00  0.00           H  
ATOM   3775  O3'   U   118      58.503  75.613  60.326  1.00  0.00           O  
ATOM   3776  P     A   119      59.187  76.830  59.573  1.00  0.00           P  
ATOM   3777  OP1   A   119      58.729  78.040  60.171  1.00  0.00           O  
ATOM   3778  OP2   A   119      58.881  76.677  58.143  1.00  0.00           O  
ATOM   3779  O5'   A   119      60.738  76.653  59.778  1.00  0.00           O  
ATOM   3780  C5'   A   119      61.422  77.207  60.884  1.00  0.00           C  
ATOM   3781  H5'   A   119      60.914  76.957  61.815  1.00  0.00           H  
ATOM   3782 H5''   A   119      61.459  78.276  60.676  1.00  0.00           H  
ATOM   3783  C4'   A   119      62.908  76.763  60.979  1.00  0.00           C  
ATOM   3784  H4'   A   119      63.266  77.401  61.787  1.00  0.00           H  
ATOM   3785  O4'   A   119      63.042  75.372  61.142  1.00  0.00           O  
ATOM   3786  C1'   A   119      64.280  74.953  60.503  1.00  0.00           C  
ATOM   3787  H1'   A   119      65.033  74.577  61.196  1.00  0.00           H  
ATOM   3788  N9    A   119      64.052  73.960  59.424  1.00  0.00           N  
ATOM   3789  C8    A   119      62.944  73.814  58.636  1.00  0.00           C  
ATOM   3790  H8    A   119      62.101  74.485  58.563  1.00  0.00           H  
ATOM   3791  N7    A   119      63.046  72.751  57.870  1.00  0.00           N  
ATOM   3792  C5    A   119      64.296  72.175  58.230  1.00  0.00           C  
ATOM   3793  C6    A   119      65.000  71.053  57.870  1.00  0.00           C  
ATOM   3794  N6    A   119      64.574  70.077  57.105  1.00  0.00           N  
ATOM   3795  H61   A   119      63.680  70.110  56.634  1.00  0.00           H  
ATOM   3796  H62   A   119      65.144  69.258  56.951  1.00  0.00           H  
ATOM   3797  N1    A   119      66.242  70.762  58.385  1.00  0.00           N  
ATOM   3798  C2    A   119      66.796  71.666  59.167  1.00  0.00           C  
ATOM   3799  H2    A   119      67.734  71.459  59.659  1.00  0.00           H  
ATOM   3800  N3    A   119      66.264  72.860  59.491  1.00  0.00           N  
ATOM   3801  C4    A   119      64.977  73.023  59.094  1.00  0.00           C  
ATOM   3802  C3'   A   119      63.653  77.110  59.699  1.00  0.00           C  
ATOM   3803  H3'   A   119      63.183  76.659  58.825  1.00  0.00           H  
ATOM   3804  C2'   A   119      64.893  76.230  59.931  1.00  0.00           C  
ATOM   3805  H2'   A   119      65.408  75.974  59.005  1.00  0.00           H  
ATOM   3806  O2'   A   119      65.852  76.784  60.776  1.00  0.00           O  
ATOM   3807 HO2'   A   119      66.549  76.140  60.629  1.00  0.00           H  
ATOM   3808  O3'   A   119      63.842  78.486  59.436  1.00  0.00           O  
ATOM   3809  P     G   120      64.305  78.965  57.935  1.00  0.00           P  
ATOM   3810  OP1   G   120      64.461  80.391  57.721  1.00  0.00           O  
ATOM   3811  OP2   G   120      63.473  78.175  56.972  1.00  0.00           O  
ATOM   3812  O5'   G   120      65.729  78.336  57.779  1.00  0.00           O  
ATOM   3813  C5'   G   120      66.869  78.789  58.505  1.00  0.00           C  
ATOM   3814  H5'   G   120      66.640  78.543  59.542  1.00  0.00           H  
ATOM   3815 H5''   G   120      66.982  79.862  58.348  1.00  0.00           H  
ATOM   3816  C4'   G   120      68.198  78.149  58.142  1.00  0.00           C  
ATOM   3817  H4'   G   120      68.928  78.556  58.842  1.00  0.00           H  
ATOM   3818  O4'   G   120      68.125  76.721  58.165  1.00  0.00           O  
ATOM   3819  C1'   G   120      68.317  76.144  56.896  1.00  0.00           C  
ATOM   3820  H1'   G   120      69.350  75.802  56.836  1.00  0.00           H  
ATOM   3821  N9    G   120      67.373  75.010  56.564  1.00  0.00           N  
ATOM   3822  C8    G   120      66.037  75.176  56.269  1.00  0.00           C  
ATOM   3823  H8    G   120      65.468  76.055  56.536  1.00  0.00           H  
ATOM   3824  N7    G   120      65.528  74.113  55.679  1.00  0.00           N  
ATOM   3825  C5    G   120      66.541  73.200  55.734  1.00  0.00           C  
ATOM   3826  C6    G   120      66.524  71.832  55.272  1.00  0.00           C  
ATOM   3827  O6    G   120      65.614  71.223  54.696  1.00  0.00           O  
ATOM   3828  N1    G   120      67.679  71.217  55.495  1.00  0.00           N  
ATOM   3829  H1    G   120      67.770  70.401  54.907  1.00  0.00           H  
ATOM   3830  C2    G   120      68.722  71.784  56.100  1.00  0.00           C  
ATOM   3831  N2    G   120      69.890  71.186  56.028  1.00  0.00           N  
ATOM   3832  H21   G   120      69.891  70.274  55.595  1.00  0.00           H  
ATOM   3833  H22   G   120      70.688  71.555  56.525  1.00  0.00           H  
ATOM   3834  N3    G   120      68.758  73.001  56.753  1.00  0.00           N  
ATOM   3835  C4    G   120      67.611  73.689  56.500  1.00  0.00           C  
ATOM   3836  C3'   G   120      68.759  78.609  56.717  1.00  0.00           C  
ATOM   3837  H3'   G   120      68.454  79.594  56.363  1.00  0.00           H  
ATOM   3838  C2'   G   120      68.111  77.393  55.970  1.00  0.00           C  
ATOM   3839  H2'   G   120      67.046  77.612  55.897  1.00  0.00           H  
ATOM   3840  O2'   G   120      68.487  77.058  54.666  1.00  0.00           O  
ATOM   3841 HO2'   G   120      69.382  77.374  54.519  1.00  0.00           H  
ATOM   3842  O3'   G   120      70.118  78.429  56.750  1.00  0.00           O  
ATOM   3843  P     U   121      71.190  78.697  55.480  1.00  0.00           P  
ATOM   3844  OP1   U   121      72.252  79.433  56.054  1.00  0.00           O  
ATOM   3845  OP2   U   121      70.503  79.181  54.273  1.00  0.00           O  
ATOM   3846  O5'   U   121      71.531  77.182  55.330  1.00  0.00           O  
ATOM   3847  C5'   U   121      72.518  76.589  56.093  1.00  0.00           C  
ATOM   3848  H5'   U   121      72.177  76.206  57.055  1.00  0.00           H  
ATOM   3849 H5''   U   121      73.358  77.228  56.362  1.00  0.00           H  
ATOM   3850  C4'   U   121      73.117  75.376  55.357  1.00  0.00           C  
ATOM   3851  H4'   U   121      74.028  75.052  55.860  1.00  0.00           H  
ATOM   3852  O4'   U   121      72.200  74.275  55.506  1.00  0.00           O  
ATOM   3853  C1'   U   121      72.310  73.453  54.316  1.00  0.00           C  
ATOM   3854  H1'   U   121      72.705  72.464  54.550  1.00  0.00           H  
ATOM   3855  N1    U   121      70.962  73.327  53.631  1.00  0.00           N  
ATOM   3856  C6    U   121      69.907  74.182  53.916  1.00  0.00           C  
ATOM   3857  H6    U   121      69.985  74.949  54.673  1.00  0.00           H  
ATOM   3858  C5    U   121      68.723  73.967  53.334  1.00  0.00           C  
ATOM   3859  H5    U   121      67.881  74.632  53.460  1.00  0.00           H  
ATOM   3860  C4    U   121      68.445  72.856  52.517  1.00  0.00           C  
ATOM   3861  O4    U   121      67.393  72.587  51.995  1.00  0.00           O  
ATOM   3862  N3    U   121      69.479  72.069  52.246  1.00  0.00           N  
ATOM   3863  H3    U   121      69.193  71.270  51.698  1.00  0.00           H  
ATOM   3864  C2    U   121      70.761  72.267  52.740  1.00  0.00           C  
ATOM   3865  O2    U   121      71.610  71.510  52.343  1.00  0.00           O  
ATOM   3866  C3'   U   121      73.319  75.558  53.855  1.00  0.00           C  
ATOM   3867  H3'   U   121      72.483  76.154  53.489  1.00  0.00           H  
ATOM   3868  C2'   U   121      73.269  74.143  53.364  1.00  0.00           C  
ATOM   3869  H2'   U   121      72.946  74.114  52.324  1.00  0.00           H  
ATOM   3870  O2'   U   121      74.477  73.404  53.563  1.00  0.00           O  
ATOM   3871 HO2'   U   121      74.723  73.310  52.640  1.00  0.00           H  
ATOM   3872  O3'   U   121      74.657  76.119  53.630  1.00  0.00           O  
ATOM   3873  P     A   122      75.075  76.537  52.114  1.00  0.00           P  
ATOM   3874  OP1   A   122      76.501  77.009  52.197  1.00  0.00           O  
ATOM   3875  OP2   A   122      74.041  77.469  51.630  1.00  0.00           O  
ATOM   3876  O5'   A   122      75.038  75.373  51.062  1.00  0.00           O  
ATOM   3877  C5'   A   122      76.075  74.406  50.893  1.00  0.00           C  
ATOM   3878  H5'   A   122      76.256  74.118  51.928  1.00  0.00           H  
ATOM   3879 H5''   A   122      76.885  75.001  50.471  1.00  0.00           H  
ATOM   3880  C4'   A   122      75.541  73.333  49.875  1.00  0.00           C  
ATOM   3881  H4'   A   122      76.407  72.674  49.816  1.00  0.00           H  
ATOM   3882  O4'   A   122      74.464  72.624  50.382  1.00  0.00           O  
ATOM   3883  C1'   A   122      73.699  72.290  49.229  1.00  0.00           C  
ATOM   3884  H1'   A   122      73.496  71.230  49.381  1.00  0.00           H  
ATOM   3885  N9    A   122      72.326  72.791  49.198  1.00  0.00           N  
ATOM   3886  C8    A   122      71.832  73.941  49.545  1.00  0.00           C  
ATOM   3887  H8    A   122      72.468  74.595  50.123  1.00  0.00           H  
ATOM   3888  N7    A   122      70.556  74.109  49.339  1.00  0.00           N  
ATOM   3889  C5    A   122      70.229  72.915  48.621  1.00  0.00           C  
ATOM   3890  C6    A   122      69.048  72.365  48.002  1.00  0.00           C  
ATOM   3891  N6    A   122      67.886  72.989  48.047  1.00  0.00           N  
ATOM   3892  H61   A   122      67.747  73.888  48.485  1.00  0.00           H  
ATOM   3893  H62   A   122      67.117  72.497  47.614  1.00  0.00           H  
ATOM   3894  N1    A   122      69.128  71.251  47.301  1.00  0.00           N  
ATOM   3895  C2    A   122      70.268  70.603  47.244  1.00  0.00           C  
ATOM   3896  H2    A   122      70.283  69.730  46.609  1.00  0.00           H  
ATOM   3897  N3    A   122      71.429  70.989  47.826  1.00  0.00           N  
ATOM   3898  C4    A   122      71.336  72.146  48.495  1.00  0.00           C  
ATOM   3899  C3'   A   122      75.258  73.800  48.444  1.00  0.00           C  
ATOM   3900  H3'   A   122      74.652  74.703  48.520  1.00  0.00           H  
ATOM   3901  C2'   A   122      74.507  72.543  47.931  1.00  0.00           C  
ATOM   3902  H2'   A   122      73.858  72.791  47.092  1.00  0.00           H  
ATOM   3903  O2'   A   122      75.422  71.407  47.697  1.00  0.00           O  
ATOM   3904 HO2'   A   122      76.250  71.864  47.532  1.00  0.00           H  
ATOM   3905  O3'   A   122      76.378  73.893  47.632  1.00  0.00           O  
ATOM   3906  P     C   123      76.567  74.805  46.367  1.00  0.00           P  
ATOM   3907  OP1   C   123      78.032  74.749  45.976  1.00  0.00           O  
ATOM   3908  OP2   C   123      75.932  76.124  46.711  1.00  0.00           O  
ATOM   3909  O5'   C   123      75.649  73.953  45.333  1.00  0.00           O  
ATOM   3910  C5'   C   123      76.125  72.921  44.548  1.00  0.00           C  
ATOM   3911  H5'   C   123      76.713  72.213  45.133  1.00  0.00           H  
ATOM   3912 H5''   C   123      76.782  73.431  43.843  1.00  0.00           H  
ATOM   3913  C4'   C   123      75.084  72.157  43.808  1.00  0.00           C  
ATOM   3914  H4'   C   123      75.585  71.288  43.381  1.00  0.00           H  
ATOM   3915  O4'   C   123      74.003  71.826  44.743  1.00  0.00           O  
ATOM   3916  C1'   C   123      72.757  71.899  44.133  1.00  0.00           C  
ATOM   3917  H1'   C   123      72.162  70.998  44.278  1.00  0.00           H  
ATOM   3918  N1    C   123      71.784  72.922  44.711  1.00  0.00           N  
ATOM   3919  C6    C   123      72.188  74.127  45.145  1.00  0.00           C  
ATOM   3920  H6    C   123      73.231  74.399  45.218  1.00  0.00           H  
ATOM   3921  C5    C   123      71.274  75.063  45.466  1.00  0.00           C  
ATOM   3922  H5    C   123      71.648  76.028  45.774  1.00  0.00           H  
ATOM   3923  C4    C   123      69.896  74.736  45.481  1.00  0.00           C  
ATOM   3924  N4    C   123      68.989  75.556  45.877  1.00  0.00           N  
ATOM   3925  H41   C   123      69.281  76.464  46.209  1.00  0.00           H  
ATOM   3926  H42   C   123      68.038  75.218  45.836  1.00  0.00           H  
ATOM   3927  N3    C   123      69.501  73.555  45.036  1.00  0.00           N  
ATOM   3928  C2    C   123      70.431  72.717  44.484  1.00  0.00           C  
ATOM   3929  O2    C   123      70.040  71.735  43.870  1.00  0.00           O  
ATOM   3930  C3'   C   123      74.376  72.959  42.734  1.00  0.00           C  
ATOM   3931  H3'   C   123      74.114  73.951  43.101  1.00  0.00           H  
ATOM   3932  C2'   C   123      73.019  72.185  42.617  1.00  0.00           C  
ATOM   3933  H2'   C   123      72.296  72.865  42.166  1.00  0.00           H  
ATOM   3934  O2'   C   123      73.184  71.021  41.799  1.00  0.00           O  
ATOM   3935 HO2'   C   123      72.340  70.567  41.832  1.00  0.00           H  
ATOM   3936  O3'   C   123      75.048  73.017  41.513  1.00  0.00           O  
ATOM   3937  P     U   124      74.885  74.219  40.490  1.00  0.00           P  
ATOM   3938  OP1   U   124      75.946  73.973  39.515  1.00  0.00           O  
ATOM   3939  OP2   U   124      74.911  75.518  41.218  1.00  0.00           O  
ATOM   3940  O5'   U   124      73.500  73.913  39.810  1.00  0.00           O  
ATOM   3941  C5'   U   124      73.363  72.934  38.762  1.00  0.00           C  
ATOM   3942  H5'   U   124      73.610  71.970  39.206  1.00  0.00           H  
ATOM   3943 H5''   U   124      73.930  73.097  37.845  1.00  0.00           H  
ATOM   3944  C4'   U   124      71.842  72.965  38.318  1.00  0.00           C  
ATOM   3945  H4'   U   124      71.678  72.128  37.639  1.00  0.00           H  
ATOM   3946  O4'   U   124      70.916  72.893  39.414  1.00  0.00           O  
ATOM   3947  C1'   U   124      69.812  73.687  39.047  1.00  0.00           C  
ATOM   3948  H1'   U   124      69.086  72.917  38.786  1.00  0.00           H  
ATOM   3949  N1    U   124      69.326  74.622  40.124  1.00  0.00           N  
ATOM   3950  C6    U   124      70.126  75.082  41.091  1.00  0.00           C  
ATOM   3951  H6    U   124      71.159  74.775  41.154  1.00  0.00           H  
ATOM   3952  C5    U   124      69.718  75.975  42.021  1.00  0.00           C  
ATOM   3953  H5    U   124      70.355  76.256  42.846  1.00  0.00           H  
ATOM   3954  C4    U   124      68.369  76.459  41.948  1.00  0.00           C  
ATOM   3955  O4    U   124      67.873  77.313  42.577  1.00  0.00           O  
ATOM   3956  N3    U   124      67.552  75.825  41.027  1.00  0.00           N  
ATOM   3957  H3    U   124      66.576  76.083  40.990  1.00  0.00           H  
ATOM   3958  C2    U   124      68.006  74.999  40.076  1.00  0.00           C  
ATOM   3959  O2    U   124      67.233  74.697  39.163  1.00  0.00           O  
ATOM   3960  C3'   U   124      71.460  74.351  37.744  1.00  0.00           C  
ATOM   3961  H3'   U   124      71.869  75.122  38.396  1.00  0.00           H  
ATOM   3962  C2'   U   124      69.947  74.421  37.717  1.00  0.00           C  
ATOM   3963  H2'   U   124      69.569  75.444  37.733  1.00  0.00           H  
ATOM   3964  O2'   U   124      69.332  73.708  36.705  1.00  0.00           O  
ATOM   3965 HO2'   U   124      68.537  74.199  36.485  1.00  0.00           H  
ATOM   3966  O3'   U   124      72.185  74.491  36.539  1.00  0.00           O  
ATOM   3967  P     G   125      72.178  75.900  35.885  1.00  0.00           P  
ATOM   3968  OP1   G   125      72.803  75.674  34.503  1.00  0.00           O  
ATOM   3969  OP2   G   125      72.707  76.883  36.821  1.00  0.00           O  
ATOM   3970  O5'   G   125      70.665  76.333  35.594  1.00  0.00           O  
ATOM   3971  C5'   G   125      69.933  75.734  34.469  1.00  0.00           C  
ATOM   3972  H5'   G   125      70.023  74.648  34.479  1.00  0.00           H  
ATOM   3973 H5''   G   125      70.399  76.084  33.548  1.00  0.00           H  
ATOM   3974  C4'   G   125      68.490  76.218  34.528  1.00  0.00           C  
ATOM   3975  H4'   G   125      67.787  75.649  33.921  1.00  0.00           H  
ATOM   3976  O4'   G   125      67.998  76.084  35.847  1.00  0.00           O  
ATOM   3977  C1'   G   125      66.861  77.023  36.043  1.00  0.00           C  
ATOM   3978  H1'   G   125      65.883  76.542  36.020  1.00  0.00           H  
ATOM   3979  N9    G   125      67.068  77.804  37.286  1.00  0.00           N  
ATOM   3980  C8    G   125      68.209  77.798  38.064  1.00  0.00           C  
ATOM   3981  H8    G   125      69.058  77.229  37.715  1.00  0.00           H  
ATOM   3982  N7    G   125      68.013  78.303  39.237  1.00  0.00           N  
ATOM   3983  C5    G   125      66.609  78.557  39.279  1.00  0.00           C  
ATOM   3984  C6    G   125      65.810  79.099  40.300  1.00  0.00           C  
ATOM   3985  O6    G   125      66.094  79.491  41.419  1.00  0.00           O  
ATOM   3986  N1    G   125      64.484  79.261  39.878  1.00  0.00           N  
ATOM   3987  H1    G   125      63.804  79.667  40.504  1.00  0.00           H  
ATOM   3988  C2    G   125      64.039  78.943  38.623  1.00  0.00           C  
ATOM   3989  N2    G   125      62.711  79.009  38.382  1.00  0.00           N  
ATOM   3990  H21   G   125      62.443  78.949  37.410  1.00  0.00           H  
ATOM   3991  H22   G   125      62.064  79.479  38.999  1.00  0.00           H  
ATOM   3992  N3    G   125      64.800  78.372  37.648  1.00  0.00           N  
ATOM   3993  C4    G   125      66.031  78.199  38.072  1.00  0.00           C  
ATOM   3994  C3'   G   125      68.242  77.703  34.216  1.00  0.00           C  
ATOM   3995  H3'   G   125      69.086  78.238  34.651  1.00  0.00           H  
ATOM   3996  C2'   G   125      66.880  78.016  34.787  1.00  0.00           C  
ATOM   3997  H2'   G   125      66.887  79.074  35.047  1.00  0.00           H  
ATOM   3998  O2'   G   125      65.837  77.510  34.002  1.00  0.00           O  
ATOM   3999 HO2'   G   125      65.891  77.949  33.150  1.00  0.00           H  
ATOM   4000  O3'   G   125      68.355  77.828  32.830  1.00  0.00           O  
ATOM   4001  P     A   126      67.993  79.226  32.182  1.00  0.00           P  
ATOM   4002  OP1   A   126      68.596  79.211  30.838  1.00  0.00           O  
ATOM   4003  OP2   A   126      68.261  80.298  33.173  1.00  0.00           O  
ATOM   4004  O5'   A   126      66.491  79.076  32.044  1.00  0.00           O  
ATOM   4005  C5'   A   126      65.921  78.416  30.941  1.00  0.00           C  
ATOM   4006  H5'   A   126      66.143  77.349  30.913  1.00  0.00           H  
ATOM   4007 H5''   A   126      66.281  78.729  29.961  1.00  0.00           H  
ATOM   4008  C4'   A   126      64.431  78.545  30.847  1.00  0.00           C  
ATOM   4009  H4'   A   126      64.035  78.058  29.956  1.00  0.00           H  
ATOM   4010  O4'   A   126      63.660  78.054  31.935  1.00  0.00           O  
ATOM   4011  C1'   A   126      62.323  78.565  31.878  1.00  0.00           C  
ATOM   4012  H1'   A   126      61.542  77.818  31.735  1.00  0.00           H  
ATOM   4013  N9    A   126      62.080  79.131  33.302  1.00  0.00           N  
ATOM   4014  C8    A   126      62.828  78.939  34.438  1.00  0.00           C  
ATOM   4015  H8    A   126      63.690  78.289  34.447  1.00  0.00           H  
ATOM   4016  N7    A   126      62.349  79.385  35.601  1.00  0.00           N  
ATOM   4017  C5    A   126      61.188  80.058  35.163  1.00  0.00           C  
ATOM   4018  C6    A   126      60.143  80.780  35.751  1.00  0.00           C  
ATOM   4019  N6    A   126      59.962  80.918  37.031  1.00  0.00           N  
ATOM   4020  H61   A   126      59.084  81.327  37.318  1.00  0.00           H  
ATOM   4021  H62   A   126      60.800  80.802  37.583  1.00  0.00           H  
ATOM   4022  N1    A   126      59.075  81.153  35.118  1.00  0.00           N  
ATOM   4023  C2    A   126      58.973  80.833  33.800  1.00  0.00           C  
ATOM   4024  H2    A   126      58.040  81.168  33.374  1.00  0.00           H  
ATOM   4025  N3    A   126      59.895  80.176  33.035  1.00  0.00           N  
ATOM   4026  C4    A   126      61.020  79.848  33.793  1.00  0.00           C  
ATOM   4027  C3'   A   126      63.920  79.925  30.723  1.00  0.00           C  
ATOM   4028  H3'   A   126      64.269  80.504  31.578  1.00  0.00           H  
ATOM   4029  C2'   A   126      62.377  79.688  30.835  1.00  0.00           C  
ATOM   4030  H2'   A   126      61.865  80.563  31.235  1.00  0.00           H  
ATOM   4031  O2'   A   126      61.765  79.052  29.696  1.00  0.00           O  
ATOM   4032 HO2'   A   126      61.786  79.666  28.959  1.00  0.00           H  
ATOM   4033  O3'   A   126      64.131  80.651  29.516  1.00  0.00           O  
ATOM   4034  P     U   127      64.907  82.001  29.421  1.00  0.00           P  
ATOM   4035  OP1   U   127      64.527  82.567  28.111  1.00  0.00           O  
ATOM   4036  OP2   U   127      66.234  81.647  29.750  1.00  0.00           O  
ATOM   4037  O5'   U   127      64.280  82.866  30.542  1.00  0.00           O  
ATOM   4038  C5'   U   127      62.906  83.311  30.453  1.00  0.00           C  
ATOM   4039  H5'   U   127      62.119  82.673  30.052  1.00  0.00           H  
ATOM   4040 H5''   U   127      62.875  84.191  29.811  1.00  0.00           H  
ATOM   4041  C4'   U   127      62.404  83.629  31.856  1.00  0.00           C  
ATOM   4042  H4'   U   127      61.357  83.929  31.799  1.00  0.00           H  
ATOM   4043  O4'   U   127      62.506  82.535  32.732  1.00  0.00           O  
ATOM   4044  C1'   U   127      62.453  83.063  34.068  1.00  0.00           C  
ATOM   4045  H1'   U   127      61.493  82.808  34.516  1.00  0.00           H  
ATOM   4046  N1    U   127      63.589  82.472  34.864  1.00  0.00           N  
ATOM   4047  C6    U   127      64.789  82.155  34.341  1.00  0.00           C  
ATOM   4048  H6    U   127      65.065  82.131  33.298  1.00  0.00           H  
ATOM   4049  C5    U   127      65.819  81.944  35.177  1.00  0.00           C  
ATOM   4050  H5    U   127      66.733  81.628  34.696  1.00  0.00           H  
ATOM   4051  C4    U   127      65.783  81.913  36.596  1.00  0.00           C  
ATOM   4052  O4    U   127      66.636  81.518  37.395  1.00  0.00           O  
ATOM   4053  N3    U   127      64.502  82.185  37.073  1.00  0.00           N  
ATOM   4054  H3    U   127      64.430  82.317  38.071  1.00  0.00           H  
ATOM   4055  C2    U   127      63.424  82.436  36.275  1.00  0.00           C  
ATOM   4056  O2    U   127      62.359  82.658  36.834  1.00  0.00           O  
ATOM   4057  C3'   U   127      63.065  84.941  32.467  1.00  0.00           C  
ATOM   4058  H3'   U   127      64.151  85.027  32.433  1.00  0.00           H  
ATOM   4059  C2'   U   127      62.546  84.614  33.952  1.00  0.00           C  
ATOM   4060  H2'   U   127      63.197  84.979  34.746  1.00  0.00           H  
ATOM   4061  O2'   U   127      61.201  85.021  34.200  1.00  0.00           O  
ATOM   4062 HO2'   U   127      61.158  85.971  34.324  1.00  0.00           H  
ATOM   4063  O3'   U   127      62.447  86.138  32.088  1.00  0.00           O  
ATOM   4064  P     G   128      63.028  87.580  32.539  1.00  0.00           P  
ATOM   4065  OP1   G   128      62.707  88.549  31.505  1.00  0.00           O  
ATOM   4066  OP2   G   128      64.410  87.379  32.843  1.00  0.00           O  
ATOM   4067  O5'   G   128      62.210  87.852  33.908  1.00  0.00           O  
ATOM   4068  C5'   G   128      60.876  88.337  33.906  1.00  0.00           C  
ATOM   4069  H5'   G   128      60.229  87.515  33.601  1.00  0.00           H  
ATOM   4070 H5''   G   128      60.856  89.125  33.153  1.00  0.00           H  
ATOM   4071  C4'   G   128      60.404  88.891  35.289  1.00  0.00           C  
ATOM   4072  H4'   G   128      59.489  89.444  35.077  1.00  0.00           H  
ATOM   4073  O4'   G   128      60.111  87.812  36.228  1.00  0.00           O  
ATOM   4074  C1'   G   128      60.677  88.139  37.573  1.00  0.00           C  
ATOM   4075  H1'   G   128      59.959  87.981  38.377  1.00  0.00           H  
ATOM   4076  N9    G   128      61.926  87.543  37.825  1.00  0.00           N  
ATOM   4077  C8    G   128      62.821  87.049  36.966  1.00  0.00           C  
ATOM   4078  H8    G   128      62.526  86.888  35.940  1.00  0.00           H  
ATOM   4079  N7    G   128      64.016  86.705  37.367  1.00  0.00           N  
ATOM   4080  C5    G   128      63.905  87.039  38.751  1.00  0.00           C  
ATOM   4081  C6    G   128      64.889  87.126  39.737  1.00  0.00           C  
ATOM   4082  O6    G   128      66.025  86.662  39.769  1.00  0.00           O  
ATOM   4083  N1    G   128      64.531  87.735  40.888  1.00  0.00           N  
ATOM   4084  H1    G   128      65.309  87.787  41.531  1.00  0.00           H  
ATOM   4085  C2    G   128      63.283  88.217  41.071  1.00  0.00           C  
ATOM   4086  N2    G   128      63.072  88.800  42.203  1.00  0.00           N  
ATOM   4087  H21   G   128      62.128  89.050  42.462  1.00  0.00           H  
ATOM   4088  H22   G   128      63.855  88.935  42.827  1.00  0.00           H  
ATOM   4089  N3    G   128      62.309  88.299  40.127  1.00  0.00           N  
ATOM   4090  C4    G   128      62.694  87.661  38.985  1.00  0.00           C  
ATOM   4091  C3'   G   128      61.373  89.868  35.994  1.00  0.00           C  
ATOM   4092  H3'   G   128      62.436  89.703  35.816  1.00  0.00           H  
ATOM   4093  C2'   G   128      60.903  89.711  37.482  1.00  0.00           C  
ATOM   4094  H2'   G   128      61.776  90.033  38.049  1.00  0.00           H  
ATOM   4095  O2'   G   128      59.623  90.299  37.745  1.00  0.00           O  
ATOM   4096 HO2'   G   128      59.479  90.351  38.693  1.00  0.00           H  
ATOM   4097  O3'   G   128      61.031  91.234  35.618  1.00  0.00           O  
ATOM   4098  P     U   129      62.159  92.373  35.688  1.00  0.00           P  
ATOM   4099  OP1   U   129      61.373  93.563  35.323  1.00  0.00           O  
ATOM   4100  OP2   U   129      63.280  91.981  34.770  1.00  0.00           O  
ATOM   4101  O5'   U   129      62.640  92.437  37.179  1.00  0.00           O  
ATOM   4102  C5'   U   129      61.805  92.973  38.119  1.00  0.00           C  
ATOM   4103  H5'   U   129      60.897  92.384  37.993  1.00  0.00           H  
ATOM   4104 H5''   U   129      61.528  93.998  37.874  1.00  0.00           H  
ATOM   4105  C4'   U   129      62.495  92.885  39.478  1.00  0.00           C  
ATOM   4106  H4'   U   129      61.764  93.226  40.211  1.00  0.00           H  
ATOM   4107  O4'   U   129      62.790  91.569  39.901  1.00  0.00           O  
ATOM   4108  C1'   U   129      64.113  91.557  40.427  1.00  0.00           C  
ATOM   4109  H1'   U   129      64.133  90.949  41.331  1.00  0.00           H  
ATOM   4110  N1    U   129      65.236  90.880  39.585  1.00  0.00           N  
ATOM   4111  C6    U   129      64.981  90.472  38.291  1.00  0.00           C  
ATOM   4112  H6    U   129      63.978  90.551  37.899  1.00  0.00           H  
ATOM   4113  C5    U   129      66.033  89.959  37.584  1.00  0.00           C  
ATOM   4114  H5    U   129      65.854  89.650  36.564  1.00  0.00           H  
ATOM   4115  C4    U   129      67.356  89.850  38.191  1.00  0.00           C  
ATOM   4116  O4    U   129      68.325  89.505  37.551  1.00  0.00           O  
ATOM   4117  N3    U   129      67.413  90.100  39.545  1.00  0.00           N  
ATOM   4118  H3    U   129      68.213  89.891  40.125  1.00  0.00           H  
ATOM   4119  C2    U   129      66.381  90.612  40.247  1.00  0.00           C  
ATOM   4120  O2    U   129      66.493  90.999  41.403  1.00  0.00           O  
ATOM   4121  C3'   U   129      63.789  93.740  39.600  1.00  0.00           C  
ATOM   4122  H3'   U   129      64.382  93.696  38.686  1.00  0.00           H  
ATOM   4123  C2'   U   129      64.521  93.035  40.751  1.00  0.00           C  
ATOM   4124  H2'   U   129      65.560  93.300  40.555  1.00  0.00           H  
ATOM   4125  O2'   U   129      63.954  93.353  41.941  1.00  0.00           O  
ATOM   4126 HO2'   U   129      63.352  94.081  41.768  1.00  0.00           H  
ATOM   4127  O3'   U   129      63.561  95.109  39.943  1.00  0.00           O  
ATOM   4128  P     C   130      64.484  96.226  39.483  1.00  0.00           P  
ATOM   4129  OP1   C   130      63.707  97.472  39.875  1.00  0.00           O  
ATOM   4130  OP2   C   130      64.911  96.083  38.079  1.00  0.00           O  
ATOM   4131  O5'   C   130      65.782  96.242  40.469  1.00  0.00           O  
ATOM   4132  C5'   C   130      65.622  96.683  41.799  1.00  0.00           C  
ATOM   4133  H5'   C   130      64.685  96.363  42.253  1.00  0.00           H  
ATOM   4134 H5''   C   130      65.696  97.757  41.629  1.00  0.00           H  
ATOM   4135  C4'   C   130      66.837  96.372  42.667  1.00  0.00           C  
ATOM   4136  H4'   C   130      66.704  96.852  43.637  1.00  0.00           H  
ATOM   4137  O4'   C   130      67.027  95.012  42.847  1.00  0.00           O  
ATOM   4138  C1'   C   130      68.444  94.767  42.854  1.00  0.00           C  
ATOM   4139  H1'   C   130      68.791  94.295  43.773  1.00  0.00           H  
ATOM   4140  N1    C   130      68.828  93.861  41.705  1.00  0.00           N  
ATOM   4141  C6    C   130      68.248  93.844  40.486  1.00  0.00           C  
ATOM   4142  H6    C   130      67.335  94.410  40.375  1.00  0.00           H  
ATOM   4143  C5    C   130      68.700  92.936  39.584  1.00  0.00           C  
ATOM   4144  H5    C   130      68.232  93.051  38.618  1.00  0.00           H  
ATOM   4145  C4    C   130      69.866  92.228  39.843  1.00  0.00           C  
ATOM   4146  N4    C   130      70.389  91.499  38.881  1.00  0.00           N  
ATOM   4147  H41   C   130      69.940  91.548  37.978  1.00  0.00           H  
ATOM   4148  H42   C   130      71.146  90.852  39.051  1.00  0.00           H  
ATOM   4149  N3    C   130      70.552  92.327  40.961  1.00  0.00           N  
ATOM   4150  C2    C   130      70.047  93.137  41.909  1.00  0.00           C  
ATOM   4151  O2    C   130      70.608  93.205  42.977  1.00  0.00           O  
ATOM   4152  C3'   C   130      68.145  96.990  42.066  1.00  0.00           C  
ATOM   4153  H3'   C   130      68.265  96.870  40.990  1.00  0.00           H  
ATOM   4154  C2'   C   130      69.179  96.075  42.778  1.00  0.00           C  
ATOM   4155  H2'   C   130      70.128  96.035  42.243  1.00  0.00           H  
ATOM   4156  O2'   C   130      69.380  96.523  44.124  1.00  0.00           O  
ATOM   4157 HO2'   C   130      69.409  97.475  44.005  1.00  0.00           H  
ATOM   4158  O3'   C   130      68.240  98.365  42.533  1.00  0.00           O  
ATOM   4159  P     G   131      69.242  99.285  41.773  1.00  0.00           P  
ATOM   4160  OP1   G   131      69.210 100.655  42.408  1.00  0.00           O  
ATOM   4161  OP2   G   131      68.870  99.320  40.389  1.00  0.00           O  
ATOM   4162  O5'   G   131      70.687  98.605  41.836  1.00  0.00           O  
ATOM   4163  C5'   G   131      71.554  98.800  42.932  1.00  0.00           C  
ATOM   4164  H5'   G   131      71.049  98.326  43.774  1.00  0.00           H  
ATOM   4165 H5''   G   131      71.611  99.883  43.043  1.00  0.00           H  
ATOM   4166  C4'   G   131      72.868  98.088  42.853  1.00  0.00           C  
ATOM   4167  H4'   G   131      73.335  98.334  43.806  1.00  0.00           H  
ATOM   4168  O4'   G   131      72.730  96.732  42.519  1.00  0.00           O  
ATOM   4169  C1'   G   131      73.966  96.262  41.911  1.00  0.00           C  
ATOM   4170  H1'   G   131      74.674  95.812  42.606  1.00  0.00           H  
ATOM   4171  N9    G   131      73.800  95.474  40.651  1.00  0.00           N  
ATOM   4172  C8    G   131      72.805  95.639  39.727  1.00  0.00           C  
ATOM   4173  H8    G   131      72.119  96.472  39.757  1.00  0.00           H  
ATOM   4174  N7    G   131      72.841  94.661  38.811  1.00  0.00           N  
ATOM   4175  C5    G   131      73.796  93.709  39.263  1.00  0.00           C  
ATOM   4176  C6    G   131      74.259  92.428  38.721  1.00  0.00           C  
ATOM   4177  O6    G   131      73.754  91.848  37.781  1.00  0.00           O  
ATOM   4178  N1    G   131      75.209  91.862  39.505  1.00  0.00           N  
ATOM   4179  H1    G   131      75.465  90.893  39.381  1.00  0.00           H  
ATOM   4180  C2    G   131      75.676  92.418  40.584  1.00  0.00           C  
ATOM   4181  N2    G   131      76.425  91.686  41.375  1.00  0.00           N  
ATOM   4182  H21   G   131      76.823  90.816  41.049  1.00  0.00           H  
ATOM   4183  H22   G   131      76.726  92.161  42.214  1.00  0.00           H  
ATOM   4184  N3    G   131      75.272  93.537  41.183  1.00  0.00           N  
ATOM   4185  C4    G   131      74.373  94.185  40.424  1.00  0.00           C  
ATOM   4186  C3'   G   131      73.781  98.592  41.774  1.00  0.00           C  
ATOM   4187  H3'   G   131      73.170  98.904  40.927  1.00  0.00           H  
ATOM   4188  C2'   G   131      74.706  97.452  41.414  1.00  0.00           C  
ATOM   4189  H2'   G   131      74.806  97.452  40.329  1.00  0.00           H  
ATOM   4190  O2'   G   131      76.005  97.484  41.973  1.00  0.00           O  
ATOM   4191 HO2'   G   131      76.325  98.378  41.834  1.00  0.00           H  
ATOM   4192  O3'   G   131      74.468  99.695  42.366  1.00  0.00           O  
ATOM   4193  P     U   132      75.183 100.759  41.571  1.00  0.00           P  
ATOM   4194  OP1   U   132      75.197 101.993  42.440  1.00  0.00           O  
ATOM   4195  OP2   U   132      74.603 100.853  40.229  1.00  0.00           O  
ATOM   4196  O5'   U   132      76.714 100.171  41.409  1.00  0.00           O  
ATOM   4197  C5'   U   132      77.740 100.614  42.368  1.00  0.00           C  
ATOM   4198  H5'   U   132      77.333 100.553  43.378  1.00  0.00           H  
ATOM   4199 H5''   U   132      78.103 101.621  42.165  1.00  0.00           H  
ATOM   4200  C4'   U   132      78.944  99.690  42.210  1.00  0.00           C  
ATOM   4201  H4'   U   132      79.697 100.000  42.935  1.00  0.00           H  
ATOM   4202  O4'   U   132      78.609  98.332  42.408  1.00  0.00           O  
ATOM   4203  C1'   U   132      79.527  97.585  41.710  1.00  0.00           C  
ATOM   4204  H1'   U   132      80.192  97.063  42.398  1.00  0.00           H  
ATOM   4205  N1    U   132      78.804  96.528  40.870  1.00  0.00           N  
ATOM   4206  C6    U   132      77.923  96.960  39.850  1.00  0.00           C  
ATOM   4207  H6    U   132      77.552  97.973  39.905  1.00  0.00           H  
ATOM   4208  C5    U   132      77.417  96.061  39.007  1.00  0.00           C  
ATOM   4209  H5    U   132      76.706  96.462  38.300  1.00  0.00           H  
ATOM   4210  C4    U   132      77.739  94.601  39.086  1.00  0.00           C  
ATOM   4211  O4    U   132      77.243  93.840  38.241  1.00  0.00           O  
ATOM   4212  N3    U   132      78.630  94.247  40.121  1.00  0.00           N  
ATOM   4213  H3    U   132      78.927  93.281  40.132  1.00  0.00           H  
ATOM   4214  C2    U   132      79.107  95.138  41.050  1.00  0.00           C  
ATOM   4215  O2    U   132      79.865  94.790  41.935  1.00  0.00           O  
ATOM   4216  C3'   U   132      79.679  99.736  40.841  1.00  0.00           C  
ATOM   4217  H3'   U   132      78.928  99.773  40.052  1.00  0.00           H  
ATOM   4218  C2'   U   132      80.436  98.436  40.862  1.00  0.00           C  
ATOM   4219  H2'   U   132      80.501  98.114  39.823  1.00  0.00           H  
ATOM   4220  O2'   U   132      81.743  98.586  41.612  1.00  0.00           O  
ATOM   4221 HO2'   U   132      82.382  99.170  41.198  1.00  0.00           H  
ATOM   4222  O3'   U   132      80.654 100.790  40.652  1.00  0.00           O  
ATOM   4223  P     A   133      81.324 101.115  39.306  1.00  0.00           P  
ATOM   4224  OP1   A   133      81.344 102.582  39.182  1.00  0.00           O  
ATOM   4225  OP2   A   133      80.680 100.302  38.220  1.00  0.00           O  
ATOM   4226  O5'   A   133      82.832 100.577  39.504  1.00  0.00           O  
ATOM   4227  C5'   A   133      83.702 101.355  40.340  1.00  0.00           C  
ATOM   4228  H5'   A   133      83.223 101.473  41.312  1.00  0.00           H  
ATOM   4229 H5''   A   133      83.737 102.364  39.928  1.00  0.00           H  
ATOM   4230  C4'   A   133      85.115 100.582  40.372  1.00  0.00           C  
ATOM   4231  H4'   A   133      85.730 101.283  40.936  1.00  0.00           H  
ATOM   4232  O4'   A   133      84.888  99.399  41.040  1.00  0.00           O  
ATOM   4233  C1'   A   133      85.265  98.276  40.246  1.00  0.00           C  
ATOM   4234  H1'   A   133      85.733  97.484  40.831  1.00  0.00           H  
ATOM   4235  N9    A   133      84.047  97.619  39.642  1.00  0.00           N  
ATOM   4236  C8    A   133      83.448  97.837  38.439  1.00  0.00           C  
ATOM   4237  H8    A   133      83.720  98.695  37.843  1.00  0.00           H  
ATOM   4238  N7    A   133      82.780  96.859  37.921  1.00  0.00           N  
ATOM   4239  C5    A   133      82.830  95.905  38.935  1.00  0.00           C  
ATOM   4240  C6    A   133      82.257  94.613  39.188  1.00  0.00           C  
ATOM   4241  N6    A   133      81.482  93.870  38.469  1.00  0.00           N  
ATOM   4242  H61   A   133      81.110  93.007  38.840  1.00  0.00           H  
ATOM   4243  H62   A   133      81.558  94.022  37.473  1.00  0.00           H  
ATOM   4244  N1    A   133      82.462  93.982  40.349  1.00  0.00           N  
ATOM   4245  C2    A   133      83.180  94.604  41.268  1.00  0.00           C  
ATOM   4246  H2    A   133      83.144  94.149  42.246  1.00  0.00           H  
ATOM   4247  N3    A   133      83.848  95.777  41.188  1.00  0.00           N  
ATOM   4248  C4    A   133      83.545  96.357  39.989  1.00  0.00           C  
ATOM   4249  C3'   A   133      85.880 100.281  39.039  1.00  0.00           C  
ATOM   4250  H3'   A   133      85.169 100.292  38.212  1.00  0.00           H  
ATOM   4251  C2'   A   133      86.314  98.751  39.273  1.00  0.00           C  
ATOM   4252  H2'   A   133      86.214  98.288  38.291  1.00  0.00           H  
ATOM   4253  O2'   A   133      87.671  98.771  39.682  1.00  0.00           O  
ATOM   4254 HO2'   A   133      87.864  99.708  39.601  1.00  0.00           H  
ATOM   4255  O3'   A   133      87.039 101.081  38.880  1.00  0.00           O  
ATOM   4256  P     U   134      86.929 102.546  38.247  1.00  0.00           P  
ATOM   4257  OP1   U   134      87.809 103.379  39.038  1.00  0.00           O  
ATOM   4258  OP2   U   134      85.556 102.907  38.130  1.00  0.00           O  
ATOM   4259  O5'   U   134      87.648 102.245  36.821  1.00  0.00           O  
ATOM   4260  C5'   U   134      88.991 101.702  36.695  1.00  0.00           C  
ATOM   4261  H5'   U   134      88.987 100.620  36.569  1.00  0.00           H  
ATOM   4262 H5''   U   134      89.573 102.031  37.556  1.00  0.00           H  
ATOM   4263  C4'   U   134      89.691 102.284  35.506  1.00  0.00           C  
ATOM   4264  H4'   U   134      90.682 101.833  35.462  1.00  0.00           H  
ATOM   4265  O4'   U   134      89.060 102.099  34.220  1.00  0.00           O  
ATOM   4266  C1'   U   134      89.214 103.325  33.471  1.00  0.00           C  
ATOM   4267  H1'   U   134      89.711 103.170  32.513  1.00  0.00           H  
ATOM   4268  N1    U   134      87.914 103.912  33.127  1.00  0.00           N  
ATOM   4269  C6    U   134      86.994 104.279  34.117  1.00  0.00           C  
ATOM   4270  H6    U   134      87.187 104.316  35.179  1.00  0.00           H  
ATOM   4271  C5    U   134      85.695 104.602  33.746  1.00  0.00           C  
ATOM   4272  H5    U   134      84.887 104.872  34.410  1.00  0.00           H  
ATOM   4273  C4    U   134      85.268 104.521  32.375  1.00  0.00           C  
ATOM   4274  O4    U   134      84.156 104.862  31.985  1.00  0.00           O  
ATOM   4275  N3    U   134      86.210 104.007  31.494  1.00  0.00           N  
ATOM   4276  H3    U   134      85.935 103.889  30.530  1.00  0.00           H  
ATOM   4277  C2    U   134      87.533 103.779  31.808  1.00  0.00           C  
ATOM   4278  O2    U   134      88.251 103.591  30.872  1.00  0.00           O  
ATOM   4279  C3'   U   134      89.962 103.779  35.741  1.00  0.00           C  
ATOM   4280  H3'   U   134      89.038 104.096  36.225  1.00  0.00           H  
ATOM   4281  C2'   U   134      90.117 104.276  34.284  1.00  0.00           C  
ATOM   4282  H2'   U   134      89.759 105.304  34.331  1.00  0.00           H  
ATOM   4283  O2'   U   134      91.329 104.092  33.617  1.00  0.00           O  
ATOM   4284 HO2'   U   134      92.012 104.682  33.943  1.00  0.00           H  
ATOM   4285  O3'   U   134      91.155 104.022  36.481  1.00  0.00           O  
ATOM   4286  P     A   135      91.616 105.534  36.865  1.00  0.00           P  
ATOM   4287  OP1   A   135      92.706 105.474  37.896  1.00  0.00           O  
ATOM   4288  OP2   A   135      90.437 106.447  37.197  1.00  0.00           O  
ATOM   4289  O5'   A   135      92.321 106.149  35.495  1.00  0.00           O  
ATOM   4290  C5'   A   135      93.617 105.887  35.093  1.00  0.00           C  
ATOM   4291  H5'   A   135      93.719 104.811  34.946  1.00  0.00           H  
ATOM   4292 H5''   A   135      94.227 106.156  35.955  1.00  0.00           H  
ATOM   4293  C4'   A   135      94.059 106.589  33.805  1.00  0.00           C  
ATOM   4294  H4'   A   135      95.032 106.192  33.513  1.00  0.00           H  
ATOM   4295  O4'   A   135      93.182 106.319  32.722  1.00  0.00           O  
ATOM   4296  C1'   A   135      92.596 107.471  32.288  1.00  0.00           C  
ATOM   4297  H1'   A   135      92.632 107.481  31.198  1.00  0.00           H  
ATOM   4298  N9    A   135      91.139 107.504  32.730  1.00  0.00           N  
ATOM   4299  C8    A   135      90.590 108.073  33.839  1.00  0.00           C  
ATOM   4300  H8    A   135      91.144 108.471  34.676  1.00  0.00           H  
ATOM   4301  N7    A   135      89.311 108.222  33.780  1.00  0.00           N  
ATOM   4302  C5    A   135      88.963 107.711  32.522  1.00  0.00           C  
ATOM   4303  C6    A   135      87.787 107.656  31.755  1.00  0.00           C  
ATOM   4304  N6    A   135      86.633 108.171  32.080  1.00  0.00           N  
ATOM   4305  H61   A   135      86.637 108.721  32.927  1.00  0.00           H  
ATOM   4306  H62   A   135      85.803 108.223  31.506  1.00  0.00           H  
ATOM   4307  N1    A   135      87.833 107.242  30.475  1.00  0.00           N  
ATOM   4308  C2    A   135      89.044 107.041  29.938  1.00  0.00           C  
ATOM   4309  H2    A   135      89.028 106.681  28.920  1.00  0.00           H  
ATOM   4310  N3    A   135      90.184 106.861  30.565  1.00  0.00           N  
ATOM   4311  C4    A   135      90.086 107.368  31.830  1.00  0.00           C  
ATOM   4312  C3'   A   135      94.089 108.124  34.033  1.00  0.00           C  
ATOM   4313  H3'   A   135      93.480 108.269  34.925  1.00  0.00           H  
ATOM   4314  C2'   A   135      93.471 108.637  32.688  1.00  0.00           C  
ATOM   4315  H2'   A   135      92.856 109.511  32.901  1.00  0.00           H  
ATOM   4316  O2'   A   135      94.461 108.765  31.656  1.00  0.00           O  
ATOM   4317 HO2'   A   135      95.008 109.471  32.007  1.00  0.00           H  
ATOM   4318  O3'   A   135      95.415 108.585  34.362  1.00  0.00           O  
ATOM   4319  P     C   136      95.641 110.103  34.652  1.00  0.00           P  
ATOM   4320  OP1   C   136      96.942 110.261  35.310  1.00  0.00           O  
ATOM   4321  OP2   C   136      94.372 110.638  35.194  1.00  0.00           O  
ATOM   4322  O5'   C   136      95.847 110.722  33.167  1.00  0.00           O  
ATOM   4323  C5'   C   136      97.065 110.484  32.422  1.00  0.00           C  
ATOM   4324  H5'   C   136      97.135 109.527  31.905  1.00  0.00           H  
ATOM   4325 H5''   C   136      97.990 110.743  32.936  1.00  0.00           H  
ATOM   4326  C4'   C   136      96.938 111.351  31.179  1.00  0.00           C  
ATOM   4327  H4'   C   136      97.851 111.089  30.644  1.00  0.00           H  
ATOM   4328  O4'   C   136      95.845 110.914  30.328  1.00  0.00           O  
ATOM   4329  C1'   C   136      95.116 112.096  29.945  1.00  0.00           C  
ATOM   4330  H1'   C   136      95.724 112.433  29.107  1.00  0.00           H  
ATOM   4331  N1    C   136      93.797 111.744  29.529  1.00  0.00           N  
ATOM   4332  C6    C   136      92.783 111.839  30.490  1.00  0.00           C  
ATOM   4333  H6    C   136      92.935 112.297  31.457  1.00  0.00           H  
ATOM   4334  C5    C   136      91.602 111.252  30.134  1.00  0.00           C  
ATOM   4335  H5    C   136      90.872 111.184  30.927  1.00  0.00           H  
ATOM   4336  C4    C   136      91.497 110.501  28.921  1.00  0.00           C  
ATOM   4337  N4    C   136      90.416 109.816  28.650  1.00  0.00           N  
ATOM   4338  H41   C   136      90.272 109.338  27.772  1.00  0.00           H  
ATOM   4339  H42   C   136      89.611 109.897  29.254  1.00  0.00           H  
ATOM   4340  N3    C   136      92.434 110.484  28.036  1.00  0.00           N  
ATOM   4341  C2    C   136      93.582 111.161  28.315  1.00  0.00           C  
ATOM   4342  O2    C   136      94.470 111.150  27.455  1.00  0.00           O  
ATOM   4343  C3'   C   136      96.901 112.903  31.320  1.00  0.00           C  
ATOM   4344  H3'   C   136      97.153 113.292  32.307  1.00  0.00           H  
ATOM   4345  C2'   C   136      95.414 113.072  31.084  1.00  0.00           C  
ATOM   4346  H2'   C   136      94.886 112.824  32.004  1.00  0.00           H  
ATOM   4347  O2'   C   136      94.988 114.351  30.646  1.00  0.00           O  
ATOM   4348 HO2'   C   136      95.698 114.644  30.071  1.00  0.00           H  
ATOM   4349  O3'   C   136      97.715 113.510  30.300  1.00  0.00           O  
ATOM   4350  P     A   137      99.247 113.571  30.588  1.00  0.00           P  
ATOM   4351  OP1   A   137      99.729 112.268  31.183  1.00  0.00           O  
ATOM   4352  OP2   A   137      99.430 114.800  31.321  1.00  0.00           O  
ATOM   4353  O5'   A   137      99.685 113.685  29.033  1.00  0.00           O  
ATOM   4354  C5'   A   137     100.100 112.495  28.346  1.00  0.00           C  
ATOM   4355  H5'   A   137      99.357 111.737  28.594  1.00  0.00           H  
ATOM   4356 H5''   A   137     101.074 112.090  28.620  1.00  0.00           H  
ATOM   4357  C4'   A   137     100.106 112.706  26.835  1.00  0.00           C  
ATOM   4358  H4'   A   137     100.354 111.788  26.303  1.00  0.00           H  
ATOM   4359  O4'   A   137      98.779 113.103  26.381  1.00  0.00           O  
ATOM   4360  C1'   A   137      98.701 114.524  26.188  1.00  0.00           C  
ATOM   4361  H1'   A   137      98.339 114.585  25.162  1.00  0.00           H  
ATOM   4362  N9    A   137      97.686 115.171  27.067  1.00  0.00           N  
ATOM   4363  C8    A   137      97.795 115.734  28.304  1.00  0.00           C  
ATOM   4364  H8    A   137      98.739 115.905  28.800  1.00  0.00           H  
ATOM   4365  N7    A   137      96.698 115.988  28.910  1.00  0.00           N  
ATOM   4366  C5    A   137      95.750 115.574  27.937  1.00  0.00           C  
ATOM   4367  C6    A   137      94.341 115.710  27.845  1.00  0.00           C  
ATOM   4368  N6    A   137      93.549 116.240  28.783  1.00  0.00           N  
ATOM   4369  H61   A   137      92.548 116.324  28.675  1.00  0.00           H  
ATOM   4370  H62   A   137      93.968 116.814  29.500  1.00  0.00           H  
ATOM   4371  N1    A   137      93.688 115.215  26.787  1.00  0.00           N  
ATOM   4372  C2    A   137      94.421 114.713  25.829  1.00  0.00           C  
ATOM   4373  H2    A   137      93.913 114.280  24.980  1.00  0.00           H  
ATOM   4374  N3    A   137      95.702 114.667  25.734  1.00  0.00           N  
ATOM   4375  C4    A   137      96.351 115.129  26.799  1.00  0.00           C  
ATOM   4376  C3'   A   137     101.065 113.778  26.375  1.00  0.00           C  
ATOM   4377  H3'   A   137     101.829 114.012  27.116  1.00  0.00           H  
ATOM   4378  C2'   A   137     100.145 115.031  26.337  1.00  0.00           C  
ATOM   4379  H2'   A   137     100.312 115.631  27.232  1.00  0.00           H  
ATOM   4380  O2'   A   137     100.306 115.779  25.219  1.00  0.00           O  
ATOM   4381 HO2'   A   137     101.182 115.864  24.836  1.00  0.00           H  
ATOM   4382  O3'   A   137     101.592 113.580  25.070  1.00  0.00           O  
ATOM   4383  P     G   138     102.687 112.499  24.748  1.00  0.00           P  
ATOM   4384  OP1   G   138     102.678 111.497  25.808  1.00  0.00           O  
ATOM   4385  OP2   G   138     103.936 113.260  24.395  1.00  0.00           O  
ATOM   4386  O5'   G   138     102.351 111.815  23.450  1.00  0.00           O  
ATOM   4387  C5'   G   138     102.509 112.367  22.188  1.00  0.00           C  
ATOM   4388  H5'   G   138     103.470 112.877  22.137  1.00  0.00           H  
ATOM   4389 H5''   G   138     101.814 113.162  21.919  1.00  0.00           H  
ATOM   4390  C4'   G   138     102.432 111.248  21.119  1.00  0.00           C  
ATOM   4391  H4'   G   138     103.171 110.463  21.278  1.00  0.00           H  
ATOM   4392  O4'   G   138     101.123 110.712  21.181  1.00  0.00           O  
ATOM   4393  C1'   G   138     100.829 110.183  19.863  1.00  0.00           C  
ATOM   4394  H1'   G   138     100.552 109.129  19.837  1.00  0.00           H  
ATOM   4395  N9    G   138      99.670 110.922  19.279  1.00  0.00           N  
ATOM   4396  C8    G   138      98.926 111.953  19.931  1.00  0.00           C  
ATOM   4397  H8    G   138      99.220 112.222  20.934  1.00  0.00           H  
ATOM   4398  N7    G   138      97.848 112.286  19.300  1.00  0.00           N  
ATOM   4399  C5    G   138      97.925 111.592  18.075  1.00  0.00           C  
ATOM   4400  C6    G   138      96.991 111.506  16.967  1.00  0.00           C  
ATOM   4401  O6    G   138      95.888 111.974  16.784  1.00  0.00           O  
ATOM   4402  N1    G   138      97.455 110.541  16.013  1.00  0.00           N  
ATOM   4403  H1    G   138      96.930 110.381  15.164  1.00  0.00           H  
ATOM   4404  C2    G   138      98.657 109.800  16.110  1.00  0.00           C  
ATOM   4405  N2    G   138      98.892 108.944  15.173  1.00  0.00           N  
ATOM   4406  H21   G   138      98.339 109.022  14.332  1.00  0.00           H  
ATOM   4407  H22   G   138      99.710 108.353  15.132  1.00  0.00           H  
ATOM   4408  N3    G   138      99.523 109.879  17.129  1.00  0.00           N  
ATOM   4409  C4    G   138      99.111 110.862  18.027  1.00  0.00           C  
ATOM   4410  C3'   G   138     102.775 111.718  19.709  1.00  0.00           C  
ATOM   4411  H3'   G   138     102.178 112.594  19.458  1.00  0.00           H  
ATOM   4412  C2'   G   138     102.113 110.527  19.054  1.00  0.00           C  
ATOM   4413  H2'   G   138     101.926 110.736  18.000  1.00  0.00           H  
ATOM   4414  O2'   G   138     102.890 109.311  19.149  1.00  0.00           O  
ATOM   4415 HO2'   G   138     103.739 109.478  18.733  1.00  0.00           H  
ATOM   4416  O3'   G   138     104.129 112.051  19.518  1.00  0.00           O  
ATOM   4417  P     G   139     104.394 113.359  18.626  1.00  0.00           P  
ATOM   4418  OP1   G   139     105.835 113.520  18.429  1.00  0.00           O  
ATOM   4419  OP2   G   139     103.565 114.473  19.127  1.00  0.00           O  
ATOM   4420  O5'   G   139     103.786 112.878  17.261  1.00  0.00           O  
ATOM   4421  C5'   G   139     104.418 111.884  16.474  1.00  0.00           C  
ATOM   4422  H5'   G   139     104.660 111.005  17.071  1.00  0.00           H  
ATOM   4423 H5''   G   139     105.301 112.337  16.022  1.00  0.00           H  
ATOM   4424  C4'   G   139     103.588 111.524  15.286  1.00  0.00           C  
ATOM   4425  H4'   G   139     104.081 110.710  14.754  1.00  0.00           H  
ATOM   4426  O4'   G   139     102.334 110.995  15.704  1.00  0.00           O  
ATOM   4427  C1'   G   139     101.449 111.371  14.610  1.00  0.00           C  
ATOM   4428  H1'   G   139     101.009 110.464  14.196  1.00  0.00           H  
ATOM   4429  N9    G   139     100.270 112.194  14.928  1.00  0.00           N  
ATOM   4430  C8    G   139     100.092 112.862  16.117  1.00  0.00           C  
ATOM   4431  H8    G   139     100.799 112.716  16.921  1.00  0.00           H  
ATOM   4432  N7    G   139      99.030 113.647  16.108  1.00  0.00           N  
ATOM   4433  C5    G   139      98.498 113.425  14.824  1.00  0.00           C  
ATOM   4434  C6    G   139      97.304 113.925  14.220  1.00  0.00           C  
ATOM   4435  O6    G   139      96.568 114.816  14.589  1.00  0.00           O  
ATOM   4436  N1    G   139      97.119 113.496  12.963  1.00  0.00           N  
ATOM   4437  H1    G   139      96.240 113.792  12.563  1.00  0.00           H  
ATOM   4438  C2    G   139      97.973 112.630  12.266  1.00  0.00           C  
ATOM   4439  N2    G   139      97.579 112.210  11.141  1.00  0.00           N  
ATOM   4440  H21   G   139      98.192 111.560  10.672  1.00  0.00           H  
ATOM   4441  H22   G   139      96.703 112.510  10.737  1.00  0.00           H  
ATOM   4442  N3    G   139      99.026 112.113  12.821  1.00  0.00           N  
ATOM   4443  C4    G   139      99.245 112.505  14.119  1.00  0.00           C  
ATOM   4444  C3'   G   139     103.283 112.704  14.431  1.00  0.00           C  
ATOM   4445  H3'   G   139     102.741 113.456  15.005  1.00  0.00           H  
ATOM   4446  C2'   G   139     102.216 112.119  13.529  1.00  0.00           C  
ATOM   4447  H2'   G   139     101.601 112.929  13.137  1.00  0.00           H  
ATOM   4448  O2'   G   139     102.584 111.246  12.515  1.00  0.00           O  
ATOM   4449 HO2'   G   139     101.905 111.008  11.880  1.00  0.00           H  
ATOM   4450  O3'   G   139     104.340 113.232  13.763  1.00  0.00           O  
ATOM   4451  P     G   140     104.256 114.669  13.137  1.00  0.00           P  
ATOM   4452  OP1   G   140     105.670 114.897  12.916  1.00  0.00           O  
ATOM   4453  OP2   G   140     103.551 115.567  14.053  1.00  0.00           O  
ATOM   4454  O5'   G   140     103.502 114.494  11.699  1.00  0.00           O  
ATOM   4455  C5'   G   140     104.031 113.961  10.532  1.00  0.00           C  
ATOM   4456  H5'   G   140     104.157 112.889  10.681  1.00  0.00           H  
ATOM   4457 H5''   G   140     105.024 114.367  10.342  1.00  0.00           H  
ATOM   4458  C4'   G   140     103.103 114.148   9.361  1.00  0.00           C  
ATOM   4459  H4'   G   140     103.523 113.817   8.411  1.00  0.00           H  
ATOM   4460  O4'   G   140     101.890 113.608   9.707  1.00  0.00           O  
ATOM   4461  C1'   G   140     100.852 114.452   9.251  1.00  0.00           C  
ATOM   4462  H1'   G   140     100.253 113.889   8.535  1.00  0.00           H  
ATOM   4463  N9    G   140     100.002 114.920  10.336  1.00  0.00           N  
ATOM   4464  C8    G   140     100.315 114.935  11.685  1.00  0.00           C  
ATOM   4465  H8    G   140     101.246 114.551  12.074  1.00  0.00           H  
ATOM   4466  N7    G   140      99.517 115.714  12.321  1.00  0.00           N  
ATOM   4467  C5    G   140      98.464 115.978  11.413  1.00  0.00           C  
ATOM   4468  C6    G   140      97.118 116.522  11.646  1.00  0.00           C  
ATOM   4469  O6    G   140      96.624 116.996  12.662  1.00  0.00           O  
ATOM   4470  N1    G   140      96.322 116.621  10.515  1.00  0.00           N  
ATOM   4471  H1    G   140      95.431 117.096  10.548  1.00  0.00           H  
ATOM   4472  C2    G   140      96.809 116.308   9.291  1.00  0.00           C  
ATOM   4473  N2    G   140      96.004 116.282   8.305  1.00  0.00           N  
ATOM   4474  H21   G   140      95.044 116.590   8.362  1.00  0.00           H  
ATOM   4475  H22   G   140      96.265 115.842   7.434  1.00  0.00           H  
ATOM   4476  N3    G   140      98.033 115.684   9.017  1.00  0.00           N  
ATOM   4477  C4    G   140      98.802 115.547  10.144  1.00  0.00           C  
ATOM   4478  C3'   G   140     102.808 115.613   9.208  1.00  0.00           C  
ATOM   4479  H3'   G   140     102.636 116.040  10.196  1.00  0.00           H  
ATOM   4480  C2'   G   140     101.524 115.531   8.358  1.00  0.00           C  
ATOM   4481  H2'   G   140     100.994 116.476   8.240  1.00  0.00           H  
ATOM   4482  O2'   G   140     101.645 115.053   7.088  1.00  0.00           O  
ATOM   4483 HO2'   G   140     102.548 115.144   6.776  1.00  0.00           H  
ATOM   4484  O3'   G   140     103.945 116.159   8.565  1.00  0.00           O  
ATOM   4485  P     C   141     104.291 117.712   8.720  1.00  0.00           P  
ATOM   4486  OP1   C   141     105.488 117.959   7.933  1.00  0.00           O  
ATOM   4487  OP2   C   141     104.297 118.137  10.150  1.00  0.00           O  
ATOM   4488  O5'   C   141     103.037 118.560   8.092  1.00  0.00           O  
ATOM   4489  C5'   C   141     102.729 118.506   6.662  1.00  0.00           C  
ATOM   4490  H5'   C   141     102.796 117.476   6.311  1.00  0.00           H  
ATOM   4491 H5''   C   141     103.399 119.214   6.173  1.00  0.00           H  
ATOM   4492  C4'   C   141     101.338 118.953   6.266  1.00  0.00           C  
ATOM   4493  H4'   C   141     101.427 118.854   5.184  1.00  0.00           H  
ATOM   4494  O4'   C   141     100.257 118.120   6.777  1.00  0.00           O  
ATOM   4495  C1'   C   141      99.202 118.988   7.192  1.00  0.00           C  
ATOM   4496  H1'   C   141      98.272 118.645   6.740  1.00  0.00           H  
ATOM   4497  N1    C   141      99.007 119.131   8.643  1.00  0.00           N  
ATOM   4498  C6    C   141      99.990 118.797   9.602  1.00  0.00           C  
ATOM   4499  H6    C   141     100.967 118.443   9.305  1.00  0.00           H  
ATOM   4500  C5    C   141      99.828 119.078  10.905  1.00  0.00           C  
ATOM   4501  H5    C   141     100.675 118.997  11.570  1.00  0.00           H  
ATOM   4502  C4    C   141      98.552 119.575  11.256  1.00  0.00           C  
ATOM   4503  N4    C   141      98.212 119.892  12.430  1.00  0.00           N  
ATOM   4504  H41   C   141      98.914 119.783  13.148  1.00  0.00           H  
ATOM   4505  H42   C   141      97.239 120.059  12.641  1.00  0.00           H  
ATOM   4506  N3    C   141      97.561 119.822  10.435  1.00  0.00           N  
ATOM   4507  C2    C   141      97.734 119.634   9.129  1.00  0.00           C  
ATOM   4508  O2    C   141      96.797 119.926   8.364  1.00  0.00           O  
ATOM   4509  C3'   C   141     100.939 120.395   6.576  1.00  0.00           C  
ATOM   4510  H3'   C   141     101.282 120.744   7.551  1.00  0.00           H  
ATOM   4511  C2'   C   141      99.407 120.383   6.581  1.00  0.00           C  
ATOM   4512  H2'   C   141      99.059 121.230   7.172  1.00  0.00           H  
ATOM   4513  O2'   C   141      98.832 120.289   5.227  1.00  0.00           O  
ATOM   4514 HO2'   C   141      99.572 120.118   4.640  1.00  0.00           H  
ATOM   4515  O3'   C   141     101.370 121.245   5.505  1.00  0.00           O  
ATOM   4516  P    U3   142     101.877 122.704   5.864  1.00  0.00           P  
ATOM   4517  OP1  U3   142     102.313 123.282   4.584  1.00  0.00           O  
ATOM   4518  OP2  U3   142     102.807 122.678   7.005  1.00  0.00           O  
ATOM   4519  O5'  U3   142     100.493 123.465   6.302  1.00  0.00           O  
ATOM   4520  C5'  U3   142      99.441 123.814   5.456  1.00  0.00           C  
ATOM   4521  H5'  U3   142      99.169 123.001   4.783  1.00  0.00           H  
ATOM   4522 H5''  U3   142      99.701 124.639   4.793  1.00  0.00           H  
ATOM   4523  C4'  U3   142      98.192 124.291   6.224  1.00  0.00           C  
ATOM   4524  H4'  U3   142      97.407 124.601   5.535  1.00  0.00           H  
ATOM   4525  O4'  U3   142      97.741 123.319   7.213  1.00  0.00           O  
ATOM   4526  C1'  U3   142      97.245 124.009   8.365  1.00  0.00           C  
ATOM   4527  H1'  U3   142      96.165 123.862   8.397  1.00  0.00           H  
ATOM   4528  N1   U3   142      97.848 123.597   9.638  1.00  0.00           N  
ATOM   4529  C6   U3   142      99.180 123.305   9.717  1.00  0.00           C  
ATOM   4530  H6   U3   142      99.736 123.251   8.792  1.00  0.00           H  
ATOM   4531  C5   U3   142      99.702 123.012  10.919  1.00  0.00           C  
ATOM   4532  H5   U3   142     100.751 122.759  10.948  1.00  0.00           H  
ATOM   4533  C4   U3   142      98.956 122.956  12.134  1.00  0.00           C  
ATOM   4534  O4   U3   142      99.415 122.711  13.266  1.00  0.00           O  
ATOM   4535  N3   U3   142      97.713 123.578  11.987  1.00  0.00           N  
ATOM   4536  H3   U3   142      97.198 123.959  12.767  1.00  0.00           H  
ATOM   4537  C2   U3   142      97.115 123.788  10.787  1.00  0.00           C  
ATOM   4538  O2   U3   142      95.986 124.277  10.687  1.00  0.00           O  
ATOM   4539  C3'  U3   142      98.501 125.569   6.967  1.00  0.00           C  
ATOM   4540  H3'  U3   142      99.470 125.523   7.464  1.00  0.00           H  
ATOM   4541  C2'  U3   142      97.445 125.462   8.094  1.00  0.00           C  
ATOM   4542  H2'  U3   142      97.656 126.045   8.991  1.00  0.00           H  
ATOM   4543  O2'  U3   142      96.257 125.987   7.556  1.00  0.00           O  
ATOM   4544 HO2'  U3   142      96.471 126.904   7.369  1.00  0.00           H  
ATOM   4545  O3'  U3   142      98.352 126.740   6.223  1.00  0.00           O  
ATOM   4546 HO3'  U3   142      98.612 127.434   6.833  1.00  0.00           H  
TER    4547       U3   142 
ATOM   4547 MG    MG   143      74.847  81.826  50.912  1.00  0.00          MG  
TER    4548       MG   143 
ATOM   4548 MG    MG   144      44.316  37.617  88.637  1.00  0.00          MG  
TER    4549       MG   144 
ATOM   4549 MG    MG   145      98.761  99.257  32.718  1.00  0.00          MG  
TER    4550       MG   145 
ATOM   4550 MG    MG   146      68.541  98.184  24.467  1.00  0.00          MG  
TER    4551       MG   146 
ATOM   4551 MG    MG   147      57.185   2.065  49.251  1.00  0.00          MG  
TER    4552       MG   147 
ATOM   4552 MG    MG   148      76.254  44.145  44.769  1.00  0.00          MG  
TER    4553       MG   148 
ATOM   4553 MG    MG   149      38.295  44.776  89.428  1.00  0.00          MG  
TER    4554       MG   149 
ATOM   4554 MG    MG   150      50.676  42.128  72.229  1.00  0.00          MG  
TER    4555       MG   150 
ATOM   4555 MG    MG   151      35.847  36.583 108.731  1.00  0.00          MG  
TER    4556       MG   151 
ATOM   4556 MG    MG   152      85.314 105.856   9.481  1.00  0.00          MG  
TER    4557       MG   152 
ATOM   4557 MG    MG   153      49.500  47.310  98.018  1.00  0.00          MG  
TER    4558       MG   153 
ATOM   4558 MG    MG   154      55.907  35.984  87.201  1.00  0.00          MG  
TER    4559       MG   154 
END   
