# Supplementary material for: Modeling the structure of the frameshift-stimulatory pseudoknot in SARS-CoV-2 reveals multiple possible conformers
Source: PLoS Comput Biol. 2021 Jan 19;17(1):e1008603. doi: 10.1371/journal.pcbi.1008603 (PMC7845960; doi:10.1371/journal.pcbi.1008603)
Supplement: S1 Data — Files in.pdb format for each of the model structures presented in the manuscript are included in an archived.zip folder. The files corresponding to the structures shown in Figs 3B, 3E, 3H, 4B, 4E, 4H, 5B, 6A–6F, and 7A–7G are named FigNX_1.pdb, where N is the figure number and X is the letter for the figure panel. These structures represent the most populated of the clusters found in the corresponding MD simulations. The structures of the second- and third-most populated clusters from each of the simulations are in the files named FigNX_2.pdb and FigNX_3.pdb, respectively. (ZIP) [file pcbi.1008603.s006.zip › Fig7B_3.pdb]

ATOM      1 HO5'  U5     1      56.350  53.935  80.777  1.00  0.00           H  
ATOM      2  O5'  U5     1      55.704  54.645  80.807  1.00  0.00           O  
ATOM      3  C5'  U5     1      55.111  54.791  82.020  1.00  0.00           C  
ATOM      4  H5'  U5     1      55.906  54.555  82.727  1.00  0.00           H  
ATOM      5 H5''  U5     1      54.379  53.985  82.060  1.00  0.00           H  
ATOM      6  C4'  U5     1      54.475  56.203  82.183  1.00  0.00           C  
ATOM      7  H4'  U5     1      54.060  56.265  83.189  1.00  0.00           H  
ATOM      8  O4'  U5     1      55.515  57.203  82.291  1.00  0.00           O  
ATOM      9  C1'  U5     1      55.168  58.215  81.326  1.00  0.00           C  
ATOM     10  H1'  U5     1      54.513  58.870  81.902  1.00  0.00           H  
ATOM     11  N1   U5     1      56.408  58.824  80.805  1.00  0.00           N  
ATOM     12  C6   U5     1      57.510  58.036  80.542  1.00  0.00           C  
ATOM     13  H6   U5     1      57.502  56.959  80.616  1.00  0.00           H  
ATOM     14  C5   U5     1      58.716  58.628  80.235  1.00  0.00           C  
ATOM     15  H5   U5     1      59.580  57.992  80.109  1.00  0.00           H  
ATOM     16  C4   U5     1      58.821  60.083  80.078  1.00  0.00           C  
ATOM     17  O4   U5     1      59.781  60.727  79.713  1.00  0.00           O  
ATOM     18  N3   U5     1      57.706  60.757  80.429  1.00  0.00           N  
ATOM     19  H3   U5     1      57.879  61.751  80.468  1.00  0.00           H  
ATOM     20  C2   U5     1      56.499  60.227  80.682  1.00  0.00           C  
ATOM     21  O2   U5     1      55.504  60.939  80.725  1.00  0.00           O  
ATOM     22  C3'  U5     1      53.500  56.621  81.023  1.00  0.00           C  
ATOM     23  H3'  U5     1      53.150  55.750  80.469  1.00  0.00           H  
ATOM     24  C2'  U5     1      54.352  57.567  80.229  1.00  0.00           C  
ATOM     25  H2'  U5     1      55.030  56.955  79.633  1.00  0.00           H  
ATOM     26  O2'  U5     1      53.710  58.524  79.472  1.00  0.00           O  
ATOM     27 HO2'  U5     1      53.083  58.082  78.894  1.00  0.00           H  
ATOM     28  O3'  U5     1      52.334  57.278  81.490  1.00  0.00           O  
ATOM     29  P     U     2      51.130  56.502  82.244  1.00  0.00           P  
ATOM     30  OP1   U     2      50.686  55.392  81.373  1.00  0.00           O  
ATOM     31  OP2   U     2      50.226  57.592  82.499  1.00  0.00           O  
ATOM     32  O5'   U     2      51.720  55.946  83.585  1.00  0.00           O  
ATOM     33  C5'   U     2      51.862  54.586  83.949  1.00  0.00           C  
ATOM     34  H5'   U     2      52.446  54.081  83.180  1.00  0.00           H  
ATOM     35 H5''   U     2      50.889  54.099  84.018  1.00  0.00           H  
ATOM     36  C4'   U     2      52.600  54.473  85.313  1.00  0.00           C  
ATOM     37  H4'   U     2      52.475  53.560  85.895  1.00  0.00           H  
ATOM     38  O4'   U     2      54.044  54.640  84.964  1.00  0.00           O  
ATOM     39  C1'   U     2      54.760  55.167  86.032  1.00  0.00           C  
ATOM     40  H1'   U     2      55.398  54.364  86.403  1.00  0.00           H  
ATOM     41  N1    U     2      55.575  56.281  85.493  1.00  0.00           N  
ATOM     42  C6    U     2      55.045  57.559  85.410  1.00  0.00           C  
ATOM     43  H6    U     2      54.005  57.819  85.545  1.00  0.00           H  
ATOM     44  C5    U     2      55.877  58.566  85.049  1.00  0.00           C  
ATOM     45  H5    U     2      55.414  59.529  84.892  1.00  0.00           H  
ATOM     46  C4    U     2      57.306  58.304  84.638  1.00  0.00           C  
ATOM     47  O4    U     2      58.095  59.177  84.284  1.00  0.00           O  
ATOM     48  N3    U     2      57.609  56.994  84.481  1.00  0.00           N  
ATOM     49  H3    U     2      58.566  56.805  84.221  1.00  0.00           H  
ATOM     50  C2    U     2      56.855  55.983  84.977  1.00  0.00           C  
ATOM     51  O2    U     2      57.263  54.776  84.876  1.00  0.00           O  
ATOM     52  C3'   U     2      52.306  55.460  86.398  1.00  0.00           C  
ATOM     53  H3'   U     2      52.048  56.406  85.923  1.00  0.00           H  
ATOM     54  C2'   U     2      53.698  55.577  87.075  1.00  0.00           C  
ATOM     55  H2'   U     2      53.865  56.622  87.337  1.00  0.00           H  
ATOM     56  O2'   U     2      53.753  54.702  88.156  1.00  0.00           O  
ATOM     57 HO2'   U     2      52.890  54.682  88.575  1.00  0.00           H  
ATOM     58  O3'   U     2      51.322  54.981  87.362  1.00  0.00           O  
ATOM     59  P     U     3      49.795  55.274  87.313  1.00  0.00           P  
ATOM     60  OP1   U     3      49.650  56.707  86.939  1.00  0.00           O  
ATOM     61  OP2   U     3      49.276  54.881  88.595  1.00  0.00           O  
ATOM     62  O5'   U     3      49.032  54.313  86.272  1.00  0.00           O  
ATOM     63  C5'   U     3      47.956  54.709  85.460  1.00  0.00           C  
ATOM     64  H5'   U     3      48.146  55.640  84.925  1.00  0.00           H  
ATOM     65 H5''   U     3      47.124  54.998  86.102  1.00  0.00           H  
ATOM     66  C4'   U     3      47.496  53.659  84.380  1.00  0.00           C  
ATOM     67  H4'   U     3      46.791  54.182  83.734  1.00  0.00           H  
ATOM     68  O4'   U     3      48.572  53.204  83.612  1.00  0.00           O  
ATOM     69  C1'   U     3      48.296  51.871  83.221  1.00  0.00           C  
ATOM     70  H1'   U     3      48.216  51.747  82.141  1.00  0.00           H  
ATOM     71  N1    U     3      49.313  50.963  83.648  1.00  0.00           N  
ATOM     72  C6    U     3      50.028  51.178  84.788  1.00  0.00           C  
ATOM     73  H6    U     3      49.821  51.992  85.467  1.00  0.00           H  
ATOM     74  C5    U     3      50.935  50.266  85.159  1.00  0.00           C  
ATOM     75  H5    U     3      51.602  50.455  85.988  1.00  0.00           H  
ATOM     76  C4    U     3      51.248  49.017  84.475  1.00  0.00           C  
ATOM     77  O4    U     3      52.114  48.157  84.791  1.00  0.00           O  
ATOM     78  N3    U     3      50.434  48.950  83.329  1.00  0.00           N  
ATOM     79  H3    U     3      50.342  48.081  82.823  1.00  0.00           H  
ATOM     80  C2    U     3      49.337  49.731  82.988  1.00  0.00           C  
ATOM     81  O2    U     3      48.578  49.359  82.166  1.00  0.00           O  
ATOM     82  C3'   U     3      46.855  52.431  85.058  1.00  0.00           C  
ATOM     83  H3'   U     3      47.436  52.181  85.946  1.00  0.00           H  
ATOM     84  C2'   U     3      46.995  51.453  83.917  1.00  0.00           C  
ATOM     85  H2'   U     3      47.089  50.497  84.432  1.00  0.00           H  
ATOM     86  O2'   U     3      45.899  51.476  83.024  1.00  0.00           O  
ATOM     87 HO2'   U     3      45.918  52.341  82.608  1.00  0.00           H  
ATOM     88  O3'   U     3      45.523  52.686  85.469  1.00  0.00           O  
ATOM     89  P     G     4      44.932  52.083  86.825  1.00  0.00           P  
ATOM     90  OP1   G     4      43.432  52.108  86.663  1.00  0.00           O  
ATOM     91  OP2   G     4      45.495  52.757  88.001  1.00  0.00           O  
ATOM     92  O5'   G     4      45.453  50.576  86.774  1.00  0.00           O  
ATOM     93  C5'   G     4      44.599  49.453  86.767  1.00  0.00           C  
ATOM     94  H5'   G     4      43.938  49.472  87.633  1.00  0.00           H  
ATOM     95 H5''   G     4      45.139  48.541  87.023  1.00  0.00           H  
ATOM     96  C4'   G     4      43.764  49.188  85.522  1.00  0.00           C  
ATOM     97  H4'   G     4      43.001  49.966  85.496  1.00  0.00           H  
ATOM     98  O4'   G     4      44.543  49.264  84.325  1.00  0.00           O  
ATOM     99  C1'   G     4      44.061  48.281  83.359  1.00  0.00           C  
ATOM    100  H1'   G     4      43.705  48.855  82.504  1.00  0.00           H  
ATOM    101  N9    G     4      45.118  47.287  83.037  1.00  0.00           N  
ATOM    102  C8    G     4      46.395  47.163  83.542  1.00  0.00           C  
ATOM    103  H8    G     4      46.843  47.879  84.214  1.00  0.00           H  
ATOM    104  N7    G     4      47.075  46.065  83.125  1.00  0.00           N  
ATOM    105  C5    G     4      46.159  45.552  82.229  1.00  0.00           C  
ATOM    106  C6    G     4      46.277  44.540  81.263  1.00  0.00           C  
ATOM    107  O6    G     4      47.255  43.791  81.079  1.00  0.00           O  
ATOM    108  N1    G     4      45.243  44.443  80.370  1.00  0.00           N  
ATOM    109  H1    G     4      45.413  43.617  79.814  1.00  0.00           H  
ATOM    110  C2    G     4      44.051  45.139  80.477  1.00  0.00           C  
ATOM    111  N2    G     4      43.059  44.711  79.638  1.00  0.00           N  
ATOM    112  H21   G     4      43.185  43.811  79.197  1.00  0.00           H  
ATOM    113  H22   G     4      42.195  45.233  79.652  1.00  0.00           H  
ATOM    114  N3    G     4      43.874  46.175  81.352  1.00  0.00           N  
ATOM    115  C4    G     4      45.004  46.314  82.109  1.00  0.00           C  
ATOM    116  C3'   G     4      43.085  47.790  85.500  1.00  0.00           C  
ATOM    117  H3'   G     4      43.856  47.081  85.800  1.00  0.00           H  
ATOM    118  C2'   G     4      42.819  47.697  84.010  1.00  0.00           C  
ATOM    119  H2'   G     4      42.707  46.637  83.785  1.00  0.00           H  
ATOM    120  O2'   G     4      41.699  48.529  83.610  1.00  0.00           O  
ATOM    121 HO2'   G     4      41.227  48.002  82.960  1.00  0.00           H  
ATOM    122  O3'   G     4      41.986  47.722  86.338  1.00  0.00           O  
ATOM    123  P     C     5      41.567  46.377  86.886  1.00  0.00           P  
ATOM    124  OP1   C     5      40.380  46.639  87.745  1.00  0.00           O  
ATOM    125  OP2   C     5      42.701  45.662  87.558  1.00  0.00           O  
ATOM    126  O5'   C     5      41.114  45.500  85.707  1.00  0.00           O  
ATOM    127  C5'   C     5      39.979  45.845  84.967  1.00  0.00           C  
ATOM    128  H5'   C     5      40.047  46.905  84.724  1.00  0.00           H  
ATOM    129 H5''   C     5      39.092  45.746  85.592  1.00  0.00           H  
ATOM    130  C4'   C     5      39.801  45.046  83.741  1.00  0.00           C  
ATOM    131  H4'   C     5      38.851  45.375  83.320  1.00  0.00           H  
ATOM    132  O4'   C     5      40.723  45.099  82.758  1.00  0.00           O  
ATOM    133  C1'   C     5      40.860  43.828  82.174  1.00  0.00           C  
ATOM    134  H1'   C     5      40.874  43.996  81.097  1.00  0.00           H  
ATOM    135  N1    C     5      42.104  43.179  82.638  1.00  0.00           N  
ATOM    136  C6    C     5      42.772  43.551  83.778  1.00  0.00           C  
ATOM    137  H6    C     5      42.332  44.260  84.465  1.00  0.00           H  
ATOM    138  C5    C     5      44.085  43.140  83.905  1.00  0.00           C  
ATOM    139  H5    C     5      44.660  43.575  84.709  1.00  0.00           H  
ATOM    140  C4    C     5      44.603  42.169  82.963  1.00  0.00           C  
ATOM    141  N4    C     5      45.783  41.700  83.182  1.00  0.00           N  
ATOM    142  H41   C     5      46.333  41.949  83.991  1.00  0.00           H  
ATOM    143  H42   C     5      46.171  40.980  82.589  1.00  0.00           H  
ATOM    144  N3    C     5      43.937  41.858  81.893  1.00  0.00           N  
ATOM    145  C2    C     5      42.726  42.388  81.706  1.00  0.00           C  
ATOM    146  O2    C     5      42.157  42.130  80.630  1.00  0.00           O  
ATOM    147  C3'   C     5      39.440  43.613  83.989  1.00  0.00           C  
ATOM    148  H3'   C     5      40.090  43.353  84.825  1.00  0.00           H  
ATOM    149  C2'   C     5      39.705  42.891  82.557  1.00  0.00           C  
ATOM    150  H2'   C     5      40.143  41.930  82.830  1.00  0.00           H  
ATOM    151  O2'   C     5      38.673  43.045  81.644  1.00  0.00           O  
ATOM    152 HO2'   C     5      38.061  42.339  81.864  1.00  0.00           H  
ATOM    153  O3'   C     5      38.073  43.436  84.391  1.00  0.00           O  
ATOM    154  P     G     6      37.689  42.281  85.448  1.00  0.00           P  
ATOM    155  OP1   G     6      36.223  42.227  85.697  1.00  0.00           O  
ATOM    156  OP2   G     6      38.603  42.348  86.575  1.00  0.00           O  
ATOM    157  O5'   G     6      38.148  41.043  84.560  1.00  0.00           O  
ATOM    158  C5'   G     6      37.305  40.530  83.609  1.00  0.00           C  
ATOM    159  H5'   G     6      36.975  41.327  82.942  1.00  0.00           H  
ATOM    160 H5''   G     6      36.385  40.165  84.064  1.00  0.00           H  
ATOM    161  C4'   G     6      38.023  39.337  82.793  1.00  0.00           C  
ATOM    162  H4'   G     6      37.289  39.083  82.028  1.00  0.00           H  
ATOM    163  O4'   G     6      39.248  39.695  82.115  1.00  0.00           O  
ATOM    164  C1'   G     6      40.140  38.630  81.868  1.00  0.00           C  
ATOM    165  H1'   G     6      40.330  38.515  80.801  1.00  0.00           H  
ATOM    166  N9    G     6      41.458  38.668  82.573  1.00  0.00           N  
ATOM    167  C8    G     6      41.822  39.445  83.669  1.00  0.00           C  
ATOM    168  H8    G     6      41.129  40.149  84.104  1.00  0.00           H  
ATOM    169  N7    G     6      43.079  39.339  84.077  1.00  0.00           N  
ATOM    170  C5    G     6      43.529  38.325  83.291  1.00  0.00           C  
ATOM    171  C6    G     6      44.888  37.729  83.207  1.00  0.00           C  
ATOM    172  O6    G     6      45.868  38.031  83.882  1.00  0.00           O  
ATOM    173  N1    G     6      44.968  36.687  82.351  1.00  0.00           N  
ATOM    174  H1    G     6      45.810  36.130  82.352  1.00  0.00           H  
ATOM    175  C2    G     6      43.958  36.217  81.586  1.00  0.00           C  
ATOM    176  N2    G     6      44.101  35.093  81.005  1.00  0.00           N  
ATOM    177  H21   G     6      45.038  34.723  81.080  1.00  0.00           H  
ATOM    178  H22   G     6      43.270  34.718  80.569  1.00  0.00           H  
ATOM    179  N3    G     6      42.706  36.742  81.627  1.00  0.00           N  
ATOM    180  C4    G     6      42.561  37.870  82.416  1.00  0.00           C  
ATOM    181  C3'   G     6      38.442  38.108  83.560  1.00  0.00           C  
ATOM    182  H3'   G     6      39.035  38.435  84.414  1.00  0.00           H  
ATOM    183  C2'   G     6      39.340  37.476  82.488  1.00  0.00           C  
ATOM    184  H2'   G     6      39.961  36.616  82.739  1.00  0.00           H  
ATOM    185  O2'   G     6      38.527  37.042  81.443  1.00  0.00           O  
ATOM    186 HO2'   G     6      39.016  36.612  80.737  1.00  0.00           H  
ATOM    187  O3'   G     6      37.416  37.238  84.022  1.00  0.00           O  
ATOM    188  P     G     7      37.690  36.197  85.246  1.00  0.00           P  
ATOM    189  OP1   G     7      36.332  35.646  85.626  1.00  0.00           O  
ATOM    190  OP2   G     7      38.497  36.850  86.301  1.00  0.00           O  
ATOM    191  O5'   G     7      38.536  34.962  84.768  1.00  0.00           O  
ATOM    192  C5'   G     7      38.052  34.168  83.695  1.00  0.00           C  
ATOM    193  H5'   G     7      37.882  34.838  82.852  1.00  0.00           H  
ATOM    194 H5''   G     7      37.182  33.661  84.111  1.00  0.00           H  
ATOM    195  C4'   G     7      39.199  33.144  83.352  1.00  0.00           C  
ATOM    196  H4'   G     7      38.929  32.313  82.700  1.00  0.00           H  
ATOM    197  O4'   G     7      40.278  33.768  82.676  1.00  0.00           O  
ATOM    198  C1'   G     7      41.458  32.954  82.967  1.00  0.00           C  
ATOM    199  H1'   G     7      41.910  32.625  82.032  1.00  0.00           H  
ATOM    200  N9    G     7      42.382  33.812  83.754  1.00  0.00           N  
ATOM    201  C8    G     7      42.157  35.030  84.365  1.00  0.00           C  
ATOM    202  H8    G     7      41.180  35.489  84.392  1.00  0.00           H  
ATOM    203  N7    G     7      43.188  35.503  85.082  1.00  0.00           N  
ATOM    204  C5    G     7      44.161  34.583  84.799  1.00  0.00           C  
ATOM    205  C6    G     7      45.586  34.501  85.180  1.00  0.00           C  
ATOM    206  O6    G     7      46.280  35.285  85.871  1.00  0.00           O  
ATOM    207  N1    G     7      46.321  33.432  84.696  1.00  0.00           N  
ATOM    208  H1    G     7      47.300  33.342  84.930  1.00  0.00           H  
ATOM    209  C2    G     7      45.756  32.546  83.825  1.00  0.00           C  
ATOM    210  N2    G     7      46.605  31.655  83.368  1.00  0.00           N  
ATOM    211  H21   G     7      47.460  31.447  83.863  1.00  0.00           H  
ATOM    212  H22   G     7      46.332  31.083  82.582  1.00  0.00           H  
ATOM    213  N3    G     7      44.465  32.561  83.401  1.00  0.00           N  
ATOM    214  C4    G     7      43.709  33.542  83.929  1.00  0.00           C  
ATOM    215  C3'   G     7      39.763  32.271  84.520  1.00  0.00           C  
ATOM    216  H3'   G     7      40.048  32.950  85.324  1.00  0.00           H  
ATOM    217  C2'   G     7      41.046  31.713  83.818  1.00  0.00           C  
ATOM    218  H2'   G     7      41.908  31.528  84.459  1.00  0.00           H  
ATOM    219  O2'   G     7      40.730  30.656  82.838  1.00  0.00           O  
ATOM    220 HO2'   G     7      40.049  30.102  83.226  1.00  0.00           H  
ATOM    221  O3'   G     7      38.971  31.207  84.896  1.00  0.00           O  
ATOM    222  P     U     8      38.993  30.794  86.448  1.00  0.00           P  
ATOM    223  OP1   U     8      37.911  29.846  86.574  1.00  0.00           O  
ATOM    224  OP2   U     8      39.038  31.996  87.316  1.00  0.00           O  
ATOM    225  O5'   U     8      40.317  29.998  86.685  1.00  0.00           O  
ATOM    226  C5'   U     8      40.519  28.709  86.092  1.00  0.00           C  
ATOM    227  H5'   U     8      40.229  28.806  85.046  1.00  0.00           H  
ATOM    228 H5''   U     8      39.941  27.931  86.590  1.00  0.00           H  
ATOM    229  C4'   U     8      41.942  28.280  85.943  1.00  0.00           C  
ATOM    230  H4'   U     8      41.985  27.495  85.187  1.00  0.00           H  
ATOM    231  O4'   U     8      42.829  29.303  85.424  1.00  0.00           O  
ATOM    232  C1'   U     8      44.125  29.126  86.017  1.00  0.00           C  
ATOM    233  H1'   U     8      44.900  28.849  85.302  1.00  0.00           H  
ATOM    234  N1    U     8      44.642  30.420  86.593  1.00  0.00           N  
ATOM    235  C6    U     8      43.843  31.556  86.788  1.00  0.00           C  
ATOM    236  H6    U     8      42.821  31.549  86.442  1.00  0.00           H  
ATOM    237  C5    U     8      44.328  32.679  87.436  1.00  0.00           C  
ATOM    238  H5    U     8      43.661  33.492  87.684  1.00  0.00           H  
ATOM    239  C4    U     8      45.723  32.693  87.969  1.00  0.00           C  
ATOM    240  O4    U     8      46.167  33.711  88.627  1.00  0.00           O  
ATOM    241  N3    U     8      46.500  31.615  87.623  1.00  0.00           N  
ATOM    242  H3    U     8      47.350  31.522  88.161  1.00  0.00           H  
ATOM    243  C2    U     8      45.997  30.404  87.086  1.00  0.00           C  
ATOM    244  O2    U     8      46.732  29.450  87.035  1.00  0.00           O  
ATOM    245  C3'   U     8      42.427  27.885  87.304  1.00  0.00           C  
ATOM    246  H3'   U     8      42.165  28.734  87.934  1.00  0.00           H  
ATOM    247  C2'   U     8      43.977  27.957  87.038  1.00  0.00           C  
ATOM    248  H2'   U     8      44.531  28.065  87.971  1.00  0.00           H  
ATOM    249  O2'   U     8      44.488  26.718  86.472  1.00  0.00           O  
ATOM    250 HO2'   U     8      43.853  26.439  85.809  1.00  0.00           H  
ATOM    251  O3'   U     8      41.971  26.648  87.778  1.00  0.00           O  
ATOM    252  P     G     9      41.988  26.295  89.313  1.00  0.00           P  
ATOM    253  OP1   G     9      41.276  25.031  89.384  1.00  0.00           O  
ATOM    254  OP2   G     9      41.480  27.476  90.078  1.00  0.00           O  
ATOM    255  O5'   G     9      43.455  26.017  89.716  1.00  0.00           O  
ATOM    256  C5'   G     9      44.150  24.862  89.242  1.00  0.00           C  
ATOM    257  H5'   G     9      44.275  24.884  88.159  1.00  0.00           H  
ATOM    258 H5''   G     9      43.750  23.918  89.610  1.00  0.00           H  
ATOM    259  C4'   G     9      45.572  24.905  89.824  1.00  0.00           C  
ATOM    260  H4'   G     9      46.017  23.913  89.749  1.00  0.00           H  
ATOM    261  O4'   G     9      46.351  25.942  89.229  1.00  0.00           O  
ATOM    262  C1'   G     9      47.299  26.358  90.231  1.00  0.00           C  
ATOM    263  H1'   G     9      48.364  26.345  89.996  1.00  0.00           H  
ATOM    264  N9    G     9      47.012  27.696  90.702  1.00  0.00           N  
ATOM    265  C8    G     9      45.917  28.464  90.432  1.00  0.00           C  
ATOM    266  H8    G     9      44.991  28.105  90.007  1.00  0.00           H  
ATOM    267  N7    G     9      46.077  29.744  90.648  1.00  0.00           N  
ATOM    268  C5    G     9      47.352  29.874  91.162  1.00  0.00           C  
ATOM    269  C6    G     9      48.091  31.026  91.788  1.00  0.00           C  
ATOM    270  O6    G     9      47.731  32.175  92.127  1.00  0.00           O  
ATOM    271  N1    G     9      49.323  30.639  92.245  1.00  0.00           N  
ATOM    272  H1    G     9      49.917  31.377  92.595  1.00  0.00           H  
ATOM    273  C2    G     9      49.809  29.377  92.199  1.00  0.00           C  
ATOM    274  N2    G     9      51.025  29.252  92.612  1.00  0.00           N  
ATOM    275  H21   G     9      51.568  28.642  92.018  1.00  0.00           H  
ATOM    276  H22   G     9      51.522  30.040  93.001  1.00  0.00           H  
ATOM    277  N3    G     9      49.222  28.340  91.552  1.00  0.00           N  
ATOM    278  C4    G     9      47.936  28.611  91.133  1.00  0.00           C  
ATOM    279  C3'   G     9      45.577  25.160  91.353  1.00  0.00           C  
ATOM    280  H3'   G     9      45.045  26.076  91.608  1.00  0.00           H  
ATOM    281  C2'   G     9      47.126  25.484  91.475  1.00  0.00           C  
ATOM    282  H2'   G     9      47.347  26.089  92.354  1.00  0.00           H  
ATOM    283  O2'   G     9      47.941  24.354  91.148  1.00  0.00           O  
ATOM    284 HO2'   G     9      47.578  23.595  91.609  1.00  0.00           H  
ATOM    285  O3'   G     9      45.323  24.079  92.200  1.00  0.00           O  
ATOM    286  P     U    10      44.628  24.279  93.642  1.00  0.00           P  
ATOM    287  OP1   U    10      44.191  22.966  94.079  1.00  0.00           O  
ATOM    288  OP2   U    10      43.629  25.371  93.685  1.00  0.00           O  
ATOM    289  O5'   U    10      45.787  24.680  94.675  1.00  0.00           O  
ATOM    290  C5'   U    10      46.966  23.788  94.902  1.00  0.00           C  
ATOM    291  H5'   U    10      47.330  23.498  93.916  1.00  0.00           H  
ATOM    292 H5''   U    10      46.662  22.899  95.454  1.00  0.00           H  
ATOM    293  C4'   U    10      48.107  24.463  95.556  1.00  0.00           C  
ATOM    294  H4'   U    10      48.848  23.665  95.586  1.00  0.00           H  
ATOM    295  O4'   U    10      48.705  25.410  94.689  1.00  0.00           O  
ATOM    296  C1'   U    10      49.210  26.480  95.480  1.00  0.00           C  
ATOM    297  H1'   U    10      50.265  26.593  95.230  1.00  0.00           H  
ATOM    298  N1    U    10      48.526  27.759  95.202  1.00  0.00           N  
ATOM    299  C6    U    10      47.233  27.904  94.630  1.00  0.00           C  
ATOM    300  H6    U    10      46.674  27.022  94.354  1.00  0.00           H  
ATOM    301  C5    U    10      46.682  29.096  94.398  1.00  0.00           C  
ATOM    302  H5    U    10      45.766  29.117  93.827  1.00  0.00           H  
ATOM    303  C4    U    10      47.276  30.301  94.909  1.00  0.00           C  
ATOM    304  O4    U    10      46.826  31.492  94.792  1.00  0.00           O  
ATOM    305  N3    U    10      48.446  30.122  95.639  1.00  0.00           N  
ATOM    306  H3    U    10      48.830  30.926  96.115  1.00  0.00           H  
ATOM    307  C2    U    10      49.198  28.960  95.663  1.00  0.00           C  
ATOM    308  O2    U    10      50.325  29.018  96.168  1.00  0.00           O  
ATOM    309  C3'   U    10      47.958  25.145  96.913  1.00  0.00           C  
ATOM    310  H3'   U    10      47.009  25.673  96.993  1.00  0.00           H  
ATOM    311  C2'   U    10      49.100  26.122  96.948  1.00  0.00           C  
ATOM    312  H2'   U    10      48.675  26.908  97.571  1.00  0.00           H  
ATOM    313  O2'   U    10      50.292  25.532  97.420  1.00  0.00           O  
ATOM    314 HO2'   U    10      50.108  24.647  97.742  1.00  0.00           H  
ATOM    315  O3'   U    10      47.923  24.186  97.975  1.00  0.00           O  
ATOM    316  P     A    11      47.341  24.424  99.440  1.00  0.00           P  
ATOM    317  OP1   A    11      47.705  23.326 100.316  1.00  0.00           O  
ATOM    318  OP2   A    11      45.847  24.603  99.296  1.00  0.00           O  
ATOM    319  O5'   A    11      47.857  25.736 100.111  1.00  0.00           O  
ATOM    320  C5'   A    11      49.022  25.707 100.921  1.00  0.00           C  
ATOM    321  H5'   A    11      49.683  24.966 100.471  1.00  0.00           H  
ATOM    322 H5''   A    11      48.719  25.237 101.857  1.00  0.00           H  
ATOM    323  C4'   A    11      49.612  27.065 101.215  1.00  0.00           C  
ATOM    324  H4'   A    11      50.501  27.006 101.843  1.00  0.00           H  
ATOM    325  O4'   A    11      49.739  27.803  99.981  1.00  0.00           O  
ATOM    326  C1'   A    11      49.536  29.170 100.336  1.00  0.00           C  
ATOM    327  H1'   A    11      50.432  29.782 100.235  1.00  0.00           H  
ATOM    328  N9    A    11      48.409  29.700  99.651  1.00  0.00           N  
ATOM    329  C8    A    11      47.580  29.086  98.838  1.00  0.00           C  
ATOM    330  H8    A    11      47.560  28.010  98.750  1.00  0.00           H  
ATOM    331  N7    A    11      46.698  29.869  98.257  1.00  0.00           N  
ATOM    332  C5    A    11      47.026  31.126  98.774  1.00  0.00           C  
ATOM    333  C6    A    11      46.643  32.467  98.494  1.00  0.00           C  
ATOM    334  N6    A    11      45.704  32.842  97.649  1.00  0.00           N  
ATOM    335  H61   A    11      45.154  32.171  97.131  1.00  0.00           H  
ATOM    336  H62   A    11      45.480  33.816  97.504  1.00  0.00           H  
ATOM    337  N1    A    11      47.237  33.496  99.064  1.00  0.00           N  
ATOM    338  C2    A    11      48.198  33.216  99.930  1.00  0.00           C  
ATOM    339  H2    A    11      48.754  34.043 100.347  1.00  0.00           H  
ATOM    340  N3    A    11      48.733  32.073 100.263  1.00  0.00           N  
ATOM    341  C4    A    11      48.069  31.043  99.637  1.00  0.00           C  
ATOM    342  C3'   A    11      48.618  27.770 101.960  1.00  0.00           C  
ATOM    343  H3'   A    11      47.676  27.725 101.413  1.00  0.00           H  
ATOM    344  C2'   A    11      49.214  29.160 101.831  1.00  0.00           C  
ATOM    345  H2'   A    11      48.468  29.896 102.130  1.00  0.00           H  
ATOM    346  O2'   A    11      50.439  29.424 102.490  1.00  0.00           O  
ATOM    347 HO2'   A    11      50.650  30.351 102.352  1.00  0.00           H  
ATOM    348  O3'   A    11      48.449  27.366 103.347  1.00  0.00           O  
ATOM    349  P     A    12      47.222  27.798 104.260  1.00  0.00           P  
ATOM    350  OP1   A    12      47.330  27.213 105.615  1.00  0.00           O  
ATOM    351  OP2   A    12      45.969  27.568 103.519  1.00  0.00           O  
ATOM    352  O5'   A    12      47.384  29.342 104.333  1.00  0.00           O  
ATOM    353  C5'   A    12      48.443  29.970 105.105  1.00  0.00           C  
ATOM    354  H5'   A    12      49.421  29.607 104.790  1.00  0.00           H  
ATOM    355 H5''   A    12      48.241  29.740 106.151  1.00  0.00           H  
ATOM    356  C4'   A    12      48.395  31.539 104.977  1.00  0.00           C  
ATOM    357  H4'   A    12      49.242  31.942 105.532  1.00  0.00           H  
ATOM    358  O4'   A    12      48.348  31.887 103.607  1.00  0.00           O  
ATOM    359  C1'   A    12      47.495  32.969 103.408  1.00  0.00           C  
ATOM    360  H1'   A    12      48.007  33.848 103.015  1.00  0.00           H  
ATOM    361  N9    A    12      46.340  32.654 102.521  1.00  0.00           N  
ATOM    362  C8    A    12      46.046  31.405 102.023  1.00  0.00           C  
ATOM    363  H8    A    12      46.520  30.451 102.203  1.00  0.00           H  
ATOM    364  N7    A    12      44.993  31.425 101.220  1.00  0.00           N  
ATOM    365  C5    A    12      44.659  32.807 101.117  1.00  0.00           C  
ATOM    366  C6    A    12      43.842  33.584 100.232  1.00  0.00           C  
ATOM    367  N6    A    12      43.089  33.000  99.313  1.00  0.00           N  
ATOM    368  H61   A    12      42.494  33.507  98.673  1.00  0.00           H  
ATOM    369  H62   A    12      43.081  31.995  99.216  1.00  0.00           H  
ATOM    370  N1    A    12      43.831  34.886 100.375  1.00  0.00           N  
ATOM    371  C2    A    12      44.661  35.478 101.261  1.00  0.00           C  
ATOM    372  H2    A    12      44.728  36.556 101.285  1.00  0.00           H  
ATOM    373  N3    A    12      45.601  34.906 102.010  1.00  0.00           N  
ATOM    374  C4    A    12      45.565  33.555 101.852  1.00  0.00           C  
ATOM    375  C3'   A    12      47.083  32.085 105.528  1.00  0.00           C  
ATOM    376  H3'   A    12      46.301  31.439 105.129  1.00  0.00           H  
ATOM    377  C2'   A    12      46.999  33.454 104.804  1.00  0.00           C  
ATOM    378  H2'   A    12      46.001  33.891 104.768  1.00  0.00           H  
ATOM    379  O2'   A    12      47.908  34.381 105.312  1.00  0.00           O  
ATOM    380 HO2'   A    12      47.752  35.228 104.888  1.00  0.00           H  
ATOM    381  O3'   A    12      47.038  32.121 106.939  1.00  0.00           O  
ATOM    382  P     G    13      45.749  32.515 107.682  1.00  0.00           P  
ATOM    383  OP1   G    13      46.127  32.523 109.093  1.00  0.00           O  
ATOM    384  OP2   G    13      44.643  31.594 107.223  1.00  0.00           O  
ATOM    385  O5'   G    13      45.283  33.991 107.325  1.00  0.00           O  
ATOM    386  C5'   G    13      45.963  35.183 107.691  1.00  0.00           C  
ATOM    387  H5'   G    13      46.992  35.319 107.359  1.00  0.00           H  
ATOM    388 H5''   G    13      46.054  35.183 108.777  1.00  0.00           H  
ATOM    389  C4'   G    13      45.135  36.361 107.240  1.00  0.00           C  
ATOM    390  H4'   G    13      45.482  37.312 107.643  1.00  0.00           H  
ATOM    391  O4'   G    13      45.065  36.457 105.820  1.00  0.00           O  
ATOM    392  C1'   G    13      43.852  37.054 105.346  1.00  0.00           C  
ATOM    393  H1'   G    13      44.028  37.998 104.831  1.00  0.00           H  
ATOM    394  N9    G    13      43.102  36.113 104.500  1.00  0.00           N  
ATOM    395  C8    G    13      42.969  34.730 104.525  1.00  0.00           C  
ATOM    396  H8    G    13      43.360  34.149 105.347  1.00  0.00           H  
ATOM    397  N7    G    13      42.308  34.323 103.508  1.00  0.00           N  
ATOM    398  C5    G    13      41.788  35.480 102.908  1.00  0.00           C  
ATOM    399  C6    G    13      40.891  35.680 101.743  1.00  0.00           C  
ATOM    400  O6    G    13      40.361  34.817 101.016  1.00  0.00           O  
ATOM    401  N1    G    13      40.729  37.032 101.438  1.00  0.00           N  
ATOM    402  H1    G    13      40.191  37.242 100.609  1.00  0.00           H  
ATOM    403  C2    G    13      41.218  38.044 102.212  1.00  0.00           C  
ATOM    404  N2    G    13      40.897  39.265 101.809  1.00  0.00           N  
ATOM    405  H21   G    13      40.358  39.435 100.972  1.00  0.00           H  
ATOM    406  H22   G    13      41.344  40.003 102.334  1.00  0.00           H  
ATOM    407  N3    G    13      42.030  37.906 103.267  1.00  0.00           N  
ATOM    408  C4    G    13      42.264  36.561 103.533  1.00  0.00           C  
ATOM    409  C3'   G    13      43.666  36.311 107.619  1.00  0.00           C  
ATOM    410  H3'   G    13      43.224  35.374 107.281  1.00  0.00           H  
ATOM    411  C2'   G    13      43.117  37.406 106.626  1.00  0.00           C  
ATOM    412  H2'   G    13      42.052  37.228 106.478  1.00  0.00           H  
ATOM    413  O2'   G    13      43.305  38.741 107.032  1.00  0.00           O  
ATOM    414 HO2'   G    13      43.288  38.811 107.989  1.00  0.00           H  
ATOM    415  O3'   G    13      43.466  36.632 108.982  1.00  0.00           O  
ATOM    416  P     U    14      42.017  36.714 109.605  1.00  0.00           P  
ATOM    417  OP1   U    14      42.206  36.744 111.053  1.00  0.00           O  
ATOM    418  OP2   U    14      41.188  35.580 109.119  1.00  0.00           O  
ATOM    419  O5'   U    14      41.325  37.996 108.961  1.00  0.00           O  
ATOM    420  C5'   U    14      40.692  38.997 109.746  1.00  0.00           C  
ATOM    421  H5'   U    14      40.875  40.002 109.366  1.00  0.00           H  
ATOM    422 H5''   U    14      41.108  38.961 110.753  1.00  0.00           H  
ATOM    423  C4'   U    14      39.130  38.885 109.806  1.00  0.00           C  
ATOM    424  H4'   U    14      38.722  39.389 110.683  1.00  0.00           H  
ATOM    425  O4'   U    14      38.509  39.373 108.638  1.00  0.00           O  
ATOM    426  C1'   U    14      37.346  38.559 108.303  1.00  0.00           C  
ATOM    427  H1'   U    14      36.399  39.095 108.240  1.00  0.00           H  
ATOM    428  N1    U    14      37.543  37.840 107.035  1.00  0.00           N  
ATOM    429  C6    U    14      38.870  37.687 106.589  1.00  0.00           C  
ATOM    430  H6    U    14      39.693  37.966 107.229  1.00  0.00           H  
ATOM    431  C5    U    14      39.117  37.335 105.297  1.00  0.00           C  
ATOM    432  H5    U    14      40.113  37.206 104.899  1.00  0.00           H  
ATOM    433  C4    U    14      38.044  37.149 104.443  1.00  0.00           C  
ATOM    434  O4    U    14      38.198  36.827 103.297  1.00  0.00           O  
ATOM    435  N3    U    14      36.751  37.349 104.939  1.00  0.00           N  
ATOM    436  H3    U    14      35.955  37.498 104.335  1.00  0.00           H  
ATOM    437  C2    U    14      36.472  37.670 106.216  1.00  0.00           C  
ATOM    438  O2    U    14      35.334  37.832 106.557  1.00  0.00           O  
ATOM    439  C3'   U    14      38.613  37.429 110.000  1.00  0.00           C  
ATOM    440  H3'   U    14      39.106  36.684 109.375  1.00  0.00           H  
ATOM    441  C2'   U    14      37.210  37.520 109.384  1.00  0.00           C  
ATOM    442  H2'   U    14      36.820  36.527 109.161  1.00  0.00           H  
ATOM    443  O2'   U    14      36.317  38.192 110.326  1.00  0.00           O  
ATOM    444 HO2'   U    14      36.380  37.772 111.187  1.00  0.00           H  
ATOM    445  O3'   U    14      38.556  36.976 111.349  1.00  0.00           O  
ATOM    446  P     G    15      38.455  35.464 111.747  1.00  0.00           P  
ATOM    447  OP1   G    15      38.830  35.338 113.161  1.00  0.00           O  
ATOM    448  OP2   G    15      39.254  34.676 110.771  1.00  0.00           O  
ATOM    449  O5'   G    15      36.934  35.109 111.579  1.00  0.00           O  
ATOM    450  C5'   G    15      35.959  35.565 112.508  1.00  0.00           C  
ATOM    451  H5'   G    15      36.077  36.648 112.537  1.00  0.00           H  
ATOM    452 H5''   G    15      36.189  35.045 113.438  1.00  0.00           H  
ATOM    453  C4'   G    15      34.519  35.147 112.162  1.00  0.00           C  
ATOM    454  H4'   G    15      33.864  35.682 112.851  1.00  0.00           H  
ATOM    455  O4'   G    15      34.123  35.398 110.768  1.00  0.00           O  
ATOM    456  C1'   G    15      33.543  34.225 110.154  1.00  0.00           C  
ATOM    457  H1'   G    15      32.564  34.457 109.734  1.00  0.00           H  
ATOM    458  N9    G    15      34.482  33.800 109.012  1.00  0.00           N  
ATOM    459  C8    G    15      35.629  33.037 109.063  1.00  0.00           C  
ATOM    460  H8    G    15      35.848  32.525 109.988  1.00  0.00           H  
ATOM    461  N7    G    15      36.322  32.899 107.966  1.00  0.00           N  
ATOM    462  C5    G    15      35.520  33.595 107.092  1.00  0.00           C  
ATOM    463  C6    G    15      35.801  33.953 105.732  1.00  0.00           C  
ATOM    464  O6    G    15      36.784  33.780 105.060  1.00  0.00           O  
ATOM    465  N1    G    15      34.736  34.604 105.101  1.00  0.00           N  
ATOM    466  H1    G    15      34.866  34.905 104.145  1.00  0.00           H  
ATOM    467  C2    G    15      33.606  34.992 105.786  1.00  0.00           C  
ATOM    468  N2    G    15      32.669  35.591 105.103  1.00  0.00           N  
ATOM    469  H21   G    15      32.623  35.412 104.110  1.00  0.00           H  
ATOM    470  H22   G    15      31.956  36.115 105.590  1.00  0.00           H  
ATOM    471  N3    G    15      33.350  34.785 107.070  1.00  0.00           N  
ATOM    472  C4    G    15      34.390  34.094 107.689  1.00  0.00           C  
ATOM    473  C3'   G    15      34.468  33.627 112.288  1.00  0.00           C  
ATOM    474  H3'   G    15      35.364  33.142 111.902  1.00  0.00           H  
ATOM    475  C2'   G    15      33.372  33.231 111.276  1.00  0.00           C  
ATOM    476  H2'   G    15      33.576  32.216 110.933  1.00  0.00           H  
ATOM    477  O2'   G    15      32.061  33.427 111.774  1.00  0.00           O  
ATOM    478 HO2'   G    15      32.038  34.287 112.199  1.00  0.00           H  
ATOM    479  O3'   G    15      34.100  33.259 113.607  1.00  0.00           O  
ATOM    480  P     C    16      34.263  31.771 114.139  1.00  0.00           P  
ATOM    481  OP1   C    16      33.423  30.916 113.290  1.00  0.00           O  
ATOM    482  OP2   C    16      34.011  31.734 115.552  1.00  0.00           O  
ATOM    483  O5'   C    16      35.755  31.385 114.026  1.00  0.00           O  
ATOM    484  C5'   C    16      36.683  32.165 114.703  1.00  0.00           C  
ATOM    485  H5'   C    16      36.187  32.993 115.210  1.00  0.00           H  
ATOM    486 H5''   C    16      37.462  32.598 114.076  1.00  0.00           H  
ATOM    487  C4'   C    16      37.566  31.303 115.707  1.00  0.00           C  
ATOM    488  H4'   C    16      38.299  31.982 116.143  1.00  0.00           H  
ATOM    489  O4'   C    16      36.861  30.720 116.767  1.00  0.00           O  
ATOM    490  C1'   C    16      37.381  29.398 116.938  1.00  0.00           C  
ATOM    491  H1'   C    16      37.527  29.261 118.010  1.00  0.00           H  
ATOM    492  N1    C    16      36.566  28.196 116.478  1.00  0.00           N  
ATOM    493  C6    C    16      35.390  28.324 115.819  1.00  0.00           C  
ATOM    494  H6    C    16      35.134  29.300 115.434  1.00  0.00           H  
ATOM    495  C5    C    16      34.509  27.304 115.744  1.00  0.00           C  
ATOM    496  H5    C    16      33.593  27.467 115.195  1.00  0.00           H  
ATOM    497  C4    C    16      34.912  26.084 116.300  1.00  0.00           C  
ATOM    498  N4    C    16      34.259  24.990 116.111  1.00  0.00           N  
ATOM    499  H41   C    16      34.619  24.079 116.357  1.00  0.00           H  
ATOM    500  H42   C    16      33.587  24.918 115.360  1.00  0.00           H  
ATOM    501  N3    C    16      36.055  25.913 116.916  1.00  0.00           N  
ATOM    502  C2    C    16      36.917  26.957 116.992  1.00  0.00           C  
ATOM    503  O2    C    16      37.914  26.792 117.712  1.00  0.00           O  
ATOM    504  C3'   C    16      38.338  30.218 114.970  1.00  0.00           C  
ATOM    505  H3'   C    16      37.712  29.684 114.255  1.00  0.00           H  
ATOM    506  C2'   C    16      38.742  29.313 116.126  1.00  0.00           C  
ATOM    507  H2'   C    16      39.054  28.447 115.542  1.00  0.00           H  
ATOM    508  O2'   C    16      39.923  29.788 116.880  1.00  0.00           O  
ATOM    509 HO2'   C    16      40.092  30.581 116.366  1.00  0.00           H  
ATOM    510  O3'   C    16      39.491  30.664 114.327  1.00  0.00           O  
ATOM    511  P     A    17      39.951  30.268 112.888  1.00  0.00           P  
ATOM    512  OP1   A    17      41.308  30.926 112.708  1.00  0.00           O  
ATOM    513  OP2   A    17      38.901  30.428 111.872  1.00  0.00           O  
ATOM    514  O5'   A    17      40.200  28.738 113.085  1.00  0.00           O  
ATOM    515  C5'   A    17      41.383  28.325 113.764  1.00  0.00           C  
ATOM    516  H5'   A    17      41.528  28.822 114.723  1.00  0.00           H  
ATOM    517 H5''   A    17      42.224  28.506 113.095  1.00  0.00           H  
ATOM    518  C4'   A    17      41.230  26.833 113.898  1.00  0.00           C  
ATOM    519  H4'   A    17      42.162  26.402 114.264  1.00  0.00           H  
ATOM    520  O4'   A    17      40.172  26.398 114.791  1.00  0.00           O  
ATOM    521  C1'   A    17      39.540  25.329 114.238  1.00  0.00           C  
ATOM    522  H1'   A    17      39.519  24.447 114.878  1.00  0.00           H  
ATOM    523  N9    A    17      38.189  25.583 113.666  1.00  0.00           N  
ATOM    524  C8    A    17      37.597  26.825 113.454  1.00  0.00           C  
ATOM    525  H8    A    17      38.120  27.762 113.573  1.00  0.00           H  
ATOM    526  N7    A    17      36.339  26.833 113.033  1.00  0.00           N  
ATOM    527  C5    A    17      36.053  25.430 113.038  1.00  0.00           C  
ATOM    528  C6    A    17      34.941  24.608 112.645  1.00  0.00           C  
ATOM    529  N6    A    17      33.803  25.266 112.314  1.00  0.00           N  
ATOM    530  H61   A    17      33.110  24.735 111.805  1.00  0.00           H  
ATOM    531  H62   A    17      33.773  26.272 112.223  1.00  0.00           H  
ATOM    532  N1    A    17      35.000  23.241 112.717  1.00  0.00           N  
ATOM    533  C2    A    17      36.113  22.743 113.184  1.00  0.00           C  
ATOM    534  H2    A    17      36.079  21.664 113.151  1.00  0.00           H  
ATOM    535  N3    A    17      37.165  23.362 113.729  1.00  0.00           N  
ATOM    536  C4    A    17      37.126  24.693 113.538  1.00  0.00           C  
ATOM    537  C3'   A    17      40.949  26.096 112.596  1.00  0.00           C  
ATOM    538  H3'   A    17      40.200  26.578 111.967  1.00  0.00           H  
ATOM    539  C2'   A    17      40.360  24.789 113.071  1.00  0.00           C  
ATOM    540  H2'   A    17      39.760  24.409 112.243  1.00  0.00           H  
ATOM    541  O2'   A    17      41.472  23.945 113.420  1.00  0.00           O  
ATOM    542 HO2'   A    17      42.144  24.253 112.807  1.00  0.00           H  
ATOM    543  O3'   A    17      42.093  25.961 111.781  1.00  0.00           O  
ATOM    544  P     G    18      41.906  25.993 110.162  1.00  0.00           P  
ATOM    545  OP1   G    18      43.219  25.853 109.560  1.00  0.00           O  
ATOM    546  OP2   G    18      41.060  27.155 109.835  1.00  0.00           O  
ATOM    547  O5'   G    18      41.200  24.660 109.705  1.00  0.00           O  
ATOM    548  C5'   G    18      41.867  23.478 109.849  1.00  0.00           C  
ATOM    549  H5'   G    18      42.197  23.306 110.873  1.00  0.00           H  
ATOM    550 H5''   G    18      42.800  23.422 109.289  1.00  0.00           H  
ATOM    551  C4'   G    18      41.030  22.279 109.253  1.00  0.00           C  
ATOM    552  H4'   G    18      41.659  21.402 109.409  1.00  0.00           H  
ATOM    553  O4'   G    18      39.888  22.055 110.102  1.00  0.00           O  
ATOM    554  C1'   G    18      38.832  21.574 109.310  1.00  0.00           C  
ATOM    555  H1'   G    18      38.505  20.641 109.769  1.00  0.00           H  
ATOM    556  N9    G    18      37.715  22.560 109.303  1.00  0.00           N  
ATOM    557  C8    G    18      37.681  23.832 109.767  1.00  0.00           C  
ATOM    558  H8    G    18      38.546  24.448 109.962  1.00  0.00           H  
ATOM    559  N7    G    18      36.478  24.377 109.829  1.00  0.00           N  
ATOM    560  C5    G    18      35.643  23.305 109.367  1.00  0.00           C  
ATOM    561  C6    G    18      34.165  23.226 109.116  1.00  0.00           C  
ATOM    562  O6    G    18      33.256  24.019 109.267  1.00  0.00           O  
ATOM    563  N1    G    18      33.838  22.074 108.539  1.00  0.00           N  
ATOM    564  H1    G    18      32.867  22.071 108.263  1.00  0.00           H  
ATOM    565  C2    G    18      34.656  21.016 108.376  1.00  0.00           C  
ATOM    566  N2    G    18      34.047  20.057 107.732  1.00  0.00           N  
ATOM    567  H21   G    18      34.613  19.251 107.508  1.00  0.00           H  
ATOM    568  H22   G    18      33.101  20.068 107.378  1.00  0.00           H  
ATOM    569  N3    G    18      35.926  20.987 108.638  1.00  0.00           N  
ATOM    570  C4    G    18      36.464  22.188 109.200  1.00  0.00           C  
ATOM    571  C3'   G    18      40.544  22.352 107.804  1.00  0.00           C  
ATOM    572  H3'   G    18      40.027  23.288 107.592  1.00  0.00           H  
ATOM    573  C2'   G    18      39.476  21.263 107.901  1.00  0.00           C  
ATOM    574  H2'   G    18      38.737  21.318 107.102  1.00  0.00           H  
ATOM    575  O2'   G    18      40.082  20.013 107.967  1.00  0.00           O  
ATOM    576 HO2'   G    18      40.713  19.820 107.269  1.00  0.00           H  
ATOM    577  O3'   G    18      41.493  21.919 106.838  1.00  0.00           O  
ATOM    578  P     C    19      41.490  22.500 105.323  1.00  0.00           P  
ATOM    579  OP1   C    19      42.603  21.768 104.789  1.00  0.00           O  
ATOM    580  OP2   C    19      41.504  23.964 105.468  1.00  0.00           O  
ATOM    581  O5'   C    19      40.124  21.978 104.784  1.00  0.00           O  
ATOM    582  C5'   C    19      39.968  20.715 104.294  1.00  0.00           C  
ATOM    583  H5'   C    19      40.376  19.962 104.967  1.00  0.00           H  
ATOM    584 H5''   C    19      40.518  20.722 103.353  1.00  0.00           H  
ATOM    585  C4'   C    19      38.527  20.300 103.985  1.00  0.00           C  
ATOM    586  H4'   C    19      38.435  19.295 103.573  1.00  0.00           H  
ATOM    587  O4'   C    19      37.553  20.260 105.108  1.00  0.00           O  
ATOM    588  C1'   C    19      36.294  20.629 104.511  1.00  0.00           C  
ATOM    589  H1'   C    19      35.512  19.881 104.641  1.00  0.00           H  
ATOM    590  N1    C    19      35.807  21.999 105.082  1.00  0.00           N  
ATOM    591  C6    C    19      36.593  22.785 105.731  1.00  0.00           C  
ATOM    592  H6    C    19      37.636  22.529 105.843  1.00  0.00           H  
ATOM    593  C5    C    19      36.038  23.971 106.210  1.00  0.00           C  
ATOM    594  H5    C    19      36.683  24.659 106.737  1.00  0.00           H  
ATOM    595  C4    C    19      34.650  24.269 105.961  1.00  0.00           C  
ATOM    596  N4    C    19      34.133  25.348 106.457  1.00  0.00           N  
ATOM    597  H41   C    19      34.581  26.114 106.940  1.00  0.00           H  
ATOM    598  H42   C    19      33.139  25.389 106.285  1.00  0.00           H  
ATOM    599  N3    C    19      33.865  23.372 105.367  1.00  0.00           N  
ATOM    600  C2    C    19      34.413  22.218 104.950  1.00  0.00           C  
ATOM    601  O2    C    19      33.738  21.433 104.363  1.00  0.00           O  
ATOM    602  C3'   C    19      37.948  21.169 102.842  1.00  0.00           C  
ATOM    603  H3'   C    19      38.038  22.210 103.155  1.00  0.00           H  
ATOM    604  C2'   C    19      36.425  20.823 102.974  1.00  0.00           C  
ATOM    605  H2'   C    19      35.764  21.575 102.544  1.00  0.00           H  
ATOM    606  O2'   C    19      36.057  19.620 102.320  1.00  0.00           O  
ATOM    607 HO2'   C    19      36.580  18.834 102.494  1.00  0.00           H  
ATOM    608  O3'   C    19      38.549  20.887 101.577  1.00  0.00           O  
ATOM    609  P     C    20      38.450  21.870 100.360  1.00  0.00           P  
ATOM    610  OP1   C    20      39.277  21.282  99.260  1.00  0.00           O  
ATOM    611  OP2   C    20      38.717  23.264 100.831  1.00  0.00           O  
ATOM    612  O5'   C    20      36.920  21.921  99.962  1.00  0.00           O  
ATOM    613  C5'   C    20      36.322  20.880  99.249  1.00  0.00           C  
ATOM    614  H5'   C    20      36.587  19.949  99.750  1.00  0.00           H  
ATOM    615 H5''   C    20      36.746  20.796  98.248  1.00  0.00           H  
ATOM    616  C4'   C    20      34.863  20.991  99.132  1.00  0.00           C  
ATOM    617  H4'   C    20      34.484  20.022  98.809  1.00  0.00           H  
ATOM    618  O4'   C    20      34.183  21.350 100.334  1.00  0.00           O  
ATOM    619  C1'   C    20      33.061  22.198 100.133  1.00  0.00           C  
ATOM    620  H1'   C    20      32.119  21.767 100.473  1.00  0.00           H  
ATOM    621  N1    C    20      33.261  23.488 100.869  1.00  0.00           N  
ATOM    622  C6    C    20      34.406  23.752 101.503  1.00  0.00           C  
ATOM    623  H6    C    20      35.223  23.097 101.238  1.00  0.00           H  
ATOM    624  C5    C    20      34.522  24.746 102.385  1.00  0.00           C  
ATOM    625  H5    C    20      35.470  24.907 102.877  1.00  0.00           H  
ATOM    626  C4    C    20      33.400  25.544 102.568  1.00  0.00           C  
ATOM    627  N4    C    20      33.386  26.446 103.486  1.00  0.00           N  
ATOM    628  H41   C    20      34.201  26.689 104.031  1.00  0.00           H  
ATOM    629  H42   C    20      32.541  26.992 103.575  1.00  0.00           H  
ATOM    630  N3    C    20      32.216  25.275 102.028  1.00  0.00           N  
ATOM    631  C2    C    20      32.140  24.283 101.098  1.00  0.00           C  
ATOM    632  O2    C    20      31.057  24.042 100.543  1.00  0.00           O  
ATOM    633  C3'   C    20      34.451  22.193  98.215  1.00  0.00           C  
ATOM    634  H3'   C    20      35.035  23.062  98.519  1.00  0.00           H  
ATOM    635  C2'   C    20      33.020  22.489  98.612  1.00  0.00           C  
ATOM    636  H2'   C    20      32.783  23.517  98.341  1.00  0.00           H  
ATOM    637  O2'   C    20      31.996  21.648  98.080  1.00  0.00           O  
ATOM    638 HO2'   C    20      31.143  22.016  98.323  1.00  0.00           H  
ATOM    639  O3'   C    20      34.615  21.901  96.843  1.00  0.00           O  
ATOM    640  P     C    21      35.245  23.003  95.856  1.00  0.00           P  
ATOM    641  OP1   C    21      35.381  22.321  94.531  1.00  0.00           O  
ATOM    642  OP2   C    21      36.414  23.540  96.544  1.00  0.00           O  
ATOM    643  O5'   C    21      34.074  24.093  95.789  1.00  0.00           O  
ATOM    644  C5'   C    21      32.844  23.898  95.033  1.00  0.00           C  
ATOM    645  H5'   C    21      32.556  22.869  95.246  1.00  0.00           H  
ATOM    646 H5''   C    21      33.065  23.952  93.967  1.00  0.00           H  
ATOM    647  C4'   C    21      31.608  24.645  95.488  1.00  0.00           C  
ATOM    648  H4'   C    21      30.734  24.216  94.998  1.00  0.00           H  
ATOM    649  O4'   C    21      31.318  24.714  96.874  1.00  0.00           O  
ATOM    650  C1'   C    21      30.682  25.989  97.191  1.00  0.00           C  
ATOM    651  H1'   C    21      29.661  25.821  97.534  1.00  0.00           H  
ATOM    652  N1    C    21      31.502  26.852  98.031  1.00  0.00           N  
ATOM    653  C6    C    21      32.846  26.528  98.271  1.00  0.00           C  
ATOM    654  H6    C    21      33.429  25.736  97.823  1.00  0.00           H  
ATOM    655  C5    C    21      33.535  27.237  99.168  1.00  0.00           C  
ATOM    656  H5    C    21      34.594  27.149  99.362  1.00  0.00           H  
ATOM    657  C4    C    21      32.801  28.163  99.987  1.00  0.00           C  
ATOM    658  N4    C    21      33.384  28.848 100.901  1.00  0.00           N  
ATOM    659  H41   C    21      34.329  28.707 101.230  1.00  0.00           H  
ATOM    660  H42   C    21      32.844  29.554 101.380  1.00  0.00           H  
ATOM    661  N3    C    21      31.636  28.590  99.655  1.00  0.00           N  
ATOM    662  C2    C    21      30.917  27.941  98.739  1.00  0.00           C  
ATOM    663  O2    C    21      29.852  28.509  98.377  1.00  0.00           O  
ATOM    664  C3'   C    21      31.605  26.162  95.058  1.00  0.00           C  
ATOM    665  H3'   C    21      32.599  26.563  95.256  1.00  0.00           H  
ATOM    666  C2'   C    21      30.468  26.780  95.910  1.00  0.00           C  
ATOM    667  H2'   C    21      30.526  27.865  96.001  1.00  0.00           H  
ATOM    668  O2'   C    21      29.246  26.454  95.298  1.00  0.00           O  
ATOM    669 HO2'   C    21      29.492  26.012  94.482  1.00  0.00           H  
ATOM    670  O3'   C    21      31.249  26.297  93.702  1.00  0.00           O  
ATOM    671  P     G    22      32.079  27.223  92.814  1.00  0.00           P  
ATOM    672  OP1   G    22      31.499  27.170  91.467  1.00  0.00           O  
ATOM    673  OP2   G    22      33.426  26.791  92.995  1.00  0.00           O  
ATOM    674  O5'   G    22      31.998  28.730  93.338  1.00  0.00           O  
ATOM    675  C5'   G    22      30.805  29.464  93.232  1.00  0.00           C  
ATOM    676  H5'   G    22      29.957  28.848  93.533  1.00  0.00           H  
ATOM    677 H5''   G    22      30.690  29.752  92.188  1.00  0.00           H  
ATOM    678  C4'   G    22      30.800  30.731  94.128  1.00  0.00           C  
ATOM    679  H4'   G    22      29.866  31.274  93.985  1.00  0.00           H  
ATOM    680  O4'   G    22      30.982  30.357  95.465  1.00  0.00           O  
ATOM    681  C1'   G    22      31.762  31.313  96.122  1.00  0.00           C  
ATOM    682  H1'   G    22      31.219  31.745  96.962  1.00  0.00           H  
ATOM    683  N9    G    22      33.009  30.622  96.652  1.00  0.00           N  
ATOM    684  C8    G    22      33.631  29.644  95.978  1.00  0.00           C  
ATOM    685  H8    G    22      33.198  29.254  95.068  1.00  0.00           H  
ATOM    686  N7    G    22      34.636  29.130  96.622  1.00  0.00           N  
ATOM    687  C5    G    22      34.745  29.962  97.742  1.00  0.00           C  
ATOM    688  C6    G    22      35.790  30.183  98.800  1.00  0.00           C  
ATOM    689  O6    G    22      36.874  29.726  98.875  1.00  0.00           O  
ATOM    690  N1    G    22      35.478  31.195  99.675  1.00  0.00           N  
ATOM    691  H1    G    22      36.126  31.379 100.428  1.00  0.00           H  
ATOM    692  C2    G    22      34.238  31.730  99.747  1.00  0.00           C  
ATOM    693  N2    G    22      34.211  32.654 100.639  1.00  0.00           N  
ATOM    694  H21   G    22      34.904  32.616 101.372  1.00  0.00           H  
ATOM    695  H22   G    22      33.376  33.189 100.827  1.00  0.00           H  
ATOM    696  N3    G    22      33.339  31.680  98.813  1.00  0.00           N  
ATOM    697  C4    G    22      33.679  30.828  97.810  1.00  0.00           C  
ATOM    698  C3'   G    22      31.899  31.691  93.711  1.00  0.00           C  
ATOM    699  H3'   G    22      32.685  31.144  93.192  1.00  0.00           H  
ATOM    700  C2'   G    22      32.241  32.352  95.072  1.00  0.00           C  
ATOM    701  H2'   G    22      33.270  32.706  95.135  1.00  0.00           H  
ATOM    702  O2'   G    22      31.373  33.463  95.457  1.00  0.00           O  
ATOM    703 HO2'   G    22      31.892  34.263  95.344  1.00  0.00           H  
ATOM    704  O3'   G    22      31.517  32.713  92.834  1.00  0.00           O  
ATOM    705  P     U    23      32.578  33.496  91.999  1.00  0.00           P  
ATOM    706  OP1   U    23      31.809  34.240  90.952  1.00  0.00           O  
ATOM    707  OP2   U    23      33.786  32.720  91.699  1.00  0.00           O  
ATOM    708  O5'   U    23      33.122  34.624  92.990  1.00  0.00           O  
ATOM    709  C5'   U    23      32.442  35.877  93.108  1.00  0.00           C  
ATOM    710  H5'   U    23      31.386  35.613  93.162  1.00  0.00           H  
ATOM    711 H5''   U    23      32.701  36.450  92.218  1.00  0.00           H  
ATOM    712  C4'   U    23      32.972  36.638  94.336  1.00  0.00           C  
ATOM    713  H4'   U    23      32.527  37.629  94.428  1.00  0.00           H  
ATOM    714  O4'   U    23      32.951  35.889  95.571  1.00  0.00           O  
ATOM    715  C1'   U    23      33.899  36.401  96.453  1.00  0.00           C  
ATOM    716  H1'   U    23      33.306  36.779  97.286  1.00  0.00           H  
ATOM    717  N1    U    23      34.813  35.364  97.039  1.00  0.00           N  
ATOM    718  C6    U    23      35.117  34.310  96.289  1.00  0.00           C  
ATOM    719  H6    U    23      34.606  34.224  95.342  1.00  0.00           H  
ATOM    720  C5    U    23      36.088  33.424  96.680  1.00  0.00           C  
ATOM    721  H5    U    23      36.191  32.561  96.039  1.00  0.00           H  
ATOM    722  C4    U    23      36.807  33.472  97.896  1.00  0.00           C  
ATOM    723  O4    U    23      37.746  32.800  98.251  1.00  0.00           O  
ATOM    724  N3    U    23      36.328  34.464  98.690  1.00  0.00           N  
ATOM    725  H3    U    23      36.852  34.595  99.543  1.00  0.00           H  
ATOM    726  C2    U    23      35.449  35.447  98.298  1.00  0.00           C  
ATOM    727  O2    U    23      35.169  36.281  99.121  1.00  0.00           O  
ATOM    728  C3'   U    23      34.451  37.076  94.226  1.00  0.00           C  
ATOM    729  H3'   U    23      34.980  36.172  93.925  1.00  0.00           H  
ATOM    730  C2'   U    23      34.761  37.460  95.717  1.00  0.00           C  
ATOM    731  H2'   U    23      35.815  37.289  95.934  1.00  0.00           H  
ATOM    732  O2'   U    23      34.357  38.769  96.058  1.00  0.00           O  
ATOM    733 HO2'   U    23      35.093  39.321  95.782  1.00  0.00           H  
ATOM    734  O3'   U    23      34.818  38.081  93.298  1.00  0.00           O  
ATOM    735  P     C    24      36.335  38.262  92.794  1.00  0.00           P  
ATOM    736  OP1   C    24      36.229  38.808  91.409  1.00  0.00           O  
ATOM    737  OP2   C    24      36.935  36.974  93.010  1.00  0.00           O  
ATOM    738  O5'   C    24      37.048  39.441  93.648  1.00  0.00           O  
ATOM    739  C5'   C    24      36.638  40.767  93.713  1.00  0.00           C  
ATOM    740  H5'   C    24      35.553  40.746  93.813  1.00  0.00           H  
ATOM    741 H5''   C    24      36.853  41.271  92.771  1.00  0.00           H  
ATOM    742  C4'   C    24      37.307  41.389  94.945  1.00  0.00           C  
ATOM    743  H4'   C    24      37.064  42.435  95.128  1.00  0.00           H  
ATOM    744  O4'   C    24      36.948  40.642  96.132  1.00  0.00           O  
ATOM    745  C1'   C    24      38.042  40.573  96.983  1.00  0.00           C  
ATOM    746  H1'   C    24      37.749  41.117  97.881  1.00  0.00           H  
ATOM    747  N1    C    24      38.509  39.238  97.292  1.00  0.00           N  
ATOM    748  C6    C    24      38.120  38.158  96.515  1.00  0.00           C  
ATOM    749  H6    C    24      37.573  38.321  95.598  1.00  0.00           H  
ATOM    750  C5    C    24      38.427  36.875  96.837  1.00  0.00           C  
ATOM    751  H5    C    24      38.012  36.007  96.347  1.00  0.00           H  
ATOM    752  C4    C    24      39.272  36.677  98.002  1.00  0.00           C  
ATOM    753  N4    C    24      39.690  35.497  98.383  1.00  0.00           N  
ATOM    754  H41   C    24      40.319  35.506  99.173  1.00  0.00           H  
ATOM    755  H42   C    24      39.562  34.748  97.718  1.00  0.00           H  
ATOM    756  N3    C    24      39.570  37.716  98.814  1.00  0.00           N  
ATOM    757  C2    C    24      39.211  38.975  98.511  1.00  0.00           C  
ATOM    758  O2    C    24      39.580  39.881  99.275  1.00  0.00           O  
ATOM    759  C3'   C    24      38.850  41.361  94.811  1.00  0.00           C  
ATOM    760  H3'   C    24      39.238  40.432  94.394  1.00  0.00           H  
ATOM    761  C2'   C    24      39.232  41.295  96.327  1.00  0.00           C  
ATOM    762  H2'   C    24      40.193  40.817  96.519  1.00  0.00           H  
ATOM    763  O2'   C    24      39.023  42.557  96.896  1.00  0.00           O  
ATOM    764 HO2'   C    24      39.160  42.509  97.845  1.00  0.00           H  
ATOM    765  O3'   C    24      39.448  42.479  94.172  1.00  0.00           O  
ATOM    766  P     U    25      40.960  42.270  93.576  1.00  0.00           P  
ATOM    767  OP1   U    25      41.204  43.570  92.881  1.00  0.00           O  
ATOM    768  OP2   U    25      41.155  41.052  92.832  1.00  0.00           O  
ATOM    769  O5'   U    25      41.841  42.217  94.936  1.00  0.00           O  
ATOM    770  C5'   U    25      41.944  43.399  95.799  1.00  0.00           C  
ATOM    771  H5'   U    25      40.959  43.696  96.158  1.00  0.00           H  
ATOM    772 H5''   U    25      42.483  44.157  95.230  1.00  0.00           H  
ATOM    773  C4'   U    25      42.743  42.879  96.974  1.00  0.00           C  
ATOM    774  H4'   U    25      42.751  43.731  97.655  1.00  0.00           H  
ATOM    775  O4'   U    25      42.092  41.753  97.641  1.00  0.00           O  
ATOM    776  C1'   U    25      42.991  40.975  98.410  1.00  0.00           C  
ATOM    777  H1'   U    25      42.835  40.925  99.488  1.00  0.00           H  
ATOM    778  N1    U    25      43.044  39.594  97.992  1.00  0.00           N  
ATOM    779  C6    U    25      42.585  39.260  96.748  1.00  0.00           C  
ATOM    780  H6    U    25      42.362  39.993  95.986  1.00  0.00           H  
ATOM    781  C5    U    25      42.341  37.942  96.497  1.00  0.00           C  
ATOM    782  H5    U    25      41.874  37.662  95.564  1.00  0.00           H  
ATOM    783  C4    U    25      42.579  36.840  97.433  1.00  0.00           C  
ATOM    784  O4    U    25      42.469  35.690  97.040  1.00  0.00           O  
ATOM    785  N3    U    25      43.065  37.212  98.608  1.00  0.00           N  
ATOM    786  H3    U    25      43.449  36.482  99.191  1.00  0.00           H  
ATOM    787  C2    U    25      43.414  38.554  98.847  1.00  0.00           C  
ATOM    788  O2    U    25      43.970  38.697  99.914  1.00  0.00           O  
ATOM    789  C3'   U    25      44.176  42.375  96.844  1.00  0.00           C  
ATOM    790  H3'   U    25      44.277  41.598  96.086  1.00  0.00           H  
ATOM    791  C2'   U    25      44.256  41.740  98.169  1.00  0.00           C  
ATOM    792  H2'   U    25      45.087  41.056  98.339  1.00  0.00           H  
ATOM    793  O2'   U    25      44.487  42.589  99.203  1.00  0.00           O  
ATOM    794 HO2'   U    25      45.294  43.090  99.061  1.00  0.00           H  
ATOM    795  O3'   U    25      45.193  43.367  96.721  1.00  0.00           O  
ATOM    796  P     U    26      46.698  42.894  96.469  1.00  0.00           P  
ATOM    797  OP1   U    26      47.530  44.111  96.210  1.00  0.00           O  
ATOM    798  OP2   U    26      46.685  41.732  95.554  1.00  0.00           O  
ATOM    799  O5'   U    26      47.141  42.338  97.907  1.00  0.00           O  
ATOM    800  C5'   U    26      47.930  42.981  98.947  1.00  0.00           C  
ATOM    801  H5'   U    26      47.341  43.673  99.549  1.00  0.00           H  
ATOM    802 H5''   U    26      48.757  43.565  98.545  1.00  0.00           H  
ATOM    803  C4'   U    26      48.368  41.871  99.871  1.00  0.00           C  
ATOM    804  H4'   U    26      48.674  42.366 100.793  1.00  0.00           H  
ATOM    805  O4'   U    26      47.301  40.874 100.322  1.00  0.00           O  
ATOM    806  C1'   U    26      47.872  39.571 100.321  1.00  0.00           C  
ATOM    807  H1'   U    26      47.880  39.154 101.328  1.00  0.00           H  
ATOM    808  N1    U    26      47.285  38.583  99.357  1.00  0.00           N  
ATOM    809  C6    U    26      46.863  38.969  98.071  1.00  0.00           C  
ATOM    810  H6    U    26      47.033  40.008  97.833  1.00  0.00           H  
ATOM    811  C5    U    26      46.285  38.076  97.317  1.00  0.00           C  
ATOM    812  H5    U    26      45.975  38.377  96.327  1.00  0.00           H  
ATOM    813  C4    U    26      46.185  36.660  97.643  1.00  0.00           C  
ATOM    814  O4    U    26      45.710  35.838  96.953  1.00  0.00           O  
ATOM    815  N3    U    26      46.684  36.358  98.854  1.00  0.00           N  
ATOM    816  H3    U    26      46.738  35.384  99.118  1.00  0.00           H  
ATOM    817  C2    U    26      47.250  37.210  99.746  1.00  0.00           C  
ATOM    818  O2    U    26      47.708  36.848 100.842  1.00  0.00           O  
ATOM    819  C3'   U    26      49.454  41.027  99.262  1.00  0.00           C  
ATOM    820  H3'   U    26      49.134  40.891  98.229  1.00  0.00           H  
ATOM    821  C2'   U    26      49.369  39.691 100.011  1.00  0.00           C  
ATOM    822  H2'   U    26      49.832  38.865  99.473  1.00  0.00           H  
ATOM    823  O2'   U    26      49.914  39.798 101.321  1.00  0.00           O  
ATOM    824 HO2'   U    26      50.831  40.022 101.150  1.00  0.00           H  
ATOM    825  O3'   U    26      50.810  41.543  99.279  1.00  0.00           O  
ATOM    826  P     A    27      51.828  41.038  98.120  1.00  0.00           P  
ATOM    827  OP1   A    27      53.037  41.947  98.194  1.00  0.00           O  
ATOM    828  OP2   A    27      51.147  40.960  96.871  1.00  0.00           O  
ATOM    829  O5'   A    27      52.199  39.577  98.519  1.00  0.00           O  
ATOM    830  C5'   A    27      53.305  39.297  99.348  1.00  0.00           C  
ATOM    831  H5'   A    27      53.179  39.456 100.419  1.00  0.00           H  
ATOM    832 H5''   A    27      54.231  39.752  98.998  1.00  0.00           H  
ATOM    833  C4'   A    27      53.564  37.811  99.262  1.00  0.00           C  
ATOM    834  H4'   A    27      54.435  37.672  99.902  1.00  0.00           H  
ATOM    835  O4'   A    27      52.424  37.151  99.768  1.00  0.00           O  
ATOM    836  C1'   A    27      52.380  35.856  99.065  1.00  0.00           C  
ATOM    837  H1'   A    27      52.425  35.006  99.745  1.00  0.00           H  
ATOM    838  N9    A    27      51.185  35.733  98.329  1.00  0.00           N  
ATOM    839  C8    A    27      50.415  36.745  97.833  1.00  0.00           C  
ATOM    840  H8    A    27      50.562  37.793  98.050  1.00  0.00           H  
ATOM    841  N7    A    27      49.361  36.275  97.184  1.00  0.00           N  
ATOM    842  C5    A    27      49.604  34.974  97.177  1.00  0.00           C  
ATOM    843  C6    A    27      48.964  33.848  96.543  1.00  0.00           C  
ATOM    844  N6    A    27      47.911  33.943  95.723  1.00  0.00           N  
ATOM    845  H61   A    27      47.330  34.767  95.770  1.00  0.00           H  
ATOM    846  H62   A    27      47.614  33.064  95.323  1.00  0.00           H  
ATOM    847  N1    A    27      49.484  32.618  96.622  1.00  0.00           N  
ATOM    848  C2    A    27      50.575  32.440  97.344  1.00  0.00           C  
ATOM    849  H2    A    27      50.881  31.409  97.450  1.00  0.00           H  
ATOM    850  N3    A    27      51.331  33.284  98.038  1.00  0.00           N  
ATOM    851  C4    A    27      50.772  34.554  97.807  1.00  0.00           C  
ATOM    852  C3'   A    27      53.861  37.186  97.865  1.00  0.00           C  
ATOM    853  H3'   A    27      53.115  37.561  97.165  1.00  0.00           H  
ATOM    854  C2'   A    27      53.592  35.708  98.167  1.00  0.00           C  
ATOM    855  H2'   A    27      53.334  35.005  97.374  1.00  0.00           H  
ATOM    856  O2'   A    27      54.647  35.101  98.921  1.00  0.00           O  
ATOM    857 HO2'   A    27      55.339  35.248  98.271  1.00  0.00           H  
ATOM    858  O3'   A    27      55.191  37.529  97.432  1.00  0.00           O  
ATOM    859  P     C    28      55.635  37.816  95.933  1.00  0.00           P  
ATOM    860  OP1   C    28      57.002  38.318  95.830  1.00  0.00           O  
ATOM    861  OP2   C    28      54.551  38.593  95.272  1.00  0.00           O  
ATOM    862  O5'   C    28      55.595  36.317  95.516  1.00  0.00           O  
ATOM    863  C5'   C    28      56.682  35.454  95.809  1.00  0.00           C  
ATOM    864  H5'   C    28      56.788  35.413  96.893  1.00  0.00           H  
ATOM    865 H5''   C    28      57.608  35.767  95.327  1.00  0.00           H  
ATOM    866  C4'   C    28      56.352  34.018  95.388  1.00  0.00           C  
ATOM    867  H4'   C    28      57.131  33.398  95.833  1.00  0.00           H  
ATOM    868  O4'   C    28      55.098  33.717  95.979  1.00  0.00           O  
ATOM    869  C1'   C    28      54.445  32.770  95.064  1.00  0.00           C  
ATOM    870  H1'   C    28      54.325  31.797  95.542  1.00  0.00           H  
ATOM    871  N1    C    28      53.131  33.263  94.596  1.00  0.00           N  
ATOM    872  C6    C    28      52.756  34.520  94.762  1.00  0.00           C  
ATOM    873  H6    C    28      53.434  35.240  95.198  1.00  0.00           H  
ATOM    874  C5    C    28      51.536  34.911  94.356  1.00  0.00           C  
ATOM    875  H5    C    28      51.183  35.924  94.480  1.00  0.00           H  
ATOM    876  C4    C    28      50.699  34.041  93.624  1.00  0.00           C  
ATOM    877  N4    C    28      49.506  34.325  93.209  1.00  0.00           N  
ATOM    878  H41   C    28      48.910  33.676  92.715  1.00  0.00           H  
ATOM    879  H42   C    28      49.127  35.230  93.448  1.00  0.00           H  
ATOM    880  N3    C    28      50.975  32.744  93.642  1.00  0.00           N  
ATOM    881  C2    C    28      52.247  32.391  94.058  1.00  0.00           C  
ATOM    882  O2    C    28      52.571  31.219  93.932  1.00  0.00           O  
ATOM    883  C3'   C    28      56.200  33.946  93.917  1.00  0.00           C  
ATOM    884  H3'   C    28      55.549  34.797  93.719  1.00  0.00           H  
ATOM    885  C2'   C    28      55.295  32.692  93.810  1.00  0.00           C  
ATOM    886  H2'   C    28      54.681  32.737  92.910  1.00  0.00           H  
ATOM    887  O2'   C    28      56.012  31.548  94.037  1.00  0.00           O  
ATOM    888 HO2'   C    28      56.299  31.242  93.173  1.00  0.00           H  
ATOM    889  O3'   C    28      57.380  34.045  93.254  1.00  0.00           O  
ATOM    890  P     A    29      57.405  34.650  91.790  1.00  0.00           P  
ATOM    891  OP1   A    29      58.766  34.692  91.265  1.00  0.00           O  
ATOM    892  OP2   A    29      56.579  35.903  91.748  1.00  0.00           O  
ATOM    893  O5'   A    29      56.645  33.420  91.024  1.00  0.00           O  
ATOM    894  C5'   A    29      57.446  32.291  90.698  1.00  0.00           C  
ATOM    895  H5'   A    29      57.865  31.856  91.605  1.00  0.00           H  
ATOM    896 H5''   A    29      58.171  32.552  89.927  1.00  0.00           H  
ATOM    897  C4'   A    29      56.536  31.199  90.033  1.00  0.00           C  
ATOM    898  H4'   A    29      57.026  30.248  89.826  1.00  0.00           H  
ATOM    899  O4'   A    29      55.328  30.928  90.745  1.00  0.00           O  
ATOM    900  C1'   A    29      54.360  30.719  89.800  1.00  0.00           C  
ATOM    901  H1'   A    29      54.067  29.697  90.040  1.00  0.00           H  
ATOM    902  N9    A    29      53.182  31.677  89.961  1.00  0.00           N  
ATOM    903  C8    A    29      53.247  33.015  90.164  1.00  0.00           C  
ATOM    904  H8    A    29      54.106  33.623  90.405  1.00  0.00           H  
ATOM    905  N7    A    29      52.149  33.686  89.880  1.00  0.00           N  
ATOM    906  C5    A    29      51.205  32.669  89.666  1.00  0.00           C  
ATOM    907  C6    A    29      49.892  32.605  89.284  1.00  0.00           C  
ATOM    908  N6    A    29      49.057  33.590  89.336  1.00  0.00           N  
ATOM    909  H61   A    29      48.148  33.615  88.896  1.00  0.00           H  
ATOM    910  H62   A    29      49.279  34.479  89.760  1.00  0.00           H  
ATOM    911  N1    A    29      49.364  31.484  88.868  1.00  0.00           N  
ATOM    912  C2    A    29      50.089  30.345  89.000  1.00  0.00           C  
ATOM    913  H2    A    29      49.552  29.448  88.732  1.00  0.00           H  
ATOM    914  N3    A    29      51.352  30.210  89.391  1.00  0.00           N  
ATOM    915  C4    A    29      51.863  31.461  89.584  1.00  0.00           C  
ATOM    916  C3'   A    29      56.076  31.688  88.705  1.00  0.00           C  
ATOM    917  H3'   A    29      55.555  32.641  88.801  1.00  0.00           H  
ATOM    918  C2'   A    29      54.939  30.715  88.468  1.00  0.00           C  
ATOM    919  H2'   A    29      54.298  31.162  87.707  1.00  0.00           H  
ATOM    920  O2'   A    29      55.375  29.403  88.123  1.00  0.00           O  
ATOM    921 HO2'   A    29      56.077  29.550  87.485  1.00  0.00           H  
ATOM    922  O3'   A    29      57.050  31.881  87.657  1.00  0.00           O  
ATOM    923  P     C    30      56.867  32.879  86.445  1.00  0.00           P  
ATOM    924  OP1   C    30      58.043  32.759  85.547  1.00  0.00           O  
ATOM    925  OP2   C    30      56.501  34.283  86.908  1.00  0.00           O  
ATOM    926  O5'   C    30      55.588  32.173  85.730  1.00  0.00           O  
ATOM    927  C5'   C    30      55.653  30.940  85.079  1.00  0.00           C  
ATOM    928  H5'   C    30      56.246  30.189  85.601  1.00  0.00           H  
ATOM    929 H5''   C    30      56.245  31.153  84.189  1.00  0.00           H  
ATOM    930  C4'   C    30      54.287  30.505  84.628  1.00  0.00           C  
ATOM    931  H4'   C    30      54.451  29.521  84.189  1.00  0.00           H  
ATOM    932  O4'   C    30      53.211  30.478  85.576  1.00  0.00           O  
ATOM    933  C1'   C    30      51.950  30.578  84.859  1.00  0.00           C  
ATOM    934  H1'   C    30      51.225  29.768  84.938  1.00  0.00           H  
ATOM    935  N1    C    30      51.310  31.857  85.321  1.00  0.00           N  
ATOM    936  C6    C    30      51.916  32.863  86.011  1.00  0.00           C  
ATOM    937  H6    C    30      52.973  32.790  86.220  1.00  0.00           H  
ATOM    938  C5    C    30      51.251  34.055  86.274  1.00  0.00           C  
ATOM    939  H5    C    30      51.811  34.816  86.796  1.00  0.00           H  
ATOM    940  C4    C    30      49.858  34.087  85.955  1.00  0.00           C  
ATOM    941  N4    C    30      49.148  35.169  86.149  1.00  0.00           N  
ATOM    942  H41   C    30      49.643  35.999  86.441  1.00  0.00           H  
ATOM    943  H42   C    30      48.172  35.142  85.890  1.00  0.00           H  
ATOM    944  N3    C    30      49.219  33.075  85.398  1.00  0.00           N  
ATOM    945  C2    C    30      49.925  31.906  85.080  1.00  0.00           C  
ATOM    946  O2    C    30      49.333  31.049  84.500  1.00  0.00           O  
ATOM    947  C3'   C    30      53.731  31.472  83.544  1.00  0.00           C  
ATOM    948  H3'   C    30      53.730  32.495  83.918  1.00  0.00           H  
ATOM    949  C2'   C    30      52.386  30.780  83.409  1.00  0.00           C  
ATOM    950  H2'   C    30      51.765  31.489  82.862  1.00  0.00           H  
ATOM    951  O2'   C    30      52.342  29.458  82.784  1.00  0.00           O  
ATOM    952 HO2'   C    30      51.445  29.116  82.766  1.00  0.00           H  
ATOM    953  O3'   C    30      54.429  31.358  82.313  1.00  0.00           O  
ATOM    954  P     C    31      54.401  32.526  81.236  1.00  0.00           P  
ATOM    955  OP1   C    31      55.359  32.193  80.180  1.00  0.00           O  
ATOM    956  OP2   C    31      54.557  33.793  81.975  1.00  0.00           O  
ATOM    957  O5'   C    31      52.905  32.471  80.565  1.00  0.00           O  
ATOM    958  C5'   C    31      52.388  31.378  79.780  1.00  0.00           C  
ATOM    959  H5'   C    31      52.670  30.506  80.370  1.00  0.00           H  
ATOM    960 H5''   C    31      52.818  31.215  78.792  1.00  0.00           H  
ATOM    961  C4'   C    31      50.861  31.358  79.546  1.00  0.00           C  
ATOM    962  H4'   C    31      50.601  30.494  78.934  1.00  0.00           H  
ATOM    963  O4'   C    31      50.114  31.422  80.751  1.00  0.00           O  
ATOM    964  C1'   C    31      48.895  32.119  80.458  1.00  0.00           C  
ATOM    965  H1'   C    31      48.039  31.459  80.600  1.00  0.00           H  
ATOM    966  N1    C    31      48.867  33.355  81.315  1.00  0.00           N  
ATOM    967  C6    C    31      49.939  33.699  82.157  1.00  0.00           C  
ATOM    968  H6    C    31      50.865  33.144  82.190  1.00  0.00           H  
ATOM    969  C5    C    31      49.812  34.862  82.748  1.00  0.00           C  
ATOM    970  H5    C    31      50.660  35.209  83.320  1.00  0.00           H  
ATOM    971  C4    C    31      48.569  35.596  82.725  1.00  0.00           C  
ATOM    972  N4    C    31      48.480  36.831  83.210  1.00  0.00           N  
ATOM    973  H41   C    31      47.627  37.362  83.106  1.00  0.00           H  
ATOM    974  H42   C    31      49.275  37.261  83.661  1.00  0.00           H  
ATOM    975  N3    C    31      47.484  35.154  82.125  1.00  0.00           N  
ATOM    976  C2    C    31      47.632  34.001  81.417  1.00  0.00           C  
ATOM    977  O2    C    31      46.636  33.662  80.801  1.00  0.00           O  
ATOM    978  C3'   C    31      50.522  32.617  78.818  1.00  0.00           C  
ATOM    979  H3'   C    31      50.885  33.494  79.356  1.00  0.00           H  
ATOM    980  C2'   C    31      49.018  32.693  78.995  1.00  0.00           C  
ATOM    981  H2'   C    31      48.676  33.728  79.019  1.00  0.00           H  
ATOM    982  O2'   C    31      48.209  31.822  78.185  1.00  0.00           O  
ATOM    983 HO2'   C    31      48.852  31.400  77.611  1.00  0.00           H  
ATOM    984  O3'   C    31      50.786  32.600  77.413  1.00  0.00           O  
ATOM    985  P     G    32      50.894  33.916  76.559  1.00  0.00           P  
ATOM    986  OP1   G    32      51.324  33.648  75.127  1.00  0.00           O  
ATOM    987  OP2   G    32      51.677  34.912  77.299  1.00  0.00           O  
ATOM    988  O5'   G    32      49.409  34.521  76.457  1.00  0.00           O  
ATOM    989  C5'   G    32      48.469  33.808  75.660  1.00  0.00           C  
ATOM    990  H5'   G    32      48.553  32.753  75.921  1.00  0.00           H  
ATOM    991 H5''   G    32      48.729  33.903  74.606  1.00  0.00           H  
ATOM    992  C4'   G    32      47.030  34.295  75.800  1.00  0.00           C  
ATOM    993  H4'   G    32      46.468  33.571  75.210  1.00  0.00           H  
ATOM    994  O4'   G    32      46.687  34.312  77.164  1.00  0.00           O  
ATOM    995  C1'   G    32      45.811  35.410  77.465  1.00  0.00           C  
ATOM    996  H1'   G    32      44.880  35.021  77.877  1.00  0.00           H  
ATOM    997  N9    G    32      46.438  36.357  78.406  1.00  0.00           N  
ATOM    998  C8    G    32      47.711  36.332  78.899  1.00  0.00           C  
ATOM    999  H8    G    32      48.363  35.511  78.641  1.00  0.00           H  
ATOM   1000  N7    G    32      47.973  37.298  79.675  1.00  0.00           N  
ATOM   1001  C5    G    32      46.737  37.935  79.897  1.00  0.00           C  
ATOM   1002  C6    G    32      46.372  39.086  80.630  1.00  0.00           C  
ATOM   1003  O6    G    32      46.947  39.703  81.512  1.00  0.00           O  
ATOM   1004  N1    G    32      45.022  39.525  80.472  1.00  0.00           N  
ATOM   1005  H1    G    32      44.765  40.357  80.985  1.00  0.00           H  
ATOM   1006  C2    G    32      44.212  38.840  79.658  1.00  0.00           C  
ATOM   1007  N2    G    32      43.059  39.299  79.461  1.00  0.00           N  
ATOM   1008  H21   G    32      42.487  38.768  78.820  1.00  0.00           H  
ATOM   1009  H22   G    32      42.729  40.184  79.821  1.00  0.00           H  
ATOM   1010  N3    G    32      44.517  37.802  78.915  1.00  0.00           N  
ATOM   1011  C4    G    32      45.759  37.340  79.125  1.00  0.00           C  
ATOM   1012  C3'   G    32      46.670  35.624  75.307  1.00  0.00           C  
ATOM   1013  H3'   G    32      47.530  36.193  75.659  1.00  0.00           H  
ATOM   1014  C2'   G    32      45.413  36.005  76.107  1.00  0.00           C  
ATOM   1015  H2'   G    32      45.355  37.092  76.159  1.00  0.00           H  
ATOM   1016  O2'   G    32      44.257  35.275  75.698  1.00  0.00           O  
ATOM   1017 HO2'   G    32      44.417  34.987  74.797  1.00  0.00           H  
ATOM   1018  O3'   G    32      46.497  35.703  73.923  1.00  0.00           O  
ATOM   1019  P     U    33      47.048  36.951  73.107  1.00  0.00           P  
ATOM   1020  OP1   U    33      46.716  36.744  71.662  1.00  0.00           O  
ATOM   1021  OP2   U    33      48.436  36.933  73.527  1.00  0.00           O  
ATOM   1022  O5'   U    33      46.353  38.311  73.614  1.00  0.00           O  
ATOM   1023  C5'   U    33      44.899  38.573  73.430  1.00  0.00           C  
ATOM   1024  H5'   U    33      44.292  37.672  73.526  1.00  0.00           H  
ATOM   1025 H5''   U    33      44.832  38.806  72.368  1.00  0.00           H  
ATOM   1026  C4'   U    33      44.557  39.667  74.318  1.00  0.00           C  
ATOM   1027  H4'   U    33      43.507  39.937  74.199  1.00  0.00           H  
ATOM   1028  O4'   U    33      44.826  39.361  75.685  1.00  0.00           O  
ATOM   1029  C1'   U    33      44.831  40.509  76.448  1.00  0.00           C  
ATOM   1030  H1'   U    33      43.863  40.641  76.931  1.00  0.00           H  
ATOM   1031  N1    U    33      46.005  40.652  77.411  1.00  0.00           N  
ATOM   1032  C6    U    33      47.140  39.847  77.292  1.00  0.00           C  
ATOM   1033  H6    U    33      47.173  38.964  76.671  1.00  0.00           H  
ATOM   1034  C5    U    33      48.302  40.113  77.943  1.00  0.00           C  
ATOM   1035  H5    U    33      49.229  39.560  77.948  1.00  0.00           H  
ATOM   1036  C4    U    33      48.352  41.296  78.846  1.00  0.00           C  
ATOM   1037  O4    U    33      49.310  41.639  79.505  1.00  0.00           O  
ATOM   1038  N3    U    33      47.151  41.955  78.974  1.00  0.00           N  
ATOM   1039  H3    U    33      47.114  42.746  79.601  1.00  0.00           H  
ATOM   1040  C2    U    33      45.981  41.720  78.318  1.00  0.00           C  
ATOM   1041  O2    U    33      44.939  42.398  78.478  1.00  0.00           O  
ATOM   1042  C3'   U    33      45.257  41.088  74.219  1.00  0.00           C  
ATOM   1043  H3'   U    33      46.334  40.960  74.327  1.00  0.00           H  
ATOM   1044  C2'   U    33      44.804  41.721  75.536  1.00  0.00           C  
ATOM   1045  H2'   U    33      45.476  42.541  75.790  1.00  0.00           H  
ATOM   1046  O2'   U    33      43.506  42.268  75.290  1.00  0.00           O  
ATOM   1047 HO2'   U    33      43.560  43.219  75.411  1.00  0.00           H  
ATOM   1048  O3'   U    33      44.948  41.873  73.035  1.00  0.00           O  
ATOM   1049  P     G    34      45.690  43.278  72.762  1.00  0.00           P  
ATOM   1050  OP1   G    34      45.564  43.654  71.303  1.00  0.00           O  
ATOM   1051  OP2   G    34      46.997  43.193  73.345  1.00  0.00           O  
ATOM   1052  O5'   G    34      44.949  44.420  73.689  1.00  0.00           O  
ATOM   1053  C5'   G    34      43.646  44.903  73.450  1.00  0.00           C  
ATOM   1054  H5'   G    34      42.871  44.142  73.536  1.00  0.00           H  
ATOM   1055 H5''   G    34      43.730  45.358  72.462  1.00  0.00           H  
ATOM   1056  C4'   G    34      43.308  45.961  74.554  1.00  0.00           C  
ATOM   1057  H4'   G    34      42.240  46.144  74.432  1.00  0.00           H  
ATOM   1058  O4'   G    34      43.526  45.458  75.858  1.00  0.00           O  
ATOM   1059  C1'   G    34      44.048  46.495  76.714  1.00  0.00           C  
ATOM   1060  H1'   G    34      43.416  46.775  77.558  1.00  0.00           H  
ATOM   1061  N9    G    34      45.340  46.105  77.204  1.00  0.00           N  
ATOM   1062  C8    G    34      46.233  45.128  76.730  1.00  0.00           C  
ATOM   1063  H8    G    34      46.027  44.561  75.834  1.00  0.00           H  
ATOM   1064  N7    G    34      47.371  45.015  77.331  1.00  0.00           N  
ATOM   1065  C5    G    34      47.286  45.975  78.271  1.00  0.00           C  
ATOM   1066  C6    G    34      48.197  46.451  79.300  1.00  0.00           C  
ATOM   1067  O6    G    34      49.236  45.871  79.634  1.00  0.00           O  
ATOM   1068  N1    G    34      47.736  47.480  79.990  1.00  0.00           N  
ATOM   1069  H1    G    34      48.285  47.803  80.774  1.00  0.00           H  
ATOM   1070  C2    G    34      46.628  48.187  79.628  1.00  0.00           C  
ATOM   1071  N2    G    34      46.377  49.253  80.332  1.00  0.00           N  
ATOM   1072  H21   G    34      45.494  49.676  80.084  1.00  0.00           H  
ATOM   1073  H22   G    34      47.019  49.641  81.008  1.00  0.00           H  
ATOM   1074  N3    G    34      45.719  47.825  78.773  1.00  0.00           N  
ATOM   1075  C4    G    34      46.109  46.732  78.131  1.00  0.00           C  
ATOM   1076  C3'   G    34      44.227  47.147  74.427  1.00  0.00           C  
ATOM   1077  H3'   G    34      45.242  46.751  74.400  1.00  0.00           H  
ATOM   1078  C2'   G    34      44.008  47.694  75.793  1.00  0.00           C  
ATOM   1079  H2'   G    34      44.851  48.300  76.125  1.00  0.00           H  
ATOM   1080  O2'   G    34      42.812  48.408  75.833  1.00  0.00           O  
ATOM   1081 HO2'   G    34      42.831  48.923  76.643  1.00  0.00           H  
ATOM   1082  O3'   G    34      43.950  48.090  73.441  1.00  0.00           O  
ATOM   1083  P     C    35      45.004  49.186  72.988  1.00  0.00           P  
ATOM   1084  OP1   C    35      44.321  50.003  71.946  1.00  0.00           O  
ATOM   1085  OP2   C    35      46.262  48.505  72.560  1.00  0.00           O  
ATOM   1086  O5'   C    35      45.369  50.174  74.181  1.00  0.00           O  
ATOM   1087  C5'   C    35      44.303  51.101  74.628  1.00  0.00           C  
ATOM   1088  H5'   C    35      43.352  50.603  74.815  1.00  0.00           H  
ATOM   1089 H5''   C    35      44.070  51.791  73.817  1.00  0.00           H  
ATOM   1090  C4'   C    35      44.837  51.923  75.777  1.00  0.00           C  
ATOM   1091  H4'   C    35      44.127  52.700  76.060  1.00  0.00           H  
ATOM   1092  O4'   C    35      45.209  51.239  76.932  1.00  0.00           O  
ATOM   1093  C1'   C    35      46.336  51.785  77.605  1.00  0.00           C  
ATOM   1094  H1'   C    35      46.107  52.186  78.592  1.00  0.00           H  
ATOM   1095  N1    C    35      47.481  50.858  77.735  1.00  0.00           N  
ATOM   1096  C6    C    35      47.448  49.757  76.918  1.00  0.00           C  
ATOM   1097  H6    C    35      46.692  49.546  76.176  1.00  0.00           H  
ATOM   1098  C5    C    35      48.600  48.915  77.014  1.00  0.00           C  
ATOM   1099  H5    C    35      48.630  48.103  76.303  1.00  0.00           H  
ATOM   1100  C4    C    35      49.639  49.252  77.919  1.00  0.00           C  
ATOM   1101  N4    C    35      50.673  48.525  77.862  1.00  0.00           N  
ATOM   1102  H41   C    35      50.743  47.856  77.108  1.00  0.00           H  
ATOM   1103  H42   C    35      51.448  48.681  78.491  1.00  0.00           H  
ATOM   1104  N3    C    35      49.695  50.285  78.659  1.00  0.00           N  
ATOM   1105  C2    C    35      48.583  51.082  78.626  1.00  0.00           C  
ATOM   1106  O2    C    35      48.555  51.913  79.520  1.00  0.00           O  
ATOM   1107  C3'   C    35      46.117  52.693  75.381  1.00  0.00           C  
ATOM   1108  H3'   C    35      46.755  52.023  74.805  1.00  0.00           H  
ATOM   1109  C2'   C    35      46.726  52.994  76.751  1.00  0.00           C  
ATOM   1110  H2'   C    35      47.812  52.969  76.659  1.00  0.00           H  
ATOM   1111  O2'   C    35      46.182  54.164  77.403  1.00  0.00           O  
ATOM   1112 HO2'   C    35      46.730  54.831  76.982  1.00  0.00           H  
ATOM   1113  O3'   C    35      45.856  53.972  74.835  1.00  0.00           O  
ATOM   1114  P     G    36      46.700  54.537  73.592  1.00  0.00           P  
ATOM   1115  OP1   G    36      45.946  55.674  73.047  1.00  0.00           O  
ATOM   1116  OP2   G    36      47.183  53.451  72.746  1.00  0.00           O  
ATOM   1117  O5'   G    36      47.936  55.105  74.444  1.00  0.00           O  
ATOM   1118  C5'   G    36      47.897  56.283  75.231  1.00  0.00           C  
ATOM   1119  H5'   G    36      47.004  56.385  75.848  1.00  0.00           H  
ATOM   1120 H5''   G    36      47.917  57.161  74.585  1.00  0.00           H  
ATOM   1121  C4'   G    36      49.006  56.372  76.304  1.00  0.00           C  
ATOM   1122  H4'   G    36      48.888  57.246  76.945  1.00  0.00           H  
ATOM   1123  O4'   G    36      49.139  55.215  77.163  1.00  0.00           O  
ATOM   1124  C1'   G    36      50.477  54.841  77.520  1.00  0.00           C  
ATOM   1125  H1'   G    36      50.799  54.801  78.561  1.00  0.00           H  
ATOM   1126  N9    G    36      50.804  53.593  76.805  1.00  0.00           N  
ATOM   1127  C8    G    36      50.217  52.919  75.746  1.00  0.00           C  
ATOM   1128  H8    G    36      49.400  53.410  75.238  1.00  0.00           H  
ATOM   1129  N7    G    36      50.705  51.759  75.471  1.00  0.00           N  
ATOM   1130  C5    G    36      51.644  51.610  76.373  1.00  0.00           C  
ATOM   1131  C6    G    36      52.587  50.551  76.577  1.00  0.00           C  
ATOM   1132  O6    G    36      52.694  49.421  75.922  1.00  0.00           O  
ATOM   1133  N1    G    36      53.551  50.808  77.539  1.00  0.00           N  
ATOM   1134  H1    G    36      54.275  50.128  77.723  1.00  0.00           H  
ATOM   1135  C2    G    36      53.575  51.969  78.269  1.00  0.00           C  
ATOM   1136  N2    G    36      54.547  52.208  79.165  1.00  0.00           N  
ATOM   1137  H21   G    36      54.381  52.898  79.884  1.00  0.00           H  
ATOM   1138  H22   G    36      55.388  51.664  79.033  1.00  0.00           H  
ATOM   1139  N3    G    36      52.680  52.945  78.157  1.00  0.00           N  
ATOM   1140  C4    G    36      51.737  52.672  77.190  1.00  0.00           C  
ATOM   1141  C3'   G    36      50.450  56.508  75.659  1.00  0.00           C  
ATOM   1142  H3'   G    36      50.417  55.842  74.797  1.00  0.00           H  
ATOM   1143  C2'   G    36      51.309  56.021  76.885  1.00  0.00           C  
ATOM   1144  H2'   G    36      52.295  55.660  76.590  1.00  0.00           H  
ATOM   1145  O2'   G    36      51.595  56.918  77.865  1.00  0.00           O  
ATOM   1146 HO2'   G    36      50.854  57.492  78.072  1.00  0.00           H  
ATOM   1147  O3'   G    36      50.865  57.823  75.266  1.00  0.00           O  
ATOM   1148  P     G    37      52.208  57.955  74.431  1.00  0.00           P  
ATOM   1149  OP1   G    37      52.335  59.420  74.318  1.00  0.00           O  
ATOM   1150  OP2   G    37      52.016  57.247  73.128  1.00  0.00           O  
ATOM   1151  O5'   G    37      53.448  57.344  75.209  1.00  0.00           O  
ATOM   1152  C5'   G    37      54.139  58.172  76.074  1.00  0.00           C  
ATOM   1153  H5'   G    37      53.498  58.427  76.918  1.00  0.00           H  
ATOM   1154 H5''   G    37      54.480  59.086  75.587  1.00  0.00           H  
ATOM   1155  C4'   G    37      55.309  57.375  76.627  1.00  0.00           C  
ATOM   1156  H4'   G    37      55.784  57.813  77.506  1.00  0.00           H  
ATOM   1157  O4'   G    37      54.909  56.103  77.097  1.00  0.00           O  
ATOM   1158  C1'   G    37      55.869  55.117  76.939  1.00  0.00           C  
ATOM   1159  H1'   G    37      56.263  54.698  77.865  1.00  0.00           H  
ATOM   1160  N9    G    37      55.585  53.968  76.060  1.00  0.00           N  
ATOM   1161  C8    G    37      54.519  53.663  75.340  1.00  0.00           C  
ATOM   1162  H8    G    37      53.828  54.479  75.185  1.00  0.00           H  
ATOM   1163  N7    G    37      54.528  52.466  74.777  1.00  0.00           N  
ATOM   1164  C5    G    37      55.696  51.847  75.270  1.00  0.00           C  
ATOM   1165  C6    G    37      56.325  50.549  74.993  1.00  0.00           C  
ATOM   1166  O6    G    37      55.905  49.647  74.280  1.00  0.00           O  
ATOM   1167  N1    G    37      57.581  50.443  75.550  1.00  0.00           N  
ATOM   1168  H1    G    37      58.045  49.554  75.432  1.00  0.00           H  
ATOM   1169  C2    G    37      58.129  51.399  76.385  1.00  0.00           C  
ATOM   1170  N2    G    37      59.219  51.013  76.959  1.00  0.00           N  
ATOM   1171  H21   G    37      59.508  50.064  76.770  1.00  0.00           H  
ATOM   1172  H22   G    37      59.632  51.551  77.708  1.00  0.00           H  
ATOM   1173  N3    G    37      57.583  52.529  76.756  1.00  0.00           N  
ATOM   1174  C4    G    37      56.349  52.767  76.103  1.00  0.00           C  
ATOM   1175  C3'   G    37      56.326  57.053  75.536  1.00  0.00           C  
ATOM   1176  H3'   G    37      55.813  56.684  74.648  1.00  0.00           H  
ATOM   1177  C2'   G    37      57.046  55.919  76.325  1.00  0.00           C  
ATOM   1178  H2'   G    37      57.508  55.406  75.482  1.00  0.00           H  
ATOM   1179  O2'   G    37      58.059  56.404  77.196  1.00  0.00           O  
ATOM   1180 HO2'   G    37      58.619  55.638  77.343  1.00  0.00           H  
ATOM   1181  O3'   G    37      57.091  58.151  75.108  1.00  0.00           O  
ATOM   1182  P     C    38      57.980  58.188  73.829  1.00  0.00           P  
ATOM   1183  OP1   C    38      58.604  59.471  73.945  1.00  0.00           O  
ATOM   1184  OP2   C    38      57.122  57.950  72.691  1.00  0.00           O  
ATOM   1185  O5'   C    38      59.168  57.159  73.897  1.00  0.00           O  
ATOM   1186  C5'   C    38      60.295  57.342  74.793  1.00  0.00           C  
ATOM   1187  H5'   C    38      60.017  57.534  75.830  1.00  0.00           H  
ATOM   1188 H5''   C    38      60.874  58.209  74.474  1.00  0.00           H  
ATOM   1189  C4'   C    38      61.233  56.183  74.849  1.00  0.00           C  
ATOM   1190  H4'   C    38      62.047  56.470  75.515  1.00  0.00           H  
ATOM   1191  O4'   C    38      60.356  55.078  75.243  1.00  0.00           O  
ATOM   1192  C1'   C    38      60.965  53.926  74.620  1.00  0.00           C  
ATOM   1193  H1'   C    38      61.348  53.391  75.489  1.00  0.00           H  
ATOM   1194  N1    C    38      59.909  53.215  73.872  1.00  0.00           N  
ATOM   1195  C6    C    38      58.765  53.844  73.433  1.00  0.00           C  
ATOM   1196  H6    C    38      58.552  54.872  73.689  1.00  0.00           H  
ATOM   1197  C5    C    38      57.849  53.099  72.726  1.00  0.00           C  
ATOM   1198  H5    C    38      56.976  53.552  72.281  1.00  0.00           H  
ATOM   1199  C4    C    38      58.216  51.728  72.379  1.00  0.00           C  
ATOM   1200  N4    C    38      57.314  51.002  71.761  1.00  0.00           N  
ATOM   1201  H41   C    38      57.417  49.999  71.818  1.00  0.00           H  
ATOM   1202  H42   C    38      56.517  51.541  71.455  1.00  0.00           H  
ATOM   1203  N3    C    38      59.293  51.155  72.902  1.00  0.00           N  
ATOM   1204  C2    C    38      60.130  51.863  73.583  1.00  0.00           C  
ATOM   1205  O2    C    38      61.082  51.249  74.106  1.00  0.00           O  
ATOM   1206  C3'   C    38      61.743  55.793  73.455  1.00  0.00           C  
ATOM   1207  H3'   C    38      60.891  55.886  72.782  1.00  0.00           H  
ATOM   1208  C2'   C    38      62.166  54.326  73.726  1.00  0.00           C  
ATOM   1209  H2'   C    38      62.111  53.793  72.777  1.00  0.00           H  
ATOM   1210  O2'   C    38      63.449  54.197  74.371  1.00  0.00           O  
ATOM   1211 HO2'   C    38      63.457  54.798  75.119  1.00  0.00           H  
ATOM   1212  O3'   C    38      62.762  56.665  73.059  1.00  0.00           O  
ATOM   1213  P     A    39      62.968  57.041  71.544  1.00  0.00           P  
ATOM   1214  OP1   A    39      63.961  58.148  71.473  1.00  0.00           O  
ATOM   1215  OP2   A    39      61.634  57.409  71.032  1.00  0.00           O  
ATOM   1216  O5'   A    39      63.519  55.713  70.789  1.00  0.00           O  
ATOM   1217  C5'   A    39      64.832  55.384  71.134  1.00  0.00           C  
ATOM   1218  H5'   A    39      64.941  55.585  72.200  1.00  0.00           H  
ATOM   1219 H5''   A    39      65.538  56.106  70.722  1.00  0.00           H  
ATOM   1220  C4'   A    39      65.239  53.914  70.924  1.00  0.00           C  
ATOM   1221  H4'   A    39      66.240  53.654  71.267  1.00  0.00           H  
ATOM   1222  O4'   A    39      64.268  53.076  71.596  1.00  0.00           O  
ATOM   1223  C1'   A    39      64.013  51.898  70.816  1.00  0.00           C  
ATOM   1224  H1'   A    39      64.223  51.014  71.419  1.00  0.00           H  
ATOM   1225  N9    A    39      62.597  51.880  70.377  1.00  0.00           N  
ATOM   1226  C8    A    39      61.722  52.927  70.342  1.00  0.00           C  
ATOM   1227  H8    A    39      62.052  53.924  70.591  1.00  0.00           H  
ATOM   1228  N7    A    39      60.530  52.655  69.934  1.00  0.00           N  
ATOM   1229  C5    A    39      60.549  51.260  69.671  1.00  0.00           C  
ATOM   1230  C6    A    39      59.671  50.236  69.306  1.00  0.00           C  
ATOM   1231  N6    A    39      58.348  50.368  69.207  1.00  0.00           N  
ATOM   1232  H61   A    39      57.857  51.222  69.433  1.00  0.00           H  
ATOM   1233  H62   A    39      57.754  49.574  69.013  1.00  0.00           H  
ATOM   1234  N1    A    39      60.067  48.972  69.151  1.00  0.00           N  
ATOM   1235  C2    A    39      61.402  48.717  69.314  1.00  0.00           C  
ATOM   1236  H2    A    39      61.741  47.725  69.052  1.00  0.00           H  
ATOM   1237  N3    A    39      62.310  49.520  69.692  1.00  0.00           N  
ATOM   1238  C4    A    39      61.827  50.769  69.987  1.00  0.00           C  
ATOM   1239  C3'   A    39      65.134  53.467  69.409  1.00  0.00           C  
ATOM   1240  H3'   A    39      64.219  53.873  68.977  1.00  0.00           H  
ATOM   1241  C2'   A    39      64.824  51.937  69.519  1.00  0.00           C  
ATOM   1242  H2'   A    39      64.318  51.549  68.635  1.00  0.00           H  
ATOM   1243  O2'   A    39      65.986  51.169  69.855  1.00  0.00           O  
ATOM   1244 HO2'   A    39      66.764  51.720  69.737  1.00  0.00           H  
ATOM   1245  O3'   A    39      66.266  53.770  68.526  1.00  0.00           O  
ATOM   1246  P     C    40      65.915  54.012  67.004  1.00  0.00           P  
ATOM   1247  OP1   C    40      67.165  54.211  66.248  1.00  0.00           O  
ATOM   1248  OP2   C    40      64.973  55.179  67.037  1.00  0.00           O  
ATOM   1249  O5'   C    40      65.088  52.686  66.641  1.00  0.00           O  
ATOM   1250  C5'   C    40      65.768  51.539  66.212  1.00  0.00           C  
ATOM   1251  H5'   C    40      66.169  51.027  67.086  1.00  0.00           H  
ATOM   1252 H5''   C    40      66.541  51.818  65.497  1.00  0.00           H  
ATOM   1253  C4'   C    40      64.976  50.579  65.402  1.00  0.00           C  
ATOM   1254  H4'   C    40      65.610  49.728  65.150  1.00  0.00           H  
ATOM   1255  O4'   C    40      63.748  50.189  66.012  1.00  0.00           O  
ATOM   1256  C1'   C    40      62.617  50.328  65.062  1.00  0.00           C  
ATOM   1257  H1'   C    40      61.887  49.523  65.145  1.00  0.00           H  
ATOM   1258  N1    C    40      61.649  51.420  65.261  1.00  0.00           N  
ATOM   1259  C6    C    40      61.696  52.391  66.240  1.00  0.00           C  
ATOM   1260  H6    C    40      62.586  52.427  66.849  1.00  0.00           H  
ATOM   1261  C5    C    40      60.715  53.263  66.448  1.00  0.00           C  
ATOM   1262  H5    C    40      60.684  53.889  67.328  1.00  0.00           H  
ATOM   1263  C4    C    40      59.503  52.996  65.748  1.00  0.00           C  
ATOM   1264  N4    C    40      58.434  53.469  66.198  1.00  0.00           N  
ATOM   1265  H41   C    40      58.482  54.217  66.875  1.00  0.00           H  
ATOM   1266  H42   C    40      57.559  53.070  65.888  1.00  0.00           H  
ATOM   1267  N3    C    40      59.376  52.105  64.769  1.00  0.00           N  
ATOM   1268  C2    C    40      60.520  51.357  64.415  1.00  0.00           C  
ATOM   1269  O2    C    40      60.453  50.612  63.466  1.00  0.00           O  
ATOM   1270  C3'   C    40      64.459  51.343  64.076  1.00  0.00           C  
ATOM   1271  H3'   C    40      64.200  52.324  64.473  1.00  0.00           H  
ATOM   1272  C2'   C    40      63.341  50.451  63.685  1.00  0.00           C  
ATOM   1273  H2'   C    40      62.801  50.974  62.897  1.00  0.00           H  
ATOM   1274  O2'   C    40      63.683  49.105  63.316  1.00  0.00           O  
ATOM   1275 HO2'   C    40      62.934  48.668  62.904  1.00  0.00           H  
ATOM   1276  O3'   C    40      65.461  51.536  63.117  1.00  0.00           O  
ATOM   1277  P     A    41      65.311  52.623  61.951  1.00  0.00           P  
ATOM   1278  OP1   A    41      66.541  52.607  61.160  1.00  0.00           O  
ATOM   1279  OP2   A    41      65.000  53.930  62.587  1.00  0.00           O  
ATOM   1280  O5'   A    41      64.060  52.171  61.026  1.00  0.00           O  
ATOM   1281  C5'   A    41      64.149  51.091  60.156  1.00  0.00           C  
ATOM   1282  H5'   A    41      64.620  50.281  60.713  1.00  0.00           H  
ATOM   1283 H5''   A    41      64.844  51.413  59.380  1.00  0.00           H  
ATOM   1284  C4'   A    41      62.781  50.682  59.560  1.00  0.00           C  
ATOM   1285  H4'   A    41      62.780  49.738  59.014  1.00  0.00           H  
ATOM   1286  O4'   A    41      61.831  50.702  60.599  1.00  0.00           O  
ATOM   1287  C1'   A    41      60.618  51.280  60.100  1.00  0.00           C  
ATOM   1288  H1'   A    41      59.834  50.558  60.325  1.00  0.00           H  
ATOM   1289  N9    A    41      60.196  52.497  60.804  1.00  0.00           N  
ATOM   1290  C8    A    41      60.923  53.399  61.565  1.00  0.00           C  
ATOM   1291  H8    A    41      61.986  53.523  61.420  1.00  0.00           H  
ATOM   1292  N7    A    41      60.209  54.223  62.295  1.00  0.00           N  
ATOM   1293  C5    A    41      58.903  53.850  61.960  1.00  0.00           C  
ATOM   1294  C6    A    41      57.560  54.411  62.230  1.00  0.00           C  
ATOM   1295  N6    A    41      57.251  55.450  63.046  1.00  0.00           N  
ATOM   1296  H61   A    41      57.913  56.142  63.366  1.00  0.00           H  
ATOM   1297  H62   A    41      56.290  55.743  63.153  1.00  0.00           H  
ATOM   1298  N1    A    41      56.544  53.929  61.463  1.00  0.00           N  
ATOM   1299  C2    A    41      56.653  52.974  60.543  1.00  0.00           C  
ATOM   1300  H2    A    41      55.784  52.555  60.056  1.00  0.00           H  
ATOM   1301  N3    A    41      57.791  52.358  60.268  1.00  0.00           N  
ATOM   1302  C4    A    41      58.872  52.867  60.959  1.00  0.00           C  
ATOM   1303  C3'   A    41      62.257  51.695  58.496  1.00  0.00           C  
ATOM   1304  H3'   A    41      62.454  52.697  58.875  1.00  0.00           H  
ATOM   1305  C2'   A    41      60.790  51.425  58.573  1.00  0.00           C  
ATOM   1306  H2'   A    41      60.189  52.277  58.255  1.00  0.00           H  
ATOM   1307  O2'   A    41      60.363  50.283  57.869  1.00  0.00           O  
ATOM   1308 HO2'   A    41      61.138  49.934  57.422  1.00  0.00           H  
ATOM   1309  O3'   A    41      62.799  51.517  57.173  1.00  0.00           O  
ATOM   1310  P     G    42      62.511  52.565  56.036  1.00  0.00           P  
ATOM   1311  OP1   G    42      62.904  51.918  54.832  1.00  0.00           O  
ATOM   1312  OP2   G    42      63.154  53.816  56.453  1.00  0.00           O  
ATOM   1313  O5'   G    42      60.976  52.830  55.956  1.00  0.00           O  
ATOM   1314  C5'   G    42      60.141  52.058  55.140  1.00  0.00           C  
ATOM   1315  H5'   G    42      60.094  51.008  55.429  1.00  0.00           H  
ATOM   1316 H5''   G    42      60.523  52.076  54.120  1.00  0.00           H  
ATOM   1317  C4'   G    42      58.745  52.616  55.051  1.00  0.00           C  
ATOM   1318  H4'   G    42      58.214  51.864  54.468  1.00  0.00           H  
ATOM   1319  O4'   G    42      58.135  52.643  56.317  1.00  0.00           O  
ATOM   1320  C1'   G    42      57.223  53.766  56.358  1.00  0.00           C  
ATOM   1321  H1'   G    42      56.204  53.419  56.533  1.00  0.00           H  
ATOM   1322  N9    G    42      57.776  54.659  57.436  1.00  0.00           N  
ATOM   1323  C8    G    42      59.082  54.885  57.873  1.00  0.00           C  
ATOM   1324  H8    G    42      59.867  54.220  57.543  1.00  0.00           H  
ATOM   1325  N7    G    42      59.154  55.863  58.743  1.00  0.00           N  
ATOM   1326  C5    G    42      57.829  56.265  58.953  1.00  0.00           C  
ATOM   1327  C6    G    42      57.253  57.280  59.822  1.00  0.00           C  
ATOM   1328  O6    G    42      57.780  57.937  60.698  1.00  0.00           O  
ATOM   1329  N1    G    42      55.960  57.443  59.593  1.00  0.00           N  
ATOM   1330  H1    G    42      55.479  57.926  60.337  1.00  0.00           H  
ATOM   1331  C2    G    42      55.206  56.607  58.871  1.00  0.00           C  
ATOM   1332  N2    G    42      53.932  56.712  59.013  1.00  0.00           N  
ATOM   1333  H21   G    42      53.457  57.462  59.494  1.00  0.00           H  
ATOM   1334  H22   G    42      53.463  56.084  58.375  1.00  0.00           H  
ATOM   1335  N3    G    42      55.592  55.615  58.096  1.00  0.00           N  
ATOM   1336  C4    G    42      56.990  55.566  58.163  1.00  0.00           C  
ATOM   1337  C3'   G    42      58.552  54.055  54.497  1.00  0.00           C  
ATOM   1338  H3'   G    42      59.264  54.718  54.988  1.00  0.00           H  
ATOM   1339  C2'   G    42      57.199  54.482  54.982  1.00  0.00           C  
ATOM   1340  H2'   G    42      57.052  55.560  55.044  1.00  0.00           H  
ATOM   1341  O2'   G    42      56.330  53.853  54.046  1.00  0.00           O  
ATOM   1342 HO2'   G    42      56.536  54.178  53.167  1.00  0.00           H  
ATOM   1343  O3'   G    42      58.667  54.022  52.988  1.00  0.00           O  
ATOM   1344  P     G    43      59.411  55.187  52.296  1.00  0.00           P  
ATOM   1345  OP1   G    43      59.668  54.698  50.906  1.00  0.00           O  
ATOM   1346  OP2   G    43      60.572  55.574  53.033  1.00  0.00           O  
ATOM   1347  O5'   G    43      58.377  56.383  52.225  1.00  0.00           O  
ATOM   1348  C5'   G    43      57.553  56.383  51.106  1.00  0.00           C  
ATOM   1349  H5'   G    43      56.937  55.484  51.113  1.00  0.00           H  
ATOM   1350 H5''   G    43      58.055  56.305  50.142  1.00  0.00           H  
ATOM   1351  C4'   G    43      56.639  57.589  51.056  1.00  0.00           C  
ATOM   1352  H4'   G    43      55.984  57.574  50.185  1.00  0.00           H  
ATOM   1353  O4'   G    43      55.845  57.656  52.199  1.00  0.00           O  
ATOM   1354  C1'   G    43      55.606  58.994  52.526  1.00  0.00           C  
ATOM   1355  H1'   G    43      54.538  59.151  52.375  1.00  0.00           H  
ATOM   1356  N9    G    43      55.955  59.333  53.894  1.00  0.00           N  
ATOM   1357  C8    G    43      57.241  59.656  54.453  1.00  0.00           C  
ATOM   1358  H8    G    43      58.179  59.693  53.920  1.00  0.00           H  
ATOM   1359  N7    G    43      57.173  59.888  55.727  1.00  0.00           N  
ATOM   1360  C5    G    43      55.812  59.691  56.058  1.00  0.00           C  
ATOM   1361  C6    G    43      55.062  59.814  57.313  1.00  0.00           C  
ATOM   1362  O6    G    43      55.358  60.136  58.482  1.00  0.00           O  
ATOM   1363  N1    G    43      53.731  59.459  57.120  1.00  0.00           N  
ATOM   1364  H1    G    43      53.194  59.546  57.971  1.00  0.00           H  
ATOM   1365  C2    G    43      53.099  59.201  55.945  1.00  0.00           C  
ATOM   1366  N2    G    43      51.826  59.307  55.992  1.00  0.00           N  
ATOM   1367  H21   G    43      51.475  59.630  56.883  1.00  0.00           H  
ATOM   1368  H22   G    43      51.197  59.167  55.214  1.00  0.00           H  
ATOM   1369  N3    G    43      53.762  59.093  54.771  1.00  0.00           N  
ATOM   1370  C4    G    43      55.075  59.391  54.914  1.00  0.00           C  
ATOM   1371  C3'   G    43      57.471  58.865  50.955  1.00  0.00           C  
ATOM   1372  H3'   G    43      58.380  58.993  51.542  1.00  0.00           H  
ATOM   1373  C2'   G    43      56.438  59.847  51.490  1.00  0.00           C  
ATOM   1374  H2'   G    43      56.911  60.755  51.862  1.00  0.00           H  
ATOM   1375  O2'   G    43      55.454  60.196  50.597  1.00  0.00           O  
ATOM   1376 HO2'   G    43      55.742  60.458  49.719  1.00  0.00           H  
ATOM   1377  O3'   G    43      57.744  59.128  49.559  1.00  0.00           O  
ATOM   1378  P     C    44      59.205  59.642  49.128  1.00  0.00           P  
ATOM   1379  OP1   C    44      59.288  59.948  47.688  1.00  0.00           O  
ATOM   1380  OP2   C    44      60.275  58.799  49.632  1.00  0.00           O  
ATOM   1381  O5'   C    44      59.285  61.075  49.848  1.00  0.00           O  
ATOM   1382  C5'   C    44      58.382  62.116  49.416  1.00  0.00           C  
ATOM   1383  H5'   C    44      57.368  61.749  49.577  1.00  0.00           H  
ATOM   1384 H5''   C    44      58.575  62.314  48.362  1.00  0.00           H  
ATOM   1385  C4'   C    44      58.417  63.364  50.344  1.00  0.00           C  
ATOM   1386  H4'   C    44      57.653  64.066  50.010  1.00  0.00           H  
ATOM   1387  O4'   C    44      58.251  63.013  51.737  1.00  0.00           O  
ATOM   1388  C1'   C    44      59.378  63.560  52.449  1.00  0.00           C  
ATOM   1389  H1'   C    44      59.166  64.600  52.701  1.00  0.00           H  
ATOM   1390  N1    C    44      59.762  62.802  53.645  1.00  0.00           N  
ATOM   1391  C6    C    44      60.309  61.538  53.621  1.00  0.00           C  
ATOM   1392  H6    C    44      60.332  61.067  52.649  1.00  0.00           H  
ATOM   1393  C5    C    44      60.901  61.053  54.733  1.00  0.00           C  
ATOM   1394  H5    C    44      61.493  60.164  54.576  1.00  0.00           H  
ATOM   1395  C4    C    44      60.802  61.798  55.980  1.00  0.00           C  
ATOM   1396  N4    C    44      61.499  61.434  56.973  1.00  0.00           N  
ATOM   1397  H41   C    44      61.475  62.095  57.736  1.00  0.00           H  
ATOM   1398  H42   C    44      62.102  60.624  56.924  1.00  0.00           H  
ATOM   1399  N3    C    44      60.209  62.994  55.999  1.00  0.00           N  
ATOM   1400  C2    C    44      59.655  63.473  54.898  1.00  0.00           C  
ATOM   1401  O2    C    44      59.032  64.498  54.976  1.00  0.00           O  
ATOM   1402  C3'   C    44      59.801  64.037  50.266  1.00  0.00           C  
ATOM   1403  H3'   C    44      60.358  63.708  49.388  1.00  0.00           H  
ATOM   1404  C2'   C    44      60.546  63.605  51.547  1.00  0.00           C  
ATOM   1405  H2'   C    44      60.820  62.580  51.295  1.00  0.00           H  
ATOM   1406  O2'   C    44      61.603  64.365  52.027  1.00  0.00           O  
ATOM   1407 HO2'   C    44      62.177  64.392  51.258  1.00  0.00           H  
ATOM   1408  O3'   C    44      59.669  65.431  50.309  1.00  0.00           O  
ATOM   1409  P     A    45      59.285  66.196  48.948  1.00  0.00           P  
ATOM   1410  OP1   A    45      58.656  67.403  49.527  1.00  0.00           O  
ATOM   1411  OP2   A    45      58.485  65.358  48.011  1.00  0.00           O  
ATOM   1412  O5'   A    45      60.637  66.628  48.205  1.00  0.00           O  
ATOM   1413  C5'   A    45      61.220  65.721  47.251  1.00  0.00           C  
ATOM   1414  H5'   A    45      60.571  65.504  46.403  1.00  0.00           H  
ATOM   1415 H5''   A    45      61.451  64.786  47.761  1.00  0.00           H  
ATOM   1416  C4'   A    45      62.533  66.416  46.821  1.00  0.00           C  
ATOM   1417  H4'   A    45      62.897  65.726  46.060  1.00  0.00           H  
ATOM   1418  O4'   A    45      62.318  67.601  45.968  1.00  0.00           O  
ATOM   1419  C1'   A    45      63.089  68.693  46.444  1.00  0.00           C  
ATOM   1420  H1'   A    45      63.523  69.193  45.578  1.00  0.00           H  
ATOM   1421  N9    A    45      62.217  69.671  47.155  1.00  0.00           N  
ATOM   1422  C8    A    45      60.839  69.780  47.003  1.00  0.00           C  
ATOM   1423  H8    A    45      60.305  68.967  46.534  1.00  0.00           H  
ATOM   1424  N7    A    45      60.309  70.823  47.523  1.00  0.00           N  
ATOM   1425  C5    A    45      61.434  71.552  47.984  1.00  0.00           C  
ATOM   1426  C6    A    45      61.543  72.796  48.594  1.00  0.00           C  
ATOM   1427  N6    A    45      60.635  73.703  48.822  1.00  0.00           N  
ATOM   1428  H61   A    45      59.707  73.604  48.434  1.00  0.00           H  
ATOM   1429  H62   A    45      60.917  74.648  49.039  1.00  0.00           H  
ATOM   1430  N1    A    45      62.786  73.225  48.875  1.00  0.00           N  
ATOM   1431  C2    A    45      63.871  72.475  48.655  1.00  0.00           C  
ATOM   1432  H2    A    45      64.823  72.744  49.088  1.00  0.00           H  
ATOM   1433  N3    A    45      63.821  71.238  48.211  1.00  0.00           N  
ATOM   1434  C4    A    45      62.627  70.817  47.795  1.00  0.00           C  
ATOM   1435  C3'   A    45      63.525  66.718  47.898  1.00  0.00           C  
ATOM   1436  H3'   A    45      62.949  66.867  48.811  1.00  0.00           H  
ATOM   1437  C2'   A    45      64.101  68.047  47.369  1.00  0.00           C  
ATOM   1438  H2'   A    45      64.272  68.612  48.285  1.00  0.00           H  
ATOM   1439  O2'   A    45      65.296  67.825  46.627  1.00  0.00           O  
ATOM   1440 HO2'   A    45      65.648  67.001  46.972  1.00  0.00           H  
ATOM   1441  O3'   A    45      64.615  65.703  48.041  1.00  0.00           O  
ATOM   1442  P     C    46      64.918  64.982  49.517  1.00  0.00           P  
ATOM   1443  OP1   C    46      65.937  63.944  49.234  1.00  0.00           O  
ATOM   1444  OP2   C    46      63.605  64.647  50.117  1.00  0.00           O  
ATOM   1445  O5'   C    46      65.627  66.136  50.383  1.00  0.00           O  
ATOM   1446  C5'   C    46      66.982  66.422  50.253  1.00  0.00           C  
ATOM   1447  H5'   C    46      67.367  66.427  49.233  1.00  0.00           H  
ATOM   1448 H5''   C    46      67.584  65.641  50.716  1.00  0.00           H  
ATOM   1449  C4'   C    46      67.244  67.749  50.897  1.00  0.00           C  
ATOM   1450  H4'   C    46      68.266  67.925  50.562  1.00  0.00           H  
ATOM   1451  O4'   C    46      66.569  68.805  50.417  1.00  0.00           O  
ATOM   1452  C1'   C    46      66.238  69.736  51.391  1.00  0.00           C  
ATOM   1453  H1'   C    46      66.813  70.651  51.248  1.00  0.00           H  
ATOM   1454  N1    C    46      64.797  69.996  51.413  1.00  0.00           N  
ATOM   1455  C6    C    46      63.842  69.188  50.816  1.00  0.00           C  
ATOM   1456  H6    C    46      64.139  68.259  50.353  1.00  0.00           H  
ATOM   1457  C5    C    46      62.547  69.551  50.840  1.00  0.00           C  
ATOM   1458  H5    C    46      61.766  69.000  50.338  1.00  0.00           H  
ATOM   1459  C4    C    46      62.228  70.822  51.352  1.00  0.00           C  
ATOM   1460  N4    C    46      60.956  71.261  51.395  1.00  0.00           N  
ATOM   1461  H41   C    46      60.596  72.119  51.788  1.00  0.00           H  
ATOM   1462  H42   C    46      60.172  70.822  50.935  1.00  0.00           H  
ATOM   1463  N3    C    46      63.127  71.614  51.997  1.00  0.00           N  
ATOM   1464  C2    C    46      64.426  71.162  52.031  1.00  0.00           C  
ATOM   1465  O2    C    46      65.176  71.782  52.725  1.00  0.00           O  
ATOM   1466  C3'   C    46      67.090  67.713  52.372  1.00  0.00           C  
ATOM   1467  H3'   C    46      66.244  67.047  52.541  1.00  0.00           H  
ATOM   1468  C2'   C    46      66.767  69.212  52.756  1.00  0.00           C  
ATOM   1469  H2'   C    46      66.017  69.321  53.539  1.00  0.00           H  
ATOM   1470  O2'   C    46      67.982  69.968  53.003  1.00  0.00           O  
ATOM   1471 HO2'   C    46      67.962  70.146  53.946  1.00  0.00           H  
ATOM   1472  O3'   C    46      68.261  67.186  52.996  1.00  0.00           O  
ATOM   1473  P     U    47      68.226  66.623  54.553  1.00  0.00           P  
ATOM   1474  OP1   U    47      69.630  66.275  54.908  1.00  0.00           O  
ATOM   1475  OP2   U    47      67.177  65.573  54.631  1.00  0.00           O  
ATOM   1476  O5'   U    47      67.840  67.848  55.442  1.00  0.00           O  
ATOM   1477  C5'   U    47      68.715  68.733  56.112  1.00  0.00           C  
ATOM   1478  H5'   U    47      69.190  69.368  55.363  1.00  0.00           H  
ATOM   1479 H5''   U    47      69.547  68.222  56.595  1.00  0.00           H  
ATOM   1480  C4'   U    47      67.931  69.822  56.892  1.00  0.00           C  
ATOM   1481  H4'   U    47      68.763  70.410  57.280  1.00  0.00           H  
ATOM   1482  O4'   U    47      67.159  70.743  56.035  1.00  0.00           O  
ATOM   1483  C1'   U    47      66.152  71.260  56.962  1.00  0.00           C  
ATOM   1484  H1'   U    47      66.344  72.327  57.076  1.00  0.00           H  
ATOM   1485  N1    U    47      64.758  71.180  56.403  1.00  0.00           N  
ATOM   1486  C6    U    47      64.393  70.167  55.664  1.00  0.00           C  
ATOM   1487  H6    U    47      65.058  69.342  55.454  1.00  0.00           H  
ATOM   1488  C5    U    47      63.212  70.123  55.078  1.00  0.00           C  
ATOM   1489  H5    U    47      62.881  69.268  54.507  1.00  0.00           H  
ATOM   1490  C4    U    47      62.252  71.188  55.245  1.00  0.00           C  
ATOM   1491  O4    U    47      61.086  71.278  54.805  1.00  0.00           O  
ATOM   1492  N3    U    47      62.639  72.198  56.053  1.00  0.00           N  
ATOM   1493  H3    U    47      61.984  72.957  56.177  1.00  0.00           H  
ATOM   1494  C2    U    47      63.824  72.230  56.638  1.00  0.00           C  
ATOM   1495  O2    U    47      64.050  73.037  57.512  1.00  0.00           O  
ATOM   1496  C3'   U    47      67.095  69.310  57.974  1.00  0.00           C  
ATOM   1497  H3'   U    47      66.300  68.658  57.614  1.00  0.00           H  
ATOM   1498  C2'   U    47      66.379  70.653  58.325  1.00  0.00           C  
ATOM   1499  H2'   U    47      65.493  70.323  58.867  1.00  0.00           H  
ATOM   1500  O2'   U    47      67.303  71.494  59.065  1.00  0.00           O  
ATOM   1501 HO2'   U    47      66.836  71.673  59.885  1.00  0.00           H  
ATOM   1502  O3'   U    47      67.665  68.803  59.150  1.00  0.00           O  
ATOM   1503  P     A    48      66.917  67.653  59.853  1.00  0.00           P  
ATOM   1504  OP1   A    48      67.810  67.129  60.911  1.00  0.00           O  
ATOM   1505  OP2   A    48      66.312  66.692  58.928  1.00  0.00           O  
ATOM   1506  O5'   A    48      65.731  68.516  60.599  1.00  0.00           O  
ATOM   1507  C5'   A    48      66.016  69.334  61.736  1.00  0.00           C  
ATOM   1508  H5'   A    48      66.763  70.095  61.507  1.00  0.00           H  
ATOM   1509 H5''   A    48      66.473  68.677  62.477  1.00  0.00           H  
ATOM   1510  C4'   A    48      64.818  70.103  62.315  1.00  0.00           C  
ATOM   1511  H4'   A    48      65.115  70.664  63.201  1.00  0.00           H  
ATOM   1512  O4'   A    48      64.352  70.972  61.319  1.00  0.00           O  
ATOM   1513  C1'   A    48      63.029  71.335  61.573  1.00  0.00           C  
ATOM   1514  H1'   A    48      62.846  72.394  61.753  1.00  0.00           H  
ATOM   1515  N9    A    48      62.236  70.864  60.394  1.00  0.00           N  
ATOM   1516  C8    A    48      62.537  69.826  59.617  1.00  0.00           C  
ATOM   1517  H8    A    48      63.416  69.199  59.611  1.00  0.00           H  
ATOM   1518  N7    A    48      61.697  69.555  58.660  1.00  0.00           N  
ATOM   1519  C5    A    48      60.719  70.552  58.833  1.00  0.00           C  
ATOM   1520  C6    A    48      59.580  71.041  58.102  1.00  0.00           C  
ATOM   1521  N6    A    48      59.231  70.518  56.959  1.00  0.00           N  
ATOM   1522  H61   A    48      59.861  69.849  56.539  1.00  0.00           H  
ATOM   1523  H62   A    48      58.569  71.018  56.384  1.00  0.00           H  
ATOM   1524  N1    A    48      58.910  72.103  58.505  1.00  0.00           N  
ATOM   1525  C2    A    48      59.254  72.704  59.594  1.00  0.00           C  
ATOM   1526  H2    A    48      58.754  73.614  59.891  1.00  0.00           H  
ATOM   1527  N3    A    48      60.353  72.391  60.372  1.00  0.00           N  
ATOM   1528  C4    A    48      61.026  71.320  59.937  1.00  0.00           C  
ATOM   1529  C3'   A    48      63.638  69.286  62.744  1.00  0.00           C  
ATOM   1530  H3'   A    48      63.294  68.601  61.969  1.00  0.00           H  
ATOM   1531  C2'   A    48      62.607  70.426  62.823  1.00  0.00           C  
ATOM   1532  H2'   A    48      61.586  70.045  62.792  1.00  0.00           H  
ATOM   1533  O2'   A    48      62.810  71.324  63.982  1.00  0.00           O  
ATOM   1534 HO2'   A    48      62.513  70.843  64.758  1.00  0.00           H  
ATOM   1535  O3'   A    48      63.837  68.510  63.908  1.00  0.00           O  
ATOM   1536  P     G    49      62.645  67.526  64.337  1.00  0.00           P  
ATOM   1537  OP1   G    49      63.135  66.818  65.522  1.00  0.00           O  
ATOM   1538  OP2   G    49      62.280  66.731  63.127  1.00  0.00           O  
ATOM   1539  O5'   G    49      61.300  68.358  64.721  1.00  0.00           O  
ATOM   1540  C5'   G    49      61.100  69.139  65.849  1.00  0.00           C  
ATOM   1541  H5'   G    49      61.909  69.830  66.088  1.00  0.00           H  
ATOM   1542 H5''   G    49      61.105  68.457  66.699  1.00  0.00           H  
ATOM   1543  C4'   G    49      59.807  69.888  65.768  1.00  0.00           C  
ATOM   1544  H4'   G    49      59.913  70.622  66.567  1.00  0.00           H  
ATOM   1545  O4'   G    49      59.686  70.570  64.536  1.00  0.00           O  
ATOM   1546  C1'   G    49      58.307  70.646  64.193  1.00  0.00           C  
ATOM   1547  H1'   G    49      57.892  71.641  64.036  1.00  0.00           H  
ATOM   1548  N9    G    49      58.153  69.928  62.897  1.00  0.00           N  
ATOM   1549  C8    G    49      58.987  68.997  62.324  1.00  0.00           C  
ATOM   1550  H8    G    49      59.835  68.558  62.828  1.00  0.00           H  
ATOM   1551  N7    G    49      58.655  68.755  61.139  1.00  0.00           N  
ATOM   1552  C5    G    49      57.565  69.527  60.861  1.00  0.00           C  
ATOM   1553  C6    G    49      56.678  69.591  59.728  1.00  0.00           C  
ATOM   1554  O6    G    49      56.783  69.024  58.628  1.00  0.00           O  
ATOM   1555  N1    G    49      55.469  70.269  60.007  1.00  0.00           N  
ATOM   1556  H1    G    49      54.848  70.350  59.215  1.00  0.00           H  
ATOM   1557  C2    G    49      55.241  70.868  61.170  1.00  0.00           C  
ATOM   1558  N2    G    49      54.079  71.435  61.292  1.00  0.00           N  
ATOM   1559  H21   G    49      53.388  71.456  60.556  1.00  0.00           H  
ATOM   1560  H22   G    49      53.767  71.995  62.073  1.00  0.00           H  
ATOM   1561  N3    G    49      56.074  70.928  62.192  1.00  0.00           N  
ATOM   1562  C4    G    49      57.166  70.169  61.961  1.00  0.00           C  
ATOM   1563  C3'   G    49      58.566  69.012  65.857  1.00  0.00           C  
ATOM   1564  H3'   G    49      58.833  68.067  65.384  1.00  0.00           H  
ATOM   1565  C2'   G    49      57.527  69.967  65.357  1.00  0.00           C  
ATOM   1566  H2'   G    49      56.646  69.433  65.002  1.00  0.00           H  
ATOM   1567  O2'   G    49      57.277  71.053  66.291  1.00  0.00           O  
ATOM   1568 HO2'   G    49      57.439  70.646  67.146  1.00  0.00           H  
ATOM   1569  O3'   G    49      58.204  68.770  67.234  1.00  0.00           O  
ATOM   1570  P     U    50      57.312  67.458  67.568  1.00  0.00           P  
ATOM   1571  OP1   U    50      57.027  67.606  69.014  1.00  0.00           O  
ATOM   1572  OP2   U    50      58.069  66.261  67.057  1.00  0.00           O  
ATOM   1573  O5'   U    50      55.908  67.726  66.726  1.00  0.00           O  
ATOM   1574  C5'   U    50      54.960  68.751  67.088  1.00  0.00           C  
ATOM   1575  H5'   U    50      55.524  69.683  67.122  1.00  0.00           H  
ATOM   1576 H5''   U    50      54.597  68.524  68.090  1.00  0.00           H  
ATOM   1577  C4'   U    50      53.770  68.889  66.186  1.00  0.00           C  
ATOM   1578  H4'   U    50      53.049  69.584  66.617  1.00  0.00           H  
ATOM   1579  O4'   U    50      54.024  69.462  64.898  1.00  0.00           O  
ATOM   1580  C1'   U    50      53.172  68.879  63.888  1.00  0.00           C  
ATOM   1581  H1'   U    50      52.615  69.662  63.374  1.00  0.00           H  
ATOM   1582  N1    U    50      53.937  68.112  62.881  1.00  0.00           N  
ATOM   1583  C6    U    50      55.171  67.551  63.111  1.00  0.00           C  
ATOM   1584  H6    U    50      55.576  67.549  64.112  1.00  0.00           H  
ATOM   1585  C5    U    50      55.874  66.868  62.143  1.00  0.00           C  
ATOM   1586  H5    U    50      56.913  66.617  62.295  1.00  0.00           H  
ATOM   1587  C4    U    50      55.328  66.717  60.813  1.00  0.00           C  
ATOM   1588  O4    U    50      55.855  66.034  59.927  1.00  0.00           O  
ATOM   1589  N3    U    50      54.138  67.257  60.614  1.00  0.00           N  
ATOM   1590  H3    U    50      53.593  66.924  59.831  1.00  0.00           H  
ATOM   1591  C2    U    50      53.353  67.894  61.565  1.00  0.00           C  
ATOM   1592  O2    U    50      52.272  68.366  61.195  1.00  0.00           O  
ATOM   1593  C3'   U    50      53.000  67.576  65.872  1.00  0.00           C  
ATOM   1594  H3'   U    50      53.756  66.856  65.557  1.00  0.00           H  
ATOM   1595  C2'   U    50      52.217  67.959  64.635  1.00  0.00           C  
ATOM   1596  H2'   U    50      52.052  67.070  64.025  1.00  0.00           H  
ATOM   1597  O2'   U    50      51.072  68.726  64.966  1.00  0.00           O  
ATOM   1598 HO2'   U    50      50.565  68.400  65.712  1.00  0.00           H  
ATOM   1599  O3'   U    50      52.099  67.127  66.880  1.00  0.00           O  
ATOM   1600  P     A    51      51.772  65.536  67.193  1.00  0.00           P  
ATOM   1601  OP1   A    51      50.893  65.468  68.415  1.00  0.00           O  
ATOM   1602  OP2   A    51      53.043  64.695  67.054  1.00  0.00           O  
ATOM   1603  O5'   A    51      50.893  65.107  65.868  1.00  0.00           O  
ATOM   1604  C5'   A    51      49.500  65.542  65.718  1.00  0.00           C  
ATOM   1605  H5'   A    51      49.394  66.627  65.706  1.00  0.00           H  
ATOM   1606 H5''   A    51      48.892  65.132  66.524  1.00  0.00           H  
ATOM   1607  C4'   A    51      48.968  64.943  64.413  1.00  0.00           C  
ATOM   1608  H4'   A    51      47.959  65.289  64.193  1.00  0.00           H  
ATOM   1609  O4'   A    51      49.669  65.441  63.313  1.00  0.00           O  
ATOM   1610  C1'   A    51      49.697  64.481  62.341  1.00  0.00           C  
ATOM   1611  H1'   A    51      49.341  64.886  61.394  1.00  0.00           H  
ATOM   1612  N9    A    51      51.115  64.023  62.120  1.00  0.00           N  
ATOM   1613  C8    A    51      52.224  64.227  62.950  1.00  0.00           C  
ATOM   1614  H8    A    51      52.017  64.715  63.891  1.00  0.00           H  
ATOM   1615  N7    A    51      53.384  63.974  62.405  1.00  0.00           N  
ATOM   1616  C5    A    51      53.034  63.527  61.050  1.00  0.00           C  
ATOM   1617  C6    A    51      53.716  63.046  59.877  1.00  0.00           C  
ATOM   1618  N6    A    51      55.027  62.992  59.763  1.00  0.00           N  
ATOM   1619  H61   A    51      55.400  62.468  58.984  1.00  0.00           H  
ATOM   1620  H62   A    51      55.687  63.294  60.466  1.00  0.00           H  
ATOM   1621  N1    A    51      52.982  62.671  58.838  1.00  0.00           N  
ATOM   1622  C2    A    51      51.649  62.795  58.947  1.00  0.00           C  
ATOM   1623  H2    A    51      51.102  62.643  58.028  1.00  0.00           H  
ATOM   1624  N3    A    51      50.918  63.259  59.951  1.00  0.00           N  
ATOM   1625  C4    A    51      51.675  63.582  60.984  1.00  0.00           C  
ATOM   1626  C3'   A    51      48.899  63.462  64.281  1.00  0.00           C  
ATOM   1627  H3'   A    51      49.875  63.143  64.648  1.00  0.00           H  
ATOM   1628  C2'   A    51      48.842  63.325  62.782  1.00  0.00           C  
ATOM   1629  H2'   A    51      49.256  62.350  62.524  1.00  0.00           H  
ATOM   1630  O2'   A    51      47.543  63.614  62.187  1.00  0.00           O  
ATOM   1631 HO2'   A    51      47.484  63.054  61.409  1.00  0.00           H  
ATOM   1632  O3'   A    51      47.886  62.772  65.011  1.00  0.00           O  
ATOM   1633  P     C    52      48.079  61.294  65.493  1.00  0.00           P  
ATOM   1634  OP1   C    52      46.862  60.920  66.329  1.00  0.00           O  
ATOM   1635  OP2   C    52      49.398  61.232  66.206  1.00  0.00           O  
ATOM   1636  O5'   C    52      48.073  60.530  64.071  1.00  0.00           O  
ATOM   1637  C5'   C    52      46.864  60.421  63.334  1.00  0.00           C  
ATOM   1638  H5'   C    52      46.358  61.385  63.276  1.00  0.00           H  
ATOM   1639 H5''   C    52      46.229  59.796  63.963  1.00  0.00           H  
ATOM   1640  C4'   C    52      47.143  59.874  61.915  1.00  0.00           C  
ATOM   1641  H4'   C    52      46.188  59.830  61.392  1.00  0.00           H  
ATOM   1642  O4'   C    52      48.073  60.566  61.188  1.00  0.00           O  
ATOM   1643  C1'   C    52      48.877  59.557  60.484  1.00  0.00           C  
ATOM   1644  H1'   C    52      48.709  59.797  59.434  1.00  0.00           H  
ATOM   1645  N1    C    52      50.343  59.748  60.806  1.00  0.00           N  
ATOM   1646  C6    C    52      50.788  60.095  62.091  1.00  0.00           C  
ATOM   1647  H6    C    52      50.135  60.326  62.919  1.00  0.00           H  
ATOM   1648  C5    C    52      52.116  60.365  62.297  1.00  0.00           C  
ATOM   1649  H5    C    52      52.543  60.672  63.240  1.00  0.00           H  
ATOM   1650  C4    C    52      52.965  59.914  61.219  1.00  0.00           C  
ATOM   1651  N4    C    52      54.194  59.803  61.241  1.00  0.00           N  
ATOM   1652  H41   C    52      54.673  59.781  60.352  1.00  0.00           H  
ATOM   1653  H42   C    52      54.661  60.079  62.093  1.00  0.00           H  
ATOM   1654  N3    C    52      52.567  59.558  60.032  1.00  0.00           N  
ATOM   1655  C2    C    52      51.272  59.551  59.763  1.00  0.00           C  
ATOM   1656  O2    C    52      50.916  59.489  58.613  1.00  0.00           O  
ATOM   1657  C3'   C    52      47.697  58.462  62.144  1.00  0.00           C  
ATOM   1658  H3'   C    52      48.498  58.349  62.875  1.00  0.00           H  
ATOM   1659  C2'   C    52      48.281  58.225  60.770  1.00  0.00           C  
ATOM   1660  H2'   C    52      49.055  57.459  60.705  1.00  0.00           H  
ATOM   1661  O2'   C    52      47.196  57.962  59.859  1.00  0.00           O  
ATOM   1662 HO2'   C    52      46.394  57.653  60.287  1.00  0.00           H  
ATOM   1663  O3'   C    52      46.562  57.644  62.348  1.00  0.00           O  
ATOM   1664  P     U    53      46.627  56.322  63.052  1.00  0.00           P  
ATOM   1665  OP1   U    53      45.252  55.735  62.830  1.00  0.00           O  
ATOM   1666  OP2   U    53      47.169  56.420  64.416  1.00  0.00           O  
ATOM   1667  O5'   U    53      47.638  55.353  62.151  1.00  0.00           O  
ATOM   1668  C5'   U    53      47.270  54.706  60.950  1.00  0.00           C  
ATOM   1669  H5'   U    53      46.854  55.458  60.280  1.00  0.00           H  
ATOM   1670 H5''   U    53      46.488  54.039  61.313  1.00  0.00           H  
ATOM   1671  C4'   U    53      48.459  53.923  60.359  1.00  0.00           C  
ATOM   1672  H4'   U    53      48.110  53.434  59.449  1.00  0.00           H  
ATOM   1673  O4'   U    53      49.606  54.716  60.122  1.00  0.00           O  
ATOM   1674  C1'   U    53      50.740  53.946  60.369  1.00  0.00           C  
ATOM   1675  H1'   U    53      51.231  53.841  59.401  1.00  0.00           H  
ATOM   1676  N1    U    53      51.642  54.703  61.288  1.00  0.00           N  
ATOM   1677  C6    U    53      51.191  55.662  62.178  1.00  0.00           C  
ATOM   1678  H6    U    53      50.130  55.821  62.302  1.00  0.00           H  
ATOM   1679  C5    U    53      52.091  56.413  62.899  1.00  0.00           C  
ATOM   1680  H5    U    53      51.699  57.204  63.522  1.00  0.00           H  
ATOM   1681  C4    U    53      53.456  56.104  62.919  1.00  0.00           C  
ATOM   1682  O4    U    53      54.289  56.722  63.583  1.00  0.00           O  
ATOM   1683  N3    U    53      53.823  54.991  62.173  1.00  0.00           N  
ATOM   1684  H3    U    53      54.755  54.605  62.138  1.00  0.00           H  
ATOM   1685  C2    U    53      52.981  54.320  61.325  1.00  0.00           C  
ATOM   1686  O2    U    53      53.493  53.485  60.589  1.00  0.00           O  
ATOM   1687  C3'   U    53      48.860  52.727  61.223  1.00  0.00           C  
ATOM   1688  H3'   U    53      48.870  52.987  62.282  1.00  0.00           H  
ATOM   1689  C2'   U    53      50.334  52.553  60.812  1.00  0.00           C  
ATOM   1690  H2'   U    53      50.883  52.007  61.579  1.00  0.00           H  
ATOM   1691  O2'   U    53      50.493  51.754  59.623  1.00  0.00           O  
ATOM   1692 HO2'   U    53      50.153  50.907  59.921  1.00  0.00           H  
ATOM   1693  O3'   U    53      48.059  51.559  60.977  1.00  0.00           O  
ATOM   1694  P     G    54      48.220  50.211  61.822  1.00  0.00           P  
ATOM   1695  OP1   G    54      47.048  49.428  61.390  1.00  0.00           O  
ATOM   1696  OP2   G    54      48.443  50.551  63.243  1.00  0.00           O  
ATOM   1697  O5'   G    54      49.601  49.468  61.367  1.00  0.00           O  
ATOM   1698  C5'   G    54      49.740  48.668  60.200  1.00  0.00           C  
ATOM   1699  H5'   G    54      49.505  49.337  59.373  1.00  0.00           H  
ATOM   1700 H5''   G    54      49.070  47.809  60.183  1.00  0.00           H  
ATOM   1701  C4'   G    54      51.152  48.112  59.932  1.00  0.00           C  
ATOM   1702  H4'   G    54      51.147  47.649  58.945  1.00  0.00           H  
ATOM   1703  O4'   G    54      52.130  49.138  59.733  1.00  0.00           O  
ATOM   1704  C1'   G    54      53.339  48.826  60.382  1.00  0.00           C  
ATOM   1705  H1'   G    54      54.125  48.963  59.639  1.00  0.00           H  
ATOM   1706  N9    G    54      53.641  49.817  61.450  1.00  0.00           N  
ATOM   1707  C8    G    54      52.748  50.435  62.268  1.00  0.00           C  
ATOM   1708  H8    G    54      51.679  50.307  62.184  1.00  0.00           H  
ATOM   1709  N7    G    54      53.310  51.166  63.216  1.00  0.00           N  
ATOM   1710  C5    G    54      54.691  50.926  63.030  1.00  0.00           C  
ATOM   1711  C6    G    54      55.877  51.370  63.704  1.00  0.00           C  
ATOM   1712  O6    G    54      55.973  52.134  64.674  1.00  0.00           O  
ATOM   1713  N1    G    54      57.038  50.825  63.210  1.00  0.00           N  
ATOM   1714  H1    G    54      57.836  50.961  63.814  1.00  0.00           H  
ATOM   1715  C2    G    54      57.142  49.855  62.295  1.00  0.00           C  
ATOM   1716  N2    G    54      58.303  49.407  62.043  1.00  0.00           N  
ATOM   1717  H21   G    54      59.126  49.680  62.561  1.00  0.00           H  
ATOM   1718  H22   G    54      58.595  48.793  61.296  1.00  0.00           H  
ATOM   1719  N3    G    54      56.048  49.432  61.651  1.00  0.00           N  
ATOM   1720  C4    G    54      54.864  50.024  61.986  1.00  0.00           C  
ATOM   1721  C3'   G    54      51.818  47.203  61.013  1.00  0.00           C  
ATOM   1722  H3'   G    54      51.639  47.633  61.998  1.00  0.00           H  
ATOM   1723  C2'   G    54      53.343  47.350  60.842  1.00  0.00           C  
ATOM   1724  H2'   G    54      53.816  47.219  61.815  1.00  0.00           H  
ATOM   1725  O2'   G    54      53.963  46.555  59.866  1.00  0.00           O  
ATOM   1726 HO2'   G    54      54.919  46.642  59.886  1.00  0.00           H  
ATOM   1727  O3'   G    54      51.404  45.844  61.095  1.00  0.00           O  
ATOM   1728  P     A    55      51.912  44.876  62.339  1.00  0.00           P  
ATOM   1729  OP1   A    55      51.139  43.649  62.110  1.00  0.00           O  
ATOM   1730  OP2   A    55      51.546  45.625  63.549  1.00  0.00           O  
ATOM   1731  O5'   A    55      53.459  44.672  62.339  1.00  0.00           O  
ATOM   1732  C5'   A    55      54.022  43.847  61.434  1.00  0.00           C  
ATOM   1733  H5'   A    55      53.823  44.217  60.428  1.00  0.00           H  
ATOM   1734 H5''   A    55      53.598  42.844  61.479  1.00  0.00           H  
ATOM   1735  C4'   A    55      55.568  43.860  61.583  1.00  0.00           C  
ATOM   1736  H4'   A    55      55.946  43.189  60.812  1.00  0.00           H  
ATOM   1737  O4'   A    55      56.115  45.173  61.506  1.00  0.00           O  
ATOM   1738  C1'   A    55      57.293  45.131  62.287  1.00  0.00           C  
ATOM   1739  H1'   A    55      58.218  45.339  61.750  1.00  0.00           H  
ATOM   1740  N9    A    55      57.212  46.210  63.348  1.00  0.00           N  
ATOM   1741  C8    A    55      56.150  46.930  63.756  1.00  0.00           C  
ATOM   1742  H8    A    55      55.169  46.708  63.362  1.00  0.00           H  
ATOM   1743  N7    A    55      56.329  47.874  64.608  1.00  0.00           N  
ATOM   1744  C5    A    55      57.750  47.659  64.774  1.00  0.00           C  
ATOM   1745  C6    A    55      58.654  48.268  65.606  1.00  0.00           C  
ATOM   1746  N6    A    55      58.448  49.325  66.383  1.00  0.00           N  
ATOM   1747  H61   A    55      59.197  49.735  66.921  1.00  0.00           H  
ATOM   1748  H62   A    55      57.578  49.836  66.329  1.00  0.00           H  
ATOM   1749  N1    A    55      59.944  47.901  65.632  1.00  0.00           N  
ATOM   1750  C2    A    55      60.288  46.896  64.883  1.00  0.00           C  
ATOM   1751  H2    A    55      61.303  46.543  64.991  1.00  0.00           H  
ATOM   1752  N3    A    55      59.487  46.072  64.138  1.00  0.00           N  
ATOM   1753  C4    A    55      58.252  46.592  64.100  1.00  0.00           C  
ATOM   1754  C3'   A    55      55.873  43.436  62.985  1.00  0.00           C  
ATOM   1755  H3'   A    55      55.322  44.004  63.734  1.00  0.00           H  
ATOM   1756  C2'   A    55      57.297  43.815  63.089  1.00  0.00           C  
ATOM   1757  H2'   A    55      57.667  44.007  64.096  1.00  0.00           H  
ATOM   1758  O2'   A    55      58.178  43.036  62.348  1.00  0.00           O  
ATOM   1759 HO2'   A    55      58.731  42.558  62.969  1.00  0.00           H  
ATOM   1760  O3'   A    55      55.615  42.036  63.131  1.00  0.00           O  
ATOM   1761  P     U    56      55.228  41.388  64.530  1.00  0.00           P  
ATOM   1762  OP1   U    56      54.960  39.988  64.301  1.00  0.00           O  
ATOM   1763  OP2   U    56      54.095  42.174  65.100  1.00  0.00           O  
ATOM   1764  O5'   U    56      56.456  41.479  65.596  1.00  0.00           O  
ATOM   1765  C5'   U    56      57.656  40.715  65.375  1.00  0.00           C  
ATOM   1766  H5'   U    56      57.950  40.574  64.335  1.00  0.00           H  
ATOM   1767 H5''   U    56      57.609  39.706  65.786  1.00  0.00           H  
ATOM   1768  C4'   U    56      58.899  41.319  66.075  1.00  0.00           C  
ATOM   1769  H4'   U    56      59.841  40.848  65.792  1.00  0.00           H  
ATOM   1770  O4'   U    56      58.980  42.622  65.563  1.00  0.00           O  
ATOM   1771  C1'   U    56      59.516  43.445  66.613  1.00  0.00           C  
ATOM   1772  H1'   U    56      60.481  43.844  66.301  1.00  0.00           H  
ATOM   1773  N1    U    56      58.664  44.595  67.154  1.00  0.00           N  
ATOM   1774  C6    U    56      57.328  44.582  66.953  1.00  0.00           C  
ATOM   1775  H6    U    56      56.938  43.710  66.450  1.00  0.00           H  
ATOM   1776  C5    U    56      56.504  45.578  67.347  1.00  0.00           C  
ATOM   1777  H5    U    56      55.463  45.496  67.073  1.00  0.00           H  
ATOM   1778  C4    U    56      57.089  46.745  68.054  1.00  0.00           C  
ATOM   1779  O4    U    56      56.400  47.670  68.491  1.00  0.00           O  
ATOM   1780  N3    U    56      58.432  46.740  68.264  1.00  0.00           N  
ATOM   1781  H3    U    56      58.857  47.482  68.802  1.00  0.00           H  
ATOM   1782  C2    U    56      59.248  45.704  67.835  1.00  0.00           C  
ATOM   1783  O2    U    56      60.428  45.699  68.101  1.00  0.00           O  
ATOM   1784  C3'   U    56      58.772  41.509  67.547  1.00  0.00           C  
ATOM   1785  H3'   U    56      57.814  41.953  67.815  1.00  0.00           H  
ATOM   1786  C2'   U    56      59.838  42.512  67.862  1.00  0.00           C  
ATOM   1787  H2'   U    56      59.746  43.029  68.817  1.00  0.00           H  
ATOM   1788  O2'   U    56      61.161  42.044  67.718  1.00  0.00           O  
ATOM   1789 HO2'   U    56      61.743  42.325  68.427  1.00  0.00           H  
ATOM   1790  O3'   U    56      58.965  40.281  68.218  1.00  0.00           O  
ATOM   1791  P     G    57      58.545  40.235  69.752  1.00  0.00           P  
ATOM   1792  OP1   G    57      58.584  38.836  70.202  1.00  0.00           O  
ATOM   1793  OP2   G    57      57.280  40.962  69.898  1.00  0.00           O  
ATOM   1794  O5'   G    57      59.686  41.069  70.634  1.00  0.00           O  
ATOM   1795  C5'   G    57      61.066  40.631  70.633  1.00  0.00           C  
ATOM   1796  H5'   G    57      61.417  40.359  69.637  1.00  0.00           H  
ATOM   1797 H5''   G    57      61.186  39.682  71.156  1.00  0.00           H  
ATOM   1798  C4'   G    57      61.979  41.687  71.256  1.00  0.00           C  
ATOM   1799  H4'   G    57      62.990  41.280  71.234  1.00  0.00           H  
ATOM   1800  O4'   G    57      61.938  42.898  70.559  1.00  0.00           O  
ATOM   1801  C1'   G    57      62.045  43.991  71.429  1.00  0.00           C  
ATOM   1802  H1'   G    57      62.757  44.706  71.017  1.00  0.00           H  
ATOM   1803  N9    G    57      60.731  44.723  71.468  1.00  0.00           N  
ATOM   1804  C8    G    57      59.505  44.233  71.232  1.00  0.00           C  
ATOM   1805  H8    G    57      59.262  43.186  71.129  1.00  0.00           H  
ATOM   1806  N7    G    57      58.543  45.127  71.285  1.00  0.00           N  
ATOM   1807  C5    G    57      59.231  46.319  71.600  1.00  0.00           C  
ATOM   1808  C6    G    57      58.787  47.645  71.947  1.00  0.00           C  
ATOM   1809  O6    G    57      57.667  48.097  71.977  1.00  0.00           O  
ATOM   1810  N1    G    57      59.853  48.464  72.434  1.00  0.00           N  
ATOM   1811  H1    G    57      59.706  49.412  72.750  1.00  0.00           H  
ATOM   1812  C2    G    57      61.132  48.061  72.583  1.00  0.00           C  
ATOM   1813  N2    G    57      61.980  48.907  73.133  1.00  0.00           N  
ATOM   1814  H21   G    57      61.670  49.800  73.488  1.00  0.00           H  
ATOM   1815  H22   G    57      62.962  48.671  73.133  1.00  0.00           H  
ATOM   1816  N3    G    57      61.591  46.848  72.231  1.00  0.00           N  
ATOM   1817  C4    G    57      60.571  46.007  71.742  1.00  0.00           C  
ATOM   1818  C3'   G    57      61.673  42.090  72.790  1.00  0.00           C  
ATOM   1819  H3'   G    57      60.584  42.128  72.783  1.00  0.00           H  
ATOM   1820  C2'   G    57      62.347  43.471  72.813  1.00  0.00           C  
ATOM   1821  H2'   G    57      62.044  44.000  73.717  1.00  0.00           H  
ATOM   1822  O2'   G    57      63.787  43.328  72.920  1.00  0.00           O  
ATOM   1823 HO2'   G    57      64.096  42.523  73.341  1.00  0.00           H  
ATOM   1824  O3'   G    57      62.262  41.232  73.756  1.00  0.00           O  
ATOM   1825  P     U    58      61.449  41.109  75.089  1.00  0.00           P  
ATOM   1826  OP1   U    58      62.159  40.109  75.951  1.00  0.00           O  
ATOM   1827  OP2   U    58      60.015  40.879  74.695  1.00  0.00           O  
ATOM   1828  O5'   U    58      61.515  42.599  75.797  1.00  0.00           O  
ATOM   1829  C5'   U    58      62.758  43.200  76.313  1.00  0.00           C  
ATOM   1830  H5'   U    58      63.498  43.100  75.519  1.00  0.00           H  
ATOM   1831 H5''   U    58      63.023  42.608  77.190  1.00  0.00           H  
ATOM   1832  C4'   U    58      62.625  44.690  76.695  1.00  0.00           C  
ATOM   1833  H4'   U    58      63.627  45.061  76.909  1.00  0.00           H  
ATOM   1834  O4'   U    58      62.155  45.465  75.559  1.00  0.00           O  
ATOM   1835  C1'   U    58      61.198  46.462  75.998  1.00  0.00           C  
ATOM   1836  H1'   U    58      61.704  47.316  75.548  1.00  0.00           H  
ATOM   1837  N1    U    58      59.823  46.269  75.538  1.00  0.00           N  
ATOM   1838  C6    U    58      59.371  45.090  74.978  1.00  0.00           C  
ATOM   1839  H6    U    58      60.100  44.304  74.840  1.00  0.00           H  
ATOM   1840  C5    U    58      57.999  44.960  74.793  1.00  0.00           C  
ATOM   1841  H5    U    58      57.575  44.051  74.392  1.00  0.00           H  
ATOM   1842  C4    U    58      57.066  46.050  74.834  1.00  0.00           C  
ATOM   1843  O4    U    58      55.907  46.089  74.664  1.00  0.00           O  
ATOM   1844  N3    U    58      57.686  47.222  75.282  1.00  0.00           N  
ATOM   1845  H3    U    58      57.035  47.975  75.115  1.00  0.00           H  
ATOM   1846  C2    U    58      59.005  47.392  75.608  1.00  0.00           C  
ATOM   1847  O2    U    58      59.408  48.562  75.818  1.00  0.00           O  
ATOM   1848  C3'   U    58      61.653  44.964  77.812  1.00  0.00           C  
ATOM   1849  H3'   U    58      60.839  44.239  77.830  1.00  0.00           H  
ATOM   1850  C2'   U    58      61.222  46.457  77.550  1.00  0.00           C  
ATOM   1851  H2'   U    58      60.227  46.632  77.960  1.00  0.00           H  
ATOM   1852  O2'   U    58      62.155  47.448  77.885  1.00  0.00           O  
ATOM   1853 HO2'   U    58      61.761  48.069  78.502  1.00  0.00           H  
ATOM   1854  O3'   U    58      62.283  44.822  79.089  1.00  0.00           O  
ATOM   1855  P     C    59      61.494  44.444  80.345  1.00  0.00           P  
ATOM   1856  OP1   C    59      62.508  44.119  81.366  1.00  0.00           O  
ATOM   1857  OP2   C    59      60.519  43.407  80.029  1.00  0.00           O  
ATOM   1858  O5'   C    59      60.753  45.805  80.691  1.00  0.00           O  
ATOM   1859  C5'   C    59      61.575  46.926  81.088  1.00  0.00           C  
ATOM   1860  H5'   C    59      62.315  47.067  80.300  1.00  0.00           H  
ATOM   1861 H5''   C    59      62.114  46.609  81.980  1.00  0.00           H  
ATOM   1862  C4'   C    59      60.686  48.173  81.102  1.00  0.00           C  
ATOM   1863  H4'   C    59      61.274  49.071  81.289  1.00  0.00           H  
ATOM   1864  O4'   C    59      59.963  48.284  79.877  1.00  0.00           O  
ATOM   1865  C1'   C    59      58.907  49.229  80.022  1.00  0.00           C  
ATOM   1866  H1'   C    59      59.156  50.186  79.564  1.00  0.00           H  
ATOM   1867  N1    C    59      57.658  48.665  79.429  1.00  0.00           N  
ATOM   1868  C6    C    59      57.643  47.398  79.039  1.00  0.00           C  
ATOM   1869  H6    C    59      58.363  46.693  79.428  1.00  0.00           H  
ATOM   1870  C5    C    59      56.649  46.903  78.269  1.00  0.00           C  
ATOM   1871  H5    C    59      56.642  45.855  78.010  1.00  0.00           H  
ATOM   1872  C4    C    59      55.715  47.852  77.790  1.00  0.00           C  
ATOM   1873  N4    C    59      54.739  47.508  76.962  1.00  0.00           N  
ATOM   1874  H41   C    59      54.649  46.547  76.662  1.00  0.00           H  
ATOM   1875  H42   C    59      54.148  48.253  76.623  1.00  0.00           H  
ATOM   1876  N3    C    59      55.776  49.149  78.030  1.00  0.00           N  
ATOM   1877  C2    C    59      56.711  49.576  78.954  1.00  0.00           C  
ATOM   1878  O2    C    59      56.877  50.801  79.217  1.00  0.00           O  
ATOM   1879  C3'   C    59      59.569  48.298  82.131  1.00  0.00           C  
ATOM   1880  H3'   C    59      59.044  47.343  82.102  1.00  0.00           H  
ATOM   1881  C2'   C    59      58.771  49.491  81.507  1.00  0.00           C  
ATOM   1882  H2'   C    59      57.776  49.519  81.950  1.00  0.00           H  
ATOM   1883  O2'   C    59      59.340  50.751  81.761  1.00  0.00           O  
ATOM   1884 HO2'   C    59      59.321  50.800  82.719  1.00  0.00           H  
ATOM   1885  O3'   C    59      60.057  48.414  83.463  1.00  0.00           O  
ATOM   1886  P     G    60      59.227  48.277  84.688  1.00  0.00           P  
ATOM   1887  OP1   G    60      60.119  48.370  85.830  1.00  0.00           O  
ATOM   1888  OP2   G    60      58.352  47.067  84.515  1.00  0.00           O  
ATOM   1889  O5'   G    60      58.437  49.602  84.457  1.00  0.00           O  
ATOM   1890  C5'   G    60      58.414  50.626  85.418  1.00  0.00           C  
ATOM   1891  H5'   G    60      59.242  51.274  85.130  1.00  0.00           H  
ATOM   1892 H5''   G    60      58.574  50.335  86.456  1.00  0.00           H  
ATOM   1893  C4'   G    60      57.044  51.320  85.455  1.00  0.00           C  
ATOM   1894  H4'   G    60      56.969  52.168  86.135  1.00  0.00           H  
ATOM   1895  O4'   G    60      56.472  51.574  84.173  1.00  0.00           O  
ATOM   1896  C1'   G    60      55.135  51.359  84.198  1.00  0.00           C  
ATOM   1897  H1'   G    60      54.443  52.175  83.991  1.00  0.00           H  
ATOM   1898  N9    G    60      54.879  50.328  83.150  1.00  0.00           N  
ATOM   1899  C8    G    60      55.365  49.059  83.059  1.00  0.00           C  
ATOM   1900  H8    G    60      56.234  48.702  83.592  1.00  0.00           H  
ATOM   1901  N7    G    60      54.832  48.370  82.078  1.00  0.00           N  
ATOM   1902  C5    G    60      53.732  49.204  81.608  1.00  0.00           C  
ATOM   1903  C6    G    60      52.651  48.984  80.698  1.00  0.00           C  
ATOM   1904  O6    G    60      52.401  47.939  80.055  1.00  0.00           O  
ATOM   1905  N1    G    60      51.795  49.980  80.715  1.00  0.00           N  
ATOM   1906  H1    G    60      50.935  49.793  80.219  1.00  0.00           H  
ATOM   1907  C2    G    60      51.963  51.220  81.293  1.00  0.00           C  
ATOM   1908  N2    G    60      51.066  52.074  81.083  1.00  0.00           N  
ATOM   1909  H21   G    60      51.196  52.987  81.495  1.00  0.00           H  
ATOM   1910  H22   G    60      50.194  51.805  80.651  1.00  0.00           H  
ATOM   1911  N3    G    60      52.986  51.460  82.112  1.00  0.00           N  
ATOM   1912  C4    G    60      53.751  50.403  82.387  1.00  0.00           C  
ATOM   1913  C3'   G    60      56.130  50.272  86.132  1.00  0.00           C  
ATOM   1914  H3'   G    60      56.227  49.259  85.742  1.00  0.00           H  
ATOM   1915  C2'   G    60      54.782  50.778  85.591  1.00  0.00           C  
ATOM   1916  H2'   G    60      54.043  50.007  85.372  1.00  0.00           H  
ATOM   1917  O2'   G    60      54.089  51.763  86.316  1.00  0.00           O  
ATOM   1918 HO2'   G    60      53.953  51.328  87.160  1.00  0.00           H  
ATOM   1919  O3'   G    60      56.311  50.201  87.459  1.00  0.00           O  
ATOM   1920  P     U    61      55.315  49.336  88.442  1.00  0.00           P  
ATOM   1921  OP1   U    61      56.146  48.920  89.656  1.00  0.00           O  
ATOM   1922  OP2   U    61      54.664  48.321  87.625  1.00  0.00           O  
ATOM   1923  O5'   U    61      54.157  50.250  88.836  1.00  0.00           O  
ATOM   1924  C5'   U    61      54.334  51.460  89.416  1.00  0.00           C  
ATOM   1925  H5'   U    61      54.925  51.962  88.650  1.00  0.00           H  
ATOM   1926 H5''   U    61      54.830  51.353  90.381  1.00  0.00           H  
ATOM   1927  C4'   U    61      52.933  52.048  89.665  1.00  0.00           C  
ATOM   1928  H4'   U    61      52.947  53.079  90.018  1.00  0.00           H  
ATOM   1929  O4'   U    61      52.089  51.879  88.521  1.00  0.00           O  
ATOM   1930  C1'   U    61      50.773  51.865  88.963  1.00  0.00           C  
ATOM   1931  H1'   U    61      50.295  52.797  88.665  1.00  0.00           H  
ATOM   1932  N1    U    61      50.055  50.753  88.344  1.00  0.00           N  
ATOM   1933  C6    U    61      50.654  49.506  88.105  1.00  0.00           C  
ATOM   1934  H6    U    61      51.687  49.295  88.340  1.00  0.00           H  
ATOM   1935  C5    U    61      49.931  48.469  87.578  1.00  0.00           C  
ATOM   1936  H5    U    61      50.413  47.515  87.425  1.00  0.00           H  
ATOM   1937  C4    U    61      48.621  48.704  87.151  1.00  0.00           C  
ATOM   1938  O4    U    61      47.957  47.878  86.511  1.00  0.00           O  
ATOM   1939  N3    U    61      48.074  49.808  87.645  1.00  0.00           N  
ATOM   1940  H3    U    61      47.108  49.945  87.382  1.00  0.00           H  
ATOM   1941  C2    U    61      48.671  50.891  88.146  1.00  0.00           C  
ATOM   1942  O2    U    61      48.072  51.981  88.371  1.00  0.00           O  
ATOM   1943  C3'   U    61      52.160  51.328  90.784  1.00  0.00           C  
ATOM   1944  H3'   U    61      52.269  50.256  90.623  1.00  0.00           H  
ATOM   1945  C2'   U    61      50.697  51.726  90.510  1.00  0.00           C  
ATOM   1946  H2'   U    61      49.886  51.105  90.892  1.00  0.00           H  
ATOM   1947  O2'   U    61      50.568  53.080  90.824  1.00  0.00           O  
ATOM   1948 HO2'   U    61      50.906  53.158  91.719  1.00  0.00           H  
ATOM   1949  O3'   U    61      52.709  51.677  92.035  1.00  0.00           O  
ATOM   1950  P     A    62      52.640  50.635  93.254  1.00  0.00           P  
ATOM   1951  OP1   A    62      53.847  50.938  94.061  1.00  0.00           O  
ATOM   1952  OP2   A    62      52.447  49.328  92.677  1.00  0.00           O  
ATOM   1953  O5'   A    62      51.380  50.969  94.126  1.00  0.00           O  
ATOM   1954  C5'   A    62      51.148  52.265  94.642  1.00  0.00           C  
ATOM   1955  H5'   A    62      51.628  53.039  94.043  1.00  0.00           H  
ATOM   1956 H5''   A    62      51.584  52.336  95.639  1.00  0.00           H  
ATOM   1957  C4'   A    62      49.629  52.348  94.804  1.00  0.00           C  
ATOM   1958  H4'   A    62      49.361  53.321  95.215  1.00  0.00           H  
ATOM   1959  O4'   A    62      48.976  52.326  93.544  1.00  0.00           O  
ATOM   1960  C1'   A    62      47.968  51.394  93.577  1.00  0.00           C  
ATOM   1961  H1'   A    62      47.032  51.860  93.271  1.00  0.00           H  
ATOM   1962  N9    A    62      48.162  50.225  92.705  1.00  0.00           N  
ATOM   1963  C8    A    62      49.056  49.161  92.792  1.00  0.00           C  
ATOM   1964  H8    A    62      49.937  49.209  93.415  1.00  0.00           H  
ATOM   1965  N7    A    62      48.816  48.168  91.966  1.00  0.00           N  
ATOM   1966  C5    A    62      47.666  48.645  91.242  1.00  0.00           C  
ATOM   1967  C6    A    62      46.948  48.208  90.098  1.00  0.00           C  
ATOM   1968  N6    A    62      47.093  47.010  89.525  1.00  0.00           N  
ATOM   1969  H61   A    62      47.946  46.541  89.795  1.00  0.00           H  
ATOM   1970  H62   A    62      46.628  46.939  88.632  1.00  0.00           H  
ATOM   1971  N1    A    62      46.045  49.014  89.523  1.00  0.00           N  
ATOM   1972  C2    A    62      45.820  50.194  90.071  1.00  0.00           C  
ATOM   1973  H2    A    62      45.033  50.740  89.570  1.00  0.00           H  
ATOM   1974  N3    A    62      46.363  50.748  91.132  1.00  0.00           N  
ATOM   1975  C4    A    62      47.334  49.943  91.642  1.00  0.00           C  
ATOM   1976  C3'   A    62      49.006  51.244  95.666  1.00  0.00           C  
ATOM   1977  H3'   A    62      49.535  50.297  95.561  1.00  0.00           H  
ATOM   1978  C2'   A    62      47.682  50.972  95.035  1.00  0.00           C  
ATOM   1979  H2'   A    62      47.412  49.936  95.238  1.00  0.00           H  
ATOM   1980  O2'   A    62      46.640  51.808  95.503  1.00  0.00           O  
ATOM   1981 HO2'   A    62      46.434  51.517  96.394  1.00  0.00           H  
ATOM   1982  O3'   A    62      48.914  51.603  97.021  1.00  0.00           O  
ATOM   1983  P     U    63      48.463  50.549  98.051  1.00  0.00           P  
ATOM   1984  OP1   U    63      49.057  50.893  99.329  1.00  0.00           O  
ATOM   1985  OP2   U    63      48.676  49.172  97.501  1.00  0.00           O  
ATOM   1986  O5'   U    63      46.856  50.836  98.176  1.00  0.00           O  
ATOM   1987  C5'   U    63      46.237  51.881  98.913  1.00  0.00           C  
ATOM   1988  H5'   U    63      46.621  52.829  98.535  1.00  0.00           H  
ATOM   1989 H5''   U    63      46.529  51.786  99.959  1.00  0.00           H  
ATOM   1990  C4'   U    63      44.683  51.854  98.813  1.00  0.00           C  
ATOM   1991  H4'   U    63      44.328  52.785  99.255  1.00  0.00           H  
ATOM   1992  O4'   U    63      44.255  51.880  97.401  1.00  0.00           O  
ATOM   1993  C1'   U    63      43.168  51.081  97.139  1.00  0.00           C  
ATOM   1994  H1'   U    63      42.399  51.841  96.999  1.00  0.00           H  
ATOM   1995  N1    U    63      43.453  50.309  95.907  1.00  0.00           N  
ATOM   1996  C6    U    63      44.589  49.576  95.890  1.00  0.00           C  
ATOM   1997  H6    U    63      45.258  49.555  96.738  1.00  0.00           H  
ATOM   1998  C5    U    63      45.015  48.949  94.701  1.00  0.00           C  
ATOM   1999  H5    U    63      45.876  48.302  94.625  1.00  0.00           H  
ATOM   2000  C4    U    63      44.175  48.992  93.504  1.00  0.00           C  
ATOM   2001  O4    U    63      44.390  48.388  92.475  1.00  0.00           O  
ATOM   2002  N3    U    63      43.039  49.828  93.607  1.00  0.00           N  
ATOM   2003  H3    U    63      42.433  49.921  92.804  1.00  0.00           H  
ATOM   2004  C2    U    63      42.635  50.412  94.788  1.00  0.00           C  
ATOM   2005  O2    U    63      41.449  50.841  94.887  1.00  0.00           O  
ATOM   2006  C3'   U    63      43.922  50.762  99.441  1.00  0.00           C  
ATOM   2007  H3'   U    63      44.704  50.007  99.519  1.00  0.00           H  
ATOM   2008  C2'   U    63      42.926  50.237  98.350  1.00  0.00           C  
ATOM   2009  H2'   U    63      43.086  49.186  98.110  1.00  0.00           H  
ATOM   2010  O2'   U    63      41.563  50.489  98.768  1.00  0.00           O  
ATOM   2011 HO2'   U    63      41.316  50.046  99.583  1.00  0.00           H  
ATOM   2012  O3'   U    63      43.247  51.132 100.699  1.00  0.00           O  
ATOM   2013  P     A    64      43.225  50.138 101.995  1.00  0.00           P  
ATOM   2014  OP1   A    64      43.198  50.924 103.267  1.00  0.00           O  
ATOM   2015  OP2   A    64      44.378  49.176 101.764  1.00  0.00           O  
ATOM   2016  O5'   A    64      41.797  49.288 101.765  1.00  0.00           O  
ATOM   2017  C5'   A    64      40.534  49.774 102.013  1.00  0.00           C  
ATOM   2018  H5'   A    64      40.363  50.702 101.467  1.00  0.00           H  
ATOM   2019 H5''   A    64      40.280  49.856 103.070  1.00  0.00           H  
ATOM   2020  C4'   A    64      39.561  48.746 101.377  1.00  0.00           C  
ATOM   2021  H4'   A    64      38.572  49.202 101.423  1.00  0.00           H  
ATOM   2022  O4'   A    64      39.874  48.585  99.974  1.00  0.00           O  
ATOM   2023  C1'   A    64      39.684  47.251  99.615  1.00  0.00           C  
ATOM   2024  H1'   A    64      38.970  47.155  98.797  1.00  0.00           H  
ATOM   2025  N9    A    64      40.998  46.930  99.056  1.00  0.00           N  
ATOM   2026  C8    A    64      42.151  46.418  99.523  1.00  0.00           C  
ATOM   2027  H8    A    64      42.389  46.157 100.543  1.00  0.00           H  
ATOM   2028  N7    A    64      43.042  46.156  98.621  1.00  0.00           N  
ATOM   2029  C5    A    64      42.429  46.528  97.405  1.00  0.00           C  
ATOM   2030  C6    A    64      42.838  46.582  96.069  1.00  0.00           C  
ATOM   2031  N6    A    64      43.995  46.120  95.639  1.00  0.00           N  
ATOM   2032  H61   A    64      44.362  46.240  94.706  1.00  0.00           H  
ATOM   2033  H62   A    64      44.701  45.795  96.283  1.00  0.00           H  
ATOM   2034  N1    A    64      42.062  47.130  95.100  1.00  0.00           N  
ATOM   2035  C2    A    64      40.882  47.560  95.516  1.00  0.00           C  
ATOM   2036  H2    A    64      40.331  47.955  94.675  1.00  0.00           H  
ATOM   2037  N3    A    64      40.367  47.555  96.773  1.00  0.00           N  
ATOM   2038  C4    A    64      41.216  47.058  97.667  1.00  0.00           C  
ATOM   2039  C3'   A    64      39.552  47.411 102.030  1.00  0.00           C  
ATOM   2040  H3'   A    64      40.517  47.133 102.454  1.00  0.00           H  
ATOM   2041  C2'   A    64      39.305  46.423 100.847  1.00  0.00           C  
ATOM   2042  H2'   A    64      39.829  45.472 100.942  1.00  0.00           H  
ATOM   2043  O2'   A    64      37.986  46.087 100.601  1.00  0.00           O  
ATOM   2044 HO2'   A    64      37.597  45.668 101.372  1.00  0.00           H  
ATOM   2045  O3'   A    64      38.493  47.560 103.004  1.00  0.00           O  
ATOM   2046  P     C    65      38.240  46.436 104.098  1.00  0.00           P  
ATOM   2047  OP1   C    65      37.683  47.048 105.305  1.00  0.00           O  
ATOM   2048  OP2   C    65      39.482  45.639 104.222  1.00  0.00           O  
ATOM   2049  O5'   C    65      37.152  45.740 103.154  1.00  0.00           O  
ATOM   2050  C5'   C    65      35.839  46.244 102.982  1.00  0.00           C  
ATOM   2051  H5'   C    65      35.847  47.048 102.245  1.00  0.00           H  
ATOM   2052 H5''   C    65      35.369  46.733 103.835  1.00  0.00           H  
ATOM   2053  C4'   C    65      34.906  45.098 102.515  1.00  0.00           C  
ATOM   2054  H4'   C    65      33.934  45.548 102.315  1.00  0.00           H  
ATOM   2055  O4'   C    65      35.439  44.610 101.263  1.00  0.00           O  
ATOM   2056  C1'   C    65      35.506  43.145 101.361  1.00  0.00           C  
ATOM   2057  H1'   C    65      34.911  42.779 100.524  1.00  0.00           H  
ATOM   2058  N1    C    65      36.934  42.784 101.065  1.00  0.00           N  
ATOM   2059  C6    C    65      37.830  42.741 102.156  1.00  0.00           C  
ATOM   2060  H6    C    65      37.472  42.632 103.169  1.00  0.00           H  
ATOM   2061  C5    C    65      39.116  42.814 101.890  1.00  0.00           C  
ATOM   2062  H5    C    65      39.793  42.850 102.730  1.00  0.00           H  
ATOM   2063  C4    C    65      39.560  42.958 100.540  1.00  0.00           C  
ATOM   2064  N4    C    65      40.849  42.882 100.273  1.00  0.00           N  
ATOM   2065  H41   C    65      41.121  42.826  99.302  1.00  0.00           H  
ATOM   2066  H42   C    65      41.438  42.608 101.045  1.00  0.00           H  
ATOM   2067  N3    C    65      38.702  43.068  99.546  1.00  0.00           N  
ATOM   2068  C2    C    65      37.375  42.964  99.770  1.00  0.00           C  
ATOM   2069  O2    C    65      36.641  42.983  98.820  1.00  0.00           O  
ATOM   2070  C3'   C    65      34.722  43.970 103.476  1.00  0.00           C  
ATOM   2071  H3'   C    65      35.672  43.905 104.006  1.00  0.00           H  
ATOM   2072  C2'   C    65      34.813  42.691 102.627  1.00  0.00           C  
ATOM   2073  H2'   C    65      35.429  41.950 103.137  1.00  0.00           H  
ATOM   2074  O2'   C    65      33.460  42.362 102.371  1.00  0.00           O  
ATOM   2075 HO2'   C    65      33.033  42.169 103.209  1.00  0.00           H  
ATOM   2076  O3'   C    65      33.642  44.056 104.471  1.00  0.00           O  
ATOM   2077  P     A    66      33.543  43.029 105.626  1.00  0.00           P  
ATOM   2078  OP1   A    66      32.857  43.678 106.788  1.00  0.00           O  
ATOM   2079  OP2   A    66      34.831  42.263 105.815  1.00  0.00           O  
ATOM   2080  O5'   A    66      32.638  41.847 104.964  1.00  0.00           O  
ATOM   2081  C5'   A    66      31.365  42.042 104.688  1.00  0.00           C  
ATOM   2082  H5'   A    66      31.203  42.898 104.033  1.00  0.00           H  
ATOM   2083 H5''   A    66      30.873  42.185 105.650  1.00  0.00           H  
ATOM   2084  C4'   A    66      30.724  40.759 103.917  1.00  0.00           C  
ATOM   2085  H4'   A    66      29.669  41.003 103.787  1.00  0.00           H  
ATOM   2086  O4'   A    66      31.308  40.587 102.631  1.00  0.00           O  
ATOM   2087  C1'   A    66      31.685  39.223 102.484  1.00  0.00           C  
ATOM   2088  H1'   A    66      31.455  38.927 101.460  1.00  0.00           H  
ATOM   2089  N9    A    66      33.140  39.090 102.598  1.00  0.00           N  
ATOM   2090  C8    A    66      33.938  39.099 103.719  1.00  0.00           C  
ATOM   2091  H8    A    66      33.532  38.985 104.713  1.00  0.00           H  
ATOM   2092  N7    A    66      35.174  39.330 103.415  1.00  0.00           N  
ATOM   2093  C5    A    66      35.240  39.314 102.028  1.00  0.00           C  
ATOM   2094  C6    A    66      36.287  39.518 101.037  1.00  0.00           C  
ATOM   2095  N6    A    66      37.584  39.680 101.325  1.00  0.00           N  
ATOM   2096  H61   A    66      37.930  39.662 102.274  1.00  0.00           H  
ATOM   2097  H62   A    66      38.192  39.978 100.576  1.00  0.00           H  
ATOM   2098  N1    A    66      36.020  39.722  99.785  1.00  0.00           N  
ATOM   2099  C2    A    66      34.783  39.457  99.417  1.00  0.00           C  
ATOM   2100  H2    A    66      34.576  39.481  98.357  1.00  0.00           H  
ATOM   2101  N3    A    66      33.741  39.141 100.195  1.00  0.00           N  
ATOM   2102  C4    A    66      33.993  39.201 101.559  1.00  0.00           C  
ATOM   2103  C3'   A    66      30.804  39.377 104.589  1.00  0.00           C  
ATOM   2104  H3'   A    66      31.714  39.362 105.188  1.00  0.00           H  
ATOM   2105  C2'   A    66      30.790  38.414 103.421  1.00  0.00           C  
ATOM   2106  H2'   A    66      31.275  37.465 103.646  1.00  0.00           H  
ATOM   2107  O2'   A    66      29.486  38.288 102.785  1.00  0.00           O  
ATOM   2108 HO2'   A    66      28.836  38.006 103.434  1.00  0.00           H  
ATOM   2109  O3'   A    66      29.731  39.158 105.442  1.00  0.00           O  
ATOM   2110  P     G    67      29.347  37.728 105.991  1.00  0.00           P  
ATOM   2111  OP1   G    67      28.602  38.086 107.229  1.00  0.00           O  
ATOM   2112  OP2   G    67      30.563  36.884 106.140  1.00  0.00           O  
ATOM   2113  O5'   G    67      28.385  36.926 105.026  1.00  0.00           O  
ATOM   2114  C5'   G    67      27.144  37.364 104.658  1.00  0.00           C  
ATOM   2115  H5'   G    67      27.081  38.374 104.255  1.00  0.00           H  
ATOM   2116 H5''   G    67      26.562  37.323 105.579  1.00  0.00           H  
ATOM   2117  C4'   G    67      26.533  36.480 103.654  1.00  0.00           C  
ATOM   2118  H4'   G    67      25.529  36.793 103.367  1.00  0.00           H  
ATOM   2119  O4'   G    67      27.401  36.430 102.487  1.00  0.00           O  
ATOM   2120  C1'   G    67      27.527  35.011 101.975  1.00  0.00           C  
ATOM   2121  H1'   G    67      27.174  34.896 100.950  1.00  0.00           H  
ATOM   2122  N9    G    67      28.895  34.450 102.047  1.00  0.00           N  
ATOM   2123  C8    G    67      30.006  34.808 102.827  1.00  0.00           C  
ATOM   2124  H8    G    67      29.951  35.721 103.401  1.00  0.00           H  
ATOM   2125  N7    G    67      30.967  33.915 102.888  1.00  0.00           N  
ATOM   2126  C5    G    67      30.525  32.885 102.131  1.00  0.00           C  
ATOM   2127  C6    G    67      31.094  31.611 101.786  1.00  0.00           C  
ATOM   2128  O6    G    67      32.131  31.093 102.168  1.00  0.00           O  
ATOM   2129  N1    G    67      30.385  30.832 100.928  1.00  0.00           N  
ATOM   2130  H1    G    67      30.795  29.942 100.684  1.00  0.00           H  
ATOM   2131  C2    G    67      29.226  31.266 100.401  1.00  0.00           C  
ATOM   2132  N2    G    67      28.480  30.438  99.736  1.00  0.00           N  
ATOM   2133  H21   G    67      28.993  29.634  99.402  1.00  0.00           H  
ATOM   2134  H22   G    67      27.669  30.804  99.259  1.00  0.00           H  
ATOM   2135  N3    G    67      28.541  32.361 100.770  1.00  0.00           N  
ATOM   2136  C4    G    67      29.259  33.181 101.602  1.00  0.00           C  
ATOM   2137  C3'   G    67      26.448  35.033 104.141  1.00  0.00           C  
ATOM   2138  H3'   G    67      27.394  34.763 104.610  1.00  0.00           H  
ATOM   2139  C2'   G    67      26.505  34.219 102.799  1.00  0.00           C  
ATOM   2140  H2'   G    67      26.913  33.226 102.990  1.00  0.00           H  
ATOM   2141  O2'   G    67      25.236  34.179 102.117  1.00  0.00           O  
ATOM   2142 HO2'   G    67      24.664  34.624 102.747  1.00  0.00           H  
ATOM   2143  O3'   G    67      25.311  34.700 104.995  1.00  0.00           O  
ATOM   2144  P     G    68      25.267  33.460 106.055  1.00  0.00           P  
ATOM   2145  OP1   G    68      24.101  33.505 106.962  1.00  0.00           O  
ATOM   2146  OP2   G    68      26.526  33.206 106.689  1.00  0.00           O  
ATOM   2147  O5'   G    68      25.042  32.149 105.065  1.00  0.00           O  
ATOM   2148  C5'   G    68      23.798  31.880 104.423  1.00  0.00           C  
ATOM   2149  H5'   G    68      23.568  32.708 103.752  1.00  0.00           H  
ATOM   2150 H5''   G    68      22.978  31.720 105.122  1.00  0.00           H  
ATOM   2151  C4'   G    68      23.884  30.694 103.441  1.00  0.00           C  
ATOM   2152  H4'   G    68      22.885  30.670 103.007  1.00  0.00           H  
ATOM   2153  O4'   G    68      24.789  30.959 102.321  1.00  0.00           O  
ATOM   2154  C1'   G    68      25.550  29.712 102.133  1.00  0.00           C  
ATOM   2155  H1'   G    68      25.637  29.526 101.063  1.00  0.00           H  
ATOM   2156  N9    G    68      26.944  29.711 102.629  1.00  0.00           N  
ATOM   2157  C8    G    68      27.634  30.648 103.371  1.00  0.00           C  
ATOM   2158  H8    G    68      27.117  31.549 103.666  1.00  0.00           H  
ATOM   2159  N7    G    68      28.781  30.336 103.847  1.00  0.00           N  
ATOM   2160  C5    G    68      28.985  29.084 103.262  1.00  0.00           C  
ATOM   2161  C6    G    68      30.099  28.133 103.328  1.00  0.00           C  
ATOM   2162  O6    G    68      31.121  28.249 104.024  1.00  0.00           O  
ATOM   2163  N1    G    68      29.964  27.127 102.395  1.00  0.00           N  
ATOM   2164  H1    G    68      30.825  26.609 102.294  1.00  0.00           H  
ATOM   2165  C2    G    68      28.899  26.878 101.731  1.00  0.00           C  
ATOM   2166  N2    G    68      28.856  25.796 100.996  1.00  0.00           N  
ATOM   2167  H21   G    68      29.619  25.134 100.996  1.00  0.00           H  
ATOM   2168  H22   G    68      28.179  25.838 100.248  1.00  0.00           H  
ATOM   2169  N3    G    68      27.754  27.582 101.775  1.00  0.00           N  
ATOM   2170  C4    G    68      27.955  28.719 102.452  1.00  0.00           C  
ATOM   2171  C3'   G    68      24.088  29.316 103.969  1.00  0.00           C  
ATOM   2172  H3'   G    68      24.726  29.409 104.847  1.00  0.00           H  
ATOM   2173  C2'   G    68      24.751  28.611 102.761  1.00  0.00           C  
ATOM   2174  H2'   G    68      25.249  27.715 103.132  1.00  0.00           H  
ATOM   2175  O2'   G    68      23.854  28.095 101.771  1.00  0.00           O  
ATOM   2176 HO2'   G    68      23.162  28.756 101.699  1.00  0.00           H  
ATOM   2177  O3'   G    68      22.848  28.729 104.338  1.00  0.00           O  
ATOM   2178  P     G    69      22.684  27.858 105.697  1.00  0.00           P  
ATOM   2179  OP1   G    69      21.283  27.480 105.863  1.00  0.00           O  
ATOM   2180  OP2   G    69      23.402  28.568 106.792  1.00  0.00           O  
ATOM   2181  O5'   G    69      23.495  26.431 105.355  1.00  0.00           O  
ATOM   2182  C5'   G    69      23.008  25.575 104.316  1.00  0.00           C  
ATOM   2183  H5'   G    69      22.798  26.206 103.452  1.00  0.00           H  
ATOM   2184 H5''   G    69      22.164  25.051 104.766  1.00  0.00           H  
ATOM   2185  C4'   G    69      24.064  24.567 103.929  1.00  0.00           C  
ATOM   2186  H4'   G    69      23.512  23.970 103.204  1.00  0.00           H  
ATOM   2187  O4'   G    69      25.274  25.169 103.472  1.00  0.00           O  
ATOM   2188  C1'   G    69      26.335  24.283 103.679  1.00  0.00           C  
ATOM   2189  H1'   G    69      26.900  24.185 102.752  1.00  0.00           H  
ATOM   2190  N9    G    69      27.311  24.994 104.445  1.00  0.00           N  
ATOM   2191  C8    G    69      27.226  25.990 105.394  1.00  0.00           C  
ATOM   2192  H8    G    69      26.252  26.374 105.660  1.00  0.00           H  
ATOM   2193  N7    G    69      28.333  26.394 105.911  1.00  0.00           N  
ATOM   2194  C5    G    69      29.254  25.495 105.347  1.00  0.00           C  
ATOM   2195  C6    G    69      30.654  25.303 105.627  1.00  0.00           C  
ATOM   2196  O6    G    69      31.317  25.959 106.395  1.00  0.00           O  
ATOM   2197  N1    G    69      31.173  24.235 104.943  1.00  0.00           N  
ATOM   2198  H1    G    69      32.160  24.035 105.020  1.00  0.00           H  
ATOM   2199  C2    G    69      30.495  23.511 103.973  1.00  0.00           C  
ATOM   2200  N2    G    69      31.172  22.508 103.516  1.00  0.00           N  
ATOM   2201  H21   G    69      32.062  22.355 103.968  1.00  0.00           H  
ATOM   2202  H22   G    69      30.817  21.823 102.865  1.00  0.00           H  
ATOM   2203  N3    G    69      29.176  23.618 103.618  1.00  0.00           N  
ATOM   2204  C4    G    69      28.641  24.634 104.448  1.00  0.00           C  
ATOM   2205  C3'   G    69      24.506  23.588 104.937  1.00  0.00           C  
ATOM   2206  H3'   G    69      24.803  23.987 105.907  1.00  0.00           H  
ATOM   2207  C2'   G    69      25.781  23.001 104.298  1.00  0.00           C  
ATOM   2208  H2'   G    69      26.413  22.568 105.073  1.00  0.00           H  
ATOM   2209  O2'   G    69      25.590  22.151 103.138  1.00  0.00           O  
ATOM   2210 HO2'   G    69      26.337  21.597 102.902  1.00  0.00           H  
ATOM   2211  O3'   G    69      23.557  22.542 105.111  1.00  0.00           O  
ATOM   2212  P     C    70      23.604  21.611 106.454  1.00  0.00           P  
ATOM   2213  OP1   C    70      22.554  20.593 106.424  1.00  0.00           O  
ATOM   2214  OP2   C    70      23.612  22.476 107.648  1.00  0.00           O  
ATOM   2215  O5'   C    70      25.070  20.784 106.450  1.00  0.00           O  
ATOM   2216  C5'   C    70      25.209  19.515 105.790  1.00  0.00           C  
ATOM   2217  H5'   C    70      24.856  19.714 104.778  1.00  0.00           H  
ATOM   2218 H5''   C    70      24.661  18.724 106.303  1.00  0.00           H  
ATOM   2219  C4'   C    70      26.634  18.969 105.737  1.00  0.00           C  
ATOM   2220  H4'   C    70      26.476  18.018 105.230  1.00  0.00           H  
ATOM   2221  O4'   C    70      27.482  19.899 105.033  1.00  0.00           O  
ATOM   2222  C1'   C    70      28.781  19.777 105.683  1.00  0.00           C  
ATOM   2223  H1'   C    70      29.545  19.525 104.947  1.00  0.00           H  
ATOM   2224  N1    C    70      29.183  21.001 106.433  1.00  0.00           N  
ATOM   2225  C6    C    70      28.248  21.875 106.914  1.00  0.00           C  
ATOM   2226  H6    C    70      27.209  21.655 106.713  1.00  0.00           H  
ATOM   2227  C5    C    70      28.588  22.877 107.745  1.00  0.00           C  
ATOM   2228  H5    C    70      27.849  23.456 108.279  1.00  0.00           H  
ATOM   2229  C4    C    70      29.888  23.053 108.053  1.00  0.00           C  
ATOM   2230  N4    C    70      30.215  23.982 108.960  1.00  0.00           N  
ATOM   2231  H41   C    70      29.514  24.665 109.205  1.00  0.00           H  
ATOM   2232  H42   C    70      31.147  23.961 109.349  1.00  0.00           H  
ATOM   2233  N3    C    70      30.810  22.238 107.615  1.00  0.00           N  
ATOM   2234  C2    C    70      30.529  21.197 106.869  1.00  0.00           C  
ATOM   2235  O2    C    70      31.436  20.388 106.660  1.00  0.00           O  
ATOM   2236  C3'   C    70      27.280  18.591 107.056  1.00  0.00           C  
ATOM   2237  H3'   C    70      26.955  19.434 107.666  1.00  0.00           H  
ATOM   2238  C2'   C    70      28.769  18.625 106.765  1.00  0.00           C  
ATOM   2239  H2'   C    70      29.410  18.674 107.646  1.00  0.00           H  
ATOM   2240  O2'   C    70      28.914  17.397 106.104  1.00  0.00           O  
ATOM   2241 HO2'   C    70      28.459  16.711 106.599  1.00  0.00           H  
ATOM   2242  O3'   C    70      26.942  17.266 107.640  1.00  0.00           O  
ATOM   2243  P    U3    71      26.959  17.109 109.221  1.00  0.00           P  
ATOM   2244  OP1  U3    71      26.599  15.689 109.438  1.00  0.00           O  
ATOM   2245  OP2  U3    71      26.162  18.151 109.834  1.00  0.00           O  
ATOM   2246  O5'  U3    71      28.565  17.185 109.624  1.00  0.00           O  
ATOM   2247  C5'  U3    71      29.412  16.146 109.292  1.00  0.00           C  
ATOM   2248  H5'  U3    71      29.614  16.088 108.223  1.00  0.00           H  
ATOM   2249 H5''  U3    71      28.933  15.295 109.776  1.00  0.00           H  
ATOM   2250  C4'  U3    71      30.715  16.155 110.085  1.00  0.00           C  
ATOM   2251  H4'  U3    71      31.266  15.229 109.919  1.00  0.00           H  
ATOM   2252  O4'  U3    71      31.547  17.273 109.735  1.00  0.00           O  
ATOM   2253  C1'  U3    71      32.272  17.748 110.933  1.00  0.00           C  
ATOM   2254  H1'  U3    71      33.330  17.549 110.758  1.00  0.00           H  
ATOM   2255  N1   U3    71      32.069  19.210 111.162  1.00  0.00           N  
ATOM   2256  C6   U3    71      30.825  19.761 111.122  1.00  0.00           C  
ATOM   2257  H6   U3    71      30.001  19.125 110.834  1.00  0.00           H  
ATOM   2258  C5   U3    71      30.609  21.124 111.194  1.00  0.00           C  
ATOM   2259  H5   U3    71      29.612  21.524 111.078  1.00  0.00           H  
ATOM   2260  C4   U3    71      31.785  22.023 111.439  1.00  0.00           C  
ATOM   2261  O4   U3    71      31.741  23.225 111.593  1.00  0.00           O  
ATOM   2262  N3   U3    71      32.946  21.361 111.646  1.00  0.00           N  
ATOM   2263  H3   U3    71      33.712  21.931 111.977  1.00  0.00           H  
ATOM   2264  C2   U3    71      33.109  20.070 111.297  1.00  0.00           C  
ATOM   2265  O2   U3    71      34.247  19.634 111.340  1.00  0.00           O  
ATOM   2266  C3'  U3    71      30.526  16.270 111.607  1.00  0.00           C  
ATOM   2267  H3'  U3    71      29.888  17.142 111.755  1.00  0.00           H  
ATOM   2268  C2'  U3    71      31.842  16.842 112.093  1.00  0.00           C  
ATOM   2269  H2'  U3    71      31.714  17.415 113.012  1.00  0.00           H  
ATOM   2270  O2'  U3    71      32.868  15.865 112.241  1.00  0.00           O  
ATOM   2271 HO2'  U3    71      32.587  14.971 112.031  1.00  0.00           H  
ATOM   2272  O3'  U3    71      30.120  15.099 112.369  1.00  0.00           O  
ATOM   2273 HO3'  U3    71      29.272  14.844 111.998  1.00  0.00           H  
TER    2274       U3    71 
ATOM   2274 HO5'  U5    72      65.708 104.722  22.648  1.00  0.00           H  
ATOM   2275  O5'  U5    72      65.057 104.416  23.283  1.00  0.00           O  
ATOM   2276  C5'  U5    72      65.611 104.301  24.567  1.00  0.00           C  
ATOM   2277  H5'  U5    72      65.322 105.223  25.073  1.00  0.00           H  
ATOM   2278 H5''  U5    72      66.686 104.467  24.488  1.00  0.00           H  
ATOM   2279  C4'  U5    72      65.191 102.998  25.328  1.00  0.00           C  
ATOM   2280  H4'  U5    72      65.758 102.975  26.259  1.00  0.00           H  
ATOM   2281  O4'  U5    72      63.818 102.952  25.542  1.00  0.00           O  
ATOM   2282  C1'  U5    72      63.347 101.555  25.373  1.00  0.00           C  
ATOM   2283  H1'  U5    72      62.939 101.095  26.272  1.00  0.00           H  
ATOM   2284  N1   U5    72      62.459 101.362  24.214  1.00  0.00           N  
ATOM   2285  C6   U5    72      62.637 102.039  23.023  1.00  0.00           C  
ATOM   2286  H6   U5    72      63.346 102.853  23.043  1.00  0.00           H  
ATOM   2287  C5   U5    72      61.971 101.653  21.883  1.00  0.00           C  
ATOM   2288  H5   U5    72      62.269 102.228  21.018  1.00  0.00           H  
ATOM   2289  C4   U5    72      60.941 100.619  21.874  1.00  0.00           C  
ATOM   2290  O4   U5    72      60.136 100.262  21.025  1.00  0.00           O  
ATOM   2291  N3   U5    72      60.741 100.078  23.084  1.00  0.00           N  
ATOM   2292  H3   U5    72      60.175  99.242  23.038  1.00  0.00           H  
ATOM   2293  C2   U5    72      61.481 100.360  24.303  1.00  0.00           C  
ATOM   2294  O2   U5    72      61.238  99.736  25.383  1.00  0.00           O  
ATOM   2295  C3'  U5    72      65.570 101.788  24.522  1.00  0.00           C  
ATOM   2296  H3'  U5    72      65.254 101.964  23.494  1.00  0.00           H  
ATOM   2297  C2'  U5    72      64.661 100.762  25.080  1.00  0.00           C  
ATOM   2298  H2'  U5    72      64.546  99.908  24.412  1.00  0.00           H  
ATOM   2299  O2'  U5    72      64.956 100.317  26.383  1.00  0.00           O  
ATOM   2300 HO2'  U5    72      65.883 100.082  26.464  1.00  0.00           H  
ATOM   2301  O3'  U5    72      66.984 101.523  24.774  1.00  0.00           O  
ATOM   2302  P     U    73      67.774 100.436  23.886  1.00  0.00           P  
ATOM   2303  OP1   U    73      69.201 100.843  23.881  1.00  0.00           O  
ATOM   2304  OP2   U    73      67.033 100.133  22.632  1.00  0.00           O  
ATOM   2305  O5'   U    73      67.671  99.187  24.828  1.00  0.00           O  
ATOM   2306  C5'   U    73      68.511  99.080  25.991  1.00  0.00           C  
ATOM   2307  H5'   U    73      68.322  99.840  26.749  1.00  0.00           H  
ATOM   2308 H5''   U    73      69.539  99.260  25.676  1.00  0.00           H  
ATOM   2309  C4'   U    73      68.608  97.674  26.599  1.00  0.00           C  
ATOM   2310  H4'   U    73      69.372  97.660  27.377  1.00  0.00           H  
ATOM   2311  O4'   U    73      67.341  97.151  27.158  1.00  0.00           O  
ATOM   2312  C1'   U    73      66.829  96.132  26.304  1.00  0.00           C  
ATOM   2313  H1'   U    73      67.224  95.208  26.725  1.00  0.00           H  
ATOM   2314  N1    U    73      65.295  96.085  26.139  1.00  0.00           N  
ATOM   2315  C6    U    73      64.713  97.016  25.309  1.00  0.00           C  
ATOM   2316  H6    U    73      65.434  97.657  24.824  1.00  0.00           H  
ATOM   2317  C5    U    73      63.389  96.980  25.063  1.00  0.00           C  
ATOM   2318  H5    U    73      63.022  97.582  24.245  1.00  0.00           H  
ATOM   2319  C4    U    73      62.573  96.040  25.799  1.00  0.00           C  
ATOM   2320  O4    U    73      61.351  95.949  25.620  1.00  0.00           O  
ATOM   2321  N3    U    73      63.218  95.198  26.665  1.00  0.00           N  
ATOM   2322  H3    U    73      62.678  94.524  27.190  1.00  0.00           H  
ATOM   2323  C2    U    73      64.566  95.164  26.866  1.00  0.00           C  
ATOM   2324  O2    U    73      65.058  94.344  27.675  1.00  0.00           O  
ATOM   2325  C3'   U    73      68.942  96.617  25.454  1.00  0.00           C  
ATOM   2326  H3'   U    73      69.549  97.039  24.653  1.00  0.00           H  
ATOM   2327  C2'   U    73      67.539  96.131  24.958  1.00  0.00           C  
ATOM   2328  H2'   U    73      67.065  96.787  24.228  1.00  0.00           H  
ATOM   2329  O2'   U    73      67.509  94.763  24.488  1.00  0.00           O  
ATOM   2330 HO2'   U    73      68.237  94.421  25.012  1.00  0.00           H  
ATOM   2331  O3'   U    73      69.629  95.394  25.941  1.00  0.00           O  
ATOM   2332  P     U    74      71.240  95.450  26.207  1.00  0.00           P  
ATOM   2333  OP1   U    74      71.919  96.027  25.021  1.00  0.00           O  
ATOM   2334  OP2   U    74      71.584  94.060  26.482  1.00  0.00           O  
ATOM   2335  O5'   U    74      71.581  96.291  27.518  1.00  0.00           O  
ATOM   2336  C5'   U    74      72.156  97.646  27.433  1.00  0.00           C  
ATOM   2337  H5'   U    74      71.591  98.362  26.835  1.00  0.00           H  
ATOM   2338 H5''   U    74      73.173  97.641  27.041  1.00  0.00           H  
ATOM   2339  C4'   U    74      72.250  98.123  28.829  1.00  0.00           C  
ATOM   2340  H4'   U    74      72.743  99.094  28.776  1.00  0.00           H  
ATOM   2341  O4'   U    74      71.015  98.314  29.486  1.00  0.00           O  
ATOM   2342  C1'   U    74      70.946  97.476  30.650  1.00  0.00           C  
ATOM   2343  H1'   U    74      71.241  98.127  31.473  1.00  0.00           H  
ATOM   2344  N1    U    74      69.601  96.824  30.790  1.00  0.00           N  
ATOM   2345  C6    U    74      69.030  95.960  29.845  1.00  0.00           C  
ATOM   2346  H6    U    74      69.613  95.495  29.064  1.00  0.00           H  
ATOM   2347  C5    U    74      67.769  95.583  29.959  1.00  0.00           C  
ATOM   2348  H5    U    74      67.236  94.936  29.278  1.00  0.00           H  
ATOM   2349  C4    U    74      66.938  95.961  30.978  1.00  0.00           C  
ATOM   2350  O4    U    74      65.747  95.916  31.018  1.00  0.00           O  
ATOM   2351  N3    U    74      67.526  96.772  31.938  1.00  0.00           N  
ATOM   2352  H3    U    74      66.862  97.260  32.521  1.00  0.00           H  
ATOM   2353  C2    U    74      68.894  97.048  31.965  1.00  0.00           C  
ATOM   2354  O2    U    74      69.407  97.590  32.976  1.00  0.00           O  
ATOM   2355  C3'   U    74      73.085  97.242  29.707  1.00  0.00           C  
ATOM   2356  H3'   U    74      73.662  96.492  29.166  1.00  0.00           H  
ATOM   2357  C2'   U    74      72.119  96.479  30.555  1.00  0.00           C  
ATOM   2358  H2'   U    74      71.805  95.610  29.976  1.00  0.00           H  
ATOM   2359  O2'   U    74      72.616  96.159  31.860  1.00  0.00           O  
ATOM   2360 HO2'   U    74      73.010  96.886  32.347  1.00  0.00           H  
ATOM   2361  O3'   U    74      73.905  98.065  30.433  1.00  0.00           O  
ATOM   2362  P     G    75      75.418  98.502  29.936  1.00  0.00           P  
ATOM   2363  OP1   G    75      75.813  99.677  30.705  1.00  0.00           O  
ATOM   2364  OP2   G    75      75.578  98.555  28.485  1.00  0.00           O  
ATOM   2365  O5'   G    75      76.375  97.276  30.458  1.00  0.00           O  
ATOM   2366  C5'   G    75      76.729  97.205  31.824  1.00  0.00           C  
ATOM   2367  H5'   G    75      75.915  97.396  32.523  1.00  0.00           H  
ATOM   2368 H5''   G    75      77.596  97.825  32.054  1.00  0.00           H  
ATOM   2369  C4'   G    75      77.058  95.799  32.231  1.00  0.00           C  
ATOM   2370  H4'   G    75      77.445  95.862  33.248  1.00  0.00           H  
ATOM   2371  O4'   G    75      75.927  94.933  32.140  1.00  0.00           O  
ATOM   2372  C1'   G    75      76.454  93.652  31.726  1.00  0.00           C  
ATOM   2373  H1'   G    75      76.012  92.889  32.367  1.00  0.00           H  
ATOM   2374  N9    G    75      75.905  93.432  30.337  1.00  0.00           N  
ATOM   2375  C8    G    75      75.043  94.151  29.588  1.00  0.00           C  
ATOM   2376  H8    G    75      74.755  95.138  29.916  1.00  0.00           H  
ATOM   2377  N7    G    75      74.600  93.696  28.527  1.00  0.00           N  
ATOM   2378  C5    G    75      75.284  92.436  28.507  1.00  0.00           C  
ATOM   2379  C6    G    75      75.276  91.407  27.523  1.00  0.00           C  
ATOM   2380  O6    G    75      74.616  91.411  26.495  1.00  0.00           O  
ATOM   2381  N1    G    75      76.238  90.383  27.731  1.00  0.00           N  
ATOM   2382  H1    G    75      76.226  89.704  26.983  1.00  0.00           H  
ATOM   2383  C2    G    75      76.995  90.318  28.857  1.00  0.00           C  
ATOM   2384  N2    G    75      77.864  89.373  28.974  1.00  0.00           N  
ATOM   2385  H21   G    75      78.489  89.244  29.757  1.00  0.00           H  
ATOM   2386  H22   G    75      77.898  88.684  28.237  1.00  0.00           H  
ATOM   2387  N3    G    75      76.940  91.207  29.858  1.00  0.00           N  
ATOM   2388  C4    G    75      76.092  92.264  29.618  1.00  0.00           C  
ATOM   2389  C3'   G    75      78.181  95.050  31.439  1.00  0.00           C  
ATOM   2390  H3'   G    75      78.068  95.111  30.356  1.00  0.00           H  
ATOM   2391  C2'   G    75      77.995  93.623  31.812  1.00  0.00           C  
ATOM   2392  H2'   G    75      78.531  92.887  31.213  1.00  0.00           H  
ATOM   2393  O2'   G    75      78.391  93.428  33.149  1.00  0.00           O  
ATOM   2394 HO2'   G    75      79.060  94.084  33.360  1.00  0.00           H  
ATOM   2395  O3'   G    75      79.449  95.531  31.842  1.00  0.00           O  
ATOM   2396  P     C    76      80.717  95.701  30.825  1.00  0.00           P  
ATOM   2397  OP1   C    76      81.852  96.028  31.689  1.00  0.00           O  
ATOM   2398  OP2   C    76      80.360  96.613  29.660  1.00  0.00           O  
ATOM   2399  O5'   C    76      80.890  94.228  30.248  1.00  0.00           O  
ATOM   2400  C5'   C    76      81.577  93.297  31.035  1.00  0.00           C  
ATOM   2401  H5'   C    76      80.932  92.946  31.841  1.00  0.00           H  
ATOM   2402 H5''   C    76      82.535  93.737  31.310  1.00  0.00           H  
ATOM   2403  C4'   C    76      81.921  92.133  30.008  1.00  0.00           C  
ATOM   2404  H4'   C    76      82.499  91.269  30.337  1.00  0.00           H  
ATOM   2405  O4'   C    76      80.718  91.459  29.578  1.00  0.00           O  
ATOM   2406  C1'   C    76      80.857  91.088  28.242  1.00  0.00           C  
ATOM   2407  H1'   C    76      80.572  90.042  28.130  1.00  0.00           H  
ATOM   2408  N1    C    76      79.936  91.938  27.448  1.00  0.00           N  
ATOM   2409  C6    C    76      79.052  92.897  28.018  1.00  0.00           C  
ATOM   2410  H6    C    76      79.146  93.178  29.056  1.00  0.00           H  
ATOM   2411  C5    C    76      78.081  93.443  27.200  1.00  0.00           C  
ATOM   2412  H5    C    76      77.473  94.277  27.516  1.00  0.00           H  
ATOM   2413  C4    C    76      77.991  92.894  25.871  1.00  0.00           C  
ATOM   2414  N4    C    76      77.191  93.442  24.985  1.00  0.00           N  
ATOM   2415  H41   C    76      76.747  92.918  24.246  1.00  0.00           H  
ATOM   2416  H42   C    76      76.774  94.320  25.261  1.00  0.00           H  
ATOM   2417  N3    C    76      78.648  91.855  25.466  1.00  0.00           N  
ATOM   2418  C2    C    76      79.600  91.348  26.246  1.00  0.00           C  
ATOM   2419  O2    C    76      80.293  90.480  25.708  1.00  0.00           O  
ATOM   2420  C3'   C    76      82.547  92.595  28.700  1.00  0.00           C  
ATOM   2421  H3'   C    76      82.005  93.435  28.266  1.00  0.00           H  
ATOM   2422  C2'   C    76      82.293  91.306  27.803  1.00  0.00           C  
ATOM   2423  H2'   C    76      82.379  91.562  26.747  1.00  0.00           H  
ATOM   2424  O2'   C    76      83.048  90.103  28.047  1.00  0.00           O  
ATOM   2425 HO2'   C    76      83.219  89.674  27.205  1.00  0.00           H  
ATOM   2426  O3'   C    76      83.914  92.904  28.914  1.00  0.00           O  
ATOM   2427  P     G    77      84.600  93.780  27.853  1.00  0.00           P  
ATOM   2428  OP1   G    77      85.938  94.005  28.494  1.00  0.00           O  
ATOM   2429  OP2   G    77      83.752  94.972  27.572  1.00  0.00           O  
ATOM   2430  O5'   G    77      84.751  92.922  26.556  1.00  0.00           O  
ATOM   2431  C5'   G    77      85.694  91.864  26.286  1.00  0.00           C  
ATOM   2432  H5'   G    77      85.746  91.186  27.138  1.00  0.00           H  
ATOM   2433 H5''   G    77      86.647  92.346  26.066  1.00  0.00           H  
ATOM   2434  C4'   G    77      85.200  90.994  25.126  1.00  0.00           C  
ATOM   2435  H4'   G    77      85.819  90.097  25.119  1.00  0.00           H  
ATOM   2436  O4'   G    77      83.848  90.653  25.266  1.00  0.00           O  
ATOM   2437  C1'   G    77      83.210  90.659  23.966  1.00  0.00           C  
ATOM   2438  H1'   G    77      82.633  89.779  23.680  1.00  0.00           H  
ATOM   2439  N9    G    77      82.334  91.872  23.760  1.00  0.00           N  
ATOM   2440  C8    G    77      82.142  93.011  24.459  1.00  0.00           C  
ATOM   2441  H8    G    77      82.719  93.263  25.336  1.00  0.00           H  
ATOM   2442  N7    G    77      81.163  93.779  24.024  1.00  0.00           N  
ATOM   2443  C5    G    77      80.677  93.130  22.865  1.00  0.00           C  
ATOM   2444  C6    G    77      79.594  93.399  22.003  1.00  0.00           C  
ATOM   2445  O6    G    77      78.884  94.406  21.863  1.00  0.00           O  
ATOM   2446  N1    G    77      79.337  92.484  21.058  1.00  0.00           N  
ATOM   2447  H1    G    77      78.771  92.743  20.262  1.00  0.00           H  
ATOM   2448  C2    G    77      80.098  91.347  20.936  1.00  0.00           C  
ATOM   2449  N2    G    77      79.811  90.506  19.976  1.00  0.00           N  
ATOM   2450  H21   G    77      79.047  90.679  19.339  1.00  0.00           H  
ATOM   2451  H22   G    77      80.288  89.630  20.131  1.00  0.00           H  
ATOM   2452  N3    G    77      81.077  90.991  21.779  1.00  0.00           N  
ATOM   2453  C4    G    77      81.362  91.906  22.725  1.00  0.00           C  
ATOM   2454  C3'   G    77      85.356  91.619  23.742  1.00  0.00           C  
ATOM   2455  H3'   G    77      84.876  92.595  23.669  1.00  0.00           H  
ATOM   2456  C2'   G    77      84.325  90.797  22.925  1.00  0.00           C  
ATOM   2457  H2'   G    77      84.052  91.221  21.959  1.00  0.00           H  
ATOM   2458  O2'   G    77      84.816  89.485  22.602  1.00  0.00           O  
ATOM   2459 HO2'   G    77      85.718  89.412  22.922  1.00  0.00           H  
ATOM   2460  O3'   G    77      86.607  91.603  23.197  1.00  0.00           O  
ATOM   2461  P     G    78      87.011  92.466  21.878  1.00  0.00           P  
ATOM   2462  OP1   G    78      88.449  92.391  21.596  1.00  0.00           O  
ATOM   2463  OP2   G    78      86.579  93.834  22.124  1.00  0.00           O  
ATOM   2464  O5'   G    78      86.189  91.919  20.627  1.00  0.00           O  
ATOM   2465  C5'   G    78      86.529  90.674  19.932  1.00  0.00           C  
ATOM   2466  H5'   G    78      86.435  89.815  20.595  1.00  0.00           H  
ATOM   2467 H5''   G    78      87.537  90.773  19.531  1.00  0.00           H  
ATOM   2468  C4'   G    78      85.661  90.502  18.700  1.00  0.00           C  
ATOM   2469  H4'   G    78      86.046  89.610  18.206  1.00  0.00           H  
ATOM   2470  O4'   G    78      84.236  90.271  18.880  1.00  0.00           O  
ATOM   2471  C1'   G    78      83.521  90.912  17.847  1.00  0.00           C  
ATOM   2472  H1'   G    78      82.766  90.312  17.338  1.00  0.00           H  
ATOM   2473  N9    G    78      82.868  92.051  18.490  1.00  0.00           N  
ATOM   2474  C8    G    78      83.048  92.700  19.648  1.00  0.00           C  
ATOM   2475  H8    G    78      83.826  92.294  20.278  1.00  0.00           H  
ATOM   2476  N7    G    78      82.312  93.722  19.914  1.00  0.00           N  
ATOM   2477  C5    G    78      81.433  93.778  18.800  1.00  0.00           C  
ATOM   2478  C6    G    78      80.375  94.653  18.424  1.00  0.00           C  
ATOM   2479  O6    G    78      79.898  95.560  19.067  1.00  0.00           O  
ATOM   2480  N1    G    78      79.877  94.326  17.174  1.00  0.00           N  
ATOM   2481  H1    G    78      79.234  95.004  16.790  1.00  0.00           H  
ATOM   2482  C2    G    78      80.339  93.382  16.399  1.00  0.00           C  
ATOM   2483  N2    G    78      79.774  93.406  15.196  1.00  0.00           N  
ATOM   2484  H21   G    78      80.001  92.591  14.644  1.00  0.00           H  
ATOM   2485  H22   G    78      79.029  94.030  14.919  1.00  0.00           H  
ATOM   2486  N3    G    78      81.270  92.526  16.720  1.00  0.00           N  
ATOM   2487  C4    G    78      81.795  92.731  17.968  1.00  0.00           C  
ATOM   2488  C3'   G    78      85.714  91.637  17.666  1.00  0.00           C  
ATOM   2489  H3'   G    78      85.596  92.573  18.212  1.00  0.00           H  
ATOM   2490  C2'   G    78      84.524  91.463  16.812  1.00  0.00           C  
ATOM   2491  H2'   G    78      84.197  92.409  16.381  1.00  0.00           H  
ATOM   2492  O2'   G    78      84.640  90.441  15.826  1.00  0.00           O  
ATOM   2493 HO2'   G    78      83.868  90.522  15.261  1.00  0.00           H  
ATOM   2494  O3'   G    78      86.939  91.742  16.954  1.00  0.00           O  
ATOM   2495  P     U    79      87.376  93.152  16.254  1.00  0.00           P  
ATOM   2496  OP1   U    79      88.222  92.673  15.154  1.00  0.00           O  
ATOM   2497  OP2   U    79      87.925  94.093  17.309  1.00  0.00           O  
ATOM   2498  O5'   U    79      86.160  93.902  15.420  1.00  0.00           O  
ATOM   2499  C5'   U    79      85.786  93.465  14.141  1.00  0.00           C  
ATOM   2500  H5'   U    79      85.595  92.400  14.009  1.00  0.00           H  
ATOM   2501 H5''   U    79      86.687  93.580  13.538  1.00  0.00           H  
ATOM   2502  C4'   U    79      84.566  94.206  13.521  1.00  0.00           C  
ATOM   2503  H4'   U    79      84.322  93.732  12.571  1.00  0.00           H  
ATOM   2504  O4'   U    79      83.387  94.034  14.251  1.00  0.00           O  
ATOM   2505  C1'   U    79      82.583  95.214  14.086  1.00  0.00           C  
ATOM   2506  H1'   U    79      81.599  94.823  13.827  1.00  0.00           H  
ATOM   2507  N1    U    79      82.424  95.936  15.342  1.00  0.00           N  
ATOM   2508  C6    U    79      83.443  95.913  16.306  1.00  0.00           C  
ATOM   2509  H6    U    79      84.291  95.244  16.284  1.00  0.00           H  
ATOM   2510  C5    U    79      83.231  96.712  17.395  1.00  0.00           C  
ATOM   2511  H5    U    79      83.919  96.718  18.227  1.00  0.00           H  
ATOM   2512  C4    U    79      82.124  97.525  17.546  1.00  0.00           C  
ATOM   2513  O4    U    79      81.922  98.207  18.595  1.00  0.00           O  
ATOM   2514  N3    U    79      81.129  97.445  16.628  1.00  0.00           N  
ATOM   2515  H3    U    79      80.229  97.886  16.754  1.00  0.00           H  
ATOM   2516  C2    U    79      81.236  96.684  15.475  1.00  0.00           C  
ATOM   2517  O2    U    79      80.438  96.903  14.600  1.00  0.00           O  
ATOM   2518  C3'   U    79      84.735  95.702  13.392  1.00  0.00           C  
ATOM   2519  H3'   U    79      85.029  96.158  14.338  1.00  0.00           H  
ATOM   2520  C2'   U    79      83.298  96.072  13.090  1.00  0.00           C  
ATOM   2521  H2'   U    79      83.172  97.131  13.314  1.00  0.00           H  
ATOM   2522  O2'   U    79      82.892  95.733  11.704  1.00  0.00           O  
ATOM   2523 HO2'   U    79      83.129  96.492  11.166  1.00  0.00           H  
ATOM   2524  O3'   U    79      85.637  95.915  12.392  1.00  0.00           O  
ATOM   2525  P     G    80      86.464  97.319  12.323  1.00  0.00           P  
ATOM   2526  OP1   G    80      87.180  97.304  11.050  1.00  0.00           O  
ATOM   2527  OP2   G    80      87.316  97.465  13.519  1.00  0.00           O  
ATOM   2528  O5'   G    80      85.442  98.508  12.285  1.00  0.00           O  
ATOM   2529  C5'   G    80      84.803  98.702  11.054  1.00  0.00           C  
ATOM   2530  H5'   G    80      84.379  97.770  10.682  1.00  0.00           H  
ATOM   2531 H5''   G    80      85.467  99.078  10.276  1.00  0.00           H  
ATOM   2532  C4'   G    80      83.678  99.784  11.164  1.00  0.00           C  
ATOM   2533  H4'   G    80      83.242  99.930  10.176  1.00  0.00           H  
ATOM   2534  O4'   G    80      82.637  99.547  12.076  1.00  0.00           O  
ATOM   2535  C1'   G    80      82.278 100.729  12.838  1.00  0.00           C  
ATOM   2536  H1'   G    80      81.242 101.033  12.690  1.00  0.00           H  
ATOM   2537  N9    G    80      82.506 100.660  14.280  1.00  0.00           N  
ATOM   2538  C8    G    80      83.522 100.001  14.934  1.00  0.00           C  
ATOM   2539  H8    G    80      84.228  99.369  14.415  1.00  0.00           H  
ATOM   2540  N7    G    80      83.501 100.191  16.249  1.00  0.00           N  
ATOM   2541  C5    G    80      82.396 101.033  16.433  1.00  0.00           C  
ATOM   2542  C6    G    80      81.854 101.593  17.659  1.00  0.00           C  
ATOM   2543  O6    G    80      82.194 101.407  18.820  1.00  0.00           O  
ATOM   2544  N1    G    80      80.789 102.468  17.443  1.00  0.00           N  
ATOM   2545  H1    G    80      80.401 102.881  18.278  1.00  0.00           H  
ATOM   2546  C2    G    80      80.174 102.628  16.207  1.00  0.00           C  
ATOM   2547  N2    G    80      79.023 103.220  16.265  1.00  0.00           N  
ATOM   2548  H21   G    80      78.603 103.543  17.125  1.00  0.00           H  
ATOM   2549  H22   G    80      78.480 103.347  15.422  1.00  0.00           H  
ATOM   2550  N3    G    80      80.663 102.089  15.076  1.00  0.00           N  
ATOM   2551  C4    G    80      81.718 101.264  15.267  1.00  0.00           C  
ATOM   2552  C3'   G    80      84.261 101.144  11.430  1.00  0.00           C  
ATOM   2553  H3'   G    80      85.048 100.959  12.162  1.00  0.00           H  
ATOM   2554  C2'   G    80      83.104 101.824  12.222  1.00  0.00           C  
ATOM   2555  H2'   G    80      83.566 102.426  13.004  1.00  0.00           H  
ATOM   2556  O2'   G    80      82.262 102.580  11.389  1.00  0.00           O  
ATOM   2557 HO2'   G    80      82.677 103.397  11.101  1.00  0.00           H  
ATOM   2558  O3'   G    80      84.688 101.932  10.303  1.00  0.00           O  
ATOM   2559  P     U    81      85.438 103.292  10.622  1.00  0.00           P  
ATOM   2560  OP1   U    81      85.822 103.796   9.317  1.00  0.00           O  
ATOM   2561  OP2   U    81      86.528 103.159  11.652  1.00  0.00           O  
ATOM   2562  O5'   U    81      84.360 104.369  11.280  1.00  0.00           O  
ATOM   2563  C5'   U    81      83.668 105.355  10.420  1.00  0.00           C  
ATOM   2564  H5'   U    81      83.136 104.757   9.681  1.00  0.00           H  
ATOM   2565 H5''   U    81      84.412 105.920   9.858  1.00  0.00           H  
ATOM   2566  C4'   U    81      82.519 106.141  11.132  1.00  0.00           C  
ATOM   2567  H4'   U    81      82.009 106.693  10.344  1.00  0.00           H  
ATOM   2568  O4'   U    81      81.588 105.287  11.825  1.00  0.00           O  
ATOM   2569  C1'   U    81      81.016 106.030  12.979  1.00  0.00           C  
ATOM   2570  H1'   U    81      79.927 106.058  12.937  1.00  0.00           H  
ATOM   2571  N1    U    81      81.451 105.419  14.206  1.00  0.00           N  
ATOM   2572  C6    U    81      82.549 104.541  14.205  1.00  0.00           C  
ATOM   2573  H6    U    81      83.062 104.310  13.283  1.00  0.00           H  
ATOM   2574  C5    U    81      83.198 104.259  15.342  1.00  0.00           C  
ATOM   2575  H5    U    81      84.119 103.696  15.307  1.00  0.00           H  
ATOM   2576  C4    U    81      82.810 104.661  16.607  1.00  0.00           C  
ATOM   2577  O4    U    81      83.402 104.360  17.609  1.00  0.00           O  
ATOM   2578  N3    U    81      81.660 105.537  16.620  1.00  0.00           N  
ATOM   2579  H3    U    81      81.377 105.790  17.556  1.00  0.00           H  
ATOM   2580  C2    U    81      80.973 105.883  15.484  1.00  0.00           C  
ATOM   2581  O2    U    81      79.976 106.576  15.616  1.00  0.00           O  
ATOM   2582  C3'   U    81      82.878 107.249  12.129  1.00  0.00           C  
ATOM   2583  H3'   U    81      83.703 107.024  12.805  1.00  0.00           H  
ATOM   2584  C2'   U    81      81.574 107.410  12.937  1.00  0.00           C  
ATOM   2585  H2'   U    81      81.775 107.913  13.883  1.00  0.00           H  
ATOM   2586  O2'   U    81      80.685 108.242  12.143  1.00  0.00           O  
ATOM   2587 HO2'   U    81      79.842 108.216  12.600  1.00  0.00           H  
ATOM   2588  O3'   U    81      83.196 108.439  11.419  1.00  0.00           O  
ATOM   2589  P     A    82      84.069 109.570  12.193  1.00  0.00           P  
ATOM   2590  OP1   A    82      84.218 110.658  11.244  1.00  0.00           O  
ATOM   2591  OP2   A    82      85.290 108.824  12.526  1.00  0.00           O  
ATOM   2592  O5'   A    82      83.363 110.024  13.499  1.00  0.00           O  
ATOM   2593  C5'   A    82      82.285 110.956  13.488  1.00  0.00           C  
ATOM   2594  H5'   A    82      81.514 110.492  12.873  1.00  0.00           H  
ATOM   2595 H5''   A    82      82.667 111.909  13.121  1.00  0.00           H  
ATOM   2596  C4'   A    82      81.679 111.213  14.880  1.00  0.00           C  
ATOM   2597  H4'   A    82      80.936 111.978  14.653  1.00  0.00           H  
ATOM   2598  O4'   A    82      81.119 110.065  15.478  1.00  0.00           O  
ATOM   2599  C1'   A    82      81.531 109.965  16.785  1.00  0.00           C  
ATOM   2600  H1'   A    82      80.672 109.604  17.352  1.00  0.00           H  
ATOM   2601  N9    A    82      82.611 109.043  17.092  1.00  0.00           N  
ATOM   2602  C8    A    82      83.477 108.349  16.307  1.00  0.00           C  
ATOM   2603  H8    A    82      83.495 108.533  15.243  1.00  0.00           H  
ATOM   2604  N7    A    82      84.267 107.543  16.901  1.00  0.00           N  
ATOM   2605  C5    A    82      83.945 107.770  18.297  1.00  0.00           C  
ATOM   2606  C6    A    82      84.398 107.311  19.552  1.00  0.00           C  
ATOM   2607  N6    A    82      85.364 106.412  19.788  1.00  0.00           N  
ATOM   2608  H61   A    82      85.254 105.875  20.636  1.00  0.00           H  
ATOM   2609  H62   A    82      85.819 106.128  18.931  1.00  0.00           H  
ATOM   2610  N1    A    82      83.818 107.717  20.689  1.00  0.00           N  
ATOM   2611  C2    A    82      82.949 108.728  20.663  1.00  0.00           C  
ATOM   2612  H2    A    82      82.511 109.082  21.584  1.00  0.00           H  
ATOM   2613  N3    A    82      82.451 109.307  19.538  1.00  0.00           N  
ATOM   2614  C4    A    82      82.950 108.752  18.402  1.00  0.00           C  
ATOM   2615  C3'   A    82      82.599 111.841  15.927  1.00  0.00           C  
ATOM   2616  H3'   A    82      83.496 111.221  15.894  1.00  0.00           H  
ATOM   2617  C2'   A    82      81.875 111.395  17.257  1.00  0.00           C  
ATOM   2618  H2'   A    82      82.636 111.510  18.028  1.00  0.00           H  
ATOM   2619  O2'   A    82      80.684 112.063  17.531  1.00  0.00           O  
ATOM   2620 HO2'   A    82      80.394 111.908  18.433  1.00  0.00           H  
ATOM   2621  O3'   A    82      82.805 113.222  15.727  1.00  0.00           O  
ATOM   2622  P     A    83      84.077 114.003  16.197  1.00  0.00           P  
ATOM   2623  OP1   A    83      84.008 115.337  15.615  1.00  0.00           O  
ATOM   2624  OP2   A    83      85.296 113.225  15.804  1.00  0.00           O  
ATOM   2625  O5'   A    83      84.172 114.083  17.768  1.00  0.00           O  
ATOM   2626  C5'   A    83      83.460 115.031  18.513  1.00  0.00           C  
ATOM   2627  H5'   A    83      82.386 114.982  18.332  1.00  0.00           H  
ATOM   2628 H5''   A    83      83.676 116.055  18.208  1.00  0.00           H  
ATOM   2629  C4'   A    83      83.720 114.860  20.028  1.00  0.00           C  
ATOM   2630  H4'   A    83      83.201 115.659  20.558  1.00  0.00           H  
ATOM   2631  O4'   A    83      83.342 113.619  20.643  1.00  0.00           O  
ATOM   2632  C1'   A    83      84.265 113.053  21.576  1.00  0.00           C  
ATOM   2633  H1'   A    83      83.812 112.820  22.540  1.00  0.00           H  
ATOM   2634  N9    A    83      84.979 111.943  20.922  1.00  0.00           N  
ATOM   2635  C8    A    83      85.040 111.477  19.642  1.00  0.00           C  
ATOM   2636  H8    A    83      84.457 111.932  18.855  1.00  0.00           H  
ATOM   2637  N7    A    83      85.777 110.330  19.550  1.00  0.00           N  
ATOM   2638  C5    A    83      86.160 110.037  20.848  1.00  0.00           C  
ATOM   2639  C6    A    83      86.887 109.044  21.544  1.00  0.00           C  
ATOM   2640  N6    A    83      87.629 108.206  20.988  1.00  0.00           N  
ATOM   2641  H61   A    83      88.251 107.576  21.475  1.00  0.00           H  
ATOM   2642  H62   A    83      87.542 108.074  19.991  1.00  0.00           H  
ATOM   2643  N1    A    83      86.974 109.072  22.900  1.00  0.00           N  
ATOM   2644  C2    A    83      86.388 110.055  23.537  1.00  0.00           C  
ATOM   2645  H2    A    83      86.506 110.041  24.611  1.00  0.00           H  
ATOM   2646  N3    A    83      85.800 111.077  23.042  1.00  0.00           N  
ATOM   2647  C4    A    83      85.589 111.014  21.707  1.00  0.00           C  
ATOM   2648  C3'   A    83      85.221 114.896  20.409  1.00  0.00           C  
ATOM   2649  H3'   A    83      85.852 114.323  19.729  1.00  0.00           H  
ATOM   2650  C2'   A    83      85.324 114.183  21.739  1.00  0.00           C  
ATOM   2651  H2'   A    83      86.330 113.841  21.982  1.00  0.00           H  
ATOM   2652  O2'   A    83      84.838 114.995  22.890  1.00  0.00           O  
ATOM   2653 HO2'   A    83      84.402 115.748  22.484  1.00  0.00           H  
ATOM   2654  O3'   A    83      85.806 116.208  20.468  1.00  0.00           O  
ATOM   2655  P     G    84      87.397 116.367  20.273  1.00  0.00           P  
ATOM   2656  OP1   G    84      87.627 117.812  20.415  1.00  0.00           O  
ATOM   2657  OP2   G    84      87.844 115.656  19.070  1.00  0.00           O  
ATOM   2658  O5'   G    84      87.953 115.540  21.532  1.00  0.00           O  
ATOM   2659  C5'   G    84      87.895 116.151  22.822  1.00  0.00           C  
ATOM   2660  H5'   G    84      86.907 116.526  23.087  1.00  0.00           H  
ATOM   2661 H5''   G    84      88.556 117.015  22.757  1.00  0.00           H  
ATOM   2662  C4'   G    84      88.487 115.308  24.030  1.00  0.00           C  
ATOM   2663  H4'   G    84      88.290 115.855  24.952  1.00  0.00           H  
ATOM   2664  O4'   G    84      87.813 114.005  24.093  1.00  0.00           O  
ATOM   2665  C1'   G    84      88.772 113.036  24.482  1.00  0.00           C  
ATOM   2666  H1'   G    84      88.358 112.403  25.268  1.00  0.00           H  
ATOM   2667  N9    G    84      89.149 112.116  23.425  1.00  0.00           N  
ATOM   2668  C8    G    84      89.047 112.224  22.041  1.00  0.00           C  
ATOM   2669  H8    G    84      88.707 113.092  21.496  1.00  0.00           H  
ATOM   2670  N7    G    84      89.506 111.164  21.379  1.00  0.00           N  
ATOM   2671  C5    G    84      89.888 110.350  22.455  1.00  0.00           C  
ATOM   2672  C6    G    84      90.349 109.005  22.391  1.00  0.00           C  
ATOM   2673  O6    G    84      90.494 108.230  21.454  1.00  0.00           O  
ATOM   2674  N1    G    84      90.691 108.483  23.622  1.00  0.00           N  
ATOM   2675  H1    G    84      91.189 107.605  23.652  1.00  0.00           H  
ATOM   2676  C2    G    84      90.557 109.110  24.769  1.00  0.00           C  
ATOM   2677  N2    G    84      91.145 108.432  25.746  1.00  0.00           N  
ATOM   2678  H21   G    84      91.601 107.540  25.614  1.00  0.00           H  
ATOM   2679  H22   G    84      91.214 108.910  26.633  1.00  0.00           H  
ATOM   2680  N3    G    84      90.104 110.340  24.929  1.00  0.00           N  
ATOM   2681  C4    G    84      89.762 110.948  23.675  1.00  0.00           C  
ATOM   2682  C3'   G    84      89.983 114.916  24.055  1.00  0.00           C  
ATOM   2683  H3'   G    84      90.344 114.593  23.078  1.00  0.00           H  
ATOM   2684  C2'   G    84      90.067 113.716  24.990  1.00  0.00           C  
ATOM   2685  H2'   G    84      90.993 113.177  24.786  1.00  0.00           H  
ATOM   2686  O2'   G    84      89.975 114.008  26.350  1.00  0.00           O  
ATOM   2687 HO2'   G    84      90.255 114.915  26.493  1.00  0.00           H  
ATOM   2688  O3'   G    84      90.934 115.910  24.494  1.00  0.00           O  
ATOM   2689  P     U    85      92.376 116.120  23.844  1.00  0.00           P  
ATOM   2690  OP1   U    85      92.935 117.333  24.466  1.00  0.00           O  
ATOM   2691  OP2   U    85      92.225 116.003  22.365  1.00  0.00           O  
ATOM   2692  O5'   U    85      93.212 114.846  24.337  1.00  0.00           O  
ATOM   2693  C5'   U    85      93.351 114.671  25.779  1.00  0.00           C  
ATOM   2694  H5'   U    85      92.413 114.823  26.313  1.00  0.00           H  
ATOM   2695 H5''   U    85      94.048 115.407  26.180  1.00  0.00           H  
ATOM   2696  C4'   U    85      93.776 113.247  26.140  1.00  0.00           C  
ATOM   2697  H4'   U    85      93.807 113.207  27.229  1.00  0.00           H  
ATOM   2698  O4'   U    85      92.885 112.270  25.585  1.00  0.00           O  
ATOM   2699  C1'   U    85      93.603 111.207  25.031  1.00  0.00           C  
ATOM   2700  H1'   U    85      93.314 110.248  25.459  1.00  0.00           H  
ATOM   2701  N1    U    85      93.488 110.975  23.615  1.00  0.00           N  
ATOM   2702  C6    U    85      93.054 111.954  22.750  1.00  0.00           C  
ATOM   2703  H6    U    85      92.706 112.878  23.187  1.00  0.00           H  
ATOM   2704  C5    U    85      92.832 111.650  21.460  1.00  0.00           C  
ATOM   2705  H5    U    85      92.410 112.392  20.797  1.00  0.00           H  
ATOM   2706  C4    U    85      93.041 110.348  20.912  1.00  0.00           C  
ATOM   2707  O4    U    85      93.029 110.015  19.793  1.00  0.00           O  
ATOM   2708  N3    U    85      93.585 109.452  21.819  1.00  0.00           N  
ATOM   2709  H3    U    85      93.953 108.593  21.438  1.00  0.00           H  
ATOM   2710  C2    U    85      93.815 109.715  23.174  1.00  0.00           C  
ATOM   2711  O2    U    85      94.257 108.804  23.833  1.00  0.00           O  
ATOM   2712  C3'   U    85      95.176 112.944  25.593  1.00  0.00           C  
ATOM   2713  H3'   U    85      95.407 113.443  24.652  1.00  0.00           H  
ATOM   2714  C2'   U    85      95.082 111.415  25.407  1.00  0.00           C  
ATOM   2715  H2'   U    85      95.702 111.124  24.559  1.00  0.00           H  
ATOM   2716  O2'   U    85      95.493 110.650  26.577  1.00  0.00           O  
ATOM   2717 HO2'   U    85      96.041 111.296  27.028  1.00  0.00           H  
ATOM   2718  O3'   U    85      96.193 113.181  26.611  1.00  0.00           O  
ATOM   2719  P     G    86      96.822 114.643  26.857  1.00  0.00           P  
ATOM   2720  OP1   G    86      96.613 115.457  25.657  1.00  0.00           O  
ATOM   2721  OP2   G    86      98.121 114.585  27.429  1.00  0.00           O  
ATOM   2722  O5'   G    86      95.755 115.082  27.868  1.00  0.00           O  
ATOM   2723  C5'   G    86      95.715 114.492  29.172  1.00  0.00           C  
ATOM   2724  H5'   G    86      96.688 114.538  29.659  1.00  0.00           H  
ATOM   2725 H5''   G    86      95.393 113.459  29.038  1.00  0.00           H  
ATOM   2726  C4'   G    86      94.775 115.384  29.991  1.00  0.00           C  
ATOM   2727  H4'   G    86      93.785 115.480  29.545  1.00  0.00           H  
ATOM   2728  O4'   G    86      94.698 114.843  31.331  1.00  0.00           O  
ATOM   2729  C1'   G    86      95.285 115.849  32.135  1.00  0.00           C  
ATOM   2730  H1'   G    86      94.436 116.312  32.637  1.00  0.00           H  
ATOM   2731  N9    G    86      96.062 115.279  33.256  1.00  0.00           N  
ATOM   2732  C8    G    86      95.806 115.486  34.591  1.00  0.00           C  
ATOM   2733  H8    G    86      94.991 116.076  34.986  1.00  0.00           H  
ATOM   2734  N7    G    86      96.669 114.884  35.386  1.00  0.00           N  
ATOM   2735  C5    G    86      97.497 114.168  34.503  1.00  0.00           C  
ATOM   2736  C6    G    86      98.607 113.285  34.779  1.00  0.00           C  
ATOM   2737  O6    G    86      98.982 112.818  35.822  1.00  0.00           O  
ATOM   2738  N1    G    86      99.263 112.973  33.630  1.00  0.00           N  
ATOM   2739  H1    G    86     100.132 112.458  33.607  1.00  0.00           H  
ATOM   2740  C2    G    86      98.923 113.368  32.354  1.00  0.00           C  
ATOM   2741  N2    G    86      99.801 113.233  31.420  1.00  0.00           N  
ATOM   2742  H21   G    86      99.522 113.506  30.488  1.00  0.00           H  
ATOM   2743  H22   G    86     100.663 112.743  31.611  1.00  0.00           H  
ATOM   2744  N3    G    86      97.946 114.165  32.104  1.00  0.00           N  
ATOM   2745  C4    G    86      97.210 114.537  33.217  1.00  0.00           C  
ATOM   2746  C3'   G    86      95.274 116.909  30.090  1.00  0.00           C  
ATOM   2747  H3'   G    86      95.797 117.324  29.228  1.00  0.00           H  
ATOM   2748  C2'   G    86      96.103 116.867  31.314  1.00  0.00           C  
ATOM   2749  H2'   G    86      97.089 116.480  31.057  1.00  0.00           H  
ATOM   2750  O2'   G    86      96.257 118.242  31.829  1.00  0.00           O  
ATOM   2751 HO2'   G    86      95.516 118.760  31.507  1.00  0.00           H  
ATOM   2752  O3'   G    86      94.143 117.726  30.442  1.00  0.00           O  
ATOM   2753  P     C    87      93.351 118.489  29.320  1.00  0.00           P  
ATOM   2754  OP1   C    87      92.116 118.995  29.936  1.00  0.00           O  
ATOM   2755  OP2   C    87      93.300 117.778  28.064  1.00  0.00           O  
ATOM   2756  O5'   C    87      94.386 119.721  29.055  1.00  0.00           O  
ATOM   2757  C5'   C    87      94.184 120.942  29.797  1.00  0.00           C  
ATOM   2758  H5'   C    87      94.206 120.616  30.836  1.00  0.00           H  
ATOM   2759 H5''   C    87      93.328 121.518  29.446  1.00  0.00           H  
ATOM   2760  C4'   C    87      95.394 121.844  29.639  1.00  0.00           C  
ATOM   2761  H4'   C    87      95.140 122.757  30.176  1.00  0.00           H  
ATOM   2762  O4'   C    87      96.538 121.126  30.210  1.00  0.00           O  
ATOM   2763  C1'   C    87      97.708 121.454  29.472  1.00  0.00           C  
ATOM   2764  H1'   C    87      98.445 121.998  30.063  1.00  0.00           H  
ATOM   2765  N1    C    87      98.317 120.079  29.187  1.00  0.00           N  
ATOM   2766  C6    C    87      97.680 119.220  28.389  1.00  0.00           C  
ATOM   2767  H6    C    87      96.714 119.414  27.947  1.00  0.00           H  
ATOM   2768  C5    C    87      98.211 117.992  28.110  1.00  0.00           C  
ATOM   2769  H5    C    87      97.746 117.305  27.418  1.00  0.00           H  
ATOM   2770  C4    C    87      99.385 117.738  28.724  1.00  0.00           C  
ATOM   2771  N4    C    87      99.854 116.515  28.548  1.00  0.00           N  
ATOM   2772  H41   C    87     100.756 116.401  28.988  1.00  0.00           H  
ATOM   2773  H42   C    87      99.303 115.863  28.008  1.00  0.00           H  
ATOM   2774  N3    C    87     100.065 118.496  29.606  1.00  0.00           N  
ATOM   2775  C2    C    87      99.548 119.738  29.789  1.00  0.00           C  
ATOM   2776  O2    C    87     100.146 120.599  30.537  1.00  0.00           O  
ATOM   2777  C3'   C    87      95.804 122.157  28.179  1.00  0.00           C  
ATOM   2778  H3'   C    87      95.634 121.326  27.495  1.00  0.00           H  
ATOM   2779  C2'   C    87      97.324 122.290  28.305  1.00  0.00           C  
ATOM   2780  H2'   C    87      97.686 121.889  27.358  1.00  0.00           H  
ATOM   2781  O2'   C    87      97.709 123.576  28.579  1.00  0.00           O  
ATOM   2782 HO2'   C    87      96.935 124.106  28.375  1.00  0.00           H  
ATOM   2783  O3'   C    87      95.341 123.355  27.585  1.00  0.00           O  
ATOM   2784  P     A    88      94.625 123.390  26.188  1.00  0.00           P  
ATOM   2785  OP1   A    88      94.298 124.826  26.020  1.00  0.00           O  
ATOM   2786  OP2   A    88      93.533 122.370  26.178  1.00  0.00           O  
ATOM   2787  O5'   A    88      95.873 122.993  25.276  1.00  0.00           O  
ATOM   2788  C5'   A    88      96.977 123.909  25.168  1.00  0.00           C  
ATOM   2789  H5'   A    88      97.910 123.353  25.073  1.00  0.00           H  
ATOM   2790 H5''   A    88      97.036 124.502  26.081  1.00  0.00           H  
ATOM   2791  C4'   A    88      96.884 124.906  24.005  1.00  0.00           C  
ATOM   2792  H4'   A    88      96.073 125.589  24.259  1.00  0.00           H  
ATOM   2793  O4'   A    88      98.106 125.745  23.979  1.00  0.00           O  
ATOM   2794  C1'   A    88      98.443 125.824  22.652  1.00  0.00           C  
ATOM   2795  H1'   A    88      98.679 126.860  22.411  1.00  0.00           H  
ATOM   2796  N9    A    88      99.633 125.080  22.321  1.00  0.00           N  
ATOM   2797  C8    A    88     100.416 124.395  23.215  1.00  0.00           C  
ATOM   2798  H8    A    88     100.228 124.430  24.278  1.00  0.00           H  
ATOM   2799  N7    A    88     101.525 123.965  22.730  1.00  0.00           N  
ATOM   2800  C5    A    88     101.476 124.249  21.339  1.00  0.00           C  
ATOM   2801  C6    A    88     102.260 123.956  20.202  1.00  0.00           C  
ATOM   2802  N6    A    88     103.314 123.189  20.142  1.00  0.00           N  
ATOM   2803  H61   A    88     103.597 122.885  19.221  1.00  0.00           H  
ATOM   2804  H62   A    88     103.621 122.673  20.954  1.00  0.00           H  
ATOM   2805  N1    A    88     102.024 124.502  19.034  1.00  0.00           N  
ATOM   2806  C2    A    88     100.875 125.094  18.911  1.00  0.00           C  
ATOM   2807  H2    A    88     100.786 125.641  17.985  1.00  0.00           H  
ATOM   2808  N3    A    88      99.955 125.437  19.846  1.00  0.00           N  
ATOM   2809  C4    A    88     100.342 124.979  21.121  1.00  0.00           C  
ATOM   2810  C3'   A    88      96.621 124.309  22.642  1.00  0.00           C  
ATOM   2811  H3'   A    88      97.094 123.327  22.628  1.00  0.00           H  
ATOM   2812  C2'   A    88      97.341 125.348  21.746  1.00  0.00           C  
ATOM   2813  H2'   A    88      97.794 124.956  20.836  1.00  0.00           H  
ATOM   2814  O2'   A    88      96.503 126.472  21.369  1.00  0.00           O  
ATOM   2815 HO2'   A    88      95.826 126.576  22.042  1.00  0.00           H  
ATOM   2816  O3'   A    88      95.228 124.264  22.347  1.00  0.00           O  
ATOM   2817  P     G    89      94.708 122.828  21.705  1.00  0.00           P  
ATOM   2818  OP1   G    89      93.265 122.957  21.546  1.00  0.00           O  
ATOM   2819  OP2   G    89      95.264 121.714  22.539  1.00  0.00           O  
ATOM   2820  O5'   G    89      95.340 122.763  20.338  1.00  0.00           O  
ATOM   2821  C5'   G    89      95.010 123.623  19.314  1.00  0.00           C  
ATOM   2822  H5'   G    89      95.026 124.662  19.643  1.00  0.00           H  
ATOM   2823 H5''   G    89      93.975 123.426  19.035  1.00  0.00           H  
ATOM   2824  C4'   G    89      95.833 123.460  18.143  1.00  0.00           C  
ATOM   2825  H4'   G    89      95.317 124.210  17.544  1.00  0.00           H  
ATOM   2826  O4'   G    89      97.177 123.865  18.312  1.00  0.00           O  
ATOM   2827  C1'   G    89      98.072 122.996  17.562  1.00  0.00           C  
ATOM   2828  H1'   G    89      98.736 123.609  16.953  1.00  0.00           H  
ATOM   2829  N9    G    89      98.991 122.270  18.431  1.00  0.00           N  
ATOM   2830  C8    G    89      99.034 122.209  19.803  1.00  0.00           C  
ATOM   2831  H8    G    89      98.281 122.679  20.418  1.00  0.00           H  
ATOM   2832  N7    G    89     100.005 121.487  20.326  1.00  0.00           N  
ATOM   2833  C5    G    89     100.766 121.162  19.204  1.00  0.00           C  
ATOM   2834  C6    G    89     102.015 120.557  19.009  1.00  0.00           C  
ATOM   2835  O6    G    89     102.773 120.135  19.853  1.00  0.00           O  
ATOM   2836  N1    G    89     102.375 120.314  17.700  1.00  0.00           N  
ATOM   2837  H1    G    89     103.257 119.844  17.554  1.00  0.00           H  
ATOM   2838  C2    G    89     101.577 120.741  16.622  1.00  0.00           C  
ATOM   2839  N2    G    89     102.089 120.630  15.368  1.00  0.00           N  
ATOM   2840  H21   G    89     101.589 120.953  14.552  1.00  0.00           H  
ATOM   2841  H22   G    89     102.843 120.002  15.128  1.00  0.00           H  
ATOM   2842  N3    G    89     100.509 121.478  16.699  1.00  0.00           N  
ATOM   2843  C4    G    89     100.169 121.608  18.025  1.00  0.00           C  
ATOM   2844  C3'   G    89      95.757 122.072  17.418  1.00  0.00           C  
ATOM   2845  H3'   G    89      95.661 121.306  18.187  1.00  0.00           H  
ATOM   2846  C2'   G    89      97.111 122.062  16.733  1.00  0.00           C  
ATOM   2847  H2'   G    89      97.520 121.063  16.581  1.00  0.00           H  
ATOM   2848  O2'   G    89      97.065 122.819  15.481  1.00  0.00           O  
ATOM   2849 HO2'   G    89      96.964 123.709  15.827  1.00  0.00           H  
ATOM   2850  O3'   G    89      94.702 121.971  16.489  1.00  0.00           O  
ATOM   2851  P     C    90      93.957 120.622  16.072  1.00  0.00           P  
ATOM   2852  OP1   C    90      92.661 121.013  15.442  1.00  0.00           O  
ATOM   2853  OP2   C    90      93.858 119.897  17.329  1.00  0.00           O  
ATOM   2854  O5'   C    90      94.922 119.699  15.132  1.00  0.00           O  
ATOM   2855  C5'   C    90      94.930 119.975  13.777  1.00  0.00           C  
ATOM   2856  H5'   C    90      94.858 121.055  13.651  1.00  0.00           H  
ATOM   2857 H5''   C    90      94.033 119.502  13.378  1.00  0.00           H  
ATOM   2858  C4'   C    90      96.123 119.384  13.062  1.00  0.00           C  
ATOM   2859  H4'   C    90      95.972 119.695  12.028  1.00  0.00           H  
ATOM   2860  O4'   C    90      97.350 119.881  13.593  1.00  0.00           O  
ATOM   2861  C1'   C    90      98.291 118.846  13.625  1.00  0.00           C  
ATOM   2862  H1'   C    90      99.240 119.252  13.276  1.00  0.00           H  
ATOM   2863  N1    C    90      98.605 118.415  15.012  1.00  0.00           N  
ATOM   2864  C6    C    90      97.794 118.731  16.083  1.00  0.00           C  
ATOM   2865  H6    C    90      96.906 119.279  15.804  1.00  0.00           H  
ATOM   2866  C5    C    90      98.193 118.380  17.349  1.00  0.00           C  
ATOM   2867  H5    C    90      97.621 118.605  18.237  1.00  0.00           H  
ATOM   2868  C4    C    90      99.367 117.722  17.508  1.00  0.00           C  
ATOM   2869  N4    C    90      99.994 117.526  18.643  1.00  0.00           N  
ATOM   2870  H41   C    90     100.916 117.113  18.640  1.00  0.00           H  
ATOM   2871  H42   C    90      99.529 117.689  19.525  1.00  0.00           H  
ATOM   2872  N3    C    90     100.229 117.458  16.548  1.00  0.00           N  
ATOM   2873  C2    C    90      99.877 117.815  15.267  1.00  0.00           C  
ATOM   2874  O2    C    90     100.740 117.648  14.411  1.00  0.00           O  
ATOM   2875  C3'   C    90      96.241 117.879  13.130  1.00  0.00           C  
ATOM   2876  H3'   C    90      96.083 117.621  14.177  1.00  0.00           H  
ATOM   2877  C2'   C    90      97.693 117.782  12.750  1.00  0.00           C  
ATOM   2878  H2'   C    90      97.969 116.750  12.970  1.00  0.00           H  
ATOM   2879  O2'   C    90      98.111 118.130  11.434  1.00  0.00           O  
ATOM   2880 HO2'   C    90      99.070 118.091  11.423  1.00  0.00           H  
ATOM   2881  O3'   C    90      95.275 117.165  12.383  1.00  0.00           O  
ATOM   2882  P     C    91      95.062 115.524  12.585  1.00  0.00           P  
ATOM   2883  OP1   C    91      94.378 115.069  11.384  1.00  0.00           O  
ATOM   2884  OP2   C    91      94.344 115.165  13.849  1.00  0.00           O  
ATOM   2885  O5'   C    91      96.467 114.795  12.618  1.00  0.00           O  
ATOM   2886  C5'   C    91      97.269 114.610  11.412  1.00  0.00           C  
ATOM   2887  H5'   C    91      97.490 115.603  11.020  1.00  0.00           H  
ATOM   2888 H5''   C    91      96.702 113.992  10.716  1.00  0.00           H  
ATOM   2889  C4'   C    91      98.607 114.041  11.853  1.00  0.00           C  
ATOM   2890  H4'   C    91      99.275 113.973  10.995  1.00  0.00           H  
ATOM   2891  O4'   C    91      99.283 114.821  12.810  1.00  0.00           O  
ATOM   2892  C1'   C    91      99.995 113.951  13.727  1.00  0.00           C  
ATOM   2893  H1'   C    91     101.075 114.006  13.589  1.00  0.00           H  
ATOM   2894  N1    C    91      99.685 114.101  15.163  1.00  0.00           N  
ATOM   2895  C6    C    91      98.428 114.539  15.608  1.00  0.00           C  
ATOM   2896  H6    C    91      97.743 114.822  14.822  1.00  0.00           H  
ATOM   2897  C5    C    91      98.102 114.663  16.907  1.00  0.00           C  
ATOM   2898  H5    C    91      97.156 115.047  17.257  1.00  0.00           H  
ATOM   2899  C4    C    91      99.145 114.264  17.832  1.00  0.00           C  
ATOM   2900  N4    C    91      99.068 114.575  19.149  1.00  0.00           N  
ATOM   2901  H41   C    91      99.833 114.298  19.748  1.00  0.00           H  
ATOM   2902  H42   C    91      98.155 114.857  19.475  1.00  0.00           H  
ATOM   2903  N3    C    91     100.362 113.856  17.437  1.00  0.00           N  
ATOM   2904  C2    C    91     100.631 113.729  16.157  1.00  0.00           C  
ATOM   2905  O2    C    91     101.639 113.154  15.779  1.00  0.00           O  
ATOM   2906  C3'   C    91      98.512 112.560  12.312  1.00  0.00           C  
ATOM   2907  H3'   C    91      97.658 112.453  12.982  1.00  0.00           H  
ATOM   2908  C2'   C    91      99.763 112.481  13.231  1.00  0.00           C  
ATOM   2909  H2'   C    91      99.586 111.713  13.984  1.00  0.00           H  
ATOM   2910  O2'   C    91     100.984 112.256  12.479  1.00  0.00           O  
ATOM   2911 HO2'   C    91     101.783 112.190  13.006  1.00  0.00           H  
ATOM   2912  O3'   C    91      98.393 111.514  11.355  1.00  0.00           O  
ATOM   2913  P     C    92      97.727 110.125  11.856  1.00  0.00           P  
ATOM   2914  OP1   C    92      97.579 109.154  10.710  1.00  0.00           O  
ATOM   2915  OP2   C    92      96.599 110.576  12.705  1.00  0.00           O  
ATOM   2916  O5'   C    92      98.713 109.467  12.935  1.00  0.00           O  
ATOM   2917  C5'   C    92      99.998 109.022  12.655  1.00  0.00           C  
ATOM   2918  H5'   C    92     100.546 109.838  12.185  1.00  0.00           H  
ATOM   2919 H5''   C    92      99.837 108.254  11.898  1.00  0.00           H  
ATOM   2920  C4'   C    92     100.850 108.421  13.765  1.00  0.00           C  
ATOM   2921  H4'   C    92     101.763 107.989  13.356  1.00  0.00           H  
ATOM   2922  O4'   C    92     101.207 109.382  14.731  1.00  0.00           O  
ATOM   2923  C1'   C    92     101.436 108.864  16.047  1.00  0.00           C  
ATOM   2924  H1'   C    92     102.447 108.827  16.452  1.00  0.00           H  
ATOM   2925  N1    C    92     100.630 109.576  17.092  1.00  0.00           N  
ATOM   2926  C6    C    92      99.471 110.271  16.757  1.00  0.00           C  
ATOM   2927  H6    C    92      99.143 110.349  15.731  1.00  0.00           H  
ATOM   2928  C5    C    92      98.791 110.921  17.748  1.00  0.00           C  
ATOM   2929  H5    C    92      97.933 111.548  17.551  1.00  0.00           H  
ATOM   2930  C4    C    92      99.219 110.726  19.074  1.00  0.00           C  
ATOM   2931  N4    C    92      98.791 111.291  20.187  1.00  0.00           N  
ATOM   2932  H41   C    92      99.236 111.079  21.068  1.00  0.00           H  
ATOM   2933  H42   C    92      98.192 112.093  20.050  1.00  0.00           H  
ATOM   2934  N3    C    92     100.299 110.081  19.398  1.00  0.00           N  
ATOM   2935  C2    C    92     100.944 109.477  18.421  1.00  0.00           C  
ATOM   2936  O2    C    92     101.859 108.690  18.756  1.00  0.00           O  
ATOM   2937  C3'   C    92     100.172 107.333  14.626  1.00  0.00           C  
ATOM   2938  H3'   C    92      99.208 107.781  14.867  1.00  0.00           H  
ATOM   2939  C2'   C    92     101.051 107.381  15.852  1.00  0.00           C  
ATOM   2940  H2'   C    92     100.524 106.927  16.692  1.00  0.00           H  
ATOM   2941  O2'   C    92     102.156 106.628  15.653  1.00  0.00           O  
ATOM   2942 HO2'   C    92     102.411 106.451  16.561  1.00  0.00           H  
ATOM   2943  O3'   C    92     100.002 106.018  14.041  1.00  0.00           O  
ATOM   2944  P     G    93      98.905 105.087  14.627  1.00  0.00           P  
ATOM   2945  OP1   G    93      98.919 103.878  13.825  1.00  0.00           O  
ATOM   2946  OP2   G    93      97.633 105.878  14.707  1.00  0.00           O  
ATOM   2947  O5'   G    93      99.336 104.774  16.009  1.00  0.00           O  
ATOM   2948  C5'   G    93     100.477 104.022  16.210  1.00  0.00           C  
ATOM   2949  H5'   G    93     101.320 104.255  15.559  1.00  0.00           H  
ATOM   2950 H5''   G    93     100.365 103.007  15.829  1.00  0.00           H  
ATOM   2951  C4'   G    93     100.754 104.002  17.702  1.00  0.00           C  
ATOM   2952  H4'   G    93     101.679 103.464  17.910  1.00  0.00           H  
ATOM   2953  O4'   G    93     100.773 105.316  18.265  1.00  0.00           O  
ATOM   2954  C1'   G    93     100.409 105.322  19.640  1.00  0.00           C  
ATOM   2955  H1'   G    93     101.254 105.473  20.311  1.00  0.00           H  
ATOM   2956  N9    G    93      99.452 106.376  19.993  1.00  0.00           N  
ATOM   2957  C8    G    93      98.567 107.058  19.201  1.00  0.00           C  
ATOM   2958  H8    G    93      98.618 107.080  18.122  1.00  0.00           H  
ATOM   2959  N7    G    93      97.870 107.905  19.829  1.00  0.00           N  
ATOM   2960  C5    G    93      98.333 107.898  21.143  1.00  0.00           C  
ATOM   2961  C6    G    93      97.999 108.644  22.350  1.00  0.00           C  
ATOM   2962  O6    G    93      97.163 109.564  22.498  1.00  0.00           O  
ATOM   2963  N1    G    93      98.615 108.133  23.466  1.00  0.00           N  
ATOM   2964  H1    G    93      98.327 108.553  24.339  1.00  0.00           H  
ATOM   2965  C2    G    93      99.408 107.052  23.533  1.00  0.00           C  
ATOM   2966  N2    G    93      99.752 106.624  24.682  1.00  0.00           N  
ATOM   2967  H21   G    93     100.360 105.820  24.619  1.00  0.00           H  
ATOM   2968  H22   G    93      99.150 106.794  25.475  1.00  0.00           H  
ATOM   2969  N3    G    93      99.646 106.307  22.513  1.00  0.00           N  
ATOM   2970  C4    G    93      99.161 106.853  21.288  1.00  0.00           C  
ATOM   2971  C3'   G    93      99.624 103.248  18.474  1.00  0.00           C  
ATOM   2972  H3'   G    93      98.647 103.680  18.255  1.00  0.00           H  
ATOM   2973  C2'   G    93      99.957 103.848  19.937  1.00  0.00           C  
ATOM   2974  H2'   G    93      99.049 103.932  20.534  1.00  0.00           H  
ATOM   2975  O2'   G    93     100.971 103.012  20.524  1.00  0.00           O  
ATOM   2976 HO2'   G    93     101.228 102.422  19.811  1.00  0.00           H  
ATOM   2977  O3'   G    93      99.732 101.878  18.304  1.00  0.00           O  
ATOM   2978  P     U    94      98.558 100.819  18.712  1.00  0.00           P  
ATOM   2979  OP1   U    94      99.059  99.412  18.757  1.00  0.00           O  
ATOM   2980  OP2   U    94      97.386 101.056  17.773  1.00  0.00           O  
ATOM   2981  O5'   U    94      98.072 101.163  20.178  1.00  0.00           O  
ATOM   2982  C5'   U    94      98.717 100.586  21.304  1.00  0.00           C  
ATOM   2983  H5'   U    94      99.788 100.788  21.300  1.00  0.00           H  
ATOM   2984 H5''   U    94      98.629  99.501  21.361  1.00  0.00           H  
ATOM   2985  C4'   U    94      98.196 101.287  22.660  1.00  0.00           C  
ATOM   2986  H4'   U    94      98.730 100.718  23.421  1.00  0.00           H  
ATOM   2987  O4'   U    94      98.401 102.623  22.704  1.00  0.00           O  
ATOM   2988  C1'   U    94      97.371 103.273  23.445  1.00  0.00           C  
ATOM   2989  H1'   U    94      97.857 103.672  24.336  1.00  0.00           H  
ATOM   2990  N1    U    94      96.761 104.395  22.625  1.00  0.00           N  
ATOM   2991  C6    U    94      96.504 104.201  21.289  1.00  0.00           C  
ATOM   2992  H6    U    94      96.927 103.366  20.749  1.00  0.00           H  
ATOM   2993  C5    U    94      95.878 105.168  20.584  1.00  0.00           C  
ATOM   2994  H5    U    94      95.735 105.033  19.522  1.00  0.00           H  
ATOM   2995  C4    U    94      95.322 106.358  21.233  1.00  0.00           C  
ATOM   2996  O4    U    94      94.697 107.233  20.632  1.00  0.00           O  
ATOM   2997  N3    U    94      95.542 106.412  22.557  1.00  0.00           N  
ATOM   2998  H3    U    94      95.097 107.204  22.999  1.00  0.00           H  
ATOM   2999  C2    U    94      96.211 105.490  23.360  1.00  0.00           C  
ATOM   3000  O2    U    94      96.526 105.858  24.484  1.00  0.00           O  
ATOM   3001  C3'   U    94      96.707 101.003  22.843  1.00  0.00           C  
ATOM   3002  H3'   U    94      96.202 101.028  21.878  1.00  0.00           H  
ATOM   3003  C2'   U    94      96.394 102.147  23.822  1.00  0.00           C  
ATOM   3004  H2'   U    94      95.382 102.519  23.658  1.00  0.00           H  
ATOM   3005  O2'   U    94      96.525 101.868  25.218  1.00  0.00           O  
ATOM   3006 HO2'   U    94      95.690 101.686  25.655  1.00  0.00           H  
ATOM   3007  O3'   U    94      96.461  99.832  23.580  1.00  0.00           O  
ATOM   3008  P     C    95      95.095  99.149  23.554  1.00  0.00           P  
ATOM   3009  OP1   C    95      95.207  97.842  24.311  1.00  0.00           O  
ATOM   3010  OP2   C    95      94.572  99.101  22.133  1.00  0.00           O  
ATOM   3011  O5'   C    95      94.077 100.021  24.444  1.00  0.00           O  
ATOM   3012  C5'   C    95      93.776  99.770  25.808  1.00  0.00           C  
ATOM   3013  H5'   C    95      94.602  99.438  26.437  1.00  0.00           H  
ATOM   3014 H5''   C    95      93.011  98.996  25.861  1.00  0.00           H  
ATOM   3015  C4'   C    95      93.281 100.974  26.565  1.00  0.00           C  
ATOM   3016  H4'   C    95      93.474 100.763  27.617  1.00  0.00           H  
ATOM   3017  O4'   C    95      93.894 102.154  26.035  1.00  0.00           O  
ATOM   3018  C1'   C    95      93.049 103.221  26.155  1.00  0.00           C  
ATOM   3019  H1'   C    95      93.468 103.949  26.850  1.00  0.00           H  
ATOM   3020  N1    C    95      92.845 103.932  24.834  1.00  0.00           N  
ATOM   3021  C6    C    95      92.769 103.227  23.654  1.00  0.00           C  
ATOM   3022  H6    C    95      92.895 102.156  23.713  1.00  0.00           H  
ATOM   3023  C5    C    95      92.571 103.869  22.494  1.00  0.00           C  
ATOM   3024  H5    C    95      92.557 103.297  21.578  1.00  0.00           H  
ATOM   3025  C4    C    95      92.416 105.267  22.505  1.00  0.00           C  
ATOM   3026  N4    C    95      92.115 105.831  21.382  1.00  0.00           N  
ATOM   3027  H41   C    95      91.580 106.687  21.366  1.00  0.00           H  
ATOM   3028  H42   C    95      92.195 105.311  20.520  1.00  0.00           H  
ATOM   3029  N3    C    95      92.335 105.942  23.603  1.00  0.00           N  
ATOM   3030  C2    C    95      92.694 105.308  24.736  1.00  0.00           C  
ATOM   3031  O2    C    95      92.862 105.976  25.793  1.00  0.00           O  
ATOM   3032  C3'   C    95      91.819 101.142  26.522  1.00  0.00           C  
ATOM   3033  H3'   C    95      91.367 100.865  25.569  1.00  0.00           H  
ATOM   3034  C2'   C    95      91.744 102.694  26.713  1.00  0.00           C  
ATOM   3035  H2'   C    95      90.930 103.124  26.129  1.00  0.00           H  
ATOM   3036  O2'   C    95      91.703 103.042  28.140  1.00  0.00           O  
ATOM   3037 HO2'   C    95      91.169 103.813  28.345  1.00  0.00           H  
ATOM   3038  O3'   C    95      91.221 100.481  27.625  1.00  0.00           O  
ATOM   3039  P     U    96      89.617 100.515  27.691  1.00  0.00           P  
ATOM   3040  OP1   U    96      89.247  99.539  28.723  1.00  0.00           O  
ATOM   3041  OP2   U    96      89.145 100.421  26.285  1.00  0.00           O  
ATOM   3042  O5'   U    96      88.938 101.842  28.114  1.00  0.00           O  
ATOM   3043  C5'   U    96      88.990 102.402  29.462  1.00  0.00           C  
ATOM   3044  H5'   U    96      89.993 102.415  29.888  1.00  0.00           H  
ATOM   3045 H5''   U    96      88.347 101.838  30.138  1.00  0.00           H  
ATOM   3046  C4'   U    96      88.392 103.878  29.421  1.00  0.00           C  
ATOM   3047  H4'   U    96      88.441 104.180  30.467  1.00  0.00           H  
ATOM   3048  O4'   U    96      89.105 104.778  28.546  1.00  0.00           O  
ATOM   3049  C1'   U    96      88.160 105.630  27.957  1.00  0.00           C  
ATOM   3050  H1'   U    96      88.391 106.652  28.257  1.00  0.00           H  
ATOM   3051  N1    U    96      88.022 105.501  26.479  1.00  0.00           N  
ATOM   3052  C6    U    96      88.468 104.421  25.790  1.00  0.00           C  
ATOM   3053  H6    U    96      88.749 103.525  26.323  1.00  0.00           H  
ATOM   3054  C5    U    96      88.622 104.432  24.453  1.00  0.00           C  
ATOM   3055  H5    U    96      88.969 103.537  23.958  1.00  0.00           H  
ATOM   3056  C4    U    96      88.451 105.575  23.697  1.00  0.00           C  
ATOM   3057  O4    U    96      88.773 105.709  22.540  1.00  0.00           O  
ATOM   3058  N3    U    96      87.917 106.691  24.363  1.00  0.00           N  
ATOM   3059  H3    U    96      87.714 107.508  23.805  1.00  0.00           H  
ATOM   3060  C2    U    96      87.761 106.700  25.751  1.00  0.00           C  
ATOM   3061  O2    U    96      87.483 107.784  26.214  1.00  0.00           O  
ATOM   3062  C3'   U    96      86.880 103.935  28.999  1.00  0.00           C  
ATOM   3063  H3'   U    96      86.709 103.449  28.039  1.00  0.00           H  
ATOM   3064  C2'   U    96      86.794 105.467  28.642  1.00  0.00           C  
ATOM   3065  H2'   U    96      86.066 105.702  27.865  1.00  0.00           H  
ATOM   3066  O2'   U    96      86.774 106.315  29.755  1.00  0.00           O  
ATOM   3067 HO2'   U    96      86.660 105.898  30.612  1.00  0.00           H  
ATOM   3068  O3'   U    96      85.943 103.503  29.961  1.00  0.00           O  
ATOM   3069  P     U    97      84.511 103.147  29.673  1.00  0.00           P  
ATOM   3070  OP1   U    97      83.849 102.839  30.954  1.00  0.00           O  
ATOM   3071  OP2   U    97      84.501 102.132  28.642  1.00  0.00           O  
ATOM   3072  O5'   U    97      83.929 104.496  29.059  1.00  0.00           O  
ATOM   3073  C5'   U    97      83.524 105.586  29.838  1.00  0.00           C  
ATOM   3074  H5'   U    97      84.281 105.945  30.535  1.00  0.00           H  
ATOM   3075 H5''   U    97      82.755 105.259  30.538  1.00  0.00           H  
ATOM   3076  C4'   U    97      82.914 106.722  28.963  1.00  0.00           C  
ATOM   3077  H4'   U    97      82.641 107.565  29.598  1.00  0.00           H  
ATOM   3078  O4'   U    97      83.909 107.184  28.059  1.00  0.00           O  
ATOM   3079  C1'   U    97      83.268 107.475  26.858  1.00  0.00           C  
ATOM   3080  H1'   U    97      83.533 108.503  26.611  1.00  0.00           H  
ATOM   3081  N1    U    97      83.691 106.708  25.655  1.00  0.00           N  
ATOM   3082  C6    U    97      84.300 105.543  25.790  1.00  0.00           C  
ATOM   3083  H6    U    97      84.342 105.004  26.725  1.00  0.00           H  
ATOM   3084  C5    U    97      84.867 104.907  24.699  1.00  0.00           C  
ATOM   3085  H5    U    97      85.280 103.923  24.868  1.00  0.00           H  
ATOM   3086  C4    U    97      84.780 105.487  23.389  1.00  0.00           C  
ATOM   3087  O4    U    97      85.072 104.933  22.324  1.00  0.00           O  
ATOM   3088  N3    U    97      84.133 106.649  23.319  1.00  0.00           N  
ATOM   3089  H3    U    97      84.166 106.960  22.359  1.00  0.00           H  
ATOM   3090  C2    U    97      83.540 107.328  24.360  1.00  0.00           C  
ATOM   3091  O2    U    97      82.977 108.407  24.200  1.00  0.00           O  
ATOM   3092  C3'   U    97      81.631 106.309  28.219  1.00  0.00           C  
ATOM   3093  H3'   U    97      81.668 105.324  27.752  1.00  0.00           H  
ATOM   3094  C2'   U    97      81.788 107.398  27.118  1.00  0.00           C  
ATOM   3095  H2'   U    97      81.246 107.071  26.230  1.00  0.00           H  
ATOM   3096  O2'   U    97      81.215 108.650  27.460  1.00  0.00           O  
ATOM   3097 HO2'   U    97      80.841 108.527  28.335  1.00  0.00           H  
ATOM   3098  O3'   U    97      80.634 106.439  29.081  1.00  0.00           O  
ATOM   3099  P     A    98      79.235 105.659  28.824  1.00  0.00           P  
ATOM   3100  OP1   A    98      78.367 106.025  29.952  1.00  0.00           O  
ATOM   3101  OP2   A    98      79.552 104.272  28.663  1.00  0.00           O  
ATOM   3102  O5'   A    98      78.493 106.127  27.494  1.00  0.00           O  
ATOM   3103  C5'   A    98      77.859 107.405  27.310  1.00  0.00           C  
ATOM   3104  H5'   A    98      78.583 108.183  27.552  1.00  0.00           H  
ATOM   3105 H5''   A    98      76.834 107.539  27.654  1.00  0.00           H  
ATOM   3106  C4'   A    98      77.732 107.643  25.807  1.00  0.00           C  
ATOM   3107  H4'   A    98      77.195 108.584  25.684  1.00  0.00           H  
ATOM   3108  O4'   A    98      78.878 107.813  25.133  1.00  0.00           O  
ATOM   3109  C1'   A    98      78.679 107.514  23.744  1.00  0.00           C  
ATOM   3110  H1'   A    98      78.720 108.360  23.058  1.00  0.00           H  
ATOM   3111  N9    A    98      79.743 106.639  23.324  1.00  0.00           N  
ATOM   3112  C8    A    98      80.387 105.647  24.118  1.00  0.00           C  
ATOM   3113  H8    A    98      80.196 105.506  25.172  1.00  0.00           H  
ATOM   3114  N7    A    98      81.153 104.897  23.389  1.00  0.00           N  
ATOM   3115  C5    A    98      81.046 105.523  22.071  1.00  0.00           C  
ATOM   3116  C6    A    98      81.647 105.257  20.787  1.00  0.00           C  
ATOM   3117  N6    A    98      82.648 104.407  20.584  1.00  0.00           N  
ATOM   3118  H61   A    98      82.905 104.115  19.652  1.00  0.00           H  
ATOM   3119  H62   A    98      83.059 103.940  21.380  1.00  0.00           H  
ATOM   3120  N1    A    98      81.218 105.792  19.658  1.00  0.00           N  
ATOM   3121  C2    A    98      80.307 106.763  19.754  1.00  0.00           C  
ATOM   3122  H2    A    98      79.975 107.112  18.788  1.00  0.00           H  
ATOM   3123  N3    A    98      79.624 107.041  20.864  1.00  0.00           N  
ATOM   3124  C4    A    98      80.117 106.466  22.010  1.00  0.00           C  
ATOM   3125  C3'   A    98      76.891 106.581  25.033  1.00  0.00           C  
ATOM   3126  H3'   A    98      77.267 105.632  25.416  1.00  0.00           H  
ATOM   3127  C2'   A    98      77.249 106.909  23.588  1.00  0.00           C  
ATOM   3128  H2'   A    98      77.240 105.992  22.998  1.00  0.00           H  
ATOM   3129  O2'   A    98      76.488 107.947  23.010  1.00  0.00           O  
ATOM   3130 HO2'   A    98      76.407 107.964  22.054  1.00  0.00           H  
ATOM   3131  O3'   A    98      75.489 106.693  25.400  1.00  0.00           O  
ATOM   3132  P     C    99      74.521 105.371  25.221  1.00  0.00           P  
ATOM   3133  OP1   C    99      73.222 105.779  25.766  1.00  0.00           O  
ATOM   3134  OP2   C    99      75.257 104.266  25.871  1.00  0.00           O  
ATOM   3135  O5'   C    99      74.472 105.082  23.730  1.00  0.00           O  
ATOM   3136  C5'   C    99      73.612 105.806  22.905  1.00  0.00           C  
ATOM   3137  H5'   C    99      73.789 106.833  23.225  1.00  0.00           H  
ATOM   3138 H5''   C    99      72.592 105.489  23.120  1.00  0.00           H  
ATOM   3139  C4'   C    99      74.077 105.690  21.460  1.00  0.00           C  
ATOM   3140  H4'   C    99      73.562 106.456  20.880  1.00  0.00           H  
ATOM   3141  O4'   C    99      75.517 105.781  21.312  1.00  0.00           O  
ATOM   3142  C1'   C    99      75.875 105.253  20.060  1.00  0.00           C  
ATOM   3143  H1'   C    99      76.184 106.018  19.347  1.00  0.00           H  
ATOM   3144  N1    C    99      76.981 104.264  20.317  1.00  0.00           N  
ATOM   3145  C6    C    99      77.229 103.660  21.573  1.00  0.00           C  
ATOM   3146  H6    C    99      76.540 103.824  22.388  1.00  0.00           H  
ATOM   3147  C5    C    99      78.349 102.971  21.765  1.00  0.00           C  
ATOM   3148  H5    C    99      78.567 102.688  22.784  1.00  0.00           H  
ATOM   3149  C4    C    99      79.244 102.813  20.706  1.00  0.00           C  
ATOM   3150  N4    C    99      80.240 101.976  20.826  1.00  0.00           N  
ATOM   3151  H41   C    99      80.316 101.499  21.713  1.00  0.00           H  
ATOM   3152  H42   C    99      80.900 101.822  20.078  1.00  0.00           H  
ATOM   3153  N3    C    99      79.052 103.304  19.509  1.00  0.00           N  
ATOM   3154  C2    C    99      77.965 104.139  19.325  1.00  0.00           C  
ATOM   3155  O2    C    99      77.777 104.679  18.190  1.00  0.00           O  
ATOM   3156  C3'   C    99      73.801 104.294  20.715  1.00  0.00           C  
ATOM   3157  H3'   C    99      74.361 103.571  21.307  1.00  0.00           H  
ATOM   3158  C2'   C    99      74.634 104.529  19.479  1.00  0.00           C  
ATOM   3159  H2'   C    99      74.956 103.644  18.929  1.00  0.00           H  
ATOM   3160  O2'   C    99      73.900 105.480  18.681  1.00  0.00           O  
ATOM   3161 HO2'   C    99      73.004 105.138  18.732  1.00  0.00           H  
ATOM   3162  O3'   C    99      72.432 104.030  20.395  1.00  0.00           O  
ATOM   3163  P     A   100      71.867 102.678  20.128  1.00  0.00           P  
ATOM   3164  OP1   A   100      70.415 102.750  20.306  1.00  0.00           O  
ATOM   3165  OP2   A   100      72.615 101.668  20.903  1.00  0.00           O  
ATOM   3166  O5'   A   100      72.310 102.361  18.664  1.00  0.00           O  
ATOM   3167  C5'   A   100      71.735 102.903  17.485  1.00  0.00           C  
ATOM   3168  H5'   A   100      71.826 103.981  17.611  1.00  0.00           H  
ATOM   3169 H5''   A   100      70.674 102.672  17.386  1.00  0.00           H  
ATOM   3170  C4'   A   100      72.433 102.475  16.175  1.00  0.00           C  
ATOM   3171  H4'   A   100      71.988 102.984  15.320  1.00  0.00           H  
ATOM   3172  O4'   A   100      73.823 102.770  16.104  1.00  0.00           O  
ATOM   3173  C1'   A   100      74.606 101.727  15.688  1.00  0.00           C  
ATOM   3174  H1'   A   100      75.199 102.047  14.832  1.00  0.00           H  
ATOM   3175  N9    A   100      75.461 101.163  16.732  1.00  0.00           N  
ATOM   3176  C8    A   100      75.273 101.066  18.079  1.00  0.00           C  
ATOM   3177  H8    A   100      74.327 101.260  18.563  1.00  0.00           H  
ATOM   3178  N7    A   100      76.316 100.579  18.730  1.00  0.00           N  
ATOM   3179  C5    A   100      77.206 100.242  17.699  1.00  0.00           C  
ATOM   3180  C6    A   100      78.578  99.796  17.569  1.00  0.00           C  
ATOM   3181  N6    A   100      79.366  99.566  18.542  1.00  0.00           N  
ATOM   3182  H61   A   100      78.948  99.704  19.451  1.00  0.00           H  
ATOM   3183  H62   A   100      80.249  99.085  18.447  1.00  0.00           H  
ATOM   3184  N1    A   100      79.075  99.450  16.383  1.00  0.00           N  
ATOM   3185  C2    A   100      78.362  99.555  15.286  1.00  0.00           C  
ATOM   3186  H2    A   100      78.929  99.478  14.370  1.00  0.00           H  
ATOM   3187  N3    A   100      77.119 100.121  15.233  1.00  0.00           N  
ATOM   3188  C4    A   100      76.601 100.454  16.479  1.00  0.00           C  
ATOM   3189  C3'   A   100      72.438 100.890  15.999  1.00  0.00           C  
ATOM   3190  H3'   A   100      72.618 100.472  16.989  1.00  0.00           H  
ATOM   3191  C2'   A   100      73.668 100.609  15.196  1.00  0.00           C  
ATOM   3192  H2'   A   100      73.997  99.619  15.513  1.00  0.00           H  
ATOM   3193  O2'   A   100      73.565 100.660  13.779  1.00  0.00           O  
ATOM   3194 HO2'   A   100      73.983  99.856  13.462  1.00  0.00           H  
ATOM   3195  O3'   A   100      71.196 100.397  15.445  1.00  0.00           O  
ATOM   3196  P     C   101      70.819  98.883  15.586  1.00  0.00           P  
ATOM   3197  OP1   C   101      69.554  98.681  14.798  1.00  0.00           O  
ATOM   3198  OP2   C   101      70.639  98.550  16.991  1.00  0.00           O  
ATOM   3199  O5'   C   101      71.985  98.037  14.953  1.00  0.00           O  
ATOM   3200  C5'   C   101      71.893  97.741  13.579  1.00  0.00           C  
ATOM   3201  H5'   C   101      71.734  98.651  13.000  1.00  0.00           H  
ATOM   3202 H5''   C   101      70.949  97.233  13.378  1.00  0.00           H  
ATOM   3203  C4'   C   101      73.030  96.811  13.062  1.00  0.00           C  
ATOM   3204  H4'   C   101      72.936  96.521  12.016  1.00  0.00           H  
ATOM   3205  O4'   C   101      74.370  97.366  13.409  1.00  0.00           O  
ATOM   3206  C1'   C   101      75.314  96.389  13.774  1.00  0.00           C  
ATOM   3207  H1'   C   101      76.193  96.405  13.130  1.00  0.00           H  
ATOM   3208  N1    C   101      75.800  96.420  15.220  1.00  0.00           N  
ATOM   3209  C6    C   101      75.178  97.160  16.230  1.00  0.00           C  
ATOM   3210  H6    C   101      74.361  97.838  16.034  1.00  0.00           H  
ATOM   3211  C5    C   101      75.724  97.231  17.425  1.00  0.00           C  
ATOM   3212  H5    C   101      75.368  97.927  18.170  1.00  0.00           H  
ATOM   3213  C4    C   101      76.876  96.472  17.675  1.00  0.00           C  
ATOM   3214  N4    C   101      77.478  96.774  18.797  1.00  0.00           N  
ATOM   3215  H41   C   101      77.099  97.391  19.501  1.00  0.00           H  
ATOM   3216  H42   C   101      78.377  96.350  18.979  1.00  0.00           H  
ATOM   3217  N3    C   101      77.480  95.786  16.776  1.00  0.00           N  
ATOM   3218  C2    C   101      76.906  95.650  15.584  1.00  0.00           C  
ATOM   3219  O2    C   101      77.370  94.789  14.840  1.00  0.00           O  
ATOM   3220  C3'   C   101      73.038  95.471  13.820  1.00  0.00           C  
ATOM   3221  H3'   C   101      72.843  95.723  14.862  1.00  0.00           H  
ATOM   3222  C2'   C   101      74.499  95.066  13.619  1.00  0.00           C  
ATOM   3223  H2'   C   101      74.826  94.264  14.281  1.00  0.00           H  
ATOM   3224  O2'   C   101      74.760  94.581  12.399  1.00  0.00           O  
ATOM   3225 HO2'   C   101      73.977  94.286  11.928  1.00  0.00           H  
ATOM   3226  O3'   C   101      72.141  94.475  13.330  1.00  0.00           O  
ATOM   3227  P     C   102      71.641  93.369  14.314  1.00  0.00           P  
ATOM   3228  OP1   C   102      70.653  92.574  13.644  1.00  0.00           O  
ATOM   3229  OP2   C   102      71.323  93.969  15.576  1.00  0.00           O  
ATOM   3230  O5'   C   102      72.910  92.560  14.480  1.00  0.00           O  
ATOM   3231  C5'   C   102      73.390  91.623  13.486  1.00  0.00           C  
ATOM   3232  H5'   C   102      73.577  91.972  12.471  1.00  0.00           H  
ATOM   3233 H5''   C   102      72.644  90.844  13.324  1.00  0.00           H  
ATOM   3234  C4'   C   102      74.731  90.988  13.908  1.00  0.00           C  
ATOM   3235  H4'   C   102      75.075  90.411  13.049  1.00  0.00           H  
ATOM   3236  O4'   C   102      75.754  91.919  14.299  1.00  0.00           O  
ATOM   3237  C1'   C   102      76.553  91.380  15.407  1.00  0.00           C  
ATOM   3238  H1'   C   102      77.625  91.357  15.212  1.00  0.00           H  
ATOM   3239  N1    C   102      76.348  92.082  16.712  1.00  0.00           N  
ATOM   3240  C6    C   102      75.328  92.955  16.925  1.00  0.00           C  
ATOM   3241  H6    C   102      74.639  93.099  16.107  1.00  0.00           H  
ATOM   3242  C5    C   102      75.238  93.692  18.043  1.00  0.00           C  
ATOM   3243  H5    C   102      74.437  94.416  18.053  1.00  0.00           H  
ATOM   3244  C4    C   102      76.271  93.469  19.028  1.00  0.00           C  
ATOM   3245  N4    C   102      76.286  94.158  20.103  1.00  0.00           N  
ATOM   3246  H41   C   102      77.139  94.460  20.553  1.00  0.00           H  
ATOM   3247  H42   C   102      75.587  94.881  20.200  1.00  0.00           H  
ATOM   3248  N3    C   102      77.289  92.614  18.785  1.00  0.00           N  
ATOM   3249  C2    C   102      77.344  91.879  17.674  1.00  0.00           C  
ATOM   3250  O2    C   102      78.184  91.029  17.597  1.00  0.00           O  
ATOM   3251  C3'   C   102      74.615  90.031  15.067  1.00  0.00           C  
ATOM   3252  H3'   C   102      74.049  90.415  15.917  1.00  0.00           H  
ATOM   3253  C2'   C   102      76.060  89.936  15.536  1.00  0.00           C  
ATOM   3254  H2'   C   102      76.073  89.506  16.538  1.00  0.00           H  
ATOM   3255  O2'   C   102      76.870  89.220  14.669  1.00  0.00           O  
ATOM   3256 HO2'   C   102      76.413  88.479  14.265  1.00  0.00           H  
ATOM   3257  O3'   C   102      74.020  88.791  14.620  1.00  0.00           O  
ATOM   3258  P     G   103      73.188  87.876  15.571  1.00  0.00           P  
ATOM   3259  OP1   G   103      72.697  86.727  14.801  1.00  0.00           O  
ATOM   3260  OP2   G   103      72.271  88.767  16.328  1.00  0.00           O  
ATOM   3261  O5'   G   103      74.067  87.211  16.752  1.00  0.00           O  
ATOM   3262  C5'   G   103      75.018  86.291  16.396  1.00  0.00           C  
ATOM   3263  H5'   G   103      75.557  86.619  15.508  1.00  0.00           H  
ATOM   3264 H5''   G   103      74.462  85.369  16.229  1.00  0.00           H  
ATOM   3265  C4'   G   103      76.030  86.068  17.476  1.00  0.00           C  
ATOM   3266  H4'   G   103      76.726  85.316  17.104  1.00  0.00           H  
ATOM   3267  O4'   G   103      76.772  87.294  17.712  1.00  0.00           O  
ATOM   3268  C1'   G   103      77.119  87.395  19.083  1.00  0.00           C  
ATOM   3269  H1'   G   103      78.209  87.435  19.098  1.00  0.00           H  
ATOM   3270  N9    G   103      76.572  88.542  19.777  1.00  0.00           N  
ATOM   3271  C8    G   103      75.436  89.237  19.411  1.00  0.00           C  
ATOM   3272  H8    G   103      74.807  89.152  18.538  1.00  0.00           H  
ATOM   3273  N7    G   103      75.187  90.155  20.343  1.00  0.00           N  
ATOM   3274  C5    G   103      76.215  90.027  21.307  1.00  0.00           C  
ATOM   3275  C6    G   103      76.491  90.851  22.460  1.00  0.00           C  
ATOM   3276  O6    G   103      76.051  91.989  22.823  1.00  0.00           O  
ATOM   3277  N1    G   103      77.489  90.346  23.263  1.00  0.00           N  
ATOM   3278  H1    G   103      77.855  90.915  24.013  1.00  0.00           H  
ATOM   3279  C2    G   103      78.195  89.240  22.910  1.00  0.00           C  
ATOM   3280  N2    G   103      79.127  88.918  23.679  1.00  0.00           N  
ATOM   3281  H21   G   103      79.502  89.615  24.306  1.00  0.00           H  
ATOM   3282  H22   G   103      79.632  88.061  23.504  1.00  0.00           H  
ATOM   3283  N3    G   103      77.993  88.546  21.773  1.00  0.00           N  
ATOM   3284  C4    G   103      76.967  88.950  21.049  1.00  0.00           C  
ATOM   3285  C3'   G   103      75.581  85.605  18.895  1.00  0.00           C  
ATOM   3286  H3'   G   103      74.644  86.133  19.068  1.00  0.00           H  
ATOM   3287  C2'   G   103      76.726  86.073  19.726  1.00  0.00           C  
ATOM   3288  H2'   G   103      76.428  86.115  20.774  1.00  0.00           H  
ATOM   3289  O2'   G   103      77.871  85.200  19.601  1.00  0.00           O  
ATOM   3290 HO2'   G   103      77.517  84.428  19.154  1.00  0.00           H  
ATOM   3291  O3'   G   103      75.465  84.176  18.983  1.00  0.00           O  
ATOM   3292  P     U   104      74.670  83.415  20.184  1.00  0.00           P  
ATOM   3293  OP1   U   104      74.736  81.884  20.009  1.00  0.00           O  
ATOM   3294  OP2   U   104      73.325  84.016  20.284  1.00  0.00           O  
ATOM   3295  O5'   U   104      75.280  83.826  21.633  1.00  0.00           O  
ATOM   3296  C5'   U   104      76.611  83.523  22.139  1.00  0.00           C  
ATOM   3297  H5'   U   104      77.381  83.814  21.425  1.00  0.00           H  
ATOM   3298 H5''   U   104      76.640  82.434  22.166  1.00  0.00           H  
ATOM   3299  C4'   U   104      77.049  84.179  23.516  1.00  0.00           C  
ATOM   3300  H4'   U   104      77.983  83.639  23.673  1.00  0.00           H  
ATOM   3301  O4'   U   104      77.422  85.552  23.235  1.00  0.00           O  
ATOM   3302  C1'   U   104      76.985  86.324  24.353  1.00  0.00           C  
ATOM   3303  H1'   U   104      77.734  87.018  24.734  1.00  0.00           H  
ATOM   3304  N1    U   104      75.808  87.221  24.074  1.00  0.00           N  
ATOM   3305  C6    U   104      74.872  86.972  23.111  1.00  0.00           C  
ATOM   3306  H6    U   104      74.842  86.010  22.620  1.00  0.00           H  
ATOM   3307  C5    U   104      73.869  87.828  22.856  1.00  0.00           C  
ATOM   3308  H5    U   104      73.183  87.513  22.084  1.00  0.00           H  
ATOM   3309  C4    U   104      73.683  89.070  23.569  1.00  0.00           C  
ATOM   3310  O4    U   104      72.825  89.943  23.294  1.00  0.00           O  
ATOM   3311  N3    U   104      74.607  89.156  24.586  1.00  0.00           N  
ATOM   3312  H3    U   104      74.575  90.006  25.131  1.00  0.00           H  
ATOM   3313  C2    U   104      75.548  88.266  24.982  1.00  0.00           C  
ATOM   3314  O2    U   104      76.146  88.350  26.048  1.00  0.00           O  
ATOM   3315  C3'   U   104      76.009  84.108  24.666  1.00  0.00           C  
ATOM   3316  H3'   U   104      75.002  84.385  24.356  1.00  0.00           H  
ATOM   3317  C2'   U   104      76.651  85.316  25.481  1.00  0.00           C  
ATOM   3318  H2'   U   104      75.918  85.741  26.166  1.00  0.00           H  
ATOM   3319  O2'   U   104      77.803  85.029  26.183  1.00  0.00           O  
ATOM   3320 HO2'   U   104      77.535  84.481  26.924  1.00  0.00           H  
ATOM   3321  O3'   U   104      76.153  82.869  25.297  1.00  0.00           O  
ATOM   3322  P     G   105      75.102  82.494  26.409  1.00  0.00           P  
ATOM   3323  OP1   G   105      75.299  81.133  26.596  1.00  0.00           O  
ATOM   3324  OP2   G   105      73.751  82.899  25.890  1.00  0.00           O  
ATOM   3325  O5'   G   105      75.446  83.330  27.726  1.00  0.00           O  
ATOM   3326  C5'   G   105      76.563  82.891  28.556  1.00  0.00           C  
ATOM   3327  H5'   G   105      77.327  82.365  27.983  1.00  0.00           H  
ATOM   3328 H5''   G   105      76.135  82.059  29.115  1.00  0.00           H  
ATOM   3329  C4'   G   105      77.174  83.848  29.600  1.00  0.00           C  
ATOM   3330  H4'   G   105      78.213  83.617  29.834  1.00  0.00           H  
ATOM   3331  O4'   G   105      77.190  85.149  29.200  1.00  0.00           O  
ATOM   3332  C1'   G   105      77.037  86.001  30.348  1.00  0.00           C  
ATOM   3333  H1'   G   105      78.023  86.448  30.478  1.00  0.00           H  
ATOM   3334  N9    G   105      75.919  86.986  30.178  1.00  0.00           N  
ATOM   3335  C8    G   105      74.957  86.987  29.178  1.00  0.00           C  
ATOM   3336  H8    G   105      74.882  86.156  28.492  1.00  0.00           H  
ATOM   3337  N7    G   105      74.174  88.033  29.207  1.00  0.00           N  
ATOM   3338  C5    G   105      74.554  88.645  30.401  1.00  0.00           C  
ATOM   3339  C6    G   105      74.063  89.867  31.056  1.00  0.00           C  
ATOM   3340  O6    G   105      73.308  90.770  30.576  1.00  0.00           O  
ATOM   3341  N1    G   105      74.539  90.086  32.347  1.00  0.00           N  
ATOM   3342  H1    G   105      74.278  90.905  32.877  1.00  0.00           H  
ATOM   3343  C2    G   105      75.596  89.442  32.817  1.00  0.00           C  
ATOM   3344  N2    G   105      76.249  89.905  33.840  1.00  0.00           N  
ATOM   3345  H21   G   105      75.868  90.665  34.385  1.00  0.00           H  
ATOM   3346  H22   G   105      77.123  89.454  34.073  1.00  0.00           H  
ATOM   3347  N3    G   105      76.224  88.382  32.189  1.00  0.00           N  
ATOM   3348  C4    G   105      75.615  88.031  31.029  1.00  0.00           C  
ATOM   3349  C3'   G   105      76.285  83.867  30.817  1.00  0.00           C  
ATOM   3350  H3'   G   105      75.237  83.905  30.518  1.00  0.00           H  
ATOM   3351  C2'   G   105      76.694  85.134  31.594  1.00  0.00           C  
ATOM   3352  H2'   G   105      75.841  85.506  32.162  1.00  0.00           H  
ATOM   3353  O2'   G   105      77.999  85.042  32.368  1.00  0.00           O  
ATOM   3354 HO2'   G   105      77.752  84.741  33.246  1.00  0.00           H  
ATOM   3355  O3'   G   105      76.437  82.624  31.460  1.00  0.00           O  
ATOM   3356  P     C   106      75.338  81.998  32.368  1.00  0.00           P  
ATOM   3357  OP1   C   106      75.747  80.649  32.916  1.00  0.00           O  
ATOM   3358  OP2   C   106      74.128  82.035  31.595  1.00  0.00           O  
ATOM   3359  O5'   C   106      75.145  83.040  33.525  1.00  0.00           O  
ATOM   3360  C5'   C   106      76.176  83.169  34.480  1.00  0.00           C  
ATOM   3361  H5'   C   106      77.184  83.151  34.065  1.00  0.00           H  
ATOM   3362 H5''   C   106      76.203  82.264  35.086  1.00  0.00           H  
ATOM   3363  C4'   C   106      76.027  84.280  35.456  1.00  0.00           C  
ATOM   3364  H4'   C   106      76.968  84.309  36.006  1.00  0.00           H  
ATOM   3365  O4'   C   106      76.026  85.595  34.909  1.00  0.00           O  
ATOM   3366  C1'   C   106      75.205  86.511  35.649  1.00  0.00           C  
ATOM   3367  H1'   C   106      75.700  87.462  35.846  1.00  0.00           H  
ATOM   3368  N1    C   106      74.026  86.790  34.811  1.00  0.00           N  
ATOM   3369  C6    C   106      73.481  86.010  33.815  1.00  0.00           C  
ATOM   3370  H6    C   106      74.034  85.158  33.448  1.00  0.00           H  
ATOM   3371  C5    C   106      72.438  86.478  33.087  1.00  0.00           C  
ATOM   3372  H5    C   106      72.099  85.900  32.240  1.00  0.00           H  
ATOM   3373  C4    C   106      71.995  87.796  33.265  1.00  0.00           C  
ATOM   3374  N4    C   106      71.032  88.468  32.624  1.00  0.00           N  
ATOM   3375  H41   C   106      70.846  89.421  32.900  1.00  0.00           H  
ATOM   3376  H42   C   106      70.551  87.896  31.944  1.00  0.00           H  
ATOM   3377  N3    C   106      72.525  88.550  34.198  1.00  0.00           N  
ATOM   3378  C2    C   106      73.437  88.038  35.047  1.00  0.00           C  
ATOM   3379  O2    C   106      73.675  88.630  36.110  1.00  0.00           O  
ATOM   3380  C3'   C   106      74.889  84.337  36.495  1.00  0.00           C  
ATOM   3381  H3'   C   106      74.056  83.986  35.886  1.00  0.00           H  
ATOM   3382  C2'   C   106      74.815  85.784  36.952  1.00  0.00           C  
ATOM   3383  H2'   C   106      73.838  86.113  37.306  1.00  0.00           H  
ATOM   3384  O2'   C   106      75.933  86.176  37.749  1.00  0.00           O  
ATOM   3385 HO2'   C   106      76.033  85.405  38.312  1.00  0.00           H  
ATOM   3386  O3'   C   106      75.189  83.444  37.601  1.00  0.00           O  
ATOM   3387  P     G   107      74.000  83.170  38.701  1.00  0.00           P  
ATOM   3388  OP1   G   107      74.539  82.391  39.835  1.00  0.00           O  
ATOM   3389  OP2   G   107      72.764  82.651  38.079  1.00  0.00           O  
ATOM   3390  O5'   G   107      73.599  84.679  39.252  1.00  0.00           O  
ATOM   3391  C5'   G   107      74.151  85.253  40.400  1.00  0.00           C  
ATOM   3392  H5'   G   107      75.228  85.350  40.264  1.00  0.00           H  
ATOM   3393 H5''   G   107      74.051  84.558  41.234  1.00  0.00           H  
ATOM   3394  C4'   G   107      73.437  86.612  40.719  1.00  0.00           C  
ATOM   3395  H4'   G   107      73.867  86.933  41.668  1.00  0.00           H  
ATOM   3396  O4'   G   107      73.548  87.603  39.720  1.00  0.00           O  
ATOM   3397  C1'   G   107      72.316  88.325  39.668  1.00  0.00           C  
ATOM   3398  H1'   G   107      72.428  89.409  39.636  1.00  0.00           H  
ATOM   3399  N9    G   107      71.496  87.977  38.486  1.00  0.00           N  
ATOM   3400  C8    G   107      71.383  86.827  37.697  1.00  0.00           C  
ATOM   3401  H8    G   107      71.937  85.948  37.991  1.00  0.00           H  
ATOM   3402  N7    G   107      70.508  86.806  36.710  1.00  0.00           N  
ATOM   3403  C5    G   107      69.997  88.121  36.858  1.00  0.00           C  
ATOM   3404  C6    G   107      68.946  88.776  36.206  1.00  0.00           C  
ATOM   3405  O6    G   107      68.308  88.449  35.234  1.00  0.00           O  
ATOM   3406  N1    G   107      68.630  90.026  36.711  1.00  0.00           N  
ATOM   3407  H1    G   107      67.791  90.513  36.431  1.00  0.00           H  
ATOM   3408  C2    G   107      69.264  90.536  37.824  1.00  0.00           C  
ATOM   3409  N2    G   107      69.041  91.712  38.220  1.00  0.00           N  
ATOM   3410  H21   G   107      68.244  92.262  37.935  1.00  0.00           H  
ATOM   3411  H22   G   107      69.547  92.054  39.025  1.00  0.00           H  
ATOM   3412  N3    G   107      70.262  89.963  38.467  1.00  0.00           N  
ATOM   3413  C4    G   107      70.559  88.800  37.937  1.00  0.00           C  
ATOM   3414  C3'   G   107      71.973  86.485  41.009  1.00  0.00           C  
ATOM   3415  H3'   G   107      71.596  85.981  40.118  1.00  0.00           H  
ATOM   3416  C2'   G   107      71.593  87.985  40.919  1.00  0.00           C  
ATOM   3417  H2'   G   107      70.516  88.109  40.811  1.00  0.00           H  
ATOM   3418  O2'   G   107      71.972  88.853  41.979  1.00  0.00           O  
ATOM   3419 HO2'   G   107      71.323  89.555  41.893  1.00  0.00           H  
ATOM   3420  O3'   G   107      71.616  85.862  42.236  1.00  0.00           O  
ATOM   3421  P     G   108      70.271  85.220  42.576  1.00  0.00           P  
ATOM   3422  OP1   G   108      70.358  84.513  43.875  1.00  0.00           O  
ATOM   3423  OP2   G   108      69.865  84.366  41.485  1.00  0.00           O  
ATOM   3424  O5'   G   108      69.346  86.504  42.732  1.00  0.00           O  
ATOM   3425  C5'   G   108      69.490  87.364  43.831  1.00  0.00           C  
ATOM   3426  H5'   G   108      70.549  87.588  43.954  1.00  0.00           H  
ATOM   3427 H5''   G   108      69.344  86.765  44.730  1.00  0.00           H  
ATOM   3428  C4'   G   108      68.595  88.566  43.687  1.00  0.00           C  
ATOM   3429  H4'   G   108      68.768  89.177  44.573  1.00  0.00           H  
ATOM   3430  O4'   G   108      68.843  89.331  42.568  1.00  0.00           O  
ATOM   3431  C1'   G   108      67.720  90.030  42.131  1.00  0.00           C  
ATOM   3432  H1'   G   108      67.826  91.114  42.139  1.00  0.00           H  
ATOM   3433  N9    G   108      67.296  89.675  40.737  1.00  0.00           N  
ATOM   3434  C8    G   108      67.619  88.530  39.977  1.00  0.00           C  
ATOM   3435  H8    G   108      68.331  87.828  40.385  1.00  0.00           H  
ATOM   3436  N7    G   108      66.955  88.442  38.834  1.00  0.00           N  
ATOM   3437  C5    G   108      66.068  89.548  38.933  1.00  0.00           C  
ATOM   3438  C6    G   108      64.961  89.936  38.075  1.00  0.00           C  
ATOM   3439  O6    G   108      64.633  89.360  37.050  1.00  0.00           O  
ATOM   3440  N1    G   108      64.278  91.047  38.505  1.00  0.00           N  
ATOM   3441  H1    G   108      63.521  91.353  37.911  1.00  0.00           H  
ATOM   3442  C2    G   108      64.519  91.708  39.644  1.00  0.00           C  
ATOM   3443  N2    G   108      63.696  92.623  40.092  1.00  0.00           N  
ATOM   3444  H21   G   108      62.994  92.902  39.421  1.00  0.00           H  
ATOM   3445  H22   G   108      63.641  92.993  41.030  1.00  0.00           H  
ATOM   3446  N3    G   108      65.535  91.386  40.462  1.00  0.00           N  
ATOM   3447  C4    G   108      66.259  90.306  40.073  1.00  0.00           C  
ATOM   3448  C3'   G   108      67.048  88.335  43.659  1.00  0.00           C  
ATOM   3449  H3'   G   108      66.809  87.490  43.015  1.00  0.00           H  
ATOM   3450  C2'   G   108      66.674  89.666  43.152  1.00  0.00           C  
ATOM   3451  H2'   G   108      65.702  89.564  42.670  1.00  0.00           H  
ATOM   3452  O2'   G   108      66.564  90.779  44.070  1.00  0.00           O  
ATOM   3453 HO2'   G   108      65.867  90.673  44.721  1.00  0.00           H  
ATOM   3454  O3'   G   108      66.572  88.235  45.013  1.00  0.00           O  
ATOM   3455  P     C   109      65.645  87.103  45.403  1.00  0.00           P  
ATOM   3456  OP1   C   109      65.609  87.029  46.870  1.00  0.00           O  
ATOM   3457  OP2   C   109      66.100  85.886  44.707  1.00  0.00           O  
ATOM   3458  O5'   C   109      64.273  87.674  44.813  1.00  0.00           O  
ATOM   3459  C5'   C   109      63.658  88.840  45.427  1.00  0.00           C  
ATOM   3460  H5'   C   109      64.441  89.554  45.685  1.00  0.00           H  
ATOM   3461 H5''   C   109      63.181  88.465  46.332  1.00  0.00           H  
ATOM   3462  C4'   C   109      62.618  89.515  44.502  1.00  0.00           C  
ATOM   3463  H4'   C   109      62.137  90.377  44.965  1.00  0.00           H  
ATOM   3464  O4'   C   109      63.231  90.037  43.282  1.00  0.00           O  
ATOM   3465  C1'   C   109      62.288  89.900  42.239  1.00  0.00           C  
ATOM   3466  H1'   C   109      61.947  90.849  41.825  1.00  0.00           H  
ATOM   3467  N1    C   109      62.745  89.013  41.180  1.00  0.00           N  
ATOM   3468  C6    C   109      63.734  88.158  41.372  1.00  0.00           C  
ATOM   3469  H6    C   109      64.252  88.085  42.317  1.00  0.00           H  
ATOM   3470  C5    C   109      63.992  87.234  40.400  1.00  0.00           C  
ATOM   3471  H5    C   109      64.838  86.609  40.644  1.00  0.00           H  
ATOM   3472  C4    C   109      63.390  87.297  39.117  1.00  0.00           C  
ATOM   3473  N4    C   109      63.819  86.668  38.106  1.00  0.00           N  
ATOM   3474  H41   C   109      64.632  86.073  38.188  1.00  0.00           H  
ATOM   3475  H42   C   109      63.359  86.758  37.211  1.00  0.00           H  
ATOM   3476  N3    C   109      62.298  88.119  38.959  1.00  0.00           N  
ATOM   3477  C2    C   109      61.981  88.965  40.011  1.00  0.00           C  
ATOM   3478  O2    C   109      61.069  89.781  39.837  1.00  0.00           O  
ATOM   3479  C3'   C   109      61.547  88.465  44.090  1.00  0.00           C  
ATOM   3480  H3'   C   109      62.056  87.535  43.837  1.00  0.00           H  
ATOM   3481  C2'   C   109      61.031  89.346  42.952  1.00  0.00           C  
ATOM   3482  H2'   C   109      60.494  88.738  42.224  1.00  0.00           H  
ATOM   3483  O2'   C   109      60.290  90.571  43.233  1.00  0.00           O  
ATOM   3484 HO2'   C   109      59.767  90.315  43.996  1.00  0.00           H  
ATOM   3485  O3'   C   109      60.468  88.290  45.031  1.00  0.00           O  
ATOM   3486  P     A   110      59.347  87.241  44.905  1.00  0.00           P  
ATOM   3487  OP1   A   110      58.289  87.609  45.848  1.00  0.00           O  
ATOM   3488  OP2   A   110      59.912  85.856  45.049  1.00  0.00           O  
ATOM   3489  O5'   A   110      58.659  87.231  43.417  1.00  0.00           O  
ATOM   3490  C5'   A   110      57.718  88.164  43.075  1.00  0.00           C  
ATOM   3491  H5'   A   110      58.116  89.178  43.104  1.00  0.00           H  
ATOM   3492 H5''   A   110      56.820  88.127  43.693  1.00  0.00           H  
ATOM   3493  C4'   A   110      57.266  87.846  41.695  1.00  0.00           C  
ATOM   3494  H4'   A   110      56.556  88.663  41.567  1.00  0.00           H  
ATOM   3495  O4'   A   110      58.314  87.967  40.693  1.00  0.00           O  
ATOM   3496  C1'   A   110      57.982  87.110  39.624  1.00  0.00           C  
ATOM   3497  H1'   A   110      57.808  87.712  38.732  1.00  0.00           H  
ATOM   3498  N9    A   110      59.075  86.205  39.097  1.00  0.00           N  
ATOM   3499  C8    A   110      60.088  85.664  39.792  1.00  0.00           C  
ATOM   3500  H8    A   110      60.358  85.946  40.799  1.00  0.00           H  
ATOM   3501  N7    A   110      60.795  84.730  39.166  1.00  0.00           N  
ATOM   3502  C5    A   110      60.159  84.658  37.957  1.00  0.00           C  
ATOM   3503  C6    A   110      60.423  83.925  36.771  1.00  0.00           C  
ATOM   3504  N6    A   110      61.295  82.982  36.612  1.00  0.00           N  
ATOM   3505  H61   A   110      61.676  82.525  37.429  1.00  0.00           H  
ATOM   3506  H62   A   110      61.272  82.506  35.722  1.00  0.00           H  
ATOM   3507  N1    A   110      59.691  84.100  35.720  1.00  0.00           N  
ATOM   3508  C2    A   110      58.708  85.021  35.730  1.00  0.00           C  
ATOM   3509  H2    A   110      58.114  85.060  34.829  1.00  0.00           H  
ATOM   3510  N3    A   110      58.340  85.807  36.755  1.00  0.00           N  
ATOM   3511  C4    A   110      59.094  85.527  37.873  1.00  0.00           C  
ATOM   3512  C3'   A   110      56.731  86.445  41.499  1.00  0.00           C  
ATOM   3513  H3'   A   110      57.430  85.636  41.712  1.00  0.00           H  
ATOM   3514  C2'   A   110      56.633  86.497  40.012  1.00  0.00           C  
ATOM   3515  H2'   A   110      56.576  85.486  39.607  1.00  0.00           H  
ATOM   3516  O2'   A   110      55.604  87.334  39.523  1.00  0.00           O  
ATOM   3517 HO2'   A   110      55.039  87.542  40.271  1.00  0.00           H  
ATOM   3518  O3'   A   110      55.411  86.280  41.988  1.00  0.00           O  
ATOM   3519  P     C   111      54.949  84.929  42.543  1.00  0.00           P  
ATOM   3520  OP1   C   111      53.660  85.048  43.177  1.00  0.00           O  
ATOM   3521  OP2   C   111      55.975  84.342  43.351  1.00  0.00           O  
ATOM   3522  O5'   C   111      54.770  83.920  41.275  1.00  0.00           O  
ATOM   3523  C5'   C   111      53.679  84.081  40.321  1.00  0.00           C  
ATOM   3524  H5'   C   111      53.628  85.084  39.899  1.00  0.00           H  
ATOM   3525 H5''   C   111      52.749  83.672  40.718  1.00  0.00           H  
ATOM   3526  C4'   C   111      53.939  83.346  39.033  1.00  0.00           C  
ATOM   3527  H4'   C   111      53.104  83.534  38.357  1.00  0.00           H  
ATOM   3528  O4'   C   111      55.118  83.659  38.396  1.00  0.00           O  
ATOM   3529  C1'   C   111      55.779  82.444  37.829  1.00  0.00           C  
ATOM   3530  H1'   C   111      55.942  82.656  36.773  1.00  0.00           H  
ATOM   3531  N1    C   111      57.085  82.145  38.430  1.00  0.00           N  
ATOM   3532  C6    C   111      57.441  82.694  39.626  1.00  0.00           C  
ATOM   3533  H6    C   111      56.822  83.397  40.165  1.00  0.00           H  
ATOM   3534  C5    C   111      58.650  82.412  40.120  1.00  0.00           C  
ATOM   3535  H5    C   111      59.067  82.960  40.952  1.00  0.00           H  
ATOM   3536  C4    C   111      59.445  81.423  39.413  1.00  0.00           C  
ATOM   3537  N4    C   111      60.618  81.161  39.828  1.00  0.00           N  
ATOM   3538  H41   C   111      60.895  81.669  40.656  1.00  0.00           H  
ATOM   3539  H42   C   111      61.170  80.570  39.222  1.00  0.00           H  
ATOM   3540  N3    C   111      59.145  80.860  38.296  1.00  0.00           N  
ATOM   3541  C2    C   111      57.965  81.267  37.736  1.00  0.00           C  
ATOM   3542  O2    C   111      57.685  80.586  36.712  1.00  0.00           O  
ATOM   3543  C3'   C   111      53.949  81.852  39.226  1.00  0.00           C  
ATOM   3544  H3'   C   111      54.420  81.582  40.171  1.00  0.00           H  
ATOM   3545  C2'   C   111      54.803  81.353  38.022  1.00  0.00           C  
ATOM   3546  H2'   C   111      55.396  80.467  38.248  1.00  0.00           H  
ATOM   3547  O2'   C   111      54.062  81.212  36.850  1.00  0.00           O  
ATOM   3548 HO2'   C   111      53.130  81.259  37.077  1.00  0.00           H  
ATOM   3549  O3'   C   111      52.583  81.446  38.988  1.00  0.00           O  
ATOM   3550  P     A   112      51.898  80.141  39.682  1.00  0.00           P  
ATOM   3551  OP1   A   112      50.473  80.140  39.266  1.00  0.00           O  
ATOM   3552  OP2   A   112      52.274  80.161  41.123  1.00  0.00           O  
ATOM   3553  O5'   A   112      52.680  78.854  39.169  1.00  0.00           O  
ATOM   3554  C5'   A   112      52.458  78.367  37.896  1.00  0.00           C  
ATOM   3555  H5'   A   112      52.473  79.173  37.162  1.00  0.00           H  
ATOM   3556 H5''   A   112      51.427  78.023  37.810  1.00  0.00           H  
ATOM   3557  C4'   A   112      53.434  77.228  37.485  1.00  0.00           C  
ATOM   3558  H4'   A   112      53.033  76.803  36.565  1.00  0.00           H  
ATOM   3559  O4'   A   112      54.732  77.766  37.212  1.00  0.00           O  
ATOM   3560  C1'   A   112      55.638  76.707  37.544  1.00  0.00           C  
ATOM   3561  H1'   A   112      56.126  76.349  36.638  1.00  0.00           H  
ATOM   3562  N9    A   112      56.640  77.173  38.486  1.00  0.00           N  
ATOM   3563  C8    A   112      56.543  78.231  39.300  1.00  0.00           C  
ATOM   3564  H8    A   112      55.665  78.818  39.526  1.00  0.00           H  
ATOM   3565  N7    A   112      57.679  78.524  39.820  1.00  0.00           N  
ATOM   3566  C5    A   112      58.537  77.593  39.338  1.00  0.00           C  
ATOM   3567  C6    A   112      59.933  77.304  39.504  1.00  0.00           C  
ATOM   3568  N6    A   112      60.783  78.002  40.257  1.00  0.00           N  
ATOM   3569  H61   A   112      60.511  78.753  40.876  1.00  0.00           H  
ATOM   3570  H62   A   112      61.780  77.845  40.229  1.00  0.00           H  
ATOM   3571  N1    A   112      60.451  76.358  38.735  1.00  0.00           N  
ATOM   3572  C2    A   112      59.673  75.607  37.963  1.00  0.00           C  
ATOM   3573  H2    A   112      60.213  74.757  37.572  1.00  0.00           H  
ATOM   3574  N3    A   112      58.382  75.696  37.734  1.00  0.00           N  
ATOM   3575  C4    A   112      57.925  76.793  38.416  1.00  0.00           C  
ATOM   3576  C3'   A   112      53.541  76.159  38.527  1.00  0.00           C  
ATOM   3577  H3'   A   112      53.658  76.636  39.500  1.00  0.00           H  
ATOM   3578  C2'   A   112      54.872  75.518  38.186  1.00  0.00           C  
ATOM   3579  H2'   A   112      55.432  75.086  39.015  1.00  0.00           H  
ATOM   3580  O2'   A   112      54.619  74.595  37.143  1.00  0.00           O  
ATOM   3581 HO2'   A   112      53.673  74.436  37.158  1.00  0.00           H  
ATOM   3582  O3'   A   112      52.425  75.344  38.615  1.00  0.00           O  
ATOM   3583  P     G   113      51.942  74.749  39.939  1.00  0.00           P  
ATOM   3584  OP1   G   113      50.759  73.925  39.640  1.00  0.00           O  
ATOM   3585  OP2   G   113      51.870  75.860  40.933  1.00  0.00           O  
ATOM   3586  O5'   G   113      53.209  73.819  40.299  1.00  0.00           O  
ATOM   3587  C5'   G   113      53.460  72.613  39.622  1.00  0.00           C  
ATOM   3588  H5'   G   113      53.593  72.700  38.544  1.00  0.00           H  
ATOM   3589 H5''   G   113      52.755  71.820  39.871  1.00  0.00           H  
ATOM   3590  C4'   G   113      54.832  72.045  40.090  1.00  0.00           C  
ATOM   3591  H4'   G   113      54.907  71.095  39.561  1.00  0.00           H  
ATOM   3592  O4'   G   113      55.966  72.778  39.788  1.00  0.00           O  
ATOM   3593  C1'   G   113      56.944  72.602  40.746  1.00  0.00           C  
ATOM   3594  H1'   G   113      57.769  72.106  40.233  1.00  0.00           H  
ATOM   3595  N9    G   113      57.374  73.945  41.301  1.00  0.00           N  
ATOM   3596  C8    G   113      56.614  74.896  41.915  1.00  0.00           C  
ATOM   3597  H8    G   113      55.564  74.812  42.155  1.00  0.00           H  
ATOM   3598  N7    G   113      57.332  75.806  42.621  1.00  0.00           N  
ATOM   3599  C5    G   113      58.646  75.390  42.356  1.00  0.00           C  
ATOM   3600  C6    G   113      59.922  76.058  42.661  1.00  0.00           C  
ATOM   3601  O6    G   113      60.170  77.017  43.402  1.00  0.00           O  
ATOM   3602  N1    G   113      61.003  75.461  42.130  1.00  0.00           N  
ATOM   3603  H1    G   113      61.913  75.820  42.382  1.00  0.00           H  
ATOM   3604  C2    G   113      60.896  74.421  41.295  1.00  0.00           C  
ATOM   3605  N2    G   113      61.911  73.999  40.717  1.00  0.00           N  
ATOM   3606  H21   G   113      62.797  74.103  41.190  1.00  0.00           H  
ATOM   3607  H22   G   113      61.738  73.275  40.033  1.00  0.00           H  
ATOM   3608  N3    G   113      59.778  73.733  40.987  1.00  0.00           N  
ATOM   3609  C4    G   113      58.684  74.347  41.479  1.00  0.00           C  
ATOM   3610  C3'   G   113      54.814  71.784  41.584  1.00  0.00           C  
ATOM   3611  H3'   G   113      54.395  72.651  42.094  1.00  0.00           H  
ATOM   3612  C2'   G   113      56.337  71.720  41.870  1.00  0.00           C  
ATOM   3613  H2'   G   113      56.530  71.972  42.913  1.00  0.00           H  
ATOM   3614  O2'   G   113      56.977  70.467  41.556  1.00  0.00           O  
ATOM   3615 HO2'   G   113      56.474  69.836  42.076  1.00  0.00           H  
ATOM   3616  O3'   G   113      54.073  70.576  41.997  1.00  0.00           O  
ATOM   3617  P     G   114      53.790  70.231  43.452  1.00  0.00           P  
ATOM   3618  OP1   G   114      52.438  69.596  43.466  1.00  0.00           O  
ATOM   3619  OP2   G   114      53.915  71.486  44.194  1.00  0.00           O  
ATOM   3620  O5'   G   114      54.844  69.160  43.921  1.00  0.00           O  
ATOM   3621  C5'   G   114      54.804  67.873  43.332  1.00  0.00           C  
ATOM   3622  H5'   G   114      54.656  67.987  42.258  1.00  0.00           H  
ATOM   3623 H5''   G   114      53.972  67.335  43.785  1.00  0.00           H  
ATOM   3624  C4'   G   114      56.151  67.142  43.473  1.00  0.00           C  
ATOM   3625  H4'   G   114      56.244  66.239  42.869  1.00  0.00           H  
ATOM   3626  O4'   G   114      57.232  67.991  43.043  1.00  0.00           O  
ATOM   3627  C1'   G   114      58.320  68.134  44.003  1.00  0.00           C  
ATOM   3628  H1'   G   114      59.333  67.973  43.633  1.00  0.00           H  
ATOM   3629  N9    G   114      58.332  69.465  44.576  1.00  0.00           N  
ATOM   3630  C8    G   114      57.421  70.165  45.313  1.00  0.00           C  
ATOM   3631  H8    G   114      56.572  69.658  45.746  1.00  0.00           H  
ATOM   3632  N7    G   114      57.609  71.421  45.383  1.00  0.00           N  
ATOM   3633  C5    G   114      58.797  71.613  44.731  1.00  0.00           C  
ATOM   3634  C6    G   114      59.729  72.663  44.659  1.00  0.00           C  
ATOM   3635  O6    G   114      59.618  73.779  45.147  1.00  0.00           O  
ATOM   3636  N1    G   114      60.948  72.353  44.093  1.00  0.00           N  
ATOM   3637  H1    G   114      61.742  72.924  44.347  1.00  0.00           H  
ATOM   3638  C2    G   114      61.253  71.227  43.574  1.00  0.00           C  
ATOM   3639  N2    G   114      62.440  71.085  43.108  1.00  0.00           N  
ATOM   3640  H21   G   114      63.013  71.909  42.990  1.00  0.00           H  
ATOM   3641  H22   G   114      62.614  70.171  42.717  1.00  0.00           H  
ATOM   3642  N3    G   114      60.458  70.176  43.672  1.00  0.00           N  
ATOM   3643  C4    G   114      59.315  70.397  44.344  1.00  0.00           C  
ATOM   3644  C3'   G   114      56.456  66.855  44.944  1.00  0.00           C  
ATOM   3645  H3'   G   114      56.013  67.581  45.627  1.00  0.00           H  
ATOM   3646  C2'   G   114      58.017  67.028  45.022  1.00  0.00           C  
ATOM   3647  H2'   G   114      58.366  67.321  46.012  1.00  0.00           H  
ATOM   3648  O2'   G   114      58.767  65.909  44.644  1.00  0.00           O  
ATOM   3649 HO2'   G   114      58.669  65.147  45.219  1.00  0.00           H  
ATOM   3650  O3'   G   114      56.180  65.526  45.264  1.00  0.00           O  
ATOM   3651  P     C   115      54.845  65.084  46.070  1.00  0.00           P  
ATOM   3652  OP1   C   115      54.791  63.569  46.078  1.00  0.00           O  
ATOM   3653  OP2   C   115      53.696  65.748  45.532  1.00  0.00           O  
ATOM   3654  O5'   C   115      55.128  65.666  47.510  1.00  0.00           O  
ATOM   3655  C5'   C   115      55.411  64.840  48.654  1.00  0.00           C  
ATOM   3656  H5'   C   115      55.680  65.499  49.478  1.00  0.00           H  
ATOM   3657 H5''   C   115      56.202  64.113  48.466  1.00  0.00           H  
ATOM   3658  C4'   C   115      54.257  64.031  49.274  1.00  0.00           C  
ATOM   3659  H4'   C   115      53.839  63.409  48.482  1.00  0.00           H  
ATOM   3660  O4'   C   115      54.631  63.107  50.251  1.00  0.00           O  
ATOM   3661  C1'   C   115      53.565  62.886  51.180  1.00  0.00           C  
ATOM   3662  H1'   C   115      53.228  61.863  51.015  1.00  0.00           H  
ATOM   3663  N1    C   115      53.953  62.993  52.668  1.00  0.00           N  
ATOM   3664  C6    C   115      55.284  63.228  53.074  1.00  0.00           C  
ATOM   3665  H6    C   115      56.072  63.391  52.354  1.00  0.00           H  
ATOM   3666  C5    C   115      55.618  63.197  54.369  1.00  0.00           C  
ATOM   3667  H5    C   115      56.657  63.367  54.609  1.00  0.00           H  
ATOM   3668  C4    C   115      54.580  63.050  55.314  1.00  0.00           C  
ATOM   3669  N4    C   115      54.815  62.911  56.633  1.00  0.00           N  
ATOM   3670  H41   C   115      54.048  62.931  57.290  1.00  0.00           H  
ATOM   3671  H42   C   115      55.664  63.299  57.017  1.00  0.00           H  
ATOM   3672  N3    C   115      53.365  62.953  54.941  1.00  0.00           N  
ATOM   3673  C2    C   115      52.940  62.949  53.656  1.00  0.00           C  
ATOM   3674  O2    C   115      51.765  62.662  53.460  1.00  0.00           O  
ATOM   3675  C3'   C   115      53.211  64.904  49.914  1.00  0.00           C  
ATOM   3676  H3'   C   115      53.653  65.597  50.630  1.00  0.00           H  
ATOM   3677  C2'   C   115      52.459  63.892  50.815  1.00  0.00           C  
ATOM   3678  H2'   C   115      51.970  64.361  51.669  1.00  0.00           H  
ATOM   3679  O2'   C   115      51.590  63.052  50.080  1.00  0.00           O  
ATOM   3680 HO2'   C   115      50.725  63.014  50.493  1.00  0.00           H  
ATOM   3681  O3'   C   115      52.372  65.581  48.933  1.00  0.00           O  
ATOM   3682  P     A   116      51.688  66.994  49.296  1.00  0.00           P  
ATOM   3683  OP1   A   116      50.813  67.243  48.165  1.00  0.00           O  
ATOM   3684  OP2   A   116      52.696  67.965  49.707  1.00  0.00           O  
ATOM   3685  O5'   A   116      50.843  66.812  50.648  1.00  0.00           O  
ATOM   3686  C5'   A   116      49.463  66.519  50.544  1.00  0.00           C  
ATOM   3687  H5'   A   116      49.384  65.550  50.051  1.00  0.00           H  
ATOM   3688 H5''   A   116      48.884  67.236  49.962  1.00  0.00           H  
ATOM   3689  C4'   A   116      48.856  66.536  51.957  1.00  0.00           C  
ATOM   3690  H4'   A   116      47.779  66.418  51.842  1.00  0.00           H  
ATOM   3691  O4'   A   116      49.539  65.616  52.804  1.00  0.00           O  
ATOM   3692  C1'   A   116      49.660  66.118  54.127  1.00  0.00           C  
ATOM   3693  H1'   A   116      49.046  65.521  54.802  1.00  0.00           H  
ATOM   3694  N9    A   116      51.087  66.303  54.512  1.00  0.00           N  
ATOM   3695  C8    A   116      52.233  66.342  53.744  1.00  0.00           C  
ATOM   3696  H8    A   116      52.290  66.463  52.672  1.00  0.00           H  
ATOM   3697  N7    A   116      53.310  66.249  54.475  1.00  0.00           N  
ATOM   3698  C5    A   116      52.855  66.226  55.814  1.00  0.00           C  
ATOM   3699  C6    A   116      53.452  66.083  57.077  1.00  0.00           C  
ATOM   3700  N6    A   116      54.702  66.178  57.262  1.00  0.00           N  
ATOM   3701  H61   A   116      55.249  66.448  56.457  1.00  0.00           H  
ATOM   3702  H62   A   116      55.028  66.065  58.211  1.00  0.00           H  
ATOM   3703  N1    A   116      52.704  66.087  58.187  1.00  0.00           N  
ATOM   3704  C2    A   116      51.392  66.018  58.085  1.00  0.00           C  
ATOM   3705  H2    A   116      50.708  65.871  58.907  1.00  0.00           H  
ATOM   3706  N3    A   116      50.689  66.192  56.982  1.00  0.00           N  
ATOM   3707  C4    A   116      51.479  66.283  55.826  1.00  0.00           C  
ATOM   3708  C3'   A   116      49.053  67.901  52.628  1.00  0.00           C  
ATOM   3709  H3'   A   116      50.068  68.185  52.352  1.00  0.00           H  
ATOM   3710  C2'   A   116      49.015  67.508  54.089  1.00  0.00           C  
ATOM   3711  H2'   A   116      49.566  68.285  54.620  1.00  0.00           H  
ATOM   3712  O2'   A   116      47.693  67.444  54.559  1.00  0.00           O  
ATOM   3713 HO2'   A   116      47.150  67.778  53.841  1.00  0.00           H  
ATOM   3714  O3'   A   116      48.191  68.952  52.336  1.00  0.00           O  
ATOM   3715  P     C   117      48.654  70.420  52.466  1.00  0.00           P  
ATOM   3716  OP1   C   117      47.582  71.252  51.911  1.00  0.00           O  
ATOM   3717  OP2   C   117      49.965  70.565  51.805  1.00  0.00           O  
ATOM   3718  O5'   C   117      48.837  70.915  53.956  1.00  0.00           O  
ATOM   3719  C5'   C   117      47.789  70.804  54.906  1.00  0.00           C  
ATOM   3720  H5'   C   117      47.283  69.840  54.855  1.00  0.00           H  
ATOM   3721 H5''   C   117      47.036  71.565  54.702  1.00  0.00           H  
ATOM   3722  C4'   C   117      48.265  71.139  56.390  1.00  0.00           C  
ATOM   3723  H4'   C   117      47.456  71.208  57.118  1.00  0.00           H  
ATOM   3724  O4'   C   117      49.106  70.061  56.771  1.00  0.00           O  
ATOM   3725  C1'   C   117      50.072  70.526  57.670  1.00  0.00           C  
ATOM   3726  H1'   C   117      49.863  69.976  58.588  1.00  0.00           H  
ATOM   3727  N1    C   117      51.421  70.207  57.171  1.00  0.00           N  
ATOM   3728  C6    C   117      51.690  69.908  55.866  1.00  0.00           C  
ATOM   3729  H6    C   117      50.917  69.859  55.114  1.00  0.00           H  
ATOM   3730  C5    C   117      52.947  69.714  55.543  1.00  0.00           C  
ATOM   3731  H5    C   117      53.173  69.631  54.490  1.00  0.00           H  
ATOM   3732  C4    C   117      53.925  69.627  56.607  1.00  0.00           C  
ATOM   3733  N4    C   117      55.136  69.368  56.323  1.00  0.00           N  
ATOM   3734  H41   C   117      55.399  69.283  55.352  1.00  0.00           H  
ATOM   3735  H42   C   117      55.824  69.455  57.057  1.00  0.00           H  
ATOM   3736  N3    C   117      53.627  69.952  57.855  1.00  0.00           N  
ATOM   3737  C2    C   117      52.404  70.230  58.147  1.00  0.00           C  
ATOM   3738  O2    C   117      52.148  70.627  59.314  1.00  0.00           O  
ATOM   3739  C3'   C   117      49.116  72.352  56.488  1.00  0.00           C  
ATOM   3740  H3'   C   117      49.772  72.380  55.618  1.00  0.00           H  
ATOM   3741  C2'   C   117      49.783  72.050  57.881  1.00  0.00           C  
ATOM   3742  H2'   C   117      50.716  72.613  57.922  1.00  0.00           H  
ATOM   3743  O2'   C   117      49.040  72.271  59.055  1.00  0.00           O  
ATOM   3744 HO2'   C   117      49.467  71.951  59.853  1.00  0.00           H  
ATOM   3745  O3'   C   117      48.306  73.514  56.583  1.00  0.00           O  
ATOM   3746  P     U   118      48.937  74.885  56.138  1.00  0.00           P  
ATOM   3747  OP1   U   118      47.937  75.932  56.444  1.00  0.00           O  
ATOM   3748  OP2   U   118      49.366  74.800  54.715  1.00  0.00           O  
ATOM   3749  O5'   U   118      50.226  75.107  57.054  1.00  0.00           O  
ATOM   3750  C5'   U   118      50.044  75.705  58.377  1.00  0.00           C  
ATOM   3751  H5'   U   118      49.252  75.188  58.919  1.00  0.00           H  
ATOM   3752 H5''   U   118      49.661  76.714  58.221  1.00  0.00           H  
ATOM   3753  C4'   U   118      51.258  75.796  59.296  1.00  0.00           C  
ATOM   3754  H4'   U   118      50.891  76.330  60.173  1.00  0.00           H  
ATOM   3755  O4'   U   118      51.932  74.542  59.613  1.00  0.00           O  
ATOM   3756  C1'   U   118      53.393  74.665  59.640  1.00  0.00           C  
ATOM   3757  H1'   U   118      53.740  74.426  60.645  1.00  0.00           H  
ATOM   3758  N1    U   118      54.128  73.962  58.613  1.00  0.00           N  
ATOM   3759  C6    U   118      53.532  73.661  57.395  1.00  0.00           C  
ATOM   3760  H6    U   118      52.601  74.138  57.128  1.00  0.00           H  
ATOM   3761  C5    U   118      54.200  72.834  56.533  1.00  0.00           C  
ATOM   3762  H5    U   118      53.709  72.724  55.577  1.00  0.00           H  
ATOM   3763  C4    U   118      55.624  72.591  56.685  1.00  0.00           C  
ATOM   3764  O4    U   118      56.301  72.093  55.822  1.00  0.00           O  
ATOM   3765  N3    U   118      56.093  72.753  57.984  1.00  0.00           N  
ATOM   3766  H3    U   118      57.078  72.555  58.091  1.00  0.00           H  
ATOM   3767  C2    U   118      55.412  73.516  58.917  1.00  0.00           C  
ATOM   3768  O2    U   118      56.050  73.813  59.975  1.00  0.00           O  
ATOM   3769  C3'   U   118      52.391  76.705  58.720  1.00  0.00           C  
ATOM   3770  H3'   U   118      52.490  76.434  57.668  1.00  0.00           H  
ATOM   3771  C2'   U   118      53.647  76.213  59.499  1.00  0.00           C  
ATOM   3772  H2'   U   118      54.496  76.486  58.873  1.00  0.00           H  
ATOM   3773  O2'   U   118      53.684  76.733  60.815  1.00  0.00           O  
ATOM   3774 HO2'   U   118      52.787  76.868  61.129  1.00  0.00           H  
ATOM   3775  O3'   U   118      52.238  78.086  58.885  1.00  0.00           O  
ATOM   3776  P     A   119      52.919  79.193  58.055  1.00  0.00           P  
ATOM   3777  OP1   A   119      52.309  80.459  58.547  1.00  0.00           O  
ATOM   3778  OP2   A   119      52.740  78.859  56.609  1.00  0.00           O  
ATOM   3779  O5'   A   119      54.471  79.146  58.391  1.00  0.00           O  
ATOM   3780  C5'   A   119      54.978  79.789  59.555  1.00  0.00           C  
ATOM   3781  H5'   A   119      54.539  79.229  60.380  1.00  0.00           H  
ATOM   3782 H5''   A   119      54.588  80.806  59.529  1.00  0.00           H  
ATOM   3783  C4'   A   119      56.500  79.689  59.600  1.00  0.00           C  
ATOM   3784  H4'   A   119      56.849  80.195  60.500  1.00  0.00           H  
ATOM   3785  O4'   A   119      56.957  78.363  59.624  1.00  0.00           O  
ATOM   3786  C1'   A   119      57.873  78.191  58.539  1.00  0.00           C  
ATOM   3787  H1'   A   119      58.910  78.341  58.840  1.00  0.00           H  
ATOM   3788  N9    A   119      57.822  76.908  57.836  1.00  0.00           N  
ATOM   3789  C8    A   119      56.851  76.549  57.008  1.00  0.00           C  
ATOM   3790  H8    A   119      55.825  76.887  57.006  1.00  0.00           H  
ATOM   3791  N7    A   119      57.107  75.542  56.250  1.00  0.00           N  
ATOM   3792  C5    A   119      58.422  75.275  56.604  1.00  0.00           C  
ATOM   3793  C6    A   119      59.383  74.341  56.219  1.00  0.00           C  
ATOM   3794  N6    A   119      59.253  73.446  55.240  1.00  0.00           N  
ATOM   3795  H61   A   119      58.305  73.373  54.898  1.00  0.00           H  
ATOM   3796  H62   A   119      59.896  72.674  55.137  1.00  0.00           H  
ATOM   3797  N1    A   119      60.589  74.304  56.736  1.00  0.00           N  
ATOM   3798  C2    A   119      60.873  75.133  57.681  1.00  0.00           C  
ATOM   3799  H2    A   119      61.793  74.969  58.223  1.00  0.00           H  
ATOM   3800  N3    A   119      60.081  76.015  58.240  1.00  0.00           N  
ATOM   3801  C4    A   119      58.858  76.080  57.555  1.00  0.00           C  
ATOM   3802  C3'   A   119      57.301  80.450  58.493  1.00  0.00           C  
ATOM   3803  H3'   A   119      56.577  81.188  58.149  1.00  0.00           H  
ATOM   3804  C2'   A   119      57.536  79.308  57.558  1.00  0.00           C  
ATOM   3805  H2'   A   119      56.636  79.100  56.981  1.00  0.00           H  
ATOM   3806  O2'   A   119      58.523  79.428  56.560  1.00  0.00           O  
ATOM   3807 HO2'   A   119      59.281  79.936  56.861  1.00  0.00           H  
ATOM   3808  O3'   A   119      58.436  80.988  59.081  1.00  0.00           O  
ATOM   3809  P     G   120      59.290  82.215  58.474  1.00  0.00           P  
ATOM   3810  OP1   G   120      60.247  82.675  59.475  1.00  0.00           O  
ATOM   3811  OP2   G   120      58.369  83.128  57.789  1.00  0.00           O  
ATOM   3812  O5'   G   120      60.196  81.386  57.390  1.00  0.00           O  
ATOM   3813  C5'   G   120      61.334  80.793  57.854  1.00  0.00           C  
ATOM   3814  H5'   G   120      61.122  80.018  58.591  1.00  0.00           H  
ATOM   3815 H5''   G   120      62.053  81.503  58.262  1.00  0.00           H  
ATOM   3816  C4'   G   120      62.190  80.104  56.749  1.00  0.00           C  
ATOM   3817  H4'   G   120      63.219  79.935  57.066  1.00  0.00           H  
ATOM   3818  O4'   G   120      61.629  78.797  56.500  1.00  0.00           O  
ATOM   3819  C1'   G   120      61.669  78.716  55.057  1.00  0.00           C  
ATOM   3820  H1'   G   120      62.692  78.479  54.766  1.00  0.00           H  
ATOM   3821  N9    G   120      60.888  77.666  54.491  1.00  0.00           N  
ATOM   3822  C8    G   120      59.647  77.735  53.882  1.00  0.00           C  
ATOM   3823  H8    G   120      59.042  78.627  53.951  1.00  0.00           H  
ATOM   3824  N7    G   120      59.339  76.655  53.188  1.00  0.00           N  
ATOM   3825  C5    G   120      60.469  75.827  53.379  1.00  0.00           C  
ATOM   3826  C6    G   120      60.637  74.549  52.808  1.00  0.00           C  
ATOM   3827  O6    G   120      60.002  73.891  52.060  1.00  0.00           O  
ATOM   3828  N1    G   120      61.892  74.067  53.194  1.00  0.00           N  
ATOM   3829  H1    G   120      62.171  73.139  52.911  1.00  0.00           H  
ATOM   3830  C2    G   120      62.861  74.704  53.952  1.00  0.00           C  
ATOM   3831  N2    G   120      64.021  74.105  54.149  1.00  0.00           N  
ATOM   3832  H21   G   120      64.143  73.186  53.750  1.00  0.00           H  
ATOM   3833  H22   G   120      64.749  74.652  54.586  1.00  0.00           H  
ATOM   3834  N3    G   120      62.708  75.996  54.354  1.00  0.00           N  
ATOM   3835  C4    G   120      61.470  76.467  54.053  1.00  0.00           C  
ATOM   3836  C3'   G   120      62.324  80.905  55.453  1.00  0.00           C  
ATOM   3837  H3'   G   120      61.983  81.903  55.729  1.00  0.00           H  
ATOM   3838  C2'   G   120      61.382  80.131  54.556  1.00  0.00           C  
ATOM   3839  H2'   G   120      60.369  80.401  54.853  1.00  0.00           H  
ATOM   3840  O2'   G   120      61.542  80.215  53.155  1.00  0.00           O  
ATOM   3841 HO2'   G   120      62.150  80.939  52.988  1.00  0.00           H  
ATOM   3842  O3'   G   120      63.693  80.898  55.105  1.00  0.00           O  
ATOM   3843  P     U   121      64.302  81.995  54.171  1.00  0.00           P  
ATOM   3844  OP1   U   121      65.129  82.948  54.998  1.00  0.00           O  
ATOM   3845  OP2   U   121      63.314  82.552  53.232  1.00  0.00           O  
ATOM   3846  O5'   U   121      65.307  81.174  53.313  1.00  0.00           O  
ATOM   3847  C5'   U   121      66.410  80.535  53.948  1.00  0.00           C  
ATOM   3848  H5'   U   121      66.147  80.283  54.975  1.00  0.00           H  
ATOM   3849 H5''   U   121      67.289  81.178  53.980  1.00  0.00           H  
ATOM   3850  C4'   U   121      66.764  79.174  53.415  1.00  0.00           C  
ATOM   3851  H4'   U   121      67.636  78.798  53.948  1.00  0.00           H  
ATOM   3852  O4'   U   121      65.701  78.252  53.627  1.00  0.00           O  
ATOM   3853  C1'   U   121      65.839  77.181  52.638  1.00  0.00           C  
ATOM   3854  H1'   U   121      66.104  76.262  53.160  1.00  0.00           H  
ATOM   3855  N1    U   121      64.560  77.050  51.853  1.00  0.00           N  
ATOM   3856  C6    U   121      63.664  78.152  51.683  1.00  0.00           C  
ATOM   3857  H6    U   121      63.862  79.157  52.022  1.00  0.00           H  
ATOM   3858  C5    U   121      62.476  77.959  51.088  1.00  0.00           C  
ATOM   3859  H5    U   121      61.861  78.803  50.812  1.00  0.00           H  
ATOM   3860  C4    U   121      62.100  76.664  50.458  1.00  0.00           C  
ATOM   3861  O4    U   121      61.095  76.425  49.797  1.00  0.00           O  
ATOM   3862  N3    U   121      63.014  75.674  50.650  1.00  0.00           N  
ATOM   3863  H3    U   121      62.826  74.833  50.123  1.00  0.00           H  
ATOM   3864  C2    U   121      64.247  75.813  51.278  1.00  0.00           C  
ATOM   3865  O2    U   121      65.082  74.945  51.140  1.00  0.00           O  
ATOM   3866  C3'   U   121      66.955  79.063  51.896  1.00  0.00           C  
ATOM   3867  H3'   U   121      66.113  79.577  51.433  1.00  0.00           H  
ATOM   3868  C2'   U   121      66.920  77.563  51.642  1.00  0.00           C  
ATOM   3869  H2'   U   121      66.702  77.363  50.593  1.00  0.00           H  
ATOM   3870  O2'   U   121      68.027  76.791  52.068  1.00  0.00           O  
ATOM   3871 HO2'   U   121      67.949  75.882  51.768  1.00  0.00           H  
ATOM   3872  O3'   U   121      68.140  79.783  51.459  1.00  0.00           O  
ATOM   3873  P     A   122      68.503  80.073  49.940  1.00  0.00           P  
ATOM   3874  OP1   A   122      69.840  80.748  49.950  1.00  0.00           O  
ATOM   3875  OP2   A   122      67.352  80.791  49.308  1.00  0.00           O  
ATOM   3876  O5'   A   122      68.575  78.664  49.167  1.00  0.00           O  
ATOM   3877  C5'   A   122      69.631  77.745  49.392  1.00  0.00           C  
ATOM   3878  H5'   A   122      69.883  77.530  50.430  1.00  0.00           H  
ATOM   3879 H5''   A   122      70.533  78.208  48.993  1.00  0.00           H  
ATOM   3880  C4'   A   122      69.370  76.396  48.623  1.00  0.00           C  
ATOM   3881  H4'   A   122      70.077  75.682  49.046  1.00  0.00           H  
ATOM   3882  O4'   A   122      68.044  75.918  48.911  1.00  0.00           O  
ATOM   3883  C1'   A   122      67.675  75.026  47.870  1.00  0.00           C  
ATOM   3884  H1'   A   122      67.610  74.023  48.290  1.00  0.00           H  
ATOM   3885  N9    A   122      66.331  75.440  47.363  1.00  0.00           N  
ATOM   3886  C8    A   122      65.652  76.646  47.513  1.00  0.00           C  
ATOM   3887  H8    A   122      66.017  77.513  48.043  1.00  0.00           H  
ATOM   3888  N7    A   122      64.458  76.684  47.090  1.00  0.00           N  
ATOM   3889  C5    A   122      64.235  75.402  46.570  1.00  0.00           C  
ATOM   3890  C6    A   122      63.161  74.714  45.963  1.00  0.00           C  
ATOM   3891  N6    A   122      61.967  75.262  45.666  1.00  0.00           N  
ATOM   3892  H61   A   122      61.972  76.223  45.976  1.00  0.00           H  
ATOM   3893  H62   A   122      61.086  74.771  45.616  1.00  0.00           H  
ATOM   3894  N1    A   122      63.348  73.541  45.443  1.00  0.00           N  
ATOM   3895  C2    A   122      64.548  73.038  45.494  1.00  0.00           C  
ATOM   3896  H2    A   122      64.605  71.982  45.276  1.00  0.00           H  
ATOM   3897  N3    A   122      65.580  73.399  46.169  1.00  0.00           N  
ATOM   3898  C4    A   122      65.400  74.697  46.630  1.00  0.00           C  
ATOM   3899  C3'   A   122      69.420  76.420  47.086  1.00  0.00           C  
ATOM   3900  H3'   A   122      68.807  77.298  46.886  1.00  0.00           H  
ATOM   3901  C2'   A   122      68.719  75.090  46.827  1.00  0.00           C  
ATOM   3902  H2'   A   122      68.210  75.013  45.866  1.00  0.00           H  
ATOM   3903  O2'   A   122      69.638  74.086  47.009  1.00  0.00           O  
ATOM   3904 HO2'   A   122      70.377  74.365  46.464  1.00  0.00           H  
ATOM   3905  O3'   A   122      70.712  76.497  46.490  1.00  0.00           O  
ATOM   3906  P     C   123      70.909  77.369  45.188  1.00  0.00           P  
ATOM   3907  OP1   C   123      72.377  77.404  44.917  1.00  0.00           O  
ATOM   3908  OP2   C   123      70.244  78.648  45.296  1.00  0.00           O  
ATOM   3909  O5'   C   123      70.147  76.496  44.093  1.00  0.00           O  
ATOM   3910  C5'   C   123      70.460  75.182  43.686  1.00  0.00           C  
ATOM   3911  H5'   C   123      70.775  74.498  44.475  1.00  0.00           H  
ATOM   3912 H5''   C   123      71.345  75.271  43.056  1.00  0.00           H  
ATOM   3913  C4'   C   123      69.422  74.495  42.831  1.00  0.00           C  
ATOM   3914  H4'   C   123      69.925  73.556  42.598  1.00  0.00           H  
ATOM   3915  O4'   C   123      68.223  74.336  43.580  1.00  0.00           O  
ATOM   3916  C1'   C   123      67.097  74.200  42.688  1.00  0.00           C  
ATOM   3917  H1'   C   123      66.674  73.196  42.696  1.00  0.00           H  
ATOM   3918  N1    C   123      66.014  75.187  42.984  1.00  0.00           N  
ATOM   3919  C6    C   123      66.319  76.312  43.728  1.00  0.00           C  
ATOM   3920  H6    C   123      67.314  76.620  44.012  1.00  0.00           H  
ATOM   3921  C5    C   123      65.337  77.187  44.025  1.00  0.00           C  
ATOM   3922  H5    C   123      65.654  78.085  44.535  1.00  0.00           H  
ATOM   3923  C4    C   123      63.962  76.907  43.477  1.00  0.00           C  
ATOM   3924  N4    C   123      63.010  77.712  43.751  1.00  0.00           N  
ATOM   3925  H41   C   123      63.298  78.581  44.179  1.00  0.00           H  
ATOM   3926  H42   C   123      62.100  77.555  43.343  1.00  0.00           H  
ATOM   3927  N3    C   123      63.714  75.833  42.783  1.00  0.00           N  
ATOM   3928  C2    C   123      64.694  74.923  42.585  1.00  0.00           C  
ATOM   3929  O2    C   123      64.452  73.984  41.889  1.00  0.00           O  
ATOM   3930  C3'   C   123      69.049  75.174  41.498  1.00  0.00           C  
ATOM   3931  H3'   C   123      68.920  76.235  41.712  1.00  0.00           H  
ATOM   3932  C2'   C   123      67.652  74.455  41.298  1.00  0.00           C  
ATOM   3933  H2'   C   123      67.138  75.160  40.645  1.00  0.00           H  
ATOM   3934  O2'   C   123      67.856  73.202  40.641  1.00  0.00           O  
ATOM   3935 HO2'   C   123      68.092  73.267  39.712  1.00  0.00           H  
ATOM   3936  O3'   C   123      70.032  74.834  40.651  1.00  0.00           O  
ATOM   3937  P     U   124      70.161  75.573  39.230  1.00  0.00           P  
ATOM   3938  OP1   U   124      71.495  75.308  38.681  1.00  0.00           O  
ATOM   3939  OP2   U   124      69.731  77.020  39.392  1.00  0.00           O  
ATOM   3940  O5'   U   124      69.127  75.016  38.201  1.00  0.00           O  
ATOM   3941  C5'   U   124      69.340  73.800  37.492  1.00  0.00           C  
ATOM   3942  H5'   U   124      69.544  73.110  38.311  1.00  0.00           H  
ATOM   3943 H5''   U   124      70.247  73.834  36.888  1.00  0.00           H  
ATOM   3944  C4'   U   124      68.078  73.395  36.768  1.00  0.00           C  
ATOM   3945  H4'   U   124      68.261  72.386  36.398  1.00  0.00           H  
ATOM   3946  O4'   U   124      66.934  73.517  37.622  1.00  0.00           O  
ATOM   3947  C1'   U   124      65.725  73.915  37.020  1.00  0.00           C  
ATOM   3948  H1'   U   124      65.076  73.041  37.076  1.00  0.00           H  
ATOM   3949  N1    U   124      65.176  75.122  37.762  1.00  0.00           N  
ATOM   3950  C6    U   124      65.980  76.189  38.133  1.00  0.00           C  
ATOM   3951  H6    U   124      66.964  76.250  37.693  1.00  0.00           H  
ATOM   3952  C5    U   124      65.566  77.117  39.034  1.00  0.00           C  
ATOM   3953  H5    U   124      66.170  77.951  39.357  1.00  0.00           H  
ATOM   3954  C4    U   124      64.206  77.155  39.448  1.00  0.00           C  
ATOM   3955  O4    U   124      63.676  77.968  40.254  1.00  0.00           O  
ATOM   3956  N3    U   124      63.449  76.021  39.003  1.00  0.00           N  
ATOM   3957  H3    U   124      62.563  75.844  39.455  1.00  0.00           H  
ATOM   3958  C2    U   124      63.836  75.049  38.143  1.00  0.00           C  
ATOM   3959  O2    U   124      63.051  74.137  37.882  1.00  0.00           O  
ATOM   3960  C3'   U   124      67.542  74.463  35.750  1.00  0.00           C  
ATOM   3961  H3'   U   124      67.713  75.484  36.093  1.00  0.00           H  
ATOM   3962  C2'   U   124      66.022  74.205  35.564  1.00  0.00           C  
ATOM   3963  H2'   U   124      65.488  75.091  35.220  1.00  0.00           H  
ATOM   3964  O2'   U   124      65.716  73.040  34.841  1.00  0.00           O  
ATOM   3965 HO2'   U   124      64.780  73.063  34.628  1.00  0.00           H  
ATOM   3966  O3'   U   124      68.255  74.343  34.539  1.00  0.00           O  
ATOM   3967  P     G   125      68.291  75.489  33.415  1.00  0.00           P  
ATOM   3968  OP1   G   125      69.181  75.104  32.309  1.00  0.00           O  
ATOM   3969  OP2   G   125      68.678  76.710  34.055  1.00  0.00           O  
ATOM   3970  O5'   G   125      66.765  75.815  32.820  1.00  0.00           O  
ATOM   3971  C5'   G   125      66.031  74.981  31.971  1.00  0.00           C  
ATOM   3972  H5'   G   125      66.235  73.971  32.325  1.00  0.00           H  
ATOM   3973 H5''   G   125      66.448  75.005  30.965  1.00  0.00           H  
ATOM   3974  C4'   G   125      64.535  75.261  32.055  1.00  0.00           C  
ATOM   3975  H4'   G   125      64.030  74.583  31.366  1.00  0.00           H  
ATOM   3976  O4'   G   125      64.077  75.216  33.407  1.00  0.00           O  
ATOM   3977  C1'   G   125      63.023  76.178  33.582  1.00  0.00           C  
ATOM   3978  H1'   G   125      62.078  75.684  33.805  1.00  0.00           H  
ATOM   3979  N9    G   125      63.321  77.009  34.722  1.00  0.00           N  
ATOM   3980  C8    G   125      64.534  77.493  35.232  1.00  0.00           C  
ATOM   3981  H8    G   125      65.504  77.136  34.919  1.00  0.00           H  
ATOM   3982  N7    G   125      64.353  78.327  36.166  1.00  0.00           N  
ATOM   3983  C5    G   125      62.972  78.327  36.403  1.00  0.00           C  
ATOM   3984  C6    G   125      62.213  79.181  37.206  1.00  0.00           C  
ATOM   3985  O6    G   125      62.550  80.096  37.996  1.00  0.00           O  
ATOM   3986  N1    G   125      60.842  79.039  36.963  1.00  0.00           N  
ATOM   3987  H1    G   125      60.266  79.764  37.366  1.00  0.00           H  
ATOM   3988  C2    G   125      60.353  78.230  36.038  1.00  0.00           C  
ATOM   3989  N2    G   125      59.063  78.322  35.819  1.00  0.00           N  
ATOM   3990  H21   G   125      58.714  77.833  35.008  1.00  0.00           H  
ATOM   3991  H22   G   125      58.634  79.165  36.173  1.00  0.00           H  
ATOM   3992  N3    G   125      61.009  77.339  35.288  1.00  0.00           N  
ATOM   3993  C4    G   125      62.352  77.516  35.524  1.00  0.00           C  
ATOM   3994  C3'   G   125      64.255  76.708  31.535  1.00  0.00           C  
ATOM   3995  H3'   G   125      64.987  77.431  31.897  1.00  0.00           H  
ATOM   3996  C2'   G   125      62.906  77.002  32.267  1.00  0.00           C  
ATOM   3997  H2'   G   125      62.779  78.081  32.344  1.00  0.00           H  
ATOM   3998  O2'   G   125      61.791  76.472  31.498  1.00  0.00           O  
ATOM   3999 HO2'   G   125      61.596  77.194  30.896  1.00  0.00           H  
ATOM   4000  O3'   G   125      64.223  76.621  30.103  1.00  0.00           O  
ATOM   4001  P     A   126      63.910  77.903  29.276  1.00  0.00           P  
ATOM   4002  OP1   A   126      64.405  77.756  27.916  1.00  0.00           O  
ATOM   4003  OP2   A   126      64.307  79.082  30.005  1.00  0.00           O  
ATOM   4004  O5'   A   126      62.267  77.968  29.267  1.00  0.00           O  
ATOM   4005  C5'   A   126      61.544  77.296  28.266  1.00  0.00           C  
ATOM   4006  H5'   A   126      61.712  76.219  28.296  1.00  0.00           H  
ATOM   4007 H5''   A   126      61.844  77.687  27.293  1.00  0.00           H  
ATOM   4008  C4'   A   126      60.050  77.446  28.355  1.00  0.00           C  
ATOM   4009  H4'   A   126      59.571  76.794  27.624  1.00  0.00           H  
ATOM   4010  O4'   A   126      59.484  76.904  29.551  1.00  0.00           O  
ATOM   4011  C1'   A   126      58.115  77.343  29.702  1.00  0.00           C  
ATOM   4012  H1'   A   126      57.326  76.794  29.189  1.00  0.00           H  
ATOM   4013  N9    A   126      57.729  77.597  31.159  1.00  0.00           N  
ATOM   4014  C8    A   126      58.255  77.090  32.288  1.00  0.00           C  
ATOM   4015  H8    A   126      59.072  76.392  32.180  1.00  0.00           H  
ATOM   4016  N7    A   126      57.714  77.542  33.393  1.00  0.00           N  
ATOM   4017  C5    A   126      56.698  78.404  32.941  1.00  0.00           C  
ATOM   4018  C6    A   126      55.662  79.222  33.526  1.00  0.00           C  
ATOM   4019  N6    A   126      55.421  79.430  34.804  1.00  0.00           N  
ATOM   4020  H61   A   126      54.795  80.146  35.144  1.00  0.00           H  
ATOM   4021  H62   A   126      55.956  78.799  35.383  1.00  0.00           H  
ATOM   4022  N1    A   126      54.865  80.020  32.790  1.00  0.00           N  
ATOM   4023  C2    A   126      54.949  79.844  31.464  1.00  0.00           C  
ATOM   4024  H2    A   126      54.253  80.411  30.864  1.00  0.00           H  
ATOM   4025  N3    A   126      55.730  79.034  30.837  1.00  0.00           N  
ATOM   4026  C4    A   126      56.651  78.410  31.566  1.00  0.00           C  
ATOM   4027  C3'   A   126      59.525  78.822  28.259  1.00  0.00           C  
ATOM   4028  H3'   A   126      60.090  79.469  28.929  1.00  0.00           H  
ATOM   4029  C2'   A   126      58.138  78.662  28.852  1.00  0.00           C  
ATOM   4030  H2'   A   126      57.922  79.541  29.458  1.00  0.00           H  
ATOM   4031  O2'   A   126      57.274  78.479  27.693  1.00  0.00           O  
ATOM   4032 HO2'   A   126      57.894  78.365  26.969  1.00  0.00           H  
ATOM   4033  O3'   A   126      59.545  79.286  26.892  1.00  0.00           O  
ATOM   4034  P     U   127      60.159  80.694  26.478  1.00  0.00           P  
ATOM   4035  OP1   U   127      59.792  80.883  25.062  1.00  0.00           O  
ATOM   4036  OP2   U   127      61.626  80.706  26.784  1.00  0.00           O  
ATOM   4037  O5'   U   127      59.256  81.627  27.496  1.00  0.00           O  
ATOM   4038  C5'   U   127      57.911  81.872  27.203  1.00  0.00           C  
ATOM   4039  H5'   U   127      57.291  80.979  27.123  1.00  0.00           H  
ATOM   4040 H5''   U   127      57.853  82.470  26.293  1.00  0.00           H  
ATOM   4041  C4'   U   127      57.310  82.613  28.440  1.00  0.00           C  
ATOM   4042  H4'   U   127      56.283  82.814  28.135  1.00  0.00           H  
ATOM   4043  O4'   U   127      57.103  81.732  29.540  1.00  0.00           O  
ATOM   4044  C1'   U   127      57.216  82.553  30.708  1.00  0.00           C  
ATOM   4045  H1'   U   127      56.249  82.569  31.210  1.00  0.00           H  
ATOM   4046  N1    U   127      58.253  82.097  31.673  1.00  0.00           N  
ATOM   4047  C6    U   127      59.401  81.414  31.176  1.00  0.00           C  
ATOM   4048  H6    U   127      59.570  81.286  30.117  1.00  0.00           H  
ATOM   4049  C5    U   127      60.288  80.847  32.055  1.00  0.00           C  
ATOM   4050  H5    U   127      61.256  80.456  31.778  1.00  0.00           H  
ATOM   4051  C4    U   127      60.007  80.985  33.452  1.00  0.00           C  
ATOM   4052  O4    U   127      60.761  80.694  34.389  1.00  0.00           O  
ATOM   4053  N3    U   127      58.809  81.543  33.786  1.00  0.00           N  
ATOM   4054  H3    U   127      58.559  81.528  34.765  1.00  0.00           H  
ATOM   4055  C2    U   127      57.962  82.175  32.992  1.00  0.00           C  
ATOM   4056  O2    U   127      57.004  82.650  33.509  1.00  0.00           O  
ATOM   4057  C3'   U   127      58.140  83.772  28.902  1.00  0.00           C  
ATOM   4058  H3'   U   127      59.158  83.420  29.071  1.00  0.00           H  
ATOM   4059  C2'   U   127      57.497  84.036  30.265  1.00  0.00           C  
ATOM   4060  H2'   U   127      58.198  84.462  30.984  1.00  0.00           H  
ATOM   4061  O2'   U   127      56.266  84.702  30.099  1.00  0.00           O  
ATOM   4062 HO2'   U   127      56.438  85.372  29.434  1.00  0.00           H  
ATOM   4063  O3'   U   127      58.062  84.919  28.074  1.00  0.00           O  
ATOM   4064  P     G   128      59.211  86.049  28.091  1.00  0.00           P  
ATOM   4065  OP1   G   128      59.409  86.749  26.767  1.00  0.00           O  
ATOM   4066  OP2   G   128      60.402  85.392  28.659  1.00  0.00           O  
ATOM   4067  O5'   G   128      58.767  87.156  29.234  1.00  0.00           O  
ATOM   4068  C5'   G   128      57.499  87.830  29.084  1.00  0.00           C  
ATOM   4069  H5'   G   128      56.806  87.075  28.715  1.00  0.00           H  
ATOM   4070 H5''   G   128      57.591  88.649  28.371  1.00  0.00           H  
ATOM   4071  C4'   G   128      57.019  88.426  30.462  1.00  0.00           C  
ATOM   4072  H4'   G   128      55.982  88.701  30.268  1.00  0.00           H  
ATOM   4073  O4'   G   128      57.063  87.653  31.647  1.00  0.00           O  
ATOM   4074  C1'   G   128      57.636  88.469  32.659  1.00  0.00           C  
ATOM   4075  H1'   G   128      57.009  88.367  33.545  1.00  0.00           H  
ATOM   4076  N9    G   128      59.007  87.988  32.998  1.00  0.00           N  
ATOM   4077  C8    G   128      59.728  87.093  32.351  1.00  0.00           C  
ATOM   4078  H8    G   128      59.469  86.727  31.368  1.00  0.00           H  
ATOM   4079  N7    G   128      60.862  86.705  32.966  1.00  0.00           N  
ATOM   4080  C5    G   128      60.756  87.369  34.152  1.00  0.00           C  
ATOM   4081  C6    G   128      61.579  87.403  35.343  1.00  0.00           C  
ATOM   4082  O6    G   128      62.641  86.862  35.595  1.00  0.00           O  
ATOM   4083  N1    G   128      61.113  88.158  36.351  1.00  0.00           N  
ATOM   4084  H1    G   128      61.631  88.132  37.218  1.00  0.00           H  
ATOM   4085  C2    G   128      59.941  88.742  36.380  1.00  0.00           C  
ATOM   4086  N2    G   128      59.673  89.448  37.454  1.00  0.00           N  
ATOM   4087  H21   G   128      58.903  90.097  37.378  1.00  0.00           H  
ATOM   4088  H22   G   128      60.269  89.579  38.259  1.00  0.00           H  
ATOM   4089  N3    G   128      59.088  88.706  35.349  1.00  0.00           N  
ATOM   4090  C4    G   128      59.582  88.036  34.226  1.00  0.00           C  
ATOM   4091  C3'   G   128      57.947  89.649  30.642  1.00  0.00           C  
ATOM   4092  H3'   G   128      58.980  89.352  30.459  1.00  0.00           H  
ATOM   4093  C2'   G   128      57.769  89.888  32.098  1.00  0.00           C  
ATOM   4094  H2'   G   128      58.662  90.393  32.467  1.00  0.00           H  
ATOM   4095  O2'   G   128      56.550  90.623  32.432  1.00  0.00           O  
ATOM   4096 HO2'   G   128      56.427  91.280  31.744  1.00  0.00           H  
ATOM   4097  O3'   G   128      57.633  90.733  29.863  1.00  0.00           O  
ATOM   4098  P     U   129      58.640  91.979  29.658  1.00  0.00           P  
ATOM   4099  OP1   U   129      57.728  93.007  29.109  1.00  0.00           O  
ATOM   4100  OP2   U   129      59.783  91.585  28.835  1.00  0.00           O  
ATOM   4101  O5'   U   129      59.125  92.510  31.126  1.00  0.00           O  
ATOM   4102  C5'   U   129      58.355  93.486  31.863  1.00  0.00           C  
ATOM   4103  H5'   U   129      57.294  93.237  31.866  1.00  0.00           H  
ATOM   4104 H5''   U   129      58.410  94.450  31.357  1.00  0.00           H  
ATOM   4105  C4'   U   129      58.851  93.527  33.314  1.00  0.00           C  
ATOM   4106  H4'   U   129      58.106  93.992  33.960  1.00  0.00           H  
ATOM   4107  O4'   U   129      59.111  92.227  33.837  1.00  0.00           O  
ATOM   4108  C1'   U   129      60.341  92.178  34.598  1.00  0.00           C  
ATOM   4109  H1'   U   129      60.078  91.844  35.601  1.00  0.00           H  
ATOM   4110  N1    U   129      61.497  91.431  34.048  1.00  0.00           N  
ATOM   4111  C6    U   129      61.671  91.132  32.742  1.00  0.00           C  
ATOM   4112  H6    U   129      61.191  91.733  31.983  1.00  0.00           H  
ATOM   4113  C5    U   129      62.665  90.307  32.336  1.00  0.00           C  
ATOM   4114  H5    U   129      62.864  90.183  31.282  1.00  0.00           H  
ATOM   4115  C4    U   129      63.566  89.693  33.317  1.00  0.00           C  
ATOM   4116  O4    U   129      64.404  88.838  33.124  1.00  0.00           O  
ATOM   4117  N3    U   129      63.456  90.201  34.619  1.00  0.00           N  
ATOM   4118  H3    U   129      64.096  89.848  35.317  1.00  0.00           H  
ATOM   4119  C2    U   129      62.435  91.022  34.991  1.00  0.00           C  
ATOM   4120  O2    U   129      62.535  91.568  36.074  1.00  0.00           O  
ATOM   4121  C3'   U   129      60.168  94.266  33.503  1.00  0.00           C  
ATOM   4122  H3'   U   129      60.828  94.042  32.664  1.00  0.00           H  
ATOM   4123  C2'   U   129      60.741  93.692  34.739  1.00  0.00           C  
ATOM   4124  H2'   U   129      61.798  93.933  34.847  1.00  0.00           H  
ATOM   4125  O2'   U   129      60.018  94.256  35.849  1.00  0.00           O  
ATOM   4126 HO2'   U   129      59.582  95.051  35.534  1.00  0.00           H  
ATOM   4127  O3'   U   129      59.834  95.631  33.677  1.00  0.00           O  
ATOM   4128  P     C   130      60.808  96.874  33.186  1.00  0.00           P  
ATOM   4129  OP1   C   130      60.199  98.103  33.662  1.00  0.00           O  
ATOM   4130  OP2   C   130      61.144  96.860  31.731  1.00  0.00           O  
ATOM   4131  O5'   C   130      62.172  96.660  33.996  1.00  0.00           O  
ATOM   4132  C5'   C   130      62.182  97.096  35.291  1.00  0.00           C  
ATOM   4133  H5'   C   130      61.281  96.738  35.789  1.00  0.00           H  
ATOM   4134 H5''   C   130      62.181  98.173  35.455  1.00  0.00           H  
ATOM   4135  C4'   C   130      63.309  96.447  36.120  1.00  0.00           C  
ATOM   4136  H4'   C   130      63.105  96.908  37.086  1.00  0.00           H  
ATOM   4137  O4'   C   130      63.299  95.011  36.287  1.00  0.00           O  
ATOM   4138  C1'   C   130      64.707  94.697  36.580  1.00  0.00           C  
ATOM   4139  H1'   C   130      64.632  94.251  37.572  1.00  0.00           H  
ATOM   4140  N1    C   130      65.249  93.690  35.643  1.00  0.00           N  
ATOM   4141  C6    C   130      64.725  93.583  34.401  1.00  0.00           C  
ATOM   4142  H6    C   130      63.879  94.132  34.015  1.00  0.00           H  
ATOM   4143  C5    C   130      65.245  92.653  33.522  1.00  0.00           C  
ATOM   4144  H5    C   130      64.775  92.457  32.569  1.00  0.00           H  
ATOM   4145  C4    C   130      66.361  91.899  33.968  1.00  0.00           C  
ATOM   4146  N4    C   130      66.982  91.094  33.167  1.00  0.00           N  
ATOM   4147  H41   C   130      66.683  91.050  32.203  1.00  0.00           H  
ATOM   4148  H42   C   130      67.852  90.679  33.470  1.00  0.00           H  
ATOM   4149  N3    C   130      66.725  91.928  35.278  1.00  0.00           N  
ATOM   4150  C2    C   130      66.223  92.806  36.100  1.00  0.00           C  
ATOM   4151  O2    C   130      66.695  92.803  37.236  1.00  0.00           O  
ATOM   4152  C3'   C   130      64.729  96.859  35.848  1.00  0.00           C  
ATOM   4153  H3'   C   130      64.943  96.606  34.810  1.00  0.00           H  
ATOM   4154  C2'   C   130      65.574  95.940  36.718  1.00  0.00           C  
ATOM   4155  H2'   C   130      66.566  95.755  36.305  1.00  0.00           H  
ATOM   4156  O2'   C   130      65.518  96.141  38.094  1.00  0.00           O  
ATOM   4157 HO2'   C   130      65.228  97.035  38.288  1.00  0.00           H  
ATOM   4158  O3'   C   130      64.952  98.262  36.042  1.00  0.00           O  
ATOM   4159  P     G   131      66.170  99.038  35.352  1.00  0.00           P  
ATOM   4160  OP1   G   131      66.232 100.447  35.827  1.00  0.00           O  
ATOM   4161  OP2   G   131      65.966  98.818  33.922  1.00  0.00           O  
ATOM   4162  O5'   G   131      67.401  98.230  35.884  1.00  0.00           O  
ATOM   4163  C5'   G   131      67.823  98.389  37.263  1.00  0.00           C  
ATOM   4164  H5'   G   131      67.032  98.196  37.988  1.00  0.00           H  
ATOM   4165 H5''   G   131      68.102  99.404  37.547  1.00  0.00           H  
ATOM   4166  C4'   G   131      69.065  97.577  37.596  1.00  0.00           C  
ATOM   4167  H4'   G   131      69.446  97.749  38.602  1.00  0.00           H  
ATOM   4168  O4'   G   131      68.874  96.183  37.365  1.00  0.00           O  
ATOM   4169  C1'   G   131      70.094  95.588  37.136  1.00  0.00           C  
ATOM   4170  H1'   G   131      70.463  95.016  37.987  1.00  0.00           H  
ATOM   4171  N9    G   131      69.950  94.643  36.048  1.00  0.00           N  
ATOM   4172  C8    G   131      69.113  94.719  34.978  1.00  0.00           C  
ATOM   4173  H8    G   131      68.436  95.550  34.854  1.00  0.00           H  
ATOM   4174  N7    G   131      69.287  93.741  34.147  1.00  0.00           N  
ATOM   4175  C5    G   131      70.322  93.016  34.638  1.00  0.00           C  
ATOM   4176  C6    G   131      70.973  91.761  34.221  1.00  0.00           C  
ATOM   4177  O6    G   131      70.823  91.168  33.144  1.00  0.00           O  
ATOM   4178  N1    G   131      71.674  91.088  35.225  1.00  0.00           N  
ATOM   4179  H1    G   131      71.905  90.122  35.041  1.00  0.00           H  
ATOM   4180  C2    G   131      71.895  91.714  36.384  1.00  0.00           C  
ATOM   4181  N2    G   131      72.879  91.160  37.144  1.00  0.00           N  
ATOM   4182  H21   G   131      73.432  90.383  36.812  1.00  0.00           H  
ATOM   4183  H22   G   131      73.194  91.599  37.998  1.00  0.00           H  
ATOM   4184  N3    G   131      71.426  92.892  36.803  1.00  0.00           N  
ATOM   4185  C4    G   131      70.626  93.538  35.865  1.00  0.00           C  
ATOM   4186  C3'   G   131      70.231  97.939  36.645  1.00  0.00           C  
ATOM   4187  H3'   G   131      70.000  98.171  35.605  1.00  0.00           H  
ATOM   4188  C2'   G   131      71.074  96.668  36.787  1.00  0.00           C  
ATOM   4189  H2'   G   131      71.643  96.556  35.864  1.00  0.00           H  
ATOM   4190  O2'   G   131      72.043  96.619  37.862  1.00  0.00           O  
ATOM   4191 HO2'   G   131      72.631  97.369  37.747  1.00  0.00           H  
ATOM   4192  O3'   G   131      70.862  99.081  37.295  1.00  0.00           O  
ATOM   4193  P     U   132      72.062  99.846  36.638  1.00  0.00           P  
ATOM   4194  OP1   U   132      72.253 101.158  37.246  1.00  0.00           O  
ATOM   4195  OP2   U   132      71.967  99.864  35.151  1.00  0.00           O  
ATOM   4196  O5'   U   132      73.289  98.945  37.027  1.00  0.00           O  
ATOM   4197  C5'   U   132      74.125  99.229  38.049  1.00  0.00           C  
ATOM   4198  H5'   U   132      73.559  99.390  38.966  1.00  0.00           H  
ATOM   4199 H5''   U   132      74.469 100.255  37.919  1.00  0.00           H  
ATOM   4200  C4'   U   132      75.285  98.233  38.361  1.00  0.00           C  
ATOM   4201  H4'   U   132      75.751  98.502  39.309  1.00  0.00           H  
ATOM   4202  O4'   U   132      74.932  96.906  38.483  1.00  0.00           O  
ATOM   4203  C1'   U   132      76.027  96.090  38.041  1.00  0.00           C  
ATOM   4204  H1'   U   132      76.395  95.499  38.880  1.00  0.00           H  
ATOM   4205  N1    U   132      75.584  95.079  37.025  1.00  0.00           N  
ATOM   4206  C6    U   132      74.822  95.420  35.894  1.00  0.00           C  
ATOM   4207  H6    U   132      74.599  96.467  35.746  1.00  0.00           H  
ATOM   4208  C5    U   132      74.492  94.520  34.967  1.00  0.00           C  
ATOM   4209  H5    U   132      73.964  94.815  34.072  1.00  0.00           H  
ATOM   4210  C4    U   132      74.763  93.143  35.145  1.00  0.00           C  
ATOM   4211  O4    U   132      74.512  92.273  34.317  1.00  0.00           O  
ATOM   4212  N3    U   132      75.540  92.873  36.209  1.00  0.00           N  
ATOM   4213  H3    U   132      75.597  91.885  36.410  1.00  0.00           H  
ATOM   4214  C2    U   132      75.960  93.738  37.131  1.00  0.00           C  
ATOM   4215  O2    U   132      76.638  93.403  38.114  1.00  0.00           O  
ATOM   4216  C3'   U   132      76.249  98.279  37.214  1.00  0.00           C  
ATOM   4217  H3'   U   132      75.633  98.103  36.333  1.00  0.00           H  
ATOM   4218  C2'   U   132      77.093  97.026  37.448  1.00  0.00           C  
ATOM   4219  H2'   U   132      77.516  96.803  36.468  1.00  0.00           H  
ATOM   4220  O2'   U   132      78.140  97.222  38.371  1.00  0.00           O  
ATOM   4221 HO2'   U   132      78.671  97.959  38.059  1.00  0.00           H  
ATOM   4222  O3'   U   132      76.963  99.468  37.080  1.00  0.00           O  
ATOM   4223  P     A   133      78.066  99.725  35.942  1.00  0.00           P  
ATOM   4224  OP1   A   133      78.262 101.201  35.925  1.00  0.00           O  
ATOM   4225  OP2   A   133      77.740  98.985  34.708  1.00  0.00           O  
ATOM   4226  O5'   A   133      79.415  99.009  36.577  1.00  0.00           O  
ATOM   4227  C5'   A   133      80.193  99.779  37.506  1.00  0.00           C  
ATOM   4228  H5'   A   133      79.692  99.944  38.460  1.00  0.00           H  
ATOM   4229 H5''   A   133      80.407 100.754  37.070  1.00  0.00           H  
ATOM   4230  C4'   A   133      81.553  99.177  37.863  1.00  0.00           C  
ATOM   4231  H4'   A   133      81.962  99.551  38.801  1.00  0.00           H  
ATOM   4232  O4'   A   133      81.291  97.817  37.928  1.00  0.00           O  
ATOM   4233  C1'   A   133      82.089  97.140  36.936  1.00  0.00           C  
ATOM   4234  H1'   A   133      83.054  96.817  37.328  1.00  0.00           H  
ATOM   4235  N9    A   133      81.292  96.039  36.322  1.00  0.00           N  
ATOM   4236  C8    A   133      81.020  95.808  35.017  1.00  0.00           C  
ATOM   4237  H8    A   133      81.516  96.402  34.264  1.00  0.00           H  
ATOM   4238  N7    A   133      80.236  94.776  34.750  1.00  0.00           N  
ATOM   4239  C5    A   133      79.976  94.209  36.027  1.00  0.00           C  
ATOM   4240  C6    A   133      79.450  93.002  36.560  1.00  0.00           C  
ATOM   4241  N6    A   133      78.753  92.184  35.771  1.00  0.00           N  
ATOM   4242  H61   A   133      78.255  91.437  36.233  1.00  0.00           H  
ATOM   4243  H62   A   133      78.619  92.431  34.801  1.00  0.00           H  
ATOM   4244  N1    A   133      79.616  92.703  37.883  1.00  0.00           N  
ATOM   4245  C2    A   133      80.321  93.533  38.646  1.00  0.00           C  
ATOM   4246  H2    A   133      80.527  93.249  39.668  1.00  0.00           H  
ATOM   4247  N3    A   133      80.839  94.673  38.230  1.00  0.00           N  
ATOM   4248  C4    A   133      80.688  94.938  36.928  1.00  0.00           C  
ATOM   4249  C3'   A   133      82.701  99.370  36.787  1.00  0.00           C  
ATOM   4250  H3'   A   133      82.605 100.343  36.306  1.00  0.00           H  
ATOM   4251  C2'   A   133      82.412  98.167  35.838  1.00  0.00           C  
ATOM   4252  H2'   A   133      81.646  98.351  35.085  1.00  0.00           H  
ATOM   4253  O2'   A   133      83.622  97.905  35.196  1.00  0.00           O  
ATOM   4254 HO2'   A   133      84.286  98.198  35.823  1.00  0.00           H  
ATOM   4255  O3'   A   133      84.009  99.089  37.311  1.00  0.00           O  
ATOM   4256  P     U   134      84.940 100.250  37.802  1.00  0.00           P  
ATOM   4257  OP1   U   134      86.055  99.656  38.538  1.00  0.00           O  
ATOM   4258  OP2   U   134      84.045 101.198  38.460  1.00  0.00           O  
ATOM   4259  O5'   U   134      85.535 100.889  36.413  1.00  0.00           O  
ATOM   4260  C5'   U   134      86.160 100.058  35.473  1.00  0.00           C  
ATOM   4261  H5'   U   134      85.433  99.450  34.934  1.00  0.00           H  
ATOM   4262 H5''   U   134      86.884  99.460  36.025  1.00  0.00           H  
ATOM   4263  C4'   U   134      86.836 100.814  34.360  1.00  0.00           C  
ATOM   4264  H4'   U   134      87.285 100.198  33.581  1.00  0.00           H  
ATOM   4265  O4'   U   134      86.043 101.738  33.690  1.00  0.00           O  
ATOM   4266  C1'   U   134      86.824 102.892  33.491  1.00  0.00           C  
ATOM   4267  H1'   U   134      86.988 102.963  32.416  1.00  0.00           H  
ATOM   4268  N1    U   134      86.272 104.057  34.141  1.00  0.00           N  
ATOM   4269  C6    U   134      85.911 104.057  35.520  1.00  0.00           C  
ATOM   4270  H6    U   134      86.078 103.159  36.095  1.00  0.00           H  
ATOM   4271  C5    U   134      85.359 105.145  36.143  1.00  0.00           C  
ATOM   4272  H5    U   134      85.095 105.321  37.175  1.00  0.00           H  
ATOM   4273  C4    U   134      85.026 106.377  35.309  1.00  0.00           C  
ATOM   4274  O4    U   134      84.562 107.449  35.711  1.00  0.00           O  
ATOM   4275  N3    U   134      85.476 106.251  34.039  1.00  0.00           N  
ATOM   4276  H3    U   134      85.163 107.047  33.503  1.00  0.00           H  
ATOM   4277  C2    U   134      86.211 105.209  33.388  1.00  0.00           C  
ATOM   4278  O2    U   134      86.653 105.397  32.244  1.00  0.00           O  
ATOM   4279  C3'   U   134      87.994 101.556  35.031  1.00  0.00           C  
ATOM   4280  H3'   U   134      87.694 101.891  36.023  1.00  0.00           H  
ATOM   4281  C2'   U   134      88.200 102.725  34.099  1.00  0.00           C  
ATOM   4282  H2'   U   134      88.651 103.607  34.555  1.00  0.00           H  
ATOM   4283  O2'   U   134      89.073 102.358  33.009  1.00  0.00           O  
ATOM   4284 HO2'   U   134      89.932 102.327  33.435  1.00  0.00           H  
ATOM   4285  O3'   U   134      89.126 100.705  35.198  1.00  0.00           O  
ATOM   4286  P     A   135      90.256 101.221  36.116  1.00  0.00           P  
ATOM   4287  OP1   A   135      90.951 100.040  36.691  1.00  0.00           O  
ATOM   4288  OP2   A   135      89.779 102.231  37.063  1.00  0.00           O  
ATOM   4289  O5'   A   135      91.173 101.861  34.925  1.00  0.00           O  
ATOM   4290  C5'   A   135      92.060 101.034  34.219  1.00  0.00           C  
ATOM   4291  H5'   A   135      91.447 100.248  33.776  1.00  0.00           H  
ATOM   4292 H5''   A   135      92.783 100.694  34.960  1.00  0.00           H  
ATOM   4293  C4'   A   135      92.731 101.815  33.065  1.00  0.00           C  
ATOM   4294  H4'   A   135      93.244 101.151  32.369  1.00  0.00           H  
ATOM   4295  O4'   A   135      91.728 102.652  32.495  1.00  0.00           O  
ATOM   4296  C1'   A   135      92.479 103.606  31.752  1.00  0.00           C  
ATOM   4297  H1'   A   135      92.644 102.977  30.877  1.00  0.00           H  
ATOM   4298  N9    A   135      91.638 104.678  31.380  1.00  0.00           N  
ATOM   4299  C8    A   135      90.567 105.079  32.080  1.00  0.00           C  
ATOM   4300  H8    A   135      90.125 104.534  32.901  1.00  0.00           H  
ATOM   4301  N7    A   135      89.955 106.128  31.712  1.00  0.00           N  
ATOM   4302  C5    A   135      90.781 106.582  30.662  1.00  0.00           C  
ATOM   4303  C6    A   135      90.803 107.681  29.731  1.00  0.00           C  
ATOM   4304  N6    A   135      89.925 108.698  29.571  1.00  0.00           N  
ATOM   4305  H61   A   135      89.247 108.728  30.319  1.00  0.00           H  
ATOM   4306  H62   A   135      90.115 109.428  28.899  1.00  0.00           H  
ATOM   4307  N1    A   135      91.801 107.739  28.802  1.00  0.00           N  
ATOM   4308  C2    A   135      92.592 106.743  28.754  1.00  0.00           C  
ATOM   4309  H2    A   135      93.256 106.821  27.906  1.00  0.00           H  
ATOM   4310  N3    A   135      92.658 105.569  29.345  1.00  0.00           N  
ATOM   4311  C4    A   135      91.739 105.588  30.380  1.00  0.00           C  
ATOM   4312  C3'   A   135      93.793 102.762  33.569  1.00  0.00           C  
ATOM   4313  H3'   A   135      93.433 103.149  34.522  1.00  0.00           H  
ATOM   4314  C2'   A   135      93.699 103.953  32.599  1.00  0.00           C  
ATOM   4315  H2'   A   135      93.591 104.945  33.039  1.00  0.00           H  
ATOM   4316  O2'   A   135      94.731 103.864  31.650  1.00  0.00           O  
ATOM   4317 HO2'   A   135      95.614 103.748  32.008  1.00  0.00           H  
ATOM   4318  O3'   A   135      95.008 102.006  33.674  1.00  0.00           O  
ATOM   4319  P     C   136      96.420 102.718  34.197  1.00  0.00           P  
ATOM   4320  OP1   C   136      97.399 101.619  34.544  1.00  0.00           O  
ATOM   4321  OP2   C   136      96.068 103.762  35.135  1.00  0.00           O  
ATOM   4322  O5'   C   136      96.902 103.402  32.898  1.00  0.00           O  
ATOM   4323  C5'   C   136      97.619 102.736  31.877  1.00  0.00           C  
ATOM   4324  H5'   C   136      97.002 102.247  31.124  1.00  0.00           H  
ATOM   4325 H5''   C   136      98.374 102.162  32.414  1.00  0.00           H  
ATOM   4326  C4'   C   136      98.432 103.722  31.094  1.00  0.00           C  
ATOM   4327  H4'   C   136      98.824 103.055  30.326  1.00  0.00           H  
ATOM   4328  O4'   C   136      97.661 104.731  30.538  1.00  0.00           O  
ATOM   4329  C1'   C   136      97.911 105.961  31.268  1.00  0.00           C  
ATOM   4330  H1'   C   136      98.579 106.586  30.677  1.00  0.00           H  
ATOM   4331  N1    C   136      96.718 106.726  31.477  1.00  0.00           N  
ATOM   4332  C6    C   136      96.063 106.762  32.695  1.00  0.00           C  
ATOM   4333  H6    C   136      96.407 106.155  33.519  1.00  0.00           H  
ATOM   4334  C5    C   136      94.944 107.493  32.833  1.00  0.00           C  
ATOM   4335  H5    C   136      94.367 107.472  33.746  1.00  0.00           H  
ATOM   4336  C4    C   136      94.407 108.160  31.662  1.00  0.00           C  
ATOM   4337  N4    C   136      93.326 108.838  31.656  1.00  0.00           N  
ATOM   4338  H41   C   136      93.103 109.344  30.811  1.00  0.00           H  
ATOM   4339  H42   C   136      92.789 108.861  32.511  1.00  0.00           H  
ATOM   4340  N3    C   136      95.016 108.118  30.481  1.00  0.00           N  
ATOM   4341  C2    C   136      96.104 107.399  30.340  1.00  0.00           C  
ATOM   4342  O2    C   136      96.583 107.444  29.196  1.00  0.00           O  
ATOM   4343  C3'   C   136      99.554 104.319  31.850  1.00  0.00           C  
ATOM   4344  H3'   C   136      99.742 103.652  32.691  1.00  0.00           H  
ATOM   4345  C2'   C   136      98.792 105.550  32.433  1.00  0.00           C  
ATOM   4346  H2'   C   136      98.174 105.226  33.271  1.00  0.00           H  
ATOM   4347  O2'   C   136      99.607 106.599  32.962  1.00  0.00           O  
ATOM   4348 HO2'   C   136     100.362 106.728  32.383  1.00  0.00           H  
ATOM   4349  O3'   C   136     100.487 104.531  30.758  1.00  0.00           O  
ATOM   4350  P     A   137     101.820 105.236  30.985  1.00  0.00           P  
ATOM   4351  OP1   A   137     102.727 104.971  29.863  1.00  0.00           O  
ATOM   4352  OP2   A   137     102.322 104.961  32.377  1.00  0.00           O  
ATOM   4353  O5'   A   137     101.229 106.771  30.921  1.00  0.00           O  
ATOM   4354  C5'   A   137     100.957 107.525  29.714  1.00  0.00           C  
ATOM   4355  H5'   A   137     100.156 107.067  29.134  1.00  0.00           H  
ATOM   4356 H5''   A   137     101.864 107.435  29.116  1.00  0.00           H  
ATOM   4357  C4'   A   137     100.581 108.972  30.071  1.00  0.00           C  
ATOM   4358  H4'   A   137     100.465 109.577  29.172  1.00  0.00           H  
ATOM   4359  O4'   A   137      99.321 108.969  30.819  1.00  0.00           O  
ATOM   4360  C1'   A   137      99.446 109.900  31.841  1.00  0.00           C  
ATOM   4361  H1'   A   137      99.349 110.895  31.407  1.00  0.00           H  
ATOM   4362  N9    A   137      98.395 109.772  32.809  1.00  0.00           N  
ATOM   4363  C8    A   137      98.451 109.247  34.087  1.00  0.00           C  
ATOM   4364  H8    A   137      99.302 108.646  34.374  1.00  0.00           H  
ATOM   4365  N7    A   137      97.368 109.304  34.798  1.00  0.00           N  
ATOM   4366  C5    A   137      96.542 110.094  33.968  1.00  0.00           C  
ATOM   4367  C6    A   137      95.288 110.758  34.087  1.00  0.00           C  
ATOM   4368  N6    A   137      94.437 110.720  35.091  1.00  0.00           N  
ATOM   4369  H61   A   137      93.502 111.073  34.947  1.00  0.00           H  
ATOM   4370  H62   A   137      94.677 110.123  35.870  1.00  0.00           H  
ATOM   4371  N1    A   137      94.820 111.496  33.140  1.00  0.00           N  
ATOM   4372  C2    A   137      95.529 111.635  32.036  1.00  0.00           C  
ATOM   4373  H2    A   137      94.993 112.111  31.229  1.00  0.00           H  
ATOM   4374  N3    A   137      96.728 111.172  31.783  1.00  0.00           N  
ATOM   4375  C4    A   137      97.192 110.418  32.801  1.00  0.00           C  
ATOM   4376  C3'   A   137     101.630 109.669  30.934  1.00  0.00           C  
ATOM   4377  H3'   A   137     102.510 109.026  30.901  1.00  0.00           H  
ATOM   4378  C2'   A   137     100.959 109.850  32.283  1.00  0.00           C  
ATOM   4379  H2'   A   137     101.098 108.967  32.908  1.00  0.00           H  
ATOM   4380  O2'   A   137     101.365 110.926  33.109  1.00  0.00           O  
ATOM   4381 HO2'   A   137     102.266 110.793  33.414  1.00  0.00           H  
ATOM   4382  O3'   A   137     102.052 110.904  30.333  1.00  0.00           O  
ATOM   4383  P     G   138     103.547 111.501  30.440  1.00  0.00           P  
ATOM   4384  OP1   G   138     104.160 111.067  31.746  1.00  0.00           O  
ATOM   4385  OP2   G   138     103.374 112.952  30.181  1.00  0.00           O  
ATOM   4386  O5'   G   138     104.351 110.816  29.272  1.00  0.00           O  
ATOM   4387  C5'   G   138     105.088 109.615  29.415  1.00  0.00           C  
ATOM   4388  H5'   G   138     104.739 109.059  30.286  1.00  0.00           H  
ATOM   4389 H5''   G   138     106.091 109.967  29.655  1.00  0.00           H  
ATOM   4390  C4'   G   138     105.164 108.836  28.074  1.00  0.00           C  
ATOM   4391  H4'   G   138     105.728 107.913  28.209  1.00  0.00           H  
ATOM   4392  O4'   G   138     103.800 108.429  27.936  1.00  0.00           O  
ATOM   4393  C1'   G   138     103.518 108.271  26.526  1.00  0.00           C  
ATOM   4394  H1'   G   138     103.177 107.269  26.268  1.00  0.00           H  
ATOM   4395  N9    G   138     102.445 109.119  26.013  1.00  0.00           N  
ATOM   4396  C8    G   138     101.861 110.188  26.563  1.00  0.00           C  
ATOM   4397  H8    G   138     102.022 110.567  27.562  1.00  0.00           H  
ATOM   4398  N7    G   138     101.170 110.902  25.745  1.00  0.00           N  
ATOM   4399  C5    G   138     101.290 110.308  24.504  1.00  0.00           C  
ATOM   4400  C6    G   138     100.905 110.592  23.160  1.00  0.00           C  
ATOM   4401  O6    G   138     100.212 111.535  22.748  1.00  0.00           O  
ATOM   4402  N1    G   138     101.293 109.651  22.190  1.00  0.00           N  
ATOM   4403  H1    G   138     101.152 109.934  21.231  1.00  0.00           H  
ATOM   4404  C2    G   138     102.110 108.697  22.470  1.00  0.00           C  
ATOM   4405  N2    G   138     102.494 107.918  21.502  1.00  0.00           N  
ATOM   4406  H21   G   138     102.246 108.051  20.532  1.00  0.00           H  
ATOM   4407  H22   G   138     103.051 107.157  21.865  1.00  0.00           H  
ATOM   4408  N3    G   138     102.463 108.348  23.688  1.00  0.00           N  
ATOM   4409  C4    G   138     102.038 109.177  24.694  1.00  0.00           C  
ATOM   4410  C3'   G   138     105.586 109.627  26.807  1.00  0.00           C  
ATOM   4411  H3'   G   138     105.138 110.619  26.871  1.00  0.00           H  
ATOM   4412  C2'   G   138     104.870 108.681  25.824  1.00  0.00           C  
ATOM   4413  H2'   G   138     104.696 109.225  24.896  1.00  0.00           H  
ATOM   4414  O2'   G   138     105.513 107.412  25.547  1.00  0.00           O  
ATOM   4415 HO2'   G   138     106.401 107.611  25.242  1.00  0.00           H  
ATOM   4416  O3'   G   138     106.999 109.738  26.804  1.00  0.00           O  
ATOM   4417  P     G   139     107.748 110.979  26.161  1.00  0.00           P  
ATOM   4418  OP1   G   139     109.210 110.794  26.409  1.00  0.00           O  
ATOM   4419  OP2   G   139     107.117 112.168  26.728  1.00  0.00           O  
ATOM   4420  O5'   G   139     107.437 110.864  24.656  1.00  0.00           O  
ATOM   4421  C5'   G   139     108.041 109.755  23.986  1.00  0.00           C  
ATOM   4422  H5'   G   139     107.930 108.833  24.557  1.00  0.00           H  
ATOM   4423 H5''   G   139     109.089 110.009  23.830  1.00  0.00           H  
ATOM   4424  C4'   G   139     107.630 109.474  22.566  1.00  0.00           C  
ATOM   4425  H4'   G   139     108.044 108.521  22.238  1.00  0.00           H  
ATOM   4426  O4'   G   139     106.184 109.328  22.500  1.00  0.00           O  
ATOM   4427  C1'   G   139     105.822 109.794  21.153  1.00  0.00           C  
ATOM   4428  H1'   G   139     105.222 109.023  20.669  1.00  0.00           H  
ATOM   4429  N9    G   139     104.928 110.905  21.338  1.00  0.00           N  
ATOM   4430  C8    G   139     104.636 111.674  22.461  1.00  0.00           C  
ATOM   4431  H8    G   139     105.226 111.519  23.352  1.00  0.00           H  
ATOM   4432  N7    G   139     103.641 112.565  22.305  1.00  0.00           N  
ATOM   4433  C5    G   139     103.314 112.400  20.958  1.00  0.00           C  
ATOM   4434  C6    G   139     102.378 113.030  20.054  1.00  0.00           C  
ATOM   4435  O6    G   139     101.622 114.011  20.297  1.00  0.00           O  
ATOM   4436  N1    G   139     102.548 112.664  18.737  1.00  0.00           N  
ATOM   4437  H1    G   139     101.784 112.924  18.130  1.00  0.00           H  
ATOM   4438  C2    G   139     103.311 111.649  18.342  1.00  0.00           C  
ATOM   4439  N2    G   139     103.339 111.433  17.036  1.00  0.00           N  
ATOM   4440  H21   G   139     104.073 110.844  16.670  1.00  0.00           H  
ATOM   4441  H22   G   139     102.791 112.122  16.541  1.00  0.00           H  
ATOM   4442  N3    G   139     104.145 110.989  19.127  1.00  0.00           N  
ATOM   4443  C4    G   139     104.099 111.411  20.420  1.00  0.00           C  
ATOM   4444  C3'   G   139     107.948 110.530  21.534  1.00  0.00           C  
ATOM   4445  H3'   G   139     107.591 111.453  21.990  1.00  0.00           H  
ATOM   4446  C2'   G   139     107.047 110.270  20.342  1.00  0.00           C  
ATOM   4447  H2'   G   139     106.837 111.094  19.660  1.00  0.00           H  
ATOM   4448  O2'   G   139     107.441 109.086  19.635  1.00  0.00           O  
ATOM   4449 HO2'   G   139     108.378 109.236  19.494  1.00  0.00           H  
ATOM   4450  O3'   G   139     109.307 110.495  21.214  1.00  0.00           O  
ATOM   4451  P     G   140     110.031 111.866  20.794  1.00  0.00           P  
ATOM   4452  OP1   G   140     111.443 111.655  20.496  1.00  0.00           O  
ATOM   4453  OP2   G   140     109.675 112.921  21.695  1.00  0.00           O  
ATOM   4454  O5'   G   140     109.303 112.189  19.388  1.00  0.00           O  
ATOM   4455  C5'   G   140     109.670 111.593  18.163  1.00  0.00           C  
ATOM   4456  H5'   G   140     109.583 110.514  18.291  1.00  0.00           H  
ATOM   4457 H5''   G   140     110.725 111.806  17.994  1.00  0.00           H  
ATOM   4458  C4'   G   140     108.771 112.088  17.019  1.00  0.00           C  
ATOM   4459  H4'   G   140     108.887 111.424  16.163  1.00  0.00           H  
ATOM   4460  O4'   G   140     107.470 111.860  17.403  1.00  0.00           O  
ATOM   4461  C1'   G   140     106.758 112.834  16.742  1.00  0.00           C  
ATOM   4462  H1'   G   140     106.005 112.362  16.111  1.00  0.00           H  
ATOM   4463  N9    G   140     105.998 113.715  17.652  1.00  0.00           N  
ATOM   4464  C8    G   140     106.201 113.872  18.989  1.00  0.00           C  
ATOM   4465  H8    G   140     106.984 113.339  19.509  1.00  0.00           H  
ATOM   4466  N7    G   140     105.355 114.710  19.507  1.00  0.00           N  
ATOM   4467  C5    G   140     104.492 115.159  18.396  1.00  0.00           C  
ATOM   4468  C6    G   140     103.337 116.063  18.340  1.00  0.00           C  
ATOM   4469  O6    G   140     102.614 116.591  19.129  1.00  0.00           O  
ATOM   4470  N1    G   140     103.036 116.313  17.018  1.00  0.00           N  
ATOM   4471  H1    G   140     102.247 116.927  16.881  1.00  0.00           H  
ATOM   4472  C2    G   140     103.492 115.546  15.971  1.00  0.00           C  
ATOM   4473  N2    G   140     103.077 115.903  14.765  1.00  0.00           N  
ATOM   4474  H21   G   140     102.519 116.719  14.561  1.00  0.00           H  
ATOM   4475  H22   G   140     103.484 115.433  13.968  1.00  0.00           H  
ATOM   4476  N3    G   140     104.491 114.614  15.972  1.00  0.00           N  
ATOM   4477  C4    G   140     105.012 114.545  17.207  1.00  0.00           C  
ATOM   4478  C3'   G   140     109.018 113.516  16.528  1.00  0.00           C  
ATOM   4479  H3'   G   140     109.033 114.070  17.466  1.00  0.00           H  
ATOM   4480  C2'   G   140     107.636 113.706  15.819  1.00  0.00           C  
ATOM   4481  H2'   G   140     107.410 114.769  15.735  1.00  0.00           H  
ATOM   4482  O2'   G   140     107.585 113.123  14.488  1.00  0.00           O  
ATOM   4483 HO2'   G   140     108.513 112.914  14.357  1.00  0.00           H  
ATOM   4484  O3'   G   140     110.240 113.741  15.760  1.00  0.00           O  
ATOM   4485  P     C   141     110.852 115.139  15.614  1.00  0.00           P  
ATOM   4486  OP1   C   141     112.116 114.955  14.837  1.00  0.00           O  
ATOM   4487  OP2   C   141     111.002 115.747  16.938  1.00  0.00           O  
ATOM   4488  O5'   C   141     109.721 116.025  14.860  1.00  0.00           O  
ATOM   4489  C5'   C   141     109.548 116.079  13.462  1.00  0.00           C  
ATOM   4490  H5'   C   141     109.264 115.051  13.236  1.00  0.00           H  
ATOM   4491 H5''   C   141     110.422 116.456  12.931  1.00  0.00           H  
ATOM   4492  C4'   C   141     108.362 116.930  12.985  1.00  0.00           C  
ATOM   4493  H4'   C   141     108.175 116.700  11.936  1.00  0.00           H  
ATOM   4494  O4'   C   141     107.225 116.530  13.740  1.00  0.00           O  
ATOM   4495  C1'   C   141     106.446 117.683  13.955  1.00  0.00           C  
ATOM   4496  H1'   C   141     105.407 117.565  13.645  1.00  0.00           H  
ATOM   4497  N1    C   141     106.329 118.073  15.361  1.00  0.00           N  
ATOM   4498  C6    C   141     107.261 117.872  16.366  1.00  0.00           C  
ATOM   4499  H6    C   141     108.215 117.413  16.151  1.00  0.00           H  
ATOM   4500  C5    C   141     107.050 118.128  17.672  1.00  0.00           C  
ATOM   4501  H5    C   141     107.745 117.920  18.473  1.00  0.00           H  
ATOM   4502  C4    C   141     105.711 118.588  17.965  1.00  0.00           C  
ATOM   4503  N4    C   141     105.305 118.943  19.161  1.00  0.00           N  
ATOM   4504  H41   C   141     105.912 118.857  19.963  1.00  0.00           H  
ATOM   4505  H42   C   141     104.378 119.299  19.343  1.00  0.00           H  
ATOM   4506  N3    C   141     104.935 119.025  17.007  1.00  0.00           N  
ATOM   4507  C2    C   141     105.216 118.808  15.721  1.00  0.00           C  
ATOM   4508  O2    C   141     104.369 119.172  14.883  1.00  0.00           O  
ATOM   4509  C3'   C   141     108.515 118.459  13.094  1.00  0.00           C  
ATOM   4510  H3'   C   141     109.042 118.651  14.029  1.00  0.00           H  
ATOM   4511  C2'   C   141     107.023 118.831  13.190  1.00  0.00           C  
ATOM   4512  H2'   C   141     106.970 119.780  13.724  1.00  0.00           H  
ATOM   4513  O2'   C   141     106.308 119.009  11.939  1.00  0.00           O  
ATOM   4514 HO2'   C   141     106.889 119.538  11.388  1.00  0.00           H  
ATOM   4515  O3'   C   141     109.037 119.168  11.950  1.00  0.00           O  
ATOM   4516  P    U3   142     109.490 120.671  12.177  1.00  0.00           P  
ATOM   4517  OP1  U3   142     109.937 121.190  10.801  1.00  0.00           O  
ATOM   4518  OP2  U3   142     110.546 120.698  13.243  1.00  0.00           O  
ATOM   4519  O5'  U3   142     108.318 121.566  12.724  1.00  0.00           O  
ATOM   4520  C5'  U3   142     107.440 122.251  11.891  1.00  0.00           C  
ATOM   4521  H5'  U3   142     106.862 121.565  11.272  1.00  0.00           H  
ATOM   4522 H5''  U3   142     107.984 123.031  11.357  1.00  0.00           H  
ATOM   4523  C4'  U3   142     106.461 123.021  12.773  1.00  0.00           C  
ATOM   4524  H4'  U3   142     105.649 123.443  12.180  1.00  0.00           H  
ATOM   4525  O4'  U3   142     105.805 122.172  13.820  1.00  0.00           O  
ATOM   4526  C1'  U3   142     105.500 122.912  14.991  1.00  0.00           C  
ATOM   4527  H1'  U3   142     104.420 123.007  15.103  1.00  0.00           H  
ATOM   4528  N1   U3   142     106.097 122.213  16.158  1.00  0.00           N  
ATOM   4529  C6   U3   142     107.309 121.538  16.086  1.00  0.00           C  
ATOM   4530  H6   U3   142     107.853 121.512  15.153  1.00  0.00           H  
ATOM   4531  C5   U3   142     107.974 121.149  17.204  1.00  0.00           C  
ATOM   4532  H5   U3   142     108.990 120.813  17.056  1.00  0.00           H  
ATOM   4533  C4   U3   142     107.554 121.518  18.509  1.00  0.00           C  
ATOM   4534  O4   U3   142     108.192 121.245  19.536  1.00  0.00           O  
ATOM   4535  N3   U3   142     106.317 122.149  18.505  1.00  0.00           N  
ATOM   4536  H3   U3   142     105.907 122.336  19.409  1.00  0.00           H  
ATOM   4537  C2   U3   142     105.547 122.499  17.382  1.00  0.00           C  
ATOM   4538  O2   U3   142     104.639 123.276  17.548  1.00  0.00           O  
ATOM   4539  C3'  U3   142     106.973 124.220  13.532  1.00  0.00           C  
ATOM   4540  H3'  U3   142     107.953 123.860  13.845  1.00  0.00           H  
ATOM   4541  C2'  U3   142     106.079 124.322  14.775  1.00  0.00           C  
ATOM   4542  H2'  U3   142     106.685 124.694  15.601  1.00  0.00           H  
ATOM   4543  O2'  U3   142     104.950 125.199  14.501  1.00  0.00           O  
ATOM   4544 HO2'  U3   142     104.761 125.680  15.310  1.00  0.00           H  
ATOM   4545  O3'  U3   142     107.133 125.415  12.752  1.00  0.00           O  
ATOM   4546 HO3'  U3   142     106.658 126.128  13.184  1.00  0.00           H  
TER    4547       U3   142 
ATOM   4547 MG    MG   143      60.884  85.487  53.124  1.00  0.00          MG  
TER    4548       MG   143 
ATOM   4548 MG    MG   144      44.149  41.205  88.194  1.00  0.00          MG  
TER    4549       MG   144 
ATOM   4549 MG    MG   145     103.062  99.613  26.764  1.00  0.00          MG  
TER    4550       MG   145 
ATOM   4550 MG    MG   146      72.288  93.804  21.377  1.00  0.00          MG  
TER    4551       MG   146 
ATOM   4551 MG    MG   147      77.903   1.046  66.572  1.00  0.00          MG  
TER    4552       MG   147 
ATOM   4552 MG    MG   148      78.755  29.601  61.893  1.00  0.00          MG  
TER    4553       MG   148 
ATOM   4553 MG    MG   149      40.467  45.042  91.737  1.00  0.00          MG  
TER    4554       MG   149 
ATOM   4554 MG    MG   150      48.844  42.825  73.682  1.00  0.00          MG  
TER    4555       MG   150 
ATOM   4555 MG    MG   151      40.476  33.873 109.529  1.00  0.00          MG  
TER    4556       MG   151 
ATOM   4556 MG    MG   152      89.785 100.313  10.556  1.00  0.00          MG  
TER    4557       MG   152 
ATOM   4557 MG    MG   153      49.696  47.449  97.636  1.00  0.00          MG  
TER    4558       MG   153 
ATOM   4558 MG    MG   154      56.162  36.134  87.017  1.00  0.00          MG  
TER    4559       MG   154 
END   
