# Supplementary material for: Modeling the structure of the frameshift-stimulatory pseudoknot in SARS-CoV-2 reveals multiple possible conformers
Source: PLoS Comput Biol. 2021 Jan 19;17(1):e1008603. doi: 10.1371/journal.pcbi.1008603 (PMC7845960; doi:10.1371/journal.pcbi.1008603)
Supplement: S1 Data — Files in.pdb format for each of the model structures presented in the manuscript are included in an archived.zip folder. The files corresponding to the structures shown in Figs 3B, 3E, 3H, 4B, 4E, 4H, 5B, 6A–6F, and 7A–7G are named FigNX_1.pdb, where N is the figure number and X is the letter for the figure panel. These structures represent the most populated of the clusters found in the corresponding MD simulations. The structures of the second- and third-most populated clusters from each of the simulations are in the files named FigNX_2.pdb and FigNX_3.pdb, respectively. (ZIP) [file pcbi.1008603.s006.zip › Fig7C_1.pdb]

ATOM      1 HO5'  U5     1      41.000  68.095  58.829  1.00  0.00           H  
ATOM      2  O5'  U5     1      40.373  67.410  58.587  1.00  0.00           O  
ATOM      3  C5'  U5     1      41.055  66.260  59.078  1.00  0.00           C  
ATOM      4  H5'  U5     1      42.079  66.281  58.706  1.00  0.00           H  
ATOM      5 H5''  U5     1      40.543  65.370  58.713  1.00  0.00           H  
ATOM      6  C4'  U5     1      41.124  66.048  60.558  1.00  0.00           C  
ATOM      7  H4'  U5     1      41.549  65.061  60.741  1.00  0.00           H  
ATOM      8  O4'  U5     1      41.823  67.099  61.150  1.00  0.00           O  
ATOM      9  C1'  U5     1      41.437  67.093  62.517  1.00  0.00           C  
ATOM     10  H1'  U5     1      42.278  66.751  63.119  1.00  0.00           H  
ATOM     11  N1   U5     1      41.141  68.519  62.799  1.00  0.00           N  
ATOM     12  C6   U5     1      40.264  69.266  61.968  1.00  0.00           C  
ATOM     13  H6   U5     1      39.829  68.757  61.120  1.00  0.00           H  
ATOM     14  C5   U5     1      39.794  70.525  62.400  1.00  0.00           C  
ATOM     15  H5   U5     1      39.072  71.118  61.860  1.00  0.00           H  
ATOM     16  C4   U5     1      40.308  71.149  63.649  1.00  0.00           C  
ATOM     17  O4   U5     1      39.951  72.230  64.054  1.00  0.00           O  
ATOM     18  N3   U5     1      41.141  70.351  64.384  1.00  0.00           N  
ATOM     19  H3   U5     1      41.516  70.683  65.261  1.00  0.00           H  
ATOM     20  C2   U5     1      41.539  69.076  63.997  1.00  0.00           C  
ATOM     21  O2   U5     1      42.313  68.497  64.770  1.00  0.00           O  
ATOM     22  C3'  U5     1      39.745  66.066  61.151  1.00  0.00           C  
ATOM     23  H3'  U5     1      39.244  66.985  60.848  1.00  0.00           H  
ATOM     24  C2'  U5     1      40.197  66.175  62.613  1.00  0.00           C  
ATOM     25  H2'  U5     1      39.452  66.648  63.253  1.00  0.00           H  
ATOM     26  O2'  U5     1      40.618  65.047  63.181  1.00  0.00           O  
ATOM     27 HO2'  U5     1      39.858  64.470  63.075  1.00  0.00           H  
ATOM     28  O3'  U5     1      38.833  65.056  60.834  1.00  0.00           O  
ATOM     29  P     U     2      37.419  64.765  61.507  1.00  0.00           P  
ATOM     30  OP1   U     2      36.737  63.898  60.526  1.00  0.00           O  
ATOM     31  OP2   U     2      36.741  66.015  61.903  1.00  0.00           O  
ATOM     32  O5'   U     2      37.621  63.794  62.812  1.00  0.00           O  
ATOM     33  C5'   U     2      37.977  62.427  62.630  1.00  0.00           C  
ATOM     34  H5'   U     2      38.782  62.327  61.902  1.00  0.00           H  
ATOM     35 H5''   U     2      37.170  61.889  62.132  1.00  0.00           H  
ATOM     36  C4'   U     2      38.231  61.868  64.052  1.00  0.00           C  
ATOM     37  H4'   U     2      38.722  60.897  63.985  1.00  0.00           H  
ATOM     38  O4'   U     2      39.284  62.762  64.569  1.00  0.00           O  
ATOM     39  C1'   U     2      38.961  63.110  65.890  1.00  0.00           C  
ATOM     40  H1'   U     2      39.838  62.706  66.396  1.00  0.00           H  
ATOM     41  N1    U     2      38.756  64.537  65.905  1.00  0.00           N  
ATOM     42  C6    U     2      37.672  65.077  65.276  1.00  0.00           C  
ATOM     43  H6    U     2      36.858  64.507  64.854  1.00  0.00           H  
ATOM     44  C5    U     2      37.570  66.446  65.138  1.00  0.00           C  
ATOM     45  H5    U     2      36.732  66.907  64.637  1.00  0.00           H  
ATOM     46  C4    U     2      38.525  67.314  65.611  1.00  0.00           C  
ATOM     47  O4    U     2      38.485  68.513  65.488  1.00  0.00           O  
ATOM     48  N3    U     2      39.615  66.720  66.213  1.00  0.00           N  
ATOM     49  H3    U     2      40.208  67.444  66.593  1.00  0.00           H  
ATOM     50  C2    U     2      39.796  65.380  66.298  1.00  0.00           C  
ATOM     51  O2    U     2      40.956  64.998  66.677  1.00  0.00           O  
ATOM     52  C3'   U     2      37.080  61.847  65.028  1.00  0.00           C  
ATOM     53  H3'   U     2      36.305  62.573  64.783  1.00  0.00           H  
ATOM     54  C2'   U     2      37.733  62.305  66.415  1.00  0.00           C  
ATOM     55  H2'   U     2      37.047  62.911  67.007  1.00  0.00           H  
ATOM     56  O2'   U     2      38.258  61.143  67.085  1.00  0.00           O  
ATOM     57 HO2'   U     2      37.755  60.352  66.875  1.00  0.00           H  
ATOM     58  O3'   U     2      36.518  60.535  65.036  1.00  0.00           O  
ATOM     59  P     U     3      35.249  60.153  65.869  1.00  0.00           P  
ATOM     60  OP1   U     3      34.744  59.050  65.046  1.00  0.00           O  
ATOM     61  OP2   U     3      34.416  61.386  66.090  1.00  0.00           O  
ATOM     62  O5'   U     3      35.577  59.559  67.270  1.00  0.00           O  
ATOM     63  C5'   U     3      36.173  58.350  67.376  1.00  0.00           C  
ATOM     64  H5'   U     3      37.018  58.377  66.689  1.00  0.00           H  
ATOM     65 H5''   U     3      35.494  57.519  67.182  1.00  0.00           H  
ATOM     66  C4'   U     3      36.554  58.199  68.845  1.00  0.00           C  
ATOM     67  H4'   U     3      37.114  57.265  68.884  1.00  0.00           H  
ATOM     68  O4'   U     3      37.420  59.231  69.271  1.00  0.00           O  
ATOM     69  C1'   U     3      37.113  59.452  70.629  1.00  0.00           C  
ATOM     70  H1'   U     3      38.033  59.306  71.195  1.00  0.00           H  
ATOM     71  N1    U     3      36.679  60.843  70.992  1.00  0.00           N  
ATOM     72  C6    U     3      35.977  61.672  70.161  1.00  0.00           C  
ATOM     73  H6    U     3      35.810  61.288  69.166  1.00  0.00           H  
ATOM     74  C5    U     3      35.613  62.910  70.535  1.00  0.00           C  
ATOM     75  H5    U     3      35.031  63.541  69.880  1.00  0.00           H  
ATOM     76  C4    U     3      35.934  63.404  71.868  1.00  0.00           C  
ATOM     77  O4    U     3      35.827  64.519  72.316  1.00  0.00           O  
ATOM     78  N3    U     3      36.429  62.439  72.697  1.00  0.00           N  
ATOM     79  H3    U     3      36.654  62.686  73.650  1.00  0.00           H  
ATOM     80  C2    U     3      36.964  61.268  72.286  1.00  0.00           C  
ATOM     81  O2    U     3      37.447  60.555  73.166  1.00  0.00           O  
ATOM     82  C3'   U     3      35.363  58.067  69.783  1.00  0.00           C  
ATOM     83  H3'   U     3      34.628  58.809  69.473  1.00  0.00           H  
ATOM     84  C2'   U     3      36.024  58.488  71.052  1.00  0.00           C  
ATOM     85  H2'   U     3      35.183  58.959  71.560  1.00  0.00           H  
ATOM     86  O2'   U     3      36.624  57.446  71.781  1.00  0.00           O  
ATOM     87 HO2'   U     3      35.928  56.975  72.246  1.00  0.00           H  
ATOM     88  O3'   U     3      34.846  56.736  69.676  1.00  0.00           O  
ATOM     89  P     G     4      33.683  56.181  70.548  1.00  0.00           P  
ATOM     90  OP1   G     4      33.307  54.939  69.909  1.00  0.00           O  
ATOM     91  OP2   G     4      32.760  57.297  70.872  1.00  0.00           O  
ATOM     92  O5'   G     4      34.447  55.890  71.949  1.00  0.00           O  
ATOM     93  C5'   G     4      35.240  54.716  72.128  1.00  0.00           C  
ATOM     94  H5'   G     4      36.006  54.543  71.373  1.00  0.00           H  
ATOM     95 H5''   G     4      34.612  53.847  71.932  1.00  0.00           H  
ATOM     96  C4'   G     4      35.832  54.588  73.569  1.00  0.00           C  
ATOM     97  H4'   G     4      36.611  53.828  73.505  1.00  0.00           H  
ATOM     98  O4'   G     4      36.526  55.784  74.076  1.00  0.00           O  
ATOM     99  C1'   G     4      36.640  55.540  75.438  1.00  0.00           C  
ATOM    100  H1'   G     4      37.628  55.107  75.592  1.00  0.00           H  
ATOM    101  N9    G     4      36.523  56.738  76.340  1.00  0.00           N  
ATOM    102  C8    G     4      35.971  57.936  76.014  1.00  0.00           C  
ATOM    103  H8    G     4      35.617  58.083  75.004  1.00  0.00           H  
ATOM    104  N7    G     4      36.221  58.799  76.953  1.00  0.00           N  
ATOM    105  C5    G     4      36.744  58.084  78.079  1.00  0.00           C  
ATOM    106  C6    G     4      37.133  58.428  79.440  1.00  0.00           C  
ATOM    107  O6    G     4      36.989  59.496  79.990  1.00  0.00           O  
ATOM    108  N1    G     4      37.673  57.314  80.084  1.00  0.00           N  
ATOM    109  H1    G     4      37.985  57.466  81.033  1.00  0.00           H  
ATOM    110  C2    G     4      38.023  56.171  79.455  1.00  0.00           C  
ATOM    111  N2    G     4      38.712  55.306  80.060  1.00  0.00           N  
ATOM    112  H21   G     4      39.199  55.576  80.902  1.00  0.00           H  
ATOM    113  H22   G     4      38.744  54.330  79.800  1.00  0.00           H  
ATOM    114  N3    G     4      37.645  55.792  78.250  1.00  0.00           N  
ATOM    115  C4    G     4      36.996  56.797  77.576  1.00  0.00           C  
ATOM    116  C3'   G     4      34.839  54.258  74.620  1.00  0.00           C  
ATOM    117  H3'   G     4      33.965  54.905  74.548  1.00  0.00           H  
ATOM    118  C2'   G     4      35.518  54.626  75.975  1.00  0.00           C  
ATOM    119  H2'   G     4      34.863  55.080  76.717  1.00  0.00           H  
ATOM    120  O2'   G     4      36.187  53.452  76.434  1.00  0.00           O  
ATOM    121 HO2'   G     4      35.485  52.909  76.799  1.00  0.00           H  
ATOM    122  O3'   G     4      34.520  52.893  74.497  1.00  0.00           O  
ATOM    123  P     C     5      33.279  52.282  75.241  1.00  0.00           P  
ATOM    124  OP1   C     5      33.157  50.837  74.849  1.00  0.00           O  
ATOM    125  OP2   C     5      32.097  53.202  75.146  1.00  0.00           O  
ATOM    126  O5'   C     5      33.827  52.319  76.729  1.00  0.00           O  
ATOM    127  C5'   C     5      32.888  52.257  77.783  1.00  0.00           C  
ATOM    128  H5'   C     5      32.496  51.243  77.854  1.00  0.00           H  
ATOM    129 H5''   C     5      32.099  53.002  77.673  1.00  0.00           H  
ATOM    130  C4'   C     5      33.564  52.447  79.143  1.00  0.00           C  
ATOM    131  H4'   C     5      34.056  51.509  79.397  1.00  0.00           H  
ATOM    132  O4'   C     5      34.498  53.576  79.090  1.00  0.00           O  
ATOM    133  C1'   C     5      34.323  54.350  80.289  1.00  0.00           C  
ATOM    134  H1'   C     5      35.249  54.273  80.859  1.00  0.00           H  
ATOM    135  N1    C     5      33.969  55.818  80.023  1.00  0.00           N  
ATOM    136  C6    C     5      33.354  56.158  78.891  1.00  0.00           C  
ATOM    137  H6    C     5      33.044  55.430  78.155  1.00  0.00           H  
ATOM    138  C5    C     5      32.994  57.495  78.711  1.00  0.00           C  
ATOM    139  H5    C     5      32.480  57.831  77.823  1.00  0.00           H  
ATOM    140  C4    C     5      33.368  58.389  79.735  1.00  0.00           C  
ATOM    141  N4    C     5      33.026  59.637  79.867  1.00  0.00           N  
ATOM    142  H41   C     5      32.526  60.032  79.083  1.00  0.00           H  
ATOM    143  H42   C     5      33.428  60.257  80.556  1.00  0.00           H  
ATOM    144  N3    C     5      34.051  58.048  80.834  1.00  0.00           N  
ATOM    145  C2    C     5      34.426  56.781  80.963  1.00  0.00           C  
ATOM    146  O2    C     5      34.932  56.444  82.000  1.00  0.00           O  
ATOM    147  C3'   C     5      32.462  52.831  80.168  1.00  0.00           C  
ATOM    148  H3'   C     5      31.792  53.513  79.644  1.00  0.00           H  
ATOM    149  C2'   C     5      33.327  53.600  81.178  1.00  0.00           C  
ATOM    150  H2'   C     5      32.858  54.428  81.710  1.00  0.00           H  
ATOM    151  O2'   C     5      34.040  52.744  82.053  1.00  0.00           O  
ATOM    152 HO2'   C     5      33.336  52.314  82.544  1.00  0.00           H  
ATOM    153  O3'   C     5      31.801  51.639  80.635  1.00  0.00           O  
ATOM    154  P     G     6      30.765  51.633  81.825  1.00  0.00           P  
ATOM    155  OP1   G     6      29.889  50.521  81.643  1.00  0.00           O  
ATOM    156  OP2   G     6      30.250  52.950  81.942  1.00  0.00           O  
ATOM    157  O5'   G     6      31.708  51.401  83.099  1.00  0.00           O  
ATOM    158  C5'   G     6      32.262  50.159  83.485  1.00  0.00           C  
ATOM    159  H5'   G     6      32.742  49.727  82.607  1.00  0.00           H  
ATOM    160 H5''   G     6      31.427  49.473  83.627  1.00  0.00           H  
ATOM    161  C4'   G     6      33.174  50.250  84.739  1.00  0.00           C  
ATOM    162  H4'   G     6      33.659  49.300  84.962  1.00  0.00           H  
ATOM    163  O4'   G     6      34.178  51.259  84.495  1.00  0.00           O  
ATOM    164  C1'   G     6      34.497  51.765  85.832  1.00  0.00           C  
ATOM    165  H1'   G     6      35.520  51.677  86.198  1.00  0.00           H  
ATOM    166  N9    G     6      34.088  53.149  85.845  1.00  0.00           N  
ATOM    167  C8    G     6      33.223  53.784  84.997  1.00  0.00           C  
ATOM    168  H8    G     6      32.805  53.370  84.091  1.00  0.00           H  
ATOM    169  N7    G     6      32.963  55.020  85.288  1.00  0.00           N  
ATOM    170  C5    G     6      33.624  55.205  86.510  1.00  0.00           C  
ATOM    171  C6    G     6      33.929  56.288  87.353  1.00  0.00           C  
ATOM    172  O6    G     6      33.438  57.385  87.162  1.00  0.00           O  
ATOM    173  N1    G     6      34.755  56.086  88.421  1.00  0.00           N  
ATOM    174  H1    G     6      34.900  56.837  89.082  1.00  0.00           H  
ATOM    175  C2    G     6      35.266  54.875  88.750  1.00  0.00           C  
ATOM    176  N2    G     6      35.839  54.669  89.894  1.00  0.00           N  
ATOM    177  H21   G     6      35.706  55.380  90.598  1.00  0.00           H  
ATOM    178  H22   G     6      36.302  53.787  90.059  1.00  0.00           H  
ATOM    179  N3    G     6      35.214  53.798  87.958  1.00  0.00           N  
ATOM    180  C4    G     6      34.392  54.032  86.866  1.00  0.00           C  
ATOM    181  C3'   G     6      32.390  50.672  86.009  1.00  0.00           C  
ATOM    182  H3'   G     6      31.746  51.498  85.707  1.00  0.00           H  
ATOM    183  C2'   G     6      33.570  51.080  86.867  1.00  0.00           C  
ATOM    184  H2'   G     6      33.361  51.740  87.709  1.00  0.00           H  
ATOM    185  O2'   G     6      34.254  49.987  87.357  1.00  0.00           O  
ATOM    186 HO2'   G     6      33.749  49.225  87.066  1.00  0.00           H  
ATOM    187  O3'   G     6      31.665  49.695  86.704  1.00  0.00           O  
ATOM    188  P     G     7      30.389  49.944  87.626  1.00  0.00           P  
ATOM    189  OP1   G     7      29.872  48.593  88.028  1.00  0.00           O  
ATOM    190  OP2   G     7      29.400  50.923  86.926  1.00  0.00           O  
ATOM    191  O5'   G     7      31.000  50.729  88.780  1.00  0.00           O  
ATOM    192  C5'   G     7      31.802  50.038  89.628  1.00  0.00           C  
ATOM    193  H5'   G     7      32.771  49.847  89.167  1.00  0.00           H  
ATOM    194 H5''   G     7      31.307  49.112  89.922  1.00  0.00           H  
ATOM    195  C4'   G     7      32.295  50.874  90.796  1.00  0.00           C  
ATOM    196  H4'   G     7      32.816  50.057  91.295  1.00  0.00           H  
ATOM    197  O4'   G     7      33.092  51.954  90.397  1.00  0.00           O  
ATOM    198  C1'   G     7      32.861  53.144  91.124  1.00  0.00           C  
ATOM    199  H1'   G     7      33.831  53.559  91.397  1.00  0.00           H  
ATOM    200  N9    G     7      32.132  54.194  90.374  1.00  0.00           N  
ATOM    201  C8    G     7      31.506  54.106  89.178  1.00  0.00           C  
ATOM    202  H8    G     7      31.369  53.284  88.490  1.00  0.00           H  
ATOM    203  N7    G     7      31.004  55.241  88.759  1.00  0.00           N  
ATOM    204  C5    G     7      31.246  56.095  89.806  1.00  0.00           C  
ATOM    205  C6    G     7      31.031  57.506  89.969  1.00  0.00           C  
ATOM    206  O6    G     7      30.538  58.314  89.218  1.00  0.00           O  
ATOM    207  N1    G     7      31.509  58.014  91.125  1.00  0.00           N  
ATOM    208  H1    G     7      31.427  58.997  91.343  1.00  0.00           H  
ATOM    209  C2    G     7      31.954  57.260  92.180  1.00  0.00           C  
ATOM    210  N2    G     7      32.168  57.914  93.254  1.00  0.00           N  
ATOM    211  H21   G     7      32.070  58.917  93.319  1.00  0.00           H  
ATOM    212  H22   G     7      32.315  57.453  94.140  1.00  0.00           H  
ATOM    213  N3    G     7      32.342  56.060  92.050  1.00  0.00           N  
ATOM    214  C4    G     7      31.906  55.404  90.819  1.00  0.00           C  
ATOM    215  C3'   G     7      31.315  51.471  91.718  1.00  0.00           C  
ATOM    216  H3'   G     7      30.627  52.071  91.122  1.00  0.00           H  
ATOM    217  C2'   G     7      32.098  52.606  92.379  1.00  0.00           C  
ATOM    218  H2'   G     7      31.396  53.294  92.849  1.00  0.00           H  
ATOM    219  O2'   G     7      33.129  52.234  93.317  1.00  0.00           O  
ATOM    220 HO2'   G     7      32.835  51.428  93.748  1.00  0.00           H  
ATOM    221  O3'   G     7      30.739  50.491  92.540  1.00  0.00           O  
ATOM    222  P     U     8      29.215  50.605  92.975  1.00  0.00           P  
ATOM    223  OP1   U     8      28.972  49.526  94.032  1.00  0.00           O  
ATOM    224  OP2   U     8      28.440  50.619  91.712  1.00  0.00           O  
ATOM    225  O5'   U     8      29.115  52.044  93.616  1.00  0.00           O  
ATOM    226  C5'   U     8      29.547  52.353  94.908  1.00  0.00           C  
ATOM    227  H5'   U     8      30.574  52.004  95.022  1.00  0.00           H  
ATOM    228 H5''   U     8      28.963  51.751  95.604  1.00  0.00           H  
ATOM    229  C4'   U     8      29.457  53.809  95.308  1.00  0.00           C  
ATOM    230  H4'   U     8      29.921  53.808  96.295  1.00  0.00           H  
ATOM    231  O4'   U     8      30.168  54.807  94.491  1.00  0.00           O  
ATOM    232  C1'   U     8      29.417  56.024  94.772  1.00  0.00           C  
ATOM    233  H1'   U     8      30.148  56.665  95.265  1.00  0.00           H  
ATOM    234  N1    U     8      28.940  56.753  93.639  1.00  0.00           N  
ATOM    235  C6    U     8      28.540  56.117  92.499  1.00  0.00           C  
ATOM    236  H6    U     8      28.560  55.040  92.573  1.00  0.00           H  
ATOM    237  C5    U     8      28.087  56.832  91.393  1.00  0.00           C  
ATOM    238  H5    U     8      27.714  56.314  90.522  1.00  0.00           H  
ATOM    239  C4    U     8      28.020  58.252  91.449  1.00  0.00           C  
ATOM    240  O4    U     8      27.510  58.893  90.602  1.00  0.00           O  
ATOM    241  N3    U     8      28.584  58.823  92.560  1.00  0.00           N  
ATOM    242  H3    U     8      28.479  59.827  92.597  1.00  0.00           H  
ATOM    243  C2    U     8      28.873  58.125  93.735  1.00  0.00           C  
ATOM    244  O2    U     8      29.045  58.741  94.804  1.00  0.00           O  
ATOM    245  C3'   U     8      28.026  54.386  95.409  1.00  0.00           C  
ATOM    246  H3'   U     8      27.429  54.420  94.497  1.00  0.00           H  
ATOM    247  C2'   U     8      28.338  55.821  95.841  1.00  0.00           C  
ATOM    248  H2'   U     8      27.536  56.540  95.672  1.00  0.00           H  
ATOM    249  O2'   U     8      28.930  55.978  97.162  1.00  0.00           O  
ATOM    250 HO2'   U     8      28.797  56.859  97.520  1.00  0.00           H  
ATOM    251  O3'   U     8      27.246  53.759  96.402  1.00  0.00           O  
ATOM    252  P     G     9      25.701  53.785  96.307  1.00  0.00           P  
ATOM    253  OP1   G     9      25.095  52.920  97.338  1.00  0.00           O  
ATOM    254  OP2   G     9      25.220  53.469  94.887  1.00  0.00           O  
ATOM    255  O5'   G     9      25.305  55.255  96.653  1.00  0.00           O  
ATOM    256  C5'   G     9      25.673  55.779  97.917  1.00  0.00           C  
ATOM    257  H5'   G     9      26.664  55.514  98.286  1.00  0.00           H  
ATOM    258 H5''   G     9      25.132  55.219  98.680  1.00  0.00           H  
ATOM    259  C4'   G     9      25.464  57.347  98.046  1.00  0.00           C  
ATOM    260  H4'   G     9      25.804  57.555  99.061  1.00  0.00           H  
ATOM    261  O4'   G     9      26.302  58.052  97.211  1.00  0.00           O  
ATOM    262  C1'   G     9      25.599  59.232  96.804  1.00  0.00           C  
ATOM    263  H1'   G     9      26.138  60.110  97.159  1.00  0.00           H  
ATOM    264  N9    G     9      25.524  59.310  95.369  1.00  0.00           N  
ATOM    265  C8    G     9      25.511  58.273  94.505  1.00  0.00           C  
ATOM    266  H8    G     9      25.482  57.254  94.862  1.00  0.00           H  
ATOM    267  N7    G     9      25.373  58.562  93.235  1.00  0.00           N  
ATOM    268  C5    G     9      25.237  59.950  93.288  1.00  0.00           C  
ATOM    269  C6    G     9      24.980  60.957  92.299  1.00  0.00           C  
ATOM    270  O6    G     9      24.881  60.810  91.074  1.00  0.00           O  
ATOM    271  N1    G     9      24.793  62.267  92.800  1.00  0.00           N  
ATOM    272  H1    G     9      24.620  63.049  92.184  1.00  0.00           H  
ATOM    273  C2    G     9      24.893  62.574  94.139  1.00  0.00           C  
ATOM    274  N2    G     9      24.388  63.698  94.400  1.00  0.00           N  
ATOM    275  H21   G     9      24.175  64.024  95.333  1.00  0.00           H  
ATOM    276  H22   G     9      24.226  64.371  93.665  1.00  0.00           H  
ATOM    277  N3    G     9      25.094  61.683  95.137  1.00  0.00           N  
ATOM    278  C4    G     9      25.312  60.420  94.602  1.00  0.00           C  
ATOM    279  C3'   G     9      24.080  57.745  97.636  1.00  0.00           C  
ATOM    280  H3'   G     9      23.939  57.225  96.688  1.00  0.00           H  
ATOM    281  C2'   G     9      24.205  59.255  97.446  1.00  0.00           C  
ATOM    282  H2'   G     9      23.509  59.730  96.755  1.00  0.00           H  
ATOM    283  O2'   G     9      24.208  59.899  98.701  1.00  0.00           O  
ATOM    284 HO2'   G     9      23.475  59.573  99.228  1.00  0.00           H  
ATOM    285  O3'   G     9      23.149  57.134  98.617  1.00  0.00           O  
ATOM    286  P     U    10      21.721  56.744  98.168  1.00  0.00           P  
ATOM    287  OP1   U    10      20.896  56.122  99.242  1.00  0.00           O  
ATOM    288  OP2   U    10      21.810  55.995  96.908  1.00  0.00           O  
ATOM    289  O5'   U    10      21.096  58.120  97.835  1.00  0.00           O  
ATOM    290  C5'   U    10      20.599  59.063  98.731  1.00  0.00           C  
ATOM    291  H5'   U    10      21.380  59.460  99.380  1.00  0.00           H  
ATOM    292 H5''   U    10      19.787  58.611  99.300  1.00  0.00           H  
ATOM    293  C4'   U    10      20.256  60.353  98.043  1.00  0.00           C  
ATOM    294  H4'   U    10      19.968  61.121  98.761  1.00  0.00           H  
ATOM    295  O4'   U    10      21.283  60.818  97.256  1.00  0.00           O  
ATOM    296  C1'   U    10      20.794  61.453  96.070  1.00  0.00           C  
ATOM    297  H1'   U    10      21.141  62.485  96.033  1.00  0.00           H  
ATOM    298  N1    U    10      21.145  60.789  94.782  1.00  0.00           N  
ATOM    299  C6    U    10      21.355  59.426  94.635  1.00  0.00           C  
ATOM    300  H6    U    10      21.242  58.766  95.483  1.00  0.00           H  
ATOM    301  C5    U    10      21.576  58.951  93.429  1.00  0.00           C  
ATOM    302  H5    U    10      21.724  57.881  93.408  1.00  0.00           H  
ATOM    303  C4    U    10      21.736  59.720  92.192  1.00  0.00           C  
ATOM    304  O4    U    10      22.048  59.258  91.080  1.00  0.00           O  
ATOM    305  N3    U    10      21.456  61.054  92.432  1.00  0.00           N  
ATOM    306  H3    U    10      21.296  61.585  91.587  1.00  0.00           H  
ATOM    307  C2    U    10      21.239  61.658  93.619  1.00  0.00           C  
ATOM    308  O2    U    10      21.280  62.933  93.690  1.00  0.00           O  
ATOM    309  C3'   U    10      19.027  60.113  97.156  1.00  0.00           C  
ATOM    310  H3'   U    10      19.042  59.144  96.657  1.00  0.00           H  
ATOM    311  C2'   U    10      19.268  61.251  96.122  1.00  0.00           C  
ATOM    312  H2'   U    10      18.881  60.941  95.151  1.00  0.00           H  
ATOM    313  O2'   U    10      18.722  62.473  96.604  1.00  0.00           O  
ATOM    314 HO2'   U    10      17.806  62.633  96.365  1.00  0.00           H  
ATOM    315  O3'   U    10      17.787  60.187  97.821  1.00  0.00           O  
ATOM    316  P     A    11      16.381  59.740  97.196  1.00  0.00           P  
ATOM    317  OP1   A    11      15.400  59.886  98.283  1.00  0.00           O  
ATOM    318  OP2   A    11      16.588  58.376  96.684  1.00  0.00           O  
ATOM    319  O5'   A    11      16.121  60.893  96.078  1.00  0.00           O  
ATOM    320  C5'   A    11      15.151  61.911  96.295  1.00  0.00           C  
ATOM    321  H5'   A    11      15.345  62.401  97.250  1.00  0.00           H  
ATOM    322 H5''   A    11      14.166  61.458  96.405  1.00  0.00           H  
ATOM    323  C4'   A    11      14.993  62.915  95.208  1.00  0.00           C  
ATOM    324  H4'   A    11      14.541  63.779  95.695  1.00  0.00           H  
ATOM    325  O4'   A    11      16.293  63.281  94.705  1.00  0.00           O  
ATOM    326  C1'   A    11      16.200  63.386  93.282  1.00  0.00           C  
ATOM    327  H1'   A    11      16.589  64.371  93.025  1.00  0.00           H  
ATOM    328  N9    A    11      17.026  62.343  92.640  1.00  0.00           N  
ATOM    329  C8    A    11      17.300  61.079  93.099  1.00  0.00           C  
ATOM    330  H8    A    11      16.948  60.666  94.032  1.00  0.00           H  
ATOM    331  N7    A    11      17.950  60.384  92.153  1.00  0.00           N  
ATOM    332  C5    A    11      17.984  61.278  91.078  1.00  0.00           C  
ATOM    333  C6    A    11      18.348  61.139  89.692  1.00  0.00           C  
ATOM    334  N6    A    11      18.905  60.005  89.186  1.00  0.00           N  
ATOM    335  H61   A    11      19.289  59.305  89.804  1.00  0.00           H  
ATOM    336  H62   A    11      19.170  59.996  88.212  1.00  0.00           H  
ATOM    337  N1    A    11      18.206  62.161  88.827  1.00  0.00           N  
ATOM    338  C2    A    11      17.608  63.244  89.292  1.00  0.00           C  
ATOM    339  H2    A    11      17.520  64.111  88.653  1.00  0.00           H  
ATOM    340  N3    A    11      17.152  63.481  90.519  1.00  0.00           N  
ATOM    341  C4    A    11      17.403  62.434  91.334  1.00  0.00           C  
ATOM    342  C3'   A    11      14.227  62.463  93.948  1.00  0.00           C  
ATOM    343  H3'   A    11      14.598  61.472  93.685  1.00  0.00           H  
ATOM    344  C2'   A    11      14.717  63.378  92.905  1.00  0.00           C  
ATOM    345  H2'   A    11      14.523  62.976  91.910  1.00  0.00           H  
ATOM    346  O2'   A    11      14.182  64.655  93.071  1.00  0.00           O  
ATOM    347 HO2'   A    11      13.305  64.662  93.462  1.00  0.00           H  
ATOM    348  O3'   A    11      12.816  62.651  94.105  1.00  0.00           O  
ATOM    349  P     A    12      11.720  61.819  93.346  1.00  0.00           P  
ATOM    350  OP1   A    12      10.445  62.210  93.881  1.00  0.00           O  
ATOM    351  OP2   A    12      12.142  60.419  93.583  1.00  0.00           O  
ATOM    352  O5'   A    12      11.858  62.192  91.781  1.00  0.00           O  
ATOM    353  C5'   A    12      11.510  63.471  91.370  1.00  0.00           C  
ATOM    354  H5'   A    12      12.183  64.110  91.942  1.00  0.00           H  
ATOM    355 H5''   A    12      10.448  63.640  91.550  1.00  0.00           H  
ATOM    356  C4'   A    12      11.728  63.611  89.860  1.00  0.00           C  
ATOM    357  H4'   A    12      11.255  64.528  89.508  1.00  0.00           H  
ATOM    358  O4'   A    12      13.138  63.871  89.570  1.00  0.00           O  
ATOM    359  C1'   A    12      13.450  63.243  88.305  1.00  0.00           C  
ATOM    360  H1'   A    12      13.988  63.921  87.642  1.00  0.00           H  
ATOM    361  N9    A    12      14.308  61.985  88.428  1.00  0.00           N  
ATOM    362  C8    A    12      14.580  61.283  89.551  1.00  0.00           C  
ATOM    363  H8    A    12      14.121  61.608  90.474  1.00  0.00           H  
ATOM    364  N7    A    12      15.268  60.201  89.373  1.00  0.00           N  
ATOM    365  C5    A    12      15.505  60.263  87.998  1.00  0.00           C  
ATOM    366  C6    A    12      16.300  59.500  87.092  1.00  0.00           C  
ATOM    367  N6    A    12      16.891  58.371  87.526  1.00  0.00           N  
ATOM    368  H61   A    12      17.410  57.883  86.810  1.00  0.00           H  
ATOM    369  H62   A    12      16.958  58.043  88.479  1.00  0.00           H  
ATOM    370  N1    A    12      16.362  59.822  85.791  1.00  0.00           N  
ATOM    371  C2    A    12      15.826  60.936  85.397  1.00  0.00           C  
ATOM    372  H2    A    12      15.794  61.196  84.349  1.00  0.00           H  
ATOM    373  N3    A    12      15.127  61.785  86.115  1.00  0.00           N  
ATOM    374  C4    A    12      14.972  61.369  87.395  1.00  0.00           C  
ATOM    375  C3'   A    12      11.223  62.533  88.938  1.00  0.00           C  
ATOM    376  H3'   A    12      11.503  61.583  89.393  1.00  0.00           H  
ATOM    377  C2'   A    12      12.085  62.856  87.745  1.00  0.00           C  
ATOM    378  H2'   A    12      12.269  61.968  87.140  1.00  0.00           H  
ATOM    379  O2'   A    12      11.571  64.023  86.991  1.00  0.00           O  
ATOM    380 HO2'   A    12      11.265  63.764  86.119  1.00  0.00           H  
ATOM    381  O3'   A    12       9.820  62.571  88.638  1.00  0.00           O  
ATOM    382  P     G    13       9.022  61.299  88.188  1.00  0.00           P  
ATOM    383  OP1   G    13       7.593  61.720  88.042  1.00  0.00           O  
ATOM    384  OP2   G    13       9.393  60.241  89.202  1.00  0.00           O  
ATOM    385  O5'   G    13       9.604  60.977  86.763  1.00  0.00           O  
ATOM    386  C5'   G    13       9.367  61.893  85.661  1.00  0.00           C  
ATOM    387  H5'   G    13       9.491  62.962  85.836  1.00  0.00           H  
ATOM    388 H5''   G    13       8.365  61.772  85.249  1.00  0.00           H  
ATOM    389  C4'   G    13      10.231  61.473  84.503  1.00  0.00           C  
ATOM    390  H4'   G    13      10.148  62.181  83.679  1.00  0.00           H  
ATOM    391  O4'   G    13      11.679  61.456  84.807  1.00  0.00           O  
ATOM    392  C1'   G    13      12.324  60.384  84.113  1.00  0.00           C  
ATOM    393  H1'   G    13      13.177  60.765  83.551  1.00  0.00           H  
ATOM    394  N9    G    13      12.917  59.398  85.059  1.00  0.00           N  
ATOM    395  C8    G    13      12.529  59.104  86.368  1.00  0.00           C  
ATOM    396  H8    G    13      11.886  59.767  86.928  1.00  0.00           H  
ATOM    397  N7    G    13      13.253  58.109  86.886  1.00  0.00           N  
ATOM    398  C5    G    13      14.038  57.654  85.797  1.00  0.00           C  
ATOM    399  C6    G    13      14.966  56.512  85.729  1.00  0.00           C  
ATOM    400  O6    G    13      15.185  55.642  86.533  1.00  0.00           O  
ATOM    401  N1    G    13      15.572  56.383  84.530  1.00  0.00           N  
ATOM    402  H1    G    13      15.996  55.513  84.243  1.00  0.00           H  
ATOM    403  C2    G    13      15.318  57.246  83.507  1.00  0.00           C  
ATOM    404  N2    G    13      15.832  56.852  82.429  1.00  0.00           N  
ATOM    405  H21   G    13      16.214  55.920  82.360  1.00  0.00           H  
ATOM    406  H22   G    13      15.604  57.501  81.690  1.00  0.00           H  
ATOM    407  N3    G    13      14.537  58.322  83.575  1.00  0.00           N  
ATOM    408  C4    G    13      13.814  58.432  84.702  1.00  0.00           C  
ATOM    409  C3'   G    13       9.916  60.017  83.985  1.00  0.00           C  
ATOM    410  H3'   G    13       9.892  59.255  84.764  1.00  0.00           H  
ATOM    411  C2'   G    13      11.221  59.793  83.170  1.00  0.00           C  
ATOM    412  H2'   G    13      11.442  58.728  83.096  1.00  0.00           H  
ATOM    413  O2'   G    13      11.248  60.590  82.006  1.00  0.00           O  
ATOM    414 HO2'   G    13      11.992  60.369  81.442  1.00  0.00           H  
ATOM    415  O3'   G    13       8.769  59.921  83.183  1.00  0.00           O  
ATOM    416  P     U    14       8.148  58.525  82.774  1.00  0.00           P  
ATOM    417  OP1   U    14       7.182  58.910  81.726  1.00  0.00           O  
ATOM    418  OP2   U    14       7.697  57.962  84.030  1.00  0.00           O  
ATOM    419  O5'   U    14       9.225  57.550  82.180  1.00  0.00           O  
ATOM    420  C5'   U    14       9.819  57.829  80.935  1.00  0.00           C  
ATOM    421  H5'   U    14      10.220  58.841  80.888  1.00  0.00           H  
ATOM    422 H5''   U    14       9.003  57.842  80.212  1.00  0.00           H  
ATOM    423  C4'   U    14      10.911  56.775  80.551  1.00  0.00           C  
ATOM    424  H4'   U    14      11.252  57.000  79.541  1.00  0.00           H  
ATOM    425  O4'   U    14      11.891  56.795  81.559  1.00  0.00           O  
ATOM    426  C1'   U    14      12.469  55.508  81.710  1.00  0.00           C  
ATOM    427  H1'   U    14      13.533  55.662  81.533  1.00  0.00           H  
ATOM    428  N1    U    14      12.311  54.863  83.041  1.00  0.00           N  
ATOM    429  C6    U    14      11.399  55.480  83.882  1.00  0.00           C  
ATOM    430  H6    U    14      10.784  56.277  83.489  1.00  0.00           H  
ATOM    431  C5    U    14      11.299  55.031  85.160  1.00  0.00           C  
ATOM    432  H5    U    14      10.547  55.519  85.763  1.00  0.00           H  
ATOM    433  C4    U    14      12.095  54.051  85.721  1.00  0.00           C  
ATOM    434  O4    U    14      12.068  53.638  86.894  1.00  0.00           O  
ATOM    435  N3    U    14      12.952  53.432  84.814  1.00  0.00           N  
ATOM    436  H3    U    14      13.604  52.751  85.176  1.00  0.00           H  
ATOM    437  C2    U    14      13.128  53.776  83.510  1.00  0.00           C  
ATOM    438  O2    U    14      14.137  53.298  82.997  1.00  0.00           O  
ATOM    439  C3'   U    14      10.485  55.350  80.538  1.00  0.00           C  
ATOM    440  H3'   U    14       9.849  55.191  81.409  1.00  0.00           H  
ATOM    441  C2'   U    14      11.821  54.645  80.633  1.00  0.00           C  
ATOM    442  H2'   U    14      11.624  53.631  80.982  1.00  0.00           H  
ATOM    443  O2'   U    14      12.563  54.666  79.460  1.00  0.00           O  
ATOM    444 HO2'   U    14      11.880  54.526  78.800  1.00  0.00           H  
ATOM    445  O3'   U    14       9.700  55.064  79.376  1.00  0.00           O  
ATOM    446  P     G    15       9.020  53.678  79.147  1.00  0.00           P  
ATOM    447  OP1   G    15       7.867  53.862  78.305  1.00  0.00           O  
ATOM    448  OP2   G    15       8.755  53.047  80.489  1.00  0.00           O  
ATOM    449  O5'   G    15      10.140  52.786  78.478  1.00  0.00           O  
ATOM    450  C5'   G    15      10.418  52.795  77.047  1.00  0.00           C  
ATOM    451  H5'   G    15      11.277  53.405  76.768  1.00  0.00           H  
ATOM    452 H5''   G    15       9.598  53.182  76.442  1.00  0.00           H  
ATOM    453  C4'   G    15      10.636  51.335  76.628  1.00  0.00           C  
ATOM    454  H4'   G    15      10.937  51.244  75.585  1.00  0.00           H  
ATOM    455  O4'   G    15      11.717  50.804  77.430  1.00  0.00           O  
ATOM    456  C1'   G    15      11.421  49.404  77.628  1.00  0.00           C  
ATOM    457  H1'   G    15      12.236  48.750  77.317  1.00  0.00           H  
ATOM    458  N9    G    15      11.264  49.124  79.043  1.00  0.00           N  
ATOM    459  C8    G    15      10.870  49.933  80.110  1.00  0.00           C  
ATOM    460  H8    G    15      10.528  50.915  79.817  1.00  0.00           H  
ATOM    461  N7    G    15      10.969  49.294  81.283  1.00  0.00           N  
ATOM    462  C5    G    15      11.428  48.072  80.971  1.00  0.00           C  
ATOM    463  C6    G    15      11.819  46.973  81.852  1.00  0.00           C  
ATOM    464  O6    G    15      11.659  46.850  83.082  1.00  0.00           O  
ATOM    465  N1    G    15      12.495  46.015  81.178  1.00  0.00           N  
ATOM    466  H1    G    15      12.873  45.282  81.761  1.00  0.00           H  
ATOM    467  C2    G    15      12.578  45.918  79.838  1.00  0.00           C  
ATOM    468  N2    G    15      13.232  44.892  79.320  1.00  0.00           N  
ATOM    469  H21   G    15      13.599  44.210  79.969  1.00  0.00           H  
ATOM    470  H22   G    15      13.526  45.080  78.372  1.00  0.00           H  
ATOM    471  N3    G    15      12.261  46.900  79.038  1.00  0.00           N  
ATOM    472  C4    G    15      11.666  47.914  79.610  1.00  0.00           C  
ATOM    473  C3'   G    15       9.438  50.446  76.839  1.00  0.00           C  
ATOM    474  H3'   G    15       9.111  50.718  77.842  1.00  0.00           H  
ATOM    475  C2'   G    15      10.101  48.993  76.905  1.00  0.00           C  
ATOM    476  H2'   G    15       9.579  48.275  77.538  1.00  0.00           H  
ATOM    477  O2'   G    15      10.393  48.424  75.640  1.00  0.00           O  
ATOM    478 HO2'   G    15       9.610  48.434  75.084  1.00  0.00           H  
ATOM    479  O3'   G    15       8.514  50.551  75.798  1.00  0.00           O  
ATOM    480  P     C    16       7.193  49.645  75.768  1.00  0.00           P  
ATOM    481  OP1   C    16       6.233  50.457  75.047  1.00  0.00           O  
ATOM    482  OP2   C    16       6.902  49.166  77.160  1.00  0.00           O  
ATOM    483  O5'   C    16       7.635  48.400  74.900  1.00  0.00           O  
ATOM    484  C5'   C    16       7.992  48.580  73.481  1.00  0.00           C  
ATOM    485  H5'   C    16       8.779  49.294  73.241  1.00  0.00           H  
ATOM    486 H5''   C    16       7.138  49.056  72.999  1.00  0.00           H  
ATOM    487  C4'   C    16       8.261  47.188  72.903  1.00  0.00           C  
ATOM    488  H4'   C    16       7.980  47.373  71.866  1.00  0.00           H  
ATOM    489  O4'   C    16       9.577  46.650  73.096  1.00  0.00           O  
ATOM    490  C1'   C    16       9.448  45.267  73.040  1.00  0.00           C  
ATOM    491  H1'   C    16       9.965  44.824  72.189  1.00  0.00           H  
ATOM    492  N1    C    16      10.026  44.670  74.290  1.00  0.00           N  
ATOM    493  C6    C    16       9.819  45.136  75.517  1.00  0.00           C  
ATOM    494  H6    C    16       9.157  45.990  75.508  1.00  0.00           H  
ATOM    495  C5    C    16      10.398  44.625  76.627  1.00  0.00           C  
ATOM    496  H5    C    16      10.311  45.148  77.568  1.00  0.00           H  
ATOM    497  C4    C    16      11.128  43.377  76.421  1.00  0.00           C  
ATOM    498  N4    C    16      11.750  42.868  77.436  1.00  0.00           N  
ATOM    499  H41   C    16      12.413  42.141  77.210  1.00  0.00           H  
ATOM    500  H42   C    16      11.569  43.483  78.217  1.00  0.00           H  
ATOM    501  N3    C    16      11.471  42.975  75.218  1.00  0.00           N  
ATOM    502  C2    C    16      10.923  43.611  74.164  1.00  0.00           C  
ATOM    503  O2    C    16      11.223  43.206  73.077  1.00  0.00           O  
ATOM    504  C3'   C    16       7.145  46.196  73.330  1.00  0.00           C  
ATOM    505  H3'   C    16       7.108  46.135  74.418  1.00  0.00           H  
ATOM    506  C2'   C    16       7.959  44.925  72.991  1.00  0.00           C  
ATOM    507  H2'   C    16       7.585  44.230  73.742  1.00  0.00           H  
ATOM    508  O2'   C    16       7.683  44.449  71.645  1.00  0.00           O  
ATOM    509 HO2'   C    16       6.742  44.258  71.654  1.00  0.00           H  
ATOM    510  O3'   C    16       5.833  46.255  72.718  1.00  0.00           O  
ATOM    511  P     A    17       4.608  45.283  73.201  1.00  0.00           P  
ATOM    512  OP1   A    17       4.870  43.995  72.556  1.00  0.00           O  
ATOM    513  OP2   A    17       3.348  45.958  72.864  1.00  0.00           O  
ATOM    514  O5'   A    17       4.704  45.069  74.789  1.00  0.00           O  
ATOM    515  C5'   A    17       3.670  45.313  75.668  1.00  0.00           C  
ATOM    516  H5'   A    17       2.891  44.563  75.527  1.00  0.00           H  
ATOM    517 H5''   A    17       3.227  46.268  75.385  1.00  0.00           H  
ATOM    518  C4'   A    17       4.094  45.353  77.168  1.00  0.00           C  
ATOM    519  H4'   A    17       3.152  45.612  77.653  1.00  0.00           H  
ATOM    520  O4'   A    17       4.738  44.186  77.619  1.00  0.00           O  
ATOM    521  C1'   A    17       5.913  44.582  78.288  1.00  0.00           C  
ATOM    522  H1'   A    17       5.546  44.878  79.270  1.00  0.00           H  
ATOM    523  N9    A    17       6.853  43.496  78.381  1.00  0.00           N  
ATOM    524  C8    A    17       7.110  42.810  79.517  1.00  0.00           C  
ATOM    525  H8    A    17       6.544  43.121  80.382  1.00  0.00           H  
ATOM    526  N7    A    17       7.949  41.842  79.397  1.00  0.00           N  
ATOM    527  C5    A    17       8.162  41.792  78.026  1.00  0.00           C  
ATOM    528  C6    A    17       8.898  40.972  77.150  1.00  0.00           C  
ATOM    529  N6    A    17       9.656  39.964  77.603  1.00  0.00           N  
ATOM    530  H61   A    17       9.971  39.264  76.948  1.00  0.00           H  
ATOM    531  H62   A    17       9.850  39.840  78.587  1.00  0.00           H  
ATOM    532  N1    A    17       8.811  41.137  75.829  1.00  0.00           N  
ATOM    533  C2    A    17       8.053  42.145  75.350  1.00  0.00           C  
ATOM    534  H2    A    17       7.969  42.363  74.296  1.00  0.00           H  
ATOM    535  N3    A    17       7.301  43.016  76.069  1.00  0.00           N  
ATOM    536  C4    A    17       7.412  42.737  77.405  1.00  0.00           C  
ATOM    537  C3'   A    17       5.088  46.462  77.281  1.00  0.00           C  
ATOM    538  H3'   A    17       5.169  47.025  76.351  1.00  0.00           H  
ATOM    539  C2'   A    17       6.410  45.756  77.531  1.00  0.00           C  
ATOM    540  H2'   A    17       6.842  45.342  76.619  1.00  0.00           H  
ATOM    541  O2'   A    17       7.452  46.534  78.168  1.00  0.00           O  
ATOM    542 HO2'   A    17       7.440  47.415  77.787  1.00  0.00           H  
ATOM    543  O3'   A    17       4.730  47.345  78.363  1.00  0.00           O  
ATOM    544  P     G    18       3.467  48.252  78.439  1.00  0.00           P  
ATOM    545  OP1   G    18       2.816  48.478  77.089  1.00  0.00           O  
ATOM    546  OP2   G    18       3.929  49.439  79.195  1.00  0.00           O  
ATOM    547  O5'   G    18       2.569  47.349  79.285  1.00  0.00           O  
ATOM    548  C5'   G    18       1.337  47.826  79.797  1.00  0.00           C  
ATOM    549  H5'   G    18       0.602  48.115  79.046  1.00  0.00           H  
ATOM    550 H5''   G    18       1.503  48.800  80.256  1.00  0.00           H  
ATOM    551  C4'   G    18       0.783  47.115  81.014  1.00  0.00           C  
ATOM    552  H4'   G    18      -0.097  47.590  81.445  1.00  0.00           H  
ATOM    553  O4'   G    18       0.640  45.719  80.655  1.00  0.00           O  
ATOM    554  C1'   G    18       1.015  45.005  81.782  1.00  0.00           C  
ATOM    555  H1'   G    18       0.134  44.465  82.130  1.00  0.00           H  
ATOM    556  N9    G    18       2.096  44.153  81.398  1.00  0.00           N  
ATOM    557  C8    G    18       2.925  44.262  80.275  1.00  0.00           C  
ATOM    558  H8    G    18       2.800  44.911  79.421  1.00  0.00           H  
ATOM    559  N7    G    18       3.927  43.468  80.336  1.00  0.00           N  
ATOM    560  C5    G    18       3.818  42.757  81.543  1.00  0.00           C  
ATOM    561  C6    G    18       4.544  41.636  82.162  1.00  0.00           C  
ATOM    562  O6    G    18       5.531  41.074  81.614  1.00  0.00           O  
ATOM    563  N1    G    18       3.972  41.173  83.327  1.00  0.00           N  
ATOM    564  H1    G    18       4.573  40.532  83.827  1.00  0.00           H  
ATOM    565  C2    G    18       2.903  41.771  83.933  1.00  0.00           C  
ATOM    566  N2    G    18       2.488  41.076  84.942  1.00  0.00           N  
ATOM    567  H21   G    18       1.767  41.512  85.499  1.00  0.00           H  
ATOM    568  H22   G    18       3.122  40.338  85.216  1.00  0.00           H  
ATOM    569  N3    G    18       2.196  42.752  83.368  1.00  0.00           N  
ATOM    570  C4    G    18       2.736  43.233  82.195  1.00  0.00           C  
ATOM    571  C3'   G    18       1.821  47.221  82.130  1.00  0.00           C  
ATOM    572  H3'   G    18       2.832  47.091  81.742  1.00  0.00           H  
ATOM    573  C2'   G    18       1.353  45.987  82.860  1.00  0.00           C  
ATOM    574  H2'   G    18       2.149  45.609  83.501  1.00  0.00           H  
ATOM    575  O2'   G    18       0.234  46.224  83.686  1.00  0.00           O  
ATOM    576 HO2'   G    18       0.158  47.139  83.967  1.00  0.00           H  
ATOM    577  O3'   G    18       1.677  48.440  82.875  1.00  0.00           O  
ATOM    578  P     C    19       2.941  49.071  83.529  1.00  0.00           P  
ATOM    579  OP1   C    19       2.568  50.430  83.973  1.00  0.00           O  
ATOM    580  OP2   C    19       4.047  48.868  82.609  1.00  0.00           O  
ATOM    581  O5'   C    19       3.182  48.124  84.782  1.00  0.00           O  
ATOM    582  C5'   C    19       2.300  48.096  85.936  1.00  0.00           C  
ATOM    583  H5'   C    19       1.275  48.119  85.567  1.00  0.00           H  
ATOM    584 H5''   C    19       2.492  48.981  86.543  1.00  0.00           H  
ATOM    585  C4'   C    19       2.399  46.868  86.780  1.00  0.00           C  
ATOM    586  H4'   C    19       1.578  46.786  87.492  1.00  0.00           H  
ATOM    587  O4'   C    19       2.540  45.639  85.902  1.00  0.00           O  
ATOM    588  C1'   C    19       3.488  44.756  86.532  1.00  0.00           C  
ATOM    589  H1'   C    19       3.000  43.825  86.822  1.00  0.00           H  
ATOM    590  N1    C    19       4.526  44.429  85.482  1.00  0.00           N  
ATOM    591  C6    C    19       4.752  45.218  84.328  1.00  0.00           C  
ATOM    592  H6    C    19       4.139  46.088  84.145  1.00  0.00           H  
ATOM    593  C5    C    19       5.662  44.852  83.431  1.00  0.00           C  
ATOM    594  H5    C    19       5.845  45.398  82.517  1.00  0.00           H  
ATOM    595  C4    C    19       6.443  43.762  83.712  1.00  0.00           C  
ATOM    596  N4    C    19       7.237  43.316  82.840  1.00  0.00           N  
ATOM    597  H41   C    19       7.548  44.011  82.176  1.00  0.00           H  
ATOM    598  H42   C    19       7.850  42.633  83.262  1.00  0.00           H  
ATOM    599  N3    C    19       6.232  42.966  84.733  1.00  0.00           N  
ATOM    600  C2    C    19       5.265  43.300  85.679  1.00  0.00           C  
ATOM    601  O2    C    19       5.240  42.624  86.720  1.00  0.00           O  
ATOM    602  C3'   C    19       3.796  46.909  87.459  1.00  0.00           C  
ATOM    603  H3'   C    19       4.576  47.170  86.743  1.00  0.00           H  
ATOM    604  C2'   C    19       3.927  45.388  87.792  1.00  0.00           C  
ATOM    605  H2'   C    19       4.958  45.135  88.039  1.00  0.00           H  
ATOM    606  O2'   C    19       3.031  44.935  88.847  1.00  0.00           O  
ATOM    607 HO2'   C    19       3.299  45.320  89.685  1.00  0.00           H  
ATOM    608  O3'   C    19       3.891  47.797  88.528  1.00  0.00           O  
ATOM    609  P     C    20       5.259  48.711  88.565  1.00  0.00           P  
ATOM    610  OP1   C    20       5.093  49.630  89.713  1.00  0.00           O  
ATOM    611  OP2   C    20       5.443  49.195  87.188  1.00  0.00           O  
ATOM    612  O5'   C    20       6.486  47.766  88.922  1.00  0.00           O  
ATOM    613  C5'   C    20       6.567  47.083  90.179  1.00  0.00           C  
ATOM    614  H5'   C    20       5.531  46.790  90.347  1.00  0.00           H  
ATOM    615 H5''   C    20       6.695  47.806  90.985  1.00  0.00           H  
ATOM    616  C4'   C    20       7.420  45.801  90.368  1.00  0.00           C  
ATOM    617  H4'   C    20       7.372  45.389  91.376  1.00  0.00           H  
ATOM    618  O4'   C    20       7.143  44.861  89.319  1.00  0.00           O  
ATOM    619  C1'   C    20       8.308  44.074  89.017  1.00  0.00           C  
ATOM    620  H1'   C    20       8.032  43.025  89.119  1.00  0.00           H  
ATOM    621  N1    C    20       8.725  44.241  87.549  1.00  0.00           N  
ATOM    622  C6    C    20       8.266  45.201  86.709  1.00  0.00           C  
ATOM    623  H6    C    20       7.470  45.871  86.995  1.00  0.00           H  
ATOM    624  C5    C    20       8.612  45.252  85.398  1.00  0.00           C  
ATOM    625  H5    C    20       8.213  45.988  84.715  1.00  0.00           H  
ATOM    626  C4    C    20       9.370  44.218  84.924  1.00  0.00           C  
ATOM    627  N4    C    20       9.854  44.220  83.686  1.00  0.00           N  
ATOM    628  H41   C    20       9.749  45.065  83.143  1.00  0.00           H  
ATOM    629  H42   C    20      10.500  43.487  83.429  1.00  0.00           H  
ATOM    630  N3    C    20       9.792  43.231  85.660  1.00  0.00           N  
ATOM    631  C2    C    20       9.433  43.211  87.005  1.00  0.00           C  
ATOM    632  O2    C    20       9.797  42.243  87.655  1.00  0.00           O  
ATOM    633  C3'   C    20       8.885  45.973  90.291  1.00  0.00           C  
ATOM    634  H3'   C    20       9.034  46.511  89.354  1.00  0.00           H  
ATOM    635  C2'   C    20       9.292  44.430  90.113  1.00  0.00           C  
ATOM    636  H2'   C    20      10.323  44.294  89.785  1.00  0.00           H  
ATOM    637  O2'   C    20       9.038  43.626  91.332  1.00  0.00           O  
ATOM    638 HO2'   C    20       9.421  44.076  92.089  1.00  0.00           H  
ATOM    639  O3'   C    20       9.421  46.623  91.398  1.00  0.00           O  
ATOM    640  P     C    21      10.831  47.415  91.352  1.00  0.00           P  
ATOM    641  OP1   C    21      11.059  47.909  92.742  1.00  0.00           O  
ATOM    642  OP2   C    21      10.777  48.505  90.321  1.00  0.00           O  
ATOM    643  O5'   C    21      11.924  46.366  91.054  1.00  0.00           O  
ATOM    644  C5'   C    21      12.088  45.283  91.920  1.00  0.00           C  
ATOM    645  H5'   C    21      11.181  44.699  92.076  1.00  0.00           H  
ATOM    646 H5''   C    21      12.362  45.717  92.882  1.00  0.00           H  
ATOM    647  C4'   C    21      13.197  44.253  91.493  1.00  0.00           C  
ATOM    648  H4'   C    21      13.413  43.537  92.286  1.00  0.00           H  
ATOM    649  O4'   C    21      12.619  43.569  90.451  1.00  0.00           O  
ATOM    650  C1'   C    21      13.637  42.995  89.623  1.00  0.00           C  
ATOM    651  H1'   C    21      13.722  41.908  89.626  1.00  0.00           H  
ATOM    652  N1    C    21      13.523  43.482  88.199  1.00  0.00           N  
ATOM    653  C6    C    21      12.757  44.584  87.878  1.00  0.00           C  
ATOM    654  H6    C    21      12.271  45.101  88.693  1.00  0.00           H  
ATOM    655  C5    C    21      12.418  44.926  86.636  1.00  0.00           C  
ATOM    656  H5    C    21      11.783  45.784  86.471  1.00  0.00           H  
ATOM    657  C4    C    21      13.066  44.192  85.639  1.00  0.00           C  
ATOM    658  N4    C    21      12.835  44.535  84.382  1.00  0.00           N  
ATOM    659  H41   C    21      12.228  45.294  84.110  1.00  0.00           H  
ATOM    660  H42   C    21      13.425  44.166  83.650  1.00  0.00           H  
ATOM    661  N3    C    21      13.984  43.262  85.864  1.00  0.00           N  
ATOM    662  C2    C    21      14.241  42.874  87.106  1.00  0.00           C  
ATOM    663  O2    C    21      15.127  41.994  87.198  1.00  0.00           O  
ATOM    664  C3'   C    21      14.510  44.718  90.815  1.00  0.00           C  
ATOM    665  H3'   C    21      14.274  45.411  90.007  1.00  0.00           H  
ATOM    666  C2'   C    21      14.960  43.405  90.226  1.00  0.00           C  
ATOM    667  H2'   C    21      15.734  43.602  89.484  1.00  0.00           H  
ATOM    668  O2'   C    21      15.341  42.409  91.178  1.00  0.00           O  
ATOM    669 HO2'   C    21      16.290  42.276  91.126  1.00  0.00           H  
ATOM    670  O3'   C    21      15.436  45.209  91.694  1.00  0.00           O  
ATOM    671  P     G    22      16.183  46.550  91.322  1.00  0.00           P  
ATOM    672  OP1   G    22      17.110  46.984  92.405  1.00  0.00           O  
ATOM    673  OP2   G    22      15.222  47.566  90.776  1.00  0.00           O  
ATOM    674  O5'   G    22      17.059  46.251  90.050  1.00  0.00           O  
ATOM    675  C5'   G    22      18.087  45.271  90.083  1.00  0.00           C  
ATOM    676  H5'   G    22      17.656  44.354  90.484  1.00  0.00           H  
ATOM    677 H5''   G    22      18.932  45.571  90.704  1.00  0.00           H  
ATOM    678  C4'   G    22      18.470  44.848  88.685  1.00  0.00           C  
ATOM    679  H4'   G    22      19.308  44.157  88.767  1.00  0.00           H  
ATOM    680  O4'   G    22      17.284  44.294  87.974  1.00  0.00           O  
ATOM    681  C1'   G    22      17.286  44.880  86.668  1.00  0.00           C  
ATOM    682  H1'   G    22      17.198  44.066  85.948  1.00  0.00           H  
ATOM    683  N9    G    22      16.204  45.828  86.395  1.00  0.00           N  
ATOM    684  C8    G    22      15.562  46.632  87.297  1.00  0.00           C  
ATOM    685  H8    G    22      15.643  46.530  88.369  1.00  0.00           H  
ATOM    686  N7    G    22      14.701  47.462  86.771  1.00  0.00           N  
ATOM    687  C5    G    22      14.830  47.216  85.368  1.00  0.00           C  
ATOM    688  C6    G    22      14.360  47.972  84.225  1.00  0.00           C  
ATOM    689  O6    G    22      13.418  48.784  84.198  1.00  0.00           O  
ATOM    690  N1    G    22      14.899  47.628  83.049  1.00  0.00           N  
ATOM    691  H1    G    22      14.721  48.229  82.257  1.00  0.00           H  
ATOM    692  C2    G    22      15.709  46.564  82.902  1.00  0.00           C  
ATOM    693  N2    G    22      16.298  46.527  81.750  1.00  0.00           N  
ATOM    694  H21   G    22      16.000  47.135  81.000  1.00  0.00           H  
ATOM    695  H22   G    22      17.007  45.863  81.472  1.00  0.00           H  
ATOM    696  N3    G    22      16.094  45.759  83.924  1.00  0.00           N  
ATOM    697  C4    G    22      15.784  46.240  85.131  1.00  0.00           C  
ATOM    698  C3'   G    22      19.095  45.903  87.829  1.00  0.00           C  
ATOM    699  H3'   G    22      18.664  46.875  88.067  1.00  0.00           H  
ATOM    700  C2'   G    22      18.641  45.544  86.439  1.00  0.00           C  
ATOM    701  H2'   G    22      18.472  46.401  85.787  1.00  0.00           H  
ATOM    702  O2'   G    22      19.566  44.538  86.004  1.00  0.00           O  
ATOM    703 HO2'   G    22      20.412  44.774  86.392  1.00  0.00           H  
ATOM    704  O3'   G    22      20.463  45.958  87.938  1.00  0.00           O  
ATOM    705  P     U    23      21.347  47.146  87.355  1.00  0.00           P  
ATOM    706  OP1   U    23      22.769  46.646  87.289  1.00  0.00           O  
ATOM    707  OP2   U    23      21.043  48.296  88.212  1.00  0.00           O  
ATOM    708  O5'   U    23      20.865  47.493  85.909  1.00  0.00           O  
ATOM    709  C5'   U    23      21.583  46.939  84.785  1.00  0.00           C  
ATOM    710  H5'   U    23      21.716  45.858  84.801  1.00  0.00           H  
ATOM    711 H5''   U    23      22.575  47.391  84.769  1.00  0.00           H  
ATOM    712  C4'   U    23      20.910  47.461  83.500  1.00  0.00           C  
ATOM    713  H4'   U    23      21.271  46.884  82.649  1.00  0.00           H  
ATOM    714  O4'   U    23      19.510  47.508  83.658  1.00  0.00           O  
ATOM    715  C1'   U    23      18.911  48.462  82.790  1.00  0.00           C  
ATOM    716  H1'   U    23      18.476  47.896  81.967  1.00  0.00           H  
ATOM    717  N1    U    23      17.931  49.322  83.502  1.00  0.00           N  
ATOM    718  C6    U    23      17.741  49.184  84.831  1.00  0.00           C  
ATOM    719  H6    U    23      18.316  48.495  85.432  1.00  0.00           H  
ATOM    720  C5    U    23      16.863  49.942  85.479  1.00  0.00           C  
ATOM    721  H5    U    23      16.711  49.822  86.541  1.00  0.00           H  
ATOM    722  C4    U    23      16.075  50.905  84.808  1.00  0.00           C  
ATOM    723  O4    U    23      15.198  51.516  85.400  1.00  0.00           O  
ATOM    724  N3    U    23      16.219  50.991  83.444  1.00  0.00           N  
ATOM    725  H3    U    23      15.701  51.710  82.959  1.00  0.00           H  
ATOM    726  C2    U    23      17.178  50.283  82.794  1.00  0.00           C  
ATOM    727  O2    U    23      17.341  50.541  81.585  1.00  0.00           O  
ATOM    728  C3'   U    23      21.232  48.966  83.231  1.00  0.00           C  
ATOM    729  H3'   U    23      20.982  49.568  84.104  1.00  0.00           H  
ATOM    730  C2'   U    23      20.101  49.146  82.160  1.00  0.00           C  
ATOM    731  H2'   U    23      19.983  50.205  81.928  1.00  0.00           H  
ATOM    732  O2'   U    23      20.386  48.563  80.901  1.00  0.00           O  
ATOM    733 HO2'   U    23      19.833  49.045  80.283  1.00  0.00           H  
ATOM    734  O3'   U    23      22.593  48.990  82.700  1.00  0.00           O  
ATOM    735  P     C    24      23.459  50.357  82.525  1.00  0.00           P  
ATOM    736  OP1   C    24      24.665  50.121  81.761  1.00  0.00           O  
ATOM    737  OP2   C    24      23.570  50.815  83.889  1.00  0.00           O  
ATOM    738  O5'   C    24      22.452  51.427  81.852  1.00  0.00           O  
ATOM    739  C5'   C    24      22.380  51.471  80.480  1.00  0.00           C  
ATOM    740  H5'   C    24      22.051  50.500  80.109  1.00  0.00           H  
ATOM    741 H5''   C    24      23.305  51.777  79.991  1.00  0.00           H  
ATOM    742  C4'   C    24      21.302  52.366  79.991  1.00  0.00           C  
ATOM    743  H4'   C    24      21.352  52.374  78.903  1.00  0.00           H  
ATOM    744  O4'   C    24      19.995  52.065  80.358  1.00  0.00           O  
ATOM    745  C1'   C    24      19.294  53.210  80.620  1.00  0.00           C  
ATOM    746  H1'   C    24      18.406  53.167  79.989  1.00  0.00           H  
ATOM    747  N1    C    24      18.859  53.404  82.063  1.00  0.00           N  
ATOM    748  C6    C    24      19.584  52.867  83.057  1.00  0.00           C  
ATOM    749  H6    C    24      20.496  52.298  82.954  1.00  0.00           H  
ATOM    750  C5    C    24      19.163  53.071  84.346  1.00  0.00           C  
ATOM    751  H5    C    24      19.794  52.689  85.136  1.00  0.00           H  
ATOM    752  C4    C    24      18.004  53.858  84.572  1.00  0.00           C  
ATOM    753  N4    C    24      17.650  54.142  85.800  1.00  0.00           N  
ATOM    754  H41   C    24      16.802  54.675  85.933  1.00  0.00           H  
ATOM    755  H42   C    24      18.300  53.756  86.470  1.00  0.00           H  
ATOM    756  N3    C    24      17.293  54.314  83.587  1.00  0.00           N  
ATOM    757  C2    C    24      17.702  54.154  82.301  1.00  0.00           C  
ATOM    758  O2    C    24      17.033  54.670  81.387  1.00  0.00           O  
ATOM    759  C3'   C    24      21.587  53.831  80.332  1.00  0.00           C  
ATOM    760  H3'   C    24      21.835  53.992  81.381  1.00  0.00           H  
ATOM    761  C2'   C    24      20.157  54.345  80.111  1.00  0.00           C  
ATOM    762  H2'   C    24      19.839  55.191  80.720  1.00  0.00           H  
ATOM    763  O2'   C    24      19.831  54.614  78.755  1.00  0.00           O  
ATOM    764 HO2'   C    24      18.960  55.016  78.781  1.00  0.00           H  
ATOM    765  O3'   C    24      22.616  54.336  79.462  1.00  0.00           O  
ATOM    766  P     U    25      23.361  55.647  79.859  1.00  0.00           P  
ATOM    767  OP1   U    25      24.414  55.933  78.850  1.00  0.00           O  
ATOM    768  OP2   U    25      23.820  55.548  81.282  1.00  0.00           O  
ATOM    769  O5'   U    25      22.339  56.889  79.785  1.00  0.00           O  
ATOM    770  C5'   U    25      21.838  57.342  78.590  1.00  0.00           C  
ATOM    771  H5'   U    25      21.551  56.500  77.961  1.00  0.00           H  
ATOM    772 H5''   U    25      22.642  57.887  78.096  1.00  0.00           H  
ATOM    773  C4'   U    25      20.573  58.189  78.648  1.00  0.00           C  
ATOM    774  H4'   U    25      20.177  58.422  77.659  1.00  0.00           H  
ATOM    775  O4'   U    25      19.607  57.545  79.431  1.00  0.00           O  
ATOM    776  C1'   U    25      18.948  58.523  80.249  1.00  0.00           C  
ATOM    777  H1'   U    25      17.896  58.542  79.961  1.00  0.00           H  
ATOM    778  N1    U    25      19.032  58.300  81.673  1.00  0.00           N  
ATOM    779  C6    U    25      20.072  57.623  82.203  1.00  0.00           C  
ATOM    780  H6    U    25      20.846  57.294  81.525  1.00  0.00           H  
ATOM    781  C5    U    25      20.051  57.243  83.465  1.00  0.00           C  
ATOM    782  H5    U    25      20.783  56.559  83.869  1.00  0.00           H  
ATOM    783  C4    U    25      19.024  57.658  84.430  1.00  0.00           C  
ATOM    784  O4    U    25      19.001  57.368  85.609  1.00  0.00           O  
ATOM    785  N3    U    25      18.134  58.581  83.891  1.00  0.00           N  
ATOM    786  H3    U    25      17.385  58.891  84.493  1.00  0.00           H  
ATOM    787  C2    U    25      18.055  58.892  82.548  1.00  0.00           C  
ATOM    788  O2    U    25      17.230  59.717  82.149  1.00  0.00           O  
ATOM    789  C3'   U    25      20.929  59.441  79.340  1.00  0.00           C  
ATOM    790  H3'   U    25      21.568  59.135  80.168  1.00  0.00           H  
ATOM    791  C2'   U    25      19.505  59.905  79.815  1.00  0.00           C  
ATOM    792  H2'   U    25      19.569  60.703  80.555  1.00  0.00           H  
ATOM    793  O2'   U    25      18.745  60.366  78.774  1.00  0.00           O  
ATOM    794 HO2'   U    25      19.329  60.480  78.020  1.00  0.00           H  
ATOM    795  O3'   U    25      21.400  60.372  78.402  1.00  0.00           O  
ATOM    796  P     U    26      22.343  61.532  78.918  1.00  0.00           P  
ATOM    797  OP1   U    26      22.561  62.454  77.738  1.00  0.00           O  
ATOM    798  OP2   U    26      23.534  60.935  79.608  1.00  0.00           O  
ATOM    799  O5'   U    26      21.622  62.391  80.016  1.00  0.00           O  
ATOM    800  C5'   U    26      20.647  63.341  79.641  1.00  0.00           C  
ATOM    801  H5'   U    26      19.995  62.772  78.978  1.00  0.00           H  
ATOM    802 H5''   U    26      21.132  64.206  79.188  1.00  0.00           H  
ATOM    803  C4'   U    26      19.860  63.940  80.786  1.00  0.00           C  
ATOM    804  H4'   U    26      19.160  64.690  80.419  1.00  0.00           H  
ATOM    805  O4'   U    26      19.085  63.027  81.474  1.00  0.00           O  
ATOM    806  C1'   U    26      18.796  63.395  82.831  1.00  0.00           C  
ATOM    807  H1'   U    26      17.720  63.442  82.994  1.00  0.00           H  
ATOM    808  N1    U    26      19.269  62.466  83.868  1.00  0.00           N  
ATOM    809  C6    U    26      20.317  61.655  83.643  1.00  0.00           C  
ATOM    810  H6    U    26      20.777  61.765  82.672  1.00  0.00           H  
ATOM    811  C5    U    26      20.675  60.647  84.541  1.00  0.00           C  
ATOM    812  H5    U    26      21.438  59.902  84.368  1.00  0.00           H  
ATOM    813  C4    U    26      19.949  60.579  85.819  1.00  0.00           C  
ATOM    814  O4    U    26      20.094  59.763  86.722  1.00  0.00           O  
ATOM    815  N3    U    26      19.034  61.604  86.091  1.00  0.00           N  
ATOM    816  H3    U    26      18.848  61.744  87.074  1.00  0.00           H  
ATOM    817  C2    U    26      18.725  62.523  85.160  1.00  0.00           C  
ATOM    818  O2    U    26      18.063  63.466  85.580  1.00  0.00           O  
ATOM    819  C3'   U    26      20.702  64.616  81.919  1.00  0.00           C  
ATOM    820  H3'   U    26      21.517  64.054  82.376  1.00  0.00           H  
ATOM    821  C2'   U    26      19.520  64.797  82.939  1.00  0.00           C  
ATOM    822  H2'   U    26      19.856  65.003  83.955  1.00  0.00           H  
ATOM    823  O2'   U    26      18.513  65.629  82.434  1.00  0.00           O  
ATOM    824 HO2'   U    26      18.332  66.377  83.008  1.00  0.00           H  
ATOM    825  O3'   U    26      21.164  65.859  81.542  1.00  0.00           O  
ATOM    826  P     A    27      22.469  66.446  82.248  1.00  0.00           P  
ATOM    827  OP1   A    27      22.866  67.644  81.530  1.00  0.00           O  
ATOM    828  OP2   A    27      23.432  65.353  82.461  1.00  0.00           O  
ATOM    829  O5'   A    27      21.844  66.800  83.654  1.00  0.00           O  
ATOM    830  C5'   A    27      21.196  68.017  83.818  1.00  0.00           C  
ATOM    831  H5'   A    27      20.412  68.244  83.095  1.00  0.00           H  
ATOM    832 H5''   A    27      21.806  68.920  83.822  1.00  0.00           H  
ATOM    833  C4'   A    27      20.651  68.136  85.258  1.00  0.00           C  
ATOM    834  H4'   A    27      19.934  68.948  85.382  1.00  0.00           H  
ATOM    835  O4'   A    27      19.864  67.037  85.662  1.00  0.00           O  
ATOM    836  C1'   A    27      20.200  66.639  87.009  1.00  0.00           C  
ATOM    837  H1'   A    27      19.264  66.522  87.555  1.00  0.00           H  
ATOM    838  N9    A    27      21.019  65.399  87.064  1.00  0.00           N  
ATOM    839  C8    A    27      21.511  64.643  86.095  1.00  0.00           C  
ATOM    840  H8    A    27      21.638  64.956  85.069  1.00  0.00           H  
ATOM    841  N7    A    27      21.815  63.438  86.410  1.00  0.00           N  
ATOM    842  C5    A    27      21.599  63.409  87.812  1.00  0.00           C  
ATOM    843  C6    A    27      21.759  62.384  88.809  1.00  0.00           C  
ATOM    844  N6    A    27      22.315  61.238  88.650  1.00  0.00           N  
ATOM    845  H61   A    27      22.744  60.976  87.774  1.00  0.00           H  
ATOM    846  H62   A    27      22.348  60.680  89.492  1.00  0.00           H  
ATOM    847  N1    A    27      21.359  62.726  90.020  1.00  0.00           N  
ATOM    848  C2    A    27      20.824  63.905  90.251  1.00  0.00           C  
ATOM    849  H2    A    27      20.465  63.997  91.265  1.00  0.00           H  
ATOM    850  N3    A    27      20.586  64.894  89.424  1.00  0.00           N  
ATOM    851  C4    A    27      21.049  64.582  88.176  1.00  0.00           C  
ATOM    852  C3'   A    27      21.852  68.203  86.262  1.00  0.00           C  
ATOM    853  H3'   A    27      22.659  67.477  86.154  1.00  0.00           H  
ATOM    854  C2'   A    27      21.069  67.774  87.510  1.00  0.00           C  
ATOM    855  H2'   A    27      21.853  67.450  88.194  1.00  0.00           H  
ATOM    856  O2'   A    27      20.387  68.867  88.102  1.00  0.00           O  
ATOM    857 HO2'   A    27      20.909  69.645  87.893  1.00  0.00           H  
ATOM    858  O3'   A    27      22.333  69.574  86.450  1.00  0.00           O  
ATOM    859  P     C    28      23.907  69.922  86.265  1.00  0.00           P  
ATOM    860  OP1   C    28      23.946  71.318  85.809  1.00  0.00           O  
ATOM    861  OP2   C    28      24.677  68.937  85.530  1.00  0.00           O  
ATOM    862  O5'   C    28      24.419  69.905  87.765  1.00  0.00           O  
ATOM    863  C5'   C    28      23.847  70.818  88.726  1.00  0.00           C  
ATOM    864  H5'   C    28      22.757  70.810  88.706  1.00  0.00           H  
ATOM    865 H5''   C    28      24.292  71.812  88.688  1.00  0.00           H  
ATOM    866  C4'   C    28      24.195  70.132  90.001  1.00  0.00           C  
ATOM    867  H4'   C    28      23.797  70.829  90.739  1.00  0.00           H  
ATOM    868  O4'   C    28      23.438  68.948  90.184  1.00  0.00           O  
ATOM    869  C1'   C    28      24.181  68.154  91.118  1.00  0.00           C  
ATOM    870  H1'   C    28      23.719  67.977  92.089  1.00  0.00           H  
ATOM    871  N1    C    28      24.627  66.842  90.504  1.00  0.00           N  
ATOM    872  C6    C    28      24.759  66.599  89.218  1.00  0.00           C  
ATOM    873  H6    C    28      24.653  67.424  88.528  1.00  0.00           H  
ATOM    874  C5    C    28      24.998  65.339  88.672  1.00  0.00           C  
ATOM    875  H5    C    28      25.147  65.224  87.609  1.00  0.00           H  
ATOM    876  C4    C    28      24.994  64.231  89.597  1.00  0.00           C  
ATOM    877  N4    C    28      25.064  62.996  89.232  1.00  0.00           N  
ATOM    878  H41   C    28      24.871  62.250  89.885  1.00  0.00           H  
ATOM    879  H42   C    28      25.039  62.917  88.225  1.00  0.00           H  
ATOM    880  N3    C    28      24.742  64.465  90.871  1.00  0.00           N  
ATOM    881  C2    C    28      24.577  65.674  91.336  1.00  0.00           C  
ATOM    882  O2    C    28      24.397  65.764  92.576  1.00  0.00           O  
ATOM    883  C3'   C    28      25.710  69.801  90.312  1.00  0.00           C  
ATOM    884  H3'   C    28      25.986  69.154  89.479  1.00  0.00           H  
ATOM    885  C2'   C    28      25.498  68.907  91.582  1.00  0.00           C  
ATOM    886  H2'   C    28      26.342  68.257  91.811  1.00  0.00           H  
ATOM    887  O2'   C    28      25.128  69.659  92.690  1.00  0.00           O  
ATOM    888 HO2'   C    28      25.642  70.459  92.565  1.00  0.00           H  
ATOM    889  O3'   C    28      26.464  70.948  90.540  1.00  0.00           O  
ATOM    890  P     A    29      27.991  70.926  90.263  1.00  0.00           P  
ATOM    891  OP1   A    29      28.594  72.213  90.645  1.00  0.00           O  
ATOM    892  OP2   A    29      28.285  70.492  88.960  1.00  0.00           O  
ATOM    893  O5'   A    29      28.591  69.835  91.259  1.00  0.00           O  
ATOM    894  C5'   A    29      28.669  70.089  92.666  1.00  0.00           C  
ATOM    895  H5'   A    29      27.680  70.428  92.977  1.00  0.00           H  
ATOM    896 H5''   A    29      29.304  70.960  92.831  1.00  0.00           H  
ATOM    897  C4'   A    29      29.030  68.858  93.488  1.00  0.00           C  
ATOM    898  H4'   A    29      29.313  69.283  94.451  1.00  0.00           H  
ATOM    899  O4'   A    29      28.024  67.843  93.575  1.00  0.00           O  
ATOM    900  C1'   A    29      28.680  66.596  93.830  1.00  0.00           C  
ATOM    901  H1'   A    29      28.256  66.105  94.706  1.00  0.00           H  
ATOM    902  N9    A    29      28.462  65.601  92.760  1.00  0.00           N  
ATOM    903  C8    A    29      28.438  65.862  91.432  1.00  0.00           C  
ATOM    904  H8    A    29      28.424  66.830  90.953  1.00  0.00           H  
ATOM    905  N7    A    29      28.256  64.835  90.647  1.00  0.00           N  
ATOM    906  C5    A    29      28.200  63.820  91.566  1.00  0.00           C  
ATOM    907  C6    A    29      28.126  62.386  91.440  1.00  0.00           C  
ATOM    908  N6    A    29      27.717  61.680  90.436  1.00  0.00           N  
ATOM    909  H61   A    29      27.602  60.681  90.537  1.00  0.00           H  
ATOM    910  H62   A    29      27.440  62.142  89.582  1.00  0.00           H  
ATOM    911  N1    A    29      28.229  61.679  92.537  1.00  0.00           N  
ATOM    912  C2    A    29      28.438  62.282  93.706  1.00  0.00           C  
ATOM    913  H2    A    29      28.779  61.607  94.477  1.00  0.00           H  
ATOM    914  N3    A    29      28.518  63.586  93.956  1.00  0.00           N  
ATOM    915  C4    A    29      28.369  64.263  92.811  1.00  0.00           C  
ATOM    916  C3'   A    29      30.313  68.075  93.095  1.00  0.00           C  
ATOM    917  H3'   A    29      30.305  67.732  92.061  1.00  0.00           H  
ATOM    918  C2'   A    29      30.217  66.799  94.013  1.00  0.00           C  
ATOM    919  H2'   A    29      30.836  66.052  93.517  1.00  0.00           H  
ATOM    920  O2'   A    29      30.464  66.977  95.400  1.00  0.00           O  
ATOM    921 HO2'   A    29      31.386  66.764  95.564  1.00  0.00           H  
ATOM    922  O3'   A    29      31.528  68.765  93.324  1.00  0.00           O  
ATOM    923  P     C    30      32.865  68.382  92.673  1.00  0.00           P  
ATOM    924  OP1   C    30      33.850  69.373  93.083  1.00  0.00           O  
ATOM    925  OP2   C    30      32.625  68.309  91.222  1.00  0.00           O  
ATOM    926  O5'   C    30      33.273  66.974  93.168  1.00  0.00           O  
ATOM    927  C5'   C    30      33.789  66.752  94.453  1.00  0.00           C  
ATOM    928  H5'   C    30      33.220  67.338  95.175  1.00  0.00           H  
ATOM    929 H5''   C    30      34.853  66.927  94.616  1.00  0.00           H  
ATOM    930  C4'   C    30      33.653  65.236  95.016  1.00  0.00           C  
ATOM    931  H4'   C    30      34.053  65.273  96.029  1.00  0.00           H  
ATOM    932  O4'   C    30      32.422  64.625  94.973  1.00  0.00           O  
ATOM    933  C1'   C    30      32.610  63.229  94.783  1.00  0.00           C  
ATOM    934  H1'   C    30      32.237  62.680  95.648  1.00  0.00           H  
ATOM    935  N1    C    30      32.048  62.692  93.540  1.00  0.00           N  
ATOM    936  C6    C    30      31.648  63.596  92.563  1.00  0.00           C  
ATOM    937  H6    C    30      31.743  64.662  92.713  1.00  0.00           H  
ATOM    938  C5    C    30      31.142  63.086  91.424  1.00  0.00           C  
ATOM    939  H5    C    30      30.764  63.794  90.701  1.00  0.00           H  
ATOM    940  C4    C    30      31.381  61.681  91.256  1.00  0.00           C  
ATOM    941  N4    C    30      30.992  61.129  90.107  1.00  0.00           N  
ATOM    942  H41   C    30      30.553  61.747  89.439  1.00  0.00           H  
ATOM    943  H42   C    30      30.909  60.127  90.012  1.00  0.00           H  
ATOM    944  N3    C    30      31.656  60.826  92.163  1.00  0.00           N  
ATOM    945  C2    C    30      31.933  61.319  93.387  1.00  0.00           C  
ATOM    946  O2    C    30      32.099  60.531  94.398  1.00  0.00           O  
ATOM    947  C3'   C    30      34.583  64.365  94.170  1.00  0.00           C  
ATOM    948  H3'   C    30      34.328  64.416  93.111  1.00  0.00           H  
ATOM    949  C2'   C    30      34.131  63.022  94.701  1.00  0.00           C  
ATOM    950  H2'   C    30      34.359  62.206  94.014  1.00  0.00           H  
ATOM    951  O2'   C    30      34.647  62.469  95.910  1.00  0.00           O  
ATOM    952 HO2'   C    30      34.669  61.510  95.862  1.00  0.00           H  
ATOM    953  O3'   C    30      35.922  64.621  94.529  1.00  0.00           O  
ATOM    954  P     C    31      37.130  64.356  93.541  1.00  0.00           P  
ATOM    955  OP1   C    31      38.353  64.890  94.173  1.00  0.00           O  
ATOM    956  OP2   C    31      36.742  64.613  92.179  1.00  0.00           O  
ATOM    957  O5'   C    31      37.186  62.737  93.550  1.00  0.00           O  
ATOM    958  C5'   C    31      37.703  61.976  94.638  1.00  0.00           C  
ATOM    959  H5'   C    31      37.155  62.114  95.570  1.00  0.00           H  
ATOM    960 H5''   C    31      38.736  62.285  94.798  1.00  0.00           H  
ATOM    961  C4'   C    31      37.802  60.502  94.416  1.00  0.00           C  
ATOM    962  H4'   C    31      38.438  60.200  95.248  1.00  0.00           H  
ATOM    963  O4'   C    31      36.511  60.002  94.328  1.00  0.00           O  
ATOM    964  C1'   C    31      36.438  58.911  93.492  1.00  0.00           C  
ATOM    965  H1'   C    31      35.849  58.142  93.992  1.00  0.00           H  
ATOM    966  N1    C    31      35.760  59.233  92.159  1.00  0.00           N  
ATOM    967  C6    C    31      35.435  60.499  91.715  1.00  0.00           C  
ATOM    968  H6    C    31      35.712  61.447  92.153  1.00  0.00           H  
ATOM    969  C5    C    31      34.698  60.626  90.555  1.00  0.00           C  
ATOM    970  H5    C    31      34.587  61.622  90.154  1.00  0.00           H  
ATOM    971  C4    C    31      34.246  59.440  89.939  1.00  0.00           C  
ATOM    972  N4    C    31      33.618  59.615  88.797  1.00  0.00           N  
ATOM    973  H41   C    31      33.315  58.769  88.336  1.00  0.00           H  
ATOM    974  H42   C    31      33.384  60.581  88.618  1.00  0.00           H  
ATOM    975  N3    C    31      34.618  58.249  90.285  1.00  0.00           N  
ATOM    976  C2    C    31      35.293  58.079  91.437  1.00  0.00           C  
ATOM    977  O2    C    31      35.583  56.932  91.796  1.00  0.00           O  
ATOM    978  C3'   C    31      38.529  59.940  93.241  1.00  0.00           C  
ATOM    979  H3'   C    31      38.346  60.632  92.418  1.00  0.00           H  
ATOM    980  C2'   C    31      37.941  58.506  93.203  1.00  0.00           C  
ATOM    981  H2'   C    31      37.985  58.034  92.221  1.00  0.00           H  
ATOM    982  O2'   C    31      38.338  57.647  94.333  1.00  0.00           O  
ATOM    983 HO2'   C    31      37.939  56.792  94.159  1.00  0.00           H  
ATOM    984  O3'   C    31      39.934  59.811  93.442  1.00  0.00           O  
ATOM    985  P     G    32      40.844  59.849  92.101  1.00  0.00           P  
ATOM    986  OP1   G    32      42.257  59.691  92.508  1.00  0.00           O  
ATOM    987  OP2   G    32      40.414  61.088  91.418  1.00  0.00           O  
ATOM    988  O5'   G    32      40.596  58.592  91.165  1.00  0.00           O  
ATOM    989  C5'   G    32      41.012  57.310  91.590  1.00  0.00           C  
ATOM    990  H5'   G    32      40.652  56.981  92.565  1.00  0.00           H  
ATOM    991 H5''   G    32      42.085  57.296  91.779  1.00  0.00           H  
ATOM    992  C4'   G    32      40.590  56.251  90.607  1.00  0.00           C  
ATOM    993  H4'   G    32      40.903  55.342  91.122  1.00  0.00           H  
ATOM    994  O4'   G    32      39.180  56.389  90.385  1.00  0.00           O  
ATOM    995  C1'   G    32      38.878  56.183  89.022  1.00  0.00           C  
ATOM    996  H1'   G    32      38.010  55.539  88.881  1.00  0.00           H  
ATOM    997  N9    G    32      38.350  57.412  88.346  1.00  0.00           N  
ATOM    998  C8    G    32      38.210  58.668  88.857  1.00  0.00           C  
ATOM    999  H8    G    32      38.764  59.034  89.709  1.00  0.00           H  
ATOM   1000  N7    G    32      37.526  59.433  88.054  1.00  0.00           N  
ATOM   1001  C5    G    32      37.302  58.661  86.929  1.00  0.00           C  
ATOM   1002  C6    G    32      36.446  58.996  85.804  1.00  0.00           C  
ATOM   1003  O6    G    32      35.878  60.040  85.526  1.00  0.00           O  
ATOM   1004  N1    G    32      36.224  57.932  84.989  1.00  0.00           N  
ATOM   1005  H1    G    32      35.506  58.088  84.296  1.00  0.00           H  
ATOM   1006  C2    G    32      36.867  56.767  85.149  1.00  0.00           C  
ATOM   1007  N2    G    32      36.615  55.800  84.237  1.00  0.00           N  
ATOM   1008  H21   G    32      36.951  54.850  84.304  1.00  0.00           H  
ATOM   1009  H22   G    32      36.093  56.078  83.418  1.00  0.00           H  
ATOM   1010  N3    G    32      37.586  56.380  86.250  1.00  0.00           N  
ATOM   1011  C4    G    32      37.772  57.437  87.100  1.00  0.00           C  
ATOM   1012  C3'   G    32      41.252  56.391  89.236  1.00  0.00           C  
ATOM   1013  H3'   G    32      41.295  57.470  89.094  1.00  0.00           H  
ATOM   1014  C2'   G    32      40.143  55.766  88.371  1.00  0.00           C  
ATOM   1015  H2'   G    32      40.175  56.127  87.343  1.00  0.00           H  
ATOM   1016  O2'   G    32      40.350  54.346  88.346  1.00  0.00           O  
ATOM   1017 HO2'   G    32      40.538  53.961  89.206  1.00  0.00           H  
ATOM   1018  O3'   G    32      42.447  55.765  89.106  1.00  0.00           O  
ATOM   1019  P     U    33      43.590  56.234  88.098  1.00  0.00           P  
ATOM   1020  OP1   U    33      44.702  55.308  88.276  1.00  0.00           O  
ATOM   1021  OP2   U    33      43.819  57.659  88.286  1.00  0.00           O  
ATOM   1022  O5'   U    33      43.027  56.068  86.679  1.00  0.00           O  
ATOM   1023  C5'   U    33      42.729  54.832  86.020  1.00  0.00           C  
ATOM   1024  H5'   U    33      42.168  54.115  86.620  1.00  0.00           H  
ATOM   1025 H5''   U    33      43.705  54.379  85.845  1.00  0.00           H  
ATOM   1026  C4'   U    33      42.056  55.111  84.652  1.00  0.00           C  
ATOM   1027  H4'   U    33      41.849  54.109  84.278  1.00  0.00           H  
ATOM   1028  O4'   U    33      40.761  55.635  84.919  1.00  0.00           O  
ATOM   1029  C1'   U    33      40.330  56.487  83.898  1.00  0.00           C  
ATOM   1030  H1'   U    33      39.406  56.015  83.564  1.00  0.00           H  
ATOM   1031  N1    U    33      40.029  57.841  84.395  1.00  0.00           N  
ATOM   1032  C6    U    33      40.734  58.382  85.469  1.00  0.00           C  
ATOM   1033  H6    U    33      41.600  57.941  85.940  1.00  0.00           H  
ATOM   1034  C5    U    33      40.431  59.692  85.816  1.00  0.00           C  
ATOM   1035  H5    U    33      40.934  60.145  86.658  1.00  0.00           H  
ATOM   1036  C4    U    33      39.505  60.548  85.063  1.00  0.00           C  
ATOM   1037  O4    U    33      39.056  61.727  85.319  1.00  0.00           O  
ATOM   1038  N3    U    33      39.070  59.916  83.882  1.00  0.00           N  
ATOM   1039  H3    U    33      38.543  60.489  83.238  1.00  0.00           H  
ATOM   1040  C2    U    33      39.122  58.616  83.595  1.00  0.00           C  
ATOM   1041  O2    U    33      38.549  58.195  82.665  1.00  0.00           O  
ATOM   1042  C3'   U    33      42.726  56.080  83.743  1.00  0.00           C  
ATOM   1043  H3'   U    33      43.086  56.883  84.386  1.00  0.00           H  
ATOM   1044  C2'   U    33      41.512  56.456  82.823  1.00  0.00           C  
ATOM   1045  H2'   U    33      41.730  57.436  82.397  1.00  0.00           H  
ATOM   1046  O2'   U    33      41.165  55.600  81.747  1.00  0.00           O  
ATOM   1047 HO2'   U    33      42.005  55.477  81.300  1.00  0.00           H  
ATOM   1048  O3'   U    33      43.764  55.551  83.002  1.00  0.00           O  
ATOM   1049  P     G    34      44.536  56.339  81.845  1.00  0.00           P  
ATOM   1050  OP1   G    34      45.895  55.769  81.781  1.00  0.00           O  
ATOM   1051  OP2   G    34      44.353  57.752  82.173  1.00  0.00           O  
ATOM   1052  O5'   G    34      43.816  55.909  80.494  1.00  0.00           O  
ATOM   1053  C5'   G    34      43.965  54.755  79.816  1.00  0.00           C  
ATOM   1054  H5'   G    34      43.702  54.059  80.612  1.00  0.00           H  
ATOM   1055 H5''   G    34      44.981  54.649  79.434  1.00  0.00           H  
ATOM   1056  C4'   G    34      43.044  54.599  78.599  1.00  0.00           C  
ATOM   1057  H4'   G    34      42.986  53.572  78.238  1.00  0.00           H  
ATOM   1058  O4'   G    34      41.745  55.045  78.791  1.00  0.00           O  
ATOM   1059  C1'   G    34      41.163  55.676  77.638  1.00  0.00           C  
ATOM   1060  H1'   G    34      40.183  55.308  77.335  1.00  0.00           H  
ATOM   1061  N9    G    34      40.828  57.134  77.870  1.00  0.00           N  
ATOM   1062  C8    G    34      40.907  57.925  79.049  1.00  0.00           C  
ATOM   1063  H8    G    34      41.290  57.474  79.953  1.00  0.00           H  
ATOM   1064  N7    G    34      40.471  59.126  78.904  1.00  0.00           N  
ATOM   1065  C5    G    34      40.059  59.229  77.608  1.00  0.00           C  
ATOM   1066  C6    G    34      39.377  60.237  76.711  1.00  0.00           C  
ATOM   1067  O6    G    34      39.109  61.371  76.990  1.00  0.00           O  
ATOM   1068  N1    G    34      38.937  59.750  75.534  1.00  0.00           N  
ATOM   1069  H1    G    34      38.603  60.472  74.911  1.00  0.00           H  
ATOM   1070  C2    G    34      39.073  58.536  75.111  1.00  0.00           C  
ATOM   1071  N2    G    34      38.576  58.138  73.994  1.00  0.00           N  
ATOM   1072  H21   G    34      38.522  57.161  73.743  1.00  0.00           H  
ATOM   1073  H22   G    34      38.141  58.843  73.416  1.00  0.00           H  
ATOM   1074  N3    G    34      39.696  57.579  75.717  1.00  0.00           N  
ATOM   1075  C4    G    34      40.222  58.002  76.972  1.00  0.00           C  
ATOM   1076  C3'   G    34      43.556  55.417  77.458  1.00  0.00           C  
ATOM   1077  H3'   G    34      43.879  56.381  77.851  1.00  0.00           H  
ATOM   1078  C2'   G    34      42.275  55.468  76.595  1.00  0.00           C  
ATOM   1079  H2'   G    34      42.339  56.367  75.982  1.00  0.00           H  
ATOM   1080  O2'   G    34      42.015  54.260  75.924  1.00  0.00           O  
ATOM   1081 HO2'   G    34      42.829  53.792  75.722  1.00  0.00           H  
ATOM   1082  O3'   G    34      44.602  54.794  76.772  1.00  0.00           O  
ATOM   1083  P     C    35      45.499  55.665  75.777  1.00  0.00           P  
ATOM   1084  OP1   C    35      46.632  54.775  75.362  1.00  0.00           O  
ATOM   1085  OP2   C    35      45.774  57.057  76.292  1.00  0.00           O  
ATOM   1086  O5'   C    35      44.582  55.927  74.543  1.00  0.00           O  
ATOM   1087  C5'   C    35      44.231  54.929  73.575  1.00  0.00           C  
ATOM   1088  H5'   C    35      43.551  54.327  74.178  1.00  0.00           H  
ATOM   1089 H5''   C    35      45.066  54.302  73.264  1.00  0.00           H  
ATOM   1090  C4'   C    35      43.437  55.449  72.341  1.00  0.00           C  
ATOM   1091  H4'   C    35      43.180  54.580  71.735  1.00  0.00           H  
ATOM   1092  O4'   C    35      42.310  56.145  72.749  1.00  0.00           O  
ATOM   1093  C1'   C    35      42.130  57.219  71.784  1.00  0.00           C  
ATOM   1094  H1'   C    35      41.163  57.101  71.295  1.00  0.00           H  
ATOM   1095  N1    C    35      42.109  58.518  72.476  1.00  0.00           N  
ATOM   1096  C6    C    35      42.616  58.612  73.735  1.00  0.00           C  
ATOM   1097  H6    C    35      43.226  57.841  74.181  1.00  0.00           H  
ATOM   1098  C5    C    35      42.575  59.705  74.476  1.00  0.00           C  
ATOM   1099  H5    C    35      43.149  59.810  75.384  1.00  0.00           H  
ATOM   1100  C4    C    35      41.678  60.712  73.950  1.00  0.00           C  
ATOM   1101  N4    C    35      41.588  61.833  74.614  1.00  0.00           N  
ATOM   1102  H41   C    35      41.965  61.980  75.540  1.00  0.00           H  
ATOM   1103  H42   C    35      40.936  62.525  74.273  1.00  0.00           H  
ATOM   1104  N3    C    35      41.199  60.682  72.703  1.00  0.00           N  
ATOM   1105  C2    C    35      41.384  59.555  71.950  1.00  0.00           C  
ATOM   1106  O2    C    35      40.921  59.643  70.783  1.00  0.00           O  
ATOM   1107  C3'   C    35      44.314  56.440  71.471  1.00  0.00           C  
ATOM   1108  H3'   C    35      44.710  57.269  72.057  1.00  0.00           H  
ATOM   1109  C2'   C    35      43.233  57.052  70.686  1.00  0.00           C  
ATOM   1110  H2'   C    35      43.452  58.059  70.330  1.00  0.00           H  
ATOM   1111  O2'   C    35      42.812  56.160  69.628  1.00  0.00           O  
ATOM   1112 HO2'   C    35      42.535  56.668  68.862  1.00  0.00           H  
ATOM   1113  O3'   C    35      45.327  55.860  70.734  1.00  0.00           O  
ATOM   1114  P     G    36      46.681  56.640  70.332  1.00  0.00           P  
ATOM   1115  OP1   G    36      47.614  55.663  69.735  1.00  0.00           O  
ATOM   1116  OP2   G    36      47.175  57.309  71.597  1.00  0.00           O  
ATOM   1117  O5'   G    36      46.499  57.776  69.270  1.00  0.00           O  
ATOM   1118  C5'   G    36      46.006  57.573  67.951  1.00  0.00           C  
ATOM   1119  H5'   G    36      45.309  56.735  67.956  1.00  0.00           H  
ATOM   1120 H5''   G    36      46.738  57.471  67.150  1.00  0.00           H  
ATOM   1121  C4'   G    36      45.200  58.711  67.366  1.00  0.00           C  
ATOM   1122  H4'   G    36      45.009  58.396  66.340  1.00  0.00           H  
ATOM   1123  O4'   G    36      43.979  58.974  68.091  1.00  0.00           O  
ATOM   1124  C1'   G    36      43.838  60.388  68.181  1.00  0.00           C  
ATOM   1125  H1'   G    36      42.829  60.713  67.930  1.00  0.00           H  
ATOM   1126  N9    G    36      43.953  60.919  69.590  1.00  0.00           N  
ATOM   1127  C8    G    36      44.634  60.331  70.635  1.00  0.00           C  
ATOM   1128  H8    G    36      45.073  59.366  70.430  1.00  0.00           H  
ATOM   1129  N7    G    36      44.733  61.014  71.705  1.00  0.00           N  
ATOM   1130  C5    G    36      44.023  62.198  71.341  1.00  0.00           C  
ATOM   1131  C6    G    36      43.588  63.322  72.105  1.00  0.00           C  
ATOM   1132  O6    G    36      43.794  63.564  73.310  1.00  0.00           O  
ATOM   1133  N1    G    36      42.989  64.336  71.323  1.00  0.00           N  
ATOM   1134  H1    G    36      42.821  65.294  71.593  1.00  0.00           H  
ATOM   1135  C2    G    36      42.494  64.109  70.127  1.00  0.00           C  
ATOM   1136  N2    G    36      42.050  65.171  69.464  1.00  0.00           N  
ATOM   1137  H21   G    36      41.965  65.215  68.459  1.00  0.00           H  
ATOM   1138  H22   G    36      42.010  66.080  69.903  1.00  0.00           H  
ATOM   1139  N3    G    36      42.783  63.061  69.349  1.00  0.00           N  
ATOM   1140  C4    G    36      43.500  62.110  69.990  1.00  0.00           C  
ATOM   1141  C3'   G    36      46.070  59.965  67.391  1.00  0.00           C  
ATOM   1142  H3'   G    36      46.607  60.039  68.336  1.00  0.00           H  
ATOM   1143  C2'   G    36      44.919  61.015  67.316  1.00  0.00           C  
ATOM   1144  H2'   G    36      45.096  61.979  67.793  1.00  0.00           H  
ATOM   1145  O2'   G    36      44.449  61.138  66.012  1.00  0.00           O  
ATOM   1146 HO2'   G    36      44.030  61.991  65.874  1.00  0.00           H  
ATOM   1147  O3'   G    36      46.984  60.109  66.307  1.00  0.00           O  
ATOM   1148  P     G    37      48.229  61.038  66.426  1.00  0.00           P  
ATOM   1149  OP1   G    37      49.172  60.663  65.378  1.00  0.00           O  
ATOM   1150  OP2   G    37      48.787  61.183  67.798  1.00  0.00           O  
ATOM   1151  O5'   G    37      47.734  62.525  66.176  1.00  0.00           O  
ATOM   1152  C5'   G    37      46.930  62.899  65.068  1.00  0.00           C  
ATOM   1153  H5'   G    37      46.143  62.147  65.001  1.00  0.00           H  
ATOM   1154 H5''   G    37      47.541  62.911  64.166  1.00  0.00           H  
ATOM   1155  C4'   G    37      46.367  64.283  65.142  1.00  0.00           C  
ATOM   1156  H4'   G    37      45.959  64.498  64.155  1.00  0.00           H  
ATOM   1157  O4'   G    37      45.261  64.357  65.966  1.00  0.00           O  
ATOM   1158  C1'   G    37      45.331  65.639  66.580  1.00  0.00           C  
ATOM   1159  H1'   G    37      44.370  66.153  66.574  1.00  0.00           H  
ATOM   1160  N9    G    37      45.636  65.456  68.003  1.00  0.00           N  
ATOM   1161  C8    G    37      46.151  64.331  68.620  1.00  0.00           C  
ATOM   1162  H8    G    37      46.461  63.417  68.136  1.00  0.00           H  
ATOM   1163  N7    G    37      46.353  64.510  69.888  1.00  0.00           N  
ATOM   1164  C5    G    37      45.841  65.833  70.125  1.00  0.00           C  
ATOM   1165  C6    G    37      45.750  66.554  71.340  1.00  0.00           C  
ATOM   1166  O6    G    37      46.185  66.245  72.478  1.00  0.00           O  
ATOM   1167  N1    G    37      45.219  67.813  71.107  1.00  0.00           N  
ATOM   1168  H1    G    37      45.085  68.442  71.886  1.00  0.00           H  
ATOM   1169  C2    G    37      44.910  68.347  69.857  1.00  0.00           C  
ATOM   1170  N2    G    37      44.426  69.547  69.785  1.00  0.00           N  
ATOM   1171  H21   G    37      44.651  70.276  70.448  1.00  0.00           H  
ATOM   1172  H22   G    37      44.071  69.828  68.882  1.00  0.00           H  
ATOM   1173  N3    G    37      44.949  67.677  68.715  1.00  0.00           N  
ATOM   1174  C4    G    37      45.442  66.444  68.954  1.00  0.00           C  
ATOM   1175  C3'   G    37      47.316  65.376  65.453  1.00  0.00           C  
ATOM   1176  H3'   G    37      48.037  65.038  66.198  1.00  0.00           H  
ATOM   1177  C2'   G    37      46.370  66.460  65.885  1.00  0.00           C  
ATOM   1178  H2'   G    37      46.885  67.175  66.527  1.00  0.00           H  
ATOM   1179  O2'   G    37      45.718  67.155  64.877  1.00  0.00           O  
ATOM   1180 HO2'   G    37      45.393  67.949  65.308  1.00  0.00           H  
ATOM   1181  O3'   G    37      48.174  65.687  64.365  1.00  0.00           O  
ATOM   1182  P     C    38      49.674  66.288  64.465  1.00  0.00           P  
ATOM   1183  OP1   C    38      50.162  66.629  63.137  1.00  0.00           O  
ATOM   1184  OP2   C    38      50.482  65.433  65.370  1.00  0.00           O  
ATOM   1185  O5'   C    38      49.501  67.757  65.132  1.00  0.00           O  
ATOM   1186  C5'   C    38      48.727  68.821  64.534  1.00  0.00           C  
ATOM   1187  H5'   C    38      47.726  68.428  64.358  1.00  0.00           H  
ATOM   1188 H5''   C    38      49.263  69.269  63.697  1.00  0.00           H  
ATOM   1189  C4'   C    38      48.454  69.966  65.550  1.00  0.00           C  
ATOM   1190  H4'   C    38      47.972  70.789  65.022  1.00  0.00           H  
ATOM   1191  O4'   C    38      47.563  69.482  66.586  1.00  0.00           O  
ATOM   1192  C1'   C    38      47.922  70.107  67.787  1.00  0.00           C  
ATOM   1193  H1'   C    38      47.130  70.597  68.354  1.00  0.00           H  
ATOM   1194  N1    C    38      48.498  69.153  68.842  1.00  0.00           N  
ATOM   1195  C6    C    38      48.679  67.828  68.524  1.00  0.00           C  
ATOM   1196  H6    C    38      48.688  67.496  67.496  1.00  0.00           H  
ATOM   1197  C5    C    38      49.137  66.982  69.468  1.00  0.00           C  
ATOM   1198  H5    C    38      49.329  65.948  69.222  1.00  0.00           H  
ATOM   1199  C4    C    38      48.970  67.337  70.800  1.00  0.00           C  
ATOM   1200  N4    C    38      49.262  66.554  71.781  1.00  0.00           N  
ATOM   1201  H41   C    38      49.179  66.910  72.723  1.00  0.00           H  
ATOM   1202  H42   C    38      49.590  65.620  71.580  1.00  0.00           H  
ATOM   1203  N3    C    38      48.666  68.540  71.159  1.00  0.00           N  
ATOM   1204  C2    C    38      48.583  69.511  70.214  1.00  0.00           C  
ATOM   1205  O2    C    38      48.590  70.704  70.567  1.00  0.00           O  
ATOM   1206  C3'   C    38      49.720  70.478  66.162  1.00  0.00           C  
ATOM   1207  H3'   C    38      50.353  69.639  66.452  1.00  0.00           H  
ATOM   1208  C2'   C    38      49.015  71.167  67.400  1.00  0.00           C  
ATOM   1209  H2'   C    38      49.663  71.265  68.271  1.00  0.00           H  
ATOM   1210  O2'   C    38      48.338  72.425  67.115  1.00  0.00           O  
ATOM   1211 HO2'   C    38      48.985  73.071  66.825  1.00  0.00           H  
ATOM   1212  O3'   C    38      50.435  71.519  65.423  1.00  0.00           O  
ATOM   1213  P     A    39      51.944  71.650  65.620  1.00  0.00           P  
ATOM   1214  OP1   A    39      52.320  72.847  64.921  1.00  0.00           O  
ATOM   1215  OP2   A    39      52.609  70.346  65.307  1.00  0.00           O  
ATOM   1216  O5'   A    39      52.124  71.928  67.194  1.00  0.00           O  
ATOM   1217  C5'   A    39      51.770  73.171  67.747  1.00  0.00           C  
ATOM   1218  H5'   A    39      50.777  73.551  67.505  1.00  0.00           H  
ATOM   1219 H5''   A    39      52.378  74.041  67.499  1.00  0.00           H  
ATOM   1220  C4'   A    39      51.865  73.159  69.288  1.00  0.00           C  
ATOM   1221  H4'   A    39      51.456  74.045  69.773  1.00  0.00           H  
ATOM   1222  O4'   A    39      51.264  72.086  69.942  1.00  0.00           O  
ATOM   1223  C1'   A    39      51.886  71.680  71.090  1.00  0.00           C  
ATOM   1224  H1'   A    39      51.248  71.774  71.969  1.00  0.00           H  
ATOM   1225  N9    A    39      52.051  70.230  70.899  1.00  0.00           N  
ATOM   1226  C8    A    39      51.970  69.515  69.696  1.00  0.00           C  
ATOM   1227  H8    A    39      51.567  70.064  68.857  1.00  0.00           H  
ATOM   1228  N7    A    39      52.113  68.206  69.768  1.00  0.00           N  
ATOM   1229  C5    A    39      52.426  68.059  71.139  1.00  0.00           C  
ATOM   1230  C6    A    39      52.743  67.001  71.959  1.00  0.00           C  
ATOM   1231  N6    A    39      53.025  65.783  71.632  1.00  0.00           N  
ATOM   1232  H61   A    39      52.817  65.406  70.718  1.00  0.00           H  
ATOM   1233  H62   A    39      53.500  65.238  72.337  1.00  0.00           H  
ATOM   1234  N1    A    39      53.003  67.139  73.279  1.00  0.00           N  
ATOM   1235  C2    A    39      52.895  68.348  73.840  1.00  0.00           C  
ATOM   1236  H2    A    39      52.981  68.472  74.910  1.00  0.00           H  
ATOM   1237  N3    A    39      52.500  69.406  73.179  1.00  0.00           N  
ATOM   1238  C4    A    39      52.333  69.248  71.831  1.00  0.00           C  
ATOM   1239  C3'   A    39      53.382  72.960  69.720  1.00  0.00           C  
ATOM   1240  H3'   A    39      53.757  72.156  69.087  1.00  0.00           H  
ATOM   1241  C2'   A    39      53.188  72.445  71.151  1.00  0.00           C  
ATOM   1242  H2'   A    39      54.017  71.842  71.521  1.00  0.00           H  
ATOM   1243  O2'   A    39      53.000  73.514  72.093  1.00  0.00           O  
ATOM   1244 HO2'   A    39      53.072  73.116  72.963  1.00  0.00           H  
ATOM   1245  O3'   A    39      54.359  74.054  69.635  1.00  0.00           O  
ATOM   1246  P     C    40      55.929  73.638  69.528  1.00  0.00           P  
ATOM   1247  OP1   C    40      56.613  74.885  69.163  1.00  0.00           O  
ATOM   1248  OP2   C    40      56.038  72.529  68.574  1.00  0.00           O  
ATOM   1249  O5'   C    40      56.457  73.012  70.887  1.00  0.00           O  
ATOM   1250  C5'   C    40      56.718  73.908  71.942  1.00  0.00           C  
ATOM   1251  H5'   C    40      55.775  74.402  72.176  1.00  0.00           H  
ATOM   1252 H5''   C    40      57.475  74.637  71.651  1.00  0.00           H  
ATOM   1253  C4'   C    40      57.299  73.096  73.159  1.00  0.00           C  
ATOM   1254  H4'   C    40      57.327  73.887  73.909  1.00  0.00           H  
ATOM   1255  O4'   C    40      56.461  72.029  73.551  1.00  0.00           O  
ATOM   1256  C1'   C    40      57.312  70.941  73.919  1.00  0.00           C  
ATOM   1257  H1'   C    40      57.077  70.791  74.973  1.00  0.00           H  
ATOM   1258  N1    C    40      57.284  69.711  73.129  1.00  0.00           N  
ATOM   1259  C6    C    40      56.409  69.585  72.046  1.00  0.00           C  
ATOM   1260  H6    C    40      55.879  70.446  71.667  1.00  0.00           H  
ATOM   1261  C5    C    40      56.146  68.335  71.529  1.00  0.00           C  
ATOM   1262  H5    C    40      55.286  68.158  70.901  1.00  0.00           H  
ATOM   1263  C4    C    40      56.765  67.249  72.161  1.00  0.00           C  
ATOM   1264  N4    C    40      56.386  66.048  71.843  1.00  0.00           N  
ATOM   1265  H41   C    40      55.767  65.845  71.072  1.00  0.00           H  
ATOM   1266  H42   C    40      56.832  65.304  72.360  1.00  0.00           H  
ATOM   1267  N3    C    40      57.584  67.321  73.186  1.00  0.00           N  
ATOM   1268  C2    C    40      57.797  68.531  73.702  1.00  0.00           C  
ATOM   1269  O2    C    40      58.493  68.573  74.757  1.00  0.00           O  
ATOM   1270  C3'   C    40      58.708  72.477  72.831  1.00  0.00           C  
ATOM   1271  H3'   C    40      58.589  72.005  71.856  1.00  0.00           H  
ATOM   1272  C2'   C    40      58.836  71.437  73.940  1.00  0.00           C  
ATOM   1273  H2'   C    40      59.592  70.706  73.652  1.00  0.00           H  
ATOM   1274  O2'   C    40      59.115  71.919  75.211  1.00  0.00           O  
ATOM   1275 HO2'   C    40      59.593  72.751  75.184  1.00  0.00           H  
ATOM   1276  O3'   C    40      59.737  73.511  72.816  1.00  0.00           O  
ATOM   1277  P     A    41      60.968  73.393  71.802  1.00  0.00           P  
ATOM   1278  OP1   A    41      61.789  74.636  71.842  1.00  0.00           O  
ATOM   1279  OP2   A    41      60.443  72.898  70.538  1.00  0.00           O  
ATOM   1280  O5'   A    41      61.820  72.252  72.346  1.00  0.00           O  
ATOM   1281  C5'   A    41      62.604  72.427  73.533  1.00  0.00           C  
ATOM   1282  H5'   A    41      62.017  73.001  74.251  1.00  0.00           H  
ATOM   1283 H5''   A    41      63.462  73.017  73.211  1.00  0.00           H  
ATOM   1284  C4'   A    41      63.116  71.123  74.093  1.00  0.00           C  
ATOM   1285  H4'   A    41      63.750  71.213  74.975  1.00  0.00           H  
ATOM   1286  O4'   A    41      62.028  70.212  74.230  1.00  0.00           O  
ATOM   1287  C1'   A    41      62.416  68.864  74.085  1.00  0.00           C  
ATOM   1288  H1'   A    41      62.320  68.317  75.023  1.00  0.00           H  
ATOM   1289  N9    A    41      61.552  68.232  73.098  1.00  0.00           N  
ATOM   1290  C8    A    41      60.973  68.787  72.013  1.00  0.00           C  
ATOM   1291  H8    A    41      61.193  69.801  71.714  1.00  0.00           H  
ATOM   1292  N7    A    41      60.198  67.905  71.331  1.00  0.00           N  
ATOM   1293  C5    A    41      60.428  66.703  72.055  1.00  0.00           C  
ATOM   1294  C6    A    41      60.033  65.330  71.945  1.00  0.00           C  
ATOM   1295  N6    A    41      59.142  64.794  71.109  1.00  0.00           N  
ATOM   1296  H61   A    41      58.682  65.378  70.425  1.00  0.00           H  
ATOM   1297  H62   A    41      59.123  63.785  71.131  1.00  0.00           H  
ATOM   1298  N1    A    41      60.458  64.408  72.752  1.00  0.00           N  
ATOM   1299  C2    A    41      61.394  64.733  73.699  1.00  0.00           C  
ATOM   1300  H2    A    41      61.759  63.944  74.339  1.00  0.00           H  
ATOM   1301  N3    A    41      61.845  65.900  73.878  1.00  0.00           N  
ATOM   1302  C4    A    41      61.264  66.899  73.122  1.00  0.00           C  
ATOM   1303  C3'   A    41      64.002  70.470  73.099  1.00  0.00           C  
ATOM   1304  H3'   A    41      63.702  70.535  72.053  1.00  0.00           H  
ATOM   1305  C2'   A    41      63.900  68.992  73.645  1.00  0.00           C  
ATOM   1306  H2'   A    41      64.214  68.313  72.852  1.00  0.00           H  
ATOM   1307  O2'   A    41      64.753  68.805  74.790  1.00  0.00           O  
ATOM   1308 HO2'   A    41      65.483  69.395  74.588  1.00  0.00           H  
ATOM   1309  O3'   A    41      65.423  70.820  73.227  1.00  0.00           O  
ATOM   1310  P     G    42      66.443  70.375  72.072  1.00  0.00           P  
ATOM   1311  OP1   G    42      67.726  71.021  72.442  1.00  0.00           O  
ATOM   1312  OP2   G    42      65.861  70.571  70.723  1.00  0.00           O  
ATOM   1313  O5'   G    42      66.569  68.806  72.349  1.00  0.00           O  
ATOM   1314  C5'   G    42      67.509  68.219  73.213  1.00  0.00           C  
ATOM   1315  H5'   G    42      67.141  68.339  74.232  1.00  0.00           H  
ATOM   1316 H5''   G    42      68.522  68.598  73.078  1.00  0.00           H  
ATOM   1317  C4'   G    42      67.574  66.747  72.773  1.00  0.00           C  
ATOM   1318  H4'   G    42      68.428  66.296  73.278  1.00  0.00           H  
ATOM   1319  O4'   G    42      66.335  66.141  73.058  1.00  0.00           O  
ATOM   1320  C1'   G    42      66.197  65.087  72.136  1.00  0.00           C  
ATOM   1321  H1'   G    42      66.223  64.137  72.670  1.00  0.00           H  
ATOM   1322  N9    G    42      64.880  65.177  71.476  1.00  0.00           N  
ATOM   1323  C8    G    42      64.280  66.223  70.813  1.00  0.00           C  
ATOM   1324  H8    G    42      64.560  67.264  70.875  1.00  0.00           H  
ATOM   1325  N7    G    42      63.256  65.891  70.029  1.00  0.00           N  
ATOM   1326  C5    G    42      63.151  64.528  70.315  1.00  0.00           C  
ATOM   1327  C6    G    42      62.128  63.637  69.788  1.00  0.00           C  
ATOM   1328  O6    G    42      61.151  63.894  69.091  1.00  0.00           O  
ATOM   1329  N1    G    42      62.341  62.350  70.208  1.00  0.00           N  
ATOM   1330  H1    G    42      61.726  61.657  69.804  1.00  0.00           H  
ATOM   1331  C2    G    42      63.423  61.958  70.999  1.00  0.00           C  
ATOM   1332  N2    G    42      63.749  60.741  71.013  1.00  0.00           N  
ATOM   1333  H21   G    42      63.249  60.090  70.423  1.00  0.00           H  
ATOM   1334  H22   G    42      64.643  60.347  71.272  1.00  0.00           H  
ATOM   1335  N3    G    42      64.291  62.784  71.569  1.00  0.00           N  
ATOM   1336  C4    G    42      64.093  64.096  71.187  1.00  0.00           C  
ATOM   1337  C3'   G    42      67.809  66.611  71.299  1.00  0.00           C  
ATOM   1338  H3'   G    42      67.144  67.268  70.738  1.00  0.00           H  
ATOM   1339  C2'   G    42      67.320  65.124  71.060  1.00  0.00           C  
ATOM   1340  H2'   G    42      67.036  64.893  70.033  1.00  0.00           H  
ATOM   1341  O2'   G    42      68.234  64.126  71.540  1.00  0.00           O  
ATOM   1342 HO2'   G    42      69.111  64.480  71.705  1.00  0.00           H  
ATOM   1343  O3'   G    42      69.184  66.863  70.972  1.00  0.00           O  
ATOM   1344  P     G    43      69.501  66.993  69.403  1.00  0.00           P  
ATOM   1345  OP1   G    43      70.689  67.812  69.336  1.00  0.00           O  
ATOM   1346  OP2   G    43      68.299  67.458  68.682  1.00  0.00           O  
ATOM   1347  O5'   G    43      69.898  65.544  68.961  1.00  0.00           O  
ATOM   1348  C5'   G    43      71.026  64.820  69.591  1.00  0.00           C  
ATOM   1349  H5'   G    43      70.860  64.687  70.660  1.00  0.00           H  
ATOM   1350 H5''   G    43      71.906  65.424  69.367  1.00  0.00           H  
ATOM   1351  C4'   G    43      71.329  63.428  68.971  1.00  0.00           C  
ATOM   1352  H4'   G    43      72.141  62.925  69.497  1.00  0.00           H  
ATOM   1353  O4'   G    43      70.198  62.544  69.167  1.00  0.00           O  
ATOM   1354  C1'   G    43      69.668  62.154  67.911  1.00  0.00           C  
ATOM   1355  H1'   G    43      69.469  61.091  68.049  1.00  0.00           H  
ATOM   1356  N9    G    43      68.330  62.830  67.727  1.00  0.00           N  
ATOM   1357  C8    G    43      68.058  64.072  67.192  1.00  0.00           C  
ATOM   1358  H8    G    43      68.815  64.778  66.885  1.00  0.00           H  
ATOM   1359  N7    G    43      66.752  64.293  67.104  1.00  0.00           N  
ATOM   1360  C5    G    43      66.180  63.047  67.489  1.00  0.00           C  
ATOM   1361  C6    G    43      64.810  62.604  67.447  1.00  0.00           C  
ATOM   1362  O6    G    43      63.734  63.192  67.124  1.00  0.00           O  
ATOM   1363  N1    G    43      64.669  61.305  67.857  1.00  0.00           N  
ATOM   1364  H1    G    43      63.830  60.838  67.544  1.00  0.00           H  
ATOM   1365  C2    G    43      65.708  60.568  68.297  1.00  0.00           C  
ATOM   1366  N2    G    43      65.496  59.336  68.636  1.00  0.00           N  
ATOM   1367  H21   G    43      64.536  59.030  68.715  1.00  0.00           H  
ATOM   1368  H22   G    43      66.306  58.810  68.933  1.00  0.00           H  
ATOM   1369  N3    G    43      66.982  60.911  68.365  1.00  0.00           N  
ATOM   1370  C4    G    43      67.118  62.230  67.989  1.00  0.00           C  
ATOM   1371  C3'   G    43      71.696  63.452  67.461  1.00  0.00           C  
ATOM   1372  H3'   G    43      71.472  64.374  66.924  1.00  0.00           H  
ATOM   1373  C2'   G    43      70.674  62.467  66.788  1.00  0.00           C  
ATOM   1374  H2'   G    43      70.233  62.987  65.938  1.00  0.00           H  
ATOM   1375  O2'   G    43      71.114  61.210  66.286  1.00  0.00           O  
ATOM   1376 HO2'   G    43      71.853  61.012  66.866  1.00  0.00           H  
ATOM   1377  O3'   G    43      72.964  62.942  67.178  1.00  0.00           O  
ATOM   1378  P     C    44      74.115  63.983  67.199  1.00  0.00           P  
ATOM   1379  OP1   C    44      75.411  63.217  67.131  1.00  0.00           O  
ATOM   1380  OP2   C    44      73.981  64.965  68.264  1.00  0.00           O  
ATOM   1381  O5'   C    44      73.955  64.694  65.841  1.00  0.00           O  
ATOM   1382  C5'   C    44      74.493  64.164  64.642  1.00  0.00           C  
ATOM   1383  H5'   C    44      74.134  63.153  64.450  1.00  0.00           H  
ATOM   1384 H5''   C    44      75.582  64.174  64.686  1.00  0.00           H  
ATOM   1385  C4'   C    44      74.111  64.943  63.446  1.00  0.00           C  
ATOM   1386  H4'   C    44      74.538  64.448  62.574  1.00  0.00           H  
ATOM   1387  O4'   C    44      72.686  64.829  63.261  1.00  0.00           O  
ATOM   1388  C1'   C    44      72.282  66.163  62.933  1.00  0.00           C  
ATOM   1389  H1'   C    44      71.815  66.198  61.948  1.00  0.00           H  
ATOM   1390  N1    C    44      71.212  66.589  63.880  1.00  0.00           N  
ATOM   1391  C6    C    44      71.446  67.203  65.089  1.00  0.00           C  
ATOM   1392  H6    C    44      72.451  67.309  65.468  1.00  0.00           H  
ATOM   1393  C5    C    44      70.397  67.461  65.867  1.00  0.00           C  
ATOM   1394  H5    C    44      70.556  67.830  66.870  1.00  0.00           H  
ATOM   1395  C4    C    44      69.116  67.329  65.315  1.00  0.00           C  
ATOM   1396  N4    C    44      68.075  67.517  66.066  1.00  0.00           N  
ATOM   1397  H41   C    44      67.178  67.135  65.801  1.00  0.00           H  
ATOM   1398  H42   C    44      68.162  67.742  67.047  1.00  0.00           H  
ATOM   1399  N3    C    44      68.868  66.782  64.140  1.00  0.00           N  
ATOM   1400  C2    C    44      69.939  66.331  63.371  1.00  0.00           C  
ATOM   1401  O2    C    44      69.745  65.754  62.306  1.00  0.00           O  
ATOM   1402  C3'   C    44      74.564  66.366  63.595  1.00  0.00           C  
ATOM   1403  H3'   C    44      74.428  66.745  64.608  1.00  0.00           H  
ATOM   1404  C2'   C    44      73.502  66.995  62.786  1.00  0.00           C  
ATOM   1405  H2'   C    44      73.342  68.056  62.974  1.00  0.00           H  
ATOM   1406  O2'   C    44      73.972  66.997  61.438  1.00  0.00           O  
ATOM   1407 HO2'   C    44      74.828  67.430  61.400  1.00  0.00           H  
ATOM   1408  O3'   C    44      75.838  66.553  63.127  1.00  0.00           O  
ATOM   1409  P     A    45      76.637  67.856  63.377  1.00  0.00           P  
ATOM   1410  OP1   A    45      78.093  67.573  63.432  1.00  0.00           O  
ATOM   1411  OP2   A    45      76.041  68.559  64.538  1.00  0.00           O  
ATOM   1412  O5'   A    45      76.467  68.712  62.023  1.00  0.00           O  
ATOM   1413  C5'   A    45      76.905  70.051  62.079  1.00  0.00           C  
ATOM   1414  H5'   A    45      77.877  70.141  62.566  1.00  0.00           H  
ATOM   1415 H5''   A    45      76.148  70.654  62.581  1.00  0.00           H  
ATOM   1416  C4'   A    45      77.115  70.705  60.663  1.00  0.00           C  
ATOM   1417  H4'   A    45      77.831  71.503  60.859  1.00  0.00           H  
ATOM   1418  O4'   A    45      77.859  69.832  59.831  1.00  0.00           O  
ATOM   1419  C1'   A    45      77.341  69.922  58.411  1.00  0.00           C  
ATOM   1420  H1'   A    45      78.021  70.263  57.630  1.00  0.00           H  
ATOM   1421  N9    A    45      76.776  68.626  57.996  1.00  0.00           N  
ATOM   1422  C8    A    45      76.541  67.592  58.809  1.00  0.00           C  
ATOM   1423  H8    A    45      76.600  67.704  59.882  1.00  0.00           H  
ATOM   1424  N7    A    45      76.050  66.576  58.234  1.00  0.00           N  
ATOM   1425  C5    A    45      75.944  66.944  56.922  1.00  0.00           C  
ATOM   1426  C6    A    45      75.324  66.426  55.734  1.00  0.00           C  
ATOM   1427  N6    A    45      74.711  65.246  55.613  1.00  0.00           N  
ATOM   1428  H61   A    45      74.878  64.562  56.336  1.00  0.00           H  
ATOM   1429  H62   A    45      74.163  65.109  54.775  1.00  0.00           H  
ATOM   1430  N1    A    45      75.346  67.126  54.599  1.00  0.00           N  
ATOM   1431  C2    A    45      75.932  68.348  54.552  1.00  0.00           C  
ATOM   1432  H2    A    45      75.808  68.889  53.625  1.00  0.00           H  
ATOM   1433  N3    A    45      76.492  68.990  55.612  1.00  0.00           N  
ATOM   1434  C4    A    45      76.479  68.211  56.758  1.00  0.00           C  
ATOM   1435  C3'   A    45      75.820  71.174  59.868  1.00  0.00           C  
ATOM   1436  H3'   A    45      75.033  70.508  60.222  1.00  0.00           H  
ATOM   1437  C2'   A    45      76.183  71.005  58.405  1.00  0.00           C  
ATOM   1438  H2'   A    45      75.309  70.604  57.892  1.00  0.00           H  
ATOM   1439  O2'   A    45      76.607  72.226  57.760  1.00  0.00           O  
ATOM   1440 HO2'   A    45      76.931  72.821  58.441  1.00  0.00           H  
ATOM   1441  O3'   A    45      75.427  72.511  60.163  1.00  0.00           O  
ATOM   1442  P     C    46      73.951  72.994  59.897  1.00  0.00           P  
ATOM   1443  OP1   C    46      73.883  74.333  60.485  1.00  0.00           O  
ATOM   1444  OP2   C    46      73.028  72.029  60.470  1.00  0.00           O  
ATOM   1445  O5'   C    46      73.651  73.038  58.369  1.00  0.00           O  
ATOM   1446  C5'   C    46      74.053  74.079  57.554  1.00  0.00           C  
ATOM   1447  H5'   C    46      75.132  74.137  57.414  1.00  0.00           H  
ATOM   1448 H5''   C    46      73.561  74.953  57.982  1.00  0.00           H  
ATOM   1449  C4'   C    46      73.398  73.923  56.165  1.00  0.00           C  
ATOM   1450  H4'   C    46      73.647  74.751  55.501  1.00  0.00           H  
ATOM   1451  O4'   C    46      73.828  72.799  55.493  1.00  0.00           O  
ATOM   1452  C1'   C    46      72.760  72.177  54.754  1.00  0.00           C  
ATOM   1453  H1'   C    46      72.893  72.219  53.672  1.00  0.00           H  
ATOM   1454  N1    C    46      72.449  70.788  55.253  1.00  0.00           N  
ATOM   1455  C6    C    46      72.988  70.318  56.405  1.00  0.00           C  
ATOM   1456  H6    C    46      73.409  71.059  57.068  1.00  0.00           H  
ATOM   1457  C5    C    46      72.987  68.989  56.724  1.00  0.00           C  
ATOM   1458  H5    C    46      73.364  68.620  57.666  1.00  0.00           H  
ATOM   1459  C4    C    46      72.298  68.163  55.820  1.00  0.00           C  
ATOM   1460  N4    C    46      72.235  66.895  56.057  1.00  0.00           N  
ATOM   1461  H41   C    46      71.758  66.317  55.380  1.00  0.00           H  
ATOM   1462  H42   C    46      72.659  66.552  56.907  1.00  0.00           H  
ATOM   1463  N3    C    46      71.691  68.655  54.749  1.00  0.00           N  
ATOM   1464  C2    C    46      71.708  69.994  54.447  1.00  0.00           C  
ATOM   1465  O2    C    46      71.302  70.390  53.366  1.00  0.00           O  
ATOM   1466  C3'   C    46      71.852  73.736  56.258  1.00  0.00           C  
ATOM   1467  H3'   C    46      71.664  73.090  57.116  1.00  0.00           H  
ATOM   1468  C2'   C    46      71.551  73.073  54.953  1.00  0.00           C  
ATOM   1469  H2'   C    46      70.654  72.509  55.204  1.00  0.00           H  
ATOM   1470  O2'   C    46      71.550  73.995  53.909  1.00  0.00           O  
ATOM   1471 HO2'   C    46      71.388  74.834  54.347  1.00  0.00           H  
ATOM   1472  O3'   C    46      71.147  74.978  56.338  1.00  0.00           O  
ATOM   1473  P     U    47      69.774  74.966  57.097  1.00  0.00           P  
ATOM   1474  OP1   U    47      69.184  76.230  56.728  1.00  0.00           O  
ATOM   1475  OP2   U    47      69.976  74.721  58.513  1.00  0.00           O  
ATOM   1476  O5'   U    47      68.876  73.790  56.547  1.00  0.00           O  
ATOM   1477  C5'   U    47      68.175  74.092  55.368  1.00  0.00           C  
ATOM   1478  H5'   U    47      68.951  74.390  54.664  1.00  0.00           H  
ATOM   1479 H5''   U    47      67.504  74.946  55.459  1.00  0.00           H  
ATOM   1480  C4'   U    47      67.495  72.832  54.732  1.00  0.00           C  
ATOM   1481  H4'   U    47      66.955  73.089  53.821  1.00  0.00           H  
ATOM   1482  O4'   U    47      68.258  71.632  54.562  1.00  0.00           O  
ATOM   1483  C1'   U    47      67.398  70.560  54.342  1.00  0.00           C  
ATOM   1484  H1'   U    47      67.260  70.360  53.279  1.00  0.00           H  
ATOM   1485  N1    U    47      67.750  69.275  55.064  1.00  0.00           N  
ATOM   1486  C6    U    47      68.525  69.195  56.195  1.00  0.00           C  
ATOM   1487  H6    U    47      68.863  70.118  56.642  1.00  0.00           H  
ATOM   1488  C5    U    47      68.842  68.035  56.803  1.00  0.00           C  
ATOM   1489  H5    U    47      69.371  68.188  57.732  1.00  0.00           H  
ATOM   1490  C4    U    47      68.568  66.775  56.114  1.00  0.00           C  
ATOM   1491  O4    U    47      68.772  65.660  56.579  1.00  0.00           O  
ATOM   1492  N3    U    47      67.778  66.876  55.076  1.00  0.00           N  
ATOM   1493  H3    U    47      67.677  66.000  54.583  1.00  0.00           H  
ATOM   1494  C2    U    47      67.301  68.043  54.482  1.00  0.00           C  
ATOM   1495  O2    U    47      66.599  67.957  53.486  1.00  0.00           O  
ATOM   1496  C3'   U    47      66.418  72.298  55.588  1.00  0.00           C  
ATOM   1497  H3'   U    47      66.824  72.046  56.567  1.00  0.00           H  
ATOM   1498  C2'   U    47      65.993  71.060  54.778  1.00  0.00           C  
ATOM   1499  H2'   U    47      65.469  70.419  55.486  1.00  0.00           H  
ATOM   1500  O2'   U    47      65.287  71.394  53.604  1.00  0.00           O  
ATOM   1501 HO2'   U    47      64.601  70.722  53.580  1.00  0.00           H  
ATOM   1502  O3'   U    47      65.370  73.228  55.770  1.00  0.00           O  
ATOM   1503  P     A    48      64.183  72.887  56.805  1.00  0.00           P  
ATOM   1504  OP1   A    48      63.282  74.019  56.639  1.00  0.00           O  
ATOM   1505  OP2   A    48      64.768  72.577  58.077  1.00  0.00           O  
ATOM   1506  O5'   A    48      63.334  71.705  56.227  1.00  0.00           O  
ATOM   1507  C5'   A    48      62.378  71.854  55.246  1.00  0.00           C  
ATOM   1508  H5'   A    48      62.841  72.488  54.490  1.00  0.00           H  
ATOM   1509 H5''   A    48      61.548  72.468  55.595  1.00  0.00           H  
ATOM   1510  C4'   A    48      61.866  70.531  54.721  1.00  0.00           C  
ATOM   1511  H4'   A    48      61.222  70.729  53.864  1.00  0.00           H  
ATOM   1512  O4'   A    48      62.945  69.654  54.342  1.00  0.00           O  
ATOM   1513  C1'   A    48      62.547  68.286  54.518  1.00  0.00           C  
ATOM   1514  H1'   A    48      62.711  67.705  53.610  1.00  0.00           H  
ATOM   1515  N9    A    48      63.387  67.668  55.583  1.00  0.00           N  
ATOM   1516  C8    A    48      64.062  68.210  56.577  1.00  0.00           C  
ATOM   1517  H8    A    48      63.875  69.248  56.808  1.00  0.00           H  
ATOM   1518  N7    A    48      64.914  67.437  57.182  1.00  0.00           N  
ATOM   1519  C5    A    48      64.650  66.175  56.571  1.00  0.00           C  
ATOM   1520  C6    A    48      65.095  64.848  56.794  1.00  0.00           C  
ATOM   1521  N6    A    48      66.021  64.447  57.637  1.00  0.00           N  
ATOM   1522  H61   A    48      66.382  65.068  58.347  1.00  0.00           H  
ATOM   1523  H62   A    48      66.184  63.452  57.705  1.00  0.00           H  
ATOM   1524  N1    A    48      64.598  63.845  56.024  1.00  0.00           N  
ATOM   1525  C2    A    48      63.758  64.162  55.062  1.00  0.00           C  
ATOM   1526  H2    A    48      63.366  63.373  54.437  1.00  0.00           H  
ATOM   1527  N3    A    48      63.221  65.345  54.813  1.00  0.00           N  
ATOM   1528  C4    A    48      63.726  66.358  55.583  1.00  0.00           C  
ATOM   1529  C3'   A    48      60.984  69.620  55.662  1.00  0.00           C  
ATOM   1530  H3'   A    48      61.545  69.594  56.596  1.00  0.00           H  
ATOM   1531  C2'   A    48      61.056  68.252  54.879  1.00  0.00           C  
ATOM   1532  H2'   A    48      60.683  67.452  55.519  1.00  0.00           H  
ATOM   1533  O2'   A    48      60.234  68.247  53.707  1.00  0.00           O  
ATOM   1534 HO2'   A    48      60.222  67.429  53.204  1.00  0.00           H  
ATOM   1535  O3'   A    48      59.636  70.052  55.892  1.00  0.00           O  
ATOM   1536  P     G    49      58.672  69.549  57.061  1.00  0.00           P  
ATOM   1537  OP1   G    49      57.399  70.292  56.837  1.00  0.00           O  
ATOM   1538  OP2   G    49      59.413  69.746  58.344  1.00  0.00           O  
ATOM   1539  O5'   G    49      58.396  67.972  56.820  1.00  0.00           O  
ATOM   1540  C5'   G    49      57.377  67.538  55.904  1.00  0.00           C  
ATOM   1541  H5'   G    49      57.490  68.125  54.992  1.00  0.00           H  
ATOM   1542 H5''   G    49      56.382  67.763  56.289  1.00  0.00           H  
ATOM   1543  C4'   G    49      57.510  65.994  55.609  1.00  0.00           C  
ATOM   1544  H4'   G    49      56.792  65.731  54.831  1.00  0.00           H  
ATOM   1545  O4'   G    49      58.901  65.613  55.266  1.00  0.00           O  
ATOM   1546  C1'   G    49      59.272  64.413  55.957  1.00  0.00           C  
ATOM   1547  H1'   G    49      59.647  63.700  55.222  1.00  0.00           H  
ATOM   1548  N9    G    49      60.289  64.407  57.029  1.00  0.00           N  
ATOM   1549  C8    G    49      60.656  65.462  57.865  1.00  0.00           C  
ATOM   1550  H8    G    49      60.176  66.426  57.780  1.00  0.00           H  
ATOM   1551  N7    G    49      61.618  65.217  58.722  1.00  0.00           N  
ATOM   1552  C5    G    49      61.940  63.908  58.409  1.00  0.00           C  
ATOM   1553  C6    G    49      62.806  62.972  59.101  1.00  0.00           C  
ATOM   1554  O6    G    49      63.628  63.128  60.041  1.00  0.00           O  
ATOM   1555  N1    G    49      62.732  61.649  58.674  1.00  0.00           N  
ATOM   1556  H1    G    49      63.408  61.017  59.079  1.00  0.00           H  
ATOM   1557  C2    G    49      61.912  61.200  57.698  1.00  0.00           C  
ATOM   1558  N2    G    49      61.908  59.981  57.329  1.00  0.00           N  
ATOM   1559  H21   G    49      62.224  59.291  57.996  1.00  0.00           H  
ATOM   1560  H22   G    49      61.197  59.858  56.623  1.00  0.00           H  
ATOM   1561  N3    G    49      61.095  62.026  57.050  1.00  0.00           N  
ATOM   1562  C4    G    49      61.127  63.374  57.431  1.00  0.00           C  
ATOM   1563  C3'   G    49      57.126  65.099  56.823  1.00  0.00           C  
ATOM   1564  H3'   G    49      57.530  65.514  57.746  1.00  0.00           H  
ATOM   1565  C2'   G    49      57.934  63.807  56.461  1.00  0.00           C  
ATOM   1566  H2'   G    49      57.982  63.266  57.406  1.00  0.00           H  
ATOM   1567  O2'   G    49      57.308  63.102  55.450  1.00  0.00           O  
ATOM   1568 HO2'   G    49      56.422  62.996  55.803  1.00  0.00           H  
ATOM   1569  O3'   G    49      55.771  64.852  56.986  1.00  0.00           O  
ATOM   1570  P     U    50      55.042  64.161  58.134  1.00  0.00           P  
ATOM   1571  OP1   U    50      53.749  63.640  57.618  1.00  0.00           O  
ATOM   1572  OP2   U    50      55.019  65.169  59.216  1.00  0.00           O  
ATOM   1573  O5'   U    50      55.787  62.851  58.718  1.00  0.00           O  
ATOM   1574  C5'   U    50      55.395  61.562  58.281  1.00  0.00           C  
ATOM   1575  H5'   U    50      55.419  61.448  57.197  1.00  0.00           H  
ATOM   1576 H5''   U    50      54.416  61.284  58.671  1.00  0.00           H  
ATOM   1577  C4'   U    50      56.491  60.555  58.754  1.00  0.00           C  
ATOM   1578  H4'   U    50      56.244  59.598  58.293  1.00  0.00           H  
ATOM   1579  O4'   U    50      57.838  60.915  58.463  1.00  0.00           O  
ATOM   1580  C1'   U    50      58.652  60.420  59.427  1.00  0.00           C  
ATOM   1581  H1'   U    50      59.398  59.820  58.906  1.00  0.00           H  
ATOM   1582  N1    U    50      59.389  61.469  60.242  1.00  0.00           N  
ATOM   1583  C6    U    50      58.937  62.743  60.344  1.00  0.00           C  
ATOM   1584  H6    U    50      57.997  62.979  59.866  1.00  0.00           H  
ATOM   1585  C5    U    50      59.576  63.652  61.140  1.00  0.00           C  
ATOM   1586  H5    U    50      59.269  64.685  61.071  1.00  0.00           H  
ATOM   1587  C4    U    50      60.726  63.269  61.911  1.00  0.00           C  
ATOM   1588  O4    U    50      61.219  63.890  62.778  1.00  0.00           O  
ATOM   1589  N3    U    50      61.174  61.985  61.679  1.00  0.00           N  
ATOM   1590  H3    U    50      61.940  61.632  62.235  1.00  0.00           H  
ATOM   1591  C2    U    50      60.547  61.090  60.907  1.00  0.00           C  
ATOM   1592  O2    U    50      60.971  59.986  60.807  1.00  0.00           O  
ATOM   1593  C3'   U    50      56.521  60.194  60.183  1.00  0.00           C  
ATOM   1594  H3'   U    50      56.528  61.087  60.809  1.00  0.00           H  
ATOM   1595  C2'   U    50      57.860  59.491  60.290  1.00  0.00           C  
ATOM   1596  H2'   U    50      58.236  59.492  61.314  1.00  0.00           H  
ATOM   1597  O2'   U    50      57.938  58.146  59.750  1.00  0.00           O  
ATOM   1598 HO2'   U    50      58.845  57.842  59.829  1.00  0.00           H  
ATOM   1599  O3'   U    50      55.454  59.383  60.553  1.00  0.00           O  
ATOM   1600  P     A    51      54.952  59.257  62.049  1.00  0.00           P  
ATOM   1601  OP1   A    51      53.633  58.601  62.056  1.00  0.00           O  
ATOM   1602  OP2   A    51      55.056  60.637  62.680  1.00  0.00           O  
ATOM   1603  O5'   A    51      55.966  58.332  62.924  1.00  0.00           O  
ATOM   1604  C5'   A    51      56.034  56.870  62.633  1.00  0.00           C  
ATOM   1605  H5'   A    51      56.148  56.810  61.550  1.00  0.00           H  
ATOM   1606 H5''   A    51      55.100  56.400  62.939  1.00  0.00           H  
ATOM   1607  C4'   A    51      57.281  56.165  63.199  1.00  0.00           C  
ATOM   1608  H4'   A    51      57.177  55.123  62.898  1.00  0.00           H  
ATOM   1609  O4'   A    51      58.514  56.721  62.661  1.00  0.00           O  
ATOM   1610  C1'   A    51      59.517  56.764  63.616  1.00  0.00           C  
ATOM   1611  H1'   A    51      60.465  56.279  63.381  1.00  0.00           H  
ATOM   1612  N9    A    51      59.705  58.152  64.069  1.00  0.00           N  
ATOM   1613  C8    A    51      58.964  59.290  63.808  1.00  0.00           C  
ATOM   1614  H8    A    51      58.044  59.214  63.248  1.00  0.00           H  
ATOM   1615  N7    A    51      59.528  60.378  64.157  1.00  0.00           N  
ATOM   1616  C5    A    51      60.651  59.991  64.885  1.00  0.00           C  
ATOM   1617  C6    A    51      61.679  60.663  65.524  1.00  0.00           C  
ATOM   1618  N6    A    51      61.690  61.972  65.648  1.00  0.00           N  
ATOM   1619  H61   A    51      62.442  62.305  66.234  1.00  0.00           H  
ATOM   1620  H62   A    51      60.934  62.562  65.331  1.00  0.00           H  
ATOM   1621  N1    A    51      62.723  59.975  66.089  1.00  0.00           N  
ATOM   1622  C2    A    51      62.634  58.628  66.060  1.00  0.00           C  
ATOM   1623  H2    A    51      63.525  58.232  66.524  1.00  0.00           H  
ATOM   1624  N3    A    51      61.748  57.842  65.436  1.00  0.00           N  
ATOM   1625  C4    A    51      60.745  58.616  64.796  1.00  0.00           C  
ATOM   1626  C3'   A    51      57.469  56.182  64.711  1.00  0.00           C  
ATOM   1627  H3'   A    51      57.238  57.198  65.030  1.00  0.00           H  
ATOM   1628  C2'   A    51      58.968  55.903  64.754  1.00  0.00           C  
ATOM   1629  H2'   A    51      59.363  56.247  65.710  1.00  0.00           H  
ATOM   1630  O2'   A    51      59.224  54.546  64.427  1.00  0.00           O  
ATOM   1631 HO2'   A    51      60.017  54.211  64.852  1.00  0.00           H  
ATOM   1632  O3'   A    51      56.720  55.190  65.309  1.00  0.00           O  
ATOM   1633  P     C    52      56.367  55.102  66.827  1.00  0.00           P  
ATOM   1634  OP1   C    52      55.725  53.819  67.059  1.00  0.00           O  
ATOM   1635  OP2   C    52      55.600  56.324  67.236  1.00  0.00           O  
ATOM   1636  O5'   C    52      57.669  55.118  67.777  1.00  0.00           O  
ATOM   1637  C5'   C    52      58.514  54.038  67.746  1.00  0.00           C  
ATOM   1638  H5'   C    52      58.731  53.713  66.729  1.00  0.00           H  
ATOM   1639 H5''   C    52      58.026  53.272  68.349  1.00  0.00           H  
ATOM   1640  C4'   C    52      59.812  54.480  68.416  1.00  0.00           C  
ATOM   1641  H4'   C    52      60.491  53.631  68.499  1.00  0.00           H  
ATOM   1642  O4'   C    52      60.267  55.623  67.737  1.00  0.00           O  
ATOM   1643  C1'   C    52      60.971  56.475  68.611  1.00  0.00           C  
ATOM   1644  H1'   C    52      61.987  56.668  68.267  1.00  0.00           H  
ATOM   1645  N1    C    52      60.451  57.877  68.522  1.00  0.00           N  
ATOM   1646  C6    C    52      59.283  58.169  67.845  1.00  0.00           C  
ATOM   1647  H6    C    52      58.588  57.471  67.401  1.00  0.00           H  
ATOM   1648  C5    C    52      58.884  59.424  67.817  1.00  0.00           C  
ATOM   1649  H5    C    52      57.910  59.675  67.423  1.00  0.00           H  
ATOM   1650  C4    C    52      59.737  60.460  68.271  1.00  0.00           C  
ATOM   1651  N4    C    52      59.471  61.695  68.115  1.00  0.00           N  
ATOM   1652  H41   C    52      60.051  62.352  68.617  1.00  0.00           H  
ATOM   1653  H42   C    52      58.708  61.917  67.491  1.00  0.00           H  
ATOM   1654  N3    C    52      60.858  60.243  68.878  1.00  0.00           N  
ATOM   1655  C2    C    52      61.255  58.903  69.034  1.00  0.00           C  
ATOM   1656  O2    C    52      62.345  58.686  69.595  1.00  0.00           O  
ATOM   1657  C3'   C    52      59.649  54.892  69.896  1.00  0.00           C  
ATOM   1658  H3'   C    52      58.790  55.562  69.944  1.00  0.00           H  
ATOM   1659  C2'   C    52      60.857  55.767  69.957  1.00  0.00           C  
ATOM   1660  H2'   C    52      60.825  56.570  70.694  1.00  0.00           H  
ATOM   1661  O2'   C    52      62.093  55.073  70.135  1.00  0.00           O  
ATOM   1662 HO2'   C    52      62.884  55.613  70.076  1.00  0.00           H  
ATOM   1663  O3'   C    52      59.639  53.905  70.939  1.00  0.00           O  
ATOM   1664  P     U    53      59.095  54.070  72.426  1.00  0.00           P  
ATOM   1665  OP1   U    53      59.536  52.853  73.157  1.00  0.00           O  
ATOM   1666  OP2   U    53      57.665  54.347  72.311  1.00  0.00           O  
ATOM   1667  O5'   U    53      59.822  55.310  73.099  1.00  0.00           O  
ATOM   1668  C5'   U    53      61.122  55.072  73.696  1.00  0.00           C  
ATOM   1669  H5'   U    53      61.893  54.860  72.955  1.00  0.00           H  
ATOM   1670 H5''   U    53      61.051  54.366  74.523  1.00  0.00           H  
ATOM   1671  C4'   U    53      61.543  56.358  74.267  1.00  0.00           C  
ATOM   1672  H4'   U    53      62.427  56.144  74.867  1.00  0.00           H  
ATOM   1673  O4'   U    53      61.802  57.274  73.237  1.00  0.00           O  
ATOM   1674  C1'   U    53      61.639  58.518  73.899  1.00  0.00           C  
ATOM   1675  H1'   U    53      62.660  58.893  73.968  1.00  0.00           H  
ATOM   1676  N1    U    53      60.682  59.389  73.152  1.00  0.00           N  
ATOM   1677  C6    U    53      59.661  58.880  72.382  1.00  0.00           C  
ATOM   1678  H6    U    53      59.563  57.806  72.345  1.00  0.00           H  
ATOM   1679  C5    U    53      58.761  59.713  71.737  1.00  0.00           C  
ATOM   1680  H5    U    53      57.868  59.314  71.280  1.00  0.00           H  
ATOM   1681  C4    U    53      58.957  61.110  71.667  1.00  0.00           C  
ATOM   1682  O4    U    53      58.276  62.055  71.138  1.00  0.00           O  
ATOM   1683  N3    U    53      60.005  61.516  72.394  1.00  0.00           N  
ATOM   1684  H3    U    53      60.211  62.500  72.489  1.00  0.00           H  
ATOM   1685  C2    U    53      60.838  60.743  73.208  1.00  0.00           C  
ATOM   1686  O2    U    53      61.659  61.300  73.897  1.00  0.00           O  
ATOM   1687  C3'   U    53      60.562  56.909  75.231  1.00  0.00           C  
ATOM   1688  H3'   U    53      59.664  57.092  74.640  1.00  0.00           H  
ATOM   1689  C2'   U    53      61.161  58.339  75.391  1.00  0.00           C  
ATOM   1690  H2'   U    53      60.489  59.067  75.847  1.00  0.00           H  
ATOM   1691  O2'   U    53      62.358  58.417  76.046  1.00  0.00           O  
ATOM   1692 HO2'   U    53      62.468  57.961  76.884  1.00  0.00           H  
ATOM   1693  O3'   U    53      60.538  56.354  76.516  1.00  0.00           O  
ATOM   1694  P     G    54      59.062  56.306  77.278  1.00  0.00           P  
ATOM   1695  OP1   G    54      59.026  55.106  78.088  1.00  0.00           O  
ATOM   1696  OP2   G    54      57.972  56.332  76.313  1.00  0.00           O  
ATOM   1697  O5'   G    54      59.020  57.684  78.152  1.00  0.00           O  
ATOM   1698  C5'   G    54      59.831  57.869  79.246  1.00  0.00           C  
ATOM   1699  H5'   G    54      60.723  57.252  79.132  1.00  0.00           H  
ATOM   1700 H5''   G    54      59.419  57.535  80.198  1.00  0.00           H  
ATOM   1701  C4'   G    54      60.136  59.390  79.413  1.00  0.00           C  
ATOM   1702  H4'   G    54      60.925  59.595  80.136  1.00  0.00           H  
ATOM   1703  O4'   G    54      60.544  59.985  78.195  1.00  0.00           O  
ATOM   1704  C1'   G    54      60.129  61.363  78.171  1.00  0.00           C  
ATOM   1705  H1'   G    54      60.890  62.110  77.945  1.00  0.00           H  
ATOM   1706  N9    G    54      59.196  61.662  77.061  1.00  0.00           N  
ATOM   1707  C8    G    54      58.562  60.723  76.255  1.00  0.00           C  
ATOM   1708  H8    G    54      58.614  59.653  76.391  1.00  0.00           H  
ATOM   1709  N7    G    54      57.776  61.169  75.292  1.00  0.00           N  
ATOM   1710  C5    G    54      58.043  62.541  75.318  1.00  0.00           C  
ATOM   1711  C6    G    54      57.619  63.597  74.476  1.00  0.00           C  
ATOM   1712  O6    G    54      56.881  63.527  73.560  1.00  0.00           O  
ATOM   1713  N1    G    54      58.195  64.836  74.760  1.00  0.00           N  
ATOM   1714  H1    G    54      57.905  65.616  74.188  1.00  0.00           H  
ATOM   1715  C2    G    54      58.921  65.069  75.879  1.00  0.00           C  
ATOM   1716  N2    G    54      59.333  66.320  76.049  1.00  0.00           N  
ATOM   1717  H21   G    54      59.047  66.997  75.356  1.00  0.00           H  
ATOM   1718  H22   G    54      59.890  66.525  76.866  1.00  0.00           H  
ATOM   1719  N3    G    54      59.286  64.117  76.716  1.00  0.00           N  
ATOM   1720  C4    G    54      58.856  62.881  76.393  1.00  0.00           C  
ATOM   1721  C3'   G    54      58.934  60.291  79.801  1.00  0.00           C  
ATOM   1722  H3'   G    54      58.141  60.185  79.061  1.00  0.00           H  
ATOM   1723  C2'   G    54      59.466  61.696  79.527  1.00  0.00           C  
ATOM   1724  H2'   G    54      58.698  62.464  79.434  1.00  0.00           H  
ATOM   1725  O2'   G    54      60.520  61.989  80.404  1.00  0.00           O  
ATOM   1726 HO2'   G    54      60.732  61.265  80.998  1.00  0.00           H  
ATOM   1727  O3'   G    54      58.415  60.285  81.158  1.00  0.00           O  
ATOM   1728  P     A    55      56.951  60.756  81.537  1.00  0.00           P  
ATOM   1729  OP1   A    55      56.726  60.178  82.862  1.00  0.00           O  
ATOM   1730  OP2   A    55      56.023  60.524  80.379  1.00  0.00           O  
ATOM   1731  O5'   A    55      57.076  62.366  81.682  1.00  0.00           O  
ATOM   1732  C5'   A    55      57.896  62.926  82.670  1.00  0.00           C  
ATOM   1733  H5'   A    55      58.813  62.347  82.781  1.00  0.00           H  
ATOM   1734 H5''   A    55      57.397  62.736  83.621  1.00  0.00           H  
ATOM   1735  C4'   A    55      57.978  64.343  82.392  1.00  0.00           C  
ATOM   1736  H4'   A    55      58.500  64.793  83.237  1.00  0.00           H  
ATOM   1737  O4'   A    55      58.589  64.701  81.153  1.00  0.00           O  
ATOM   1738  C1'   A    55      57.930  65.750  80.476  1.00  0.00           C  
ATOM   1739  H1'   A    55      58.606  66.525  80.114  1.00  0.00           H  
ATOM   1740  N9    A    55      56.992  65.275  79.322  1.00  0.00           N  
ATOM   1741  C8    A    55      56.601  64.020  78.932  1.00  0.00           C  
ATOM   1742  H8    A    55      56.830  63.139  79.513  1.00  0.00           H  
ATOM   1743  N7    A    55      55.843  64.050  77.851  1.00  0.00           N  
ATOM   1744  C5    A    55      55.870  65.409  77.496  1.00  0.00           C  
ATOM   1745  C6    A    55      55.233  66.098  76.488  1.00  0.00           C  
ATOM   1746  N6    A    55      54.576  65.556  75.482  1.00  0.00           N  
ATOM   1747  H61   A    55      54.417  66.222  74.740  1.00  0.00           H  
ATOM   1748  H62   A    55      54.640  64.560  75.325  1.00  0.00           H  
ATOM   1749  N1    A    55      55.464  67.392  76.366  1.00  0.00           N  
ATOM   1750  C2    A    55      56.149  68.063  77.288  1.00  0.00           C  
ATOM   1751  H2    A    55      56.260  69.118  77.088  1.00  0.00           H  
ATOM   1752  N3    A    55      56.806  67.482  78.328  1.00  0.00           N  
ATOM   1753  C4    A    55      56.607  66.151  78.341  1.00  0.00           C  
ATOM   1754  C3'   A    55      56.685  65.100  82.341  1.00  0.00           C  
ATOM   1755  H3'   A    55      56.018  64.519  81.705  1.00  0.00           H  
ATOM   1756  C2'   A    55      56.971  66.358  81.544  1.00  0.00           C  
ATOM   1757  H2'   A    55      56.041  66.713  81.101  1.00  0.00           H  
ATOM   1758  O2'   A    55      57.534  67.318  82.366  1.00  0.00           O  
ATOM   1759 HO2'   A    55      56.854  67.511  83.016  1.00  0.00           H  
ATOM   1760  O3'   A    55      56.023  65.453  83.594  1.00  0.00           O  
ATOM   1761  P     U    56      54.393  65.292  83.711  1.00  0.00           P  
ATOM   1762  OP1   U    56      54.017  65.512  85.147  1.00  0.00           O  
ATOM   1763  OP2   U    56      54.075  64.087  83.001  1.00  0.00           O  
ATOM   1764  O5'   U    56      53.670  66.464  82.802  1.00  0.00           O  
ATOM   1765  C5'   U    56      53.927  67.822  83.044  1.00  0.00           C  
ATOM   1766  H5'   U    56      55.011  67.924  83.001  1.00  0.00           H  
ATOM   1767 H5''   U    56      53.587  68.151  84.026  1.00  0.00           H  
ATOM   1768  C4'   U    56      53.326  68.634  81.890  1.00  0.00           C  
ATOM   1769  H4'   U    56      53.395  69.720  81.957  1.00  0.00           H  
ATOM   1770  O4'   U    56      54.071  68.245  80.695  1.00  0.00           O  
ATOM   1771  C1'   U    56      53.152  68.384  79.624  1.00  0.00           C  
ATOM   1772  H1'   U    56      53.503  69.195  78.986  1.00  0.00           H  
ATOM   1773  N1    U    56      53.015  67.024  78.975  1.00  0.00           N  
ATOM   1774  C6    U    56      53.294  65.865  79.662  1.00  0.00           C  
ATOM   1775  H6    U    56      53.781  66.002  80.616  1.00  0.00           H  
ATOM   1776  C5    U    56      52.886  64.659  79.268  1.00  0.00           C  
ATOM   1777  H5    U    56      53.088  63.709  79.740  1.00  0.00           H  
ATOM   1778  C4    U    56      52.190  64.509  78.042  1.00  0.00           C  
ATOM   1779  O4    U    56      51.838  63.429  77.581  1.00  0.00           O  
ATOM   1780  N3    U    56      51.909  65.686  77.313  1.00  0.00           N  
ATOM   1781  H3    U    56      51.290  65.583  76.522  1.00  0.00           H  
ATOM   1782  C2    U    56      52.354  66.912  77.728  1.00  0.00           C  
ATOM   1783  O2    U    56      51.973  67.903  77.112  1.00  0.00           O  
ATOM   1784  C3'   U    56      51.853  68.385  81.637  1.00  0.00           C  
ATOM   1785  H3'   U    56      51.551  67.365  81.878  1.00  0.00           H  
ATOM   1786  C2'   U    56      51.779  68.763  80.167  1.00  0.00           C  
ATOM   1787  H2'   U    56      51.043  68.126  79.677  1.00  0.00           H  
ATOM   1788  O2'   U    56      51.530  70.131  80.018  1.00  0.00           O  
ATOM   1789 HO2'   U    56      50.993  70.441  80.751  1.00  0.00           H  
ATOM   1790  O3'   U    56      51.105  69.274  82.525  1.00  0.00           O  
ATOM   1791  P     G    57      49.576  69.133  82.668  1.00  0.00           P  
ATOM   1792  OP1   G    57      49.266  69.589  84.047  1.00  0.00           O  
ATOM   1793  OP2   G    57      49.034  67.798  82.265  1.00  0.00           O  
ATOM   1794  O5'   G    57      48.931  70.126  81.603  1.00  0.00           O  
ATOM   1795  C5'   G    57      48.871  71.568  81.916  1.00  0.00           C  
ATOM   1796  H5'   G    57      49.815  71.873  82.368  1.00  0.00           H  
ATOM   1797 H5''   G    57      48.028  71.638  82.604  1.00  0.00           H  
ATOM   1798  C4'   G    57      48.630  72.494  80.714  1.00  0.00           C  
ATOM   1799  H4'   G    57      48.539  73.486  81.157  1.00  0.00           H  
ATOM   1800  O4'   G    57      49.704  72.276  79.872  1.00  0.00           O  
ATOM   1801  C1'   G    57      49.284  72.175  78.469  1.00  0.00           C  
ATOM   1802  H1'   G    57      49.872  72.775  77.774  1.00  0.00           H  
ATOM   1803  N9    G    57      49.314  70.801  77.901  1.00  0.00           N  
ATOM   1804  C8    G    57      48.998  69.630  78.398  1.00  0.00           C  
ATOM   1805  H8    G    57      48.792  69.597  79.457  1.00  0.00           H  
ATOM   1806  N7    G    57      49.032  68.610  77.576  1.00  0.00           N  
ATOM   1807  C5    G    57      49.233  69.226  76.333  1.00  0.00           C  
ATOM   1808  C6    G    57      49.166  68.630  75.092  1.00  0.00           C  
ATOM   1809  O6    G    57      49.066  67.445  74.802  1.00  0.00           O  
ATOM   1810  N1    G    57      49.148  69.595  74.033  1.00  0.00           N  
ATOM   1811  H1    G    57      49.200  69.360  73.052  1.00  0.00           H  
ATOM   1812  C2    G    57      49.357  70.918  74.238  1.00  0.00           C  
ATOM   1813  N2    G    57      49.158  71.731  73.235  1.00  0.00           N  
ATOM   1814  H21   G    57      48.632  71.380  72.447  1.00  0.00           H  
ATOM   1815  H22   G    57      48.866  72.618  73.620  1.00  0.00           H  
ATOM   1816  N3    G    57      49.393  71.476  75.473  1.00  0.00           N  
ATOM   1817  C4    G    57      49.329  70.571  76.505  1.00  0.00           C  
ATOM   1818  C3'   G    57      47.335  72.251  79.911  1.00  0.00           C  
ATOM   1819  H3'   G    57      47.034  71.204  79.952  1.00  0.00           H  
ATOM   1820  C2'   G    57      47.856  72.780  78.540  1.00  0.00           C  
ATOM   1821  H2'   G    57      47.224  72.300  77.794  1.00  0.00           H  
ATOM   1822  O2'   G    57      47.914  74.194  78.275  1.00  0.00           O  
ATOM   1823 HO2'   G    57      48.409  74.625  78.976  1.00  0.00           H  
ATOM   1824  O3'   G    57      46.208  73.121  80.277  1.00  0.00           O  
ATOM   1825  P     U    58      44.681  72.685  79.898  1.00  0.00           P  
ATOM   1826  OP1   U    58      43.757  73.721  80.378  1.00  0.00           O  
ATOM   1827  OP2   U    58      44.529  71.293  80.315  1.00  0.00           O  
ATOM   1828  O5'   U    58      44.713  72.604  78.333  1.00  0.00           O  
ATOM   1829  C5'   U    58      44.696  73.773  77.595  1.00  0.00           C  
ATOM   1830  H5'   U    58      45.457  74.444  77.994  1.00  0.00           H  
ATOM   1831 H5''   U    58      43.770  74.273  77.878  1.00  0.00           H  
ATOM   1832  C4'   U    58      44.698  73.605  76.090  1.00  0.00           C  
ATOM   1833  H4'   U    58      44.855  74.606  75.687  1.00  0.00           H  
ATOM   1834  O4'   U    58      45.768  72.819  75.650  1.00  0.00           O  
ATOM   1835  C1'   U    58      45.424  71.914  74.654  1.00  0.00           C  
ATOM   1836  H1'   U    58      46.130  72.039  73.834  1.00  0.00           H  
ATOM   1837  N1    U    58      45.451  70.468  75.153  1.00  0.00           N  
ATOM   1838  C6    U    58      45.782  70.117  76.444  1.00  0.00           C  
ATOM   1839  H6    U    58      45.747  70.792  77.286  1.00  0.00           H  
ATOM   1840  C5    U    58      45.956  68.808  76.723  1.00  0.00           C  
ATOM   1841  H5    U    58      45.997  68.636  77.789  1.00  0.00           H  
ATOM   1842  C4    U    58      45.786  67.730  75.839  1.00  0.00           C  
ATOM   1843  O4    U    58      45.834  66.559  76.189  1.00  0.00           O  
ATOM   1844  N3    U    58      45.565  68.105  74.582  1.00  0.00           N  
ATOM   1845  H3    U    58      45.669  67.369  73.899  1.00  0.00           H  
ATOM   1846  C2    U    58      45.361  69.429  74.152  1.00  0.00           C  
ATOM   1847  O2    U    58      44.978  69.714  72.977  1.00  0.00           O  
ATOM   1848  C3'   U    58      43.475  72.973  75.452  1.00  0.00           C  
ATOM   1849  H3'   U    58      43.086  72.183  76.095  1.00  0.00           H  
ATOM   1850  C2'   U    58      44.008  72.364  74.182  1.00  0.00           C  
ATOM   1851  H2'   U    58      43.410  71.487  73.937  1.00  0.00           H  
ATOM   1852  O2'   U    58      44.151  73.219  73.004  1.00  0.00           O  
ATOM   1853 HO2'   U    58      44.192  72.793  72.144  1.00  0.00           H  
ATOM   1854  O3'   U    58      42.529  73.912  75.185  1.00  0.00           O  
ATOM   1855  P     C    59      41.009  73.587  75.384  1.00  0.00           P  
ATOM   1856  OP1   C    59      40.357  74.878  75.362  1.00  0.00           O  
ATOM   1857  OP2   C    59      40.896  72.842  76.606  1.00  0.00           O  
ATOM   1858  O5'   C    59      40.582  72.749  74.047  1.00  0.00           O  
ATOM   1859  C5'   C    59      40.466  73.421  72.782  1.00  0.00           C  
ATOM   1860  H5'   C    59      41.178  74.224  72.594  1.00  0.00           H  
ATOM   1861 H5''   C    59      39.471  73.852  72.669  1.00  0.00           H  
ATOM   1862  C4'   C    59      40.626  72.302  71.657  1.00  0.00           C  
ATOM   1863  H4'   C    59      40.771  72.752  70.675  1.00  0.00           H  
ATOM   1864  O4'   C    59      41.606  71.304  72.037  1.00  0.00           O  
ATOM   1865  C1'   C    59      41.350  69.997  71.444  1.00  0.00           C  
ATOM   1866  H1'   C    59      41.946  70.039  70.533  1.00  0.00           H  
ATOM   1867  N1    C    59      41.711  68.950  72.314  1.00  0.00           N  
ATOM   1868  C6    C    59      41.731  69.155  73.692  1.00  0.00           C  
ATOM   1869  H6    C    59      41.398  70.091  74.116  1.00  0.00           H  
ATOM   1870  C5    C    59      41.980  68.121  74.507  1.00  0.00           C  
ATOM   1871  H5    C    59      41.838  68.250  75.570  1.00  0.00           H  
ATOM   1872  C4    C    59      42.229  66.827  73.962  1.00  0.00           C  
ATOM   1873  N4    C    59      42.566  65.839  74.767  1.00  0.00           N  
ATOM   1874  H41   C    59      42.674  65.865  75.771  1.00  0.00           H  
ATOM   1875  H42   C    59      42.822  64.935  74.396  1.00  0.00           H  
ATOM   1876  N3    C    59      42.345  66.707  72.630  1.00  0.00           N  
ATOM   1877  C2    C    59      42.075  67.762  71.777  1.00  0.00           C  
ATOM   1878  O2    C    59      42.170  67.618  70.568  1.00  0.00           O  
ATOM   1879  C3'   C    59      39.389  71.406  71.495  1.00  0.00           C  
ATOM   1880  H3'   C    59      38.993  71.285  72.503  1.00  0.00           H  
ATOM   1881  C2'   C    59      39.923  70.062  71.014  1.00  0.00           C  
ATOM   1882  H2'   C    59      39.384  69.255  71.510  1.00  0.00           H  
ATOM   1883  O2'   C    59      39.817  70.034  69.634  1.00  0.00           O  
ATOM   1884 HO2'   C    59      38.918  70.219  69.351  1.00  0.00           H  
ATOM   1885  O3'   C    59      38.434  72.056  70.670  1.00  0.00           O  
ATOM   1886  P     G    60      36.915  71.607  70.589  1.00  0.00           P  
ATOM   1887  OP1   G    60      36.262  72.555  69.627  1.00  0.00           O  
ATOM   1888  OP2   G    60      36.322  71.349  71.922  1.00  0.00           O  
ATOM   1889  O5'   G    60      37.092  70.192  69.919  1.00  0.00           O  
ATOM   1890  C5'   G    60      36.780  70.132  68.498  1.00  0.00           C  
ATOM   1891  H5'   G    60      37.591  70.571  67.917  1.00  0.00           H  
ATOM   1892 H5''   G    60      35.886  70.683  68.207  1.00  0.00           H  
ATOM   1893  C4'   G    60      36.485  68.710  68.108  1.00  0.00           C  
ATOM   1894  H4'   G    60      36.338  68.546  67.041  1.00  0.00           H  
ATOM   1895  O4'   G    60      37.680  68.030  68.553  1.00  0.00           O  
ATOM   1896  C1'   G    60      37.354  66.611  68.734  1.00  0.00           C  
ATOM   1897  H1'   G    60      37.844  65.980  67.993  1.00  0.00           H  
ATOM   1898  N9    G    60      37.946  66.251  70.059  1.00  0.00           N  
ATOM   1899  C8    G    60      38.047  67.160  71.150  1.00  0.00           C  
ATOM   1900  H8    G    60      37.618  68.150  71.195  1.00  0.00           H  
ATOM   1901  N7    G    60      38.595  66.514  72.211  1.00  0.00           N  
ATOM   1902  C5    G    60      39.007  65.290  71.661  1.00  0.00           C  
ATOM   1903  C6    G    60      39.676  64.187  72.268  1.00  0.00           C  
ATOM   1904  O6    G    60      40.087  63.994  73.450  1.00  0.00           O  
ATOM   1905  N1    G    60      39.844  63.086  71.484  1.00  0.00           N  
ATOM   1906  H1    G    60      40.272  62.311  71.971  1.00  0.00           H  
ATOM   1907  C2    G    60      39.256  62.988  70.242  1.00  0.00           C  
ATOM   1908  N2    G    60      39.429  61.788  69.692  1.00  0.00           N  
ATOM   1909  H21   G    60      39.171  61.648  68.726  1.00  0.00           H  
ATOM   1910  H22   G    60      39.883  61.030  70.181  1.00  0.00           H  
ATOM   1911  N3    G    60      38.627  63.938  69.580  1.00  0.00           N  
ATOM   1912  C4    G    60      38.466  65.087  70.375  1.00  0.00           C  
ATOM   1913  C3'   G    60      35.378  67.981  68.843  1.00  0.00           C  
ATOM   1914  H3'   G    60      35.371  68.280  69.891  1.00  0.00           H  
ATOM   1915  C2'   G    60      35.868  66.507  68.660  1.00  0.00           C  
ATOM   1916  H2'   G    60      35.488  65.892  69.476  1.00  0.00           H  
ATOM   1917  O2'   G    60      35.520  65.989  67.417  1.00  0.00           O  
ATOM   1918 HO2'   G    60      34.941  65.224  67.458  1.00  0.00           H  
ATOM   1919  O3'   G    60      34.105  68.159  68.219  1.00  0.00           O  
ATOM   1920  P     U    61      32.833  68.326  69.064  1.00  0.00           P  
ATOM   1921  OP1   U    61      31.726  68.683  68.148  1.00  0.00           O  
ATOM   1922  OP2   U    61      33.067  69.133  70.240  1.00  0.00           O  
ATOM   1923  O5'   U    61      32.481  66.868  69.606  1.00  0.00           O  
ATOM   1924  C5'   U    61      32.270  65.830  68.667  1.00  0.00           C  
ATOM   1925  H5'   U    61      33.139  65.539  68.077  1.00  0.00           H  
ATOM   1926 H5''   U    61      31.487  66.136  67.974  1.00  0.00           H  
ATOM   1927  C4'   U    61      31.688  64.621  69.395  1.00  0.00           C  
ATOM   1928  H4'   U    61      31.378  63.802  68.746  1.00  0.00           H  
ATOM   1929  O4'   U    61      32.439  64.075  70.415  1.00  0.00           O  
ATOM   1930  C1'   U    61      31.723  63.394  71.471  1.00  0.00           C  
ATOM   1931  H1'   U    61      31.675  62.322  71.279  1.00  0.00           H  
ATOM   1932  N1    U    61      32.211  63.705  72.793  1.00  0.00           N  
ATOM   1933  C6    U    61      31.947  64.915  73.378  1.00  0.00           C  
ATOM   1934  H6    U    61      31.343  65.676  72.907  1.00  0.00           H  
ATOM   1935  C5    U    61      32.551  65.306  74.524  1.00  0.00           C  
ATOM   1936  H5    U    61      32.378  66.316  74.867  1.00  0.00           H  
ATOM   1937  C4    U    61      33.308  64.374  75.364  1.00  0.00           C  
ATOM   1938  O4    U    61      33.698  64.529  76.487  1.00  0.00           O  
ATOM   1939  N3    U    61      33.378  63.124  74.810  1.00  0.00           N  
ATOM   1940  H3    U    61      33.932  62.431  75.293  1.00  0.00           H  
ATOM   1941  C2    U    61      33.043  62.735  73.506  1.00  0.00           C  
ATOM   1942  O2    U    61      33.338  61.617  73.107  1.00  0.00           O  
ATOM   1943  C3'   U    61      30.404  64.987  70.117  1.00  0.00           C  
ATOM   1944  H3'   U    61      30.523  65.947  70.619  1.00  0.00           H  
ATOM   1945  C2'   U    61      30.249  63.878  71.210  1.00  0.00           C  
ATOM   1946  H2'   U    61      29.829  64.246  72.147  1.00  0.00           H  
ATOM   1947  O2'   U    61      29.440  62.708  70.765  1.00  0.00           O  
ATOM   1948 HO2'   U    61      28.604  63.026  70.416  1.00  0.00           H  
ATOM   1949  O3'   U    61      29.234  65.060  69.325  1.00  0.00           O  
ATOM   1950  P     A    62      27.852  65.567  69.858  1.00  0.00           P  
ATOM   1951  OP1   A    62      27.080  66.337  68.857  1.00  0.00           O  
ATOM   1952  OP2   A    62      28.113  66.224  71.165  1.00  0.00           O  
ATOM   1953  O5'   A    62      27.062  64.216  70.226  1.00  0.00           O  
ATOM   1954  C5'   A    62      26.531  63.435  69.192  1.00  0.00           C  
ATOM   1955  H5'   A    62      27.231  63.327  68.363  1.00  0.00           H  
ATOM   1956 H5''   A    62      25.709  63.964  68.709  1.00  0.00           H  
ATOM   1957  C4'   A    62      25.949  62.103  69.584  1.00  0.00           C  
ATOM   1958  H4'   A    62      25.653  61.698  68.617  1.00  0.00           H  
ATOM   1959  O4'   A    62      26.905  61.242  70.220  1.00  0.00           O  
ATOM   1960  C1'   A    62      26.488  60.969  71.579  1.00  0.00           C  
ATOM   1961  H1'   A    62      26.618  59.926  71.868  1.00  0.00           H  
ATOM   1962  N9    A    62      27.184  61.808  72.644  1.00  0.00           N  
ATOM   1963  C8    A    62      27.080  63.138  72.942  1.00  0.00           C  
ATOM   1964  H8    A    62      26.479  63.852  72.398  1.00  0.00           H  
ATOM   1965  N7    A    62      27.874  63.597  73.886  1.00  0.00           N  
ATOM   1966  C5    A    62      28.515  62.383  74.296  1.00  0.00           C  
ATOM   1967  C6    A    62      29.533  62.156  75.221  1.00  0.00           C  
ATOM   1968  N6    A    62      29.982  63.056  76.019  1.00  0.00           N  
ATOM   1969  H61   A    62      29.826  64.044  75.881  1.00  0.00           H  
ATOM   1970  H62   A    62      30.622  62.746  76.736  1.00  0.00           H  
ATOM   1971  N1    A    62      30.050  60.951  75.332  1.00  0.00           N  
ATOM   1972  C2    A    62      29.620  59.980  74.524  1.00  0.00           C  
ATOM   1973  H2    A    62      30.127  59.030  74.611  1.00  0.00           H  
ATOM   1974  N3    A    62      28.622  60.074  73.661  1.00  0.00           N  
ATOM   1975  C4    A    62      28.186  61.343  73.481  1.00  0.00           C  
ATOM   1976  C3'   A    62      24.729  62.213  70.491  1.00  0.00           C  
ATOM   1977  H3'   A    62      24.665  63.170  71.009  1.00  0.00           H  
ATOM   1978  C2'   A    62      24.931  61.195  71.596  1.00  0.00           C  
ATOM   1979  H2'   A    62      24.557  61.499  72.574  1.00  0.00           H  
ATOM   1980  O2'   A    62      24.330  59.859  71.396  1.00  0.00           O  
ATOM   1981 HO2'   A    62      23.414  60.001  71.645  1.00  0.00           H  
ATOM   1982  O3'   A    62      23.508  61.854  69.912  1.00  0.00           O  
ATOM   1983  P     U    63      22.153  62.292  70.565  1.00  0.00           P  
ATOM   1984  OP1   U    63      21.076  62.359  69.503  1.00  0.00           O  
ATOM   1985  OP2   U    63      22.456  63.529  71.373  1.00  0.00           O  
ATOM   1986  O5'   U    63      21.854  61.231  71.786  1.00  0.00           O  
ATOM   1987  C5'   U    63      21.100  60.075  71.508  1.00  0.00           C  
ATOM   1988  H5'   U    63      21.315  59.581  70.561  1.00  0.00           H  
ATOM   1989 H5''   U    63      20.069  60.426  71.468  1.00  0.00           H  
ATOM   1990  C4'   U    63      21.173  59.022  72.658  1.00  0.00           C  
ATOM   1991  H4'   U    63      20.495  58.237  72.323  1.00  0.00           H  
ATOM   1992  O4'   U    63      22.547  58.463  72.933  1.00  0.00           O  
ATOM   1993  C1'   U    63      22.662  58.324  74.337  1.00  0.00           C  
ATOM   1994  H1'   U    63      23.078  57.356  74.616  1.00  0.00           H  
ATOM   1995  N1    U    63      23.763  59.153  74.857  1.00  0.00           N  
ATOM   1996  C6    U    63      23.714  60.374  75.551  1.00  0.00           C  
ATOM   1997  H6    U    63      22.802  60.946  75.630  1.00  0.00           H  
ATOM   1998  C5    U    63      24.848  60.955  76.050  1.00  0.00           C  
ATOM   1999  H5    U    63      24.824  61.932  76.510  1.00  0.00           H  
ATOM   2000  C4    U    63      26.168  60.406  75.952  1.00  0.00           C  
ATOM   2001  O4    U    63      27.174  60.840  76.456  1.00  0.00           O  
ATOM   2002  N3    U    63      26.120  59.139  75.452  1.00  0.00           N  
ATOM   2003  H3    U    63      26.988  58.632  75.548  1.00  0.00           H  
ATOM   2004  C2    U    63      25.053  58.540  74.844  1.00  0.00           C  
ATOM   2005  O2    U    63      25.199  57.457  74.256  1.00  0.00           O  
ATOM   2006  C3'   U    63      20.686  59.497  73.958  1.00  0.00           C  
ATOM   2007  H3'   U    63      21.043  60.507  74.157  1.00  0.00           H  
ATOM   2008  C2'   U    63      21.260  58.446  74.884  1.00  0.00           C  
ATOM   2009  H2'   U    63      21.373  58.787  75.913  1.00  0.00           H  
ATOM   2010  O2'   U    63      20.558  57.179  74.755  1.00  0.00           O  
ATOM   2011 HO2'   U    63      19.687  57.406  75.088  1.00  0.00           H  
ATOM   2012  O3'   U    63      19.272  59.469  73.857  1.00  0.00           O  
ATOM   2013  P     A    64      18.405  59.721  75.135  1.00  0.00           P  
ATOM   2014  OP1   A    64      17.088  60.281  74.665  1.00  0.00           O  
ATOM   2015  OP2   A    64      19.218  60.423  76.116  1.00  0.00           O  
ATOM   2016  O5'   A    64      18.288  58.257  75.783  1.00  0.00           O  
ATOM   2017  C5'   A    64      17.321  57.931  76.819  1.00  0.00           C  
ATOM   2018  H5'   A    64      16.267  58.049  76.568  1.00  0.00           H  
ATOM   2019 H5''   A    64      17.452  58.573  77.690  1.00  0.00           H  
ATOM   2020  C4'   A    64      17.569  56.433  77.208  1.00  0.00           C  
ATOM   2021  H4'   A    64      18.655  56.355  77.157  1.00  0.00           H  
ATOM   2022  O4'   A    64      17.107  56.289  78.569  1.00  0.00           O  
ATOM   2023  C1'   A    64      15.865  55.543  78.501  1.00  0.00           C  
ATOM   2024  H1'   A    64      15.656  55.174  79.504  1.00  0.00           H  
ATOM   2025  N9    A    64      14.729  56.368  78.162  1.00  0.00           N  
ATOM   2026  C8    A    64      13.886  56.270  77.053  1.00  0.00           C  
ATOM   2027  H8    A    64      13.973  55.466  76.337  1.00  0.00           H  
ATOM   2028  N7    A    64      12.931  57.162  77.094  1.00  0.00           N  
ATOM   2029  C5    A    64      13.234  57.991  78.189  1.00  0.00           C  
ATOM   2030  C6    A    64      12.603  59.099  78.797  1.00  0.00           C  
ATOM   2031  N6    A    64      11.500  59.659  78.351  1.00  0.00           N  
ATOM   2032  H61   A    64      11.309  60.595  78.680  1.00  0.00           H  
ATOM   2033  H62   A    64      11.067  59.210  77.556  1.00  0.00           H  
ATOM   2034  N1    A    64      13.127  59.706  79.890  1.00  0.00           N  
ATOM   2035  C2    A    64      14.300  59.223  80.376  1.00  0.00           C  
ATOM   2036  H2    A    64      14.772  59.781  81.171  1.00  0.00           H  
ATOM   2037  N3    A    64      14.915  58.109  79.900  1.00  0.00           N  
ATOM   2038  C4    A    64      14.362  57.537  78.805  1.00  0.00           C  
ATOM   2039  C3'   A    64      16.986  55.349  76.359  1.00  0.00           C  
ATOM   2040  H3'   A    64      16.200  55.702  75.691  1.00  0.00           H  
ATOM   2041  C2'   A    64      16.322  54.505  77.462  1.00  0.00           C  
ATOM   2042  H2'   A    64      15.431  54.031  77.050  1.00  0.00           H  
ATOM   2043  O2'   A    64      17.190  53.529  78.039  1.00  0.00           O  
ATOM   2044 HO2'   A    64      17.613  52.897  77.454  1.00  0.00           H  
ATOM   2045  O3'   A    64      18.114  54.670  75.730  1.00  0.00           O  
ATOM   2046  P     C    65      17.918  53.762  74.494  1.00  0.00           P  
ATOM   2047  OP1   C    65      19.250  53.625  73.939  1.00  0.00           O  
ATOM   2048  OP2   C    65      16.835  54.338  73.617  1.00  0.00           O  
ATOM   2049  O5'   C    65      17.412  52.388  75.124  1.00  0.00           O  
ATOM   2050  C5'   C    65      17.908  51.098  74.743  1.00  0.00           C  
ATOM   2051  H5'   C    65      18.984  51.073  74.920  1.00  0.00           H  
ATOM   2052 H5''   C    65      17.798  50.982  73.665  1.00  0.00           H  
ATOM   2053  C4'   C    65      17.224  49.871  75.376  1.00  0.00           C  
ATOM   2054  H4'   C    65      18.014  49.121  75.330  1.00  0.00           H  
ATOM   2055  O4'   C    65      16.996  50.067  76.773  1.00  0.00           O  
ATOM   2056  C1'   C    65      15.908  49.292  77.113  1.00  0.00           C  
ATOM   2057  H1'   C    65      16.180  48.239  77.180  1.00  0.00           H  
ATOM   2058  N1    C    65      15.323  49.738  78.421  1.00  0.00           N  
ATOM   2059  C6    C    65      15.170  51.105  78.712  1.00  0.00           C  
ATOM   2060  H6    C    65      15.498  51.852  78.004  1.00  0.00           H  
ATOM   2061  C5    C    65      14.627  51.447  79.920  1.00  0.00           C  
ATOM   2062  H5    C    65      14.483  52.473  80.225  1.00  0.00           H  
ATOM   2063  C4    C    65      14.231  50.416  80.831  1.00  0.00           C  
ATOM   2064  N4    C    65      13.814  50.764  81.948  1.00  0.00           N  
ATOM   2065  H41   C    65      13.427  50.099  82.602  1.00  0.00           H  
ATOM   2066  H42   C    65      13.744  51.762  82.088  1.00  0.00           H  
ATOM   2067  N3    C    65      14.500  49.131  80.682  1.00  0.00           N  
ATOM   2068  C2    C    65      15.041  48.736  79.435  1.00  0.00           C  
ATOM   2069  O2    C    65      15.418  47.590  79.289  1.00  0.00           O  
ATOM   2070  C3'   C    65      15.934  49.277  74.722  1.00  0.00           C  
ATOM   2071  H3'   C    65      15.630  49.972  73.938  1.00  0.00           H  
ATOM   2072  C2'   C    65      14.966  49.395  75.899  1.00  0.00           C  
ATOM   2073  H2'   C    65      14.481  50.371  75.907  1.00  0.00           H  
ATOM   2074  O2'   C    65      14.027  48.304  75.977  1.00  0.00           O  
ATOM   2075 HO2'   C    65      14.196  47.921  75.114  1.00  0.00           H  
ATOM   2076  O3'   C    65      16.104  47.911  74.339  1.00  0.00           O  
ATOM   2077  P     A    66      16.965  47.452  73.077  1.00  0.00           P  
ATOM   2078  OP1   A    66      17.587  48.638  72.470  1.00  0.00           O  
ATOM   2079  OP2   A    66      16.323  46.447  72.190  1.00  0.00           O  
ATOM   2080  O5'   A    66      18.095  46.601  73.792  1.00  0.00           O  
ATOM   2081  C5'   A    66      17.724  45.574  74.625  1.00  0.00           C  
ATOM   2082  H5'   A    66      17.253  44.751  74.087  1.00  0.00           H  
ATOM   2083 H5''   A    66      17.058  45.867  75.438  1.00  0.00           H  
ATOM   2084  C4'   A    66      19.005  44.990  75.170  1.00  0.00           C  
ATOM   2085  H4'   A    66      19.683  44.813  74.335  1.00  0.00           H  
ATOM   2086  O4'   A    66      19.758  45.692  76.121  1.00  0.00           O  
ATOM   2087  C1'   A    66      20.373  44.845  77.111  1.00  0.00           C  
ATOM   2088  H1'   A    66      21.460  44.890  77.032  1.00  0.00           H  
ATOM   2089  N9    A    66      19.940  45.151  78.527  1.00  0.00           N  
ATOM   2090  C8    A    66      19.026  46.103  79.005  1.00  0.00           C  
ATOM   2091  H8    A    66      18.501  46.811  78.381  1.00  0.00           H  
ATOM   2092  N7    A    66      18.632  45.928  80.272  1.00  0.00           N  
ATOM   2093  C5    A    66      19.428  44.821  80.627  1.00  0.00           C  
ATOM   2094  C6    A    66      19.519  44.125  81.851  1.00  0.00           C  
ATOM   2095  N6    A    66      18.877  44.473  82.956  1.00  0.00           N  
ATOM   2096  H61   A    66      18.372  45.348  82.968  1.00  0.00           H  
ATOM   2097  H62   A    66      18.967  43.961  83.823  1.00  0.00           H  
ATOM   2098  N1    A    66      20.395  43.165  82.041  1.00  0.00           N  
ATOM   2099  C2    A    66      21.095  42.820  80.930  1.00  0.00           C  
ATOM   2100  H2    A    66      21.711  41.951  81.107  1.00  0.00           H  
ATOM   2101  N3    A    66      21.127  43.387  79.730  1.00  0.00           N  
ATOM   2102  C4    A    66      20.280  44.408  79.619  1.00  0.00           C  
ATOM   2103  C3'   A    66      18.746  43.722  75.969  1.00  0.00           C  
ATOM   2104  H3'   A    66      17.918  43.831  76.669  1.00  0.00           H  
ATOM   2105  C2'   A    66      20.067  43.464  76.671  1.00  0.00           C  
ATOM   2106  H2'   A    66      20.044  42.802  77.536  1.00  0.00           H  
ATOM   2107  O2'   A    66      21.056  42.977  75.788  1.00  0.00           O  
ATOM   2108 HO2'   A    66      20.717  42.567  74.989  1.00  0.00           H  
ATOM   2109  O3'   A    66      18.325  42.709  75.053  1.00  0.00           O  
ATOM   2110  P     G    67      17.175  41.624  75.287  1.00  0.00           P  
ATOM   2111  OP1   G    67      17.283  40.690  74.167  1.00  0.00           O  
ATOM   2112  OP2   G    67      15.912  42.387  75.556  1.00  0.00           O  
ATOM   2113  O5'   G    67      17.633  40.831  76.594  1.00  0.00           O  
ATOM   2114  C5'   G    67      18.724  39.950  76.573  1.00  0.00           C  
ATOM   2115  H5'   G    67      19.592  40.487  76.191  1.00  0.00           H  
ATOM   2116 H5''   G    67      18.534  39.108  75.907  1.00  0.00           H  
ATOM   2117  C4'   G    67      18.863  39.385  77.940  1.00  0.00           C  
ATOM   2118  H4'   G    67      19.702  38.705  77.791  1.00  0.00           H  
ATOM   2119  O4'   G    67      19.327  40.496  78.780  1.00  0.00           O  
ATOM   2120  C1'   G    67      18.650  40.406  79.991  1.00  0.00           C  
ATOM   2121  H1'   G    67      19.381  40.582  80.780  1.00  0.00           H  
ATOM   2122  N9    G    67      17.564  41.417  80.178  1.00  0.00           N  
ATOM   2123  C8    G    67      17.044  42.389  79.311  1.00  0.00           C  
ATOM   2124  H8    G    67      17.505  42.436  78.336  1.00  0.00           H  
ATOM   2125  N7    G    67      16.175  43.178  79.853  1.00  0.00           N  
ATOM   2126  C5    G    67      16.079  42.731  81.124  1.00  0.00           C  
ATOM   2127  C6    G    67      15.183  43.066  82.205  1.00  0.00           C  
ATOM   2128  O6    G    67      14.197  43.772  82.169  1.00  0.00           O  
ATOM   2129  N1    G    67      15.541  42.615  83.409  1.00  0.00           N  
ATOM   2130  H1    G    67      15.064  42.975  84.223  1.00  0.00           H  
ATOM   2131  C2    G    67      16.398  41.600  83.652  1.00  0.00           C  
ATOM   2132  N2    G    67      16.540  41.270  84.894  1.00  0.00           N  
ATOM   2133  H21   G    67      15.920  41.663  85.588  1.00  0.00           H  
ATOM   2134  H22   G    67      17.210  40.562  85.159  1.00  0.00           H  
ATOM   2135  N3    G    67      17.090  41.017  82.581  1.00  0.00           N  
ATOM   2136  C4    G    67      16.935  41.700  81.385  1.00  0.00           C  
ATOM   2137  C3'   G    67      17.633  38.722  78.632  1.00  0.00           C  
ATOM   2138  H3'   G    67      16.796  39.383  78.407  1.00  0.00           H  
ATOM   2139  C2'   G    67      18.032  39.046  80.061  1.00  0.00           C  
ATOM   2140  H2'   G    67      17.145  39.021  80.695  1.00  0.00           H  
ATOM   2141  O2'   G    67      18.942  38.059  80.566  1.00  0.00           O  
ATOM   2142 HO2'   G    67      18.887  37.223  80.097  1.00  0.00           H  
ATOM   2143  O3'   G    67      17.428  37.315  78.379  1.00  0.00           O  
ATOM   2144  P     G    68      16.008  36.640  78.624  1.00  0.00           P  
ATOM   2145  OP1   G    68      16.179  35.260  78.123  1.00  0.00           O  
ATOM   2146  OP2   G    68      14.859  37.438  78.088  1.00  0.00           O  
ATOM   2147  O5'   G    68      15.851  36.636  80.149  1.00  0.00           O  
ATOM   2148  C5'   G    68      16.365  35.648  80.968  1.00  0.00           C  
ATOM   2149  H5'   G    68      17.421  35.691  80.699  1.00  0.00           H  
ATOM   2150 H5''   G    68      16.007  34.662  80.671  1.00  0.00           H  
ATOM   2151  C4'   G    68      16.142  36.049  82.457  1.00  0.00           C  
ATOM   2152  H4'   G    68      16.819  35.376  82.982  1.00  0.00           H  
ATOM   2153  O4'   G    68      16.424  37.412  82.783  1.00  0.00           O  
ATOM   2154  C1'   G    68      15.309  37.918  83.566  1.00  0.00           C  
ATOM   2155  H1'   G    68      15.724  38.465  84.413  1.00  0.00           H  
ATOM   2156  N9    G    68      14.313  38.762  82.849  1.00  0.00           N  
ATOM   2157  C8    G    68      14.346  39.264  81.576  1.00  0.00           C  
ATOM   2158  H8    G    68      15.036  38.854  80.853  1.00  0.00           H  
ATOM   2159  N7    G    68      13.597  40.331  81.339  1.00  0.00           N  
ATOM   2160  C5    G    68      12.983  40.533  82.543  1.00  0.00           C  
ATOM   2161  C6    G    68      11.991  41.505  82.951  1.00  0.00           C  
ATOM   2162  O6    G    68      11.493  42.346  82.254  1.00  0.00           O  
ATOM   2163  N1    G    68      11.694  41.458  84.324  1.00  0.00           N  
ATOM   2164  H1    G    68      11.034  42.151  84.646  1.00  0.00           H  
ATOM   2165  C2    G    68      12.218  40.548  85.182  1.00  0.00           C  
ATOM   2166  N2    G    68      11.951  40.616  86.425  1.00  0.00           N  
ATOM   2167  H21   G    68      11.447  41.373  86.864  1.00  0.00           H  
ATOM   2168  H22   G    68      12.388  40.010  87.105  1.00  0.00           H  
ATOM   2169  N3    G    68      13.098  39.586  84.831  1.00  0.00           N  
ATOM   2170  C4    G    68      13.465  39.626  83.495  1.00  0.00           C  
ATOM   2171  C3'   G    68      14.711  35.753  82.803  1.00  0.00           C  
ATOM   2172  H3'   G    68      14.123  36.168  81.984  1.00  0.00           H  
ATOM   2173  C2'   G    68      14.611  36.694  84.073  1.00  0.00           C  
ATOM   2174  H2'   G    68      13.545  36.866  84.224  1.00  0.00           H  
ATOM   2175  O2'   G    68      15.171  36.142  85.263  1.00  0.00           O  
ATOM   2176 HO2'   G    68      15.953  35.644  85.015  1.00  0.00           H  
ATOM   2177  O3'   G    68      14.499  34.431  82.956  1.00  0.00           O  
ATOM   2178  P     G    69      13.040  33.791  82.828  1.00  0.00           P  
ATOM   2179  OP1   G    69      13.241  32.319  82.808  1.00  0.00           O  
ATOM   2180  OP2   G    69      12.415  34.300  81.560  1.00  0.00           O  
ATOM   2181  O5'   G    69      12.269  34.263  84.131  1.00  0.00           O  
ATOM   2182  C5'   G    69      12.616  33.883  85.486  1.00  0.00           C  
ATOM   2183  H5'   G    69      13.661  34.168  85.612  1.00  0.00           H  
ATOM   2184 H5''   G    69      12.514  32.812  85.666  1.00  0.00           H  
ATOM   2185  C4'   G    69      11.830  34.537  86.604  1.00  0.00           C  
ATOM   2186  H4'   G    69      12.062  34.091  87.571  1.00  0.00           H  
ATOM   2187  O4'   G    69      11.963  36.004  86.597  1.00  0.00           O  
ATOM   2188  C1'   G    69      10.707  36.632  86.763  1.00  0.00           C  
ATOM   2189  H1'   G    69      10.755  37.488  87.436  1.00  0.00           H  
ATOM   2190  N9    G    69      10.202  37.225  85.538  1.00  0.00           N  
ATOM   2191  C8    G    69      10.714  37.050  84.268  1.00  0.00           C  
ATOM   2192  H8    G    69      11.412  36.263  84.024  1.00  0.00           H  
ATOM   2193  N7    G    69      10.251  37.979  83.418  1.00  0.00           N  
ATOM   2194  C5    G    69       9.364  38.746  84.157  1.00  0.00           C  
ATOM   2195  C6    G    69       8.512  39.887  83.855  1.00  0.00           C  
ATOM   2196  O6    G    69       8.433  40.592  82.802  1.00  0.00           O  
ATOM   2197  N1    G    69       7.765  40.286  84.963  1.00  0.00           N  
ATOM   2198  H1    G    69       7.115  41.058  84.925  1.00  0.00           H  
ATOM   2199  C2    G    69       7.760  39.734  86.184  1.00  0.00           C  
ATOM   2200  N2    G    69       6.797  40.103  87.021  1.00  0.00           N  
ATOM   2201  H21   G    69       6.197  40.896  86.845  1.00  0.00           H  
ATOM   2202  H22   G    69       6.797  39.653  87.926  1.00  0.00           H  
ATOM   2203  N3    G    69       8.495  38.651  86.552  1.00  0.00           N  
ATOM   2204  C4    G    69       9.285  38.239  85.464  1.00  0.00           C  
ATOM   2205  C3'   G    69      10.237  34.387  86.464  1.00  0.00           C  
ATOM   2206  H3'   G    69       9.952  34.406  85.413  1.00  0.00           H  
ATOM   2207  C2'   G    69       9.790  35.582  87.256  1.00  0.00           C  
ATOM   2208  H2'   G    69       8.722  35.764  87.138  1.00  0.00           H  
ATOM   2209  O2'   G    69      10.082  35.416  88.622  1.00  0.00           O  
ATOM   2210 HO2'   G    69       9.542  36.019  89.139  1.00  0.00           H  
ATOM   2211  O3'   G    69       9.841  33.104  86.963  1.00  0.00           O  
ATOM   2212  P     C    70       8.463  32.552  86.447  1.00  0.00           P  
ATOM   2213  OP1   C    70       8.288  31.323  87.284  1.00  0.00           O  
ATOM   2214  OP2   C    70       8.540  32.420  84.994  1.00  0.00           O  
ATOM   2215  O5'   C    70       7.328  33.567  86.789  1.00  0.00           O  
ATOM   2216  C5'   C    70       6.913  33.765  88.198  1.00  0.00           C  
ATOM   2217  H5'   C    70       7.728  34.101  88.840  1.00  0.00           H  
ATOM   2218 H5''   C    70       6.448  32.815  88.460  1.00  0.00           H  
ATOM   2219  C4'   C    70       5.801  34.828  88.326  1.00  0.00           C  
ATOM   2220  H4'   C    70       5.643  34.933  89.399  1.00  0.00           H  
ATOM   2221  O4'   C    70       6.287  36.102  87.846  1.00  0.00           O  
ATOM   2222  C1'   C    70       5.277  36.791  87.134  1.00  0.00           C  
ATOM   2223  H1'   C    70       4.982  37.680  87.693  1.00  0.00           H  
ATOM   2224  N1    C    70       5.476  37.129  85.644  1.00  0.00           N  
ATOM   2225  C6    C    70       6.248  36.332  84.823  1.00  0.00           C  
ATOM   2226  H6    C    70       6.676  35.406  85.176  1.00  0.00           H  
ATOM   2227  C5    C    70       6.548  36.767  83.605  1.00  0.00           C  
ATOM   2228  H5    C    70       7.158  36.136  82.977  1.00  0.00           H  
ATOM   2229  C4    C    70       5.979  37.999  83.159  1.00  0.00           C  
ATOM   2230  N4    C    70       5.929  38.328  81.887  1.00  0.00           N  
ATOM   2231  H41   C    70       6.270  37.723  81.153  1.00  0.00           H  
ATOM   2232  H42   C    70       5.344  39.148  81.821  1.00  0.00           H  
ATOM   2233  N3    C    70       5.261  38.773  83.909  1.00  0.00           N  
ATOM   2234  C2    C    70       4.985  38.352  85.178  1.00  0.00           C  
ATOM   2235  O2    C    70       4.172  39.057  85.837  1.00  0.00           O  
ATOM   2236  C3'   C    70       4.591  34.559  87.407  1.00  0.00           C  
ATOM   2237  H3'   C    70       4.949  34.200  86.442  1.00  0.00           H  
ATOM   2238  C2'   C    70       3.995  35.987  87.285  1.00  0.00           C  
ATOM   2239  H2'   C    70       3.215  36.106  86.534  1.00  0.00           H  
ATOM   2240  O2'   C    70       3.400  36.259  88.598  1.00  0.00           O  
ATOM   2241 HO2'   C    70       2.611  35.719  88.682  1.00  0.00           H  
ATOM   2242  O3'   C    70       3.687  33.593  87.949  1.00  0.00           O  
ATOM   2243  P    U3    71       2.594  33.003  87.080  1.00  0.00           P  
ATOM   2244  OP1  U3    71       1.730  34.062  86.529  1.00  0.00           O  
ATOM   2245  OP2  U3    71       1.980  31.810  87.725  1.00  0.00           O  
ATOM   2246  O5'  U3    71       3.307  32.548  85.793  1.00  0.00           O  
ATOM   2247  C5'  U3    71       3.152  31.230  85.202  1.00  0.00           C  
ATOM   2248  H5'  U3    71       2.148  30.998  84.845  1.00  0.00           H  
ATOM   2249 H5''  U3    71       3.387  30.441  85.916  1.00  0.00           H  
ATOM   2250  C4'  U3    71       4.050  31.243  84.024  1.00  0.00           C  
ATOM   2251  H4'  U3    71       4.018  30.221  83.647  1.00  0.00           H  
ATOM   2252  O4'  U3    71       3.457  32.074  83.054  1.00  0.00           O  
ATOM   2253  C1'  U3    71       4.438  32.979  82.612  1.00  0.00           C  
ATOM   2254  H1'  U3    71       4.869  32.608  81.682  1.00  0.00           H  
ATOM   2255  N1   U3    71       3.833  34.351  82.370  1.00  0.00           N  
ATOM   2256  C6   U3    71       3.086  35.013  83.317  1.00  0.00           C  
ATOM   2257  H6   U3    71       2.774  34.471  84.198  1.00  0.00           H  
ATOM   2258  C5   U3    71       2.607  36.259  83.111  1.00  0.00           C  
ATOM   2259  H5   U3    71       2.115  36.726  83.951  1.00  0.00           H  
ATOM   2260  C4   U3    71       2.901  36.979  81.887  1.00  0.00           C  
ATOM   2261  O4   U3    71       2.675  38.098  81.637  1.00  0.00           O  
ATOM   2262  N3   U3    71       3.588  36.222  80.926  1.00  0.00           N  
ATOM   2263  H3   U3    71       3.884  36.707  80.091  1.00  0.00           H  
ATOM   2264  C2   U3    71       4.170  34.957  81.125  1.00  0.00           C  
ATOM   2265  O2   U3    71       4.746  34.452  80.170  1.00  0.00           O  
ATOM   2266  C3'  U3    71       5.552  31.626  84.256  1.00  0.00           C  
ATOM   2267  H3'  U3    71       5.802  31.723  85.312  1.00  0.00           H  
ATOM   2268  C2'  U3    71       5.508  33.031  83.724  1.00  0.00           C  
ATOM   2269  H2'  U3    71       5.181  33.715  84.507  1.00  0.00           H  
ATOM   2270  O2'  U3    71       6.789  33.423  83.203  1.00  0.00           O  
ATOM   2271 HO2'  U3    71       7.450  33.384  83.898  1.00  0.00           H  
ATOM   2272  O3'  U3    71       6.456  30.776  83.611  1.00  0.00           O  
ATOM   2273 HO3'  U3    71       7.326  31.040  83.920  1.00  0.00           H  
TER    2274       U3    71 
ATOM   2274 HO5'  U5    72      94.017  51.385  43.102  1.00  0.00           H  
ATOM   2275  O5'  U5    72      94.228  50.474  42.887  1.00  0.00           O  
ATOM   2276  C5'  U5    72      95.640  50.287  42.712  1.00  0.00           C  
ATOM   2277  H5'  U5    72      96.054  50.238  43.719  1.00  0.00           H  
ATOM   2278 H5''  U5    72      96.073  51.123  42.162  1.00  0.00           H  
ATOM   2279  C4'  U5    72      95.995  48.884  42.126  1.00  0.00           C  
ATOM   2280  H4'  U5    72      96.972  48.827  41.646  1.00  0.00           H  
ATOM   2281  O4'  U5    72      95.981  47.940  43.232  1.00  0.00           O  
ATOM   2282  C1'  U5    72      95.043  46.962  43.079  1.00  0.00           C  
ATOM   2283  H1'  U5    72      95.560  46.085  42.690  1.00  0.00           H  
ATOM   2284  N1   U5    72      94.463  46.598  44.327  1.00  0.00           N  
ATOM   2285  C6   U5    72      94.105  47.598  45.223  1.00  0.00           C  
ATOM   2286  H6   U5    72      94.274  48.646  45.026  1.00  0.00           H  
ATOM   2287  C5   U5    72      93.255  47.349  46.242  1.00  0.00           C  
ATOM   2288  H5   U5    72      92.851  48.162  46.827  1.00  0.00           H  
ATOM   2289  C4   U5    72      92.720  46.024  46.417  1.00  0.00           C  
ATOM   2290  O4   U5    72      91.904  45.687  47.310  1.00  0.00           O  
ATOM   2291  N3   U5    72      93.077  45.073  45.480  1.00  0.00           N  
ATOM   2292  H3   U5    72      92.516  44.233  45.490  1.00  0.00           H  
ATOM   2293  C2   U5    72      93.899  45.297  44.414  1.00  0.00           C  
ATOM   2294  O2   U5    72      94.132  44.413  43.605  1.00  0.00           O  
ATOM   2295  C3'  U5    72      94.947  48.306  41.173  1.00  0.00           C  
ATOM   2296  H3'  U5    72      94.391  49.119  40.707  1.00  0.00           H  
ATOM   2297  C2'  U5    72      94.038  47.483  42.094  1.00  0.00           C  
ATOM   2298  H2'  U5    72      93.388  48.157  42.652  1.00  0.00           H  
ATOM   2299  O2'  U5    72      93.392  46.416  41.302  1.00  0.00           O  
ATOM   2300 HO2'  U5    72      94.210  46.002  41.017  1.00  0.00           H  
ATOM   2301  O3'  U5    72      95.681  47.509  40.229  1.00  0.00           O  
ATOM   2302  P     U    73      96.038  48.326  38.956  1.00  0.00           P  
ATOM   2303  OP1   U    73      96.832  47.461  38.069  1.00  0.00           O  
ATOM   2304  OP2   U    73      96.622  49.610  39.277  1.00  0.00           O  
ATOM   2305  O5'   U    73      94.626  48.491  38.284  1.00  0.00           O  
ATOM   2306  C5'   U    73      93.907  47.367  37.810  1.00  0.00           C  
ATOM   2307  H5'   U    73      93.792  46.694  38.660  1.00  0.00           H  
ATOM   2308 H5''   U    73      94.439  46.993  36.935  1.00  0.00           H  
ATOM   2309  C4'   U    73      92.600  48.016  37.357  1.00  0.00           C  
ATOM   2310  H4'   U    73      91.903  47.226  37.079  1.00  0.00           H  
ATOM   2311  O4'   U    73      92.090  48.692  38.501  1.00  0.00           O  
ATOM   2312  C1'   U    73      91.385  49.850  38.024  1.00  0.00           C  
ATOM   2313  H1'   U    73      90.320  49.692  38.196  1.00  0.00           H  
ATOM   2314  N1    U    73      91.938  51.036  38.750  1.00  0.00           N  
ATOM   2315  C6    U    73      93.291  51.352  38.718  1.00  0.00           C  
ATOM   2316  H6    U    73      93.960  50.703  38.173  1.00  0.00           H  
ATOM   2317  C5    U    73      93.656  52.483  39.356  1.00  0.00           C  
ATOM   2318  H5    U    73      94.662  52.818  39.151  1.00  0.00           H  
ATOM   2319  C4    U    73      92.770  53.361  40.139  1.00  0.00           C  
ATOM   2320  O4    U    73      93.144  54.381  40.740  1.00  0.00           O  
ATOM   2321  N3    U    73      91.470  52.964  40.108  1.00  0.00           N  
ATOM   2322  H3    U    73      90.798  53.612  40.492  1.00  0.00           H  
ATOM   2323  C2    U    73      91.003  51.848  39.405  1.00  0.00           C  
ATOM   2324  O2    U    73      89.784  51.656  39.363  1.00  0.00           O  
ATOM   2325  C3'   U    73      92.653  48.977  36.197  1.00  0.00           C  
ATOM   2326  H3'   U    73      93.598  49.518  36.248  1.00  0.00           H  
ATOM   2327  C2'   U    73      91.517  49.945  36.496  1.00  0.00           C  
ATOM   2328  H2'   U    73      91.683  50.989  36.228  1.00  0.00           H  
ATOM   2329  O2'   U    73      90.345  49.393  35.891  1.00  0.00           O  
ATOM   2330 HO2'   U    73      90.516  49.178  34.971  1.00  0.00           H  
ATOM   2331  O3'   U    73      92.547  48.304  34.897  1.00  0.00           O  
ATOM   2332  P     U    74      93.070  49.048  33.625  1.00  0.00           P  
ATOM   2333  OP1   U    74      93.034  48.136  32.451  1.00  0.00           O  
ATOM   2334  OP2   U    74      94.270  49.860  33.906  1.00  0.00           O  
ATOM   2335  O5'   U    74      91.901  50.105  33.402  1.00  0.00           O  
ATOM   2336  C5'   U    74      90.655  49.785  32.646  1.00  0.00           C  
ATOM   2337  H5'   U    74      90.220  48.846  32.990  1.00  0.00           H  
ATOM   2338 H5''   U    74      90.932  49.622  31.604  1.00  0.00           H  
ATOM   2339  C4'   U    74      89.590  50.933  32.588  1.00  0.00           C  
ATOM   2340  H4'   U    74      88.665  50.599  32.119  1.00  0.00           H  
ATOM   2341  O4'   U    74      89.273  51.355  33.908  1.00  0.00           O  
ATOM   2342  C1'   U    74      88.842  52.696  33.957  1.00  0.00           C  
ATOM   2343  H1'   U    74      87.765  52.678  34.121  1.00  0.00           H  
ATOM   2344  N1    U    74      89.551  53.408  35.109  1.00  0.00           N  
ATOM   2345  C6    U    74      88.829  53.882  36.195  1.00  0.00           C  
ATOM   2346  H6    U    74      87.752  53.802  36.184  1.00  0.00           H  
ATOM   2347  C5    U    74      89.413  54.552  37.269  1.00  0.00           C  
ATOM   2348  H5    U    74      88.864  55.005  38.081  1.00  0.00           H  
ATOM   2349  C4    U    74      90.846  54.742  37.195  1.00  0.00           C  
ATOM   2350  O4    U    74      91.333  55.387  38.110  1.00  0.00           O  
ATOM   2351  N3    U    74      91.549  54.136  36.173  1.00  0.00           N  
ATOM   2352  H3    U    74      92.548  54.114  36.321  1.00  0.00           H  
ATOM   2353  C2    U    74      90.951  53.469  35.101  1.00  0.00           C  
ATOM   2354  O2    U    74      91.678  52.960  34.223  1.00  0.00           O  
ATOM   2355  C3'   U    74      90.062  52.215  31.906  1.00  0.00           C  
ATOM   2356  H3'   U    74      91.104  52.367  32.186  1.00  0.00           H  
ATOM   2357  C2'   U    74      89.086  53.236  32.573  1.00  0.00           C  
ATOM   2358  H2'   U    74      89.550  54.222  32.592  1.00  0.00           H  
ATOM   2359  O2'   U    74      87.930  53.223  31.758  1.00  0.00           O  
ATOM   2360 HO2'   U    74      88.293  53.061  30.884  1.00  0.00           H  
ATOM   2361  O3'   U    74      89.717  52.195  30.518  1.00  0.00           O  
ATOM   2362  P     G    75      90.683  52.695  29.306  1.00  0.00           P  
ATOM   2363  OP1   G    75      89.875  52.789  28.089  1.00  0.00           O  
ATOM   2364  OP2   G    75      91.851  51.860  29.355  1.00  0.00           O  
ATOM   2365  O5'   G    75      91.140  54.180  29.734  1.00  0.00           O  
ATOM   2366  C5'   G    75      90.369  55.296  29.285  1.00  0.00           C  
ATOM   2367  H5'   G    75      89.418  55.339  29.816  1.00  0.00           H  
ATOM   2368 H5''   G    75      90.115  55.281  28.225  1.00  0.00           H  
ATOM   2369  C4'   G    75      91.220  56.609  29.669  1.00  0.00           C  
ATOM   2370  H4'   G    75      90.756  57.500  29.246  1.00  0.00           H  
ATOM   2371  O4'   G    75      91.295  56.770  31.086  1.00  0.00           O  
ATOM   2372  C1'   G    75      92.520  57.389  31.388  1.00  0.00           C  
ATOM   2373  H1'   G    75      92.557  58.261  32.040  1.00  0.00           H  
ATOM   2374  N9    G    75      93.331  56.423  32.121  1.00  0.00           N  
ATOM   2375  C8    G    75      93.127  55.063  32.275  1.00  0.00           C  
ATOM   2376  H8    G    75      92.348  54.532  31.749  1.00  0.00           H  
ATOM   2377  N7    G    75      94.056  54.410  32.825  1.00  0.00           N  
ATOM   2378  C5    G    75      94.984  55.402  33.164  1.00  0.00           C  
ATOM   2379  C6    G    75      96.303  55.332  33.750  1.00  0.00           C  
ATOM   2380  O6    G    75      96.828  54.385  34.291  1.00  0.00           O  
ATOM   2381  N1    G    75      96.957  56.559  33.666  1.00  0.00           N  
ATOM   2382  H1    G    75      97.833  56.583  34.168  1.00  0.00           H  
ATOM   2383  C2    G    75      96.382  57.735  33.291  1.00  0.00           C  
ATOM   2384  N2    G    75      97.117  58.819  33.468  1.00  0.00           N  
ATOM   2385  H21   G    75      96.778  59.761  33.335  1.00  0.00           H  
ATOM   2386  H22   G    75      98.075  58.754  33.782  1.00  0.00           H  
ATOM   2387  N3    G    75      95.170  57.838  32.723  1.00  0.00           N  
ATOM   2388  C4    G    75      94.551  56.601  32.629  1.00  0.00           C  
ATOM   2389  C3'   G    75      92.649  56.558  29.169  1.00  0.00           C  
ATOM   2390  H3'   G    75      93.088  55.580  29.366  1.00  0.00           H  
ATOM   2391  C2'   G    75      93.253  57.622  30.101  1.00  0.00           C  
ATOM   2392  H2'   G    75      94.309  57.359  30.168  1.00  0.00           H  
ATOM   2393  O2'   G    75      93.064  58.936  29.613  1.00  0.00           O  
ATOM   2394 HO2'   G    75      92.731  58.881  28.714  1.00  0.00           H  
ATOM   2395  O3'   G    75      92.806  56.967  27.774  1.00  0.00           O  
ATOM   2396  P     C    76      94.109  56.560  26.895  1.00  0.00           P  
ATOM   2397  OP1   C    76      93.755  56.999  25.570  1.00  0.00           O  
ATOM   2398  OP2   C    76      94.321  55.125  27.160  1.00  0.00           O  
ATOM   2399  O5'   C    76      95.475  57.319  27.357  1.00  0.00           O  
ATOM   2400  C5'   C    76      95.508  58.714  27.421  1.00  0.00           C  
ATOM   2401  H5'   C    76      94.654  59.200  27.895  1.00  0.00           H  
ATOM   2402 H5''   C    76      95.525  59.265  26.481  1.00  0.00           H  
ATOM   2403  C4'   C    76      96.676  58.981  28.386  1.00  0.00           C  
ATOM   2404  H4'   C    76      96.655  60.062  28.526  1.00  0.00           H  
ATOM   2405  O4'   C    76      96.632  58.411  29.658  1.00  0.00           O  
ATOM   2406  C1'   C    76      97.959  58.050  30.178  1.00  0.00           C  
ATOM   2407  H1'   C    76      98.123  58.700  31.038  1.00  0.00           H  
ATOM   2408  N1    C    76      97.968  56.570  30.468  1.00  0.00           N  
ATOM   2409  C6    C    76      97.062  55.627  30.003  1.00  0.00           C  
ATOM   2410  H6    C    76      96.228  55.952  29.399  1.00  0.00           H  
ATOM   2411  C5    C    76      97.172  54.289  30.245  1.00  0.00           C  
ATOM   2412  H5    C    76      96.357  53.650  29.938  1.00  0.00           H  
ATOM   2413  C4    C    76      98.370  53.902  30.944  1.00  0.00           C  
ATOM   2414  N4    C    76      98.590  52.658  31.157  1.00  0.00           N  
ATOM   2415  H41   C    76      99.419  52.255  31.570  1.00  0.00           H  
ATOM   2416  H42   C    76      97.916  52.084  30.672  1.00  0.00           H  
ATOM   2417  N3    C    76      99.296  54.802  31.356  1.00  0.00           N  
ATOM   2418  C2    C    76      99.064  56.115  31.181  1.00  0.00           C  
ATOM   2419  O2    C    76      99.773  56.907  31.732  1.00  0.00           O  
ATOM   2420  C3'   C    76      98.074  58.505  27.813  1.00  0.00           C  
ATOM   2421  H3'   C    76      98.022  57.519  27.351  1.00  0.00           H  
ATOM   2422  C2'   C    76      98.949  58.472  29.079  1.00  0.00           C  
ATOM   2423  H2'   C    76      99.711  57.696  29.006  1.00  0.00           H  
ATOM   2424  O2'   C    76      99.425  59.788  29.440  1.00  0.00           O  
ATOM   2425 HO2'   C    76      98.989  60.446  28.893  1.00  0.00           H  
ATOM   2426  O3'   C    76      98.622  59.383  26.862  1.00  0.00           O  
ATOM   2427  P     G    77      99.587  58.880  25.724  1.00  0.00           P  
ATOM   2428  OP1   G    77      99.869  59.998  24.840  1.00  0.00           O  
ATOM   2429  OP2   G    77      98.992  57.650  25.146  1.00  0.00           O  
ATOM   2430  O5'   G    77     101.022  58.509  26.387  1.00  0.00           O  
ATOM   2431  C5'   G    77     101.945  59.481  26.696  1.00  0.00           C  
ATOM   2432  H5'   G    77     101.453  60.190  27.362  1.00  0.00           H  
ATOM   2433 H5''   G    77     102.205  59.986  25.766  1.00  0.00           H  
ATOM   2434  C4'   G    77     103.040  58.691  27.422  1.00  0.00           C  
ATOM   2435  H4'   G    77     103.812  59.389  27.745  1.00  0.00           H  
ATOM   2436  O4'   G    77     102.541  58.011  28.549  1.00  0.00           O  
ATOM   2437  C1'   G    77     103.465  57.017  28.841  1.00  0.00           C  
ATOM   2438  H1'   G    77     104.158  57.283  29.638  1.00  0.00           H  
ATOM   2439  N9    G    77     102.659  55.862  29.207  1.00  0.00           N  
ATOM   2440  C8    G    77     101.495  55.427  28.667  1.00  0.00           C  
ATOM   2441  H8    G    77     100.983  56.148  28.047  1.00  0.00           H  
ATOM   2442  N7    G    77     101.080  54.233  28.921  1.00  0.00           N  
ATOM   2443  C5    G    77     102.160  53.739  29.694  1.00  0.00           C  
ATOM   2444  C6    G    77     102.502  52.464  30.332  1.00  0.00           C  
ATOM   2445  O6    G    77     101.817  51.416  30.347  1.00  0.00           O  
ATOM   2446  N1    G    77     103.715  52.406  31.037  1.00  0.00           N  
ATOM   2447  H1    G    77     104.005  51.549  31.487  1.00  0.00           H  
ATOM   2448  C2    G    77     104.696  53.368  30.830  1.00  0.00           C  
ATOM   2449  N2    G    77     105.770  53.136  31.389  1.00  0.00           N  
ATOM   2450  H21   G    77     105.979  52.184  31.654  1.00  0.00           H  
ATOM   2451  H22   G    77     106.542  53.771  31.247  1.00  0.00           H  
ATOM   2452  N3    G    77     104.429  54.505  30.168  1.00  0.00           N  
ATOM   2453  C4    G    77     103.168  54.683  29.756  1.00  0.00           C  
ATOM   2454  C3'   G    77     103.634  57.603  26.534  1.00  0.00           C  
ATOM   2455  H3'   G    77     102.907  57.040  25.949  1.00  0.00           H  
ATOM   2456  C2'   G    77     104.369  56.787  27.625  1.00  0.00           C  
ATOM   2457  H2'   G    77     104.242  55.786  27.212  1.00  0.00           H  
ATOM   2458  O2'   G    77     105.650  57.224  28.092  1.00  0.00           O  
ATOM   2459 HO2'   G    77     106.222  56.457  28.015  1.00  0.00           H  
ATOM   2460  O3'   G    77     104.651  58.277  25.797  1.00  0.00           O  
ATOM   2461  P     G    78     105.201  57.672  24.421  1.00  0.00           P  
ATOM   2462  OP1   G    78     106.052  58.647  23.678  1.00  0.00           O  
ATOM   2463  OP2   G    78     104.011  57.051  23.682  1.00  0.00           O  
ATOM   2464  O5'   G    78     106.202  56.521  24.833  1.00  0.00           O  
ATOM   2465  C5'   G    78     107.451  56.795  25.391  1.00  0.00           C  
ATOM   2466  H5'   G    78     107.278  57.611  26.092  1.00  0.00           H  
ATOM   2467 H5''   G    78     108.098  57.201  24.613  1.00  0.00           H  
ATOM   2468  C4'   G    78     108.143  55.594  26.096  1.00  0.00           C  
ATOM   2469  H4'   G    78     109.180  55.787  26.367  1.00  0.00           H  
ATOM   2470  O4'   G    78     107.422  55.201  27.208  1.00  0.00           O  
ATOM   2471  C1'   G    78     107.492  53.805  27.373  1.00  0.00           C  
ATOM   2472  H1'   G    78     107.992  53.630  28.325  1.00  0.00           H  
ATOM   2473  N9    G    78     106.212  53.031  27.281  1.00  0.00           N  
ATOM   2474  C8    G    78     105.041  53.318  26.606  1.00  0.00           C  
ATOM   2475  H8    G    78     104.902  54.139  25.918  1.00  0.00           H  
ATOM   2476  N7    G    78     104.048  52.513  26.813  1.00  0.00           N  
ATOM   2477  C5    G    78     104.664  51.532  27.629  1.00  0.00           C  
ATOM   2478  C6    G    78     104.180  50.239  28.111  1.00  0.00           C  
ATOM   2479  O6    G    78     103.055  49.778  28.103  1.00  0.00           O  
ATOM   2480  N1    G    78     105.203  49.353  28.543  1.00  0.00           N  
ATOM   2481  H1    G    78     104.910  48.476  28.947  1.00  0.00           H  
ATOM   2482  C2    G    78     106.503  49.713  28.786  1.00  0.00           C  
ATOM   2483  N2    G    78     107.230  48.801  29.420  1.00  0.00           N  
ATOM   2484  H21   G    78     108.172  49.063  29.674  1.00  0.00           H  
ATOM   2485  H22   G    78     106.841  47.893  29.631  1.00  0.00           H  
ATOM   2486  N3    G    78     106.938  50.906  28.369  1.00  0.00           N  
ATOM   2487  C4    G    78     106.018  51.763  27.789  1.00  0.00           C  
ATOM   2488  C3'   G    78     108.159  54.319  25.154  1.00  0.00           C  
ATOM   2489  H3'   G    78     107.276  54.321  24.515  1.00  0.00           H  
ATOM   2490  C2'   G    78     108.428  53.278  26.260  1.00  0.00           C  
ATOM   2491  H2'   G    78     108.022  52.345  25.867  1.00  0.00           H  
ATOM   2492  O2'   G    78     109.752  53.131  26.791  1.00  0.00           O  
ATOM   2493 HO2'   G    78     109.884  52.400  27.400  1.00  0.00           H  
ATOM   2494  O3'   G    78     109.227  54.451  24.217  1.00  0.00           O  
ATOM   2495  P     U    79     109.552  53.492  22.972  1.00  0.00           P  
ATOM   2496  OP1   U    79     110.891  53.877  22.474  1.00  0.00           O  
ATOM   2497  OP2   U    79     108.469  53.688  21.986  1.00  0.00           O  
ATOM   2498  O5'   U    79     109.497  51.941  23.426  1.00  0.00           O  
ATOM   2499  C5'   U    79     110.616  51.295  24.105  1.00  0.00           C  
ATOM   2500  H5'   U    79     110.894  51.968  24.916  1.00  0.00           H  
ATOM   2501 H5''   U    79     111.354  51.237  23.305  1.00  0.00           H  
ATOM   2502  C4'   U    79     110.190  49.906  24.633  1.00  0.00           C  
ATOM   2503  H4'   U    79     110.932  49.502  25.322  1.00  0.00           H  
ATOM   2504  O4'   U    79     108.978  49.923  25.363  1.00  0.00           O  
ATOM   2505  C1'   U    79     108.443  48.645  25.370  1.00  0.00           C  
ATOM   2506  H1'   U    79     108.734  48.202  26.322  1.00  0.00           H  
ATOM   2507  N1    U    79     106.948  48.671  25.361  1.00  0.00           N  
ATOM   2508  C6    U    79     106.240  49.736  24.903  1.00  0.00           C  
ATOM   2509  H6    U    79     106.706  50.690  24.709  1.00  0.00           H  
ATOM   2510  C5    U    79     104.885  49.618  24.789  1.00  0.00           C  
ATOM   2511  H5    U    79     104.296  50.483  24.522  1.00  0.00           H  
ATOM   2512  C4    U    79     104.176  48.392  25.045  1.00  0.00           C  
ATOM   2513  O4    U    79     102.968  48.290  25.025  1.00  0.00           O  
ATOM   2514  N3    U    79     104.980  47.358  25.485  1.00  0.00           N  
ATOM   2515  H3    U    79     104.522  46.517  25.805  1.00  0.00           H  
ATOM   2516  C2    U    79     106.316  47.490  25.759  1.00  0.00           C  
ATOM   2517  O2    U    79     106.872  46.560  26.226  1.00  0.00           O  
ATOM   2518  C3'   U    79     109.956  48.860  23.517  1.00  0.00           C  
ATOM   2519  H3'   U    79     109.306  49.249  22.733  1.00  0.00           H  
ATOM   2520  C2'   U    79     109.082  47.831  24.254  1.00  0.00           C  
ATOM   2521  H2'   U    79     108.310  47.466  23.577  1.00  0.00           H  
ATOM   2522  O2'   U    79     109.776  46.693  24.859  1.00  0.00           O  
ATOM   2523 HO2'   U    79     110.389  46.431  24.168  1.00  0.00           H  
ATOM   2524  O3'   U    79     111.056  48.274  22.930  1.00  0.00           O  
ATOM   2525  P     G    80     110.900  47.448  21.568  1.00  0.00           P  
ATOM   2526  OP1   G    80     112.199  47.291  20.938  1.00  0.00           O  
ATOM   2527  OP2   G    80     109.753  48.007  20.843  1.00  0.00           O  
ATOM   2528  O5'   G    80     110.370  46.057  22.145  1.00  0.00           O  
ATOM   2529  C5'   G    80     111.294  45.051  22.509  1.00  0.00           C  
ATOM   2530  H5'   G    80     111.961  45.465  23.266  1.00  0.00           H  
ATOM   2531 H5''   G    80     112.011  44.682  21.774  1.00  0.00           H  
ATOM   2532  C4'   G    80     110.618  43.778  22.968  1.00  0.00           C  
ATOM   2533  H4'   G    80     111.332  43.042  23.338  1.00  0.00           H  
ATOM   2534  O4'   G    80     109.620  43.891  24.001  1.00  0.00           O  
ATOM   2535  C1'   G    80     108.532  42.973  23.665  1.00  0.00           C  
ATOM   2536  H1'   G    80     108.314  42.314  24.505  1.00  0.00           H  
ATOM   2537  N9    G    80     107.371  43.808  23.404  1.00  0.00           N  
ATOM   2538  C8    G    80     107.299  45.034  22.857  1.00  0.00           C  
ATOM   2539  H8    G    80     108.190  45.569  22.565  1.00  0.00           H  
ATOM   2540  N7    G    80     106.085  45.513  22.773  1.00  0.00           N  
ATOM   2541  C5    G    80     105.314  44.525  23.311  1.00  0.00           C  
ATOM   2542  C6    G    80     103.889  44.402  23.486  1.00  0.00           C  
ATOM   2543  O6    G    80     103.047  45.334  23.574  1.00  0.00           O  
ATOM   2544  N1    G    80     103.434  43.125  23.741  1.00  0.00           N  
ATOM   2545  H1    G    80     102.485  43.073  24.083  1.00  0.00           H  
ATOM   2546  C2    G    80     104.311  42.198  24.170  1.00  0.00           C  
ATOM   2547  N2    G    80     103.791  41.198  24.734  1.00  0.00           N  
ATOM   2548  H21   G    80     102.783  41.260  24.716  1.00  0.00           H  
ATOM   2549  H22   G    80     104.392  40.732  25.398  1.00  0.00           H  
ATOM   2550  N3    G    80     105.622  42.311  24.143  1.00  0.00           N  
ATOM   2551  C4    G    80     106.112  43.456  23.693  1.00  0.00           C  
ATOM   2552  C3'   G    80     109.913  43.056  21.751  1.00  0.00           C  
ATOM   2553  H3'   G    80     109.313  43.808  21.239  1.00  0.00           H  
ATOM   2554  C2'   G    80     108.930  42.151  22.442  1.00  0.00           C  
ATOM   2555  H2'   G    80     108.044  42.062  21.813  1.00  0.00           H  
ATOM   2556  O2'   G    80     109.451  40.838  22.922  1.00  0.00           O  
ATOM   2557 HO2'   G    80     108.686  40.334  23.209  1.00  0.00           H  
ATOM   2558  O3'   G    80     110.783  42.330  21.036  1.00  0.00           O  
ATOM   2559  P     U    81     110.507  42.105  19.489  1.00  0.00           P  
ATOM   2560  OP1   U    81     111.525  41.251  18.959  1.00  0.00           O  
ATOM   2561  OP2   U    81     110.211  43.380  18.778  1.00  0.00           O  
ATOM   2562  O5'   U    81     109.159  41.330  19.497  1.00  0.00           O  
ATOM   2563  C5'   U    81     109.130  39.922  19.714  1.00  0.00           C  
ATOM   2564  H5'   U    81     109.760  39.721  20.581  1.00  0.00           H  
ATOM   2565 H5''   U    81     109.649  39.400  18.910  1.00  0.00           H  
ATOM   2566  C4'   U    81     107.789  39.233  19.781  1.00  0.00           C  
ATOM   2567  H4'   U    81     107.924  38.157  19.883  1.00  0.00           H  
ATOM   2568  O4'   U    81     106.925  39.758  20.778  1.00  0.00           O  
ATOM   2569  C1'   U    81     105.643  39.764  20.345  1.00  0.00           C  
ATOM   2570  H1'   U    81     105.115  39.203  21.117  1.00  0.00           H  
ATOM   2571  N1    U    81     104.919  41.126  20.308  1.00  0.00           N  
ATOM   2572  C6    U    81     105.574  42.275  19.982  1.00  0.00           C  
ATOM   2573  H6    U    81     106.643  42.236  19.829  1.00  0.00           H  
ATOM   2574  C5    U    81     104.888  43.438  19.836  1.00  0.00           C  
ATOM   2575  H5    U    81     105.395  44.345  19.541  1.00  0.00           H  
ATOM   2576  C4    U    81     103.461  43.567  20.121  1.00  0.00           C  
ATOM   2577  O4    U    81     102.769  44.550  20.011  1.00  0.00           O  
ATOM   2578  N3    U    81     102.880  42.418  20.437  1.00  0.00           N  
ATOM   2579  H3    U    81     101.912  42.368  20.719  1.00  0.00           H  
ATOM   2580  C2    U    81     103.541  41.170  20.469  1.00  0.00           C  
ATOM   2581  O2    U    81     102.826  40.137  20.615  1.00  0.00           O  
ATOM   2582  C3'   U    81     107.006  39.429  18.487  1.00  0.00           C  
ATOM   2583  H3'   U    81     107.110  40.487  18.245  1.00  0.00           H  
ATOM   2584  C2'   U    81     105.603  39.141  18.944  1.00  0.00           C  
ATOM   2585  H2'   U    81     104.853  39.626  18.319  1.00  0.00           H  
ATOM   2586  O2'   U    81     105.312  37.687  18.964  1.00  0.00           O  
ATOM   2587 HO2'   U    81     104.559  37.444  18.420  1.00  0.00           H  
ATOM   2588  O3'   U    81     107.388  38.705  17.366  1.00  0.00           O  
ATOM   2589  P     A    82     106.935  39.102  15.887  1.00  0.00           P  
ATOM   2590  OP1   A    82     107.816  38.358  15.005  1.00  0.00           O  
ATOM   2591  OP2   A    82     106.804  40.574  15.817  1.00  0.00           O  
ATOM   2592  O5'   A    82     105.414  38.589  15.753  1.00  0.00           O  
ATOM   2593  C5'   A    82     105.129  37.293  15.799  1.00  0.00           C  
ATOM   2594  H5'   A    82     105.602  36.874  16.687  1.00  0.00           H  
ATOM   2595 H5''   A    82     105.600  36.823  14.936  1.00  0.00           H  
ATOM   2596  C4'   A    82     103.586  37.082  15.832  1.00  0.00           C  
ATOM   2597  H4'   A    82     103.426  36.013  15.974  1.00  0.00           H  
ATOM   2598  O4'   A    82     103.016  37.637  16.954  1.00  0.00           O  
ATOM   2599  C1'   A    82     101.783  38.264  16.495  1.00  0.00           C  
ATOM   2600  H1'   A    82     100.970  37.994  17.169  1.00  0.00           H  
ATOM   2601  N9    A    82     101.798  39.795  16.576  1.00  0.00           N  
ATOM   2602  C8    A    82     102.913  40.585  16.577  1.00  0.00           C  
ATOM   2603  H8    A    82     103.887  40.202  16.309  1.00  0.00           H  
ATOM   2604  N7    A    82     102.610  41.839  16.845  1.00  0.00           N  
ATOM   2605  C5    A    82     101.249  41.844  17.176  1.00  0.00           C  
ATOM   2606  C6    A    82     100.301  42.800  17.514  1.00  0.00           C  
ATOM   2607  N6    A    82     100.694  44.025  17.796  1.00  0.00           N  
ATOM   2608  H61   A    82      99.896  44.519  18.168  1.00  0.00           H  
ATOM   2609  H62   A    82     101.640  44.364  17.697  1.00  0.00           H  
ATOM   2610  N1    A    82      99.030  42.557  17.558  1.00  0.00           N  
ATOM   2611  C2    A    82      98.702  41.262  17.362  1.00  0.00           C  
ATOM   2612  H2    A    82      97.653  41.049  17.501  1.00  0.00           H  
ATOM   2613  N3    A    82      99.470  40.204  17.000  1.00  0.00           N  
ATOM   2614  C4    A    82     100.746  40.607  16.897  1.00  0.00           C  
ATOM   2615  C3'   A    82     102.840  37.524  14.537  1.00  0.00           C  
ATOM   2616  H3'   A    82     103.146  38.557  14.373  1.00  0.00           H  
ATOM   2617  C2'   A    82     101.384  37.605  15.132  1.00  0.00           C  
ATOM   2618  H2'   A    82     100.689  38.183  14.523  1.00  0.00           H  
ATOM   2619  O2'   A    82     100.736  36.455  15.516  1.00  0.00           O  
ATOM   2620 HO2'   A    82      99.808  36.696  15.561  1.00  0.00           H  
ATOM   2621  O3'   A    82     102.886  36.695  13.479  1.00  0.00           O  
ATOM   2622  P     A    83     102.581  37.206  12.015  1.00  0.00           P  
ATOM   2623  OP1   A    83     102.492  36.105  11.072  1.00  0.00           O  
ATOM   2624  OP2   A    83     103.460  38.344  11.747  1.00  0.00           O  
ATOM   2625  O5'   A    83     101.134  37.805  12.155  1.00  0.00           O  
ATOM   2626  C5'   A    83      99.953  36.995  12.149  1.00  0.00           C  
ATOM   2627  H5'   A    83      99.990  36.455  13.095  1.00  0.00           H  
ATOM   2628 H5''   A    83      99.864  36.372  11.259  1.00  0.00           H  
ATOM   2629  C4'   A    83      98.663  37.833  12.307  1.00  0.00           C  
ATOM   2630  H4'   A    83      97.788  37.225  12.535  1.00  0.00           H  
ATOM   2631  O4'   A    83      98.831  38.737  13.413  1.00  0.00           O  
ATOM   2632  C1'   A    83      98.038  39.943  13.321  1.00  0.00           C  
ATOM   2633  H1'   A    83      97.196  39.872  14.009  1.00  0.00           H  
ATOM   2634  N9    A    83      98.947  41.071  13.556  1.00  0.00           N  
ATOM   2635  C8    A    83     100.354  41.100  13.650  1.00  0.00           C  
ATOM   2636  H8    A    83     101.035  40.293  13.420  1.00  0.00           H  
ATOM   2637  N7    A    83     100.901  42.256  13.853  1.00  0.00           N  
ATOM   2638  C5    A    83      99.683  43.063  14.080  1.00  0.00           C  
ATOM   2639  C6    A    83      99.394  44.364  14.463  1.00  0.00           C  
ATOM   2640  N6    A    83     100.393  45.275  14.725  1.00  0.00           N  
ATOM   2641  H61   A    83     100.198  46.245  14.929  1.00  0.00           H  
ATOM   2642  H62   A    83     101.337  44.934  14.608  1.00  0.00           H  
ATOM   2643  N1    A    83      98.130  44.804  14.674  1.00  0.00           N  
ATOM   2644  C2    A    83      97.132  43.957  14.504  1.00  0.00           C  
ATOM   2645  H2    A    83      96.096  44.238  14.628  1.00  0.00           H  
ATOM   2646  N3    A    83      97.249  42.682  14.248  1.00  0.00           N  
ATOM   2647  C4    A    83      98.546  42.274  13.986  1.00  0.00           C  
ATOM   2648  C3'   A    83      98.285  38.924  11.195  1.00  0.00           C  
ATOM   2649  H3'   A    83      99.201  39.500  11.064  1.00  0.00           H  
ATOM   2650  C2'   A    83      97.397  39.884  11.904  1.00  0.00           C  
ATOM   2651  H2'   A    83      97.376  40.851  11.400  1.00  0.00           H  
ATOM   2652  O2'   A    83      96.066  39.483  11.972  1.00  0.00           O  
ATOM   2653 HO2'   A    83      95.711  39.374  11.086  1.00  0.00           H  
ATOM   2654  O3'   A    83      97.838  38.270  10.023  1.00  0.00           O  
ATOM   2655  P     G    84      97.642  39.057   8.763  1.00  0.00           P  
ATOM   2656  OP1   G    84      97.059  38.099   7.751  1.00  0.00           O  
ATOM   2657  OP2   G    84      98.895  39.719   8.417  1.00  0.00           O  
ATOM   2658  O5'   G    84      96.508  40.081   9.008  1.00  0.00           O  
ATOM   2659  C5'   G    84      96.485  41.338   8.347  1.00  0.00           C  
ATOM   2660  H5'   G    84      96.281  41.148   7.294  1.00  0.00           H  
ATOM   2661 H5''   G    84      97.507  41.716   8.322  1.00  0.00           H  
ATOM   2662  C4'   G    84      95.478  42.296   8.952  1.00  0.00           C  
ATOM   2663  H4'   G    84      94.434  41.998   8.846  1.00  0.00           H  
ATOM   2664  O4'   G    84      95.699  42.518  10.347  1.00  0.00           O  
ATOM   2665  C1'   G    84      95.557  43.972  10.530  1.00  0.00           C  
ATOM   2666  H1'   G    84      94.966  44.096  11.438  1.00  0.00           H  
ATOM   2667  N9    G    84      96.936  44.508  10.800  1.00  0.00           N  
ATOM   2668  C8    G    84      98.154  43.882  10.713  1.00  0.00           C  
ATOM   2669  H8    G    84      98.228  42.856  10.384  1.00  0.00           H  
ATOM   2670  N7    G    84      99.120  44.614  11.183  1.00  0.00           N  
ATOM   2671  C5    G    84      98.525  45.825  11.576  1.00  0.00           C  
ATOM   2672  C6    G    84      99.067  47.088  12.121  1.00  0.00           C  
ATOM   2673  O6    G    84     100.183  47.428  12.308  1.00  0.00           O  
ATOM   2674  N1    G    84      98.118  48.019  12.248  1.00  0.00           N  
ATOM   2675  H1    G    84      98.457  48.877  12.660  1.00  0.00           H  
ATOM   2676  C2    G    84      96.818  47.835  11.894  1.00  0.00           C  
ATOM   2677  N2    G    84      96.055  48.885  12.098  1.00  0.00           N  
ATOM   2678  H21   G    84      96.541  49.764  12.198  1.00  0.00           H  
ATOM   2679  H22   G    84      95.081  48.935  11.837  1.00  0.00           H  
ATOM   2680  N3    G    84      96.267  46.774  11.389  1.00  0.00           N  
ATOM   2681  C4    G    84      97.183  45.802  11.220  1.00  0.00           C  
ATOM   2682  C3'   G    84      95.522  43.701   8.316  1.00  0.00           C  
ATOM   2683  H3'   G    84      96.593  43.849   8.177  1.00  0.00           H  
ATOM   2684  C2'   G    84      94.932  44.682   9.332  1.00  0.00           C  
ATOM   2685  H2'   G    84      95.235  45.712   9.144  1.00  0.00           H  
ATOM   2686  O2'   G    84      93.526  44.516   9.514  1.00  0.00           O  
ATOM   2687 HO2'   G    84      93.159  45.153  10.132  1.00  0.00           H  
ATOM   2688  O3'   G    84      94.867  43.787   7.046  1.00  0.00           O  
ATOM   2689  P     U    85      95.296  44.804   5.939  1.00  0.00           P  
ATOM   2690  OP1   U    85      94.725  44.255   4.715  1.00  0.00           O  
ATOM   2691  OP2   U    85      96.703  45.001   5.914  1.00  0.00           O  
ATOM   2692  O5'   U    85      94.678  46.156   6.313  1.00  0.00           O  
ATOM   2693  C5'   U    85      93.350  46.347   6.682  1.00  0.00           C  
ATOM   2694  H5'   U    85      93.083  45.663   7.488  1.00  0.00           H  
ATOM   2695 H5''   U    85      92.715  46.175   5.814  1.00  0.00           H  
ATOM   2696  C4'   U    85      93.338  47.777   7.317  1.00  0.00           C  
ATOM   2697  H4'   U    85      92.369  47.956   7.783  1.00  0.00           H  
ATOM   2698  O4'   U    85      94.316  47.941   8.370  1.00  0.00           O  
ATOM   2699  C1'   U    85      95.006  49.140   8.019  1.00  0.00           C  
ATOM   2700  H1'   U    85      94.397  49.975   8.365  1.00  0.00           H  
ATOM   2701  N1    U    85      96.435  49.228   8.495  1.00  0.00           N  
ATOM   2702  C6    U    85      97.358  48.251   8.144  1.00  0.00           C  
ATOM   2703  H6    U    85      97.141  47.389   7.531  1.00  0.00           H  
ATOM   2704  C5    U    85      98.613  48.391   8.587  1.00  0.00           C  
ATOM   2705  H5    U    85      99.370  47.669   8.317  1.00  0.00           H  
ATOM   2706  C4    U    85      99.095  49.569   9.250  1.00  0.00           C  
ATOM   2707  O4    U    85     100.244  49.737   9.693  1.00  0.00           O  
ATOM   2708  N3    U    85      98.172  50.541   9.468  1.00  0.00           N  
ATOM   2709  H3    U    85      98.470  51.328  10.026  1.00  0.00           H  
ATOM   2710  C2    U    85      96.844  50.405   9.134  1.00  0.00           C  
ATOM   2711  O2    U    85      96.048  51.366   9.272  1.00  0.00           O  
ATOM   2712  C3'   U    85      93.455  48.841   6.253  1.00  0.00           C  
ATOM   2713  H3'   U    85      93.272  48.509   5.231  1.00  0.00           H  
ATOM   2714  C2'   U    85      94.902  49.085   6.562  1.00  0.00           C  
ATOM   2715  H2'   U    85      95.538  48.348   6.071  1.00  0.00           H  
ATOM   2716  O2'   U    85      95.293  50.334   6.027  1.00  0.00           O  
ATOM   2717 HO2'   U    85      94.503  50.877   6.085  1.00  0.00           H  
ATOM   2718  O3'   U    85      92.713  50.047   6.343  1.00  0.00           O  
ATOM   2719  P     G    86      91.115  50.070   6.194  1.00  0.00           P  
ATOM   2720  OP1   G    86      90.557  49.953   7.578  1.00  0.00           O  
ATOM   2721  OP2   G    86      90.570  49.191   5.178  1.00  0.00           O  
ATOM   2722  O5'   G    86      90.812  51.512   5.720  1.00  0.00           O  
ATOM   2723  C5'   G    86      89.448  52.061   5.844  1.00  0.00           C  
ATOM   2724  H5'   G    86      89.229  52.264   6.893  1.00  0.00           H  
ATOM   2725 H5''   G    86      88.757  51.354   5.384  1.00  0.00           H  
ATOM   2726  C4'   G    86      89.410  53.366   5.217  1.00  0.00           C  
ATOM   2727  H4'   G    86      88.338  53.564   5.211  1.00  0.00           H  
ATOM   2728  O4'   G    86      90.183  54.410   5.873  1.00  0.00           O  
ATOM   2729  C1'   G    86      91.307  54.857   5.119  1.00  0.00           C  
ATOM   2730  H1'   G    86      91.321  55.939   5.248  1.00  0.00           H  
ATOM   2731  N9    G    86      92.621  54.324   5.440  1.00  0.00           N  
ATOM   2732  C8    G    86      92.831  53.414   6.485  1.00  0.00           C  
ATOM   2733  H8    G    86      92.064  52.901   7.047  1.00  0.00           H  
ATOM   2734  N7    G    86      94.051  53.158   6.668  1.00  0.00           N  
ATOM   2735  C5    G    86      94.732  53.970   5.753  1.00  0.00           C  
ATOM   2736  C6    G    86      96.117  54.230   5.391  1.00  0.00           C  
ATOM   2737  O6    G    86      97.122  53.773   5.924  1.00  0.00           O  
ATOM   2738  N1    G    86      96.330  55.087   4.396  1.00  0.00           N  
ATOM   2739  H1    G    86      97.281  55.199   4.076  1.00  0.00           H  
ATOM   2740  C2    G    86      95.334  55.698   3.668  1.00  0.00           C  
ATOM   2741  N2    G    86      95.754  56.457   2.709  1.00  0.00           N  
ATOM   2742  H21   G    86      95.040  56.938   2.181  1.00  0.00           H  
ATOM   2743  H22   G    86      96.726  56.692   2.570  1.00  0.00           H  
ATOM   2744  N3    G    86      94.000  55.603   3.942  1.00  0.00           N  
ATOM   2745  C4    G    86      93.804  54.689   4.952  1.00  0.00           C  
ATOM   2746  C3'   G    86      90.010  53.328   3.802  1.00  0.00           C  
ATOM   2747  H3'   G    86      90.578  52.412   3.645  1.00  0.00           H  
ATOM   2748  C2'   G    86      90.919  54.546   3.658  1.00  0.00           C  
ATOM   2749  H2'   G    86      91.723  54.392   2.939  1.00  0.00           H  
ATOM   2750  O2'   G    86      90.209  55.707   3.197  1.00  0.00           O  
ATOM   2751 HO2'   G    86      89.375  55.426   2.812  1.00  0.00           H  
ATOM   2752  O3'   G    86      88.940  53.415   2.864  1.00  0.00           O  
ATOM   2753  P     C    87      89.112  52.793   1.483  1.00  0.00           P  
ATOM   2754  OP1   C    87      87.902  53.133   0.709  1.00  0.00           O  
ATOM   2755  OP2   C    87      89.366  51.288   1.634  1.00  0.00           O  
ATOM   2756  O5'   C    87      90.390  53.556   0.854  1.00  0.00           O  
ATOM   2757  C5'   C    87      90.161  54.672   0.003  1.00  0.00           C  
ATOM   2758  H5'   C    87      89.842  55.555   0.557  1.00  0.00           H  
ATOM   2759 H5''   C    87      89.382  54.475  -0.733  1.00  0.00           H  
ATOM   2760  C4'   C    87      91.409  54.946  -0.679  1.00  0.00           C  
ATOM   2761  H4'   C    87      91.264  55.801  -1.339  1.00  0.00           H  
ATOM   2762  O4'   C    87      92.378  55.215   0.336  1.00  0.00           O  
ATOM   2763  C1'   C    87      93.620  54.918  -0.209  1.00  0.00           C  
ATOM   2764  H1'   C    87      94.205  55.824  -0.368  1.00  0.00           H  
ATOM   2765  N1    C    87      94.414  53.989   0.640  1.00  0.00           N  
ATOM   2766  C6    C    87      93.719  53.175   1.540  1.00  0.00           C  
ATOM   2767  H6    C    87      92.642  53.137   1.617  1.00  0.00           H  
ATOM   2768  C5    C    87      94.454  52.247   2.240  1.00  0.00           C  
ATOM   2769  H5    C    87      93.952  51.673   3.005  1.00  0.00           H  
ATOM   2770  C4    C    87      95.852  52.256   2.033  1.00  0.00           C  
ATOM   2771  N4    C    87      96.551  51.450   2.798  1.00  0.00           N  
ATOM   2772  H41   C    87      97.533  51.545   2.581  1.00  0.00           H  
ATOM   2773  H42   C    87      96.029  50.978   3.522  1.00  0.00           H  
ATOM   2774  N3    C    87      96.529  53.007   1.204  1.00  0.00           N  
ATOM   2775  C2    C    87      95.829  53.862   0.432  1.00  0.00           C  
ATOM   2776  O2    C    87      96.415  54.453  -0.474  1.00  0.00           O  
ATOM   2777  C3'   C    87      92.045  53.779  -1.474  1.00  0.00           C  
ATOM   2778  H3'   C    87      91.936  52.873  -0.877  1.00  0.00           H  
ATOM   2779  C2'   C    87      93.496  54.263  -1.520  1.00  0.00           C  
ATOM   2780  H2'   C    87      94.204  53.441  -1.629  1.00  0.00           H  
ATOM   2781  O2'   C    87      93.636  55.205  -2.545  1.00  0.00           O  
ATOM   2782 HO2'   C    87      92.988  54.999  -3.223  1.00  0.00           H  
ATOM   2783  O3'   C    87      91.531  53.693  -2.800  1.00  0.00           O  
ATOM   2784  P     A    88      91.540  52.321  -3.475  1.00  0.00           P  
ATOM   2785  OP1   A    88      91.039  52.539  -4.782  1.00  0.00           O  
ATOM   2786  OP2   A    88      90.697  51.397  -2.612  1.00  0.00           O  
ATOM   2787  O5'   A    88      93.003  51.678  -3.468  1.00  0.00           O  
ATOM   2788  C5'   A    88      94.006  52.252  -4.216  1.00  0.00           C  
ATOM   2789  H5'   A    88      93.845  53.313  -4.030  1.00  0.00           H  
ATOM   2790 H5''   A    88      93.855  51.955  -5.254  1.00  0.00           H  
ATOM   2791  C4'   A    88      95.387  51.656  -3.756  1.00  0.00           C  
ATOM   2792  H4'   A    88      96.103  52.242  -4.332  1.00  0.00           H  
ATOM   2793  O4'   A    88      95.488  51.745  -2.332  1.00  0.00           O  
ATOM   2794  C1'   A    88      96.318  50.687  -1.829  1.00  0.00           C  
ATOM   2795  H1'   A    88      97.251  51.030  -1.382  1.00  0.00           H  
ATOM   2796  N9    A    88      95.631  50.053  -0.731  1.00  0.00           N  
ATOM   2797  C8    A    88      94.264  49.947  -0.496  1.00  0.00           C  
ATOM   2798  H8    A    88      93.571  50.288  -1.251  1.00  0.00           H  
ATOM   2799  N7    A    88      93.863  49.339   0.573  1.00  0.00           N  
ATOM   2800  C5    A    88      95.131  48.943   1.072  1.00  0.00           C  
ATOM   2801  C6    A    88      95.521  48.344   2.311  1.00  0.00           C  
ATOM   2802  N6    A    88      94.693  47.834   3.229  1.00  0.00           N  
ATOM   2803  H61   A    88      95.161  47.201   3.862  1.00  0.00           H  
ATOM   2804  H62   A    88      93.706  47.992   3.080  1.00  0.00           H  
ATOM   2805  N1    A    88      96.813  48.168   2.595  1.00  0.00           N  
ATOM   2806  C2    A    88      97.723  48.526   1.665  1.00  0.00           C  
ATOM   2807  H2    A    88      98.734  48.237   1.915  1.00  0.00           H  
ATOM   2808  N3    A    88      97.517  49.140   0.535  1.00  0.00           N  
ATOM   2809  C4    A    88      96.208  49.375   0.338  1.00  0.00           C  
ATOM   2810  C3'   A    88      95.447  50.178  -4.151  1.00  0.00           C  
ATOM   2811  H3'   A    88      94.431  49.781  -4.167  1.00  0.00           H  
ATOM   2812  C2'   A    88      96.470  49.675  -2.994  1.00  0.00           C  
ATOM   2813  H2'   A    88      96.326  48.636  -2.696  1.00  0.00           H  
ATOM   2814  O2'   A    88      97.814  49.796  -3.398  1.00  0.00           O  
ATOM   2815 HO2'   A    88      97.644  49.727  -4.341  1.00  0.00           H  
ATOM   2816  O3'   A    88      96.084  50.075  -5.422  1.00  0.00           O  
ATOM   2817  P     G    89      95.797  48.777  -6.402  1.00  0.00           P  
ATOM   2818  OP1   G    89      95.995  49.276  -7.769  1.00  0.00           O  
ATOM   2819  OP2   G    89      94.453  48.301  -6.012  1.00  0.00           O  
ATOM   2820  O5'   G    89      96.890  47.665  -6.067  1.00  0.00           O  
ATOM   2821  C5'   G    89      97.148  46.430  -6.746  1.00  0.00           C  
ATOM   2822  H5'   G    89      96.734  46.532  -7.749  1.00  0.00           H  
ATOM   2823 H5''   G    89      96.798  45.571  -6.174  1.00  0.00           H  
ATOM   2824  C4'   G    89      98.653  46.222  -6.796  1.00  0.00           C  
ATOM   2825  H4'   G    89      98.831  45.184  -7.074  1.00  0.00           H  
ATOM   2826  O4'   G    89      99.298  47.068  -7.743  1.00  0.00           O  
ATOM   2827  C1'   G    89     100.569  47.417  -7.431  1.00  0.00           C  
ATOM   2828  H1'   G    89     101.291  47.236  -8.227  1.00  0.00           H  
ATOM   2829  N9    G    89     100.654  48.838  -7.192  1.00  0.00           N  
ATOM   2830  C8    G    89      99.571  49.645  -7.047  1.00  0.00           C  
ATOM   2831  H8    G    89      98.544  49.333  -7.160  1.00  0.00           H  
ATOM   2832  N7    G    89      99.870  50.861  -6.621  1.00  0.00           N  
ATOM   2833  C5    G    89     101.289  50.864  -6.695  1.00  0.00           C  
ATOM   2834  C6    G    89     102.220  51.870  -6.270  1.00  0.00           C  
ATOM   2835  O6    G    89     102.060  53.052  -5.905  1.00  0.00           O  
ATOM   2836  N1    G    89     103.526  51.403  -6.237  1.00  0.00           N  
ATOM   2837  H1    G    89     104.209  52.118  -6.031  1.00  0.00           H  
ATOM   2838  C2    G    89     103.864  50.149  -6.674  1.00  0.00           C  
ATOM   2839  N2    G    89     105.099  49.837  -6.668  1.00  0.00           N  
ATOM   2840  H21   G    89     105.249  48.857  -6.861  1.00  0.00           H  
ATOM   2841  H22   G    89     105.846  50.496  -6.498  1.00  0.00           H  
ATOM   2842  N3    G    89     103.022  49.209  -7.077  1.00  0.00           N  
ATOM   2843  C4    G    89     101.740  49.621  -7.020  1.00  0.00           C  
ATOM   2844  C3'   G    89      99.396  46.321  -5.480  1.00  0.00           C  
ATOM   2845  H3'   G    89      98.819  47.073  -4.941  1.00  0.00           H  
ATOM   2846  C2'   G    89     100.837  46.701  -6.093  1.00  0.00           C  
ATOM   2847  H2'   G    89     101.361  47.326  -5.369  1.00  0.00           H  
ATOM   2848  O2'   G    89     101.681  45.575  -6.399  1.00  0.00           O  
ATOM   2849 HO2'   G    89     101.254  44.852  -5.933  1.00  0.00           H  
ATOM   2850  O3'   G    89      99.438  45.015  -4.960  1.00  0.00           O  
ATOM   2851  P     C    90      99.655  44.808  -3.327  1.00  0.00           P  
ATOM   2852  OP1   C    90      99.304  43.444  -2.913  1.00  0.00           O  
ATOM   2853  OP2   C    90      98.824  45.841  -2.584  1.00  0.00           O  
ATOM   2854  O5'   C    90     101.175  45.029  -3.031  1.00  0.00           O  
ATOM   2855  C5'   C    90     102.198  44.158  -3.544  1.00  0.00           C  
ATOM   2856  H5'   C    90     101.915  43.895  -4.563  1.00  0.00           H  
ATOM   2857 H5''   C    90     102.192  43.260  -2.925  1.00  0.00           H  
ATOM   2858  C4'   C    90     103.599  44.721  -3.498  1.00  0.00           C  
ATOM   2859  H4'   C    90     104.396  44.017  -3.741  1.00  0.00           H  
ATOM   2860  O4'   C    90     103.826  45.885  -4.287  1.00  0.00           O  
ATOM   2861  C1'   C    90     104.603  46.907  -3.657  1.00  0.00           C  
ATOM   2862  H1'   C    90     105.452  47.127  -4.304  1.00  0.00           H  
ATOM   2863  N1    C    90     103.849  48.179  -3.180  1.00  0.00           N  
ATOM   2864  C6    C    90     102.458  48.168  -2.984  1.00  0.00           C  
ATOM   2865  H6    C    90     101.907  47.240  -3.022  1.00  0.00           H  
ATOM   2866  C5    C    90     101.810  49.372  -2.896  1.00  0.00           C  
ATOM   2867  H5    C    90     100.731  49.369  -2.839  1.00  0.00           H  
ATOM   2868  C4    C    90     102.578  50.533  -2.922  1.00  0.00           C  
ATOM   2869  N4    C    90     102.107  51.685  -3.185  1.00  0.00           N  
ATOM   2870  H41   C    90     102.594  52.561  -3.053  1.00  0.00           H  
ATOM   2871  H42   C    90     101.122  51.839  -3.345  1.00  0.00           H  
ATOM   2872  N3    C    90     103.942  50.464  -3.003  1.00  0.00           N  
ATOM   2873  C2    C    90     104.613  49.303  -3.138  1.00  0.00           C  
ATOM   2874  O2    C    90     105.864  49.352  -3.257  1.00  0.00           O  
ATOM   2875  C3'   C    90     103.999  45.268  -2.110  1.00  0.00           C  
ATOM   2876  H3'   C    90     103.189  45.913  -1.769  1.00  0.00           H  
ATOM   2877  C2'   C    90     105.165  46.213  -2.434  1.00  0.00           C  
ATOM   2878  H2'   C    90     105.208  46.905  -1.593  1.00  0.00           H  
ATOM   2879  O2'   C    90     106.445  45.615  -2.820  1.00  0.00           O  
ATOM   2880 HO2'   C    90     106.898  45.337  -2.022  1.00  0.00           H  
ATOM   2881  O3'   C    90     104.260  44.141  -1.244  1.00  0.00           O  
ATOM   2882  P     C    91     104.172  44.241   0.309  1.00  0.00           P  
ATOM   2883  OP1   C    91     104.318  42.914   0.857  1.00  0.00           O  
ATOM   2884  OP2   C    91     103.045  45.000   0.750  1.00  0.00           O  
ATOM   2885  O5'   C    91     105.366  45.155   0.642  1.00  0.00           O  
ATOM   2886  C5'   C    91     106.688  44.605   0.730  1.00  0.00           C  
ATOM   2887  H5'   C    91     106.951  43.901  -0.059  1.00  0.00           H  
ATOM   2888 H5''   C    91     106.623  43.948   1.598  1.00  0.00           H  
ATOM   2889  C4'   C    91     107.807  45.624   1.003  1.00  0.00           C  
ATOM   2890  H4'   C    91     108.803  45.186   0.945  1.00  0.00           H  
ATOM   2891  O4'   C    91     107.635  46.706   0.065  1.00  0.00           O  
ATOM   2892  C1'   C    91     107.765  47.950   0.749  1.00  0.00           C  
ATOM   2893  H1'   C    91     108.630  48.451   0.316  1.00  0.00           H  
ATOM   2894  N1    C    91     106.594  48.906   0.574  1.00  0.00           N  
ATOM   2895  C6    C    91     105.292  48.435   0.508  1.00  0.00           C  
ATOM   2896  H6    C    91     104.991  47.447   0.822  1.00  0.00           H  
ATOM   2897  C5    C    91     104.289  49.298   0.253  1.00  0.00           C  
ATOM   2898  H5    C    91     103.237  49.058   0.281  1.00  0.00           H  
ATOM   2899  C4    C    91     104.590  50.728   0.103  1.00  0.00           C  
ATOM   2900  N4    C    91     103.647  51.619  -0.036  1.00  0.00           N  
ATOM   2901  H41   C    91     103.892  52.575   0.182  1.00  0.00           H  
ATOM   2902  H42   C    91     102.737  51.211  -0.191  1.00  0.00           H  
ATOM   2903  N3    C    91     105.837  51.154   0.220  1.00  0.00           N  
ATOM   2904  C2    C    91     106.868  50.285   0.320  1.00  0.00           C  
ATOM   2905  O2    C    91     108.034  50.730   0.145  1.00  0.00           O  
ATOM   2906  C3'   C    91     107.703  46.264   2.423  1.00  0.00           C  
ATOM   2907  H3'   C    91     106.686  46.400   2.790  1.00  0.00           H  
ATOM   2908  C2'   C    91     108.135  47.711   2.185  1.00  0.00           C  
ATOM   2909  H2'   C    91     107.523  48.417   2.746  1.00  0.00           H  
ATOM   2910  O2'   C    91     109.421  47.885   2.380  1.00  0.00           O  
ATOM   2911 HO2'   C    91     109.519  47.796   3.331  1.00  0.00           H  
ATOM   2912  O3'   C    91     108.552  45.577   3.392  1.00  0.00           O  
ATOM   2913  P     C    92     108.332  45.748   4.931  1.00  0.00           P  
ATOM   2914  OP1   C    92     109.419  44.998   5.593  1.00  0.00           O  
ATOM   2915  OP2   C    92     106.936  45.523   5.236  1.00  0.00           O  
ATOM   2916  O5'   C    92     108.468  47.358   5.134  1.00  0.00           O  
ATOM   2917  C5'   C    92     109.668  47.916   5.635  1.00  0.00           C  
ATOM   2918  H5'   C    92     110.514  47.625   5.013  1.00  0.00           H  
ATOM   2919 H5''   C    92     109.989  47.626   6.636  1.00  0.00           H  
ATOM   2920  C4'   C    92     109.583  49.448   5.618  1.00  0.00           C  
ATOM   2921  H4'   C    92     110.607  49.807   5.522  1.00  0.00           H  
ATOM   2922  O4'   C    92     108.831  49.961   4.518  1.00  0.00           O  
ATOM   2923  C1'   C    92     108.235  51.232   4.757  1.00  0.00           C  
ATOM   2924  H1'   C    92     108.725  51.890   4.040  1.00  0.00           H  
ATOM   2925  N1    C    92     106.748  51.322   4.547  1.00  0.00           N  
ATOM   2926  C6    C    92     105.978  50.198   4.675  1.00  0.00           C  
ATOM   2927  H6    C    92     106.425  49.235   4.872  1.00  0.00           H  
ATOM   2928  C5    C    92     104.618  50.335   4.443  1.00  0.00           C  
ATOM   2929  H5    C    92     103.993  49.456   4.391  1.00  0.00           H  
ATOM   2930  C4    C    92     104.101  51.611   4.178  1.00  0.00           C  
ATOM   2931  N4    C    92     102.880  51.781   3.836  1.00  0.00           N  
ATOM   2932  H41   C    92     102.628  52.742   3.653  1.00  0.00           H  
ATOM   2933  H42   C    92     102.243  50.999   3.778  1.00  0.00           H  
ATOM   2934  N3    C    92     104.836  52.710   4.263  1.00  0.00           N  
ATOM   2935  C2    C    92     106.205  52.543   4.373  1.00  0.00           C  
ATOM   2936  O2    C    92     106.899  53.588   4.331  1.00  0.00           O  
ATOM   2937  C3'   C    92     108.921  50.087   6.798  1.00  0.00           C  
ATOM   2938  H3'   C    92     107.938  49.633   6.922  1.00  0.00           H  
ATOM   2939  C2'   C    92     108.676  51.475   6.202  1.00  0.00           C  
ATOM   2940  H2'   C    92     107.860  51.995   6.703  1.00  0.00           H  
ATOM   2941  O2'   C    92     109.776  52.418   6.058  1.00  0.00           O  
ATOM   2942 HO2'   C    92     110.405  52.318   6.776  1.00  0.00           H  
ATOM   2943  O3'   C    92     109.768  50.124   7.993  1.00  0.00           O  
ATOM   2944  P     G    93     109.115  50.293   9.468  1.00  0.00           P  
ATOM   2945  OP1   G    93     109.999  50.717  10.572  1.00  0.00           O  
ATOM   2946  OP2   G    93     108.389  48.991   9.786  1.00  0.00           O  
ATOM   2947  O5'   G    93     107.977  51.407   9.232  1.00  0.00           O  
ATOM   2948  C5'   G    93     108.320  52.796   9.205  1.00  0.00           C  
ATOM   2949  H5'   G    93     109.131  53.080   8.534  1.00  0.00           H  
ATOM   2950 H5''   G    93     108.751  53.099  10.160  1.00  0.00           H  
ATOM   2951  C4'   G    93     107.131  53.692   9.101  1.00  0.00           C  
ATOM   2952  H4'   G    93     107.468  54.726   9.173  1.00  0.00           H  
ATOM   2953  O4'   G    93     106.424  53.655   7.872  1.00  0.00           O  
ATOM   2954  C1'   G    93     104.995  53.603   8.139  1.00  0.00           C  
ATOM   2955  H1'   G    93     104.488  54.305   7.476  1.00  0.00           H  
ATOM   2956  N9    G    93     104.298  52.314   7.913  1.00  0.00           N  
ATOM   2957  C8    G    93     104.814  51.073   8.008  1.00  0.00           C  
ATOM   2958  H8    G    93     105.850  50.963   8.294  1.00  0.00           H  
ATOM   2959  N7    G    93     103.970  50.072   7.806  1.00  0.00           N  
ATOM   2960  C5    G    93     102.791  50.756   7.387  1.00  0.00           C  
ATOM   2961  C6    G    93     101.558  50.295   6.745  1.00  0.00           C  
ATOM   2962  O6    G    93     101.143  49.199   6.480  1.00  0.00           O  
ATOM   2963  N1    G    93     100.666  51.371   6.613  1.00  0.00           N  
ATOM   2964  H1    G    93      99.816  51.159   6.111  1.00  0.00           H  
ATOM   2965  C2    G    93     100.951  52.673   6.747  1.00  0.00           C  
ATOM   2966  N2    G    93     100.014  53.536   6.330  1.00  0.00           N  
ATOM   2967  H21   G    93     100.196  54.529   6.304  1.00  0.00           H  
ATOM   2968  H22   G    93      99.140  53.147   6.005  1.00  0.00           H  
ATOM   2969  N3    G    93     102.109  53.166   7.186  1.00  0.00           N  
ATOM   2970  C4    G    93     103.029  52.116   7.469  1.00  0.00           C  
ATOM   2971  C3'   G    93     106.092  53.555  10.213  1.00  0.00           C  
ATOM   2972  H3'   G    93     105.932  52.488  10.371  1.00  0.00           H  
ATOM   2973  C2'   G    93     104.792  54.090   9.542  1.00  0.00           C  
ATOM   2974  H2'   G    93     103.845  53.713   9.930  1.00  0.00           H  
ATOM   2975  O2'   G    93     104.783  55.484   9.480  1.00  0.00           O  
ATOM   2976 HO2'   G    93     105.689  55.784   9.585  1.00  0.00           H  
ATOM   2977  O3'   G    93     106.601  54.222  11.385  1.00  0.00           O  
ATOM   2978  P     U    94     105.598  54.045  12.650  1.00  0.00           P  
ATOM   2979  OP1   U    94     106.486  54.300  13.785  1.00  0.00           O  
ATOM   2980  OP2   U    94     104.875  52.736  12.608  1.00  0.00           O  
ATOM   2981  O5'   U    94     104.479  55.125  12.595  1.00  0.00           O  
ATOM   2982  C5'   U    94     104.735  56.414  13.099  1.00  0.00           C  
ATOM   2983  H5'   U    94     105.550  56.931  12.591  1.00  0.00           H  
ATOM   2984 H5''   U    94     105.126  56.303  14.111  1.00  0.00           H  
ATOM   2985  C4'   U    94     103.518  57.297  13.131  1.00  0.00           C  
ATOM   2986  H4'   U    94     103.914  58.223  13.547  1.00  0.00           H  
ATOM   2987  O4'   U    94     103.106  57.389  11.772  1.00  0.00           O  
ATOM   2988  C1'   U    94     101.670  57.586  11.787  1.00  0.00           C  
ATOM   2989  H1'   U    94     101.386  58.526  11.315  1.00  0.00           H  
ATOM   2990  N1    U    94     100.888  56.489  11.122  1.00  0.00           N  
ATOM   2991  C6    U    94     101.379  55.232  11.068  1.00  0.00           C  
ATOM   2992  H6    U    94     102.428  55.195  11.320  1.00  0.00           H  
ATOM   2993  C5    U    94     100.607  54.231  10.687  1.00  0.00           C  
ATOM   2994  H5    U    94     100.989  53.220  10.685  1.00  0.00           H  
ATOM   2995  C4    U    94      99.252  54.444  10.241  1.00  0.00           C  
ATOM   2996  O4    U    94      98.610  53.510   9.722  1.00  0.00           O  
ATOM   2997  N3    U    94      98.802  55.715  10.189  1.00  0.00           N  
ATOM   2998  H3    U    94      97.861  55.844   9.846  1.00  0.00           H  
ATOM   2999  C2    U    94      99.587  56.739  10.694  1.00  0.00           C  
ATOM   3000  O2    U    94      99.112  57.841  10.759  1.00  0.00           O  
ATOM   3001  C3'   U    94     102.305  56.780  13.960  1.00  0.00           C  
ATOM   3002  H3'   U    94     102.292  55.711  13.744  1.00  0.00           H  
ATOM   3003  C2'   U    94     101.168  57.520  13.261  1.00  0.00           C  
ATOM   3004  H2'   U    94     100.209  57.014  13.361  1.00  0.00           H  
ATOM   3005  O2'   U    94     101.209  58.855  13.826  1.00  0.00           O  
ATOM   3006 HO2'   U    94     101.875  58.989  14.505  1.00  0.00           H  
ATOM   3007  O3'   U    94     102.229  57.044  15.281  1.00  0.00           O  
ATOM   3008  P     C    95     101.474  56.003  16.162  1.00  0.00           P  
ATOM   3009  OP1   C    95     101.201  56.618  17.397  1.00  0.00           O  
ATOM   3010  OP2   C    95     102.179  54.745  16.186  1.00  0.00           O  
ATOM   3011  O5'   C    95     100.162  55.665  15.466  1.00  0.00           O  
ATOM   3012  C5'   C    95      98.988  56.454  15.589  1.00  0.00           C  
ATOM   3013  H5'   C    95      99.241  57.486  15.345  1.00  0.00           H  
ATOM   3014 H5''   C    95      98.755  56.486  16.653  1.00  0.00           H  
ATOM   3015  C4'   C    95      97.851  55.950  14.755  1.00  0.00           C  
ATOM   3016  H4'   C    95      97.138  56.766  14.644  1.00  0.00           H  
ATOM   3017  O4'   C    95      98.161  55.505  13.435  1.00  0.00           O  
ATOM   3018  C1'   C    95      97.525  54.206  13.221  1.00  0.00           C  
ATOM   3019  H1'   C    95      96.963  54.265  12.289  1.00  0.00           H  
ATOM   3020  N1    C    95      98.513  53.100  13.161  1.00  0.00           N  
ATOM   3021  C6    C    95      99.851  53.361  13.357  1.00  0.00           C  
ATOM   3022  H6    C    95     100.159  54.371  13.584  1.00  0.00           H  
ATOM   3023  C5    C    95     100.771  52.366  13.389  1.00  0.00           C  
ATOM   3024  H5    C    95     101.821  52.620  13.417  1.00  0.00           H  
ATOM   3025  C4    C    95     100.345  51.091  13.159  1.00  0.00           C  
ATOM   3026  N4    C    95     101.139  50.090  13.077  1.00  0.00           N  
ATOM   3027  H41   C    95     100.745  49.174  12.917  1.00  0.00           H  
ATOM   3028  H42   C    95     102.105  50.284  12.856  1.00  0.00           H  
ATOM   3029  N3    C    95      99.071  50.739  13.072  1.00  0.00           N  
ATOM   3030  C2    C    95      98.172  51.785  12.992  1.00  0.00           C  
ATOM   3031  O2    C    95      96.985  51.441  12.671  1.00  0.00           O  
ATOM   3032  C3'   C    95      97.148  54.812  15.511  1.00  0.00           C  
ATOM   3033  H3'   C    95      97.956  54.236  15.963  1.00  0.00           H  
ATOM   3034  C2'   C    95      96.566  53.955  14.380  1.00  0.00           C  
ATOM   3035  H2'   C    95      96.487  52.906  14.664  1.00  0.00           H  
ATOM   3036  O2'   C    95      95.310  54.361  14.022  1.00  0.00           O  
ATOM   3037 HO2'   C    95      95.206  55.193  14.489  1.00  0.00           H  
ATOM   3038  O3'   C    95      96.191  55.327  16.417  1.00  0.00           O  
ATOM   3039  P     U    96      95.901  54.468  17.751  1.00  0.00           P  
ATOM   3040  OP1   U    96      95.047  55.308  18.631  1.00  0.00           O  
ATOM   3041  OP2   U    96      97.231  54.185  18.247  1.00  0.00           O  
ATOM   3042  O5'   U    96      95.189  53.147  17.120  1.00  0.00           O  
ATOM   3043  C5'   U    96      93.841  53.052  16.745  1.00  0.00           C  
ATOM   3044  H5'   U    96      93.728  53.833  15.993  1.00  0.00           H  
ATOM   3045 H5''   U    96      93.297  53.343  17.644  1.00  0.00           H  
ATOM   3046  C4'   U    96      93.469  51.707  16.173  1.00  0.00           C  
ATOM   3047  H4'   U    96      92.423  51.750  15.870  1.00  0.00           H  
ATOM   3048  O4'   U    96      94.356  51.180  15.227  1.00  0.00           O  
ATOM   3049  C1'   U    96      94.443  49.728  15.285  1.00  0.00           C  
ATOM   3050  H1'   U    96      93.986  49.137  14.491  1.00  0.00           H  
ATOM   3051  N1    U    96      95.832  49.233  15.548  1.00  0.00           N  
ATOM   3052  C6    U    96      96.836  50.120  15.902  1.00  0.00           C  
ATOM   3053  H6    U    96      96.515  51.092  16.247  1.00  0.00           H  
ATOM   3054  C5    U    96      98.105  49.711  15.909  1.00  0.00           C  
ATOM   3055  H5    U    96      98.878  50.399  16.218  1.00  0.00           H  
ATOM   3056  C4    U    96      98.504  48.412  15.442  1.00  0.00           C  
ATOM   3057  O4    U    96      99.631  47.928  15.357  1.00  0.00           O  
ATOM   3058  N3    U    96      97.463  47.502  15.332  1.00  0.00           N  
ATOM   3059  H3    U    96      97.722  46.561  15.073  1.00  0.00           H  
ATOM   3060  C2    U    96      96.176  47.939  15.264  1.00  0.00           C  
ATOM   3061  O2    U    96      95.359  47.133  14.820  1.00  0.00           O  
ATOM   3062  C3'   U    96      93.549  50.712  17.356  1.00  0.00           C  
ATOM   3063  H3'   U    96      94.494  50.905  17.862  1.00  0.00           H  
ATOM   3064  C2'   U    96      93.560  49.426  16.598  1.00  0.00           C  
ATOM   3065  H2'   U    96      94.017  48.670  17.237  1.00  0.00           H  
ATOM   3066  O2'   U    96      92.226  49.050  16.110  1.00  0.00           O  
ATOM   3067 HO2'   U    96      92.169  48.107  16.277  1.00  0.00           H  
ATOM   3068  O3'   U    96      92.455  50.937  18.199  1.00  0.00           O  
ATOM   3069  P     U    97      92.486  50.414  19.648  1.00  0.00           P  
ATOM   3070  OP1   U    97      91.123  50.774  20.199  1.00  0.00           O  
ATOM   3071  OP2   U    97      93.704  50.920  20.269  1.00  0.00           O  
ATOM   3072  O5'   U    97      92.493  48.782  19.577  1.00  0.00           O  
ATOM   3073  C5'   U    97      91.370  48.063  19.101  1.00  0.00           C  
ATOM   3074  H5'   U    97      90.960  48.579  18.233  1.00  0.00           H  
ATOM   3075 H5''   U    97      90.654  48.039  19.922  1.00  0.00           H  
ATOM   3076  C4'   U    97      91.863  46.646  18.707  1.00  0.00           C  
ATOM   3077  H4'   U    97      91.003  46.084  18.343  1.00  0.00           H  
ATOM   3078  O4'   U    97      92.900  46.630  17.728  1.00  0.00           O  
ATOM   3079  C1'   U    97      93.580  45.436  17.983  1.00  0.00           C  
ATOM   3080  H1'   U    97      93.517  44.771  17.122  1.00  0.00           H  
ATOM   3081  N1    U    97      95.052  45.717  18.226  1.00  0.00           N  
ATOM   3082  C6    U    97      95.501  46.849  18.916  1.00  0.00           C  
ATOM   3083  H6    U    97      94.761  47.542  19.287  1.00  0.00           H  
ATOM   3084  C5    U    97      96.821  47.058  19.057  1.00  0.00           C  
ATOM   3085  H5    U    97      97.098  48.017  19.469  1.00  0.00           H  
ATOM   3086  C4    U    97      97.831  46.050  18.675  1.00  0.00           C  
ATOM   3087  O4    U    97      99.031  46.077  18.834  1.00  0.00           O  
ATOM   3088  N3    U    97      97.254  44.899  18.201  1.00  0.00           N  
ATOM   3089  H3    U    97      97.855  44.154  17.878  1.00  0.00           H  
ATOM   3090  C2    U    97      95.952  44.765  17.855  1.00  0.00           C  
ATOM   3091  O2    U    97      95.662  43.672  17.304  1.00  0.00           O  
ATOM   3092  C3'   U    97      92.361  45.809  19.926  1.00  0.00           C  
ATOM   3093  H3'   U    97      93.114  46.444  20.393  1.00  0.00           H  
ATOM   3094  C2'   U    97      93.030  44.602  19.173  1.00  0.00           C  
ATOM   3095  H2'   U    97      93.799  44.146  19.797  1.00  0.00           H  
ATOM   3096  O2'   U    97      92.270  43.481  18.811  1.00  0.00           O  
ATOM   3097 HO2'   U    97      92.820  42.789  18.435  1.00  0.00           H  
ATOM   3098  O3'   U    97      91.308  45.420  20.799  1.00  0.00           O  
ATOM   3099  P     A    98      91.547  44.935  22.296  1.00  0.00           P  
ATOM   3100  OP1   A    98      90.254  44.411  22.794  1.00  0.00           O  
ATOM   3101  OP2   A    98      92.255  45.919  23.127  1.00  0.00           O  
ATOM   3102  O5'   A    98      92.454  43.644  22.156  1.00  0.00           O  
ATOM   3103  C5'   A    98      91.850  42.383  22.045  1.00  0.00           C  
ATOM   3104  H5'   A    98      91.178  42.392  21.187  1.00  0.00           H  
ATOM   3105 H5''   A    98      91.299  42.219  22.971  1.00  0.00           H  
ATOM   3106  C4'   A    98      92.884  41.259  21.846  1.00  0.00           C  
ATOM   3107  H4'   A    98      92.349  40.316  21.727  1.00  0.00           H  
ATOM   3108  O4'   A    98      93.773  41.432  20.733  1.00  0.00           O  
ATOM   3109  C1'   A    98      95.085  40.915  21.096  1.00  0.00           C  
ATOM   3110  H1'   A    98      95.519  40.204  20.393  1.00  0.00           H  
ATOM   3111  N9    A    98      96.020  42.066  21.250  1.00  0.00           N  
ATOM   3112  C8    A    98      95.750  43.395  21.446  1.00  0.00           C  
ATOM   3113  H8    A    98      94.779  43.846  21.588  1.00  0.00           H  
ATOM   3114  N7    A    98      96.853  44.104  21.424  1.00  0.00           N  
ATOM   3115  C5    A    98      97.888  43.208  21.158  1.00  0.00           C  
ATOM   3116  C6    A    98      99.324  43.191  20.962  1.00  0.00           C  
ATOM   3117  N6    A    98     100.105  44.264  21.050  1.00  0.00           N  
ATOM   3118  H61   A    98     101.073  44.210  20.764  1.00  0.00           H  
ATOM   3119  H62   A    98      99.782  45.221  21.072  1.00  0.00           H  
ATOM   3120  N1    A    98     100.021  42.107  20.818  1.00  0.00           N  
ATOM   3121  C2    A    98      99.359  41.007  20.789  1.00  0.00           C  
ATOM   3122  H2    A    98      99.958  40.112  20.708  1.00  0.00           H  
ATOM   3123  N3    A    98      98.022  40.802  20.930  1.00  0.00           N  
ATOM   3124  C4    A    98      97.373  41.972  21.169  1.00  0.00           C  
ATOM   3125  C3'   A    98      93.778  41.175  23.110  1.00  0.00           C  
ATOM   3126  H3'   A    98      94.211  42.129  23.412  1.00  0.00           H  
ATOM   3127  C2'   A    98      94.849  40.258  22.499  1.00  0.00           C  
ATOM   3128  H2'   A    98      95.803  40.323  23.023  1.00  0.00           H  
ATOM   3129  O2'   A    98      94.414  38.911  22.435  1.00  0.00           O  
ATOM   3130 HO2'   A    98      95.092  38.324  22.092  1.00  0.00           H  
ATOM   3131  O3'   A    98      92.984  40.618  24.066  1.00  0.00           O  
ATOM   3132  P     C    99      93.389  40.832  25.577  1.00  0.00           P  
ATOM   3133  OP1   C    99      92.605  39.899  26.438  1.00  0.00           O  
ATOM   3134  OP2   C    99      93.257  42.252  25.907  1.00  0.00           O  
ATOM   3135  O5'   C    99      94.928  40.380  25.714  1.00  0.00           O  
ATOM   3136  C5'   C    99      95.323  39.061  25.758  1.00  0.00           C  
ATOM   3137  H5'   C    99      94.890  38.580  24.881  1.00  0.00           H  
ATOM   3138 H5''   C    99      94.922  38.480  26.588  1.00  0.00           H  
ATOM   3139  C4'   C    99      96.798  38.922  25.856  1.00  0.00           C  
ATOM   3140  H4'   C    99      97.046  37.862  25.799  1.00  0.00           H  
ATOM   3141  O4'   C    99      97.461  39.516  24.780  1.00  0.00           O  
ATOM   3142  C1'   C    99      98.771  39.859  25.209  1.00  0.00           C  
ATOM   3143  H1'   C    99      99.459  39.158  24.737  1.00  0.00           H  
ATOM   3144  N1    C    99      98.986  41.289  24.876  1.00  0.00           N  
ATOM   3145  C6    C    99      98.006  42.278  25.025  1.00  0.00           C  
ATOM   3146  H6    C    99      97.004  41.952  25.264  1.00  0.00           H  
ATOM   3147  C5    C    99      98.321  43.573  24.800  1.00  0.00           C  
ATOM   3148  H5    C    99      97.636  44.371  25.042  1.00  0.00           H  
ATOM   3149  C4    C    99      99.671  43.851  24.437  1.00  0.00           C  
ATOM   3150  N4    C    99     100.130  45.026  24.194  1.00  0.00           N  
ATOM   3151  H41   C    99      99.417  45.739  24.141  1.00  0.00           H  
ATOM   3152  H42   C    99     101.119  45.163  24.041  1.00  0.00           H  
ATOM   3153  N3    C    99     100.584  42.941  24.366  1.00  0.00           N  
ATOM   3154  C2    C    99     100.271  41.608  24.586  1.00  0.00           C  
ATOM   3155  O2    C    99     101.161  40.761  24.569  1.00  0.00           O  
ATOM   3156  C3'   C    99      97.358  39.471  27.228  1.00  0.00           C  
ATOM   3157  H3'   C    99      96.786  40.378  27.422  1.00  0.00           H  
ATOM   3158  C2'   C    99      98.849  39.636  26.753  1.00  0.00           C  
ATOM   3159  H2'   C    99      99.370  40.513  27.137  1.00  0.00           H  
ATOM   3160  O2'   C    99      99.539  38.431  26.928  1.00  0.00           O  
ATOM   3161 HO2'   C    99      99.014  37.930  27.557  1.00  0.00           H  
ATOM   3162  O3'   C    99      97.256  38.584  28.396  1.00  0.00           O  
ATOM   3163  P     A   100      97.752  39.221  29.843  1.00  0.00           P  
ATOM   3164  OP1   A   100      97.395  38.298  30.922  1.00  0.00           O  
ATOM   3165  OP2   A   100      97.055  40.557  29.905  1.00  0.00           O  
ATOM   3166  O5'   A   100      99.346  39.410  29.895  1.00  0.00           O  
ATOM   3167  C5'   A   100     100.268  38.335  30.020  1.00  0.00           C  
ATOM   3168  H5'   A   100     100.158  37.516  29.309  1.00  0.00           H  
ATOM   3169 H5''   A   100     100.132  37.982  31.042  1.00  0.00           H  
ATOM   3170  C4'   A   100     101.713  38.755  29.766  1.00  0.00           C  
ATOM   3171  H4'   A   100     102.397  37.935  29.986  1.00  0.00           H  
ATOM   3172  O4'   A   100     102.036  39.254  28.455  1.00  0.00           O  
ATOM   3173  C1'   A   100     102.917  40.419  28.515  1.00  0.00           C  
ATOM   3174  H1'   A   100     103.696  40.180  27.791  1.00  0.00           H  
ATOM   3175  N9    A   100     102.331  41.645  28.128  1.00  0.00           N  
ATOM   3176  C8    A   100     101.038  42.140  28.438  1.00  0.00           C  
ATOM   3177  H8    A   100     100.259  41.526  28.864  1.00  0.00           H  
ATOM   3178  N7    A   100     100.770  43.313  27.951  1.00  0.00           N  
ATOM   3179  C5    A   100     102.002  43.739  27.491  1.00  0.00           C  
ATOM   3180  C6    A   100     102.446  45.004  26.873  1.00  0.00           C  
ATOM   3181  N6    A   100     101.622  45.999  26.494  1.00  0.00           N  
ATOM   3182  H61   A   100     100.616  45.908  26.486  1.00  0.00           H  
ATOM   3183  H62   A   100     101.897  46.733  25.857  1.00  0.00           H  
ATOM   3184  N1    A   100     103.766  45.139  26.579  1.00  0.00           N  
ATOM   3185  C2    A   100     104.574  44.154  26.802  1.00  0.00           C  
ATOM   3186  H2    A   100     105.621  44.359  26.634  1.00  0.00           H  
ATOM   3187  N3    A   100     104.275  42.954  27.284  1.00  0.00           N  
ATOM   3188  C4    A   100     102.980  42.830  27.717  1.00  0.00           C  
ATOM   3189  C3'   A   100     102.257  39.823  30.701  1.00  0.00           C  
ATOM   3190  H3'   A   100     101.420  40.511  30.822  1.00  0.00           H  
ATOM   3191  C2'   A   100     103.419  40.439  29.983  1.00  0.00           C  
ATOM   3192  H2'   A   100     103.699  41.459  30.245  1.00  0.00           H  
ATOM   3193  O2'   A   100     104.648  39.652  30.051  1.00  0.00           O  
ATOM   3194 HO2'   A   100     105.390  40.245  30.193  1.00  0.00           H  
ATOM   3195  O3'   A   100     102.795  39.378  31.948  1.00  0.00           O  
ATOM   3196  P     C   101     102.770  40.330  33.194  1.00  0.00           P  
ATOM   3197  OP1   C   101     103.119  39.546  34.400  1.00  0.00           O  
ATOM   3198  OP2   C   101     101.608  41.279  33.221  1.00  0.00           O  
ATOM   3199  O5'   C   101     104.018  41.229  32.996  1.00  0.00           O  
ATOM   3200  C5'   C   101     105.361  40.733  33.140  1.00  0.00           C  
ATOM   3201  H5'   C   101     105.493  39.856  32.505  1.00  0.00           H  
ATOM   3202 H5''   C   101     105.597  40.397  34.150  1.00  0.00           H  
ATOM   3203  C4'   C   101     106.306  41.825  32.684  1.00  0.00           C  
ATOM   3204  H4'   C   101     107.331  41.458  32.738  1.00  0.00           H  
ATOM   3205  O4'   C   101     106.021  42.383  31.414  1.00  0.00           O  
ATOM   3206  C1'   C   101     106.528  43.756  31.433  1.00  0.00           C  
ATOM   3207  H1'   C   101     107.286  44.000  30.689  1.00  0.00           H  
ATOM   3208  N1    C   101     105.419  44.646  31.092  1.00  0.00           N  
ATOM   3209  C6    C   101     104.112  44.290  31.034  1.00  0.00           C  
ATOM   3210  H6    C   101     103.866  43.347  31.499  1.00  0.00           H  
ATOM   3211  C5    C   101     103.197  45.036  30.385  1.00  0.00           C  
ATOM   3212  H5    C   101     102.180  44.735  30.178  1.00  0.00           H  
ATOM   3213  C4    C   101     103.669  46.299  29.848  1.00  0.00           C  
ATOM   3214  N4    C   101     102.798  46.992  29.084  1.00  0.00           N  
ATOM   3215  H41   C   101     101.849  46.685  28.928  1.00  0.00           H  
ATOM   3216  H42   C   101     103.091  47.862  28.664  1.00  0.00           H  
ATOM   3217  N3    C   101     104.917  46.678  29.974  1.00  0.00           N  
ATOM   3218  C2    C   101     105.747  45.941  30.661  1.00  0.00           C  
ATOM   3219  O2    C   101     106.924  46.350  30.714  1.00  0.00           O  
ATOM   3220  C3'   C   101     106.294  43.042  33.596  1.00  0.00           C  
ATOM   3221  H3'   C   101     105.264  43.400  33.594  1.00  0.00           H  
ATOM   3222  C2'   C   101     107.191  43.976  32.773  1.00  0.00           C  
ATOM   3223  H2'   C   101     107.210  45.052  32.948  1.00  0.00           H  
ATOM   3224  O2'   C   101     108.540  43.530  32.753  1.00  0.00           O  
ATOM   3225 HO2'   C   101     109.165  44.259  32.758  1.00  0.00           H  
ATOM   3226  O3'   C   101     106.818  42.664  34.840  1.00  0.00           O  
ATOM   3227  P     C   102     106.692  43.721  36.095  1.00  0.00           P  
ATOM   3228  OP1   C   102     107.592  43.215  37.128  1.00  0.00           O  
ATOM   3229  OP2   C   102     105.252  44.007  36.384  1.00  0.00           O  
ATOM   3230  O5'   C   102     107.308  45.134  35.697  1.00  0.00           O  
ATOM   3231  C5'   C   102     108.660  45.590  35.813  1.00  0.00           C  
ATOM   3232  H5'   C   102     109.428  45.031  35.277  1.00  0.00           H  
ATOM   3233 H5''   C   102     108.983  45.781  36.836  1.00  0.00           H  
ATOM   3234  C4'   C   102     108.635  47.005  35.171  1.00  0.00           C  
ATOM   3235  H4'   C   102     109.649  47.404  35.184  1.00  0.00           H  
ATOM   3236  O4'   C   102     107.926  47.042  33.975  1.00  0.00           O  
ATOM   3237  C1'   C   102     107.635  48.380  33.627  1.00  0.00           C  
ATOM   3238  H1'   C   102     108.266  48.797  32.843  1.00  0.00           H  
ATOM   3239  N1    C   102     106.192  48.513  33.280  1.00  0.00           N  
ATOM   3240  C6    C   102     105.273  47.488  33.448  1.00  0.00           C  
ATOM   3241  H6    C   102     105.566  46.574  33.942  1.00  0.00           H  
ATOM   3242  C5    C   102     103.988  47.601  32.968  1.00  0.00           C  
ATOM   3243  H5    C   102     103.287  46.780  33.002  1.00  0.00           H  
ATOM   3244  C4    C   102     103.653  48.802  32.255  1.00  0.00           C  
ATOM   3245  N4    C   102     102.534  48.874  31.673  1.00  0.00           N  
ATOM   3246  H41   C   102     102.370  49.713  31.134  1.00  0.00           H  
ATOM   3247  H42   C   102     101.876  48.108  31.700  1.00  0.00           H  
ATOM   3248  N3    C   102     104.549  49.803  32.074  1.00  0.00           N  
ATOM   3249  C2    C   102     105.758  49.658  32.639  1.00  0.00           C  
ATOM   3250  O2    C   102     106.511  50.648  32.529  1.00  0.00           O  
ATOM   3251  C3'   C   102     107.794  48.049  35.980  1.00  0.00           C  
ATOM   3252  H3'   C   102     106.736  47.814  36.098  1.00  0.00           H  
ATOM   3253  C2'   C   102     107.879  49.225  34.906  1.00  0.00           C  
ATOM   3254  H2'   C   102     107.067  49.937  35.058  1.00  0.00           H  
ATOM   3255  O2'   C   102     109.101  49.912  34.808  1.00  0.00           O  
ATOM   3256 HO2'   C   102     108.861  50.801  34.535  1.00  0.00           H  
ATOM   3257  O3'   C   102     108.337  48.291  37.324  1.00  0.00           O  
ATOM   3258  P     G   103     107.662  49.159  38.388  1.00  0.00           P  
ATOM   3259  OP1   G   103     108.682  49.366  39.405  1.00  0.00           O  
ATOM   3260  OP2   G   103     106.470  48.450  38.854  1.00  0.00           O  
ATOM   3261  O5'   G   103     107.185  50.619  37.857  1.00  0.00           O  
ATOM   3262  C5'   G   103     108.165  51.652  37.586  1.00  0.00           C  
ATOM   3263  H5'   G   103     109.060  51.373  37.031  1.00  0.00           H  
ATOM   3264 H5''   G   103     108.562  51.913  38.567  1.00  0.00           H  
ATOM   3265  C4'   G   103     107.536  52.885  36.832  1.00  0.00           C  
ATOM   3266  H4'   G   103     108.272  53.683  36.727  1.00  0.00           H  
ATOM   3267  O4'   G   103     107.076  52.466  35.552  1.00  0.00           O  
ATOM   3268  C1'   G   103     106.097  53.358  35.071  1.00  0.00           C  
ATOM   3269  H1'   G   103     106.449  53.914  34.202  1.00  0.00           H  
ATOM   3270  N9    G   103     104.838  52.632  34.802  1.00  0.00           N  
ATOM   3271  C8    G   103     104.424  51.455  35.289  1.00  0.00           C  
ATOM   3272  H8    G   103     104.999  50.782  35.908  1.00  0.00           H  
ATOM   3273  N7    G   103     103.218  51.101  34.876  1.00  0.00           N  
ATOM   3274  C5    G   103     102.744  52.234  34.197  1.00  0.00           C  
ATOM   3275  C6    G   103     101.508  52.526  33.550  1.00  0.00           C  
ATOM   3276  O6    G   103     100.441  51.830  33.411  1.00  0.00           O  
ATOM   3277  N1    G   103     101.472  53.797  33.062  1.00  0.00           N  
ATOM   3278  H1    G   103     100.556  54.076  32.739  1.00  0.00           H  
ATOM   3279  C2    G   103     102.385  54.726  33.353  1.00  0.00           C  
ATOM   3280  N2    G   103     102.048  55.948  33.025  1.00  0.00           N  
ATOM   3281  H21   G   103     101.060  56.147  32.956  1.00  0.00           H  
ATOM   3282  H22   G   103     102.871  56.531  32.968  1.00  0.00           H  
ATOM   3283  N3    G   103     103.603  54.540  33.851  1.00  0.00           N  
ATOM   3284  C4    G   103     103.660  53.251  34.304  1.00  0.00           C  
ATOM   3285  C3'   G   103     106.227  53.496  37.336  1.00  0.00           C  
ATOM   3286  H3'   G   103     105.518  52.687  37.514  1.00  0.00           H  
ATOM   3287  C2'   G   103     105.786  54.409  36.141  1.00  0.00           C  
ATOM   3288  H2'   G   103     104.703  54.527  36.177  1.00  0.00           H  
ATOM   3289  O2'   G   103     106.541  55.591  35.928  1.00  0.00           O  
ATOM   3290 HO2'   G   103     106.068  56.252  35.417  1.00  0.00           H  
ATOM   3291  O3'   G   103     106.405  54.120  38.579  1.00  0.00           O  
ATOM   3292  P     U   104     105.184  54.427  39.493  1.00  0.00           P  
ATOM   3293  OP1   U   104     105.713  55.172  40.705  1.00  0.00           O  
ATOM   3294  OP2   U   104     104.435  53.153  39.729  1.00  0.00           O  
ATOM   3295  O5'   U   104     104.184  55.387  38.687  1.00  0.00           O  
ATOM   3296  C5'   U   104     104.524  56.775  38.396  1.00  0.00           C  
ATOM   3297  H5'   U   104     105.477  56.725  37.870  1.00  0.00           H  
ATOM   3298 H5''   U   104     104.669  57.205  39.387  1.00  0.00           H  
ATOM   3299  C4'   U   104     103.481  57.475  37.632  1.00  0.00           C  
ATOM   3300  H4'   U   104     103.814  58.454  37.289  1.00  0.00           H  
ATOM   3301  O4'   U   104     103.280  56.790  36.433  1.00  0.00           O  
ATOM   3302  C1'   U   104     101.843  56.855  36.247  1.00  0.00           C  
ATOM   3303  H1'   U   104     101.813  57.265  35.237  1.00  0.00           H  
ATOM   3304  N1    U   104     101.120  55.528  36.343  1.00  0.00           N  
ATOM   3305  C6    U   104     101.710  54.452  36.898  1.00  0.00           C  
ATOM   3306  H6    U   104     102.719  54.433  37.283  1.00  0.00           H  
ATOM   3307  C5    U   104     101.081  53.278  36.893  1.00  0.00           C  
ATOM   3308  H5    U   104     101.531  52.372  37.271  1.00  0.00           H  
ATOM   3309  C4    U   104      99.812  53.057  36.241  1.00  0.00           C  
ATOM   3310  O4    U   104      99.143  52.033  36.102  1.00  0.00           O  
ATOM   3311  N3    U   104      99.283  54.165  35.714  1.00  0.00           N  
ATOM   3312  H3    U   104      98.412  53.923  35.263  1.00  0.00           H  
ATOM   3313  C2    U   104      99.914  55.386  35.666  1.00  0.00           C  
ATOM   3314  O2    U   104      99.417  56.269  34.932  1.00  0.00           O  
ATOM   3315  C3'   U   104     102.180  57.659  38.418  1.00  0.00           C  
ATOM   3316  H3'   U   104     101.926  56.784  39.017  1.00  0.00           H  
ATOM   3317  C2'   U   104     101.276  57.817  37.290  1.00  0.00           C  
ATOM   3318  H2'   U   104     100.309  57.514  37.691  1.00  0.00           H  
ATOM   3319  O2'   U   104     101.131  59.092  36.708  1.00  0.00           O  
ATOM   3320 HO2'   U   104     100.840  59.602  37.467  1.00  0.00           H  
ATOM   3321  O3'   U   104     102.190  58.820  39.296  1.00  0.00           O  
ATOM   3322  P     G   105     100.843  59.072  40.115  1.00  0.00           P  
ATOM   3323  OP1   G   105     101.242  60.099  41.065  1.00  0.00           O  
ATOM   3324  OP2   G   105     100.317  57.824  40.677  1.00  0.00           O  
ATOM   3325  O5'   G   105      99.626  59.690  39.293  1.00  0.00           O  
ATOM   3326  C5'   G   105      99.564  61.056  38.992  1.00  0.00           C  
ATOM   3327  H5'   G   105     100.445  61.441  38.478  1.00  0.00           H  
ATOM   3328 H5''   G   105      99.487  61.593  39.938  1.00  0.00           H  
ATOM   3329  C4'   G   105      98.435  61.575  38.160  1.00  0.00           C  
ATOM   3330  H4'   G   105      98.672  62.587  37.832  1.00  0.00           H  
ATOM   3331  O4'   G   105      98.336  60.656  37.020  1.00  0.00           O  
ATOM   3332  C1'   G   105      97.013  60.383  36.797  1.00  0.00           C  
ATOM   3333  H1'   G   105      96.784  60.674  35.772  1.00  0.00           H  
ATOM   3334  N9    G   105      96.524  58.995  37.019  1.00  0.00           N  
ATOM   3335  C8    G   105      97.049  57.984  37.753  1.00  0.00           C  
ATOM   3336  H8    G   105      97.910  58.097  38.395  1.00  0.00           H  
ATOM   3337  N7    G   105      96.291  56.925  37.775  1.00  0.00           N  
ATOM   3338  C5    G   105      95.214  57.256  36.899  1.00  0.00           C  
ATOM   3339  C6    G   105      94.109  56.509  36.358  1.00  0.00           C  
ATOM   3340  O6    G   105      93.959  55.268  36.512  1.00  0.00           O  
ATOM   3341  N1    G   105      93.169  57.223  35.621  1.00  0.00           N  
ATOM   3342  H1    G   105      92.304  56.864  35.244  1.00  0.00           H  
ATOM   3343  C2    G   105      93.374  58.550  35.385  1.00  0.00           C  
ATOM   3344  N2    G   105      92.510  59.163  34.656  1.00  0.00           N  
ATOM   3345  H21   G   105      91.596  58.794  34.434  1.00  0.00           H  
ATOM   3346  H22   G   105      92.658  60.117  34.360  1.00  0.00           H  
ATOM   3347  N3    G   105      94.399  59.248  35.677  1.00  0.00           N  
ATOM   3348  C4    G   105      95.297  58.566  36.514  1.00  0.00           C  
ATOM   3349  C3'   G   105      97.112  61.509  38.883  1.00  0.00           C  
ATOM   3350  H3'   G   105      97.213  60.638  39.531  1.00  0.00           H  
ATOM   3351  C2'   G   105      96.110  61.248  37.770  1.00  0.00           C  
ATOM   3352  H2'   G   105      95.263  60.709  38.195  1.00  0.00           H  
ATOM   3353  O2'   G   105      95.627  62.395  37.191  1.00  0.00           O  
ATOM   3354 HO2'   G   105      95.242  62.958  37.867  1.00  0.00           H  
ATOM   3355  O3'   G   105      96.849  62.701  39.590  1.00  0.00           O  
ATOM   3356  P     C   106      95.715  62.867  40.631  1.00  0.00           P  
ATOM   3357  OP1   C   106      96.035  64.120  41.407  1.00  0.00           O  
ATOM   3358  OP2   C   106      95.497  61.620  41.311  1.00  0.00           O  
ATOM   3359  O5'   C   106      94.338  63.189  39.755  1.00  0.00           O  
ATOM   3360  C5'   C   106      94.102  64.426  39.080  1.00  0.00           C  
ATOM   3361  H5'   C   106      94.918  64.705  38.414  1.00  0.00           H  
ATOM   3362 H5''   C   106      94.039  65.263  39.775  1.00  0.00           H  
ATOM   3363  C4'   C   106      92.731  64.408  38.272  1.00  0.00           C  
ATOM   3364  H4'   C   106      92.562  65.371  37.790  1.00  0.00           H  
ATOM   3365  O4'   C   106      92.762  63.451  37.177  1.00  0.00           O  
ATOM   3366  C1'   C   106      91.367  63.071  37.017  1.00  0.00           C  
ATOM   3367  H1'   C   106      91.122  63.462  36.029  1.00  0.00           H  
ATOM   3368  N1    C   106      91.220  61.603  36.962  1.00  0.00           N  
ATOM   3369  C6    C   106      92.054  60.808  37.799  1.00  0.00           C  
ATOM   3370  H6    C   106      92.876  61.275  38.321  1.00  0.00           H  
ATOM   3371  C5    C   106      91.763  59.506  38.002  1.00  0.00           C  
ATOM   3372  H5    C   106      92.352  58.894  38.669  1.00  0.00           H  
ATOM   3373  C4    C   106      90.590  58.983  37.332  1.00  0.00           C  
ATOM   3374  N4    C   106      90.179  57.768  37.367  1.00  0.00           N  
ATOM   3375  H41   C   106      89.290  57.548  36.942  1.00  0.00           H  
ATOM   3376  H42   C   106      90.709  56.963  37.667  1.00  0.00           H  
ATOM   3377  N3    C   106      89.829  59.724  36.489  1.00  0.00           N  
ATOM   3378  C2    C   106      90.103  61.034  36.307  1.00  0.00           C  
ATOM   3379  O2    C   106      89.406  61.658  35.499  1.00  0.00           O  
ATOM   3380  C3'   C   106      91.530  64.132  39.244  1.00  0.00           C  
ATOM   3381  H3'   C   106      91.852  63.234  39.771  1.00  0.00           H  
ATOM   3382  C2'   C   106      90.525  63.744  38.095  1.00  0.00           C  
ATOM   3383  H2'   C   106      89.717  63.224  38.610  1.00  0.00           H  
ATOM   3384  O2'   C   106      90.028  64.954  37.490  1.00  0.00           O  
ATOM   3385 HO2'   C   106      89.113  65.019  37.775  1.00  0.00           H  
ATOM   3386  O3'   C   106      91.118  65.136  40.200  1.00  0.00           O  
ATOM   3387  P     G   107      89.992  64.829  41.244  1.00  0.00           P  
ATOM   3388  OP1   G   107      89.942  66.013  42.011  1.00  0.00           O  
ATOM   3389  OP2   G   107      90.339  63.500  41.862  1.00  0.00           O  
ATOM   3390  O5'   G   107      88.641  64.665  40.408  1.00  0.00           O  
ATOM   3391  C5'   G   107      87.789  65.751  40.134  1.00  0.00           C  
ATOM   3392  H5'   G   107      88.530  66.472  39.789  1.00  0.00           H  
ATOM   3393 H5''   G   107      87.350  66.104  41.068  1.00  0.00           H  
ATOM   3394  C4'   G   107      86.798  65.606  39.006  1.00  0.00           C  
ATOM   3395  H4'   G   107      86.616  66.545  38.483  1.00  0.00           H  
ATOM   3396  O4'   G   107      87.219  64.635  38.101  1.00  0.00           O  
ATOM   3397  C1'   G   107      86.230  63.715  37.782  1.00  0.00           C  
ATOM   3398  H1'   G   107      86.091  63.658  36.702  1.00  0.00           H  
ATOM   3399  N9    G   107      86.507  62.373  38.348  1.00  0.00           N  
ATOM   3400  C8    G   107      87.255  62.036  39.465  1.00  0.00           C  
ATOM   3401  H8    G   107      87.608  62.787  40.155  1.00  0.00           H  
ATOM   3402  N7    G   107      87.496  60.766  39.652  1.00  0.00           N  
ATOM   3403  C5    G   107      86.724  60.187  38.616  1.00  0.00           C  
ATOM   3404  C6    G   107      86.363  58.860  38.176  1.00  0.00           C  
ATOM   3405  O6    G   107      86.752  57.794  38.717  1.00  0.00           O  
ATOM   3406  N1    G   107      85.430  58.695  37.209  1.00  0.00           N  
ATOM   3407  H1    G   107      85.108  57.750  37.056  1.00  0.00           H  
ATOM   3408  C2    G   107      84.783  59.737  36.629  1.00  0.00           C  
ATOM   3409  N2    G   107      83.938  59.539  35.642  1.00  0.00           N  
ATOM   3410  H21   G   107      83.695  58.578  35.448  1.00  0.00           H  
ATOM   3411  H22   G   107      83.337  60.286  35.323  1.00  0.00           H  
ATOM   3412  N3    G   107      85.054  61.016  36.907  1.00  0.00           N  
ATOM   3413  C4    G   107      85.962  61.172  37.924  1.00  0.00           C  
ATOM   3414  C3'   G   107      85.504  65.036  39.607  1.00  0.00           C  
ATOM   3415  H3'   G   107      85.819  64.332  40.377  1.00  0.00           H  
ATOM   3416  C2'   G   107      84.999  64.298  38.387  1.00  0.00           C  
ATOM   3417  H2'   G   107      84.405  63.398  38.543  1.00  0.00           H  
ATOM   3418  O2'   G   107      84.337  65.095  37.353  1.00  0.00           O  
ATOM   3419 HO2'   G   107      83.441  65.103  37.697  1.00  0.00           H  
ATOM   3420  O3'   G   107      84.489  65.864  40.226  1.00  0.00           O  
ATOM   3421  P     G   108      83.407  65.201  41.247  1.00  0.00           P  
ATOM   3422  OP1   G   108      82.412  66.233  41.703  1.00  0.00           O  
ATOM   3423  OP2   G   108      84.108  64.394  42.260  1.00  0.00           O  
ATOM   3424  O5'   G   108      82.637  64.205  40.239  1.00  0.00           O  
ATOM   3425  C5'   G   108      81.578  64.500  39.308  1.00  0.00           C  
ATOM   3426  H5'   G   108      81.805  65.330  38.639  1.00  0.00           H  
ATOM   3427 H5''   G   108      80.759  64.863  39.930  1.00  0.00           H  
ATOM   3428  C4'   G   108      80.999  63.284  38.574  1.00  0.00           C  
ATOM   3429  H4'   G   108      80.393  63.709  37.774  1.00  0.00           H  
ATOM   3430  O4'   G   108      82.007  62.458  38.093  1.00  0.00           O  
ATOM   3431  C1'   G   108      81.409  61.106  37.927  1.00  0.00           C  
ATOM   3432  H1'   G   108      81.365  60.696  36.918  1.00  0.00           H  
ATOM   3433  N9    G   108      82.150  60.120  38.754  1.00  0.00           N  
ATOM   3434  C8    G   108      83.138  60.397  39.712  1.00  0.00           C  
ATOM   3435  H8    G   108      83.579  61.380  39.794  1.00  0.00           H  
ATOM   3436  N7    G   108      83.617  59.310  40.298  1.00  0.00           N  
ATOM   3437  C5    G   108      82.938  58.231  39.625  1.00  0.00           C  
ATOM   3438  C6    G   108      82.964  56.763  39.816  1.00  0.00           C  
ATOM   3439  O6    G   108      83.821  56.103  40.377  1.00  0.00           O  
ATOM   3440  N1    G   108      82.060  56.127  39.064  1.00  0.00           N  
ATOM   3441  H1    G   108      82.010  55.123  39.165  1.00  0.00           H  
ATOM   3442  C2    G   108      81.340  56.757  38.087  1.00  0.00           C  
ATOM   3443  N2    G   108      80.565  56.060  37.299  1.00  0.00           N  
ATOM   3444  H21   G   108      80.297  55.095  37.430  1.00  0.00           H  
ATOM   3445  H22   G   108      79.852  56.670  36.924  1.00  0.00           H  
ATOM   3446  N3    G   108      81.227  58.087  37.866  1.00  0.00           N  
ATOM   3447  C4    G   108      82.064  58.751  38.692  1.00  0.00           C  
ATOM   3448  C3'   G   108      80.150  62.330  39.453  1.00  0.00           C  
ATOM   3449  H3'   G   108      80.748  61.918  40.265  1.00  0.00           H  
ATOM   3450  C2'   G   108      80.010  61.217  38.465  1.00  0.00           C  
ATOM   3451  H2'   G   108      79.667  60.311  38.965  1.00  0.00           H  
ATOM   3452  O2'   G   108      79.131  61.486  37.353  1.00  0.00           O  
ATOM   3453 HO2'   G   108      78.234  61.391  37.682  1.00  0.00           H  
ATOM   3454  O3'   G   108      78.954  63.003  39.741  1.00  0.00           O  
ATOM   3455  P     C   109      78.196  62.746  41.141  1.00  0.00           P  
ATOM   3456  OP1   C   109      77.005  63.625  41.173  1.00  0.00           O  
ATOM   3457  OP2   C   109      79.086  62.929  42.292  1.00  0.00           O  
ATOM   3458  O5'   C   109      77.717  61.248  40.988  1.00  0.00           O  
ATOM   3459  C5'   C   109      76.579  60.823  40.260  1.00  0.00           C  
ATOM   3460  H5'   C   109      76.651  61.296  39.280  1.00  0.00           H  
ATOM   3461 H5''   C   109      75.658  61.113  40.767  1.00  0.00           H  
ATOM   3462  C4'   C   109      76.687  59.304  40.108  1.00  0.00           C  
ATOM   3463  H4'   C   109      75.952  59.159  39.316  1.00  0.00           H  
ATOM   3464  O4'   C   109      77.929  58.668  39.722  1.00  0.00           O  
ATOM   3465  C1'   C   109      77.913  57.401  40.303  1.00  0.00           C  
ATOM   3466  H1'   C   109      77.948  56.699  39.470  1.00  0.00           H  
ATOM   3467  N1    C   109      79.100  57.191  41.129  1.00  0.00           N  
ATOM   3468  C6    C   109      79.804  58.205  41.666  1.00  0.00           C  
ATOM   3469  H6    C   109      79.549  59.243  41.507  1.00  0.00           H  
ATOM   3470  C5    C   109      80.932  57.887  42.373  1.00  0.00           C  
ATOM   3471  H5    C   109      81.459  58.661  42.911  1.00  0.00           H  
ATOM   3472  C4    C   109      81.266  56.540  42.548  1.00  0.00           C  
ATOM   3473  N4    C   109      82.301  56.168  43.272  1.00  0.00           N  
ATOM   3474  H41   C   109      82.910  56.902  43.605  1.00  0.00           H  
ATOM   3475  H42   C   109      82.461  55.208  43.540  1.00  0.00           H  
ATOM   3476  N3    C   109      80.708  55.533  41.918  1.00  0.00           N  
ATOM   3477  C2    C   109      79.639  55.852  41.134  1.00  0.00           C  
ATOM   3478  O2    C   109      79.177  54.959  40.449  1.00  0.00           O  
ATOM   3479  C3'   C   109      76.208  58.564  41.364  1.00  0.00           C  
ATOM   3480  H3'   C   109      76.744  58.835  42.274  1.00  0.00           H  
ATOM   3481  C2'   C   109      76.617  57.128  40.923  1.00  0.00           C  
ATOM   3482  H2'   C   109      76.713  56.606  41.875  1.00  0.00           H  
ATOM   3483  O2'   C   109      75.618  56.529  40.167  1.00  0.00           O  
ATOM   3484 HO2'   C   109      74.813  56.672  40.669  1.00  0.00           H  
ATOM   3485  O3'   C   109      74.792  58.638  41.648  1.00  0.00           O  
ATOM   3486  P     A   110      74.208  58.231  43.068  1.00  0.00           P  
ATOM   3487  OP1   A   110      72.766  58.243  43.151  1.00  0.00           O  
ATOM   3488  OP2   A   110      74.867  59.023  44.081  1.00  0.00           O  
ATOM   3489  O5'   A   110      74.734  56.726  43.335  1.00  0.00           O  
ATOM   3490  C5'   A   110      73.888  55.649  42.969  1.00  0.00           C  
ATOM   3491  H5'   A   110      73.483  55.581  41.959  1.00  0.00           H  
ATOM   3492 H5''   A   110      73.023  55.598  43.631  1.00  0.00           H  
ATOM   3493  C4'   A   110      74.637  54.344  43.211  1.00  0.00           C  
ATOM   3494  H4'   A   110      74.096  53.688  42.529  1.00  0.00           H  
ATOM   3495  O4'   A   110      76.046  54.452  42.789  1.00  0.00           O  
ATOM   3496  C1'   A   110      76.872  53.567  43.544  1.00  0.00           C  
ATOM   3497  H1'   A   110      77.426  52.871  42.913  1.00  0.00           H  
ATOM   3498  N9    A   110      77.804  54.302  44.470  1.00  0.00           N  
ATOM   3499  C8    A   110      78.153  55.660  44.425  1.00  0.00           C  
ATOM   3500  H8    A   110      77.598  56.368  43.827  1.00  0.00           H  
ATOM   3501  N7    A   110      79.166  56.011  45.224  1.00  0.00           N  
ATOM   3502  C5    A   110      79.654  54.749  45.680  1.00  0.00           C  
ATOM   3503  C6    A   110      80.731  54.368  46.536  1.00  0.00           C  
ATOM   3504  N6    A   110      81.673  55.171  46.916  1.00  0.00           N  
ATOM   3505  H61   A   110      81.609  56.155  46.697  1.00  0.00           H  
ATOM   3506  H62   A   110      82.522  54.860  47.366  1.00  0.00           H  
ATOM   3507  N1    A   110      80.860  53.081  46.754  1.00  0.00           N  
ATOM   3508  C2    A   110      79.964  52.206  46.383  1.00  0.00           C  
ATOM   3509  H2    A   110      80.139  51.224  46.795  1.00  0.00           H  
ATOM   3510  N3    A   110      78.905  52.424  45.624  1.00  0.00           N  
ATOM   3511  C4    A   110      78.798  53.739  45.278  1.00  0.00           C  
ATOM   3512  C3'   A   110      74.753  53.791  44.594  1.00  0.00           C  
ATOM   3513  H3'   A   110      75.051  54.589  45.275  1.00  0.00           H  
ATOM   3514  C2'   A   110      75.885  52.805  44.443  1.00  0.00           C  
ATOM   3515  H2'   A   110      76.277  52.491  45.410  1.00  0.00           H  
ATOM   3516  O2'   A   110      75.501  51.641  43.728  1.00  0.00           O  
ATOM   3517 HO2'   A   110      74.718  51.762  43.185  1.00  0.00           H  
ATOM   3518  O3'   A   110      73.568  53.136  44.923  1.00  0.00           O  
ATOM   3519  P     C   111      72.627  53.502  46.133  1.00  0.00           P  
ATOM   3520  OP1   C   111      71.414  52.649  46.039  1.00  0.00           O  
ATOM   3521  OP2   C   111      72.530  54.975  46.090  1.00  0.00           O  
ATOM   3522  O5'   C   111      73.535  53.047  47.335  1.00  0.00           O  
ATOM   3523  C5'   C   111      73.598  51.666  47.624  1.00  0.00           C  
ATOM   3524  H5'   C   111      73.660  51.005  46.760  1.00  0.00           H  
ATOM   3525 H5''   C   111      72.710  51.365  48.180  1.00  0.00           H  
ATOM   3526  C4'   C   111      74.868  51.271  48.454  1.00  0.00           C  
ATOM   3527  H4'   C   111      74.835  50.206  48.680  1.00  0.00           H  
ATOM   3528  O4'   C   111      76.151  51.668  47.966  1.00  0.00           O  
ATOM   3529  C1'   C   111      76.998  51.908  49.063  1.00  0.00           C  
ATOM   3530  H1'   C   111      77.804  51.176  49.108  1.00  0.00           H  
ATOM   3531  N1    C   111      77.616  53.199  48.857  1.00  0.00           N  
ATOM   3532  C6    C   111      76.915  54.214  48.363  1.00  0.00           C  
ATOM   3533  H6    C   111      76.001  54.074  47.804  1.00  0.00           H  
ATOM   3534  C5    C   111      77.399  55.478  48.385  1.00  0.00           C  
ATOM   3535  H5    C   111      76.888  56.291  47.891  1.00  0.00           H  
ATOM   3536  C4    C   111      78.692  55.607  49.011  1.00  0.00           C  
ATOM   3537  N4    C   111      79.363  56.744  49.040  1.00  0.00           N  
ATOM   3538  H41   C   111      78.965  57.478  48.471  1.00  0.00           H  
ATOM   3539  H42   C   111      80.284  56.645  49.441  1.00  0.00           H  
ATOM   3540  N3    C   111      79.371  54.590  49.542  1.00  0.00           N  
ATOM   3541  C2    C   111      78.880  53.359  49.420  1.00  0.00           C  
ATOM   3542  O2    C   111      79.644  52.466  49.709  1.00  0.00           O  
ATOM   3543  C3'   C   111      74.874  51.987  49.818  1.00  0.00           C  
ATOM   3544  H3'   C   111      74.690  53.048  49.649  1.00  0.00           H  
ATOM   3545  C2'   C   111      76.279  51.848  50.337  1.00  0.00           C  
ATOM   3546  H2'   C   111      76.558  52.588  51.087  1.00  0.00           H  
ATOM   3547  O2'   C   111      76.561  50.523  50.772  1.00  0.00           O  
ATOM   3548 HO2'   C   111      76.798  50.594  51.699  1.00  0.00           H  
ATOM   3549  O3'   C   111      73.995  51.380  50.803  1.00  0.00           O  
ATOM   3550  P     A   112      73.546  52.111  52.160  1.00  0.00           P  
ATOM   3551  OP1   A   112      72.502  51.204  52.687  1.00  0.00           O  
ATOM   3552  OP2   A   112      73.126  53.538  51.874  1.00  0.00           O  
ATOM   3553  O5'   A   112      74.885  52.065  53.047  1.00  0.00           O  
ATOM   3554  C5'   A   112      75.304  51.134  54.057  1.00  0.00           C  
ATOM   3555  H5'   A   112      75.241  50.096  53.730  1.00  0.00           H  
ATOM   3556 H5''   A   112      74.645  51.088  54.924  1.00  0.00           H  
ATOM   3557  C4'   A   112      76.712  51.448  54.619  1.00  0.00           C  
ATOM   3558  H4'   A   112      77.152  50.526  55.000  1.00  0.00           H  
ATOM   3559  O4'   A   112      77.559  51.850  53.589  1.00  0.00           O  
ATOM   3560  C1'   A   112      78.516  52.752  54.096  1.00  0.00           C  
ATOM   3561  H1'   A   112      79.555  52.538  53.849  1.00  0.00           H  
ATOM   3562  N9    A   112      78.311  54.052  53.505  1.00  0.00           N  
ATOM   3563  C8    A   112      77.153  54.520  52.976  1.00  0.00           C  
ATOM   3564  H8    A   112      76.258  53.921  53.055  1.00  0.00           H  
ATOM   3565  N7    A   112      77.185  55.821  52.623  1.00  0.00           N  
ATOM   3566  C5    A   112      78.513  56.154  52.832  1.00  0.00           C  
ATOM   3567  C6    A   112      79.389  57.198  52.587  1.00  0.00           C  
ATOM   3568  N6    A   112      79.129  58.321  51.947  1.00  0.00           N  
ATOM   3569  H61   A   112      78.219  58.291  51.511  1.00  0.00           H  
ATOM   3570  H62   A   112      79.791  59.062  51.767  1.00  0.00           H  
ATOM   3571  N1    A   112      80.612  57.190  52.950  1.00  0.00           N  
ATOM   3572  C2    A   112      81.044  56.217  53.670  1.00  0.00           C  
ATOM   3573  H2    A   112      82.068  56.360  53.981  1.00  0.00           H  
ATOM   3574  N3    A   112      80.404  55.124  54.005  1.00  0.00           N  
ATOM   3575  C4    A   112      79.125  55.124  53.510  1.00  0.00           C  
ATOM   3576  C3'   A   112      76.785  52.533  55.700  1.00  0.00           C  
ATOM   3577  H3'   A   112      76.233  53.416  55.378  1.00  0.00           H  
ATOM   3578  C2'   A   112      78.334  52.827  55.620  1.00  0.00           C  
ATOM   3579  H2'   A   112      78.552  53.851  55.926  1.00  0.00           H  
ATOM   3580  O2'   A   112      79.220  51.763  56.125  1.00  0.00           O  
ATOM   3581 HO2'   A   112      80.139  52.039  56.090  1.00  0.00           H  
ATOM   3582  O3'   A   112      76.303  51.971  56.887  1.00  0.00           O  
ATOM   3583  P     G   113      75.741  52.845  58.061  1.00  0.00           P  
ATOM   3584  OP1   G   113      75.334  51.952  59.179  1.00  0.00           O  
ATOM   3585  OP2   G   113      74.663  53.705  57.422  1.00  0.00           O  
ATOM   3586  O5'   G   113      76.973  53.805  58.525  1.00  0.00           O  
ATOM   3587  C5'   G   113      78.085  53.216  59.189  1.00  0.00           C  
ATOM   3588  H5'   G   113      78.446  52.383  58.586  1.00  0.00           H  
ATOM   3589 H5''   G   113      77.826  52.673  60.098  1.00  0.00           H  
ATOM   3590  C4'   G   113      79.360  54.155  59.345  1.00  0.00           C  
ATOM   3591  H4'   G   113      80.150  53.602  59.854  1.00  0.00           H  
ATOM   3592  O4'   G   113      79.810  54.507  58.025  1.00  0.00           O  
ATOM   3593  C1'   G   113      80.191  55.850  57.968  1.00  0.00           C  
ATOM   3594  H1'   G   113      81.219  55.965  57.625  1.00  0.00           H  
ATOM   3595  N9    G   113      79.253  56.677  57.132  1.00  0.00           N  
ATOM   3596  C8    G   113      77.930  56.556  56.965  1.00  0.00           C  
ATOM   3597  H8    G   113      77.286  55.727  57.218  1.00  0.00           H  
ATOM   3598  N7    G   113      77.469  57.413  56.099  1.00  0.00           N  
ATOM   3599  C5    G   113      78.493  58.305  55.902  1.00  0.00           C  
ATOM   3600  C6    G   113      78.606  59.589  55.175  1.00  0.00           C  
ATOM   3601  O6    G   113      77.780  60.171  54.479  1.00  0.00           O  
ATOM   3602  N1    G   113      79.860  60.169  55.399  1.00  0.00           N  
ATOM   3603  H1    G   113      79.967  61.043  54.904  1.00  0.00           H  
ATOM   3604  C2    G   113      80.760  59.785  56.278  1.00  0.00           C  
ATOM   3605  N2    G   113      81.806  60.574  56.373  1.00  0.00           N  
ATOM   3606  H21   G   113      81.920  61.474  55.928  1.00  0.00           H  
ATOM   3607  H22   G   113      82.341  60.325  57.192  1.00  0.00           H  
ATOM   3608  N3    G   113      80.793  58.586  56.860  1.00  0.00           N  
ATOM   3609  C4    G   113      79.585  57.865  56.618  1.00  0.00           C  
ATOM   3610  C3'   G   113      79.079  55.515  60.013  1.00  0.00           C  
ATOM   3611  H3'   G   113      78.088  55.896  59.767  1.00  0.00           H  
ATOM   3612  C2'   G   113      80.214  56.334  59.426  1.00  0.00           C  
ATOM   3613  H2'   G   113      79.949  57.385  59.541  1.00  0.00           H  
ATOM   3614  O2'   G   113      81.456  55.951  59.966  1.00  0.00           O  
ATOM   3615 HO2'   G   113      81.192  56.024  60.887  1.00  0.00           H  
ATOM   3616  O3'   G   113      79.249  55.357  61.403  1.00  0.00           O  
ATOM   3617  P     G   114      78.457  56.425  62.380  1.00  0.00           P  
ATOM   3618  OP1   G   114      78.627  55.844  63.722  1.00  0.00           O  
ATOM   3619  OP2   G   114      77.117  56.612  61.836  1.00  0.00           O  
ATOM   3620  O5'   G   114      79.207  57.831  62.390  1.00  0.00           O  
ATOM   3621  C5'   G   114      80.597  57.926  62.762  1.00  0.00           C  
ATOM   3622  H5'   G   114      81.144  57.219  62.138  1.00  0.00           H  
ATOM   3623 H5''   G   114      80.622  57.715  63.831  1.00  0.00           H  
ATOM   3624  C4'   G   114      81.113  59.336  62.655  1.00  0.00           C  
ATOM   3625  H4'   G   114      82.066  59.362  63.182  1.00  0.00           H  
ATOM   3626  O4'   G   114      81.420  59.540  61.289  1.00  0.00           O  
ATOM   3627  C1'   G   114      81.129  60.857  60.929  1.00  0.00           C  
ATOM   3628  H1'   G   114      81.864  61.406  60.341  1.00  0.00           H  
ATOM   3629  N9    G   114      80.005  60.854  60.038  1.00  0.00           N  
ATOM   3630  C8    G   114      78.984  60.015  59.976  1.00  0.00           C  
ATOM   3631  H8    G   114      78.925  59.100  60.546  1.00  0.00           H  
ATOM   3632  N7    G   114      78.155  60.277  59.023  1.00  0.00           N  
ATOM   3633  C5    G   114      78.528  61.538  58.519  1.00  0.00           C  
ATOM   3634  C6    G   114      78.113  62.411  57.481  1.00  0.00           C  
ATOM   3635  O6    G   114      77.229  62.231  56.632  1.00  0.00           O  
ATOM   3636  N1    G   114      78.963  63.431  57.232  1.00  0.00           N  
ATOM   3637  H1    G   114      78.744  63.964  56.403  1.00  0.00           H  
ATOM   3638  C2    G   114      80.096  63.614  57.922  1.00  0.00           C  
ATOM   3639  N2    G   114      80.719  64.728  57.603  1.00  0.00           N  
ATOM   3640  H21   G   114      80.204  65.412  57.068  1.00  0.00           H  
ATOM   3641  H22   G   114      81.676  64.861  57.900  1.00  0.00           H  
ATOM   3642  N3    G   114      80.575  62.805  58.812  1.00  0.00           N  
ATOM   3643  C4    G   114      79.756  61.748  59.033  1.00  0.00           C  
ATOM   3644  C3'   G   114      80.184  60.488  63.057  1.00  0.00           C  
ATOM   3645  H3'   G   114      79.172  60.275  62.712  1.00  0.00           H  
ATOM   3646  C2'   G   114      80.774  61.601  62.168  1.00  0.00           C  
ATOM   3647  H2'   G   114      80.103  62.447  62.014  1.00  0.00           H  
ATOM   3648  O2'   G   114      81.919  62.130  62.825  1.00  0.00           O  
ATOM   3649 HO2'   G   114      81.667  62.420  63.705  1.00  0.00           H  
ATOM   3650  O3'   G   114      80.223  60.932  64.480  1.00  0.00           O  
ATOM   3651  P     C   115      79.497  60.285  65.638  1.00  0.00           P  
ATOM   3652  OP1   C   115      79.529  61.187  66.782  1.00  0.00           O  
ATOM   3653  OP2   C   115      80.138  58.912  65.834  1.00  0.00           O  
ATOM   3654  O5'   C   115      77.953  60.171  65.154  1.00  0.00           O  
ATOM   3655  C5'   C   115      76.995  59.813  66.038  1.00  0.00           C  
ATOM   3656  H5'   C   115      76.993  60.534  66.856  1.00  0.00           H  
ATOM   3657 H5''   C   115      77.189  58.794  66.375  1.00  0.00           H  
ATOM   3658  C4'   C   115      75.633  59.762  65.344  1.00  0.00           C  
ATOM   3659  H4'   C   115      74.986  59.724  66.221  1.00  0.00           H  
ATOM   3660  O4'   C   115      75.371  61.015  64.670  1.00  0.00           O  
ATOM   3661  C1'   C   115      75.260  60.704  63.276  1.00  0.00           C  
ATOM   3662  H1'   C   115      74.176  60.658  63.169  1.00  0.00           H  
ATOM   3663  N1    C   115      75.804  61.837  62.481  1.00  0.00           N  
ATOM   3664  C6    C   115      76.960  62.471  62.814  1.00  0.00           C  
ATOM   3665  H6    C   115      77.410  62.244  63.769  1.00  0.00           H  
ATOM   3666  C5    C   115      77.499  63.393  62.009  1.00  0.00           C  
ATOM   3667  H5    C   115      78.302  64.000  62.402  1.00  0.00           H  
ATOM   3668  C4    C   115      76.827  63.743  60.845  1.00  0.00           C  
ATOM   3669  N4    C   115      77.303  64.657  60.113  1.00  0.00           N  
ATOM   3670  H41   C   115      76.745  64.879  59.301  1.00  0.00           H  
ATOM   3671  H42   C   115      78.241  64.973  60.314  1.00  0.00           H  
ATOM   3672  N3    C   115      75.744  63.126  60.372  1.00  0.00           N  
ATOM   3673  C2    C   115      75.240  62.160  61.179  1.00  0.00           C  
ATOM   3674  O2    C   115      74.277  61.559  60.734  1.00  0.00           O  
ATOM   3675  C3'   C   115      75.402  58.620  64.286  1.00  0.00           C  
ATOM   3676  H3'   C   115      75.948  57.744  64.635  1.00  0.00           H  
ATOM   3677  C2'   C   115      75.873  59.322  63.025  1.00  0.00           C  
ATOM   3678  H2'   C   115      76.962  59.339  63.079  1.00  0.00           H  
ATOM   3679  O2'   C   115      75.560  58.765  61.771  1.00  0.00           O  
ATOM   3680 HO2'   C   115      76.107  57.985  61.652  1.00  0.00           H  
ATOM   3681  O3'   C   115      74.037  58.316  64.278  1.00  0.00           O  
ATOM   3682  P     A   116      73.466  57.286  65.460  1.00  0.00           P  
ATOM   3683  OP1   A   116      73.590  57.861  66.783  1.00  0.00           O  
ATOM   3684  OP2   A   116      74.139  55.985  65.046  1.00  0.00           O  
ATOM   3685  O5'   A   116      71.886  57.057  65.059  1.00  0.00           O  
ATOM   3686  C5'   A   116      70.795  57.968  65.371  1.00  0.00           C  
ATOM   3687  H5'   A   116      70.765  58.857  64.741  1.00  0.00           H  
ATOM   3688 H5''   A   116      70.985  58.417  66.346  1.00  0.00           H  
ATOM   3689  C4'   A   116      69.464  57.238  65.264  1.00  0.00           C  
ATOM   3690  H4'   A   116      69.480  56.227  65.670  1.00  0.00           H  
ATOM   3691  O4'   A   116      68.318  57.814  65.906  1.00  0.00           O  
ATOM   3692  C1'   A   116      67.251  57.769  64.994  1.00  0.00           C  
ATOM   3693  H1'   A   116      66.324  57.495  65.498  1.00  0.00           H  
ATOM   3694  N9    A   116      66.991  59.138  64.435  1.00  0.00           N  
ATOM   3695  C8    A   116      67.561  60.303  64.798  1.00  0.00           C  
ATOM   3696  H8    A   116      68.521  60.342  65.291  1.00  0.00           H  
ATOM   3697  N7    A   116      66.917  61.373  64.394  1.00  0.00           N  
ATOM   3698  C5    A   116      65.759  60.838  63.838  1.00  0.00           C  
ATOM   3699  C6    A   116      64.553  61.390  63.286  1.00  0.00           C  
ATOM   3700  N6    A   116      64.441  62.739  63.057  1.00  0.00           N  
ATOM   3701  H61   A   116      65.189  63.368  63.310  1.00  0.00           H  
ATOM   3702  H62   A   116      63.840  63.038  62.302  1.00  0.00           H  
ATOM   3703  N1    A   116      63.626  60.615  62.769  1.00  0.00           N  
ATOM   3704  C2    A   116      63.800  59.293  62.843  1.00  0.00           C  
ATOM   3705  H2    A   116      62.928  58.743  62.520  1.00  0.00           H  
ATOM   3706  N3    A   116      64.848  58.609  63.385  1.00  0.00           N  
ATOM   3707  C4    A   116      65.784  59.455  63.843  1.00  0.00           C  
ATOM   3708  C3'   A   116      69.085  57.004  63.787  1.00  0.00           C  
ATOM   3709  H3'   A   116      69.310  57.893  63.198  1.00  0.00           H  
ATOM   3710  C2'   A   116      67.618  56.695  63.946  1.00  0.00           C  
ATOM   3711  H2'   A   116      67.061  56.813  63.016  1.00  0.00           H  
ATOM   3712  O2'   A   116      67.297  55.421  64.504  1.00  0.00           O  
ATOM   3713 HO2'   A   116      67.907  55.280  65.232  1.00  0.00           H  
ATOM   3714  O3'   A   116      69.727  55.826  63.368  1.00  0.00           O  
ATOM   3715  P     C   117      70.342  55.693  61.886  1.00  0.00           P  
ATOM   3716  OP1   C   117      71.072  54.416  61.809  1.00  0.00           O  
ATOM   3717  OP2   C   117      71.050  56.937  61.562  1.00  0.00           O  
ATOM   3718  O5'   C   117      69.081  55.523  61.021  1.00  0.00           O  
ATOM   3719  C5'   C   117      68.200  54.355  61.125  1.00  0.00           C  
ATOM   3720  H5'   C   117      67.911  54.110  62.146  1.00  0.00           H  
ATOM   3721 H5''   C   117      68.709  53.507  60.667  1.00  0.00           H  
ATOM   3722  C4'   C   117      66.866  54.629  60.352  1.00  0.00           C  
ATOM   3723  H4'   C   117      66.332  53.679  60.369  1.00  0.00           H  
ATOM   3724  O4'   C   117      66.130  55.700  61.039  1.00  0.00           O  
ATOM   3725  C1'   C   117      65.308  56.358  60.103  1.00  0.00           C  
ATOM   3726  H1'   C   117      64.269  56.204  60.395  1.00  0.00           H  
ATOM   3727  N1    C   117      65.620  57.736  60.160  1.00  0.00           N  
ATOM   3728  C6    C   117      66.836  58.235  60.531  1.00  0.00           C  
ATOM   3729  H6    C   117      67.627  57.523  60.713  1.00  0.00           H  
ATOM   3730  C5    C   117      67.131  59.554  60.523  1.00  0.00           C  
ATOM   3731  H5    C   117      68.052  59.987  60.885  1.00  0.00           H  
ATOM   3732  C4    C   117      65.993  60.447  60.135  1.00  0.00           C  
ATOM   3733  N4    C   117      65.901  61.657  60.553  1.00  0.00           N  
ATOM   3734  H41   C   117      66.587  62.153  61.103  1.00  0.00           H  
ATOM   3735  H42   C   117      65.059  62.122  60.245  1.00  0.00           H  
ATOM   3736  N3    C   117      64.784  59.995  59.783  1.00  0.00           N  
ATOM   3737  C2    C   117      64.675  58.653  59.667  1.00  0.00           C  
ATOM   3738  O2    C   117      63.612  58.260  59.187  1.00  0.00           O  
ATOM   3739  C3'   C   117      67.013  55.036  58.929  1.00  0.00           C  
ATOM   3740  H3'   C   117      67.805  55.781  58.849  1.00  0.00           H  
ATOM   3741  C2'   C   117      65.646  55.651  58.727  1.00  0.00           C  
ATOM   3742  H2'   C   117      65.588  56.409  57.946  1.00  0.00           H  
ATOM   3743  O2'   C   117      64.594  54.751  58.549  1.00  0.00           O  
ATOM   3744 HO2'   C   117      64.419  54.237  59.341  1.00  0.00           H  
ATOM   3745  O3'   C   117      67.308  54.022  58.039  1.00  0.00           O  
ATOM   3746  P     U   118      67.880  54.205  56.603  1.00  0.00           P  
ATOM   3747  OP1   U   118      68.076  52.817  56.085  1.00  0.00           O  
ATOM   3748  OP2   U   118      69.086  55.021  56.611  1.00  0.00           O  
ATOM   3749  O5'   U   118      66.661  54.891  55.771  1.00  0.00           O  
ATOM   3750  C5'   U   118      65.484  54.282  55.378  1.00  0.00           C  
ATOM   3751  H5'   U   118      64.905  53.991  56.254  1.00  0.00           H  
ATOM   3752 H5''   U   118      65.672  53.454  54.695  1.00  0.00           H  
ATOM   3753  C4'   U   118      64.681  55.357  54.589  1.00  0.00           C  
ATOM   3754  H4'   U   118      63.738  54.961  54.213  1.00  0.00           H  
ATOM   3755  O4'   U   118      64.369  56.414  55.475  1.00  0.00           O  
ATOM   3756  C1'   U   118      64.332  57.577  54.763  1.00  0.00           C  
ATOM   3757  H1'   U   118      63.323  57.991  54.791  1.00  0.00           H  
ATOM   3758  N1    U   118      65.208  58.679  55.316  1.00  0.00           N  
ATOM   3759  C6    U   118      66.284  58.349  56.131  1.00  0.00           C  
ATOM   3760  H6    U   118      66.615  57.332  56.285  1.00  0.00           H  
ATOM   3761  C5    U   118      66.974  59.284  56.802  1.00  0.00           C  
ATOM   3762  H5    U   118      67.912  59.080  57.296  1.00  0.00           H  
ATOM   3763  C4    U   118      66.582  60.723  56.646  1.00  0.00           C  
ATOM   3764  O4    U   118      67.123  61.707  57.297  1.00  0.00           O  
ATOM   3765  N3    U   118      65.529  61.006  55.805  1.00  0.00           N  
ATOM   3766  H3    U   118      65.297  61.966  55.595  1.00  0.00           H  
ATOM   3767  C2    U   118      64.903  60.013  55.029  1.00  0.00           C  
ATOM   3768  O2    U   118      64.033  60.346  54.245  1.00  0.00           O  
ATOM   3769  C3'   U   118      65.565  56.069  53.479  1.00  0.00           C  
ATOM   3770  H3'   U   118      66.525  56.368  53.900  1.00  0.00           H  
ATOM   3771  C2'   U   118      64.666  57.305  53.281  1.00  0.00           C  
ATOM   3772  H2'   U   118      65.290  58.073  52.823  1.00  0.00           H  
ATOM   3773  O2'   U   118      63.455  57.109  52.591  1.00  0.00           O  
ATOM   3774 HO2'   U   118      63.155  57.962  52.269  1.00  0.00           H  
ATOM   3775  O3'   U   118      65.610  55.331  52.298  1.00  0.00           O  
ATOM   3776  P     A   119      66.659  55.701  51.154  1.00  0.00           P  
ATOM   3777  OP1   A   119      66.424  54.833  49.964  1.00  0.00           O  
ATOM   3778  OP2   A   119      68.028  55.702  51.796  1.00  0.00           O  
ATOM   3779  O5'   A   119      66.520  57.114  50.543  1.00  0.00           O  
ATOM   3780  C5'   A   119      65.466  57.377  49.628  1.00  0.00           C  
ATOM   3781  H5'   A   119      64.507  56.968  49.948  1.00  0.00           H  
ATOM   3782 H5''   A   119      65.777  57.026  48.644  1.00  0.00           H  
ATOM   3783  C4'   A   119      65.172  58.865  49.329  1.00  0.00           C  
ATOM   3784  H4'   A   119      64.646  59.018  48.387  1.00  0.00           H  
ATOM   3785  O4'   A   119      64.592  59.363  50.486  1.00  0.00           O  
ATOM   3786  C1'   A   119      65.198  60.717  50.662  1.00  0.00           C  
ATOM   3787  H1'   A   119      64.376  61.397  50.886  1.00  0.00           H  
ATOM   3788  N9    A   119      66.159  60.901  51.773  1.00  0.00           N  
ATOM   3789  C8    A   119      67.048  60.009  52.389  1.00  0.00           C  
ATOM   3790  H8    A   119      67.045  58.990  52.032  1.00  0.00           H  
ATOM   3791  N7    A   119      67.739  60.544  53.365  1.00  0.00           N  
ATOM   3792  C5    A   119      67.282  61.893  53.339  1.00  0.00           C  
ATOM   3793  C6    A   119      67.644  63.064  54.046  1.00  0.00           C  
ATOM   3794  N6    A   119      68.538  63.125  55.024  1.00  0.00           N  
ATOM   3795  H61   A   119      68.868  62.268  55.444  1.00  0.00           H  
ATOM   3796  H62   A   119      68.386  63.937  55.604  1.00  0.00           H  
ATOM   3797  N1    A   119      67.165  64.274  53.770  1.00  0.00           N  
ATOM   3798  C2    A   119      66.321  64.376  52.756  1.00  0.00           C  
ATOM   3799  H2    A   119      65.960  65.368  52.527  1.00  0.00           H  
ATOM   3800  N3    A   119      65.940  63.371  51.931  1.00  0.00           N  
ATOM   3801  C4    A   119      66.431  62.149  52.307  1.00  0.00           C  
ATOM   3802  C3'   A   119      66.423  59.696  49.076  1.00  0.00           C  
ATOM   3803  H3'   A   119      67.236  59.430  49.751  1.00  0.00           H  
ATOM   3804  C2'   A   119      65.878  61.162  49.417  1.00  0.00           C  
ATOM   3805  H2'   A   119      66.654  61.921  49.516  1.00  0.00           H  
ATOM   3806  O2'   A   119      64.864  61.559  48.495  1.00  0.00           O  
ATOM   3807 HO2'   A   119      65.213  61.558  47.601  1.00  0.00           H  
ATOM   3808  O3'   A   119      66.897  59.521  47.729  1.00  0.00           O  
ATOM   3809  P     G   120      68.286  60.111  47.337  1.00  0.00           P  
ATOM   3810  OP1   G   120      68.593  59.781  45.928  1.00  0.00           O  
ATOM   3811  OP2   G   120      69.212  59.627  48.413  1.00  0.00           O  
ATOM   3812  O5'   G   120      68.042  61.729  47.464  1.00  0.00           O  
ATOM   3813  C5'   G   120      67.409  62.489  46.422  1.00  0.00           C  
ATOM   3814  H5'   G   120      66.338  62.310  46.518  1.00  0.00           H  
ATOM   3815 H5''   G   120      67.866  62.190  45.479  1.00  0.00           H  
ATOM   3816  C4'   G   120      67.719  63.974  46.650  1.00  0.00           C  
ATOM   3817  H4'   G   120      67.089  64.547  45.969  1.00  0.00           H  
ATOM   3818  O4'   G   120      67.227  64.300  47.930  1.00  0.00           O  
ATOM   3819  C1'   G   120      68.026  65.457  48.449  1.00  0.00           C  
ATOM   3820  H1'   G   120      67.305  66.269  48.549  1.00  0.00           H  
ATOM   3821  N9    G   120      68.605  65.105  49.735  1.00  0.00           N  
ATOM   3822  C8    G   120      68.950  63.876  50.212  1.00  0.00           C  
ATOM   3823  H8    G   120      68.653  62.970  49.705  1.00  0.00           H  
ATOM   3824  N7    G   120      69.475  63.871  51.385  1.00  0.00           N  
ATOM   3825  C5    G   120      69.567  65.287  51.701  1.00  0.00           C  
ATOM   3826  C6    G   120      70.183  65.938  52.837  1.00  0.00           C  
ATOM   3827  O6    G   120      70.783  65.484  53.851  1.00  0.00           O  
ATOM   3828  N1    G   120      70.083  67.308  52.739  1.00  0.00           N  
ATOM   3829  H1    G   120      70.562  67.851  53.444  1.00  0.00           H  
ATOM   3830  C2    G   120      69.462  67.932  51.712  1.00  0.00           C  
ATOM   3831  N2    G   120      69.347  69.194  51.837  1.00  0.00           N  
ATOM   3832  H21   G   120      69.821  69.643  52.607  1.00  0.00           H  
ATOM   3833  H22   G   120      68.658  69.731  51.330  1.00  0.00           H  
ATOM   3834  N3    G   120      68.837  67.382  50.712  1.00  0.00           N  
ATOM   3835  C4    G   120      68.981  65.997  50.704  1.00  0.00           C  
ATOM   3836  C3'   G   120      69.156  64.455  46.639  1.00  0.00           C  
ATOM   3837  H3'   G   120      69.661  63.748  47.298  1.00  0.00           H  
ATOM   3838  C2'   G   120      69.032  65.790  47.385  1.00  0.00           C  
ATOM   3839  H2'   G   120      69.954  66.224  47.772  1.00  0.00           H  
ATOM   3840  O2'   G   120      68.463  66.680  46.436  1.00  0.00           O  
ATOM   3841 HO2'   G   120      68.742  67.576  46.639  1.00  0.00           H  
ATOM   3842  O3'   G   120      69.751  64.499  45.365  1.00  0.00           O  
ATOM   3843  P     U   121      71.337  64.372  45.162  1.00  0.00           P  
ATOM   3844  OP1   U   121      71.542  64.824  43.770  1.00  0.00           O  
ATOM   3845  OP2   U   121      71.672  62.968  45.508  1.00  0.00           O  
ATOM   3846  O5'   U   121      72.045  65.420  46.146  1.00  0.00           O  
ATOM   3847  C5'   U   121      72.156  66.763  45.789  1.00  0.00           C  
ATOM   3848  H5'   U   121      71.178  67.188  45.561  1.00  0.00           H  
ATOM   3849 H5''   U   121      72.718  66.885  44.864  1.00  0.00           H  
ATOM   3850  C4'   U   121      73.011  67.648  46.837  1.00  0.00           C  
ATOM   3851  H4'   U   121      73.086  68.684  46.507  1.00  0.00           H  
ATOM   3852  O4'   U   121      72.316  67.655  48.093  1.00  0.00           O  
ATOM   3853  C1'   U   121      73.263  67.849  49.035  1.00  0.00           C  
ATOM   3854  H1'   U   121      73.110  68.891  49.319  1.00  0.00           H  
ATOM   3855  N1    U   121      73.249  66.841  50.148  1.00  0.00           N  
ATOM   3856  C6    U   121      72.977  65.488  49.809  1.00  0.00           C  
ATOM   3857  H6    U   121      72.519  65.329  48.844  1.00  0.00           H  
ATOM   3858  C5    U   121      72.998  64.516  50.709  1.00  0.00           C  
ATOM   3859  H5    U   121      72.699  63.520  50.415  1.00  0.00           H  
ATOM   3860  C4    U   121      73.533  64.766  51.977  1.00  0.00           C  
ATOM   3861  O4    U   121      73.848  63.882  52.747  1.00  0.00           O  
ATOM   3862  N3    U   121      73.788  66.072  52.293  1.00  0.00           N  
ATOM   3863  H3    U   121      74.281  66.356  53.128  1.00  0.00           H  
ATOM   3864  C2    U   121      73.644  67.155  51.439  1.00  0.00           C  
ATOM   3865  O2    U   121      74.047  68.252  51.688  1.00  0.00           O  
ATOM   3866  C3'   U   121      74.389  67.083  47.101  1.00  0.00           C  
ATOM   3867  H3'   U   121      74.236  66.011  47.233  1.00  0.00           H  
ATOM   3868  C2'   U   121      74.622  67.815  48.421  1.00  0.00           C  
ATOM   3869  H2'   U   121      75.396  67.270  48.961  1.00  0.00           H  
ATOM   3870  O2'   U   121      75.153  69.166  48.182  1.00  0.00           O  
ATOM   3871 HO2'   U   121      75.524  69.511  48.998  1.00  0.00           H  
ATOM   3872  O3'   U   121      75.413  67.311  46.082  1.00  0.00           O  
ATOM   3873  P     A   122      76.903  66.732  46.160  1.00  0.00           P  
ATOM   3874  OP1   A   122      77.511  67.298  44.976  1.00  0.00           O  
ATOM   3875  OP2   A   122      76.845  65.280  46.372  1.00  0.00           O  
ATOM   3876  O5'   A   122      77.605  67.367  47.416  1.00  0.00           O  
ATOM   3877  C5'   A   122      78.486  68.505  47.334  1.00  0.00           C  
ATOM   3878  H5'   A   122      77.912  69.380  47.029  1.00  0.00           H  
ATOM   3879 H5''   A   122      79.260  68.306  46.593  1.00  0.00           H  
ATOM   3880  C4'   A   122      79.003  68.864  48.742  1.00  0.00           C  
ATOM   3881  H4'   A   122      79.414  69.856  48.556  1.00  0.00           H  
ATOM   3882  O4'   A   122      77.978  68.857  49.754  1.00  0.00           O  
ATOM   3883  C1'   A   122      78.608  68.342  51.001  1.00  0.00           C  
ATOM   3884  H1'   A   122      78.638  69.072  51.810  1.00  0.00           H  
ATOM   3885  N9    A   122      78.085  67.006  51.461  1.00  0.00           N  
ATOM   3886  C8    A   122      77.299  66.105  50.704  1.00  0.00           C  
ATOM   3887  H8    A   122      77.060  66.254  49.661  1.00  0.00           H  
ATOM   3888  N7    A   122      76.858  65.157  51.435  1.00  0.00           N  
ATOM   3889  C5    A   122      77.418  65.428  52.678  1.00  0.00           C  
ATOM   3890  C6    A   122      77.529  64.714  53.871  1.00  0.00           C  
ATOM   3891  N6    A   122      76.823  63.639  54.057  1.00  0.00           N  
ATOM   3892  H61   A   122      76.165  63.416  53.324  1.00  0.00           H  
ATOM   3893  H62   A   122      76.918  63.048  54.871  1.00  0.00           H  
ATOM   3894  N1    A   122      78.246  65.115  54.861  1.00  0.00           N  
ATOM   3895  C2    A   122      79.042  66.167  54.759  1.00  0.00           C  
ATOM   3896  H2    A   122      79.753  66.395  55.539  1.00  0.00           H  
ATOM   3897  N3    A   122      79.080  66.915  53.648  1.00  0.00           N  
ATOM   3898  C4    A   122      78.255  66.469  52.690  1.00  0.00           C  
ATOM   3899  C3'   A   122      80.017  67.887  49.184  1.00  0.00           C  
ATOM   3900  H3'   A   122      79.603  66.900  48.979  1.00  0.00           H  
ATOM   3901  C2'   A   122      80.064  68.154  50.687  1.00  0.00           C  
ATOM   3902  H2'   A   122      80.544  67.282  51.132  1.00  0.00           H  
ATOM   3903  O2'   A   122      80.842  69.303  50.974  1.00  0.00           O  
ATOM   3904 HO2'   A   122      81.378  69.157  51.757  1.00  0.00           H  
ATOM   3905  O3'   A   122      81.263  68.061  48.497  1.00  0.00           O  
ATOM   3906  P     C   123      82.283  66.821  48.342  1.00  0.00           P  
ATOM   3907  OP1   C   123      83.430  67.116  47.439  1.00  0.00           O  
ATOM   3908  OP2   C   123      81.365  65.689  48.013  1.00  0.00           O  
ATOM   3909  O5'   C   123      82.878  66.524  49.828  1.00  0.00           O  
ATOM   3910  C5'   C   123      83.656  67.458  50.520  1.00  0.00           C  
ATOM   3911  H5'   C   123      83.292  68.479  50.404  1.00  0.00           H  
ATOM   3912 H5''   C   123      84.639  67.483  50.048  1.00  0.00           H  
ATOM   3913  C4'   C   123      83.678  67.065  52.011  1.00  0.00           C  
ATOM   3914  H4'   C   123      84.155  67.834  52.618  1.00  0.00           H  
ATOM   3915  O4'   C   123      82.422  66.789  52.652  1.00  0.00           O  
ATOM   3916  C1'   C   123      82.587  65.623  53.444  1.00  0.00           C  
ATOM   3917  H1'   C   123      82.101  65.729  54.414  1.00  0.00           H  
ATOM   3918  N1    C   123      81.728  64.516  52.890  1.00  0.00           N  
ATOM   3919  C6    C   123      81.035  64.615  51.699  1.00  0.00           C  
ATOM   3920  H6    C   123      81.403  65.355  51.003  1.00  0.00           H  
ATOM   3921  C5    C   123      80.052  63.713  51.422  1.00  0.00           C  
ATOM   3922  H5    C   123      79.538  63.742  50.473  1.00  0.00           H  
ATOM   3923  C4    C   123      79.779  62.696  52.435  1.00  0.00           C  
ATOM   3924  N4    C   123      78.855  61.841  52.195  1.00  0.00           N  
ATOM   3925  H41   C   123      78.524  61.925  51.244  1.00  0.00           H  
ATOM   3926  H42   C   123      78.566  61.236  52.950  1.00  0.00           H  
ATOM   3927  N3    C   123      80.419  62.544  53.563  1.00  0.00           N  
ATOM   3928  C2    C   123      81.407  63.472  53.839  1.00  0.00           C  
ATOM   3929  O2    C   123      81.986  63.457  54.945  1.00  0.00           O  
ATOM   3930  C3'   C   123      84.595  65.772  52.180  1.00  0.00           C  
ATOM   3931  H3'   C   123      84.328  64.933  51.539  1.00  0.00           H  
ATOM   3932  C2'   C   123      84.114  65.427  53.542  1.00  0.00           C  
ATOM   3933  H2'   C   123      84.343  64.368  53.658  1.00  0.00           H  
ATOM   3934  O2'   C   123      84.775  66.227  54.601  1.00  0.00           O  
ATOM   3935 HO2'   C   123      85.680  66.241  54.282  1.00  0.00           H  
ATOM   3936  O3'   C   123      85.922  66.070  52.260  1.00  0.00           O  
ATOM   3937  P     U   124      87.019  65.070  51.668  1.00  0.00           P  
ATOM   3938  OP1   U   124      88.346  65.657  51.939  1.00  0.00           O  
ATOM   3939  OP2   U   124      86.788  64.758  50.247  1.00  0.00           O  
ATOM   3940  O5'   U   124      86.741  63.771  52.616  1.00  0.00           O  
ATOM   3941  C5'   U   124      87.167  63.739  53.978  1.00  0.00           C  
ATOM   3942  H5'   U   124      86.648  64.496  54.566  1.00  0.00           H  
ATOM   3943 H5''   U   124      88.243  63.908  54.012  1.00  0.00           H  
ATOM   3944  C4'   U   124      86.889  62.429  54.719  1.00  0.00           C  
ATOM   3945  H4'   U   124      87.242  62.428  55.750  1.00  0.00           H  
ATOM   3946  O4'   U   124      85.499  62.270  54.897  1.00  0.00           O  
ATOM   3947  C1'   U   124      85.048  60.961  54.585  1.00  0.00           C  
ATOM   3948  H1'   U   124      84.541  60.665  55.504  1.00  0.00           H  
ATOM   3949  N1    U   124      84.025  60.895  53.492  1.00  0.00           N  
ATOM   3950  C6    U   124      83.898  61.800  52.464  1.00  0.00           C  
ATOM   3951  H6    U   124      84.458  62.724  52.469  1.00  0.00           H  
ATOM   3952  C5    U   124      82.858  61.634  51.597  1.00  0.00           C  
ATOM   3953  H5    U   124      82.639  62.359  50.827  1.00  0.00           H  
ATOM   3954  C4    U   124      82.040  60.440  51.623  1.00  0.00           C  
ATOM   3955  O4    U   124      81.075  60.336  50.889  1.00  0.00           O  
ATOM   3956  N3    U   124      82.264  59.613  52.700  1.00  0.00           N  
ATOM   3957  H3    U   124      81.488  58.999  52.901  1.00  0.00           H  
ATOM   3958  C2    U   124      83.283  59.680  53.560  1.00  0.00           C  
ATOM   3959  O2    U   124      83.451  58.852  54.433  1.00  0.00           O  
ATOM   3960  C3'   U   124      87.309  61.227  53.997  1.00  0.00           C  
ATOM   3961  H3'   U   124      87.136  61.396  52.934  1.00  0.00           H  
ATOM   3962  C2'   U   124      86.320  60.144  54.489  1.00  0.00           C  
ATOM   3963  H2'   U   124      86.247  59.353  53.743  1.00  0.00           H  
ATOM   3964  O2'   U   124      86.553  59.569  55.738  1.00  0.00           O  
ATOM   3965 HO2'   U   124      86.447  58.639  55.527  1.00  0.00           H  
ATOM   3966  O3'   U   124      88.676  60.912  54.392  1.00  0.00           O  
ATOM   3967  P     G   125      89.457  59.858  53.540  1.00  0.00           P  
ATOM   3968  OP1   G   125      90.763  59.616  54.203  1.00  0.00           O  
ATOM   3969  OP2   G   125      89.511  60.334  52.178  1.00  0.00           O  
ATOM   3970  O5'   G   125      88.729  58.466  53.585  1.00  0.00           O  
ATOM   3971  C5'   G   125      89.074  57.545  54.557  1.00  0.00           C  
ATOM   3972  H5'   G   125      89.113  58.006  55.544  1.00  0.00           H  
ATOM   3973 H5''   G   125      90.082  57.173  54.374  1.00  0.00           H  
ATOM   3974  C4'   G   125      88.114  56.338  54.600  1.00  0.00           C  
ATOM   3975  H4'   G   125      88.309  55.650  55.423  1.00  0.00           H  
ATOM   3976  O4'   G   125      86.737  56.783  54.586  1.00  0.00           O  
ATOM   3977  C1'   G   125      85.939  55.987  53.673  1.00  0.00           C  
ATOM   3978  H1'   G   125      85.172  55.486  54.264  1.00  0.00           H  
ATOM   3979  N9    G   125      85.310  56.729  52.581  1.00  0.00           N  
ATOM   3980  C8    G   125      85.708  57.862  51.909  1.00  0.00           C  
ATOM   3981  H8    G   125      86.603  58.394  52.198  1.00  0.00           H  
ATOM   3982  N7    G   125      84.854  58.376  51.010  1.00  0.00           N  
ATOM   3983  C5    G   125      83.852  57.329  51.047  1.00  0.00           C  
ATOM   3984  C6    G   125      82.664  57.077  50.244  1.00  0.00           C  
ATOM   3985  O6    G   125      82.201  57.699  49.340  1.00  0.00           O  
ATOM   3986  N1    G   125      82.079  55.860  50.470  1.00  0.00           N  
ATOM   3987  H1    G   125      81.183  55.609  50.078  1.00  0.00           H  
ATOM   3988  C2    G   125      82.518  54.938  51.310  1.00  0.00           C  
ATOM   3989  N2    G   125      81.878  53.823  51.424  1.00  0.00           N  
ATOM   3990  H21   G   125      82.379  53.127  51.958  1.00  0.00           H  
ATOM   3991  H22   G   125      81.145  53.664  50.748  1.00  0.00           H  
ATOM   3992  N3    G   125      83.582  55.128  52.078  1.00  0.00           N  
ATOM   3993  C4    G   125      84.197  56.334  51.908  1.00  0.00           C  
ATOM   3994  C3'   G   125      88.295  55.490  53.336  1.00  0.00           C  
ATOM   3995  H3'   G   125      88.479  56.190  52.521  1.00  0.00           H  
ATOM   3996  C2'   G   125      86.878  54.955  53.113  1.00  0.00           C  
ATOM   3997  H2'   G   125      86.744  54.759  52.049  1.00  0.00           H  
ATOM   3998  O2'   G   125      86.658  53.787  53.999  1.00  0.00           O  
ATOM   3999 HO2'   G   125      87.318  53.144  53.729  1.00  0.00           H  
ATOM   4000  O3'   G   125      89.388  54.546  53.505  1.00  0.00           O  
ATOM   4001  P     A   126      89.713  53.505  52.307  1.00  0.00           P  
ATOM   4002  OP1   A   126      91.066  52.931  52.505  1.00  0.00           O  
ATOM   4003  OP2   A   126      89.372  54.171  51.088  1.00  0.00           O  
ATOM   4004  O5'   A   126      88.757  52.225  52.405  1.00  0.00           O  
ATOM   4005  C5'   A   126      89.058  51.091  53.273  1.00  0.00           C  
ATOM   4006  H5'   A   126      89.335  51.397  54.282  1.00  0.00           H  
ATOM   4007 H5''   A   126      90.035  50.755  52.928  1.00  0.00           H  
ATOM   4008  C4'   A   126      88.008  49.996  53.409  1.00  0.00           C  
ATOM   4009  H4'   A   126      88.476  49.238  54.037  1.00  0.00           H  
ATOM   4010  O4'   A   126      86.811  50.381  54.063  1.00  0.00           O  
ATOM   4011  C1'   A   126      85.784  49.419  53.925  1.00  0.00           C  
ATOM   4012  H1'   A   126      85.571  48.963  54.892  1.00  0.00           H  
ATOM   4013  N9    A   126      84.596  50.026  53.383  1.00  0.00           N  
ATOM   4014  C8    A   126      84.512  51.183  52.635  1.00  0.00           C  
ATOM   4015  H8    A   126      85.386  51.812  52.550  1.00  0.00           H  
ATOM   4016  N7    A   126      83.359  51.266  52.011  1.00  0.00           N  
ATOM   4017  C5    A   126      82.624  50.179  52.505  1.00  0.00           C  
ATOM   4018  C6    A   126      81.396  49.614  52.274  1.00  0.00           C  
ATOM   4019  N6    A   126      80.445  50.128  51.561  1.00  0.00           N  
ATOM   4020  H61   A   126      79.524  49.716  51.599  1.00  0.00           H  
ATOM   4021  H62   A   126      80.582  51.048  51.166  1.00  0.00           H  
ATOM   4022  N1    A   126      81.027  48.438  52.806  1.00  0.00           N  
ATOM   4023  C2    A   126      81.889  47.796  53.662  1.00  0.00           C  
ATOM   4024  H2    A   126      81.608  46.871  54.143  1.00  0.00           H  
ATOM   4025  N3    A   126      83.106  48.286  54.046  1.00  0.00           N  
ATOM   4026  C4    A   126      83.383  49.469  53.437  1.00  0.00           C  
ATOM   4027  C3'   A   126      87.540  49.185  52.304  1.00  0.00           C  
ATOM   4028  H3'   A   126      87.240  49.766  51.432  1.00  0.00           H  
ATOM   4029  C2'   A   126      86.434  48.387  52.965  1.00  0.00           C  
ATOM   4030  H2'   A   126      85.665  48.055  52.268  1.00  0.00           H  
ATOM   4031  O2'   A   126      86.917  47.240  53.653  1.00  0.00           O  
ATOM   4032 HO2'   A   126      87.584  46.884  53.062  1.00  0.00           H  
ATOM   4033  O3'   A   126      88.553  48.271  51.823  1.00  0.00           O  
ATOM   4034  P     U   127      88.768  48.084  50.307  1.00  0.00           P  
ATOM   4035  OP1   U   127      89.525  46.770  50.217  1.00  0.00           O  
ATOM   4036  OP2   U   127      89.429  49.261  49.695  1.00  0.00           O  
ATOM   4037  O5'   U   127      87.369  47.796  49.514  1.00  0.00           O  
ATOM   4038  C5'   U   127      86.732  46.552  49.717  1.00  0.00           C  
ATOM   4039  H5'   U   127      86.771  46.090  50.703  1.00  0.00           H  
ATOM   4040 H5''   U   127      87.300  45.869  49.085  1.00  0.00           H  
ATOM   4041  C4'   U   127      85.261  46.683  49.225  1.00  0.00           C  
ATOM   4042  H4'   U   127      84.798  45.726  49.466  1.00  0.00           H  
ATOM   4043  O4'   U   127      84.577  47.602  50.105  1.00  0.00           O  
ATOM   4044  C1'   U   127      83.578  48.284  49.303  1.00  0.00           C  
ATOM   4045  H1'   U   127      82.620  48.039  49.761  1.00  0.00           H  
ATOM   4046  N1    U   127      83.784  49.756  49.100  1.00  0.00           N  
ATOM   4047  C6    U   127      85.018  50.394  49.342  1.00  0.00           C  
ATOM   4048  H6    U   127      85.919  49.866  49.616  1.00  0.00           H  
ATOM   4049  C5    U   127      85.085  51.725  49.241  1.00  0.00           C  
ATOM   4050  H5    U   127      85.990  52.251  49.506  1.00  0.00           H  
ATOM   4051  C4    U   127      83.963  52.548  48.773  1.00  0.00           C  
ATOM   4052  O4    U   127      83.976  53.783  48.642  1.00  0.00           O  
ATOM   4053  N3    U   127      82.819  51.824  48.573  1.00  0.00           N  
ATOM   4054  H3    U   127      82.080  52.305  48.081  1.00  0.00           H  
ATOM   4055  C2    U   127      82.683  50.497  48.709  1.00  0.00           C  
ATOM   4056  O2    U   127      81.538  50.031  48.539  1.00  0.00           O  
ATOM   4057  C3'   U   127      85.023  47.114  47.732  1.00  0.00           C  
ATOM   4058  H3'   U   127      85.622  47.982  47.457  1.00  0.00           H  
ATOM   4059  C2'   U   127      83.552  47.608  47.893  1.00  0.00           C  
ATOM   4060  H2'   U   127      83.336  48.386  47.160  1.00  0.00           H  
ATOM   4061  O2'   U   127      82.596  46.510  47.975  1.00  0.00           O  
ATOM   4062 HO2'   U   127      83.051  45.665  47.993  1.00  0.00           H  
ATOM   4063  O3'   U   127      85.089  45.983  46.982  1.00  0.00           O  
ATOM   4064  P     G   128      85.085  45.972  45.405  1.00  0.00           P  
ATOM   4065  OP1   G   128      85.440  44.610  44.980  1.00  0.00           O  
ATOM   4066  OP2   G   128      85.960  47.052  44.939  1.00  0.00           O  
ATOM   4067  O5'   G   128      83.676  46.302  44.903  1.00  0.00           O  
ATOM   4068  C5'   G   128      82.715  45.245  44.756  1.00  0.00           C  
ATOM   4069  H5'   G   128      82.593  44.712  45.698  1.00  0.00           H  
ATOM   4070 H5''   G   128      83.167  44.569  44.031  1.00  0.00           H  
ATOM   4071  C4'   G   128      81.430  45.761  44.078  1.00  0.00           C  
ATOM   4072  H4'   G   128      80.734  44.944  43.889  1.00  0.00           H  
ATOM   4073  O4'   G   128      80.706  46.792  44.861  1.00  0.00           O  
ATOM   4074  C1'   G   128      80.368  47.893  44.019  1.00  0.00           C  
ATOM   4075  H1'   G   128      79.301  48.040  44.181  1.00  0.00           H  
ATOM   4076  N9    G   128      81.156  49.131  44.269  1.00  0.00           N  
ATOM   4077  C8    G   128      82.427  49.263  44.857  1.00  0.00           C  
ATOM   4078  H8    G   128      82.913  48.420  45.325  1.00  0.00           H  
ATOM   4079  N7    G   128      82.821  50.482  44.944  1.00  0.00           N  
ATOM   4080  C5    G   128      81.870  51.210  44.206  1.00  0.00           C  
ATOM   4081  C6    G   128      81.924  52.582  43.770  1.00  0.00           C  
ATOM   4082  O6    G   128      82.742  53.455  44.063  1.00  0.00           O  
ATOM   4083  N1    G   128      80.877  52.929  42.881  1.00  0.00           N  
ATOM   4084  H1    G   128      80.891  53.850  42.467  1.00  0.00           H  
ATOM   4085  C2    G   128      80.032  52.023  42.347  1.00  0.00           C  
ATOM   4086  N2    G   128      79.165  52.353  41.442  1.00  0.00           N  
ATOM   4087  H21   G   128      78.450  51.696  41.165  1.00  0.00           H  
ATOM   4088  H22   G   128      79.180  53.335  41.207  1.00  0.00           H  
ATOM   4089  N3    G   128      79.931  50.732  42.740  1.00  0.00           N  
ATOM   4090  C4    G   128      80.908  50.361  43.666  1.00  0.00           C  
ATOM   4091  C3'   G   128      81.637  46.349  42.745  1.00  0.00           C  
ATOM   4092  H3'   G   128      82.535  46.964  42.808  1.00  0.00           H  
ATOM   4093  C2'   G   128      80.511  47.343  42.583  1.00  0.00           C  
ATOM   4094  H2'   G   128      80.775  48.118  41.864  1.00  0.00           H  
ATOM   4095  O2'   G   128      79.337  46.553  42.260  1.00  0.00           O  
ATOM   4096 HO2'   G   128      79.778  45.738  42.010  1.00  0.00           H  
ATOM   4097  O3'   G   128      81.737  45.342  41.750  1.00  0.00           O  
ATOM   4098  P     U   129      82.730  45.573  40.558  1.00  0.00           P  
ATOM   4099  OP1   U   129      82.564  44.467  39.619  1.00  0.00           O  
ATOM   4100  OP2   U   129      84.070  45.795  41.084  1.00  0.00           O  
ATOM   4101  O5'   U   129      82.324  46.989  39.866  1.00  0.00           O  
ATOM   4102  C5'   U   129      81.029  47.149  39.163  1.00  0.00           C  
ATOM   4103  H5'   U   129      80.186  46.811  39.765  1.00  0.00           H  
ATOM   4104 H5''   U   129      81.072  46.551  38.252  1.00  0.00           H  
ATOM   4105  C4'   U   129      80.813  48.539  38.670  1.00  0.00           C  
ATOM   4106  H4'   U   129      79.826  48.753  38.261  1.00  0.00           H  
ATOM   4107  O4'   U   129      81.034  49.385  39.763  1.00  0.00           O  
ATOM   4108  C1'   U   129      81.418  50.644  39.292  1.00  0.00           C  
ATOM   4109  H1'   U   129      80.621  51.347  39.535  1.00  0.00           H  
ATOM   4110  N1    U   129      82.597  51.156  40.018  1.00  0.00           N  
ATOM   4111  C6    U   129      83.421  50.383  40.839  1.00  0.00           C  
ATOM   4112  H6    U   129      83.254  49.318  40.903  1.00  0.00           H  
ATOM   4113  C5    U   129      84.333  50.991  41.651  1.00  0.00           C  
ATOM   4114  H5    U   129      84.937  50.382  42.307  1.00  0.00           H  
ATOM   4115  C4    U   129      84.624  52.381  41.576  1.00  0.00           C  
ATOM   4116  O4    U   129      85.535  52.974  42.207  1.00  0.00           O  
ATOM   4117  N3    U   129      83.792  53.097  40.694  1.00  0.00           N  
ATOM   4118  H3    U   129      84.043  54.056  40.504  1.00  0.00           H  
ATOM   4119  C2    U   129      82.727  52.529  39.988  1.00  0.00           C  
ATOM   4120  O2    U   129      81.964  53.292  39.359  1.00  0.00           O  
ATOM   4121  C3'   U   129      81.783  48.977  37.596  1.00  0.00           C  
ATOM   4122  H3'   U   129      82.727  48.447  37.718  1.00  0.00           H  
ATOM   4123  C2'   U   129      81.815  50.507  37.835  1.00  0.00           C  
ATOM   4124  H2'   U   129      82.807  50.916  37.649  1.00  0.00           H  
ATOM   4125  O2'   U   129      80.788  51.191  37.054  1.00  0.00           O  
ATOM   4126 HO2'   U   129      81.106  51.569  36.231  1.00  0.00           H  
ATOM   4127  O3'   U   129      81.232  48.629  36.340  1.00  0.00           O  
ATOM   4128  P     C   130      81.937  48.917  35.017  1.00  0.00           P  
ATOM   4129  OP1   C   130      81.282  48.095  34.046  1.00  0.00           O  
ATOM   4130  OP2   C   130      83.367  48.676  35.248  1.00  0.00           O  
ATOM   4131  O5'   C   130      81.777  50.479  34.611  1.00  0.00           O  
ATOM   4132  C5'   C   130      80.586  50.971  33.964  1.00  0.00           C  
ATOM   4133  H5'   C   130      79.806  50.743  34.690  1.00  0.00           H  
ATOM   4134 H5''   C   130      80.342  50.452  33.037  1.00  0.00           H  
ATOM   4135  C4'   C   130      80.579  52.498  33.771  1.00  0.00           C  
ATOM   4136  H4'   C   130      79.674  52.902  33.318  1.00  0.00           H  
ATOM   4137  O4'   C   130      80.853  53.250  34.942  1.00  0.00           O  
ATOM   4138  C1'   C   130      81.539  54.497  34.692  1.00  0.00           C  
ATOM   4139  H1'   C   130      80.900  55.338  34.961  1.00  0.00           H  
ATOM   4140  N1    C   130      82.834  54.630  35.494  1.00  0.00           N  
ATOM   4141  C6    C   130      83.451  53.445  36.034  1.00  0.00           C  
ATOM   4142  H6    C   130      83.087  52.449  35.833  1.00  0.00           H  
ATOM   4143  C5    C   130      84.464  53.601  36.894  1.00  0.00           C  
ATOM   4144  H5    C   130      84.997  52.790  37.368  1.00  0.00           H  
ATOM   4145  C4    C   130      84.855  54.890  37.273  1.00  0.00           C  
ATOM   4146  N4    C   130      85.852  55.174  38.008  1.00  0.00           N  
ATOM   4147  H41   C   130      86.346  54.507  38.582  1.00  0.00           H  
ATOM   4148  H42   C   130      86.124  56.144  38.077  1.00  0.00           H  
ATOM   4149  N3    C   130      84.398  55.990  36.721  1.00  0.00           N  
ATOM   4150  C2    C   130      83.400  55.848  35.820  1.00  0.00           C  
ATOM   4151  O2    C   130      83.035  56.899  35.232  1.00  0.00           O  
ATOM   4152  C3'   C   130      81.686  52.936  32.790  1.00  0.00           C  
ATOM   4153  H3'   C   130      82.582  52.349  32.990  1.00  0.00           H  
ATOM   4154  C2'   C   130      81.871  54.450  33.214  1.00  0.00           C  
ATOM   4155  H2'   C   130      82.894  54.819  33.153  1.00  0.00           H  
ATOM   4156  O2'   C   130      81.117  55.492  32.485  1.00  0.00           O  
ATOM   4157 HO2'   C   130      81.738  56.118  32.106  1.00  0.00           H  
ATOM   4158  O3'   C   130      81.246  52.843  31.468  1.00  0.00           O  
ATOM   4159  P     G   131      82.284  52.616  30.284  1.00  0.00           P  
ATOM   4160  OP1   G   131      81.491  52.280  29.139  1.00  0.00           O  
ATOM   4161  OP2   G   131      83.335  51.684  30.692  1.00  0.00           O  
ATOM   4162  O5'   G   131      83.059  54.022  30.026  1.00  0.00           O  
ATOM   4163  C5'   G   131      82.339  55.063  29.317  1.00  0.00           C  
ATOM   4164  H5'   G   131      81.389  55.160  29.844  1.00  0.00           H  
ATOM   4165 H5''   G   131      82.244  54.715  28.288  1.00  0.00           H  
ATOM   4166  C4'   G   131      83.021  56.437  29.467  1.00  0.00           C  
ATOM   4167  H4'   G   131      82.456  57.236  28.988  1.00  0.00           H  
ATOM   4168  O4'   G   131      83.303  56.688  30.799  1.00  0.00           O  
ATOM   4169  C1'   G   131      84.336  57.533  30.993  1.00  0.00           C  
ATOM   4170  H1'   G   131      84.064  58.583  31.100  1.00  0.00           H  
ATOM   4171  N9    G   131      85.161  57.039  32.111  1.00  0.00           N  
ATOM   4172  C8    G   131      85.315  55.742  32.486  1.00  0.00           C  
ATOM   4173  H8    G   131      84.884  54.887  31.986  1.00  0.00           H  
ATOM   4174  N7    G   131      86.125  55.523  33.510  1.00  0.00           N  
ATOM   4175  C5    G   131      86.549  56.811  33.875  1.00  0.00           C  
ATOM   4176  C6    G   131      87.395  57.378  34.888  1.00  0.00           C  
ATOM   4177  O6    G   131      88.099  56.772  35.764  1.00  0.00           O  
ATOM   4178  N1    G   131      87.554  58.738  34.862  1.00  0.00           N  
ATOM   4179  H1    G   131      88.229  59.149  35.491  1.00  0.00           H  
ATOM   4180  C2    G   131      86.949  59.477  33.953  1.00  0.00           C  
ATOM   4181  N2    G   131      87.178  60.764  33.926  1.00  0.00           N  
ATOM   4182  H21   G   131      87.912  61.216  34.451  1.00  0.00           H  
ATOM   4183  H22   G   131      86.606  61.328  33.313  1.00  0.00           H  
ATOM   4184  N3    G   131      86.070  59.094  33.054  1.00  0.00           N  
ATOM   4185  C4    G   131      85.887  57.731  33.084  1.00  0.00           C  
ATOM   4186  C3'   G   131      84.372  56.470  28.740  1.00  0.00           C  
ATOM   4187  H3'   G   131      84.902  55.529  28.888  1.00  0.00           H  
ATOM   4188  C2'   G   131      85.094  57.493  29.650  1.00  0.00           C  
ATOM   4189  H2'   G   131      86.136  57.264  29.876  1.00  0.00           H  
ATOM   4190  O2'   G   131      85.080  58.824  29.115  1.00  0.00           O  
ATOM   4191 HO2'   G   131      84.724  58.795  28.223  1.00  0.00           H  
ATOM   4192  O3'   G   131      84.382  56.850  27.324  1.00  0.00           O  
ATOM   4193  P     U   132      85.615  56.529  26.360  1.00  0.00           P  
ATOM   4194  OP1   U   132      85.050  56.470  24.975  1.00  0.00           O  
ATOM   4195  OP2   U   132      86.347  55.338  26.788  1.00  0.00           O  
ATOM   4196  O5'   U   132      86.624  57.676  26.522  1.00  0.00           O  
ATOM   4197  C5'   U   132      86.397  58.954  25.933  1.00  0.00           C  
ATOM   4198  H5'   U   132      85.593  59.498  26.429  1.00  0.00           H  
ATOM   4199 H5''   U   132      86.223  58.808  24.866  1.00  0.00           H  
ATOM   4200  C4'   U   132      87.433  59.978  26.177  1.00  0.00           C  
ATOM   4201  H4'   U   132      87.215  60.854  25.566  1.00  0.00           H  
ATOM   4202  O4'   U   132      87.697  60.301  27.583  1.00  0.00           O  
ATOM   4203  C1'   U   132      89.069  60.311  27.822  1.00  0.00           C  
ATOM   4204  H1'   U   132      89.591  61.144  27.353  1.00  0.00           H  
ATOM   4205  N1    U   132      89.283  60.054  29.275  1.00  0.00           N  
ATOM   4206  C6    U   132      88.472  59.158  29.943  1.00  0.00           C  
ATOM   4207  H6    U   132      87.560  58.784  29.503  1.00  0.00           H  
ATOM   4208  C5    U   132      88.804  58.843  31.224  1.00  0.00           C  
ATOM   4209  H5    U   132      88.118  58.176  31.726  1.00  0.00           H  
ATOM   4210  C4    U   132      89.959  59.441  31.895  1.00  0.00           C  
ATOM   4211  O4    U   132      90.191  59.226  33.057  1.00  0.00           O  
ATOM   4212  N3    U   132      90.530  60.481  31.190  1.00  0.00           N  
ATOM   4213  H3    U   132      91.106  61.140  31.694  1.00  0.00           H  
ATOM   4214  C2    U   132      90.267  60.794  29.867  1.00  0.00           C  
ATOM   4215  O2    U   132      90.847  61.784  29.450  1.00  0.00           O  
ATOM   4216  C3'   U   132      88.727  59.338  25.639  1.00  0.00           C  
ATOM   4217  H3'   U   132      88.495  58.370  25.194  1.00  0.00           H  
ATOM   4218  C2'   U   132      89.588  59.154  26.919  1.00  0.00           C  
ATOM   4219  H2'   U   132      89.284  58.213  27.378  1.00  0.00           H  
ATOM   4220  O2'   U   132      90.954  59.241  26.689  1.00  0.00           O  
ATOM   4221 HO2'   U   132      91.219  58.491  26.153  1.00  0.00           H  
ATOM   4222  O3'   U   132      89.292  60.261  24.754  1.00  0.00           O  
ATOM   4223  P     A   133      89.759  59.720  23.309  1.00  0.00           P  
ATOM   4224  OP1   A   133      90.516  58.498  23.479  1.00  0.00           O  
ATOM   4225  OP2   A   133      90.344  60.864  22.585  1.00  0.00           O  
ATOM   4226  O5'   A   133      88.444  59.242  22.568  1.00  0.00           O  
ATOM   4227  C5'   A   133      87.596  60.061  21.758  1.00  0.00           C  
ATOM   4228  H5'   A   133      88.314  60.671  21.209  1.00  0.00           H  
ATOM   4229 H5''   A   133      86.938  60.733  22.308  1.00  0.00           H  
ATOM   4230  C4'   A   133      86.893  59.210  20.720  1.00  0.00           C  
ATOM   4231  H4'   A   133      86.318  59.906  20.110  1.00  0.00           H  
ATOM   4232  O4'   A   133      87.774  58.466  19.829  1.00  0.00           O  
ATOM   4233  C1'   A   133      86.985  57.431  19.266  1.00  0.00           C  
ATOM   4234  H1'   A   133      86.280  57.934  18.604  1.00  0.00           H  
ATOM   4235  N9    A   133      87.740  56.361  18.632  1.00  0.00           N  
ATOM   4236  C8    A   133      87.483  55.012  18.581  1.00  0.00           C  
ATOM   4237  H8    A   133      86.648  54.495  19.031  1.00  0.00           H  
ATOM   4238  N7    A   133      88.142  54.436  17.615  1.00  0.00           N  
ATOM   4239  C5    A   133      89.081  55.378  17.194  1.00  0.00           C  
ATOM   4240  C6    A   133      90.210  55.356  16.368  1.00  0.00           C  
ATOM   4241  N6    A   133      90.549  54.324  15.628  1.00  0.00           N  
ATOM   4242  H61   A   133      91.332  54.469  15.006  1.00  0.00           H  
ATOM   4243  H62   A   133      89.832  53.613  15.600  1.00  0.00           H  
ATOM   4244  N1    A   133      91.090  56.427  16.287  1.00  0.00           N  
ATOM   4245  C2    A   133      90.735  57.510  16.953  1.00  0.00           C  
ATOM   4246  H2    A   133      91.371  58.380  16.886  1.00  0.00           H  
ATOM   4247  N3    A   133      89.706  57.718  17.771  1.00  0.00           N  
ATOM   4248  C4    A   133      88.884  56.589  17.852  1.00  0.00           C  
ATOM   4249  C3'   A   133      85.927  58.189  21.341  1.00  0.00           C  
ATOM   4250  H3'   A   133      86.111  58.059  22.408  1.00  0.00           H  
ATOM   4251  C2'   A   133      86.237  56.890  20.547  1.00  0.00           C  
ATOM   4252  H2'   A   133      86.961  56.330  21.139  1.00  0.00           H  
ATOM   4253  O2'   A   133      85.114  56.078  20.227  1.00  0.00           O  
ATOM   4254 HO2'   A   133      84.715  55.743  21.033  1.00  0.00           H  
ATOM   4255  O3'   A   133      84.548  58.540  21.091  1.00  0.00           O  
ATOM   4256  P     U   134      83.987  59.886  21.580  1.00  0.00           P  
ATOM   4257  OP1   U   134      84.613  60.207  22.869  1.00  0.00           O  
ATOM   4258  OP2   U   134      82.536  59.734  21.624  1.00  0.00           O  
ATOM   4259  O5'   U   134      84.462  60.921  20.471  1.00  0.00           O  
ATOM   4260  C5'   U   134      83.789  61.163  19.234  1.00  0.00           C  
ATOM   4261  H5'   U   134      82.737  61.397  19.394  1.00  0.00           H  
ATOM   4262 H5''   U   134      83.985  60.190  18.782  1.00  0.00           H  
ATOM   4263  C4'   U   134      84.410  62.240  18.403  1.00  0.00           C  
ATOM   4264  H4'   U   134      83.819  62.383  17.498  1.00  0.00           H  
ATOM   4265  O4'   U   134      84.463  63.450  19.147  1.00  0.00           O  
ATOM   4266  C1'   U   134      85.813  63.993  19.194  1.00  0.00           C  
ATOM   4267  H1'   U   134      85.982  64.615  18.315  1.00  0.00           H  
ATOM   4268  N1    U   134      86.090  64.781  20.406  1.00  0.00           N  
ATOM   4269  C6    U   134      85.942  64.137  21.602  1.00  0.00           C  
ATOM   4270  H6    U   134      85.361  63.227  21.581  1.00  0.00           H  
ATOM   4271  C5    U   134      86.291  64.741  22.764  1.00  0.00           C  
ATOM   4272  H5    U   134      86.055  64.355  23.745  1.00  0.00           H  
ATOM   4273  C4    U   134      86.845  66.040  22.699  1.00  0.00           C  
ATOM   4274  O4    U   134      87.079  66.668  23.741  1.00  0.00           O  
ATOM   4275  N3    U   134      86.984  66.648  21.459  1.00  0.00           N  
ATOM   4276  H3    U   134      87.327  67.597  21.497  1.00  0.00           H  
ATOM   4277  C2    U   134      86.648  66.015  20.285  1.00  0.00           C  
ATOM   4278  O2    U   134      86.883  66.622  19.177  1.00  0.00           O  
ATOM   4279  C3'   U   134      85.834  61.957  17.910  1.00  0.00           C  
ATOM   4280  H3'   U   134      86.185  60.926  17.868  1.00  0.00           H  
ATOM   4281  C2'   U   134      86.650  62.700  18.996  1.00  0.00           C  
ATOM   4282  H2'   U   134      86.757  62.106  19.904  1.00  0.00           H  
ATOM   4283  O2'   U   134      87.958  62.919  18.603  1.00  0.00           O  
ATOM   4284 HO2'   U   134      88.317  62.118  18.214  1.00  0.00           H  
ATOM   4285  O3'   U   134      86.136  62.638  16.749  1.00  0.00           O  
ATOM   4286  P     A   135      85.674  61.984  15.307  1.00  0.00           P  
ATOM   4287  OP1   A   135      85.582  63.113  14.458  1.00  0.00           O  
ATOM   4288  OP2   A   135      84.546  61.095  15.494  1.00  0.00           O  
ATOM   4289  O5'   A   135      86.934  61.054  14.907  1.00  0.00           O  
ATOM   4290  C5'   A   135      88.254  61.605  14.857  1.00  0.00           C  
ATOM   4291  H5'   A   135      88.598  61.908  15.847  1.00  0.00           H  
ATOM   4292 H5''   A   135      88.135  62.580  14.386  1.00  0.00           H  
ATOM   4293  C4'   A   135      89.251  60.703  14.067  1.00  0.00           C  
ATOM   4294  H4'   A   135      90.166  61.281  13.938  1.00  0.00           H  
ATOM   4295  O4'   A   135      89.741  59.605  14.817  1.00  0.00           O  
ATOM   4296  C1'   A   135      89.392  58.386  14.147  1.00  0.00           C  
ATOM   4297  H1'   A   135      90.110  57.569  14.223  1.00  0.00           H  
ATOM   4298  N9    A   135      88.053  57.806  14.651  1.00  0.00           N  
ATOM   4299  C8    A   135      87.253  58.258  15.695  1.00  0.00           C  
ATOM   4300  H8    A   135      87.557  59.076  16.331  1.00  0.00           H  
ATOM   4301  N7    A   135      86.254  57.462  15.890  1.00  0.00           N  
ATOM   4302  C5    A   135      86.400  56.365  15.040  1.00  0.00           C  
ATOM   4303  C6    A   135      85.743  55.119  14.726  1.00  0.00           C  
ATOM   4304  N6    A   135      84.718  54.660  15.437  1.00  0.00           N  
ATOM   4305  H61   A   135      84.441  55.246  16.211  1.00  0.00           H  
ATOM   4306  H62   A   135      84.246  53.846  15.070  1.00  0.00           H  
ATOM   4307  N1    A   135      86.312  54.229  13.913  1.00  0.00           N  
ATOM   4308  C2    A   135      87.433  54.628  13.346  1.00  0.00           C  
ATOM   4309  H2    A   135      87.741  53.820  12.699  1.00  0.00           H  
ATOM   4310  N3    A   135      88.117  55.725  13.436  1.00  0.00           N  
ATOM   4311  C4    A   135      87.562  56.592  14.288  1.00  0.00           C  
ATOM   4312  C3'   A   135      88.864  60.212  12.651  1.00  0.00           C  
ATOM   4313  H3'   A   135      87.797  60.115  12.448  1.00  0.00           H  
ATOM   4314  C2'   A   135      89.391  58.844  12.675  1.00  0.00           C  
ATOM   4315  H2'   A   135      88.651  58.267  12.121  1.00  0.00           H  
ATOM   4316  O2'   A   135      90.749  58.724  12.136  1.00  0.00           O  
ATOM   4317 HO2'   A   135      90.751  59.107  11.256  1.00  0.00           H  
ATOM   4318  O3'   A   135      89.462  61.169  11.767  1.00  0.00           O  
ATOM   4319  P     C   136      89.256  61.064  10.219  1.00  0.00           P  
ATOM   4320  OP1   C   136      89.568  62.381   9.724  1.00  0.00           O  
ATOM   4321  OP2   C   136      87.860  60.591   9.938  1.00  0.00           O  
ATOM   4322  O5'   C   136      90.319  60.035   9.716  1.00  0.00           O  
ATOM   4323  C5'   C   136      91.713  60.324   9.630  1.00  0.00           C  
ATOM   4324  H5'   C   136      91.966  60.475  10.680  1.00  0.00           H  
ATOM   4325 H5''   C   136      91.909  61.207   9.023  1.00  0.00           H  
ATOM   4326  C4'   C   136      92.495  59.151   9.138  1.00  0.00           C  
ATOM   4327  H4'   C   136      93.560  59.381   9.177  1.00  0.00           H  
ATOM   4328  O4'   C   136      92.297  58.037  10.029  1.00  0.00           O  
ATOM   4329  C1'   C   136      92.422  56.780   9.296  1.00  0.00           C  
ATOM   4330  H1'   C   136      93.266  56.184   9.644  1.00  0.00           H  
ATOM   4331  N1    C   136      91.210  55.928   9.471  1.00  0.00           N  
ATOM   4332  C6    C   136      89.932  56.485   9.571  1.00  0.00           C  
ATOM   4333  H6    C   136      89.817  57.558   9.534  1.00  0.00           H  
ATOM   4334  C5    C   136      88.853  55.678   9.769  1.00  0.00           C  
ATOM   4335  H5    C   136      87.885  56.136   9.905  1.00  0.00           H  
ATOM   4336  C4    C   136      89.020  54.244   9.792  1.00  0.00           C  
ATOM   4337  N4    C   136      88.206  53.401  10.150  1.00  0.00           N  
ATOM   4338  H41   C   136      88.544  52.452  10.214  1.00  0.00           H  
ATOM   4339  H42   C   136      87.260  53.747  10.225  1.00  0.00           H  
ATOM   4340  N3    C   136      90.253  53.725   9.749  1.00  0.00           N  
ATOM   4341  C2    C   136      91.356  54.554   9.594  1.00  0.00           C  
ATOM   4342  O2    C   136      92.493  54.000   9.660  1.00  0.00           O  
ATOM   4343  C3'   C   136      92.148  58.614   7.740  1.00  0.00           C  
ATOM   4344  H3'   C   136      91.064  58.625   7.624  1.00  0.00           H  
ATOM   4345  C2'   C   136      92.643  57.109   7.817  1.00  0.00           C  
ATOM   4346  H2'   C   136      92.146  56.424   7.130  1.00  0.00           H  
ATOM   4347  O2'   C   136      94.027  56.925   7.558  1.00  0.00           O  
ATOM   4348 HO2'   C   136      94.206  57.150   6.642  1.00  0.00           H  
ATOM   4349  O3'   C   136      92.832  59.387   6.799  1.00  0.00           O  
ATOM   4350  P     A   137      92.476  59.277   5.380  1.00  0.00           P  
ATOM   4351  OP1   A   137      92.231  60.616   4.870  1.00  0.00           O  
ATOM   4352  OP2   A   137      91.496  58.240   5.256  1.00  0.00           O  
ATOM   4353  O5'   A   137      93.831  58.691   4.685  1.00  0.00           O  
ATOM   4354  C5'   A   137      94.914  59.538   4.161  1.00  0.00           C  
ATOM   4355  H5'   A   137      94.436  60.359   3.626  1.00  0.00           H  
ATOM   4356 H5''   A   137      95.496  59.109   3.345  1.00  0.00           H  
ATOM   4357  C4'   A   137      95.840  60.065   5.253  1.00  0.00           C  
ATOM   4358  H4'   A   137      95.186  60.804   5.715  1.00  0.00           H  
ATOM   4359  O4'   A   137      96.175  59.000   6.157  1.00  0.00           O  
ATOM   4360  C1'   A   137      97.269  59.422   6.964  1.00  0.00           C  
ATOM   4361  H1'   A   137      96.923  59.635   7.976  1.00  0.00           H  
ATOM   4362  N9    A   137      98.267  58.330   6.921  1.00  0.00           N  
ATOM   4363  C8    A   137      98.018  56.964   6.798  1.00  0.00           C  
ATOM   4364  H8    A   137      97.040  56.695   6.429  1.00  0.00           H  
ATOM   4365  N7    A   137      99.082  56.242   6.869  1.00  0.00           N  
ATOM   4366  C5    A   137     100.102  57.147   7.307  1.00  0.00           C  
ATOM   4367  C6    A   137     101.449  57.016   7.787  1.00  0.00           C  
ATOM   4368  N6    A   137     102.193  56.050   8.041  1.00  0.00           N  
ATOM   4369  H61   A   137     103.041  56.227   8.560  1.00  0.00           H  
ATOM   4370  H62   A   137     101.963  55.143   7.661  1.00  0.00           H  
ATOM   4371  N1    A   137     102.170  58.101   8.142  1.00  0.00           N  
ATOM   4372  C2    A   137     101.470  59.246   8.212  1.00  0.00           C  
ATOM   4373  H2    A   137     102.002  60.082   8.642  1.00  0.00           H  
ATOM   4374  N3    A   137     100.204  59.516   7.822  1.00  0.00           N  
ATOM   4375  C4    A   137      99.545  58.413   7.332  1.00  0.00           C  
ATOM   4376  C3'   A   137      97.189  60.628   4.877  1.00  0.00           C  
ATOM   4377  H3'   A   137      97.712  59.818   4.369  1.00  0.00           H  
ATOM   4378  C2'   A   137      97.700  60.791   6.371  1.00  0.00           C  
ATOM   4379  H2'   A   137      98.779  60.938   6.335  1.00  0.00           H  
ATOM   4380  O2'   A   137      97.117  61.893   7.083  1.00  0.00           O  
ATOM   4381 HO2'   A   137      97.371  62.678   6.592  1.00  0.00           H  
ATOM   4382  O3'   A   137      97.156  61.763   4.096  1.00  0.00           O  
ATOM   4383  P     G   138      98.218  61.932   2.938  1.00  0.00           P  
ATOM   4384  OP1   G   138      98.127  63.349   2.527  1.00  0.00           O  
ATOM   4385  OP2   G   138      98.047  60.896   1.840  1.00  0.00           O  
ATOM   4386  O5'   G   138      99.594  61.581   3.662  1.00  0.00           O  
ATOM   4387  C5'   G   138     100.251  62.645   4.360  1.00  0.00           C  
ATOM   4388  H5'   G   138      99.749  62.898   5.294  1.00  0.00           H  
ATOM   4389 H5''   G   138     100.159  63.527   3.726  1.00  0.00           H  
ATOM   4390  C4'   G   138     101.723  62.281   4.638  1.00  0.00           C  
ATOM   4391  H4'   G   138     102.112  63.208   5.059  1.00  0.00           H  
ATOM   4392  O4'   G   138     101.836  61.269   5.539  1.00  0.00           O  
ATOM   4393  C1'   G   138     102.902  60.430   5.144  1.00  0.00           C  
ATOM   4394  H1'   G   138     103.604  60.193   5.944  1.00  0.00           H  
ATOM   4395  N9    G   138     102.337  59.094   4.708  1.00  0.00           N  
ATOM   4396  C8    G   138     101.102  58.737   4.385  1.00  0.00           C  
ATOM   4397  H8    G   138     100.265  59.419   4.359  1.00  0.00           H  
ATOM   4398  N7    G   138     100.931  57.483   4.075  1.00  0.00           N  
ATOM   4399  C5    G   138     102.172  56.878   4.209  1.00  0.00           C  
ATOM   4400  C6    G   138     102.666  55.574   3.968  1.00  0.00           C  
ATOM   4401  O6    G   138     102.074  54.528   3.728  1.00  0.00           O  
ATOM   4402  N1    G   138     103.983  55.448   4.389  1.00  0.00           N  
ATOM   4403  H1    G   138     104.358  54.520   4.253  1.00  0.00           H  
ATOM   4404  C2    G   138     104.786  56.493   4.764  1.00  0.00           C  
ATOM   4405  N2    G   138     106.069  56.216   5.092  1.00  0.00           N  
ATOM   4406  H21   G   138     106.373  55.265   4.941  1.00  0.00           H  
ATOM   4407  H22   G   138     106.678  56.945   5.437  1.00  0.00           H  
ATOM   4408  N3    G   138     104.348  57.770   4.873  1.00  0.00           N  
ATOM   4409  C4    G   138     103.056  57.926   4.559  1.00  0.00           C  
ATOM   4410  C3'   G   138     102.571  61.944   3.421  1.00  0.00           C  
ATOM   4411  H3'   G   138     102.015  61.281   2.759  1.00  0.00           H  
ATOM   4412  C2'   G   138     103.662  61.156   4.081  1.00  0.00           C  
ATOM   4413  H2'   G   138     104.198  60.518   3.378  1.00  0.00           H  
ATOM   4414  O2'   G   138     104.595  61.932   4.861  1.00  0.00           O  
ATOM   4415 HO2'   G   138     105.259  61.292   5.129  1.00  0.00           H  
ATOM   4416  O3'   G   138     102.996  63.123   2.729  1.00  0.00           O  
ATOM   4417  P     G   139     103.513  63.009   1.207  1.00  0.00           P  
ATOM   4418  OP1   G   139     103.953  64.363   0.890  1.00  0.00           O  
ATOM   4419  OP2   G   139     102.364  62.406   0.453  1.00  0.00           O  
ATOM   4420  O5'   G   139     104.772  62.002   1.094  1.00  0.00           O  
ATOM   4421  C5'   G   139     106.022  62.470   1.454  1.00  0.00           C  
ATOM   4422  H5'   G   139     105.966  62.950   2.431  1.00  0.00           H  
ATOM   4423 H5''   G   139     106.308  63.261   0.760  1.00  0.00           H  
ATOM   4424  C4'   G   139     107.204  61.437   1.392  1.00  0.00           C  
ATOM   4425  H4'   G   139     108.084  62.019   1.662  1.00  0.00           H  
ATOM   4426  O4'   G   139     107.014  60.315   2.297  1.00  0.00           O  
ATOM   4427  C1'   G   139     107.488  59.067   1.696  1.00  0.00           C  
ATOM   4428  H1'   G   139     108.068  58.448   2.381  1.00  0.00           H  
ATOM   4429  N9    G   139     106.308  58.211   1.388  1.00  0.00           N  
ATOM   4430  C8    G   139     104.966  58.518   1.481  1.00  0.00           C  
ATOM   4431  H8    G   139     104.595  59.519   1.648  1.00  0.00           H  
ATOM   4432  N7    G   139     104.221  57.469   1.259  1.00  0.00           N  
ATOM   4433  C5    G   139     105.126  56.403   1.023  1.00  0.00           C  
ATOM   4434  C6    G   139     104.788  55.003   0.738  1.00  0.00           C  
ATOM   4435  O6    G   139     103.717  54.488   0.755  1.00  0.00           O  
ATOM   4436  N1    G   139     105.894  54.193   0.765  1.00  0.00           N  
ATOM   4437  H1    G   139     105.833  53.198   0.601  1.00  0.00           H  
ATOM   4438  C2    G   139     107.145  54.724   0.919  1.00  0.00           C  
ATOM   4439  N2    G   139     108.174  53.920   0.745  1.00  0.00           N  
ATOM   4440  H21   G   139     109.056  54.413   0.743  1.00  0.00           H  
ATOM   4441  H22   G   139     108.139  52.995   0.341  1.00  0.00           H  
ATOM   4442  N3    G   139     107.472  56.028   1.108  1.00  0.00           N  
ATOM   4443  C4    G   139     106.433  56.823   1.165  1.00  0.00           C  
ATOM   4444  C3'   G   139     107.470  60.778   0.013  1.00  0.00           C  
ATOM   4445  H3'   G   139     106.536  60.417  -0.418  1.00  0.00           H  
ATOM   4446  C2'   G   139     108.233  59.525   0.466  1.00  0.00           C  
ATOM   4447  H2'   G   139     108.173  58.781  -0.328  1.00  0.00           H  
ATOM   4448  O2'   G   139     109.605  59.792   0.848  1.00  0.00           O  
ATOM   4449 HO2'   G   139     110.241  59.489   0.195  1.00  0.00           H  
ATOM   4450  O3'   G   139     108.096  61.614  -0.877  1.00  0.00           O  
ATOM   4451  P     G   140     107.983  61.368  -2.466  1.00  0.00           P  
ATOM   4452  OP1   G   140     108.571  62.630  -3.048  1.00  0.00           O  
ATOM   4453  OP2   G   140     106.544  61.140  -2.863  1.00  0.00           O  
ATOM   4454  O5'   G   140     108.866  60.098  -2.929  1.00  0.00           O  
ATOM   4455  C5'   G   140     110.260  60.019  -2.882  1.00  0.00           C  
ATOM   4456  H5'   G   140     110.622  60.595  -2.030  1.00  0.00           H  
ATOM   4457 H5''   G   140     110.589  60.533  -3.785  1.00  0.00           H  
ATOM   4458  C4'   G   140     110.604  58.554  -2.876  1.00  0.00           C  
ATOM   4459  H4'   G   140     111.584  58.361  -2.439  1.00  0.00           H  
ATOM   4460  O4'   G   140     109.834  57.855  -1.941  1.00  0.00           O  
ATOM   4461  C1'   G   140     109.612  56.533  -2.397  1.00  0.00           C  
ATOM   4462  H1'   G   140     110.120  55.863  -1.703  1.00  0.00           H  
ATOM   4463  N9    G   140     108.144  56.257  -2.469  1.00  0.00           N  
ATOM   4464  C8    G   140     107.106  57.128  -2.321  1.00  0.00           C  
ATOM   4465  H8    G   140     107.337  58.173  -2.172  1.00  0.00           H  
ATOM   4466  N7    G   140     105.943  56.594  -2.192  1.00  0.00           N  
ATOM   4467  C5    G   140     106.176  55.216  -2.299  1.00  0.00           C  
ATOM   4468  C6    G   140     105.261  54.049  -2.481  1.00  0.00           C  
ATOM   4469  O6    G   140     104.071  53.924  -2.677  1.00  0.00           O  
ATOM   4470  N1    G   140     105.903  52.885  -2.619  1.00  0.00           N  
ATOM   4471  H1    G   140     105.341  52.049  -2.697  1.00  0.00           H  
ATOM   4472  C2    G   140     107.207  52.781  -2.578  1.00  0.00           C  
ATOM   4473  N2    G   140     107.690  51.576  -2.690  1.00  0.00           N  
ATOM   4474  H21   G   140     107.070  50.848  -3.017  1.00  0.00           H  
ATOM   4475  H22   G   140     108.687  51.421  -2.728  1.00  0.00           H  
ATOM   4476  N3    G   140     108.111  53.735  -2.487  1.00  0.00           N  
ATOM   4477  C4    G   140     107.530  55.001  -2.397  1.00  0.00           C  
ATOM   4478  C3'   G   140     110.514  57.904  -4.187  1.00  0.00           C  
ATOM   4479  H3'   G   140     109.604  58.246  -4.681  1.00  0.00           H  
ATOM   4480  C2'   G   140     110.387  56.413  -3.746  1.00  0.00           C  
ATOM   4481  H2'   G   140     109.799  55.820  -4.446  1.00  0.00           H  
ATOM   4482  O2'   G   140     111.637  55.750  -3.568  1.00  0.00           O  
ATOM   4483 HO2'   G   140     112.413  56.313  -3.616  1.00  0.00           H  
ATOM   4484  O3'   G   140     111.643  58.174  -4.967  1.00  0.00           O  
ATOM   4485  P     C   141     111.433  58.072  -6.556  1.00  0.00           P  
ATOM   4486  OP1   C   141     112.744  58.240  -7.304  1.00  0.00           O  
ATOM   4487  OP2   C   141     110.292  58.882  -6.917  1.00  0.00           O  
ATOM   4488  O5'   C   141     111.105  56.509  -6.770  1.00  0.00           O  
ATOM   4489  C5'   C   141     112.166  55.575  -6.712  1.00  0.00           C  
ATOM   4490  H5'   C   141     112.755  55.814  -5.827  1.00  0.00           H  
ATOM   4491 H5''   C   141     112.742  55.801  -7.609  1.00  0.00           H  
ATOM   4492  C4'   C   141     111.870  54.112  -6.758  1.00  0.00           C  
ATOM   4493  H4'   C   141     112.773  53.532  -6.570  1.00  0.00           H  
ATOM   4494  O4'   C   141     110.888  53.897  -5.785  1.00  0.00           O  
ATOM   4495  C1'   C   141     109.959  52.938  -6.197  1.00  0.00           C  
ATOM   4496  H1'   C   141     110.006  52.193  -5.403  1.00  0.00           H  
ATOM   4497  N1    C   141     108.504  53.324  -6.350  1.00  0.00           N  
ATOM   4498  C6    C   141     108.261  54.642  -6.406  1.00  0.00           C  
ATOM   4499  H6    C   141     109.027  55.376  -6.605  1.00  0.00           H  
ATOM   4500  C5    C   141     107.005  55.045  -6.229  1.00  0.00           C  
ATOM   4501  H5    C   141     106.732  56.085  -6.124  1.00  0.00           H  
ATOM   4502  C4    C   141     105.975  54.091  -5.999  1.00  0.00           C  
ATOM   4503  N4    C   141     104.744  54.551  -5.943  1.00  0.00           N  
ATOM   4504  H41   C   141     104.670  55.545  -5.781  1.00  0.00           H  
ATOM   4505  H42   C   141     103.904  53.989  -5.918  1.00  0.00           H  
ATOM   4506  N3    C   141     106.127  52.764  -6.053  1.00  0.00           N  
ATOM   4507  C2    C   141     107.464  52.353  -6.234  1.00  0.00           C  
ATOM   4508  O2    C   141     107.714  51.143  -6.363  1.00  0.00           O  
ATOM   4509  C3'   C   141     111.112  53.683  -8.056  1.00  0.00           C  
ATOM   4510  H3'   C   141     110.379  54.402  -8.423  1.00  0.00           H  
ATOM   4511  C2'   C   141     110.480  52.350  -7.482  1.00  0.00           C  
ATOM   4512  H2'   C   141     109.685  51.911  -8.085  1.00  0.00           H  
ATOM   4513  O2'   C   141     111.384  51.313  -7.028  1.00  0.00           O  
ATOM   4514 HO2'   C   141     112.182  51.413  -7.553  1.00  0.00           H  
ATOM   4515  O3'   C   141     112.001  53.196  -9.054  1.00  0.00           O  
ATOM   4516  P    U3   142     111.586  52.952 -10.563  1.00  0.00           P  
ATOM   4517  OP1  U3   142     112.772  52.546 -11.382  1.00  0.00           O  
ATOM   4518  OP2  U3   142     110.747  54.132 -10.816  1.00  0.00           O  
ATOM   4519  O5'  U3   142     110.572  51.696 -10.616  1.00  0.00           O  
ATOM   4520  C5'  U3   142     110.866  50.390 -10.260  1.00  0.00           C  
ATOM   4521  H5'  U3   142     111.193  50.395  -9.220  1.00  0.00           H  
ATOM   4522 H5''  U3   142     111.734  50.005 -10.795  1.00  0.00           H  
ATOM   4523  C4'  U3   142     109.755  49.322 -10.535  1.00  0.00           C  
ATOM   4524  H4'  U3   142     110.113  48.364 -10.156  1.00  0.00           H  
ATOM   4525  O4'  U3   142     108.547  49.498  -9.794  1.00  0.00           O  
ATOM   4526  C1'  U3   142     107.460  49.674 -10.696  1.00  0.00           C  
ATOM   4527  H1'  U3   142     107.042  48.704 -10.966  1.00  0.00           H  
ATOM   4528  N1   U3   142     106.512  50.538 -10.100  1.00  0.00           N  
ATOM   4529  C6   U3   142     106.866  51.820  -9.710  1.00  0.00           C  
ATOM   4530  H6   U3   142     107.909  52.099  -9.730  1.00  0.00           H  
ATOM   4531  C5   U3   142     105.992  52.737  -9.321  1.00  0.00           C  
ATOM   4532  H5   U3   142     106.276  53.686  -8.891  1.00  0.00           H  
ATOM   4533  C4   U3   142     104.546  52.455  -9.316  1.00  0.00           C  
ATOM   4534  O4   U3   142     103.674  53.155  -8.874  1.00  0.00           O  
ATOM   4535  N3   U3   142     104.248  51.199  -9.774  1.00  0.00           N  
ATOM   4536  H3   U3   142     103.275  50.990  -9.948  1.00  0.00           H  
ATOM   4537  C2   U3   142     105.118  50.324 -10.228  1.00  0.00           C  
ATOM   4538  O2   U3   142     104.616  49.266 -10.647  1.00  0.00           O  
ATOM   4539  C3'  U3   142     109.473  49.356 -12.040  1.00  0.00           C  
ATOM   4540  H3'  U3   142     110.256  49.884 -12.585  1.00  0.00           H  
ATOM   4541  C2'  U3   142     108.171  50.129 -12.047  1.00  0.00           C  
ATOM   4542  H2'  U3   142     108.377  51.192 -11.922  1.00  0.00           H  
ATOM   4543  O2'  U3   142     107.298  49.950 -13.094  1.00  0.00           O  
ATOM   4544 HO2'  U3   142     107.643  50.596 -13.715  1.00  0.00           H  
ATOM   4545  O3'  U3   142     109.161  48.082 -12.494  1.00  0.00           O  
ATOM   4546 HO3'  U3   142     108.802  48.247 -13.369  1.00  0.00           H  
TER    4547       U3   142 
END   
