# Supplementary material for: Modeling the structure of the frameshift-stimulatory pseudoknot in SARS-CoV-2 reveals multiple possible conformers
Source: PLoS Comput Biol. 2021 Jan 19;17(1):e1008603. doi: 10.1371/journal.pcbi.1008603 (PMC7845960; doi:10.1371/journal.pcbi.1008603)
Supplement: S1 Data — Files in.pdb format for each of the model structures presented in the manuscript are included in an archived.zip folder. The files corresponding to the structures shown in Figs 3B, 3E, 3H, 4B, 4E, 4H, 5B, 6A–6F, and 7A–7G are named FigNX_1.pdb, where N is the figure number and X is the letter for the figure panel. These structures represent the most populated of the clusters found in the corresponding MD simulations. The structures of the second- and third-most populated clusters from each of the simulations are in the files named FigNX_2.pdb and FigNX_3.pdb, respectively. (ZIP) [file pcbi.1008603.s006.zip › Fig7C_2.pdb]

ATOM      1 HO5'  U5     1      29.825  70.333  60.721  1.00  0.00           H  
ATOM      2  O5'  U5     1      29.686  69.633  61.364  1.00  0.00           O  
ATOM      3  C5'  U5     1      29.791  68.428  60.563  1.00  0.00           C  
ATOM      4  H5'  U5     1      29.780  68.679  59.502  1.00  0.00           H  
ATOM      5 H5''  U5     1      29.072  67.626  60.733  1.00  0.00           H  
ATOM      6  C4'  U5     1      31.092  67.759  60.988  1.00  0.00           C  
ATOM      7  H4'  U5     1      31.234  66.826  60.443  1.00  0.00           H  
ATOM      8  O4'  U5     1      32.202  68.566  60.839  1.00  0.00           O  
ATOM      9  C1'  U5     1      33.203  68.322  61.856  1.00  0.00           C  
ATOM     10  H1'  U5     1      33.998  67.734  61.397  1.00  0.00           H  
ATOM     11  N1   U5     1      33.694  69.548  62.522  1.00  0.00           N  
ATOM     12  C6   U5     1      33.215  70.758  62.208  1.00  0.00           C  
ATOM     13  H6   U5     1      32.213  70.860  61.816  1.00  0.00           H  
ATOM     14  C5   U5     1      33.941  71.864  62.493  1.00  0.00           C  
ATOM     15  H5   U5     1      33.506  72.832  62.296  1.00  0.00           H  
ATOM     16  C4   U5     1      35.230  71.824  63.190  1.00  0.00           C  
ATOM     17  O4   U5     1      35.949  72.777  63.535  1.00  0.00           O  
ATOM     18  N3   U5     1      35.607  70.549  63.452  1.00  0.00           N  
ATOM     19  H3   U5     1      36.478  70.496  63.960  1.00  0.00           H  
ATOM     20  C2   U5     1      34.988  69.408  63.058  1.00  0.00           C  
ATOM     21  O2   U5     1      35.603  68.337  63.051  1.00  0.00           O  
ATOM     22  C3'  U5     1      30.987  67.451  62.515  1.00  0.00           C  
ATOM     23  H3'  U5     1      30.501  68.321  62.956  1.00  0.00           H  
ATOM     24  C2'  U5     1      32.442  67.446  62.860  1.00  0.00           C  
ATOM     25  H2'  U5     1      32.721  67.652  63.893  1.00  0.00           H  
ATOM     26  O2'  U5     1      32.882  66.118  62.556  1.00  0.00           O  
ATOM     27 HO2'  U5     1      32.513  65.646  63.306  1.00  0.00           H  
ATOM     28  O3'  U5     1      30.304  66.206  62.680  1.00  0.00           O  
ATOM     29  P     U     2      29.913  65.730  64.220  1.00  0.00           P  
ATOM     30  OP1   U     2      28.902  64.645  64.033  1.00  0.00           O  
ATOM     31  OP2   U     2      29.518  66.898  64.920  1.00  0.00           O  
ATOM     32  O5'   U     2      31.324  65.232  64.791  1.00  0.00           O  
ATOM     33  C5'   U     2      31.778  63.990  64.399  1.00  0.00           C  
ATOM     34  H5'   U     2      31.916  64.013  63.318  1.00  0.00           H  
ATOM     35 H5''   U     2      31.063  63.214  64.674  1.00  0.00           H  
ATOM     36  C4'   U     2      33.110  63.729  65.100  1.00  0.00           C  
ATOM     37  H4'   U     2      33.659  62.930  64.601  1.00  0.00           H  
ATOM     38  O4'   U     2      33.964  64.801  64.873  1.00  0.00           O  
ATOM     39  C1'   U     2      34.968  64.908  65.858  1.00  0.00           C  
ATOM     40  H1'   U     2      35.881  64.343  65.668  1.00  0.00           H  
ATOM     41  N1    U     2      35.126  66.365  66.140  1.00  0.00           N  
ATOM     42  C6    U     2      33.991  67.129  66.295  1.00  0.00           C  
ATOM     43  H6    U     2      33.000  66.701  66.308  1.00  0.00           H  
ATOM     44  C5    U     2      34.121  68.467  66.410  1.00  0.00           C  
ATOM     45  H5    U     2      33.274  69.134  66.477  1.00  0.00           H  
ATOM     46  C4    U     2      35.367  69.148  66.513  1.00  0.00           C  
ATOM     47  O4    U     2      35.543  70.363  66.770  1.00  0.00           O  
ATOM     48  N3    U     2      36.426  68.261  66.583  1.00  0.00           N  
ATOM     49  H3    U     2      37.231  68.689  67.018  1.00  0.00           H  
ATOM     50  C2    U     2      36.383  66.859  66.481  1.00  0.00           C  
ATOM     51  O2    U     2      37.403  66.169  66.503  1.00  0.00           O  
ATOM     52  C3'   U     2      33.074  63.464  66.622  1.00  0.00           C  
ATOM     53  H3'   U     2      32.224  64.007  67.035  1.00  0.00           H  
ATOM     54  C2'   U     2      34.374  64.182  67.100  1.00  0.00           C  
ATOM     55  H2'   U     2      34.164  64.822  67.957  1.00  0.00           H  
ATOM     56  O2'   U     2      35.270  63.213  67.427  1.00  0.00           O  
ATOM     57 HO2'   U     2      34.799  62.382  67.521  1.00  0.00           H  
ATOM     58  O3'   U     2      33.074  62.080  66.971  1.00  0.00           O  
ATOM     59  P     U     3      31.892  61.122  66.573  1.00  0.00           P  
ATOM     60  OP1   U     3      32.170  60.535  65.270  1.00  0.00           O  
ATOM     61  OP2   U     3      30.718  61.973  66.813  1.00  0.00           O  
ATOM     62  O5'   U     3      32.068  60.067  67.794  1.00  0.00           O  
ATOM     63  C5'   U     3      33.039  58.972  67.726  1.00  0.00           C  
ATOM     64  H5'   U     3      33.725  59.106  66.890  1.00  0.00           H  
ATOM     65 H5''   U     3      32.571  57.988  67.688  1.00  0.00           H  
ATOM     66  C4'   U     3      33.978  59.013  68.927  1.00  0.00           C  
ATOM     67  H4'   U     3      34.662  58.165  68.889  1.00  0.00           H  
ATOM     68  O4'   U     3      34.535  60.341  68.973  1.00  0.00           O  
ATOM     69  C1'   U     3      35.086  60.588  70.230  1.00  0.00           C  
ATOM     70  H1'   U     3      36.151  60.356  70.244  1.00  0.00           H  
ATOM     71  N1    U     3      34.814  61.943  70.748  1.00  0.00           N  
ATOM     72  C6    U     3      33.747  62.644  70.241  1.00  0.00           C  
ATOM     73  H6    U     3      33.180  62.366  69.364  1.00  0.00           H  
ATOM     74  C5    U     3      33.327  63.802  70.875  1.00  0.00           C  
ATOM     75  H5    U     3      32.505  64.365  70.457  1.00  0.00           H  
ATOM     76  C4    U     3      33.956  64.275  72.066  1.00  0.00           C  
ATOM     77  O4    U     3      33.625  65.223  72.789  1.00  0.00           O  
ATOM     78  N3    U     3      34.957  63.449  72.515  1.00  0.00           N  
ATOM     79  H3    U     3      35.391  63.643  73.406  1.00  0.00           H  
ATOM     80  C2    U     3      35.404  62.271  71.958  1.00  0.00           C  
ATOM     81  O2    U     3      36.269  61.605  72.486  1.00  0.00           O  
ATOM     82  C3'   U     3      33.291  58.831  70.219  1.00  0.00           C  
ATOM     83  H3'   U     3      32.335  59.354  70.210  1.00  0.00           H  
ATOM     84  C2'   U     3      34.311  59.542  71.097  1.00  0.00           C  
ATOM     85  H2'   U     3      33.716  59.943  71.917  1.00  0.00           H  
ATOM     86  O2'   U     3      35.253  58.621  71.605  1.00  0.00           O  
ATOM     87 HO2'   U     3      34.741  57.964  72.083  1.00  0.00           H  
ATOM     88  O3'   U     3      33.085  57.476  70.533  1.00  0.00           O  
ATOM     89  P     G     4      32.125  57.086  71.741  1.00  0.00           P  
ATOM     90  OP1   G     4      31.326  55.957  71.225  1.00  0.00           O  
ATOM     91  OP2   G     4      31.472  58.318  72.250  1.00  0.00           O  
ATOM     92  O5'   G     4      33.079  56.549  72.912  1.00  0.00           O  
ATOM     93  C5'   G     4      33.976  55.408  72.912  1.00  0.00           C  
ATOM     94  H5'   G     4      34.603  55.529  72.028  1.00  0.00           H  
ATOM     95 H5''   G     4      33.453  54.464  73.063  1.00  0.00           H  
ATOM     96  C4'   G     4      35.041  55.472  73.943  1.00  0.00           C  
ATOM     97  H4'   G     4      35.922  54.889  73.676  1.00  0.00           H  
ATOM     98  O4'   G     4      35.539  56.802  74.089  1.00  0.00           O  
ATOM     99  C1'   G     4      36.293  56.880  75.357  1.00  0.00           C  
ATOM    100  H1'   G     4      37.364  56.682  75.307  1.00  0.00           H  
ATOM    101  N9    G     4      36.119  58.155  76.093  1.00  0.00           N  
ATOM    102  C8    G     4      35.285  59.198  75.918  1.00  0.00           C  
ATOM    103  H8    G     4      34.549  59.171  75.128  1.00  0.00           H  
ATOM    104  N7    G     4      35.440  60.203  76.753  1.00  0.00           N  
ATOM    105  C5    G     4      36.527  59.798  77.536  1.00  0.00           C  
ATOM    106  C6    G     4      37.233  60.432  78.585  1.00  0.00           C  
ATOM    107  O6    G     4      37.152  61.560  79.070  1.00  0.00           O  
ATOM    108  N1    G     4      38.162  59.640  79.129  1.00  0.00           N  
ATOM    109  H1    G     4      38.651  60.017  79.928  1.00  0.00           H  
ATOM    110  C2    G     4      38.465  58.409  78.715  1.00  0.00           C  
ATOM    111  N2    G     4      39.380  57.751  79.478  1.00  0.00           N  
ATOM    112  H21   G     4      40.098  58.301  79.927  1.00  0.00           H  
ATOM    113  H22   G     4      39.621  56.793  79.271  1.00  0.00           H  
ATOM    114  N3    G     4      37.890  57.787  77.744  1.00  0.00           N  
ATOM    115  C4    G     4      36.926  58.516  77.137  1.00  0.00           C  
ATOM    116  C3'   G     4      34.595  55.077  75.352  1.00  0.00           C  
ATOM    117  H3'   G     4      33.692  55.657  75.542  1.00  0.00           H  
ATOM    118  C2'   G     4      35.720  55.715  76.209  1.00  0.00           C  
ATOM    119  H2'   G     4      35.484  56.254  77.126  1.00  0.00           H  
ATOM    120  O2'   G     4      36.754  54.829  76.489  1.00  0.00           O  
ATOM    121 HO2'   G     4      36.789  54.750  77.445  1.00  0.00           H  
ATOM    122  O3'   G     4      34.447  53.673  75.619  1.00  0.00           O  
ATOM    123  P     C     5      33.549  53.146  76.864  1.00  0.00           P  
ATOM    124  OP1   C     5      33.646  51.667  76.786  1.00  0.00           O  
ATOM    125  OP2   C     5      32.215  53.757  76.839  1.00  0.00           O  
ATOM    126  O5'   C     5      34.288  53.649  78.204  1.00  0.00           O  
ATOM    127  C5'   C     5      35.100  52.756  78.906  1.00  0.00           C  
ATOM    128  H5'   C     5      35.935  52.495  78.256  1.00  0.00           H  
ATOM    129 H5''   C     5      34.537  51.937  79.352  1.00  0.00           H  
ATOM    130  C4'   C     5      35.665  53.421  80.107  1.00  0.00           C  
ATOM    131  H4'   C     5      36.459  52.762  80.461  1.00  0.00           H  
ATOM    132  O4'   C     5      36.323  54.622  79.845  1.00  0.00           O  
ATOM    133  C1'   C     5      36.168  55.543  80.920  1.00  0.00           C  
ATOM    134  H1'   C     5      37.155  55.790  81.311  1.00  0.00           H  
ATOM    135  N1    C     5      35.582  56.823  80.399  1.00  0.00           N  
ATOM    136  C6    C     5      34.623  56.888  79.493  1.00  0.00           C  
ATOM    137  H6    C     5      34.384  55.955  79.004  1.00  0.00           H  
ATOM    138  C5    C     5      33.975  58.084  79.263  1.00  0.00           C  
ATOM    139  H5    C     5      33.205  58.184  78.512  1.00  0.00           H  
ATOM    140  C4    C     5      34.439  59.252  79.992  1.00  0.00           C  
ATOM    141  N4    C     5      33.849  60.411  79.819  1.00  0.00           N  
ATOM    142  H41   C     5      32.980  60.349  79.309  1.00  0.00           H  
ATOM    143  H42   C     5      34.132  61.245  80.315  1.00  0.00           H  
ATOM    144  N3    C     5      35.491  59.219  80.809  1.00  0.00           N  
ATOM    145  C2    C     5      36.043  58.005  81.016  1.00  0.00           C  
ATOM    146  O2    C     5      37.006  58.029  81.766  1.00  0.00           O  
ATOM    147  C3'   C     5      34.605  53.717  81.098  1.00  0.00           C  
ATOM    148  H3'   C     5      33.740  54.222  80.669  1.00  0.00           H  
ATOM    149  C2'   C     5      35.348  54.757  81.907  1.00  0.00           C  
ATOM    150  H2'   C     5      34.571  55.357  82.381  1.00  0.00           H  
ATOM    151  O2'   C     5      36.158  54.241  82.963  1.00  0.00           O  
ATOM    152 HO2'   C     5      35.606  53.710  83.541  1.00  0.00           H  
ATOM    153  O3'   C     5      34.247  52.526  81.782  1.00  0.00           O  
ATOM    154  P     G     6      33.252  52.654  83.099  1.00  0.00           P  
ATOM    155  OP1   G     6      32.779  51.263  83.430  1.00  0.00           O  
ATOM    156  OP2   G     6      32.184  53.668  82.838  1.00  0.00           O  
ATOM    157  O5'   G     6      34.046  53.214  84.418  1.00  0.00           O  
ATOM    158  C5'   G     6      34.908  52.331  85.115  1.00  0.00           C  
ATOM    159  H5'   G     6      35.548  51.884  84.353  1.00  0.00           H  
ATOM    160 H5''   G     6      34.243  51.612  85.593  1.00  0.00           H  
ATOM    161  C4'   G     6      35.713  52.923  86.250  1.00  0.00           C  
ATOM    162  H4'   G     6      36.347  52.145  86.676  1.00  0.00           H  
ATOM    163  O4'   G     6      36.714  53.925  85.834  1.00  0.00           O  
ATOM    164  C1'   G     6      36.832  54.871  86.806  1.00  0.00           C  
ATOM    165  H1'   G     6      37.857  55.028  87.141  1.00  0.00           H  
ATOM    166  N9    G     6      36.329  56.205  86.434  1.00  0.00           N  
ATOM    167  C8    G     6      35.493  56.508  85.436  1.00  0.00           C  
ATOM    168  H8    G     6      35.058  55.776  84.771  1.00  0.00           H  
ATOM    169  N7    G     6      35.195  57.743  85.257  1.00  0.00           N  
ATOM    170  C5    G     6      35.976  58.399  86.202  1.00  0.00           C  
ATOM    171  C6    G     6      36.288  59.768  86.496  1.00  0.00           C  
ATOM    172  O6    G     6      35.637  60.715  85.975  1.00  0.00           O  
ATOM    173  N1    G     6      37.136  60.029  87.563  1.00  0.00           N  
ATOM    174  H1    G     6      37.453  60.961  87.791  1.00  0.00           H  
ATOM    175  C2    G     6      37.651  59.022  88.266  1.00  0.00           C  
ATOM    176  N2    G     6      38.288  59.517  89.358  1.00  0.00           N  
ATOM    177  H21   G     6      38.235  60.498  89.589  1.00  0.00           H  
ATOM    178  H22   G     6      38.785  58.864  89.947  1.00  0.00           H  
ATOM    179  N3    G     6      37.473  57.737  88.011  1.00  0.00           N  
ATOM    180  C4    G     6      36.633  57.461  86.961  1.00  0.00           C  
ATOM    181  C3'   G     6      34.902  53.549  87.379  1.00  0.00           C  
ATOM    182  H3'   G     6      34.149  54.223  86.972  1.00  0.00           H  
ATOM    183  C2'   G     6      36.051  54.366  88.028  1.00  0.00           C  
ATOM    184  H2'   G     6      35.682  55.131  88.710  1.00  0.00           H  
ATOM    185  O2'   G     6      36.911  53.502  88.830  1.00  0.00           O  
ATOM    186 HO2'   G     6      36.465  52.654  88.881  1.00  0.00           H  
ATOM    187  O3'   G     6      34.426  52.542  88.241  1.00  0.00           O  
ATOM    188  P     G     7      33.416  52.865  89.373  1.00  0.00           P  
ATOM    189  OP1   G     7      33.372  51.572  90.071  1.00  0.00           O  
ATOM    190  OP2   G     7      32.238  53.457  88.719  1.00  0.00           O  
ATOM    191  O5'   G     7      33.994  53.959  90.364  1.00  0.00           O  
ATOM    192  C5'   G     7      34.845  53.619  91.445  1.00  0.00           C  
ATOM    193  H5'   G     7      35.799  53.236  91.082  1.00  0.00           H  
ATOM    194 H5''   G     7      34.363  52.912  92.121  1.00  0.00           H  
ATOM    195  C4'   G     7      35.417  54.753  92.347  1.00  0.00           C  
ATOM    196  H4'   G     7      36.181  54.369  93.023  1.00  0.00           H  
ATOM    197  O4'   G     7      36.096  55.715  91.528  1.00  0.00           O  
ATOM    198  C1'   G     7      35.751  57.108  91.904  1.00  0.00           C  
ATOM    199  H1'   G     7      36.645  57.727  91.820  1.00  0.00           H  
ATOM    200  N9    G     7      34.909  57.926  90.961  1.00  0.00           N  
ATOM    201  C8    G     7      34.441  57.570  89.782  1.00  0.00           C  
ATOM    202  H8    G     7      34.386  56.529  89.499  1.00  0.00           H  
ATOM    203  N7    G     7      34.130  58.515  88.942  1.00  0.00           N  
ATOM    204  C5    G     7      34.421  59.671  89.713  1.00  0.00           C  
ATOM    205  C6    G     7      34.373  61.078  89.391  1.00  0.00           C  
ATOM    206  O6    G     7      34.068  61.615  88.321  1.00  0.00           O  
ATOM    207  N1    G     7      34.968  61.887  90.323  1.00  0.00           N  
ATOM    208  H1    G     7      35.027  62.865  90.080  1.00  0.00           H  
ATOM    209  C2    G     7      35.486  61.455  91.480  1.00  0.00           C  
ATOM    210  N2    G     7      35.829  62.346  92.335  1.00  0.00           N  
ATOM    211  H21   G     7      35.764  63.349  92.227  1.00  0.00           H  
ATOM    212  H22   G     7      36.161  62.043  93.239  1.00  0.00           H  
ATOM    213  N3    G     7      35.468  60.158  91.813  1.00  0.00           N  
ATOM    214  C4    G     7      34.877  59.336  90.933  1.00  0.00           C  
ATOM    215  C3'   G     7      34.365  55.495  93.126  1.00  0.00           C  
ATOM    216  H3'   G     7      33.507  55.629  92.468  1.00  0.00           H  
ATOM    217  C2'   G     7      35.134  56.842  93.311  1.00  0.00           C  
ATOM    218  H2'   G     7      34.423  57.605  93.627  1.00  0.00           H  
ATOM    219  O2'   G     7      36.130  56.676  94.323  1.00  0.00           O  
ATOM    220 HO2'   G     7      36.741  57.412  94.243  1.00  0.00           H  
ATOM    221  O3'   G     7      33.832  54.936  94.387  1.00  0.00           O  
ATOM    222  P     U     8      32.428  55.372  95.042  1.00  0.00           P  
ATOM    223  OP1   U     8      32.310  54.512  96.222  1.00  0.00           O  
ATOM    224  OP2   U     8      31.328  55.425  94.095  1.00  0.00           O  
ATOM    225  O5'   U     8      32.723  56.852  95.383  1.00  0.00           O  
ATOM    226  C5'   U     8      33.634  57.192  96.339  1.00  0.00           C  
ATOM    227  H5'   U     8      34.616  56.768  96.128  1.00  0.00           H  
ATOM    228 H5''   U     8      33.296  56.658  97.228  1.00  0.00           H  
ATOM    229  C4'   U     8      33.682  58.697  96.521  1.00  0.00           C  
ATOM    230  H4'   U     8      34.366  58.915  97.341  1.00  0.00           H  
ATOM    231  O4'   U     8      34.232  59.412  95.378  1.00  0.00           O  
ATOM    232  C1'   U     8      33.842  60.742  95.474  1.00  0.00           C  
ATOM    233  H1'   U     8      34.728  61.355  95.641  1.00  0.00           H  
ATOM    234  N1    U     8      33.218  61.128  94.165  1.00  0.00           N  
ATOM    235  C6    U     8      32.652  60.124  93.351  1.00  0.00           C  
ATOM    236  H6    U     8      32.679  59.091  93.663  1.00  0.00           H  
ATOM    237  C5    U     8      32.045  60.505  92.195  1.00  0.00           C  
ATOM    238  H5    U     8      31.794  59.807  91.409  1.00  0.00           H  
ATOM    239  C4    U     8      31.913  61.865  91.827  1.00  0.00           C  
ATOM    240  O4    U     8      31.503  62.311  90.722  1.00  0.00           O  
ATOM    241  N3    U     8      32.277  62.739  92.804  1.00  0.00           N  
ATOM    242  H3    U     8      31.944  63.665  92.574  1.00  0.00           H  
ATOM    243  C2    U     8      32.925  62.480  94.013  1.00  0.00           C  
ATOM    244  O2    U     8      33.196  63.318  94.867  1.00  0.00           O  
ATOM    245  C3'   U     8      32.363  59.384  96.823  1.00  0.00           C  
ATOM    246  H3'   U     8      31.654  59.095  96.047  1.00  0.00           H  
ATOM    247  C2'   U     8      32.890  60.832  96.644  1.00  0.00           C  
ATOM    248  H2'   U     8      32.076  61.513  96.395  1.00  0.00           H  
ATOM    249  O2'   U     8      33.629  61.200  97.818  1.00  0.00           O  
ATOM    250 HO2'   U     8      33.231  60.729  98.554  1.00  0.00           H  
ATOM    251  O3'   U     8      31.757  59.075  98.078  1.00  0.00           O  
ATOM    252  P     G     9      30.235  59.454  98.335  1.00  0.00           P  
ATOM    253  OP1   G     9      29.840  58.989  99.700  1.00  0.00           O  
ATOM    254  OP2   G     9      29.424  59.146  97.157  1.00  0.00           O  
ATOM    255  O5'   G     9      30.195  61.052  98.461  1.00  0.00           O  
ATOM    256  C5'   G     9      30.685  61.808  99.529  1.00  0.00           C  
ATOM    257  H5'   G     9      31.765  61.703  99.629  1.00  0.00           H  
ATOM    258 H5''   G     9      30.187  61.571 100.469  1.00  0.00           H  
ATOM    259  C4'   G     9      30.473  63.255  99.111  1.00  0.00           C  
ATOM    260  H4'   G     9      30.847  63.987  99.827  1.00  0.00           H  
ATOM    261  O4'   G     9      31.005  63.690  97.850  1.00  0.00           O  
ATOM    262  C1'   G     9      30.033  64.608  97.315  1.00  0.00           C  
ATOM    263  H1'   G     9      30.426  65.623  97.259  1.00  0.00           H  
ATOM    264  N9    G     9      29.639  64.183  95.984  1.00  0.00           N  
ATOM    265  C8    G     9      29.578  62.921  95.491  1.00  0.00           C  
ATOM    266  H8    G     9      29.819  62.085  96.130  1.00  0.00           H  
ATOM    267  N7    G     9      29.042  62.771  94.330  1.00  0.00           N  
ATOM    268  C5    G     9      28.763  64.074  93.910  1.00  0.00           C  
ATOM    269  C6    G     9      28.335  64.655  92.630  1.00  0.00           C  
ATOM    270  O6    G     9      27.997  64.041  91.623  1.00  0.00           O  
ATOM    271  N1    G     9      28.336  66.003  92.640  1.00  0.00           N  
ATOM    272  H1    G     9      28.058  66.541  91.831  1.00  0.00           H  
ATOM    273  C2    G     9      28.686  66.759  93.714  1.00  0.00           C  
ATOM    274  N2    G     9      28.337  68.008  93.739  1.00  0.00           N  
ATOM    275  H21   G     9      28.547  68.417  94.639  1.00  0.00           H  
ATOM    276  H22   G     9      27.788  68.368  92.972  1.00  0.00           H  
ATOM    277  N3    G     9      29.161  66.321  94.859  1.00  0.00           N  
ATOM    278  C4    G     9      29.152  64.953  94.927  1.00  0.00           C  
ATOM    279  C3'   G     9      28.962  63.456  99.014  1.00  0.00           C  
ATOM    280  H3'   G     9      28.498  62.641  98.460  1.00  0.00           H  
ATOM    281  C2'   G     9      28.809  64.734  98.288  1.00  0.00           C  
ATOM    282  H2'   G     9      27.857  64.846  97.769  1.00  0.00           H  
ATOM    283  O2'   G     9      29.187  65.753  99.063  1.00  0.00           O  
ATOM    284 HO2'   G     9      28.878  65.579  99.955  1.00  0.00           H  
ATOM    285  O3'   G     9      28.294  63.578 100.195  1.00  0.00           O  
ATOM    286  P     U    10      26.751  63.122 100.365  1.00  0.00           P  
ATOM    287  OP1   U    10      26.361  63.186 101.804  1.00  0.00           O  
ATOM    288  OP2   U    10      26.611  61.807  99.677  1.00  0.00           O  
ATOM    289  O5'   U    10      25.955  64.121  99.533  1.00  0.00           O  
ATOM    290  C5'   U    10      25.749  65.403 100.004  1.00  0.00           C  
ATOM    291  H5'   U    10      26.688  65.799 100.390  1.00  0.00           H  
ATOM    292 H5''   U    10      25.020  65.498 100.809  1.00  0.00           H  
ATOM    293  C4'   U    10      25.231  66.355  98.925  1.00  0.00           C  
ATOM    294  H4'   U    10      25.134  67.384  99.269  1.00  0.00           H  
ATOM    295  O4'   U    10      26.054  66.375  97.737  1.00  0.00           O  
ATOM    296  C1'   U    10      25.223  66.647  96.639  1.00  0.00           C  
ATOM    297  H1'   U    10      25.411  67.651  96.259  1.00  0.00           H  
ATOM    298  N1    U    10      25.346  65.551  95.580  1.00  0.00           N  
ATOM    299  C6    U    10      25.725  64.260  95.873  1.00  0.00           C  
ATOM    300  H6    U    10      26.145  63.976  96.827  1.00  0.00           H  
ATOM    301  C5    U    10      25.576  63.341  94.890  1.00  0.00           C  
ATOM    302  H5    U    10      25.838  62.306  95.051  1.00  0.00           H  
ATOM    303  C4    U    10      25.262  63.704  93.531  1.00  0.00           C  
ATOM    304  O4    U    10      25.064  62.841  92.700  1.00  0.00           O  
ATOM    305  N3    U    10      25.149  64.993  93.296  1.00  0.00           N  
ATOM    306  H3    U    10      24.736  65.312  92.431  1.00  0.00           H  
ATOM    307  C2    U    10      25.122  65.926  94.271  1.00  0.00           C  
ATOM    308  O2    U    10      24.716  67.097  94.055  1.00  0.00           O  
ATOM    309  C3'   U    10      23.860  65.797  98.500  1.00  0.00           C  
ATOM    310  H3'   U    10      23.856  64.726  98.301  1.00  0.00           H  
ATOM    311  C2'   U    10      23.761  66.560  97.169  1.00  0.00           C  
ATOM    312  H2'   U    10      23.088  66.080  96.458  1.00  0.00           H  
ATOM    313  O2'   U    10      23.267  67.920  97.495  1.00  0.00           O  
ATOM    314 HO2'   U    10      22.574  67.933  98.159  1.00  0.00           H  
ATOM    315  O3'   U    10      22.787  66.050  99.375  1.00  0.00           O  
ATOM    316  P     A    11      21.331  65.286  99.192  1.00  0.00           P  
ATOM    317  OP1   A    11      20.398  65.831 100.222  1.00  0.00           O  
ATOM    318  OP2   A    11      21.558  63.820  99.081  1.00  0.00           O  
ATOM    319  O5'   A    11      20.723  65.769  97.791  1.00  0.00           O  
ATOM    320  C5'   A    11      19.963  66.958  97.700  1.00  0.00           C  
ATOM    321  H5'   A    11      20.588  67.758  98.098  1.00  0.00           H  
ATOM    322 H5''   A    11      19.087  66.947  98.348  1.00  0.00           H  
ATOM    323  C4'   A    11      19.465  67.233  96.289  1.00  0.00           C  
ATOM    324  H4'   A    11      18.953  68.195  96.269  1.00  0.00           H  
ATOM    325  O4'   A    11      20.497  67.337  95.344  1.00  0.00           O  
ATOM    326  C1'   A    11      20.092  66.918  94.077  1.00  0.00           C  
ATOM    327  H1'   A    11      20.099  67.704  93.322  1.00  0.00           H  
ATOM    328  N9    A    11      20.760  65.659  93.503  1.00  0.00           N  
ATOM    329  C8    A    11      21.412  64.671  94.163  1.00  0.00           C  
ATOM    330  H8    A    11      21.530  64.651  95.237  1.00  0.00           H  
ATOM    331  N7    A    11      21.798  63.643  93.453  1.00  0.00           N  
ATOM    332  C5    A    11      21.396  64.007  92.159  1.00  0.00           C  
ATOM    333  C6    A    11      21.585  63.442  90.863  1.00  0.00           C  
ATOM    334  N6    A    11      22.336  62.419  90.528  1.00  0.00           N  
ATOM    335  H61   A    11      22.921  61.954  91.207  1.00  0.00           H  
ATOM    336  H62   A    11      22.554  62.282  89.551  1.00  0.00           H  
ATOM    337  N1    A    11      20.932  63.975  89.836  1.00  0.00           N  
ATOM    338  C2    A    11      20.165  65.040  90.080  1.00  0.00           C  
ATOM    339  H2    A    11      19.607  65.488  89.271  1.00  0.00           H  
ATOM    340  N3    A    11      19.977  65.754  91.192  1.00  0.00           N  
ATOM    341  C4    A    11      20.609  65.139  92.210  1.00  0.00           C  
ATOM    342  C3'   A    11      18.489  66.258  95.717  1.00  0.00           C  
ATOM    343  H3'   A    11      18.798  65.227  95.884  1.00  0.00           H  
ATOM    344  C2'   A    11      18.619  66.578  94.244  1.00  0.00           C  
ATOM    345  H2'   A    11      18.443  65.656  93.691  1.00  0.00           H  
ATOM    346  O2'   A    11      17.791  67.711  93.847  1.00  0.00           O  
ATOM    347 HO2'   A    11      17.195  67.854  94.586  1.00  0.00           H  
ATOM    348  O3'   A    11      17.151  66.459  96.153  1.00  0.00           O  
ATOM    349  P     A    12      16.004  65.375  96.114  1.00  0.00           P  
ATOM    350  OP1   A    12      14.870  66.070  96.720  1.00  0.00           O  
ATOM    351  OP2   A    12      16.424  64.087  96.704  1.00  0.00           O  
ATOM    352  O5'   A    12      15.661  65.080  94.538  1.00  0.00           O  
ATOM    353  C5'   A    12      14.815  65.904  93.749  1.00  0.00           C  
ATOM    354  H5'   A    12      15.087  66.905  94.085  1.00  0.00           H  
ATOM    355 H5''   A    12      13.770  65.702  93.988  1.00  0.00           H  
ATOM    356  C4'   A    12      15.040  65.850  92.276  1.00  0.00           C  
ATOM    357  H4'   A    12      14.453  66.592  91.734  1.00  0.00           H  
ATOM    358  O4'   A    12      16.450  65.792  91.934  1.00  0.00           O  
ATOM    359  C1'   A    12      16.591  65.048  90.776  1.00  0.00           C  
ATOM    360  H1'   A    12      17.066  65.654  90.005  1.00  0.00           H  
ATOM    361  N9    A    12      17.420  63.779  91.082  1.00  0.00           N  
ATOM    362  C8    A    12      17.920  63.229  92.192  1.00  0.00           C  
ATOM    363  H8    A    12      17.752  63.551  93.209  1.00  0.00           H  
ATOM    364  N7    A    12      18.615  62.117  92.010  1.00  0.00           N  
ATOM    365  C5    A    12      18.654  61.979  90.680  1.00  0.00           C  
ATOM    366  C6    A    12      19.252  61.108  89.747  1.00  0.00           C  
ATOM    367  N6    A    12      20.179  60.218  90.045  1.00  0.00           N  
ATOM    368  H61   A    12      20.669  59.733  89.307  1.00  0.00           H  
ATOM    369  H62   A    12      20.594  60.372  90.953  1.00  0.00           H  
ATOM    370  N1    A    12      18.961  61.181  88.429  1.00  0.00           N  
ATOM    371  C2    A    12      18.179  62.178  88.057  1.00  0.00           C  
ATOM    372  H2    A    12      17.939  62.214  87.005  1.00  0.00           H  
ATOM    373  N3    A    12      17.579  63.031  88.747  1.00  0.00           N  
ATOM    374  C4    A    12      17.842  62.927  90.084  1.00  0.00           C  
ATOM    375  C3'   A    12      14.438  64.603  91.733  1.00  0.00           C  
ATOM    376  H3'   A    12      14.772  63.803  92.395  1.00  0.00           H  
ATOM    377  C2'   A    12      15.195  64.565  90.332  1.00  0.00           C  
ATOM    378  H2'   A    12      15.182  63.559  89.911  1.00  0.00           H  
ATOM    379  O2'   A    12      14.631  65.550  89.502  1.00  0.00           O  
ATOM    380 HO2'   A    12      13.939  65.962  90.025  1.00  0.00           H  
ATOM    381  O3'   A    12      12.992  64.625  91.590  1.00  0.00           O  
ATOM    382  P     G    13      12.271  63.132  91.399  1.00  0.00           P  
ATOM    383  OP1   G    13      10.803  63.442  91.241  1.00  0.00           O  
ATOM    384  OP2   G    13      12.691  62.334  92.531  1.00  0.00           O  
ATOM    385  O5'   G    13      12.826  62.479  89.989  1.00  0.00           O  
ATOM    386  C5'   G    13      12.492  62.983  88.688  1.00  0.00           C  
ATOM    387  H5'   G    13      12.724  64.039  88.547  1.00  0.00           H  
ATOM    388 H5''   G    13      11.410  62.988  88.551  1.00  0.00           H  
ATOM    389  C4'   G    13      13.134  62.186  87.484  1.00  0.00           C  
ATOM    390  H4'   G    13      12.788  62.759  86.624  1.00  0.00           H  
ATOM    391  O4'   G    13      14.492  62.149  87.606  1.00  0.00           O  
ATOM    392  C1'   G    13      14.971  60.975  87.032  1.00  0.00           C  
ATOM    393  H1'   G    13      15.713  61.157  86.255  1.00  0.00           H  
ATOM    394  N9    G    13      15.756  60.187  88.060  1.00  0.00           N  
ATOM    395  C8    G    13      15.731  60.280  89.419  1.00  0.00           C  
ATOM    396  H8    G    13      15.156  60.949  90.043  1.00  0.00           H  
ATOM    397  N7    G    13      16.485  59.469  90.088  1.00  0.00           N  
ATOM    398  C5    G    13      17.009  58.663  89.036  1.00  0.00           C  
ATOM    399  C6    G    13      18.005  57.628  88.976  1.00  0.00           C  
ATOM    400  O6    G    13      18.621  57.058  89.873  1.00  0.00           O  
ATOM    401  N1    G    13      18.291  57.215  87.668  1.00  0.00           N  
ATOM    402  H1    G    13      18.886  56.409  87.536  1.00  0.00           H  
ATOM    403  C2    G    13      17.793  57.719  86.521  1.00  0.00           C  
ATOM    404  N2    G    13      18.069  57.160  85.358  1.00  0.00           N  
ATOM    405  H21   G    13      18.573  56.287  85.427  1.00  0.00           H  
ATOM    406  H22   G    13      17.379  57.317  84.638  1.00  0.00           H  
ATOM    407  N3    G    13      16.906  58.708  86.534  1.00  0.00           N  
ATOM    408  C4    G    13      16.603  59.165  87.790  1.00  0.00           C  
ATOM    409  C3'   G    13      12.804  60.711  87.518  1.00  0.00           C  
ATOM    410  H3'   G    13      12.952  60.376  88.545  1.00  0.00           H  
ATOM    411  C2'   G    13      13.842  60.204  86.459  1.00  0.00           C  
ATOM    412  H2'   G    13      14.000  59.128  86.529  1.00  0.00           H  
ATOM    413  O2'   G    13      13.585  60.723  85.073  1.00  0.00           O  
ATOM    414 HO2'   G    13      14.067  60.239  84.400  1.00  0.00           H  
ATOM    415  O3'   G    13      11.454  60.420  87.174  1.00  0.00           O  
ATOM    416  P     U    14      10.827  58.997  87.347  1.00  0.00           P  
ATOM    417  OP1   U    14       9.572  59.087  86.588  1.00  0.00           O  
ATOM    418  OP2   U    14      10.751  58.609  88.739  1.00  0.00           O  
ATOM    419  O5'   U    14      11.727  57.947  86.625  1.00  0.00           O  
ATOM    420  C5'   U    14      11.711  57.850  85.225  1.00  0.00           C  
ATOM    421  H5'   U    14      12.030  58.800  84.795  1.00  0.00           H  
ATOM    422 H5''   U    14      10.706  57.564  84.916  1.00  0.00           H  
ATOM    423  C4'   U    14      12.809  56.796  84.861  1.00  0.00           C  
ATOM    424  H4'   U    14      12.878  56.698  83.777  1.00  0.00           H  
ATOM    425  O4'   U    14      14.086  57.162  85.417  1.00  0.00           O  
ATOM    426  C1'   U    14      14.696  55.922  85.726  1.00  0.00           C  
ATOM    427  H1'   U    14      15.634  55.861  85.175  1.00  0.00           H  
ATOM    428  N1    U    14      14.949  55.823  87.203  1.00  0.00           N  
ATOM    429  C6    U    14      14.378  56.675  88.097  1.00  0.00           C  
ATOM    430  H6    U    14      13.746  57.486  87.766  1.00  0.00           H  
ATOM    431  C5    U    14      14.606  56.525  89.427  1.00  0.00           C  
ATOM    432  H5    U    14      14.264  57.238  90.162  1.00  0.00           H  
ATOM    433  C4    U    14      15.319  55.342  89.978  1.00  0.00           C  
ATOM    434  O4    U    14      15.414  55.146  91.241  1.00  0.00           O  
ATOM    435  N3    U    14      15.862  54.513  89.023  1.00  0.00           N  
ATOM    436  H3    U    14      16.381  53.702  89.328  1.00  0.00           H  
ATOM    437  C2    U    14      15.766  54.739  87.656  1.00  0.00           C  
ATOM    438  O2    U    14      16.458  54.171  86.819  1.00  0.00           O  
ATOM    439  C3'   U    14      12.413  55.387  85.265  1.00  0.00           C  
ATOM    440  H3'   U    14      12.106  55.416  86.311  1.00  0.00           H  
ATOM    441  C2'   U    14      13.803  54.765  85.120  1.00  0.00           C  
ATOM    442  H2'   U    14      13.945  53.882  85.743  1.00  0.00           H  
ATOM    443  O2'   U    14      14.264  54.510  83.824  1.00  0.00           O  
ATOM    444 HO2'   U    14      13.869  53.716  83.457  1.00  0.00           H  
ATOM    445  O3'   U    14      11.372  54.867  84.381  1.00  0.00           O  
ATOM    446  P     G    15      10.578  53.497  84.853  1.00  0.00           P  
ATOM    447  OP1   G    15       9.219  53.606  84.295  1.00  0.00           O  
ATOM    448  OP2   G    15      10.702  53.313  86.329  1.00  0.00           O  
ATOM    449  O5'   G    15      11.424  52.279  84.201  1.00  0.00           O  
ATOM    450  C5'   G    15      11.420  52.068  82.834  1.00  0.00           C  
ATOM    451  H5'   G    15      12.054  52.832  82.385  1.00  0.00           H  
ATOM    452 H5''   G    15      10.371  52.206  82.572  1.00  0.00           H  
ATOM    453  C4'   G    15      11.739  50.592  82.576  1.00  0.00           C  
ATOM    454  H4'   G    15      11.578  50.390  81.517  1.00  0.00           H  
ATOM    455  O4'   G    15      13.049  50.223  83.076  1.00  0.00           O  
ATOM    456  C1'   G    15      12.961  48.926  83.675  1.00  0.00           C  
ATOM    457  H1'   G    15      13.699  48.287  83.191  1.00  0.00           H  
ATOM    458  N9    G    15      13.277  48.966  85.095  1.00  0.00           N  
ATOM    459  C8    G    15      13.057  50.042  85.964  1.00  0.00           C  
ATOM    460  H8    G    15      12.611  50.975  85.652  1.00  0.00           H  
ATOM    461  N7    G    15      13.348  49.782  87.220  1.00  0.00           N  
ATOM    462  C5    G    15      13.787  48.448  87.210  1.00  0.00           C  
ATOM    463  C6    G    15      14.447  47.681  88.192  1.00  0.00           C  
ATOM    464  O6    G    15      14.719  47.956  89.412  1.00  0.00           O  
ATOM    465  N1    G    15      14.931  46.516  87.738  1.00  0.00           N  
ATOM    466  H1    G    15      15.639  46.030  88.271  1.00  0.00           H  
ATOM    467  C2    G    15      14.824  46.015  86.462  1.00  0.00           C  
ATOM    468  N2    G    15      15.635  44.974  86.263  1.00  0.00           N  
ATOM    469  H21   G    15      16.145  44.694  87.089  1.00  0.00           H  
ATOM    470  H22   G    15      15.826  44.614  85.339  1.00  0.00           H  
ATOM    471  N3    G    15      14.252  46.709  85.463  1.00  0.00           N  
ATOM    472  C4    G    15      13.758  47.941  85.912  1.00  0.00           C  
ATOM    473  C3'   G    15      10.761  49.700  83.430  1.00  0.00           C  
ATOM    474  H3'   G    15      10.580  49.962  84.473  1.00  0.00           H  
ATOM    475  C2'   G    15      11.590  48.387  83.449  1.00  0.00           C  
ATOM    476  H2'   G    15      11.319  47.762  84.300  1.00  0.00           H  
ATOM    477  O2'   G    15      11.443  47.782  82.187  1.00  0.00           O  
ATOM    478 HO2'   G    15      10.516  47.626  81.995  1.00  0.00           H  
ATOM    479  O3'   G    15       9.562  49.579  82.791  1.00  0.00           O  
ATOM    480  P     C    16       8.490  48.538  83.261  1.00  0.00           P  
ATOM    481  OP1   C    16       7.191  49.168  82.852  1.00  0.00           O  
ATOM    482  OP2   C    16       8.727  48.156  84.696  1.00  0.00           O  
ATOM    483  O5'   C    16       8.851  47.321  82.244  1.00  0.00           O  
ATOM    484  C5'   C    16       8.363  47.227  80.965  1.00  0.00           C  
ATOM    485  H5'   C    16       8.829  48.063  80.444  1.00  0.00           H  
ATOM    486 H5''   C    16       7.279  47.344  80.948  1.00  0.00           H  
ATOM    487  C4'   C    16       8.703  45.856  80.331  1.00  0.00           C  
ATOM    488  H4'   C    16       8.479  45.885  79.264  1.00  0.00           H  
ATOM    489  O4'   C    16      10.094  45.562  80.505  1.00  0.00           O  
ATOM    490  C1'   C    16      10.354  44.155  80.566  1.00  0.00           C  
ATOM    491  H1'   C    16      10.784  43.678  79.686  1.00  0.00           H  
ATOM    492  N1    C    16      11.085  43.644  81.757  1.00  0.00           N  
ATOM    493  C6    C    16      11.013  44.356  82.841  1.00  0.00           C  
ATOM    494  H6    C    16      10.331  45.185  82.958  1.00  0.00           H  
ATOM    495  C5    C    16      11.730  44.002  83.957  1.00  0.00           C  
ATOM    496  H5    C    16      11.738  44.703  84.779  1.00  0.00           H  
ATOM    497  C4    C    16      12.582  42.835  83.851  1.00  0.00           C  
ATOM    498  N4    C    16      13.148  42.383  84.940  1.00  0.00           N  
ATOM    499  H41   C    16      13.543  41.460  84.832  1.00  0.00           H  
ATOM    500  H42   C    16      13.123  42.880  85.819  1.00  0.00           H  
ATOM    501  N3    C    16      12.874  42.275  82.703  1.00  0.00           N  
ATOM    502  C2    C    16      12.178  42.726  81.638  1.00  0.00           C  
ATOM    503  O2    C    16      12.555  42.437  80.541  1.00  0.00           O  
ATOM    504  C3'   C    16       7.986  44.656  81.046  1.00  0.00           C  
ATOM    505  H3'   C    16       8.100  44.796  82.121  1.00  0.00           H  
ATOM    506  C2'   C    16       8.938  43.584  80.641  1.00  0.00           C  
ATOM    507  H2'   C    16       8.984  42.909  81.496  1.00  0.00           H  
ATOM    508  O2'   C    16       8.597  42.903  79.416  1.00  0.00           O  
ATOM    509 HO2'   C    16       7.793  42.481  79.724  1.00  0.00           H  
ATOM    510  O3'   C    16       6.635  44.523  80.601  1.00  0.00           O  
ATOM    511  P     A    17       5.735  43.403  81.316  1.00  0.00           P  
ATOM    512  OP1   A    17       6.186  42.173  80.714  1.00  0.00           O  
ATOM    513  OP2   A    17       4.256  43.756  81.120  1.00  0.00           O  
ATOM    514  O5'   A    17       5.962  43.405  82.890  1.00  0.00           O  
ATOM    515  C5'   A    17       5.118  44.051  83.840  1.00  0.00           C  
ATOM    516  H5'   A    17       4.325  43.324  84.011  1.00  0.00           H  
ATOM    517 H5''   A    17       4.588  44.924  83.459  1.00  0.00           H  
ATOM    518  C4'   A    17       5.785  44.388  85.138  1.00  0.00           C  
ATOM    519  H4'   A    17       5.008  44.625  85.864  1.00  0.00           H  
ATOM    520  O4'   A    17       6.497  43.372  85.785  1.00  0.00           O  
ATOM    521  C1'   A    17       7.789  43.754  86.134  1.00  0.00           C  
ATOM    522  H1'   A    17       7.755  44.131  87.156  1.00  0.00           H  
ATOM    523  N9    A    17       8.701  42.613  86.244  1.00  0.00           N  
ATOM    524  C8    A    17       9.429  42.275  87.348  1.00  0.00           C  
ATOM    525  H8    A    17       9.307  42.715  88.326  1.00  0.00           H  
ATOM    526  N7    A    17      10.352  41.405  87.088  1.00  0.00           N  
ATOM    527  C5    A    17      10.217  41.052  85.733  1.00  0.00           C  
ATOM    528  C6    A    17      10.846  40.195  84.824  1.00  0.00           C  
ATOM    529  N6    A    17      11.745  39.259  85.160  1.00  0.00           N  
ATOM    530  H61   A    17      11.945  38.578  84.441  1.00  0.00           H  
ATOM    531  H62   A    17      12.173  39.223  86.073  1.00  0.00           H  
ATOM    532  N1    A    17      10.415  40.140  83.561  1.00  0.00           N  
ATOM    533  C2    A    17       9.423  40.928  83.172  1.00  0.00           C  
ATOM    534  H2    A    17       9.110  40.751  82.153  1.00  0.00           H  
ATOM    535  N3    A    17       8.725  41.764  83.931  1.00  0.00           N  
ATOM    536  C4    A    17       9.152  41.801  85.220  1.00  0.00           C  
ATOM    537  C3'   A    17       6.723  45.599  85.107  1.00  0.00           C  
ATOM    538  H3'   A    17       6.609  46.185  84.195  1.00  0.00           H  
ATOM    539  C2'   A    17       8.126  44.931  85.219  1.00  0.00           C  
ATOM    540  H2'   A    17       8.470  44.529  84.266  1.00  0.00           H  
ATOM    541  O2'   A    17       9.124  45.821  85.774  1.00  0.00           O  
ATOM    542 HO2'   A    17       8.973  46.729  85.500  1.00  0.00           H  
ATOM    543  O3'   A    17       6.369  46.350  86.255  1.00  0.00           O  
ATOM    544  P     G    18       5.306  47.480  86.246  1.00  0.00           P  
ATOM    545  OP1   G    18       4.173  47.117  85.347  1.00  0.00           O  
ATOM    546  OP2   G    18       5.986  48.794  86.204  1.00  0.00           O  
ATOM    547  O5'   G    18       4.749  47.343  87.752  1.00  0.00           O  
ATOM    548  C5'   G    18       3.787  48.211  88.323  1.00  0.00           C  
ATOM    549  H5'   G    18       2.965  48.178  87.607  1.00  0.00           H  
ATOM    550 H5''   G    18       4.065  49.263  88.389  1.00  0.00           H  
ATOM    551  C4'   G    18       3.336  47.677  89.697  1.00  0.00           C  
ATOM    552  H4'   G    18       2.572  48.331  90.118  1.00  0.00           H  
ATOM    553  O4'   G    18       2.988  46.298  89.591  1.00  0.00           O  
ATOM    554  C1'   G    18       3.669  45.590  90.626  1.00  0.00           C  
ATOM    555  H1'   G    18       2.901  45.037  91.167  1.00  0.00           H  
ATOM    556  N9    G    18       4.724  44.685  90.173  1.00  0.00           N  
ATOM    557  C8    G    18       5.081  44.365  88.892  1.00  0.00           C  
ATOM    558  H8    G    18       4.607  44.850  88.052  1.00  0.00           H  
ATOM    559  N7    G    18       6.002  43.410  88.859  1.00  0.00           N  
ATOM    560  C5    G    18       6.218  43.104  90.190  1.00  0.00           C  
ATOM    561  C6    G    18       7.108  42.200  90.730  1.00  0.00           C  
ATOM    562  O6    G    18       7.804  41.392  90.183  1.00  0.00           O  
ATOM    563  N1    G    18       7.110  42.203  92.052  1.00  0.00           N  
ATOM    564  H1    G    18       7.647  41.439  92.437  1.00  0.00           H  
ATOM    565  C2    G    18       6.239  42.872  92.813  1.00  0.00           C  
ATOM    566  N2    G    18       6.325  42.846  94.073  1.00  0.00           N  
ATOM    567  H21   G    18       5.452  43.107  94.507  1.00  0.00           H  
ATOM    568  H22   G    18       6.845  42.117  94.540  1.00  0.00           H  
ATOM    569  N3    G    18       5.344  43.718  92.376  1.00  0.00           N  
ATOM    570  C4    G    18       5.432  43.869  91.025  1.00  0.00           C  
ATOM    571  C3'   G    18       4.530  47.881  90.611  1.00  0.00           C  
ATOM    572  H3'   G    18       5.424  47.654  90.032  1.00  0.00           H  
ATOM    573  C2'   G    18       4.228  46.703  91.567  1.00  0.00           C  
ATOM    574  H2'   G    18       5.171  46.396  92.020  1.00  0.00           H  
ATOM    575  O2'   G    18       3.198  47.026  92.454  1.00  0.00           O  
ATOM    576 HO2'   G    18       3.385  47.906  92.789  1.00  0.00           H  
ATOM    577  O3'   G    18       4.442  49.205  91.199  1.00  0.00           O  
ATOM    578  P     C    19       5.698  50.136  91.502  1.00  0.00           P  
ATOM    579  OP1   C    19       5.197  51.490  92.046  1.00  0.00           O  
ATOM    580  OP2   C    19       6.536  50.095  90.331  1.00  0.00           O  
ATOM    581  O5'   C    19       6.510  49.429  92.646  1.00  0.00           O  
ATOM    582  C5'   C    19       6.011  49.581  94.017  1.00  0.00           C  
ATOM    583  H5'   C    19       4.928  49.458  94.014  1.00  0.00           H  
ATOM    584 H5''   C    19       6.161  50.598  94.379  1.00  0.00           H  
ATOM    585  C4'   C    19       6.461  48.513  95.088  1.00  0.00           C  
ATOM    586  H4'   C    19       5.907  48.595  96.023  1.00  0.00           H  
ATOM    587  O4'   C    19       6.228  47.179  94.633  1.00  0.00           O  
ATOM    588  C1'   C    19       7.235  46.299  95.092  1.00  0.00           C  
ATOM    589  H1'   C    19       6.695  45.531  95.646  1.00  0.00           H  
ATOM    590  N1    C    19       8.064  45.773  93.958  1.00  0.00           N  
ATOM    591  C6    C    19       8.006  46.279  92.654  1.00  0.00           C  
ATOM    592  H6    C    19       7.274  47.003  92.327  1.00  0.00           H  
ATOM    593  C5    C    19       8.827  45.824  91.679  1.00  0.00           C  
ATOM    594  H5    C    19       8.736  46.181  90.663  1.00  0.00           H  
ATOM    595  C4    C    19       9.472  44.637  92.037  1.00  0.00           C  
ATOM    596  N4    C    19      10.101  44.026  91.049  1.00  0.00           N  
ATOM    597  H41   C    19      10.099  44.394  90.108  1.00  0.00           H  
ATOM    598  H42   C    19      10.365  43.067  91.226  1.00  0.00           H  
ATOM    599  N3    C    19       9.567  44.138  93.263  1.00  0.00           N  
ATOM    600  C2    C    19       8.856  44.640  94.245  1.00  0.00           C  
ATOM    601  O2    C    19       9.180  44.260  95.383  1.00  0.00           O  
ATOM    602  C3'   C    19       7.933  48.536  95.403  1.00  0.00           C  
ATOM    603  H3'   C    19       8.431  48.507  94.434  1.00  0.00           H  
ATOM    604  C2'   C    19       8.157  47.131  96.005  1.00  0.00           C  
ATOM    605  H2'   C    19       9.194  46.805  95.911  1.00  0.00           H  
ATOM    606  O2'   C    19       7.673  47.045  97.278  1.00  0.00           O  
ATOM    607 HO2'   C    19       8.092  46.334  97.768  1.00  0.00           H  
ATOM    608  O3'   C    19       8.424  49.633  96.135  1.00  0.00           O  
ATOM    609  P     C    20       9.885  50.155  96.009  1.00  0.00           P  
ATOM    610  OP1   C    20      10.092  51.304  96.930  1.00  0.00           O  
ATOM    611  OP2   C    20      10.115  50.465  94.580  1.00  0.00           O  
ATOM    612  O5'   C    20      10.925  49.078  96.469  1.00  0.00           O  
ATOM    613  C5'   C    20      10.904  48.574  97.773  1.00  0.00           C  
ATOM    614  H5'   C    20       9.917  48.302  98.146  1.00  0.00           H  
ATOM    615 H5''   C    20      11.349  49.191  98.553  1.00  0.00           H  
ATOM    616  C4'   C    20      11.721  47.315  97.781  1.00  0.00           C  
ATOM    617  H4'   C    20      11.638  46.936  98.799  1.00  0.00           H  
ATOM    618  O4'   C    20      11.216  46.319  96.954  1.00  0.00           O  
ATOM    619  C1'   C    20      12.348  45.574  96.385  1.00  0.00           C  
ATOM    620  H1'   C    20      12.240  44.508  96.589  1.00  0.00           H  
ATOM    621  N1    C    20      12.504  45.786  94.962  1.00  0.00           N  
ATOM    622  C6    C    20      11.900  46.767  94.226  1.00  0.00           C  
ATOM    623  H6    C    20      11.213  47.462  94.685  1.00  0.00           H  
ATOM    624  C5    C    20      12.069  46.879  92.911  1.00  0.00           C  
ATOM    625  H5    C    20      11.444  47.586  92.386  1.00  0.00           H  
ATOM    626  C4    C    20      12.864  45.883  92.246  1.00  0.00           C  
ATOM    627  N4    C    20      12.938  45.789  90.925  1.00  0.00           N  
ATOM    628  H41   C    20      12.352  46.379  90.352  1.00  0.00           H  
ATOM    629  H42   C    20      13.448  45.003  90.547  1.00  0.00           H  
ATOM    630  N3    C    20      13.425  44.905  92.827  1.00  0.00           N  
ATOM    631  C2    C    20      13.368  44.918  94.213  1.00  0.00           C  
ATOM    632  O2    C    20      14.131  44.166  94.780  1.00  0.00           O  
ATOM    633  C3'   C    20      13.255  47.408  97.428  1.00  0.00           C  
ATOM    634  H3'   C    20      13.311  48.034  96.538  1.00  0.00           H  
ATOM    635  C2'   C    20      13.610  45.951  97.171  1.00  0.00           C  
ATOM    636  H2'   C    20      14.579  45.830  96.688  1.00  0.00           H  
ATOM    637  O2'   C    20      13.633  45.230  98.381  1.00  0.00           O  
ATOM    638 HO2'   C    20      14.276  45.556  99.014  1.00  0.00           H  
ATOM    639  O3'   C    20      13.984  47.996  98.532  1.00  0.00           O  
ATOM    640  P     C    21      15.386  48.608  98.295  1.00  0.00           P  
ATOM    641  OP1   C    21      15.826  49.089  99.608  1.00  0.00           O  
ATOM    642  OP2   C    21      15.232  49.598  97.247  1.00  0.00           O  
ATOM    643  O5'   C    21      16.375  47.411  97.825  1.00  0.00           O  
ATOM    644  C5'   C    21      16.928  46.503  98.648  1.00  0.00           C  
ATOM    645  H5'   C    21      16.183  45.936  99.207  1.00  0.00           H  
ATOM    646 H5''   C    21      17.638  47.048  99.271  1.00  0.00           H  
ATOM    647  C4'   C    21      17.827  45.575  97.845  1.00  0.00           C  
ATOM    648  H4'   C    21      18.194  44.907  98.625  1.00  0.00           H  
ATOM    649  O4'   C    21      17.089  44.779  96.900  1.00  0.00           O  
ATOM    650  C1'   C    21      18.009  44.459  95.858  1.00  0.00           C  
ATOM    651  H1'   C    21      18.039  43.371  95.902  1.00  0.00           H  
ATOM    652  N1    C    21      17.510  44.956  94.531  1.00  0.00           N  
ATOM    653  C6    C    21      16.668  46.065  94.482  1.00  0.00           C  
ATOM    654  H6    C    21      16.342  46.565  95.383  1.00  0.00           H  
ATOM    655  C5    C    21      16.219  46.537  93.274  1.00  0.00           C  
ATOM    656  H5    C    21      15.454  47.296  93.198  1.00  0.00           H  
ATOM    657  C4    C    21      16.674  45.848  92.148  1.00  0.00           C  
ATOM    658  N4    C    21      16.243  46.240  90.980  1.00  0.00           N  
ATOM    659  H41   C    21      15.792  47.143  90.941  1.00  0.00           H  
ATOM    660  H42   C    21      16.610  45.705  90.206  1.00  0.00           H  
ATOM    661  N3    C    21      17.566  44.922  92.170  1.00  0.00           N  
ATOM    662  C2    C    21      18.040  44.443  93.323  1.00  0.00           C  
ATOM    663  O2    C    21      18.944  43.573  93.362  1.00  0.00           O  
ATOM    664  C3'   C    21      18.897  46.246  97.019  1.00  0.00           C  
ATOM    665  H3'   C    21      18.448  46.999  96.371  1.00  0.00           H  
ATOM    666  C2'   C    21      19.355  45.021  96.246  1.00  0.00           C  
ATOM    667  H2'   C    21      20.032  45.301  95.439  1.00  0.00           H  
ATOM    668  O2'   C    21      20.020  44.061  97.027  1.00  0.00           O  
ATOM    669 HO2'   C    21      20.917  44.317  97.254  1.00  0.00           H  
ATOM    670  O3'   C    21      20.043  46.717  97.709  1.00  0.00           O  
ATOM    671  P     G    22      20.788  48.015  97.275  1.00  0.00           P  
ATOM    672  OP1   G    22      21.995  48.050  98.123  1.00  0.00           O  
ATOM    673  OP2   G    22      19.854  49.194  97.391  1.00  0.00           O  
ATOM    674  O5'   G    22      21.147  47.810  95.628  1.00  0.00           O  
ATOM    675  C5'   G    22      22.126  46.835  95.269  1.00  0.00           C  
ATOM    676  H5'   G    22      22.138  45.960  95.919  1.00  0.00           H  
ATOM    677 H5''   G    22      23.071  47.275  95.586  1.00  0.00           H  
ATOM    678  C4'   G    22      22.183  46.300  93.804  1.00  0.00           C  
ATOM    679  H4'   G    22      22.876  45.458  93.778  1.00  0.00           H  
ATOM    680  O4'   G    22      20.925  45.899  93.305  1.00  0.00           O  
ATOM    681  C1'   G    22      20.756  46.271  91.934  1.00  0.00           C  
ATOM    682  H1'   G    22      20.547  45.402  91.311  1.00  0.00           H  
ATOM    683  N9    G    22      19.685  47.306  91.718  1.00  0.00           N  
ATOM    684  C8    G    22      19.127  48.206  92.665  1.00  0.00           C  
ATOM    685  H8    G    22      19.461  48.180  93.691  1.00  0.00           H  
ATOM    686  N7    G    22      18.353  49.134  92.101  1.00  0.00           N  
ATOM    687  C5    G    22      18.299  48.784  90.823  1.00  0.00           C  
ATOM    688  C6    G    22      17.569  49.440  89.736  1.00  0.00           C  
ATOM    689  O6    G    22      16.743  50.378  89.736  1.00  0.00           O  
ATOM    690  N1    G    22      17.763  48.793  88.501  1.00  0.00           N  
ATOM    691  H1    G    22      17.248  49.068  87.677  1.00  0.00           H  
ATOM    692  C2    G    22      18.596  47.675  88.370  1.00  0.00           C  
ATOM    693  N2    G    22      18.675  47.186  87.203  1.00  0.00           N  
ATOM    694  H21   G    22      18.103  47.606  86.484  1.00  0.00           H  
ATOM    695  H22   G    22      19.205  46.393  86.873  1.00  0.00           H  
ATOM    696  N3    G    22      19.332  47.111  89.367  1.00  0.00           N  
ATOM    697  C4    G    22      19.059  47.710  90.550  1.00  0.00           C  
ATOM    698  C3'   G    22      22.596  47.370  92.849  1.00  0.00           C  
ATOM    699  H3'   G    22      22.011  48.265  93.063  1.00  0.00           H  
ATOM    700  C2'   G    22      22.114  46.826  91.522  1.00  0.00           C  
ATOM    701  H2'   G    22      22.078  47.599  90.754  1.00  0.00           H  
ATOM    702  O2'   G    22      23.047  45.828  91.129  1.00  0.00           O  
ATOM    703 HO2'   G    22      23.930  46.016  91.455  1.00  0.00           H  
ATOM    704  O3'   G    22      23.918  47.720  92.643  1.00  0.00           O  
ATOM    705  P     U    23      24.385  49.093  91.906  1.00  0.00           P  
ATOM    706  OP1   U    23      25.828  49.279  92.071  1.00  0.00           O  
ATOM    707  OP2   U    23      23.461  50.110  92.483  1.00  0.00           O  
ATOM    708  O5'   U    23      24.060  49.079  90.350  1.00  0.00           O  
ATOM    709  C5'   U    23      24.558  48.118  89.430  1.00  0.00           C  
ATOM    710  H5'   U    23      24.524  47.074  89.741  1.00  0.00           H  
ATOM    711 H5''   U    23      25.623  48.324  89.328  1.00  0.00           H  
ATOM    712  C4'   U    23      23.858  48.194  88.042  1.00  0.00           C  
ATOM    713  H4'   U    23      24.171  47.273  87.550  1.00  0.00           H  
ATOM    714  O4'   U    23      22.406  48.233  88.328  1.00  0.00           O  
ATOM    715  C1'   U    23      21.730  49.051  87.405  1.00  0.00           C  
ATOM    716  H1'   U    23      21.011  48.497  86.801  1.00  0.00           H  
ATOM    717  N1    U    23      21.054  50.272  87.917  1.00  0.00           N  
ATOM    718  C6    U    23      21.007  50.637  89.279  1.00  0.00           C  
ATOM    719  H6    U    23      21.680  50.127  89.952  1.00  0.00           H  
ATOM    720  C5    U    23      20.146  51.563  89.699  1.00  0.00           C  
ATOM    721  H5    U    23      20.189  51.872  90.732  1.00  0.00           H  
ATOM    722  C4    U    23      19.211  52.236  88.856  1.00  0.00           C  
ATOM    723  O4    U    23      18.342  53.036  89.128  1.00  0.00           O  
ATOM    724  N3    U    23      19.260  51.822  87.518  1.00  0.00           N  
ATOM    725  H3    U    23      18.570  52.165  86.865  1.00  0.00           H  
ATOM    726  C2    U    23      20.139  50.891  87.043  1.00  0.00           C  
ATOM    727  O2    U    23      20.103  50.640  85.831  1.00  0.00           O  
ATOM    728  C3'   U    23      24.190  49.428  87.216  1.00  0.00           C  
ATOM    729  H3'   U    23      24.252  50.245  87.935  1.00  0.00           H  
ATOM    730  C2'   U    23      22.840  49.521  86.465  1.00  0.00           C  
ATOM    731  H2'   U    23      22.609  50.552  86.197  1.00  0.00           H  
ATOM    732  O2'   U    23      22.885  48.667  85.350  1.00  0.00           O  
ATOM    733 HO2'   U    23      22.043  48.800  84.909  1.00  0.00           H  
ATOM    734  O3'   U    23      25.313  49.351  86.366  1.00  0.00           O  
ATOM    735  P     C    24      26.049  50.657  85.887  1.00  0.00           P  
ATOM    736  OP1   C    24      27.081  50.308  84.895  1.00  0.00           O  
ATOM    737  OP2   C    24      26.497  51.428  87.112  1.00  0.00           O  
ATOM    738  O5'   C    24      24.842  51.477  85.155  1.00  0.00           O  
ATOM    739  C5'   C    24      24.357  51.161  83.848  1.00  0.00           C  
ATOM    740  H5'   C    24      24.097  50.111  83.712  1.00  0.00           H  
ATOM    741 H5''   C    24      25.167  51.275  83.128  1.00  0.00           H  
ATOM    742  C4'   C    24      23.244  52.071  83.351  1.00  0.00           C  
ATOM    743  H4'   C    24      22.979  51.693  82.364  1.00  0.00           H  
ATOM    744  O4'   C    24      22.025  51.939  84.049  1.00  0.00           O  
ATOM    745  C1'   C    24      21.350  53.185  84.195  1.00  0.00           C  
ATOM    746  H1'   C    24      20.322  53.093  83.845  1.00  0.00           H  
ATOM    747  N1    C    24      21.350  53.792  85.544  1.00  0.00           N  
ATOM    748  C6    C    24      22.435  53.583  86.380  1.00  0.00           C  
ATOM    749  H6    C    24      23.168  52.839  86.106  1.00  0.00           H  
ATOM    750  C5    C    24      22.380  54.231  87.608  1.00  0.00           C  
ATOM    751  H5    C    24      23.094  54.022  88.391  1.00  0.00           H  
ATOM    752  C4    C    24      21.284  55.011  87.861  1.00  0.00           C  
ATOM    753  N4    C    24      21.226  55.674  88.997  1.00  0.00           N  
ATOM    754  H41   C    24      20.366  56.170  89.186  1.00  0.00           H  
ATOM    755  H42   C    24      21.983  55.608  89.662  1.00  0.00           H  
ATOM    756  N3    C    24      20.215  55.120  87.051  1.00  0.00           N  
ATOM    757  C2    C    24      20.217  54.500  85.949  1.00  0.00           C  
ATOM    758  O2    C    24      19.301  54.622  85.139  1.00  0.00           O  
ATOM    759  C3'   C    24      23.497  53.536  83.235  1.00  0.00           C  
ATOM    760  H3'   C    24      23.954  53.888  84.160  1.00  0.00           H  
ATOM    761  C2'   C    24      22.052  54.113  83.266  1.00  0.00           C  
ATOM    762  H2'   C    24      22.065  55.145  83.616  1.00  0.00           H  
ATOM    763  O2'   C    24      21.279  53.928  82.101  1.00  0.00           O  
ATOM    764 HO2'   C    24      20.337  53.999  82.270  1.00  0.00           H  
ATOM    765  O3'   C    24      24.232  54.080  82.152  1.00  0.00           O  
ATOM    766  P     U    25      24.960  55.464  82.249  1.00  0.00           P  
ATOM    767  OP1   U    25      25.814  55.533  81.055  1.00  0.00           O  
ATOM    768  OP2   U    25      25.573  55.540  83.570  1.00  0.00           O  
ATOM    769  O5'   U    25      23.921  56.615  82.025  1.00  0.00           O  
ATOM    770  C5'   U    25      23.241  56.828  80.824  1.00  0.00           C  
ATOM    771  H5'   U    25      22.836  55.866  80.511  1.00  0.00           H  
ATOM    772 H5''   U    25      23.908  57.231  80.062  1.00  0.00           H  
ATOM    773  C4'   U    25      22.095  57.760  81.015  1.00  0.00           C  
ATOM    774  H4'   U    25      21.522  57.794  80.089  1.00  0.00           H  
ATOM    775  O4'   U    25      21.220  57.432  82.055  1.00  0.00           O  
ATOM    776  C1'   U    25      20.688  58.551  82.748  1.00  0.00           C  
ATOM    777  H1'   U    25      19.604  58.511  82.640  1.00  0.00           H  
ATOM    778  N1    U    25      21.039  58.524  84.201  1.00  0.00           N  
ATOM    779  C6    U    25      22.026  57.730  84.721  1.00  0.00           C  
ATOM    780  H6    U    25      22.650  57.219  84.003  1.00  0.00           H  
ATOM    781  C5    U    25      22.337  57.799  86.002  1.00  0.00           C  
ATOM    782  H5    U    25      23.267  57.332  86.290  1.00  0.00           H  
ATOM    783  C4    U    25      21.691  58.706  86.900  1.00  0.00           C  
ATOM    784  O4    U    25      22.110  58.978  88.046  1.00  0.00           O  
ATOM    785  N3    U    25      20.598  59.294  86.418  1.00  0.00           N  
ATOM    786  H3    U    25      20.212  60.042  86.976  1.00  0.00           H  
ATOM    787  C2    U    25      20.352  59.432  85.063  1.00  0.00           C  
ATOM    788  O2    U    25      19.576  60.281  84.672  1.00  0.00           O  
ATOM    789  C3'   U    25      22.535  59.186  81.373  1.00  0.00           C  
ATOM    790  H3'   U    25      23.333  59.181  82.116  1.00  0.00           H  
ATOM    791  C2'   U    25      21.252  59.726  82.030  1.00  0.00           C  
ATOM    792  H2'   U    25      21.436  60.444  82.829  1.00  0.00           H  
ATOM    793  O2'   U    25      20.217  60.093  81.121  1.00  0.00           O  
ATOM    794 HO2'   U    25      20.471  59.885  80.219  1.00  0.00           H  
ATOM    795  O3'   U    25      22.701  59.960  80.181  1.00  0.00           O  
ATOM    796  P     U    26      23.839  61.154  80.215  1.00  0.00           P  
ATOM    797  OP1   U    26      24.140  61.603  78.862  1.00  0.00           O  
ATOM    798  OP2   U    26      24.967  60.721  81.058  1.00  0.00           O  
ATOM    799  O5'   U    26      23.000  62.327  80.941  1.00  0.00           O  
ATOM    800  C5'   U    26      21.724  62.815  80.434  1.00  0.00           C  
ATOM    801  H5'   U    26      21.062  61.971  80.243  1.00  0.00           H  
ATOM    802 H5''   U    26      21.794  63.319  79.470  1.00  0.00           H  
ATOM    803  C4'   U    26      20.985  63.717  81.458  1.00  0.00           C  
ATOM    804  H4'   U    26      20.237  64.235  80.858  1.00  0.00           H  
ATOM    805  O4'   U    26      20.509  62.994  82.532  1.00  0.00           O  
ATOM    806  C1'   U    26      20.411  63.834  83.705  1.00  0.00           C  
ATOM    807  H1'   U    26      19.391  63.851  84.088  1.00  0.00           H  
ATOM    808  N1    U    26      21.286  63.318  84.757  1.00  0.00           N  
ATOM    809  C6    U    26      22.277  62.418  84.563  1.00  0.00           C  
ATOM    810  H6    U    26      22.549  62.093  83.569  1.00  0.00           H  
ATOM    811  C5    U    26      22.848  61.815  85.619  1.00  0.00           C  
ATOM    812  H5    U    26      23.671  61.125  85.503  1.00  0.00           H  
ATOM    813  C4    U    26      22.537  62.132  86.990  1.00  0.00           C  
ATOM    814  O4    U    26      23.141  61.793  87.930  1.00  0.00           O  
ATOM    815  N3    U    26      21.587  63.137  87.151  1.00  0.00           N  
ATOM    816  H3    U    26      21.400  63.540  88.058  1.00  0.00           H  
ATOM    817  C2    U    26      20.872  63.619  86.074  1.00  0.00           C  
ATOM    818  O2    U    26      20.035  64.483  86.304  1.00  0.00           O  
ATOM    819  C3'   U    26      21.775  64.861  82.050  1.00  0.00           C  
ATOM    820  H3'   U    26      22.711  64.483  82.460  1.00  0.00           H  
ATOM    821  C2'   U    26      20.851  65.202  83.199  1.00  0.00           C  
ATOM    822  H2'   U    26      21.457  65.727  83.937  1.00  0.00           H  
ATOM    823  O2'   U    26      19.770  65.990  82.759  1.00  0.00           O  
ATOM    824 HO2'   U    26      19.248  66.361  83.475  1.00  0.00           H  
ATOM    825  O3'   U    26      22.072  65.917  81.149  1.00  0.00           O  
ATOM    826  P     A    27      23.118  67.027  81.577  1.00  0.00           P  
ATOM    827  OP1   A    27      22.998  68.150  80.635  1.00  0.00           O  
ATOM    828  OP2   A    27      24.477  66.420  81.661  1.00  0.00           O  
ATOM    829  O5'   A    27      22.828  67.551  83.008  1.00  0.00           O  
ATOM    830  C5'   A    27      21.878  68.603  83.224  1.00  0.00           C  
ATOM    831  H5'   A    27      20.923  68.234  82.852  1.00  0.00           H  
ATOM    832 H5''   A    27      22.057  69.441  82.550  1.00  0.00           H  
ATOM    833  C4'   A    27      21.822  69.010  84.674  1.00  0.00           C  
ATOM    834  H4'   A    27      21.127  69.846  84.751  1.00  0.00           H  
ATOM    835  O4'   A    27      21.488  67.907  85.521  1.00  0.00           O  
ATOM    836  C1'   A    27      21.948  68.167  86.828  1.00  0.00           C  
ATOM    837  H1'   A    27      21.206  68.272  87.619  1.00  0.00           H  
ATOM    838  N9    A    27      22.846  67.038  87.218  1.00  0.00           N  
ATOM    839  C8    A    27      23.591  66.247  86.359  1.00  0.00           C  
ATOM    840  H8    A    27      23.552  66.357  85.286  1.00  0.00           H  
ATOM    841  N7    A    27      24.220  65.285  86.954  1.00  0.00           N  
ATOM    842  C5    A    27      23.944  65.507  88.294  1.00  0.00           C  
ATOM    843  C6    A    27      24.357  64.935  89.475  1.00  0.00           C  
ATOM    844  N6    A    27      24.995  63.799  89.623  1.00  0.00           N  
ATOM    845  H61   A    27      25.151  63.154  88.862  1.00  0.00           H  
ATOM    846  H62   A    27      25.268  63.565  90.567  1.00  0.00           H  
ATOM    847  N1    A    27      24.106  65.461  90.651  1.00  0.00           N  
ATOM    848  C2    A    27      23.372  66.561  90.647  1.00  0.00           C  
ATOM    849  H2    A    27      23.189  66.965  91.632  1.00  0.00           H  
ATOM    850  N3    A    27      22.876  67.295  89.640  1.00  0.00           N  
ATOM    851  C4    A    27      23.209  66.645  88.469  1.00  0.00           C  
ATOM    852  C3'   A    27      23.168  69.472  85.272  1.00  0.00           C  
ATOM    853  H3'   A    27      24.026  68.820  85.105  1.00  0.00           H  
ATOM    854  C2'   A    27      22.811  69.492  86.763  1.00  0.00           C  
ATOM    855  H2'   A    27      23.662  69.349  87.429  1.00  0.00           H  
ATOM    856  O2'   A    27      22.051  70.645  87.145  1.00  0.00           O  
ATOM    857 HO2'   A    27      22.275  70.915  88.039  1.00  0.00           H  
ATOM    858  O3'   A    27      23.481  70.736  84.729  1.00  0.00           O  
ATOM    859  P     C    28      24.896  71.397  84.852  1.00  0.00           P  
ATOM    860  OP1   C    28      24.911  72.672  84.074  1.00  0.00           O  
ATOM    861  OP2   C    28      25.853  70.356  84.406  1.00  0.00           O  
ATOM    862  O5'   C    28      25.198  71.675  86.354  1.00  0.00           O  
ATOM    863  C5'   C    28      24.788  72.780  87.116  1.00  0.00           C  
ATOM    864  H5'   C    28      23.715  72.687  87.287  1.00  0.00           H  
ATOM    865 H5''   C    28      25.117  73.675  86.589  1.00  0.00           H  
ATOM    866  C4'   C    28      25.434  72.746  88.411  1.00  0.00           C  
ATOM    867  H4'   C    28      25.136  73.556  89.077  1.00  0.00           H  
ATOM    868  O4'   C    28      24.954  71.636  89.178  1.00  0.00           O  
ATOM    869  C1'   C    28      26.025  71.082  89.982  1.00  0.00           C  
ATOM    870  H1'   C    28      25.762  71.066  91.040  1.00  0.00           H  
ATOM    871  N1    C    28      26.398  69.669  89.676  1.00  0.00           N  
ATOM    872  C6    C    28      26.168  69.061  88.464  1.00  0.00           C  
ATOM    873  H6    C    28      25.652  69.627  87.702  1.00  0.00           H  
ATOM    874  C5    C    28      26.731  67.872  88.232  1.00  0.00           C  
ATOM    875  H5    C    28      26.585  67.394  87.275  1.00  0.00           H  
ATOM    876  C4    C    28      27.243  67.148  89.311  1.00  0.00           C  
ATOM    877  N4    C    28      27.436  65.874  89.322  1.00  0.00           N  
ATOM    878  H41   C    28      27.781  65.479  90.185  1.00  0.00           H  
ATOM    879  H42   C    28      27.424  65.345  88.462  1.00  0.00           H  
ATOM    880  N3    C    28      27.172  67.618  90.556  1.00  0.00           N  
ATOM    881  C2    C    28      26.714  68.876  90.716  1.00  0.00           C  
ATOM    882  O2    C    28      26.475  69.186  91.854  1.00  0.00           O  
ATOM    883  C3'   C    28      26.880  72.452  88.330  1.00  0.00           C  
ATOM    884  H3'   C    28      27.021  71.626  87.633  1.00  0.00           H  
ATOM    885  C2'   C    28      27.272  71.922  89.752  1.00  0.00           C  
ATOM    886  H2'   C    28      28.214  71.421  89.530  1.00  0.00           H  
ATOM    887  O2'   C    28      27.290  72.884  90.705  1.00  0.00           O  
ATOM    888 HO2'   C    28      27.895  73.563  90.398  1.00  0.00           H  
ATOM    889  O3'   C    28      27.749  73.495  87.912  1.00  0.00           O  
ATOM    890  P     A    29      29.182  73.192  87.316  1.00  0.00           P  
ATOM    891  OP1   A    29      29.777  74.481  86.901  1.00  0.00           O  
ATOM    892  OP2   A    29      28.991  72.113  86.324  1.00  0.00           O  
ATOM    893  O5'   A    29      30.067  72.632  88.507  1.00  0.00           O  
ATOM    894  C5'   A    29      30.399  73.460  89.577  1.00  0.00           C  
ATOM    895  H5'   A    29      29.580  74.061  89.970  1.00  0.00           H  
ATOM    896 H5''   A    29      31.206  74.139  89.300  1.00  0.00           H  
ATOM    897  C4'   A    29      30.883  72.649  90.714  1.00  0.00           C  
ATOM    898  H4'   A    29      31.180  73.379  91.468  1.00  0.00           H  
ATOM    899  O4'   A    29      30.068  71.589  91.148  1.00  0.00           O  
ATOM    900  C1'   A    29      30.914  70.540  91.621  1.00  0.00           C  
ATOM    901  H1'   A    29      30.796  70.308  92.680  1.00  0.00           H  
ATOM    902  N9    A    29      30.767  69.246  90.821  1.00  0.00           N  
ATOM    903  C8    A    29      30.256  69.048  89.591  1.00  0.00           C  
ATOM    904  H8    A    29      29.994  69.804  88.865  1.00  0.00           H  
ATOM    905  N7    A    29      30.195  67.757  89.206  1.00  0.00           N  
ATOM    906  C5    A    29      30.705  67.157  90.373  1.00  0.00           C  
ATOM    907  C6    A    29      30.814  65.797  90.812  1.00  0.00           C  
ATOM    908  N6    A    29      30.504  64.748  90.115  1.00  0.00           N  
ATOM    909  H61   A    29      30.710  63.840  90.506  1.00  0.00           H  
ATOM    910  H62   A    29      30.116  64.783  89.183  1.00  0.00           H  
ATOM    911  N1    A    29      31.377  65.492  91.980  1.00  0.00           N  
ATOM    912  C2    A    29      31.775  66.436  92.801  1.00  0.00           C  
ATOM    913  H2    A    29      32.196  66.008  93.699  1.00  0.00           H  
ATOM    914  N3    A    29      31.734  67.753  92.558  1.00  0.00           N  
ATOM    915  C4    A    29      31.130  68.010  91.334  1.00  0.00           C  
ATOM    916  C3'   A    29      32.236  72.020  90.390  1.00  0.00           C  
ATOM    917  H3'   A    29      32.203  71.522  89.421  1.00  0.00           H  
ATOM    918  C2'   A    29      32.357  71.119  91.570  1.00  0.00           C  
ATOM    919  H2'   A    29      33.077  70.324  91.382  1.00  0.00           H  
ATOM    920  O2'   A    29      32.659  71.812  92.765  1.00  0.00           O  
ATOM    921 HO2'   A    29      32.997  71.134  93.354  1.00  0.00           H  
ATOM    922  O3'   A    29      33.283  73.016  90.342  1.00  0.00           O  
ATOM    923  P     C    30      34.723  72.810  89.633  1.00  0.00           P  
ATOM    924  OP1   C    30      35.633  73.911  89.921  1.00  0.00           O  
ATOM    925  OP2   C    30      34.334  72.575  88.206  1.00  0.00           O  
ATOM    926  O5'   C    30      35.230  71.409  90.248  1.00  0.00           O  
ATOM    927  C5'   C    30      35.763  71.443  91.565  1.00  0.00           C  
ATOM    928  H5'   C    30      35.013  71.740  92.297  1.00  0.00           H  
ATOM    929 H5''   C    30      36.583  72.147  91.703  1.00  0.00           H  
ATOM    930  C4'   C    30      36.190  70.050  92.037  1.00  0.00           C  
ATOM    931  H4'   C    30      36.668  70.303  92.983  1.00  0.00           H  
ATOM    932  O4'   C    30      35.181  69.191  92.252  1.00  0.00           O  
ATOM    933  C1'   C    30      35.702  67.912  92.193  1.00  0.00           C  
ATOM    934  H1'   C    30      35.600  67.322  93.104  1.00  0.00           H  
ATOM    935  N1    C    30      35.111  67.074  91.098  1.00  0.00           N  
ATOM    936  C6    C    30      34.159  67.574  90.185  1.00  0.00           C  
ATOM    937  H6    C    30      33.924  68.628  90.207  1.00  0.00           H  
ATOM    938  C5    C    30      33.674  66.787  89.237  1.00  0.00           C  
ATOM    939  H5    C    30      33.056  67.231  88.471  1.00  0.00           H  
ATOM    940  C4    C    30      34.020  65.377  89.273  1.00  0.00           C  
ATOM    941  N4    C    30      33.389  64.508  88.569  1.00  0.00           N  
ATOM    942  H41   C    30      32.580  64.797  88.037  1.00  0.00           H  
ATOM    943  H42   C    30      33.655  63.534  88.532  1.00  0.00           H  
ATOM    944  N3    C    30      34.766  64.860  90.213  1.00  0.00           N  
ATOM    945  C2    C    30      35.177  65.717  91.165  1.00  0.00           C  
ATOM    946  O2    C    30      35.615  65.185  92.191  1.00  0.00           O  
ATOM    947  C3'   C    30      37.171  69.394  91.206  1.00  0.00           C  
ATOM    948  H3'   C    30      36.725  69.325  90.213  1.00  0.00           H  
ATOM    949  C2'   C    30      37.227  68.076  91.896  1.00  0.00           C  
ATOM    950  H2'   C    30      37.577  67.308  91.207  1.00  0.00           H  
ATOM    951  O2'   C    30      37.850  67.961  93.172  1.00  0.00           O  
ATOM    952 HO2'   C    30      38.805  68.027  93.095  1.00  0.00           H  
ATOM    953  O3'   C    30      38.423  70.173  91.191  1.00  0.00           O  
ATOM    954  P     C    31      39.368  69.984  89.985  1.00  0.00           P  
ATOM    955  OP1   C    31      40.517  70.916  90.227  1.00  0.00           O  
ATOM    956  OP2   C    31      38.666  70.132  88.733  1.00  0.00           O  
ATOM    957  O5'   C    31      39.901  68.505  89.962  1.00  0.00           O  
ATOM    958  C5'   C    31      41.017  68.057  90.815  1.00  0.00           C  
ATOM    959  H5'   C    31      40.967  68.419  91.842  1.00  0.00           H  
ATOM    960 H5''   C    31      41.956  68.365  90.355  1.00  0.00           H  
ATOM    961  C4'   C    31      41.039  66.564  90.932  1.00  0.00           C  
ATOM    962  H4'   C    31      41.625  66.286  91.807  1.00  0.00           H  
ATOM    963  O4'   C    31      39.705  66.045  91.236  1.00  0.00           O  
ATOM    964  C1'   C    31      39.674  64.683  90.842  1.00  0.00           C  
ATOM    965  H1'   C    31      39.492  63.954  91.633  1.00  0.00           H  
ATOM    966  N1    C    31      38.716  64.393  89.723  1.00  0.00           N  
ATOM    967  C6    C    31      38.201  65.352  88.939  1.00  0.00           C  
ATOM    968  H6    C    31      38.569  66.357  89.087  1.00  0.00           H  
ATOM    969  C5    C    31      37.304  64.970  87.982  1.00  0.00           C  
ATOM    970  H5    C    31      36.856  65.710  87.335  1.00  0.00           H  
ATOM    971  C4    C    31      36.906  63.613  87.891  1.00  0.00           C  
ATOM    972  N4    C    31      36.023  63.316  87.029  1.00  0.00           N  
ATOM    973  H41   C    31      35.651  62.379  87.093  1.00  0.00           H  
ATOM    974  H42   C    31      35.418  64.046  86.681  1.00  0.00           H  
ATOM    975  N3    C    31      37.415  62.670  88.704  1.00  0.00           N  
ATOM    976  C2    C    31      38.231  63.090  89.667  1.00  0.00           C  
ATOM    977  O2    C    31      38.564  62.167  90.437  1.00  0.00           O  
ATOM    978  C3'   C    31      41.527  65.722  89.761  1.00  0.00           C  
ATOM    979  H3'   C    31      40.940  66.087  88.918  1.00  0.00           H  
ATOM    980  C2'   C    31      41.023  64.323  90.196  1.00  0.00           C  
ATOM    981  H2'   C    31      40.849  63.634  89.370  1.00  0.00           H  
ATOM    982  O2'   C    31      41.731  63.663  91.217  1.00  0.00           O  
ATOM    983 HO2'   C    31      42.644  63.914  91.057  1.00  0.00           H  
ATOM    984  O3'   C    31      42.936  65.705  89.495  1.00  0.00           O  
ATOM    985  P     G    32      43.517  65.272  88.100  1.00  0.00           P  
ATOM    986  OP1   G    32      44.963  65.587  88.123  1.00  0.00           O  
ATOM    987  OP2   G    32      42.704  66.010  87.114  1.00  0.00           O  
ATOM    988  O5'   G    32      43.277  63.753  87.849  1.00  0.00           O  
ATOM    989  C5'   G    32      43.978  62.852  88.669  1.00  0.00           C  
ATOM    990  H5'   G    32      43.703  62.860  89.724  1.00  0.00           H  
ATOM    991 H5''   G    32      45.028  63.125  88.569  1.00  0.00           H  
ATOM    992  C4'   G    32      43.718  61.366  88.314  1.00  0.00           C  
ATOM    993  H4'   G    32      44.333  60.693  88.911  1.00  0.00           H  
ATOM    994  O4'   G    32      42.322  61.146  88.616  1.00  0.00           O  
ATOM    995  C1'   G    32      41.755  60.314  87.618  1.00  0.00           C  
ATOM    996  H1'   G    32      41.196  59.474  88.031  1.00  0.00           H  
ATOM    997  N9    G    32      40.787  60.958  86.709  1.00  0.00           N  
ATOM    998  C8    G    32      40.472  62.311  86.625  1.00  0.00           C  
ATOM    999  H8    G    32      40.999  62.960  87.309  1.00  0.00           H  
ATOM   1000  N7    G    32      39.601  62.645  85.737  1.00  0.00           N  
ATOM   1001  C5    G    32      39.389  61.380  85.065  1.00  0.00           C  
ATOM   1002  C6    G    32      38.438  61.051  84.063  1.00  0.00           C  
ATOM   1003  O6    G    32      37.578  61.757  83.638  1.00  0.00           O  
ATOM   1004  N1    G    32      38.472  59.737  83.618  1.00  0.00           N  
ATOM   1005  H1    G    32      37.841  59.463  82.879  1.00  0.00           H  
ATOM   1006  C2    G    32      39.223  58.806  84.250  1.00  0.00           C  
ATOM   1007  N2    G    32      39.110  57.588  83.722  1.00  0.00           N  
ATOM   1008  H21   G    32      39.768  56.880  84.016  1.00  0.00           H  
ATOM   1009  H22   G    32      38.525  57.357  82.932  1.00  0.00           H  
ATOM   1010  N3    G    32      39.957  59.020  85.354  1.00  0.00           N  
ATOM   1011  C4    G    32      40.061  60.333  85.667  1.00  0.00           C  
ATOM   1012  C3'   G    32      43.895  60.930  86.918  1.00  0.00           C  
ATOM   1013  H3'   G    32      43.660  61.834  86.356  1.00  0.00           H  
ATOM   1014  C2'   G    32      42.912  59.804  86.720  1.00  0.00           C  
ATOM   1015  H2'   G    32      42.670  59.653  85.668  1.00  0.00           H  
ATOM   1016  O2'   G    32      43.424  58.525  87.214  1.00  0.00           O  
ATOM   1017 HO2'   G    32      44.380  58.544  87.126  1.00  0.00           H  
ATOM   1018  O3'   G    32      45.197  60.393  86.665  1.00  0.00           O  
ATOM   1019  P     U    33      46.012  60.848  85.429  1.00  0.00           P  
ATOM   1020  OP1   U    33      47.304  60.181  85.540  1.00  0.00           O  
ATOM   1021  OP2   U    33      45.944  62.330  85.436  1.00  0.00           O  
ATOM   1022  O5'   U    33      45.200  60.432  84.095  1.00  0.00           O  
ATOM   1023  C5'   U    33      45.106  59.007  83.784  1.00  0.00           C  
ATOM   1024  H5'   U    33      44.715  58.530  84.683  1.00  0.00           H  
ATOM   1025 H5''   U    33      46.054  58.542  83.510  1.00  0.00           H  
ATOM   1026  C4'   U    33      44.116  58.680  82.650  1.00  0.00           C  
ATOM   1027  H4'   U    33      44.255  57.618  82.446  1.00  0.00           H  
ATOM   1028  O4'   U    33      42.771  58.967  83.116  1.00  0.00           O  
ATOM   1029  C1'   U    33      42.027  59.624  82.106  1.00  0.00           C  
ATOM   1030  H1'   U    33      41.088  59.100  81.932  1.00  0.00           H  
ATOM   1031  N1    U    33      41.623  61.030  82.376  1.00  0.00           N  
ATOM   1032  C6    U    33      42.182  61.722  83.431  1.00  0.00           C  
ATOM   1033  H6    U    33      42.952  61.237  84.014  1.00  0.00           H  
ATOM   1034  C5    U    33      41.955  63.009  83.555  1.00  0.00           C  
ATOM   1035  H5    U    33      42.396  63.544  84.383  1.00  0.00           H  
ATOM   1036  C4    U    33      41.008  63.723  82.696  1.00  0.00           C  
ATOM   1037  O4    U    33      40.701  64.904  82.827  1.00  0.00           O  
ATOM   1038  N3    U    33      40.443  62.943  81.715  1.00  0.00           N  
ATOM   1039  H3    U    33      39.885  63.366  80.987  1.00  0.00           H  
ATOM   1040  C2    U    33      40.620  61.562  81.603  1.00  0.00           C  
ATOM   1041  O2    U    33      39.993  60.915  80.820  1.00  0.00           O  
ATOM   1042  C3'   U    33      44.287  59.465  81.343  1.00  0.00           C  
ATOM   1043  H3'   U    33      44.731  60.416  81.635  1.00  0.00           H  
ATOM   1044  C2'   U    33      42.866  59.484  80.853  1.00  0.00           C  
ATOM   1045  H2'   U    33      42.618  60.245  80.113  1.00  0.00           H  
ATOM   1046  O2'   U    33      42.540  58.185  80.280  1.00  0.00           O  
ATOM   1047 HO2'   U    33      43.250  58.044  79.649  1.00  0.00           H  
ATOM   1048  O3'   U    33      45.143  58.693  80.519  1.00  0.00           O  
ATOM   1049  P     G    34      45.515  59.228  79.145  1.00  0.00           P  
ATOM   1050  OP1   G    34      46.817  58.681  78.837  1.00  0.00           O  
ATOM   1051  OP2   G    34      45.171  60.643  78.946  1.00  0.00           O  
ATOM   1052  O5'   G    34      44.435  58.358  78.339  1.00  0.00           O  
ATOM   1053  C5'   G    34      44.512  56.996  78.104  1.00  0.00           C  
ATOM   1054  H5'   G    34      44.465  56.425  79.031  1.00  0.00           H  
ATOM   1055 H5''   G    34      45.489  56.717  77.710  1.00  0.00           H  
ATOM   1056  C4'   G    34      43.437  56.486  77.110  1.00  0.00           C  
ATOM   1057  H4'   G    34      43.470  55.398  77.061  1.00  0.00           H  
ATOM   1058  O4'   G    34      42.097  56.783  77.530  1.00  0.00           O  
ATOM   1059  C1'   G    34      41.312  57.310  76.484  1.00  0.00           C  
ATOM   1060  H1'   G    34      40.332  56.841  76.395  1.00  0.00           H  
ATOM   1061  N9    G    34      41.029  58.728  76.474  1.00  0.00           N  
ATOM   1062  C8    G    34      41.504  59.717  77.357  1.00  0.00           C  
ATOM   1063  H8    G    34      42.297  59.573  78.076  1.00  0.00           H  
ATOM   1064  N7    G    34      40.916  60.804  77.232  1.00  0.00           N  
ATOM   1065  C5    G    34      39.936  60.624  76.262  1.00  0.00           C  
ATOM   1066  C6    G    34      38.934  61.474  75.697  1.00  0.00           C  
ATOM   1067  O6    G    34      38.722  62.676  75.896  1.00  0.00           O  
ATOM   1068  N1    G    34      38.169  60.888  74.651  1.00  0.00           N  
ATOM   1069  H1    G    34      37.327  61.367  74.365  1.00  0.00           H  
ATOM   1070  C2    G    34      38.475  59.674  74.200  1.00  0.00           C  
ATOM   1071  N2    G    34      37.774  59.217  73.212  1.00  0.00           N  
ATOM   1072  H21   G    34      37.844  58.242  72.959  1.00  0.00           H  
ATOM   1073  H22   G    34      37.131  59.857  72.768  1.00  0.00           H  
ATOM   1074  N3    G    34      39.354  58.863  74.745  1.00  0.00           N  
ATOM   1075  C4    G    34      40.029  59.365  75.787  1.00  0.00           C  
ATOM   1076  C3'   G    34      43.582  56.986  75.628  1.00  0.00           C  
ATOM   1077  H3'   G    34      44.050  57.970  75.611  1.00  0.00           H  
ATOM   1078  C2'   G    34      42.070  56.978  75.253  1.00  0.00           C  
ATOM   1079  H2'   G    34      41.936  57.762  74.508  1.00  0.00           H  
ATOM   1080  O2'   G    34      41.560  55.712  74.819  1.00  0.00           O  
ATOM   1081 HO2'   G    34      42.328  55.148  74.702  1.00  0.00           H  
ATOM   1082  O3'   G    34      44.232  56.100  74.772  1.00  0.00           O  
ATOM   1083  P     C    35      44.825  56.705  73.418  1.00  0.00           P  
ATOM   1084  OP1   C    35      45.558  55.581  72.760  1.00  0.00           O  
ATOM   1085  OP2   C    35      45.581  57.910  73.732  1.00  0.00           O  
ATOM   1086  O5'   C    35      43.592  57.107  72.444  1.00  0.00           O  
ATOM   1087  C5'   C    35      42.777  56.087  71.795  1.00  0.00           C  
ATOM   1088  H5'   C    35      42.276  55.591  72.626  1.00  0.00           H  
ATOM   1089 H5''   C    35      43.316  55.365  71.182  1.00  0.00           H  
ATOM   1090  C4'   C    35      41.765  56.727  70.802  1.00  0.00           C  
ATOM   1091  H4'   C    35      41.241  55.975  70.211  1.00  0.00           H  
ATOM   1092  O4'   C    35      40.756  57.491  71.582  1.00  0.00           O  
ATOM   1093  C1'   C    35      40.316  58.572  70.747  1.00  0.00           C  
ATOM   1094  H1'   C    35      39.268  58.438  70.480  1.00  0.00           H  
ATOM   1095  N1    C    35      40.484  59.886  71.541  1.00  0.00           N  
ATOM   1096  C6    C    35      41.481  60.068  72.523  1.00  0.00           C  
ATOM   1097  H6    C    35      42.067  59.192  72.760  1.00  0.00           H  
ATOM   1098  C5    C    35      41.568  61.247  73.172  1.00  0.00           C  
ATOM   1099  H5    C    35      42.203  61.430  74.027  1.00  0.00           H  
ATOM   1100  C4    C    35      40.700  62.255  72.738  1.00  0.00           C  
ATOM   1101  N4    C    35      40.665  63.378  73.386  1.00  0.00           N  
ATOM   1102  H41   C    35      41.230  63.547  74.206  1.00  0.00           H  
ATOM   1103  H42   C    35      39.914  64.010  73.146  1.00  0.00           H  
ATOM   1104  N3    C    35      39.829  62.179  71.798  1.00  0.00           N  
ATOM   1105  C2    C    35      39.686  60.962  71.231  1.00  0.00           C  
ATOM   1106  O2    C    35      38.733  60.820  70.456  1.00  0.00           O  
ATOM   1107  C3'   C    35      42.332  57.783  69.918  1.00  0.00           C  
ATOM   1108  H3'   C    35      42.943  58.500  70.466  1.00  0.00           H  
ATOM   1109  C2'   C    35      41.070  58.441  69.434  1.00  0.00           C  
ATOM   1110  H2'   C    35      41.268  59.420  68.999  1.00  0.00           H  
ATOM   1111  O2'   C    35      40.265  57.729  68.476  1.00  0.00           O  
ATOM   1112 HO2'   C    35      39.577  58.301  68.128  1.00  0.00           H  
ATOM   1113  O3'   C    35      43.069  57.231  68.840  1.00  0.00           O  
ATOM   1114  P     G    36      44.258  58.006  68.197  1.00  0.00           P  
ATOM   1115  OP1   G    36      44.698  57.111  67.087  1.00  0.00           O  
ATOM   1116  OP2   G    36      45.198  58.441  69.185  1.00  0.00           O  
ATOM   1117  O5'   G    36      43.575  59.340  67.575  1.00  0.00           O  
ATOM   1118  C5'   G    36      42.791  59.218  66.352  1.00  0.00           C  
ATOM   1119  H5'   G    36      42.155  58.342  66.482  1.00  0.00           H  
ATOM   1120 H5''   G    36      43.554  59.147  65.577  1.00  0.00           H  
ATOM   1121  C4'   G    36      41.928  60.427  66.116  1.00  0.00           C  
ATOM   1122  H4'   G    36      41.340  60.196  65.228  1.00  0.00           H  
ATOM   1123  O4'   G    36      41.038  60.803  67.113  1.00  0.00           O  
ATOM   1124  C1'   G    36      41.002  62.244  67.175  1.00  0.00           C  
ATOM   1125  H1'   G    36      39.961  62.564  67.128  1.00  0.00           H  
ATOM   1126  N9    G    36      41.570  62.815  68.406  1.00  0.00           N  
ATOM   1127  C8    G    36      42.519  62.280  69.247  1.00  0.00           C  
ATOM   1128  H8    G    36      42.863  61.281  69.023  1.00  0.00           H  
ATOM   1129  N7    G    36      42.799  63.130  70.243  1.00  0.00           N  
ATOM   1130  C5    G    36      41.984  64.198  70.050  1.00  0.00           C  
ATOM   1131  C6    G    36      41.774  65.345  70.888  1.00  0.00           C  
ATOM   1132  O6    G    36      42.402  65.718  71.919  1.00  0.00           O  
ATOM   1133  N1    G    36      40.769  66.126  70.446  1.00  0.00           N  
ATOM   1134  H1    G    36      40.657  66.989  70.959  1.00  0.00           H  
ATOM   1135  C2    G    36      40.136  65.911  69.248  1.00  0.00           C  
ATOM   1136  N2    G    36      39.268  66.792  68.841  1.00  0.00           N  
ATOM   1137  H21   G    36      38.765  66.420  68.048  1.00  0.00           H  
ATOM   1138  H22   G    36      39.313  67.711  69.259  1.00  0.00           H  
ATOM   1139  N3    G    36      40.231  64.822  68.532  1.00  0.00           N  
ATOM   1140  C4    G    36      41.142  63.967  69.003  1.00  0.00           C  
ATOM   1141  C3'   G    36      42.778  61.606  65.707  1.00  0.00           C  
ATOM   1142  H3'   G    36      43.459  61.677  66.556  1.00  0.00           H  
ATOM   1143  C2'   G    36      41.671  62.667  65.824  1.00  0.00           C  
ATOM   1144  H2'   G    36      42.130  63.634  66.028  1.00  0.00           H  
ATOM   1145  O2'   G    36      40.669  62.672  64.804  1.00  0.00           O  
ATOM   1146 HO2'   G    36      39.916  63.188  65.101  1.00  0.00           H  
ATOM   1147  O3'   G    36      43.381  61.539  64.450  1.00  0.00           O  
ATOM   1148  P     G    37      44.356  62.668  63.912  1.00  0.00           P  
ATOM   1149  OP1   G    37      44.441  62.425  62.462  1.00  0.00           O  
ATOM   1150  OP2   G    37      45.583  62.563  64.747  1.00  0.00           O  
ATOM   1151  O5'   G    37      43.699  64.144  64.146  1.00  0.00           O  
ATOM   1152  C5'   G    37      42.691  64.621  63.203  1.00  0.00           C  
ATOM   1153  H5'   G    37      41.847  63.933  63.255  1.00  0.00           H  
ATOM   1154 H5''   G    37      43.072  64.725  62.187  1.00  0.00           H  
ATOM   1155  C4'   G    37      42.158  66.009  63.661  1.00  0.00           C  
ATOM   1156  H4'   G    37      41.483  66.300  62.857  1.00  0.00           H  
ATOM   1157  O4'   G    37      41.531  65.978  64.956  1.00  0.00           O  
ATOM   1158  C1'   G    37      41.587  67.316  65.448  1.00  0.00           C  
ATOM   1159  H1'   G    37      40.613  67.780  65.605  1.00  0.00           H  
ATOM   1160  N9    G    37      42.257  67.363  66.798  1.00  0.00           N  
ATOM   1161  C8    G    37      43.073  66.365  67.338  1.00  0.00           C  
ATOM   1162  H8    G    37      43.292  65.465  66.783  1.00  0.00           H  
ATOM   1163  N7    G    37      43.624  66.725  68.475  1.00  0.00           N  
ATOM   1164  C5    G    37      42.960  67.912  68.854  1.00  0.00           C  
ATOM   1165  C6    G    37      43.066  68.803  69.985  1.00  0.00           C  
ATOM   1166  O6    G    37      43.632  68.658  71.059  1.00  0.00           O  
ATOM   1167  N1    G    37      42.456  70.040  69.821  1.00  0.00           N  
ATOM   1168  H1    G    37      42.413  70.679  70.601  1.00  0.00           H  
ATOM   1169  C2    G    37      41.966  70.413  68.595  1.00  0.00           C  
ATOM   1170  N2    G    37      41.613  71.638  68.461  1.00  0.00           N  
ATOM   1171  H21   G    37      41.650  72.323  69.202  1.00  0.00           H  
ATOM   1172  H22   G    37      41.267  71.844  67.535  1.00  0.00           H  
ATOM   1173  N3    G    37      41.857  69.684  67.534  1.00  0.00           N  
ATOM   1174  C4    G    37      42.329  68.406  67.725  1.00  0.00           C  
ATOM   1175  C3'   G    37      43.269  67.151  63.764  1.00  0.00           C  
ATOM   1176  H3'   G    37      44.128  66.838  64.358  1.00  0.00           H  
ATOM   1177  C2'   G    37      42.399  68.156  64.522  1.00  0.00           C  
ATOM   1178  H2'   G    37      43.014  68.842  65.104  1.00  0.00           H  
ATOM   1179  O2'   G    37      41.523  68.848  63.686  1.00  0.00           O  
ATOM   1180 HO2'   G    37      41.974  69.015  62.855  1.00  0.00           H  
ATOM   1181  O3'   G    37      43.684  67.666  62.532  1.00  0.00           O  
ATOM   1182  P     C    38      44.986  68.523  62.501  1.00  0.00           P  
ATOM   1183  OP1   C    38      45.194  68.894  61.075  1.00  0.00           O  
ATOM   1184  OP2   C    38      46.071  67.745  63.170  1.00  0.00           O  
ATOM   1185  O5'   C    38      44.888  69.859  63.328  1.00  0.00           O  
ATOM   1186  C5'   C    38      44.201  70.984  62.785  1.00  0.00           C  
ATOM   1187  H5'   C    38      43.161  70.715  62.601  1.00  0.00           H  
ATOM   1188 H5''   C    38      44.628  71.350  61.851  1.00  0.00           H  
ATOM   1189  C4'   C    38      44.176  72.101  63.782  1.00  0.00           C  
ATOM   1190  H4'   C    38      43.510  72.900  63.457  1.00  0.00           H  
ATOM   1191  O4'   C    38      43.644  71.632  64.992  1.00  0.00           O  
ATOM   1192  C1'   C    38      44.312  72.263  66.079  1.00  0.00           C  
ATOM   1193  H1'   C    38      43.587  72.833  66.661  1.00  0.00           H  
ATOM   1194  N1    C    38      45.030  71.399  66.959  1.00  0.00           N  
ATOM   1195  C6    C    38      45.306  70.068  66.606  1.00  0.00           C  
ATOM   1196  H6    C    38      45.061  69.759  65.601  1.00  0.00           H  
ATOM   1197  C5    C    38      45.726  69.143  67.490  1.00  0.00           C  
ATOM   1198  H5    C    38      45.807  68.088  67.277  1.00  0.00           H  
ATOM   1199  C4    C    38      45.969  69.659  68.863  1.00  0.00           C  
ATOM   1200  N4    C    38      46.386  68.852  69.756  1.00  0.00           N  
ATOM   1201  H41   C    38      46.323  69.107  70.731  1.00  0.00           H  
ATOM   1202  H42   C    38      46.761  67.967  69.448  1.00  0.00           H  
ATOM   1203  N3    C    38      45.667  70.932  69.280  1.00  0.00           N  
ATOM   1204  C2    C    38      45.176  71.814  68.344  1.00  0.00           C  
ATOM   1205  O2    C    38      44.834  72.964  68.700  1.00  0.00           O  
ATOM   1206  C3'   C    38      45.498  72.681  64.067  1.00  0.00           C  
ATOM   1207  H3'   C    38      46.228  71.888  64.224  1.00  0.00           H  
ATOM   1208  C2'   C    38      45.192  73.351  65.391  1.00  0.00           C  
ATOM   1209  H2'   C    38      46.108  73.600  65.926  1.00  0.00           H  
ATOM   1210  O2'   C    38      44.237  74.467  65.286  1.00  0.00           O  
ATOM   1211 HO2'   C    38      44.496  75.072  64.587  1.00  0.00           H  
ATOM   1212  O3'   C    38      45.909  73.496  63.041  1.00  0.00           O  
ATOM   1213  P     A    39      47.457  73.474  62.661  1.00  0.00           P  
ATOM   1214  OP1   A    39      47.658  74.319  61.479  1.00  0.00           O  
ATOM   1215  OP2   A    39      47.791  72.028  62.606  1.00  0.00           O  
ATOM   1216  O5'   A    39      48.223  74.050  63.938  1.00  0.00           O  
ATOM   1217  C5'   A    39      48.009  75.404  64.310  1.00  0.00           C  
ATOM   1218  H5'   A    39      46.945  75.606  64.192  1.00  0.00           H  
ATOM   1219 H5''   A    39      48.515  76.128  63.671  1.00  0.00           H  
ATOM   1220  C4'   A    39      48.408  75.838  65.758  1.00  0.00           C  
ATOM   1221  H4'   A    39      48.222  76.908  65.849  1.00  0.00           H  
ATOM   1222  O4'   A    39      47.688  75.169  66.799  1.00  0.00           O  
ATOM   1223  C1'   A    39      48.559  75.030  67.892  1.00  0.00           C  
ATOM   1224  H1'   A    39      48.227  75.600  68.760  1.00  0.00           H  
ATOM   1225  N9    A    39      48.754  73.602  68.233  1.00  0.00           N  
ATOM   1226  C8    A    39      48.431  72.480  67.472  1.00  0.00           C  
ATOM   1227  H8    A    39      47.987  72.540  66.489  1.00  0.00           H  
ATOM   1228  N7    A    39      48.647  71.324  68.049  1.00  0.00           N  
ATOM   1229  C5    A    39      49.171  71.749  69.306  1.00  0.00           C  
ATOM   1230  C6    A    39      49.766  71.053  70.361  1.00  0.00           C  
ATOM   1231  N6    A    39      49.927  69.739  70.448  1.00  0.00           N  
ATOM   1232  H61   A    39      49.932  69.220  69.582  1.00  0.00           H  
ATOM   1233  H62   A    39      50.283  69.352  71.310  1.00  0.00           H  
ATOM   1234  N1    A    39      50.261  71.670  71.456  1.00  0.00           N  
ATOM   1235  C2    A    39      50.218  73.015  71.383  1.00  0.00           C  
ATOM   1236  H2    A    39      50.833  73.572  72.074  1.00  0.00           H  
ATOM   1237  N3    A    39      49.745  73.792  70.443  1.00  0.00           N  
ATOM   1238  C4    A    39      49.161  73.122  69.472  1.00  0.00           C  
ATOM   1239  C3'   A    39      49.911  75.507  65.946  1.00  0.00           C  
ATOM   1240  H3'   A    39      50.109  74.485  65.623  1.00  0.00           H  
ATOM   1241  C2'   A    39      49.930  75.723  67.421  1.00  0.00           C  
ATOM   1242  H2'   A    39      50.696  75.097  67.879  1.00  0.00           H  
ATOM   1243  O2'   A    39      50.103  77.081  67.844  1.00  0.00           O  
ATOM   1244 HO2'   A    39      50.348  77.548  67.042  1.00  0.00           H  
ATOM   1245  O3'   A    39      50.704  76.392  65.162  1.00  0.00           O  
ATOM   1246  P     C    40      52.308  76.132  65.028  1.00  0.00           P  
ATOM   1247  OP1   C    40      52.868  77.475  64.857  1.00  0.00           O  
ATOM   1248  OP2   C    40      52.517  75.194  63.944  1.00  0.00           O  
ATOM   1249  O5'   C    40      52.909  75.447  66.349  1.00  0.00           O  
ATOM   1250  C5'   C    40      53.578  76.167  67.362  1.00  0.00           C  
ATOM   1251  H5'   C    40      52.814  76.845  67.739  1.00  0.00           H  
ATOM   1252 H5''   C    40      54.358  76.821  66.972  1.00  0.00           H  
ATOM   1253  C4'   C    40      54.384  75.268  68.278  1.00  0.00           C  
ATOM   1254  H4'   C    40      55.010  75.895  68.913  1.00  0.00           H  
ATOM   1255  O4'   C    40      53.575  74.583  69.268  1.00  0.00           O  
ATOM   1256  C1'   C    40      54.235  73.289  69.497  1.00  0.00           C  
ATOM   1257  H1'   C    40      54.435  73.050  70.542  1.00  0.00           H  
ATOM   1258  N1    C    40      53.579  72.062  68.837  1.00  0.00           N  
ATOM   1259  C6    C    40      52.542  72.211  67.946  1.00  0.00           C  
ATOM   1260  H6    C    40      52.118  73.203  67.897  1.00  0.00           H  
ATOM   1261  C5    C    40      52.089  71.158  67.221  1.00  0.00           C  
ATOM   1262  H5    C    40      51.175  71.216  66.648  1.00  0.00           H  
ATOM   1263  C4    C    40      52.662  69.916  67.584  1.00  0.00           C  
ATOM   1264  N4    C    40      52.087  68.906  67.049  1.00  0.00           N  
ATOM   1265  H41   C    40      51.377  68.953  66.331  1.00  0.00           H  
ATOM   1266  H42   C    40      52.354  68.000  67.405  1.00  0.00           H  
ATOM   1267  N3    C    40      53.594  69.665  68.520  1.00  0.00           N  
ATOM   1268  C2    C    40      54.039  70.792  69.175  1.00  0.00           C  
ATOM   1269  O2    C    40      54.839  70.509  70.029  1.00  0.00           O  
ATOM   1270  C3'   C    40      55.245  74.237  67.672  1.00  0.00           C  
ATOM   1271  H3'   C    40      54.661  73.816  66.854  1.00  0.00           H  
ATOM   1272  C2'   C    40      55.591  73.322  68.845  1.00  0.00           C  
ATOM   1273  H2'   C    40      55.877  72.321  68.522  1.00  0.00           H  
ATOM   1274  O2'   C    40      56.585  73.719  69.742  1.00  0.00           O  
ATOM   1275 HO2'   C    40      56.941  74.493  69.300  1.00  0.00           H  
ATOM   1276  O3'   C    40      56.333  74.903  67.189  1.00  0.00           O  
ATOM   1277  P     A    41      57.390  74.200  66.134  1.00  0.00           P  
ATOM   1278  OP1   A    41      58.330  75.274  65.680  1.00  0.00           O  
ATOM   1279  OP2   A    41      56.570  73.478  65.133  1.00  0.00           O  
ATOM   1280  O5'   A    41      58.103  73.070  66.871  1.00  0.00           O  
ATOM   1281  C5'   A    41      59.217  73.369  67.691  1.00  0.00           C  
ATOM   1282  H5'   A    41      58.970  74.107  68.455  1.00  0.00           H  
ATOM   1283 H5''   A    41      60.061  73.670  67.071  1.00  0.00           H  
ATOM   1284  C4'   A    41      59.647  72.143  68.454  1.00  0.00           C  
ATOM   1285  H4'   A    41      60.424  72.477  69.142  1.00  0.00           H  
ATOM   1286  O4'   A    41      58.595  71.530  69.127  1.00  0.00           O  
ATOM   1287  C1'   A    41      58.785  70.052  68.993  1.00  0.00           C  
ATOM   1288  H1'   A    41      58.674  69.537  69.947  1.00  0.00           H  
ATOM   1289  N9    A    41      57.852  69.394  67.978  1.00  0.00           N  
ATOM   1290  C8    A    41      57.145  69.983  66.985  1.00  0.00           C  
ATOM   1291  H8    A    41      57.197  71.025  66.708  1.00  0.00           H  
ATOM   1292  N7    A    41      56.384  69.171  66.333  1.00  0.00           N  
ATOM   1293  C5    A    41      56.708  67.928  66.924  1.00  0.00           C  
ATOM   1294  C6    A    41      56.098  66.648  66.855  1.00  0.00           C  
ATOM   1295  N6    A    41      55.066  66.356  66.145  1.00  0.00           N  
ATOM   1296  H61   A    41      54.558  66.967  65.522  1.00  0.00           H  
ATOM   1297  H62   A    41      54.809  65.380  66.126  1.00  0.00           H  
ATOM   1298  N1    A    41      56.520  65.638  67.590  1.00  0.00           N  
ATOM   1299  C2    A    41      57.403  65.885  68.555  1.00  0.00           C  
ATOM   1300  H2    A    41      57.643  65.056  69.205  1.00  0.00           H  
ATOM   1301  N3    A    41      57.970  67.076  68.815  1.00  0.00           N  
ATOM   1302  C4    A    41      57.555  68.072  67.983  1.00  0.00           C  
ATOM   1303  C3'   A    41      60.374  71.089  67.685  1.00  0.00           C  
ATOM   1304  H3'   A    41      59.880  70.937  66.725  1.00  0.00           H  
ATOM   1305  C2'   A    41      60.233  69.867  68.558  1.00  0.00           C  
ATOM   1306  H2'   A    41      60.415  68.976  67.956  1.00  0.00           H  
ATOM   1307  O2'   A    41      61.063  69.833  69.734  1.00  0.00           O  
ATOM   1308 HO2'   A    41      60.944  68.982  70.163  1.00  0.00           H  
ATOM   1309  O3'   A    41      61.743  71.529  67.524  1.00  0.00           O  
ATOM   1310  P     G    42      62.793  70.967  66.448  1.00  0.00           P  
ATOM   1311  OP1   G    42      64.105  71.620  66.658  1.00  0.00           O  
ATOM   1312  OP2   G    42      62.151  71.079  65.144  1.00  0.00           O  
ATOM   1313  O5'   G    42      62.919  69.385  66.740  1.00  0.00           O  
ATOM   1314  C5'   G    42      63.550  68.750  67.812  1.00  0.00           C  
ATOM   1315  H5'   G    42      63.170  69.212  68.723  1.00  0.00           H  
ATOM   1316 H5''   G    42      64.605  68.976  67.657  1.00  0.00           H  
ATOM   1317  C4'   G    42      63.285  67.227  67.828  1.00  0.00           C  
ATOM   1318  H4'   G    42      63.918  66.809  68.611  1.00  0.00           H  
ATOM   1319  O4'   G    42      61.889  66.950  67.980  1.00  0.00           O  
ATOM   1320  C1'   G    42      61.661  65.623  67.438  1.00  0.00           C  
ATOM   1321  H1'   G    42      61.471  64.950  68.274  1.00  0.00           H  
ATOM   1322  N9    G    42      60.498  65.600  66.453  1.00  0.00           N  
ATOM   1323  C8    G    42      60.099  66.680  65.636  1.00  0.00           C  
ATOM   1324  H8    G    42      60.593  67.639  65.666  1.00  0.00           H  
ATOM   1325  N7    G    42      59.014  66.347  64.933  1.00  0.00           N  
ATOM   1326  C5    G    42      58.741  65.000  65.174  1.00  0.00           C  
ATOM   1327  C6    G    42      57.679  64.123  64.739  1.00  0.00           C  
ATOM   1328  O6    G    42      56.899  64.260  63.828  1.00  0.00           O  
ATOM   1329  N1    G    42      57.614  62.982  65.474  1.00  0.00           N  
ATOM   1330  H1    G    42      56.928  62.364  65.065  1.00  0.00           H  
ATOM   1331  C2    G    42      58.605  62.561  66.287  1.00  0.00           C  
ATOM   1332  N2    G    42      58.489  61.306  66.778  1.00  0.00           N  
ATOM   1333  H21   G    42      57.798  60.638  66.467  1.00  0.00           H  
ATOM   1334  H22   G    42      59.106  60.907  67.471  1.00  0.00           H  
ATOM   1335  N3    G    42      59.642  63.333  66.703  1.00  0.00           N  
ATOM   1336  C4    G    42      59.657  64.566  66.128  1.00  0.00           C  
ATOM   1337  C3'   G    42      63.694  66.392  66.629  1.00  0.00           C  
ATOM   1338  H3'   G    42      63.430  66.884  65.693  1.00  0.00           H  
ATOM   1339  C2'   G    42      62.897  65.027  66.708  1.00  0.00           C  
ATOM   1340  H2'   G    42      62.799  64.603  65.708  1.00  0.00           H  
ATOM   1341  O2'   G    42      63.464  64.109  67.637  1.00  0.00           O  
ATOM   1342 HO2'   G    42      64.151  63.666  67.134  1.00  0.00           H  
ATOM   1343  O3'   G    42      65.163  66.219  66.578  1.00  0.00           O  
ATOM   1344  P     G    43      65.835  65.710  65.279  1.00  0.00           P  
ATOM   1345  OP1   G    43      67.295  66.101  65.246  1.00  0.00           O  
ATOM   1346  OP2   G    43      65.012  66.026  64.105  1.00  0.00           O  
ATOM   1347  O5'   G    43      65.748  64.154  65.443  1.00  0.00           O  
ATOM   1348  C5'   G    43      66.401  63.392  66.450  1.00  0.00           C  
ATOM   1349  H5'   G    43      66.044  63.622  67.454  1.00  0.00           H  
ATOM   1350 H5''   G    43      67.484  63.516  66.491  1.00  0.00           H  
ATOM   1351  C4'   G    43      66.047  61.882  66.158  1.00  0.00           C  
ATOM   1352  H4'   G    43      66.523  61.338  66.973  1.00  0.00           H  
ATOM   1353  O4'   G    43      64.625  61.823  66.257  1.00  0.00           O  
ATOM   1354  C1'   G    43      64.107  60.860  65.339  1.00  0.00           C  
ATOM   1355  H1'   G    43      63.661  60.078  65.954  1.00  0.00           H  
ATOM   1356  N9    G    43      63.103  61.471  64.383  1.00  0.00           N  
ATOM   1357  C8    G    43      63.112  62.601  63.640  1.00  0.00           C  
ATOM   1358  H8    G    43      63.970  63.240  63.488  1.00  0.00           H  
ATOM   1359  N7    G    43      62.085  62.746  62.905  1.00  0.00           N  
ATOM   1360  C5    G    43      61.186  61.785  63.399  1.00  0.00           C  
ATOM   1361  C6    G    43      59.742  61.596  63.205  1.00  0.00           C  
ATOM   1362  O6    G    43      58.938  62.203  62.496  1.00  0.00           O  
ATOM   1363  N1    G    43      59.247  60.444  63.759  1.00  0.00           N  
ATOM   1364  H1    G    43      58.286  60.265  63.502  1.00  0.00           H  
ATOM   1365  C2    G    43      59.970  59.688  64.650  1.00  0.00           C  
ATOM   1366  N2    G    43      59.484  58.747  65.296  1.00  0.00           N  
ATOM   1367  H21   G    43      58.489  58.592  65.364  1.00  0.00           H  
ATOM   1368  H22   G    43      60.125  58.280  65.922  1.00  0.00           H  
ATOM   1369  N3    G    43      61.249  59.992  65.019  1.00  0.00           N  
ATOM   1370  C4    G    43      61.855  60.974  64.256  1.00  0.00           C  
ATOM   1371  C3'   G    43      66.432  61.386  64.804  1.00  0.00           C  
ATOM   1372  H3'   G    43      66.375  62.204  64.086  1.00  0.00           H  
ATOM   1373  C2'   G    43      65.315  60.376  64.534  1.00  0.00           C  
ATOM   1374  H2'   G    43      65.188  60.243  63.460  1.00  0.00           H  
ATOM   1375  O2'   G    43      65.690  59.129  65.075  1.00  0.00           O  
ATOM   1376 HO2'   G    43      66.615  59.072  64.823  1.00  0.00           H  
ATOM   1377  O3'   G    43      67.689  60.610  64.801  1.00  0.00           O  
ATOM   1378  P     C    44      69.076  61.215  64.308  1.00  0.00           P  
ATOM   1379  OP1   C    44      70.097  60.256  64.663  1.00  0.00           O  
ATOM   1380  OP2   C    44      69.264  62.541  64.857  1.00  0.00           O  
ATOM   1381  O5'   C    44      69.013  61.347  62.767  1.00  0.00           O  
ATOM   1382  C5'   C    44      68.832  60.210  61.986  1.00  0.00           C  
ATOM   1383  H5'   C    44      67.815  59.860  62.164  1.00  0.00           H  
ATOM   1384 H5''   C    44      69.565  59.480  62.330  1.00  0.00           H  
ATOM   1385  C4'   C    44      68.955  60.369  60.467  1.00  0.00           C  
ATOM   1386  H4'   C    44      68.791  59.427  59.945  1.00  0.00           H  
ATOM   1387  O4'   C    44      67.945  61.283  59.994  1.00  0.00           O  
ATOM   1388  C1'   C    44      68.276  61.644  58.646  1.00  0.00           C  
ATOM   1389  H1'   C    44      67.788  60.943  57.968  1.00  0.00           H  
ATOM   1390  N1    C    44      67.697  62.905  58.209  1.00  0.00           N  
ATOM   1391  C6    C    44      68.346  64.113  58.439  1.00  0.00           C  
ATOM   1392  H6    C    44      69.345  64.110  58.852  1.00  0.00           H  
ATOM   1393  C5    C    44      67.795  65.319  58.238  1.00  0.00           C  
ATOM   1394  H5    C    44      68.323  66.237  58.453  1.00  0.00           H  
ATOM   1395  C4    C    44      66.574  65.277  57.610  1.00  0.00           C  
ATOM   1396  N4    C    44      66.048  66.322  57.077  1.00  0.00           N  
ATOM   1397  H41   C    44      65.075  66.216  56.829  1.00  0.00           H  
ATOM   1398  H42   C    44      66.489  67.210  57.268  1.00  0.00           H  
ATOM   1399  N3    C    44      65.909  64.179  57.377  1.00  0.00           N  
ATOM   1400  C2    C    44      66.423  62.952  57.594  1.00  0.00           C  
ATOM   1401  O2    C    44      65.740  61.910  57.395  1.00  0.00           O  
ATOM   1402  C3'   C    44      70.266  60.987  60.021  1.00  0.00           C  
ATOM   1403  H3'   C    44      70.415  61.842  60.680  1.00  0.00           H  
ATOM   1404  C2'   C    44      69.820  61.425  58.562  1.00  0.00           C  
ATOM   1405  H2'   C    44      70.421  62.308  58.348  1.00  0.00           H  
ATOM   1406  O2'   C    44      70.062  60.373  57.612  1.00  0.00           O  
ATOM   1407 HO2'   C    44      70.996  60.163  57.536  1.00  0.00           H  
ATOM   1408  O3'   C    44      71.441  60.215  59.983  1.00  0.00           O  
ATOM   1409  P     A    45      72.900  60.716  60.115  1.00  0.00           P  
ATOM   1410  OP1   A    45      73.767  59.774  59.415  1.00  0.00           O  
ATOM   1411  OP2   A    45      73.207  60.905  61.547  1.00  0.00           O  
ATOM   1412  O5'   A    45      73.136  62.142  59.489  1.00  0.00           O  
ATOM   1413  C5'   A    45      74.309  62.866  59.770  1.00  0.00           C  
ATOM   1414  H5'   A    45      75.245  62.354  59.994  1.00  0.00           H  
ATOM   1415 H5''   A    45      74.125  63.586  60.567  1.00  0.00           H  
ATOM   1416  C4'   A    45      74.489  63.689  58.489  1.00  0.00           C  
ATOM   1417  H4'   A    45      75.307  64.305  58.863  1.00  0.00           H  
ATOM   1418  O4'   A    45      74.912  62.953  57.321  1.00  0.00           O  
ATOM   1419  C1'   A    45      74.264  63.446  56.196  1.00  0.00           C  
ATOM   1420  H1'   A    45      75.004  63.689  55.434  1.00  0.00           H  
ATOM   1421  N9    A    45      73.331  62.408  55.796  1.00  0.00           N  
ATOM   1422  C8    A    45      73.200  61.111  56.309  1.00  0.00           C  
ATOM   1423  H8    A    45      73.791  60.830  57.167  1.00  0.00           H  
ATOM   1424  N7    A    45      72.392  60.352  55.637  1.00  0.00           N  
ATOM   1425  C5    A    45      72.075  61.187  54.497  1.00  0.00           C  
ATOM   1426  C6    A    45      71.296  61.072  53.331  1.00  0.00           C  
ATOM   1427  N6    A    45      70.596  59.974  53.046  1.00  0.00           N  
ATOM   1428  H61   A    45      70.612  59.199  53.694  1.00  0.00           H  
ATOM   1429  H62   A    45      70.291  59.738  52.113  1.00  0.00           H  
ATOM   1430  N1    A    45      71.109  62.076  52.421  1.00  0.00           N  
ATOM   1431  C2    A    45      71.682  63.269  52.744  1.00  0.00           C  
ATOM   1432  H2    A    45      71.495  64.118  52.104  1.00  0.00           H  
ATOM   1433  N3    A    45      72.413  63.513  53.842  1.00  0.00           N  
ATOM   1434  C4    A    45      72.571  62.449  54.644  1.00  0.00           C  
ATOM   1435  C3'   A    45      73.323  64.569  58.114  1.00  0.00           C  
ATOM   1436  H3'   A    45      72.309  64.172  58.152  1.00  0.00           H  
ATOM   1437  C2'   A    45      73.646  64.818  56.630  1.00  0.00           C  
ATOM   1438  H2'   A    45      72.780  64.891  55.972  1.00  0.00           H  
ATOM   1439  O2'   A    45      74.443  66.010  56.463  1.00  0.00           O  
ATOM   1440 HO2'   A    45      74.460  66.520  57.276  1.00  0.00           H  
ATOM   1441  O3'   A    45      73.258  65.821  58.830  1.00  0.00           O  
ATOM   1442  P     C    46      71.886  66.359  59.390  1.00  0.00           P  
ATOM   1443  OP1   C    46      72.132  67.504  60.249  1.00  0.00           O  
ATOM   1444  OP2   C    46      71.164  65.174  60.046  1.00  0.00           O  
ATOM   1445  O5'   C    46      71.179  66.882  58.151  1.00  0.00           O  
ATOM   1446  C5'   C    46      71.652  67.874  57.299  1.00  0.00           C  
ATOM   1447  H5'   C    46      72.703  67.803  57.016  1.00  0.00           H  
ATOM   1448 H5''   C    46      71.461  68.864  57.715  1.00  0.00           H  
ATOM   1449  C4'   C    46      70.863  67.825  56.031  1.00  0.00           C  
ATOM   1450  H4'   C    46      71.328  68.559  55.372  1.00  0.00           H  
ATOM   1451  O4'   C    46      70.908  66.533  55.356  1.00  0.00           O  
ATOM   1452  C1'   C    46      69.908  66.525  54.241  1.00  0.00           C  
ATOM   1453  H1'   C    46      70.458  66.870  53.366  1.00  0.00           H  
ATOM   1454  N1    C    46      69.274  65.132  54.143  1.00  0.00           N  
ATOM   1455  C6    C    46      69.329  64.238  55.183  1.00  0.00           C  
ATOM   1456  H6    C    46      69.773  64.469  56.140  1.00  0.00           H  
ATOM   1457  C5    C    46      68.838  63.021  55.006  1.00  0.00           C  
ATOM   1458  H5    C    46      68.921  62.249  55.757  1.00  0.00           H  
ATOM   1459  C4    C    46      68.210  62.738  53.762  1.00  0.00           C  
ATOM   1460  N4    C    46      67.735  61.535  53.450  1.00  0.00           N  
ATOM   1461  H41   C    46      67.474  61.358  52.491  1.00  0.00           H  
ATOM   1462  H42   C    46      67.756  60.744  54.078  1.00  0.00           H  
ATOM   1463  N3    C    46      68.135  63.610  52.801  1.00  0.00           N  
ATOM   1464  C2    C    46      68.684  64.802  52.966  1.00  0.00           C  
ATOM   1465  O2    C    46      68.716  65.621  52.056  1.00  0.00           O  
ATOM   1466  C3'   C    46      69.362  68.104  56.069  1.00  0.00           C  
ATOM   1467  H3'   C    46      68.958  67.385  56.781  1.00  0.00           H  
ATOM   1468  C2'   C    46      68.946  67.671  54.659  1.00  0.00           C  
ATOM   1469  H2'   C    46      67.923  67.295  54.661  1.00  0.00           H  
ATOM   1470  O2'   C    46      69.220  68.702  53.713  1.00  0.00           O  
ATOM   1471 HO2'   C    46      68.568  69.395  53.585  1.00  0.00           H  
ATOM   1472  O3'   C    46      69.014  69.444  56.458  1.00  0.00           O  
ATOM   1473  P     U    47      67.601  69.728  57.077  1.00  0.00           P  
ATOM   1474  OP1   U    47      67.570  71.101  57.525  1.00  0.00           O  
ATOM   1475  OP2   U    47      67.141  68.629  57.961  1.00  0.00           O  
ATOM   1476  O5'   U    47      66.665  69.567  55.737  1.00  0.00           O  
ATOM   1477  C5'   U    47      66.394  70.596  54.847  1.00  0.00           C  
ATOM   1478  H5'   U    47      67.341  71.037  54.534  1.00  0.00           H  
ATOM   1479 H5''   U    47      65.685  71.316  55.255  1.00  0.00           H  
ATOM   1480  C4'   U    47      65.586  70.100  53.645  1.00  0.00           C  
ATOM   1481  H4'   U    47      65.499  70.949  52.967  1.00  0.00           H  
ATOM   1482  O4'   U    47      66.198  69.024  52.860  1.00  0.00           O  
ATOM   1483  C1'   U    47      65.104  68.334  52.114  1.00  0.00           C  
ATOM   1484  H1'   U    47      65.156  68.534  51.043  1.00  0.00           H  
ATOM   1485  N1    U    47      65.103  66.874  52.422  1.00  0.00           N  
ATOM   1486  C6    U    47      65.579  66.394  53.592  1.00  0.00           C  
ATOM   1487  H6    U    47      65.948  67.027  54.385  1.00  0.00           H  
ATOM   1488  C5    U    47      65.404  65.051  53.851  1.00  0.00           C  
ATOM   1489  H5    U    47      65.565  64.535  54.786  1.00  0.00           H  
ATOM   1490  C4    U    47      64.848  64.122  52.967  1.00  0.00           C  
ATOM   1491  O4    U    47      64.526  62.944  53.233  1.00  0.00           O  
ATOM   1492  N3    U    47      64.474  64.699  51.727  1.00  0.00           N  
ATOM   1493  H3    U    47      63.950  64.140  51.069  1.00  0.00           H  
ATOM   1494  C2    U    47      64.448  66.068  51.485  1.00  0.00           C  
ATOM   1495  O2    U    47      63.914  66.468  50.507  1.00  0.00           O  
ATOM   1496  C3'   U    47      64.247  69.562  53.988  1.00  0.00           C  
ATOM   1497  H3'   U    47      64.414  68.754  54.700  1.00  0.00           H  
ATOM   1498  C2'   U    47      63.870  69.125  52.655  1.00  0.00           C  
ATOM   1499  H2'   U    47      63.007  68.462  52.718  1.00  0.00           H  
ATOM   1500  O2'   U    47      63.603  70.207  51.730  1.00  0.00           O  
ATOM   1501 HO2'   U    47      63.217  69.909  50.903  1.00  0.00           H  
ATOM   1502  O3'   U    47      63.348  70.534  54.502  1.00  0.00           O  
ATOM   1503  P     A    48      62.073  70.042  55.336  1.00  0.00           P  
ATOM   1504  OP1   A    48      61.379  71.201  55.895  1.00  0.00           O  
ATOM   1505  OP2   A    48      62.523  68.973  56.265  1.00  0.00           O  
ATOM   1506  O5'   A    48      61.045  69.316  54.318  1.00  0.00           O  
ATOM   1507  C5'   A    48      60.201  70.062  53.490  1.00  0.00           C  
ATOM   1508  H5'   A    48      60.810  70.780  52.940  1.00  0.00           H  
ATOM   1509 H5''   A    48      59.511  70.603  54.137  1.00  0.00           H  
ATOM   1510  C4'   A    48      59.407  69.183  52.553  1.00  0.00           C  
ATOM   1511  H4'   A    48      58.883  69.830  51.849  1.00  0.00           H  
ATOM   1512  O4'   A    48      60.237  68.405  51.671  1.00  0.00           O  
ATOM   1513  C1'   A    48      59.563  67.148  51.410  1.00  0.00           C  
ATOM   1514  H1'   A    48      59.427  67.001  50.339  1.00  0.00           H  
ATOM   1515  N9    A    48      60.344  66.085  52.087  1.00  0.00           N  
ATOM   1516  C8    A    48      61.313  66.161  53.058  1.00  0.00           C  
ATOM   1517  H8    A    48      61.463  67.124  53.523  1.00  0.00           H  
ATOM   1518  N7    A    48      61.716  65.028  53.571  1.00  0.00           N  
ATOM   1519  C5    A    48      60.985  64.112  52.771  1.00  0.00           C  
ATOM   1520  C6    A    48      61.037  62.720  52.649  1.00  0.00           C  
ATOM   1521  N6    A    48      61.769  61.975  53.409  1.00  0.00           N  
ATOM   1522  H61   A    48      62.234  62.299  54.245  1.00  0.00           H  
ATOM   1523  H62   A    48      61.642  60.984  53.260  1.00  0.00           H  
ATOM   1524  N1    A    48      60.333  62.087  51.677  1.00  0.00           N  
ATOM   1525  C2    A    48      59.557  62.808  50.827  1.00  0.00           C  
ATOM   1526  H2    A    48      59.047  62.323  50.007  1.00  0.00           H  
ATOM   1527  N3    A    48      59.462  64.133  50.860  1.00  0.00           N  
ATOM   1528  C4    A    48      60.195  64.703  51.818  1.00  0.00           C  
ATOM   1529  C3'   A    48      58.500  68.161  53.247  1.00  0.00           C  
ATOM   1530  H3'   A    48      59.121  67.654  53.985  1.00  0.00           H  
ATOM   1531  C2'   A    48      58.168  67.298  52.017  1.00  0.00           C  
ATOM   1532  H2'   A    48      57.844  66.347  52.440  1.00  0.00           H  
ATOM   1533  O2'   A    48      57.219  67.866  51.175  1.00  0.00           O  
ATOM   1534 HO2'   A    48      56.881  68.687  51.539  1.00  0.00           H  
ATOM   1535  O3'   A    48      57.475  68.886  53.829  1.00  0.00           O  
ATOM   1536  P     G    49      56.785  68.296  55.193  1.00  0.00           P  
ATOM   1537  OP1   G    49      55.859  69.340  55.647  1.00  0.00           O  
ATOM   1538  OP2   G    49      57.869  67.886  56.071  1.00  0.00           O  
ATOM   1539  O5'   G    49      55.929  66.949  54.696  1.00  0.00           O  
ATOM   1540  C5'   G    49      54.873  67.118  53.675  1.00  0.00           C  
ATOM   1541  H5'   G    49      55.274  67.791  52.917  1.00  0.00           H  
ATOM   1542 H5''   G    49      53.976  67.567  54.102  1.00  0.00           H  
ATOM   1543  C4'   G    49      54.449  65.899  52.980  1.00  0.00           C  
ATOM   1544  H4'   G    49      53.671  66.214  52.285  1.00  0.00           H  
ATOM   1545  O4'   G    49      55.612  65.438  52.303  1.00  0.00           O  
ATOM   1546  C1'   G    49      55.508  64.019  52.302  1.00  0.00           C  
ATOM   1547  H1'   G    49      55.562  63.481  51.356  1.00  0.00           H  
ATOM   1548  N9    G    49      56.626  63.496  53.168  1.00  0.00           N  
ATOM   1549  C8    G    49      57.598  64.116  53.975  1.00  0.00           C  
ATOM   1550  H8    G    49      57.701  65.165  54.210  1.00  0.00           H  
ATOM   1551  N7    G    49      58.464  63.328  54.531  1.00  0.00           N  
ATOM   1552  C5    G    49      58.072  62.051  54.073  1.00  0.00           C  
ATOM   1553  C6    G    49      58.595  60.730  54.372  1.00  0.00           C  
ATOM   1554  O6    G    49      59.524  60.483  55.191  1.00  0.00           O  
ATOM   1555  N1    G    49      57.944  59.740  53.757  1.00  0.00           N  
ATOM   1556  H1    G    49      58.113  58.756  53.910  1.00  0.00           H  
ATOM   1557  C2    G    49      56.879  59.919  52.964  1.00  0.00           C  
ATOM   1558  N2    G    49      56.326  58.853  52.562  1.00  0.00           N  
ATOM   1559  H21   G    49      56.597  57.894  52.727  1.00  0.00           H  
ATOM   1560  H22   G    49      55.496  58.976  51.999  1.00  0.00           H  
ATOM   1561  N3    G    49      56.330  61.127  52.667  1.00  0.00           N  
ATOM   1562  C4    G    49      56.915  62.193  53.345  1.00  0.00           C  
ATOM   1563  C3'   G    49      53.892  64.831  53.888  1.00  0.00           C  
ATOM   1564  H3'   G    49      54.496  64.881  54.794  1.00  0.00           H  
ATOM   1565  C2'   G    49      54.226  63.569  52.969  1.00  0.00           C  
ATOM   1566  H2'   G    49      54.394  62.707  53.614  1.00  0.00           H  
ATOM   1567  O2'   G    49      53.322  63.392  51.869  1.00  0.00           O  
ATOM   1568 HO2'   G    49      52.711  64.128  51.788  1.00  0.00           H  
ATOM   1569  O3'   G    49      52.504  65.019  54.155  1.00  0.00           O  
ATOM   1570  P     U    50      51.792  64.471  55.473  1.00  0.00           P  
ATOM   1571  OP1   U    50      50.375  64.867  55.451  1.00  0.00           O  
ATOM   1572  OP2   U    50      52.631  64.711  56.621  1.00  0.00           O  
ATOM   1573  O5'   U    50      51.849  62.867  55.277  1.00  0.00           O  
ATOM   1574  C5'   U    50      50.987  62.157  54.394  1.00  0.00           C  
ATOM   1575  H5'   U    50      51.181  62.534  53.389  1.00  0.00           H  
ATOM   1576 H5''   U    50      49.942  62.205  54.701  1.00  0.00           H  
ATOM   1577  C4'   U    50      51.368  60.707  54.491  1.00  0.00           C  
ATOM   1578  H4'   U    50      50.696  60.174  53.818  1.00  0.00           H  
ATOM   1579  O4'   U    50      52.620  60.573  53.933  1.00  0.00           O  
ATOM   1580  C1'   U    50      53.268  59.449  54.612  1.00  0.00           C  
ATOM   1581  H1'   U    50      53.628  58.703  53.903  1.00  0.00           H  
ATOM   1582  N1    U    50      54.379  59.901  55.499  1.00  0.00           N  
ATOM   1583  C6    U    50      54.626  61.260  55.815  1.00  0.00           C  
ATOM   1584  H6    U    50      53.942  62.050  55.541  1.00  0.00           H  
ATOM   1585  C5    U    50      55.717  61.567  56.602  1.00  0.00           C  
ATOM   1586  H5    U    50      55.977  62.581  56.868  1.00  0.00           H  
ATOM   1587  C4    U    50      56.611  60.548  57.097  1.00  0.00           C  
ATOM   1588  O4    U    50      57.571  60.787  57.787  1.00  0.00           O  
ATOM   1589  N3    U    50      56.320  59.294  56.627  1.00  0.00           N  
ATOM   1590  H3    U    50      56.951  58.543  56.867  1.00  0.00           H  
ATOM   1591  C2    U    50      55.201  58.914  55.979  1.00  0.00           C  
ATOM   1592  O2    U    50      54.965  57.703  55.910  1.00  0.00           O  
ATOM   1593  C3'   U    50      51.324  59.962  55.822  1.00  0.00           C  
ATOM   1594  H3'   U    50      51.741  60.657  56.551  1.00  0.00           H  
ATOM   1595  C2'   U    50      52.181  58.706  55.446  1.00  0.00           C  
ATOM   1596  H2'   U    50      52.532  58.153  56.318  1.00  0.00           H  
ATOM   1597  O2'   U    50      51.532  57.819  54.564  1.00  0.00           O  
ATOM   1598 HO2'   U    50      50.920  57.310  55.101  1.00  0.00           H  
ATOM   1599  O3'   U    50      50.026  59.652  56.170  1.00  0.00           O  
ATOM   1600  P     A    51      49.541  59.479  57.679  1.00  0.00           P  
ATOM   1601  OP1   A    51      48.121  58.960  57.633  1.00  0.00           O  
ATOM   1602  OP2   A    51      49.777  60.738  58.345  1.00  0.00           O  
ATOM   1603  O5'   A    51      50.588  58.394  58.322  1.00  0.00           O  
ATOM   1604  C5'   A    51      50.411  57.022  58.072  1.00  0.00           C  
ATOM   1605  H5'   A    51      50.339  56.835  57.001  1.00  0.00           H  
ATOM   1606 H5''   A    51      49.595  56.538  58.609  1.00  0.00           H  
ATOM   1607  C4'   A    51      51.643  56.281  58.617  1.00  0.00           C  
ATOM   1608  H4'   A    51      51.483  55.248  58.306  1.00  0.00           H  
ATOM   1609  O4'   A    51      52.775  56.803  58.067  1.00  0.00           O  
ATOM   1610  C1'   A    51      53.846  56.769  58.993  1.00  0.00           C  
ATOM   1611  H1'   A    51      54.697  56.263  58.538  1.00  0.00           H  
ATOM   1612  N9    A    51      54.260  58.156  59.288  1.00  0.00           N  
ATOM   1613  C8    A    51      53.739  59.346  58.895  1.00  0.00           C  
ATOM   1614  H8    A    51      52.843  59.467  58.304  1.00  0.00           H  
ATOM   1615  N7    A    51      54.298  60.432  59.302  1.00  0.00           N  
ATOM   1616  C5    A    51      55.298  59.856  60.135  1.00  0.00           C  
ATOM   1617  C6    A    51      56.226  60.336  61.083  1.00  0.00           C  
ATOM   1618  N6    A    51      56.440  61.643  61.308  1.00  0.00           N  
ATOM   1619  H61   A    51      57.105  61.824  62.046  1.00  0.00           H  
ATOM   1620  H62   A    51      56.190  62.272  60.558  1.00  0.00           H  
ATOM   1621  N1    A    51      56.923  59.515  61.889  1.00  0.00           N  
ATOM   1622  C2    A    51      56.855  58.254  61.623  1.00  0.00           C  
ATOM   1623  H2    A    51      57.305  57.649  62.396  1.00  0.00           H  
ATOM   1624  N3    A    51      55.997  57.611  60.849  1.00  0.00           N  
ATOM   1625  C4    A    51      55.253  58.509  60.086  1.00  0.00           C  
ATOM   1626  C3'   A    51      51.825  56.243  60.177  1.00  0.00           C  
ATOM   1627  H3'   A    51      51.550  57.276  60.387  1.00  0.00           H  
ATOM   1628  C2'   A    51      53.375  56.006  60.246  1.00  0.00           C  
ATOM   1629  H2'   A    51      53.760  56.470  61.154  1.00  0.00           H  
ATOM   1630  O2'   A    51      53.634  54.686  59.981  1.00  0.00           O  
ATOM   1631 HO2'   A    51      52.796  54.223  60.057  1.00  0.00           H  
ATOM   1632  O3'   A    51      51.047  55.295  60.915  1.00  0.00           O  
ATOM   1633  P     C    52      50.423  55.735  62.229  1.00  0.00           P  
ATOM   1634  OP1   C    52      49.841  54.586  62.906  1.00  0.00           O  
ATOM   1635  OP2   C    52      49.602  56.879  61.926  1.00  0.00           O  
ATOM   1636  O5'   C    52      51.561  56.207  63.156  1.00  0.00           O  
ATOM   1637  C5'   C    52      52.438  55.160  63.656  1.00  0.00           C  
ATOM   1638  H5'   C    52      52.694  54.611  62.749  1.00  0.00           H  
ATOM   1639 H5''   C    52      51.853  54.590  64.377  1.00  0.00           H  
ATOM   1640  C4'   C    52      53.625  55.735  64.462  1.00  0.00           C  
ATOM   1641  H4'   C    52      54.226  54.844  64.645  1.00  0.00           H  
ATOM   1642  O4'   C    52      54.450  56.596  63.778  1.00  0.00           O  
ATOM   1643  C1'   C    52      55.106  57.449  64.661  1.00  0.00           C  
ATOM   1644  H1'   C    52      56.189  57.332  64.616  1.00  0.00           H  
ATOM   1645  N1    C    52      54.774  58.862  64.313  1.00  0.00           N  
ATOM   1646  C6    C    52      53.705  59.209  63.472  1.00  0.00           C  
ATOM   1647  H6    C    52      53.117  58.448  62.980  1.00  0.00           H  
ATOM   1648  C5    C    52      53.503  60.518  63.172  1.00  0.00           C  
ATOM   1649  H5    C    52      52.621  60.799  62.616  1.00  0.00           H  
ATOM   1650  C4    C    52      54.301  61.482  63.752  1.00  0.00           C  
ATOM   1651  N4    C    52      53.961  62.744  63.772  1.00  0.00           N  
ATOM   1652  H41   C    52      54.631  63.281  64.303  1.00  0.00           H  
ATOM   1653  H42   C    52      53.222  63.108  63.188  1.00  0.00           H  
ATOM   1654  N3    C    52      55.316  61.134  64.603  1.00  0.00           N  
ATOM   1655  C2    C    52      55.607  59.869  64.826  1.00  0.00           C  
ATOM   1656  O2    C    52      56.598  59.570  65.531  1.00  0.00           O  
ATOM   1657  C3'   C    52      53.233  56.385  65.798  1.00  0.00           C  
ATOM   1658  H3'   C    52      52.411  57.055  65.546  1.00  0.00           H  
ATOM   1659  C2'   C    52      54.600  57.146  66.036  1.00  0.00           C  
ATOM   1660  H2'   C    52      54.469  58.074  66.593  1.00  0.00           H  
ATOM   1661  O2'   C    52      55.552  56.358  66.749  1.00  0.00           O  
ATOM   1662 HO2'   C    52      55.003  55.675  67.142  1.00  0.00           H  
ATOM   1663  O3'   C    52      52.916  55.560  66.864  1.00  0.00           O  
ATOM   1664  P     U    53      52.151  56.152  68.100  1.00  0.00           P  
ATOM   1665  OP1   U    53      51.609  55.024  68.922  1.00  0.00           O  
ATOM   1666  OP2   U    53      51.202  57.167  67.577  1.00  0.00           O  
ATOM   1667  O5'   U    53      53.076  57.020  69.087  1.00  0.00           O  
ATOM   1668  C5'   U    53      54.113  56.455  69.961  1.00  0.00           C  
ATOM   1669  H5'   U    53      54.792  55.862  69.348  1.00  0.00           H  
ATOM   1670 H5''   U    53      53.597  55.843  70.701  1.00  0.00           H  
ATOM   1671  C4'   U    53      54.985  57.617  70.544  1.00  0.00           C  
ATOM   1672  H4'   U    53      55.879  57.268  71.060  1.00  0.00           H  
ATOM   1673  O4'   U    53      55.400  58.339  69.379  1.00  0.00           O  
ATOM   1674  C1'   U    53      55.862  59.583  69.840  1.00  0.00           C  
ATOM   1675  H1'   U    53      56.937  59.640  69.665  1.00  0.00           H  
ATOM   1676  N1    U    53      55.363  60.672  68.980  1.00  0.00           N  
ATOM   1677  C6    U    53      54.105  60.640  68.353  1.00  0.00           C  
ATOM   1678  H6    U    53      53.479  59.767  68.461  1.00  0.00           H  
ATOM   1679  C5    U    53      53.723  61.665  67.641  1.00  0.00           C  
ATOM   1680  H5    U    53      52.857  61.709  66.998  1.00  0.00           H  
ATOM   1681  C4    U    53      54.548  62.840  67.440  1.00  0.00           C  
ATOM   1682  O4    U    53      54.274  63.746  66.683  1.00  0.00           O  
ATOM   1683  N3    U    53      55.737  62.904  68.227  1.00  0.00           N  
ATOM   1684  H3    U    53      56.414  63.636  68.068  1.00  0.00           H  
ATOM   1685  C2    U    53      56.163  61.824  68.950  1.00  0.00           C  
ATOM   1686  O2    U    53      57.298  61.894  69.442  1.00  0.00           O  
ATOM   1687  C3'   U    53      54.298  58.723  71.350  1.00  0.00           C  
ATOM   1688  H3'   U    53      53.362  59.068  70.910  1.00  0.00           H  
ATOM   1689  C2'   U    53      55.382  59.821  71.283  1.00  0.00           C  
ATOM   1690  H2'   U    53      55.002  60.830  71.443  1.00  0.00           H  
ATOM   1691  O2'   U    53      56.611  59.608  71.966  1.00  0.00           O  
ATOM   1692 HO2'   U    53      57.041  60.444  72.159  1.00  0.00           H  
ATOM   1693  O3'   U    53      53.998  58.089  72.573  1.00  0.00           O  
ATOM   1694  P     G    54      52.882  58.702  73.561  1.00  0.00           P  
ATOM   1695  OP1   G    54      52.839  57.733  74.732  1.00  0.00           O  
ATOM   1696  OP2   G    54      51.689  59.042  72.768  1.00  0.00           O  
ATOM   1697  O5'   G    54      53.549  60.003  74.051  1.00  0.00           O  
ATOM   1698  C5'   G    54      54.747  60.010  74.839  1.00  0.00           C  
ATOM   1699  H5'   G    54      55.435  59.229  74.517  1.00  0.00           H  
ATOM   1700 H5''   G    54      54.428  59.753  75.849  1.00  0.00           H  
ATOM   1701  C4'   G    54      55.430  61.394  74.900  1.00  0.00           C  
ATOM   1702  H4'   G    54      56.278  61.249  75.569  1.00  0.00           H  
ATOM   1703  O4'   G    54      55.832  61.821  73.600  1.00  0.00           O  
ATOM   1704  C1'   G    54      55.655  63.279  73.439  1.00  0.00           C  
ATOM   1705  H1'   G    54      56.609  63.708  73.135  1.00  0.00           H  
ATOM   1706  N9    G    54      54.628  63.666  72.378  1.00  0.00           N  
ATOM   1707  C8    G    54      53.495  62.997  71.901  1.00  0.00           C  
ATOM   1708  H8    G    54      53.322  61.984  72.234  1.00  0.00           H  
ATOM   1709  N7    G    54      52.824  63.684  71.065  1.00  0.00           N  
ATOM   1710  C5    G    54      53.527  64.831  70.927  1.00  0.00           C  
ATOM   1711  C6    G    54      53.280  66.025  70.111  1.00  0.00           C  
ATOM   1712  O6    G    54      52.438  66.278  69.255  1.00  0.00           O  
ATOM   1713  N1    G    54      54.069  67.129  70.471  1.00  0.00           N  
ATOM   1714  H1    G    54      53.947  67.947  69.892  1.00  0.00           H  
ATOM   1715  C2    G    54      55.087  67.048  71.306  1.00  0.00           C  
ATOM   1716  N2    G    54      55.752  68.150  71.368  1.00  0.00           N  
ATOM   1717  H21   G    54      55.405  68.961  70.875  1.00  0.00           H  
ATOM   1718  H22   G    54      56.600  68.254  71.907  1.00  0.00           H  
ATOM   1719  N3    G    54      55.475  65.930  72.021  1.00  0.00           N  
ATOM   1720  C4    G    54      54.654  64.892  71.780  1.00  0.00           C  
ATOM   1721  C3'   G    54      54.562  62.449  75.451  1.00  0.00           C  
ATOM   1722  H3'   G    54      53.577  62.336  74.998  1.00  0.00           H  
ATOM   1723  C2'   G    54      55.219  63.716  74.829  1.00  0.00           C  
ATOM   1724  H2'   G    54      54.559  64.575  74.710  1.00  0.00           H  
ATOM   1725  O2'   G    54      56.367  64.139  75.585  1.00  0.00           O  
ATOM   1726 HO2'   G    54      55.982  64.293  76.451  1.00  0.00           H  
ATOM   1727  O3'   G    54      54.495  62.360  76.858  1.00  0.00           O  
ATOM   1728  P     A    55      53.345  62.970  77.714  1.00  0.00           P  
ATOM   1729  OP1   A    55      53.284  62.369  79.019  1.00  0.00           O  
ATOM   1730  OP2   A    55      52.197  62.968  76.849  1.00  0.00           O  
ATOM   1731  O5'   A    55      53.915  64.401  77.907  1.00  0.00           O  
ATOM   1732  C5'   A    55      54.934  64.591  78.853  1.00  0.00           C  
ATOM   1733  H5'   A    55      55.805  63.963  78.665  1.00  0.00           H  
ATOM   1734 H5''   A    55      54.542  64.259  79.814  1.00  0.00           H  
ATOM   1735  C4'   A    55      55.307  66.102  78.961  1.00  0.00           C  
ATOM   1736  H4'   A    55      56.074  66.294  79.711  1.00  0.00           H  
ATOM   1737  O4'   A    55      55.915  66.519  77.650  1.00  0.00           O  
ATOM   1738  C1'   A    55      55.426  67.817  77.428  1.00  0.00           C  
ATOM   1739  H1'   A    55      56.241  68.521  77.263  1.00  0.00           H  
ATOM   1740  N9    A    55      54.610  67.795  76.233  1.00  0.00           N  
ATOM   1741  C8    A    55      53.750  66.833  75.774  1.00  0.00           C  
ATOM   1742  H8    A    55      53.674  65.910  76.330  1.00  0.00           H  
ATOM   1743  N7    A    55      53.183  67.099  74.607  1.00  0.00           N  
ATOM   1744  C5    A    55      53.590  68.423  74.416  1.00  0.00           C  
ATOM   1745  C6    A    55      53.247  69.458  73.451  1.00  0.00           C  
ATOM   1746  N6    A    55      52.460  69.293  72.490  1.00  0.00           N  
ATOM   1747  H61   A    55      52.221  69.997  71.806  1.00  0.00           H  
ATOM   1748  H62   A    55      52.163  68.329  72.444  1.00  0.00           H  
ATOM   1749  N1    A    55      53.713  70.731  73.667  1.00  0.00           N  
ATOM   1750  C2    A    55      54.541  70.937  74.659  1.00  0.00           C  
ATOM   1751  H2    A    55      54.907  71.953  74.627  1.00  0.00           H  
ATOM   1752  N3    A    55      54.893  70.112  75.613  1.00  0.00           N  
ATOM   1753  C4    A    55      54.369  68.898  75.418  1.00  0.00           C  
ATOM   1754  C3'   A    55      54.028  67.052  79.158  1.00  0.00           C  
ATOM   1755  H3'   A    55      53.200  66.697  78.544  1.00  0.00           H  
ATOM   1756  C2'   A    55      54.665  68.346  78.605  1.00  0.00           C  
ATOM   1757  H2'   A    55      53.918  69.028  78.201  1.00  0.00           H  
ATOM   1758  O2'   A    55      55.543  69.054  79.459  1.00  0.00           O  
ATOM   1759 HO2'   A    55      55.864  69.773  78.909  1.00  0.00           H  
ATOM   1760  O3'   A    55      53.669  67.264  80.515  1.00  0.00           O  
ATOM   1761  P     U    56      52.122  67.636  80.727  1.00  0.00           P  
ATOM   1762  OP1   U    56      51.833  67.753  82.163  1.00  0.00           O  
ATOM   1763  OP2   U    56      51.360  66.764  79.846  1.00  0.00           O  
ATOM   1764  O5'   U    56      51.980  69.023  79.973  1.00  0.00           O  
ATOM   1765  C5'   U    56      52.485  70.218  80.530  1.00  0.00           C  
ATOM   1766  H5'   U    56      53.564  70.156  80.670  1.00  0.00           H  
ATOM   1767 H5''   U    56      52.086  70.364  81.534  1.00  0.00           H  
ATOM   1768  C4'   U    56      52.067  71.402  79.666  1.00  0.00           C  
ATOM   1769  H4'   U    56      52.460  72.227  80.260  1.00  0.00           H  
ATOM   1770  O4'   U    56      52.625  71.383  78.386  1.00  0.00           O  
ATOM   1771  C1'   U    56      51.743  71.970  77.372  1.00  0.00           C  
ATOM   1772  H1'   U    56      52.278  72.830  76.969  1.00  0.00           H  
ATOM   1773  N1    U    56      51.293  70.977  76.389  1.00  0.00           N  
ATOM   1774  C6    U    56      51.099  69.652  76.719  1.00  0.00           C  
ATOM   1775  H6    U    56      51.449  69.259  77.662  1.00  0.00           H  
ATOM   1776  C5    U    56      50.430  68.820  75.844  1.00  0.00           C  
ATOM   1777  H5    U    56      50.082  67.836  76.121  1.00  0.00           H  
ATOM   1778  C4    U    56      50.041  69.212  74.487  1.00  0.00           C  
ATOM   1779  O4    U    56      49.515  68.520  73.598  1.00  0.00           O  
ATOM   1780  N3    U    56      50.228  70.550  74.270  1.00  0.00           N  
ATOM   1781  H3    U    56      50.187  70.961  73.348  1.00  0.00           H  
ATOM   1782  C2    U    56      50.691  71.430  75.208  1.00  0.00           C  
ATOM   1783  O2    U    56      50.645  72.641  74.994  1.00  0.00           O  
ATOM   1784  C3'   U    56      50.536  71.679  79.521  1.00  0.00           C  
ATOM   1785  H3'   U    56      50.126  70.721  79.203  1.00  0.00           H  
ATOM   1786  C2'   U    56      50.552  72.468  78.217  1.00  0.00           C  
ATOM   1787  H2'   U    56      49.608  72.416  77.674  1.00  0.00           H  
ATOM   1788  O2'   U    56      50.736  73.859  78.492  1.00  0.00           O  
ATOM   1789 HO2'   U    56      50.382  74.030  79.368  1.00  0.00           H  
ATOM   1790  O3'   U    56      49.853  72.304  80.590  1.00  0.00           O  
ATOM   1791  P     G    57      48.294  72.202  80.884  1.00  0.00           P  
ATOM   1792  OP1   G    57      48.015  72.979  82.126  1.00  0.00           O  
ATOM   1793  OP2   G    57      47.932  70.776  80.806  1.00  0.00           O  
ATOM   1794  O5'   G    57      47.584  72.938  79.684  1.00  0.00           O  
ATOM   1795  C5'   G    57      47.476  74.415  79.664  1.00  0.00           C  
ATOM   1796  H5'   G    57      48.414  74.867  79.988  1.00  0.00           H  
ATOM   1797 H5''   G    57      46.667  74.795  80.288  1.00  0.00           H  
ATOM   1798  C4'   G    57      47.202  75.055  78.303  1.00  0.00           C  
ATOM   1799  H4'   G    57      47.431  76.119  78.356  1.00  0.00           H  
ATOM   1800  O4'   G    57      48.033  74.642  77.220  1.00  0.00           O  
ATOM   1801  C1'   G    57      47.255  74.397  76.072  1.00  0.00           C  
ATOM   1802  H1'   G    57      47.627  75.037  75.271  1.00  0.00           H  
ATOM   1803  N9    G    57      47.170  73.036  75.577  1.00  0.00           N  
ATOM   1804  C8    G    57      47.474  71.807  76.094  1.00  0.00           C  
ATOM   1805  H8    G    57      47.872  71.691  77.091  1.00  0.00           H  
ATOM   1806  N7    G    57      47.295  70.797  75.250  1.00  0.00           N  
ATOM   1807  C5    G    57      46.822  71.440  74.105  1.00  0.00           C  
ATOM   1808  C6    G    57      46.456  70.930  72.797  1.00  0.00           C  
ATOM   1809  O6    G    57      46.533  69.759  72.426  1.00  0.00           O  
ATOM   1810  N1    G    57      46.100  71.848  71.892  1.00  0.00           N  
ATOM   1811  H1    G    57      45.846  71.453  70.998  1.00  0.00           H  
ATOM   1812  C2    G    57      46.061  73.165  72.157  1.00  0.00           C  
ATOM   1813  N2    G    57      45.743  74.004  71.213  1.00  0.00           N  
ATOM   1814  H21   G    57      45.136  73.676  70.475  1.00  0.00           H  
ATOM   1815  H22   G    57      45.504  74.889  71.637  1.00  0.00           H  
ATOM   1816  N3    G    57      46.370  73.652  73.327  1.00  0.00           N  
ATOM   1817  C4    G    57      46.732  72.776  74.305  1.00  0.00           C  
ATOM   1818  C3'   G    57      45.726  74.869  77.871  1.00  0.00           C  
ATOM   1819  H3'   G    57      45.475  73.832  78.095  1.00  0.00           H  
ATOM   1820  C2'   G    57      45.914  74.938  76.353  1.00  0.00           C  
ATOM   1821  H2'   G    57      45.170  74.338  75.828  1.00  0.00           H  
ATOM   1822  O2'   G    57      45.894  76.264  75.912  1.00  0.00           O  
ATOM   1823 HO2'   G    57      45.625  76.799  76.662  1.00  0.00           H  
ATOM   1824  O3'   G    57      44.852  75.866  78.264  1.00  0.00           O  
ATOM   1825  P     U    58      43.372  75.488  78.756  1.00  0.00           P  
ATOM   1826  OP1   U    58      42.751  76.647  79.470  1.00  0.00           O  
ATOM   1827  OP2   U    58      43.379  74.127  79.378  1.00  0.00           O  
ATOM   1828  O5'   U    58      42.671  75.322  77.384  1.00  0.00           O  
ATOM   1829  C5'   U    58      42.471  76.395  76.520  1.00  0.00           C  
ATOM   1830  H5'   U    58      43.247  77.159  76.568  1.00  0.00           H  
ATOM   1831 H5''   U    58      41.651  77.007  76.896  1.00  0.00           H  
ATOM   1832  C4'   U    58      42.180  76.039  75.069  1.00  0.00           C  
ATOM   1833  H4'   U    58      42.273  76.932  74.452  1.00  0.00           H  
ATOM   1834  O4'   U    58      43.106  75.069  74.667  1.00  0.00           O  
ATOM   1835  C1'   U    58      42.591  74.158  73.699  1.00  0.00           C  
ATOM   1836  H1'   U    58      43.087  74.279  72.737  1.00  0.00           H  
ATOM   1837  N1    U    58      42.722  72.727  74.071  1.00  0.00           N  
ATOM   1838  C6    U    58      42.979  72.360  75.378  1.00  0.00           C  
ATOM   1839  H6    U    58      42.969  73.038  76.219  1.00  0.00           H  
ATOM   1840  C5    U    58      43.499  71.124  75.625  1.00  0.00           C  
ATOM   1841  H5    U    58      43.790  70.895  76.639  1.00  0.00           H  
ATOM   1842  C4    U    58      43.571  70.091  74.636  1.00  0.00           C  
ATOM   1843  O4    U    58      43.801  68.905  74.858  1.00  0.00           O  
ATOM   1844  N3    U    58      43.192  70.516  73.393  1.00  0.00           N  
ATOM   1845  H3    U    58      43.008  69.765  72.743  1.00  0.00           H  
ATOM   1846  C2    U    58      42.813  71.812  73.085  1.00  0.00           C  
ATOM   1847  O2    U    58      42.674  72.104  71.887  1.00  0.00           O  
ATOM   1848  C3'   U    58      40.842  75.322  74.820  1.00  0.00           C  
ATOM   1849  H3'   U    58      40.671  74.597  75.616  1.00  0.00           H  
ATOM   1850  C2'   U    58      41.133  74.589  73.539  1.00  0.00           C  
ATOM   1851  H2'   U    58      40.419  73.766  73.512  1.00  0.00           H  
ATOM   1852  O2'   U    58      40.975  75.301  72.338  1.00  0.00           O  
ATOM   1853 HO2'   U    58      40.695  76.185  72.588  1.00  0.00           H  
ATOM   1854  O3'   U    58      39.730  76.186  74.697  1.00  0.00           O  
ATOM   1855  P     C    59      38.277  75.637  75.007  1.00  0.00           P  
ATOM   1856  OP1   C    59      37.308  76.696  74.718  1.00  0.00           O  
ATOM   1857  OP2   C    59      38.220  75.077  76.358  1.00  0.00           O  
ATOM   1858  O5'   C    59      37.897  74.516  73.931  1.00  0.00           O  
ATOM   1859  C5'   C    59      37.726  74.884  72.589  1.00  0.00           C  
ATOM   1860  H5'   C    59      38.420  75.622  72.185  1.00  0.00           H  
ATOM   1861 H5''   C    59      36.749  75.351  72.471  1.00  0.00           H  
ATOM   1862  C4'   C    59      37.606  73.665  71.640  1.00  0.00           C  
ATOM   1863  H4'   C    59      37.244  74.106  70.712  1.00  0.00           H  
ATOM   1864  O4'   C    59      38.795  72.965  71.476  1.00  0.00           O  
ATOM   1865  C1'   C    59      38.500  71.593  71.079  1.00  0.00           C  
ATOM   1866  H1'   C    59      38.839  71.381  70.065  1.00  0.00           H  
ATOM   1867  N1    C    59      39.264  70.610  71.911  1.00  0.00           N  
ATOM   1868  C6    C    59      39.462  70.762  73.319  1.00  0.00           C  
ATOM   1869  H6    C    59      39.014  71.627  73.784  1.00  0.00           H  
ATOM   1870  C5    C    59      40.195  69.788  73.938  1.00  0.00           C  
ATOM   1871  H5    C    59      40.268  69.955  75.002  1.00  0.00           H  
ATOM   1872  C4    C    59      40.575  68.642  73.203  1.00  0.00           C  
ATOM   1873  N4    C    59      41.349  67.741  73.703  1.00  0.00           N  
ATOM   1874  H41   C    59      41.741  67.771  74.633  1.00  0.00           H  
ATOM   1875  H42   C    59      41.473  66.929  73.115  1.00  0.00           H  
ATOM   1876  N3    C    59      40.301  68.482  71.937  1.00  0.00           N  
ATOM   1877  C2    C    59      39.628  69.415  71.279  1.00  0.00           C  
ATOM   1878  O2    C    59      39.382  69.288  70.066  1.00  0.00           O  
ATOM   1879  C3'   C    59      36.572  72.551  72.022  1.00  0.00           C  
ATOM   1880  H3'   C    59      36.733  72.312  73.073  1.00  0.00           H  
ATOM   1881  C2'   C    59      36.983  71.340  71.204  1.00  0.00           C  
ATOM   1882  H2'   C    59      36.846  70.357  71.654  1.00  0.00           H  
ATOM   1883  O2'   C    59      36.436  71.460  69.942  1.00  0.00           O  
ATOM   1884 HO2'   C    59      35.490  71.438  70.101  1.00  0.00           H  
ATOM   1885  O3'   C    59      35.329  73.064  71.763  1.00  0.00           O  
ATOM   1886  P     G    60      33.955  72.496  72.263  1.00  0.00           P  
ATOM   1887  OP1   G    60      32.980  73.482  71.764  1.00  0.00           O  
ATOM   1888  OP2   G    60      34.032  72.176  73.716  1.00  0.00           O  
ATOM   1889  O5'   G    60      33.745  71.077  71.547  1.00  0.00           O  
ATOM   1890  C5'   G    60      33.006  71.038  70.280  1.00  0.00           C  
ATOM   1891  H5'   G    60      33.310  71.828  69.593  1.00  0.00           H  
ATOM   1892 H5''   G    60      31.992  71.416  70.414  1.00  0.00           H  
ATOM   1893  C4'   G    60      33.094  69.633  69.573  1.00  0.00           C  
ATOM   1894  H4'   G    60      32.564  69.539  68.625  1.00  0.00           H  
ATOM   1895  O4'   G    60      34.452  69.199  69.470  1.00  0.00           O  
ATOM   1896  C1'   G    60      34.527  67.777  69.651  1.00  0.00           C  
ATOM   1897  H1'   G    60      34.789  67.297  68.708  1.00  0.00           H  
ATOM   1898  N9    G    60      35.582  67.417  70.695  1.00  0.00           N  
ATOM   1899  C8    G    60      35.665  68.063  71.842  1.00  0.00           C  
ATOM   1900  H8    G    60      35.169  68.989  72.093  1.00  0.00           H  
ATOM   1901  N7    G    60      36.536  67.593  72.649  1.00  0.00           N  
ATOM   1902  C5    G    60      36.997  66.487  71.956  1.00  0.00           C  
ATOM   1903  C6    G    60      37.909  65.436  72.386  1.00  0.00           C  
ATOM   1904  O6    G    60      38.529  65.270  73.443  1.00  0.00           O  
ATOM   1905  N1    G    60      38.038  64.477  71.385  1.00  0.00           N  
ATOM   1906  H1    G    60      38.593  63.696  71.703  1.00  0.00           H  
ATOM   1907  C2    G    60      37.452  64.543  70.144  1.00  0.00           C  
ATOM   1908  N2    G    60      37.446  63.422  69.465  1.00  0.00           N  
ATOM   1909  H21   G    60      36.776  63.278  68.723  1.00  0.00           H  
ATOM   1910  H22   G    60      37.991  62.626  69.764  1.00  0.00           H  
ATOM   1911  N3    G    60      36.598  65.467  69.718  1.00  0.00           N  
ATOM   1912  C4    G    60      36.449  66.390  70.687  1.00  0.00           C  
ATOM   1913  C3'   G    60      32.285  68.616  70.415  1.00  0.00           C  
ATOM   1914  H3'   G    60      32.402  68.905  71.460  1.00  0.00           H  
ATOM   1915  C2'   G    60      33.059  67.321  70.068  1.00  0.00           C  
ATOM   1916  H2'   G    60      33.176  66.676  70.940  1.00  0.00           H  
ATOM   1917  O2'   G    60      32.215  66.636  69.171  1.00  0.00           O  
ATOM   1918 HO2'   G    60      31.403  66.481  69.659  1.00  0.00           H  
ATOM   1919  O3'   G    60      30.970  68.846  70.016  1.00  0.00           O  
ATOM   1920  P     U    61      29.697  68.391  70.782  1.00  0.00           P  
ATOM   1921  OP1   U    61      28.670  69.271  70.151  1.00  0.00           O  
ATOM   1922  OP2   U    61      29.966  68.394  72.222  1.00  0.00           O  
ATOM   1923  O5'   U    61      29.539  66.878  70.366  1.00  0.00           O  
ATOM   1924  C5'   U    61      29.143  66.592  69.011  1.00  0.00           C  
ATOM   1925  H5'   U    61      29.733  67.072  68.230  1.00  0.00           H  
ATOM   1926 H5''   U    61      28.166  67.048  68.847  1.00  0.00           H  
ATOM   1927  C4'   U    61      28.826  65.131  68.799  1.00  0.00           C  
ATOM   1928  H4'   U    61      28.538  65.170  67.749  1.00  0.00           H  
ATOM   1929  O4'   U    61      29.927  64.383  69.057  1.00  0.00           O  
ATOM   1930  C1'   U    61      29.527  63.076  69.578  1.00  0.00           C  
ATOM   1931  H1'   U    61      29.837  62.321  68.856  1.00  0.00           H  
ATOM   1932  N1    U    61      30.057  62.737  70.924  1.00  0.00           N  
ATOM   1933  C6    U    61      30.287  63.741  71.827  1.00  0.00           C  
ATOM   1934  H6    U    61      29.960  64.761  71.683  1.00  0.00           H  
ATOM   1935  C5    U    61      31.095  63.516  72.897  1.00  0.00           C  
ATOM   1936  H5    U    61      31.410  64.361  73.492  1.00  0.00           H  
ATOM   1937  C4    U    61      31.674  62.215  73.165  1.00  0.00           C  
ATOM   1938  O4    U    61      32.478  61.951  74.064  1.00  0.00           O  
ATOM   1939  N3    U    61      31.267  61.249  72.326  1.00  0.00           N  
ATOM   1940  H3    U    61      31.660  60.349  72.565  1.00  0.00           H  
ATOM   1941  C2    U    61      30.527  61.483  71.172  1.00  0.00           C  
ATOM   1942  O2    U    61      30.263  60.588  70.417  1.00  0.00           O  
ATOM   1943  C3'   U    61      27.553  64.663  69.546  1.00  0.00           C  
ATOM   1944  H3'   U    61      27.625  65.068  70.556  1.00  0.00           H  
ATOM   1945  C2'   U    61      27.926  63.151  69.575  1.00  0.00           C  
ATOM   1946  H2'   U    61      27.579  62.871  70.570  1.00  0.00           H  
ATOM   1947  O2'   U    61      27.312  62.419  68.530  1.00  0.00           O  
ATOM   1948 HO2'   U    61      27.751  62.759  67.747  1.00  0.00           H  
ATOM   1949  O3'   U    61      26.269  64.969  68.977  1.00  0.00           O  
ATOM   1950  P     A    62      24.998  65.082  69.965  1.00  0.00           P  
ATOM   1951  OP1   A    62      23.830  65.513  69.166  1.00  0.00           O  
ATOM   1952  OP2   A    62      25.331  65.846  71.214  1.00  0.00           O  
ATOM   1953  O5'   A    62      24.831  63.505  70.370  1.00  0.00           O  
ATOM   1954  C5'   A    62      24.213  62.513  69.527  1.00  0.00           C  
ATOM   1955  H5'   A    62      24.693  62.509  68.548  1.00  0.00           H  
ATOM   1956 H5''   A    62      23.146  62.707  69.419  1.00  0.00           H  
ATOM   1957  C4'   A    62      24.352  61.114  70.047  1.00  0.00           C  
ATOM   1958  H4'   A    62      23.835  60.410  69.395  1.00  0.00           H  
ATOM   1959  O4'   A    62      25.680  60.849  70.363  1.00  0.00           O  
ATOM   1960  C1'   A    62      25.818  60.128  71.522  1.00  0.00           C  
ATOM   1961  H1'   A    62      26.384  59.219  71.321  1.00  0.00           H  
ATOM   1962  N9    A    62      26.613  60.825  72.540  1.00  0.00           N  
ATOM   1963  C8    A    62      26.568  62.134  72.928  1.00  0.00           C  
ATOM   1964  H8    A    62      25.867  62.863  72.548  1.00  0.00           H  
ATOM   1965  N7    A    62      27.470  62.499  73.879  1.00  0.00           N  
ATOM   1966  C5    A    62      28.121  61.191  74.060  1.00  0.00           C  
ATOM   1967  C6    A    62      29.192  60.747  74.830  1.00  0.00           C  
ATOM   1968  N6    A    62      29.799  61.449  75.722  1.00  0.00           N  
ATOM   1969  H61   A    62      29.629  62.429  75.893  1.00  0.00           H  
ATOM   1970  H62   A    62      30.455  61.084  76.398  1.00  0.00           H  
ATOM   1971  N1    A    62      29.548  59.463  74.795  1.00  0.00           N  
ATOM   1972  C2    A    62      28.922  58.644  74.002  1.00  0.00           C  
ATOM   1973  H2    A    62      29.235  57.612  73.959  1.00  0.00           H  
ATOM   1974  N3    A    62      27.880  58.977  73.170  1.00  0.00           N  
ATOM   1975  C4    A    62      27.564  60.245  73.281  1.00  0.00           C  
ATOM   1976  C3'   A    62      23.623  60.932  71.346  1.00  0.00           C  
ATOM   1977  H3'   A    62      23.605  61.827  71.968  1.00  0.00           H  
ATOM   1978  C2'   A    62      24.444  59.805  72.043  1.00  0.00           C  
ATOM   1979  H2'   A    62      24.230  59.751  73.110  1.00  0.00           H  
ATOM   1980  O2'   A    62      24.168  58.540  71.437  1.00  0.00           O  
ATOM   1981 HO2'   A    62      23.214  58.436  71.441  1.00  0.00           H  
ATOM   1982  O3'   A    62      22.251  60.571  71.213  1.00  0.00           O  
ATOM   1983  P     U    63      21.164  60.972  72.293  1.00  0.00           P  
ATOM   1984  OP1   U    63      19.885  60.535  71.738  1.00  0.00           O  
ATOM   1985  OP2   U    63      21.353  62.360  72.654  1.00  0.00           O  
ATOM   1986  O5'   U    63      21.432  60.109  73.592  1.00  0.00           O  
ATOM   1987  C5'   U    63      21.179  58.706  73.577  1.00  0.00           C  
ATOM   1988  H5'   U    63      21.560  58.292  72.643  1.00  0.00           H  
ATOM   1989 H5''   U    63      20.108  58.507  73.540  1.00  0.00           H  
ATOM   1990  C4'   U    63      21.671  57.802  74.687  1.00  0.00           C  
ATOM   1991  H4'   U    63      21.411  56.759  74.506  1.00  0.00           H  
ATOM   1992  O4'   U    63      23.192  57.826  74.749  1.00  0.00           O  
ATOM   1993  C1'   U    63      23.477  57.609  76.107  1.00  0.00           C  
ATOM   1994  H1'   U    63      23.782  56.563  76.138  1.00  0.00           H  
ATOM   1995  N1    U    63      24.523  58.620  76.434  1.00  0.00           N  
ATOM   1996  C6    U    63      24.505  59.927  75.877  1.00  0.00           C  
ATOM   1997  H6    U    63      23.806  60.308  75.147  1.00  0.00           H  
ATOM   1998  C5    U    63      25.489  60.817  76.212  1.00  0.00           C  
ATOM   1999  H5    U    63      25.524  61.810  75.789  1.00  0.00           H  
ATOM   2000  C4    U    63      26.426  60.470  77.238  1.00  0.00           C  
ATOM   2001  O4    U    63      27.391  61.153  77.667  1.00  0.00           O  
ATOM   2002  N3    U    63      26.256  59.256  77.776  1.00  0.00           N  
ATOM   2003  H3    U    63      26.956  59.105  78.489  1.00  0.00           H  
ATOM   2004  C2    U    63      25.425  58.243  77.392  1.00  0.00           C  
ATOM   2005  O2    U    63      25.459  57.122  77.891  1.00  0.00           O  
ATOM   2006  C3'   U    63      21.269  58.321  76.069  1.00  0.00           C  
ATOM   2007  H3'   U    63      21.461  59.392  76.138  1.00  0.00           H  
ATOM   2008  C2'   U    63      22.252  57.754  77.056  1.00  0.00           C  
ATOM   2009  H2'   U    63      22.474  58.476  77.843  1.00  0.00           H  
ATOM   2010  O2'   U    63      21.977  56.465  77.653  1.00  0.00           O  
ATOM   2011 HO2'   U    63      21.203  56.144  77.185  1.00  0.00           H  
ATOM   2012  O3'   U    63      19.950  57.941  76.335  1.00  0.00           O  
ATOM   2013  P     A    64      19.214  58.306  77.749  1.00  0.00           P  
ATOM   2014  OP1   A    64      17.756  58.423  77.484  1.00  0.00           O  
ATOM   2015  OP2   A    64      20.012  59.335  78.460  1.00  0.00           O  
ATOM   2016  O5'   A    64      19.304  56.967  78.626  1.00  0.00           O  
ATOM   2017  C5'   A    64      18.756  56.955  79.913  1.00  0.00           C  
ATOM   2018  H5'   A    64      17.712  57.234  79.770  1.00  0.00           H  
ATOM   2019 H5''   A    64      19.172  57.760  80.517  1.00  0.00           H  
ATOM   2020  C4'   A    64      18.964  55.628  80.649  1.00  0.00           C  
ATOM   2021  H4'   A    64      20.027  55.387  80.638  1.00  0.00           H  
ATOM   2022  O4'   A    64      18.559  55.748  81.986  1.00  0.00           O  
ATOM   2023  C1'   A    64      17.387  55.000  82.208  1.00  0.00           C  
ATOM   2024  H1'   A    64      17.500  54.748  83.262  1.00  0.00           H  
ATOM   2025  N9    A    64      16.092  55.800  81.787  1.00  0.00           N  
ATOM   2026  C8    A    64      15.068  55.412  81.053  1.00  0.00           C  
ATOM   2027  H8    A    64      15.086  54.468  80.528  1.00  0.00           H  
ATOM   2028  N7    A    64      14.178  56.319  80.910  1.00  0.00           N  
ATOM   2029  C5    A    64      14.582  57.356  81.692  1.00  0.00           C  
ATOM   2030  C6    A    64      14.075  58.555  82.228  1.00  0.00           C  
ATOM   2031  N6    A    64      12.771  58.915  82.189  1.00  0.00           N  
ATOM   2032  H61   A    64      12.503  59.738  82.709  1.00  0.00           H  
ATOM   2033  H62   A    64      12.085  58.244  81.874  1.00  0.00           H  
ATOM   2034  N1    A    64      14.736  59.356  82.997  1.00  0.00           N  
ATOM   2035  C2    A    64      15.931  59.066  83.243  1.00  0.00           C  
ATOM   2036  H2    A    64      16.392  59.812  83.875  1.00  0.00           H  
ATOM   2037  N3    A    64      16.649  57.932  82.978  1.00  0.00           N  
ATOM   2038  C4    A    64      15.819  57.105  82.196  1.00  0.00           C  
ATOM   2039  C3'   A    64      18.286  54.476  79.999  1.00  0.00           C  
ATOM   2040  H3'   A    64      17.450  54.865  79.417  1.00  0.00           H  
ATOM   2041  C2'   A    64      17.737  53.784  81.294  1.00  0.00           C  
ATOM   2042  H2'   A    64      16.773  53.311  81.108  1.00  0.00           H  
ATOM   2043  O2'   A    64      18.680  52.879  81.902  1.00  0.00           O  
ATOM   2044 HO2'   A    64      18.650  52.032  81.450  1.00  0.00           H  
ATOM   2045  O3'   A    64      19.293  53.643  79.382  1.00  0.00           O  
ATOM   2046  P     C    65      18.871  52.564  78.269  1.00  0.00           P  
ATOM   2047  OP1   C    65      20.091  52.274  77.461  1.00  0.00           O  
ATOM   2048  OP2   C    65      17.711  53.087  77.544  1.00  0.00           O  
ATOM   2049  O5'   C    65      18.442  51.334  79.239  1.00  0.00           O  
ATOM   2050  C5'   C    65      19.460  50.351  79.651  1.00  0.00           C  
ATOM   2051  H5'   C    65      20.236  50.831  80.248  1.00  0.00           H  
ATOM   2052 H5''   C    65      19.887  49.913  78.749  1.00  0.00           H  
ATOM   2053  C4'   C    65      18.887  49.218  80.580  1.00  0.00           C  
ATOM   2054  H4'   C    65      19.701  48.501  80.686  1.00  0.00           H  
ATOM   2055  O4'   C    65      18.599  49.702  81.950  1.00  0.00           O  
ATOM   2056  C1'   C    65      17.540  48.875  82.414  1.00  0.00           C  
ATOM   2057  H1'   C    65      17.929  47.889  82.667  1.00  0.00           H  
ATOM   2058  N1    C    65      17.043  49.609  83.642  1.00  0.00           N  
ATOM   2059  C6    C    65      16.770  50.912  83.517  1.00  0.00           C  
ATOM   2060  H6    C    65      16.805  51.398  82.553  1.00  0.00           H  
ATOM   2061  C5    C    65      16.460  51.647  84.631  1.00  0.00           C  
ATOM   2062  H5    C    65      16.225  52.690  84.473  1.00  0.00           H  
ATOM   2063  C4    C    65      16.456  50.972  85.859  1.00  0.00           C  
ATOM   2064  N4    C    65      16.268  51.458  87.023  1.00  0.00           N  
ATOM   2065  H41   C    65      16.469  50.858  87.810  1.00  0.00           H  
ATOM   2066  H42   C    65      16.419  52.435  87.229  1.00  0.00           H  
ATOM   2067  N3    C    65      16.692  49.647  85.931  1.00  0.00           N  
ATOM   2068  C2    C    65      16.908  48.933  84.837  1.00  0.00           C  
ATOM   2069  O2    C    65      17.073  47.755  84.938  1.00  0.00           O  
ATOM   2070  C3'   C    65      17.671  48.499  80.112  1.00  0.00           C  
ATOM   2071  H3'   C    65      17.197  48.907  79.219  1.00  0.00           H  
ATOM   2072  C2'   C    65      16.649  48.725  81.273  1.00  0.00           C  
ATOM   2073  H2'   C    65      16.118  49.642  81.019  1.00  0.00           H  
ATOM   2074  O2'   C    65      15.801  47.673  81.495  1.00  0.00           O  
ATOM   2075 HO2'   C    65      15.939  47.001  80.823  1.00  0.00           H  
ATOM   2076  O3'   C    65      17.888  47.133  79.885  1.00  0.00           O  
ATOM   2077  P     A    66      18.843  46.589  78.747  1.00  0.00           P  
ATOM   2078  OP1   A    66      19.235  47.668  77.839  1.00  0.00           O  
ATOM   2079  OP2   A    66      18.019  45.513  78.075  1.00  0.00           O  
ATOM   2080  O5'   A    66      20.120  45.961  79.499  1.00  0.00           O  
ATOM   2081  C5'   A    66      19.932  44.926  80.389  1.00  0.00           C  
ATOM   2082  H5'   A    66      19.497  44.089  79.843  1.00  0.00           H  
ATOM   2083 H5''   A    66      19.330  45.260  81.235  1.00  0.00           H  
ATOM   2084  C4'   A    66      21.252  44.329  80.909  1.00  0.00           C  
ATOM   2085  H4'   A    66      21.911  44.073  80.080  1.00  0.00           H  
ATOM   2086  O4'   A    66      21.893  45.290  81.770  1.00  0.00           O  
ATOM   2087  C1'   A    66      22.530  44.492  82.815  1.00  0.00           C  
ATOM   2088  H1'   A    66      23.613  44.565  82.906  1.00  0.00           H  
ATOM   2089  N9    A    66      21.889  44.734  84.211  1.00  0.00           N  
ATOM   2090  C8    A    66      20.967  45.756  84.492  1.00  0.00           C  
ATOM   2091  H8    A    66      20.508  46.418  83.774  1.00  0.00           H  
ATOM   2092  N7    A    66      20.755  45.857  85.767  1.00  0.00           N  
ATOM   2093  C5    A    66      21.619  44.858  86.331  1.00  0.00           C  
ATOM   2094  C6    A    66      21.987  44.478  87.619  1.00  0.00           C  
ATOM   2095  N6    A    66      21.382  44.881  88.713  1.00  0.00           N  
ATOM   2096  H61   A    66      20.694  45.618  88.763  1.00  0.00           H  
ATOM   2097  H62   A    66      21.962  44.749  89.529  1.00  0.00           H  
ATOM   2098  N1    A    66      22.878  43.516  87.906  1.00  0.00           N  
ATOM   2099  C2    A    66      23.505  42.995  86.792  1.00  0.00           C  
ATOM   2100  H2    A    66      24.318  42.305  86.959  1.00  0.00           H  
ATOM   2101  N3    A    66      23.219  43.262  85.517  1.00  0.00           N  
ATOM   2102  C4    A    66      22.284  44.187  85.370  1.00  0.00           C  
ATOM   2103  C3'   A    66      20.904  43.188  81.808  1.00  0.00           C  
ATOM   2104  H3'   A    66      20.117  43.581  82.452  1.00  0.00           H  
ATOM   2105  C2'   A    66      22.241  43.008  82.506  1.00  0.00           C  
ATOM   2106  H2'   A    66      22.035  42.459  83.425  1.00  0.00           H  
ATOM   2107  O2'   A    66      23.208  42.369  81.775  1.00  0.00           O  
ATOM   2108 HO2'   A    66      22.834  41.576  81.383  1.00  0.00           H  
ATOM   2109  O3'   A    66      20.437  42.071  81.065  1.00  0.00           O  
ATOM   2110  P     G    67      18.938  41.394  81.413  1.00  0.00           P  
ATOM   2111  OP1   G    67      18.726  40.355  80.417  1.00  0.00           O  
ATOM   2112  OP2   G    67      17.932  42.527  81.547  1.00  0.00           O  
ATOM   2113  O5'   G    67      19.368  40.782  82.814  1.00  0.00           O  
ATOM   2114  C5'   G    67      20.134  39.606  82.996  1.00  0.00           C  
ATOM   2115  H5'   G    67      20.933  39.606  82.254  1.00  0.00           H  
ATOM   2116 H5''   G    67      19.474  38.757  82.818  1.00  0.00           H  
ATOM   2117  C4'   G    67      20.600  39.356  84.367  1.00  0.00           C  
ATOM   2118  H4'   G    67      21.356  38.578  84.262  1.00  0.00           H  
ATOM   2119  O4'   G    67      21.246  40.511  84.916  1.00  0.00           O  
ATOM   2120  C1'   G    67      20.995  40.707  86.277  1.00  0.00           C  
ATOM   2121  H1'   G    67      21.895  41.042  86.792  1.00  0.00           H  
ATOM   2122  N9    G    67      19.947  41.686  86.475  1.00  0.00           N  
ATOM   2123  C8    G    67      19.274  42.512  85.520  1.00  0.00           C  
ATOM   2124  H8    G    67      19.485  42.377  84.469  1.00  0.00           H  
ATOM   2125  N7    G    67      18.492  43.361  86.006  1.00  0.00           N  
ATOM   2126  C5    G    67      18.630  43.222  87.407  1.00  0.00           C  
ATOM   2127  C6    G    67      18.041  43.928  88.556  1.00  0.00           C  
ATOM   2128  O6    G    67      17.191  44.797  88.637  1.00  0.00           O  
ATOM   2129  N1    G    67      18.572  43.529  89.757  1.00  0.00           N  
ATOM   2130  H1    G    67      18.419  44.085  90.586  1.00  0.00           H  
ATOM   2131  C2    G    67      19.447  42.544  89.841  1.00  0.00           C  
ATOM   2132  N2    G    67      19.810  42.198  91.045  1.00  0.00           N  
ATOM   2133  H21   G    67      19.488  42.831  91.763  1.00  0.00           H  
ATOM   2134  H22   G    67      20.514  41.476  91.109  1.00  0.00           H  
ATOM   2135  N3    G    67      20.024  41.847  88.852  1.00  0.00           N  
ATOM   2136  C4    G    67      19.467  42.155  87.678  1.00  0.00           C  
ATOM   2137  C3'   G    67      19.576  38.873  85.481  1.00  0.00           C  
ATOM   2138  H3'   G    67      18.707  39.529  85.426  1.00  0.00           H  
ATOM   2139  C2'   G    67      20.415  39.356  86.743  1.00  0.00           C  
ATOM   2140  H2'   G    67      19.789  39.474  87.628  1.00  0.00           H  
ATOM   2141  O2'   G    67      21.403  38.364  86.993  1.00  0.00           O  
ATOM   2142 HO2'   G    67      21.966  38.651  87.716  1.00  0.00           H  
ATOM   2143  O3'   G    67      19.209  37.543  85.362  1.00  0.00           O  
ATOM   2144  P     G    68      17.900  37.025  86.027  1.00  0.00           P  
ATOM   2145  OP1   G    68      17.806  35.585  85.689  1.00  0.00           O  
ATOM   2146  OP2   G    68      16.682  37.873  85.605  1.00  0.00           O  
ATOM   2147  O5'   G    68      18.057  37.222  87.636  1.00  0.00           O  
ATOM   2148  C5'   G    68      18.872  36.378  88.411  1.00  0.00           C  
ATOM   2149  H5'   G    68      19.785  36.125  87.872  1.00  0.00           H  
ATOM   2150 H5''   G    68      18.358  35.418  88.363  1.00  0.00           H  
ATOM   2151  C4'   G    68      19.017  36.943  89.780  1.00  0.00           C  
ATOM   2152  H4'   G    68      19.714  36.309  90.328  1.00  0.00           H  
ATOM   2153  O4'   G    68      19.411  38.337  89.859  1.00  0.00           O  
ATOM   2154  C1'   G    68      18.662  38.962  90.959  1.00  0.00           C  
ATOM   2155  H1'   G    68      19.317  39.581  91.571  1.00  0.00           H  
ATOM   2156  N9    G    68      17.571  39.776  90.421  1.00  0.00           N  
ATOM   2157  C8    G    68      17.273  40.068  89.117  1.00  0.00           C  
ATOM   2158  H8    G    68      17.750  39.555  88.295  1.00  0.00           H  
ATOM   2159  N7    G    68      16.371  40.991  88.873  1.00  0.00           N  
ATOM   2160  C5    G    68      15.998  41.294  90.203  1.00  0.00           C  
ATOM   2161  C6    G    68      15.141  42.350  90.627  1.00  0.00           C  
ATOM   2162  O6    G    68      14.389  43.060  89.991  1.00  0.00           O  
ATOM   2163  N1    G    68      15.124  42.490  92.002  1.00  0.00           N  
ATOM   2164  H1    G    68      14.530  43.236  92.335  1.00  0.00           H  
ATOM   2165  C2    G    68      15.968  41.854  92.850  1.00  0.00           C  
ATOM   2166  N2    G    68      15.799  42.032  94.149  1.00  0.00           N  
ATOM   2167  H21   G    68      15.027  42.584  94.494  1.00  0.00           H  
ATOM   2168  H22   G    68      16.484  41.455  94.617  1.00  0.00           H  
ATOM   2169  N3    G    68      16.826  40.878  92.502  1.00  0.00           N  
ATOM   2170  C4    G    68      16.762  40.630  91.172  1.00  0.00           C  
ATOM   2171  C3'   G    68      17.755  36.869  90.643  1.00  0.00           C  
ATOM   2172  H3'   G    68      16.877  37.270  90.137  1.00  0.00           H  
ATOM   2173  C2'   G    68      18.081  37.809  91.781  1.00  0.00           C  
ATOM   2174  H2'   G    68      17.182  38.155  92.291  1.00  0.00           H  
ATOM   2175  O2'   G    68      19.135  37.392  92.655  1.00  0.00           O  
ATOM   2176 HO2'   G    68      19.108  36.435  92.719  1.00  0.00           H  
ATOM   2177  O3'   G    68      17.552  35.578  91.278  1.00  0.00           O  
ATOM   2178  P     G    69      16.086  35.275  91.860  1.00  0.00           P  
ATOM   2179  OP1   G    69      16.012  33.894  92.357  1.00  0.00           O  
ATOM   2180  OP2   G    69      15.150  35.745  90.791  1.00  0.00           O  
ATOM   2181  O5'   G    69      15.894  36.109  93.248  1.00  0.00           O  
ATOM   2182  C5'   G    69      16.651  35.846  94.457  1.00  0.00           C  
ATOM   2183  H5'   G    69      17.705  36.123  94.470  1.00  0.00           H  
ATOM   2184 H5''   G    69      16.490  34.824  94.802  1.00  0.00           H  
ATOM   2185  C4'   G    69      15.974  36.724  95.561  1.00  0.00           C  
ATOM   2186  H4'   G    69      16.430  36.634  96.547  1.00  0.00           H  
ATOM   2187  O4'   G    69      16.161  38.004  95.061  1.00  0.00           O  
ATOM   2188  C1'   G    69      14.959  38.818  95.389  1.00  0.00           C  
ATOM   2189  H1'   G    69      15.283  39.574  96.104  1.00  0.00           H  
ATOM   2190  N9    G    69      14.202  39.294  94.154  1.00  0.00           N  
ATOM   2191  C8    G    69      14.313  38.872  92.908  1.00  0.00           C  
ATOM   2192  H8    G    69      15.078  38.183  92.582  1.00  0.00           H  
ATOM   2193  N7    G    69      13.529  39.496  91.998  1.00  0.00           N  
ATOM   2194  C5    G    69      12.790  40.294  92.809  1.00  0.00           C  
ATOM   2195  C6    G    69      11.754  41.198  92.477  1.00  0.00           C  
ATOM   2196  O6    G    69      11.213  41.476  91.392  1.00  0.00           O  
ATOM   2197  N1    G    69      11.195  41.797  93.555  1.00  0.00           N  
ATOM   2198  H1    G    69      10.280  42.192  93.392  1.00  0.00           H  
ATOM   2199  C2    G    69      11.693  41.719  94.811  1.00  0.00           C  
ATOM   2200  N2    G    69      10.976  42.254  95.767  1.00  0.00           N  
ATOM   2201  H21   G    69      10.216  42.868  95.511  1.00  0.00           H  
ATOM   2202  H22   G    69      11.151  41.960  96.717  1.00  0.00           H  
ATOM   2203  N3    G    69      12.791  40.978  95.164  1.00  0.00           N  
ATOM   2204  C4    G    69      13.236  40.238  94.127  1.00  0.00           C  
ATOM   2205  C3'   G    69      14.454  36.594  95.803  1.00  0.00           C  
ATOM   2206  H3'   G    69      13.945  36.442  94.852  1.00  0.00           H  
ATOM   2207  C2'   G    69      14.184  37.974  96.339  1.00  0.00           C  
ATOM   2208  H2'   G    69      13.145  38.276  96.207  1.00  0.00           H  
ATOM   2209  O2'   G    69      14.691  38.122  97.621  1.00  0.00           O  
ATOM   2210 HO2'   G    69      14.255  38.880  98.017  1.00  0.00           H  
ATOM   2211  O3'   G    69      14.008  35.659  96.748  1.00  0.00           O  
ATOM   2212  P     C    70      12.659  34.879  96.598  1.00  0.00           P  
ATOM   2213  OP1   C    70      12.641  33.861  97.639  1.00  0.00           O  
ATOM   2214  OP2   C    70      12.556  34.434  95.163  1.00  0.00           O  
ATOM   2215  O5'   C    70      11.497  35.948  96.886  1.00  0.00           O  
ATOM   2216  C5'   C    70      11.241  36.415  98.218  1.00  0.00           C  
ATOM   2217  H5'   C    70      12.217  36.685  98.619  1.00  0.00           H  
ATOM   2218 H5''   C    70      10.937  35.615  98.893  1.00  0.00           H  
ATOM   2219  C4'   C    70      10.259  37.570  98.322  1.00  0.00           C  
ATOM   2220  H4'   C    70      10.202  37.841  99.377  1.00  0.00           H  
ATOM   2221  O4'   C    70      10.705  38.609  97.427  1.00  0.00           O  
ATOM   2222  C1'   C    70       9.604  39.325  96.844  1.00  0.00           C  
ATOM   2223  H1'   C    70       9.656  40.400  97.018  1.00  0.00           H  
ATOM   2224  N1    C    70       9.542  39.260  95.396  1.00  0.00           N  
ATOM   2225  C6    C    70      10.157  38.228  94.695  1.00  0.00           C  
ATOM   2226  H6    C    70      10.705  37.458  95.217  1.00  0.00           H  
ATOM   2227  C5    C    70       9.957  38.082  93.363  1.00  0.00           C  
ATOM   2228  H5    C    70      10.511  37.299  92.866  1.00  0.00           H  
ATOM   2229  C4    C    70       9.199  39.043  92.641  1.00  0.00           C  
ATOM   2230  N4    C    70       8.981  38.820  91.410  1.00  0.00           N  
ATOM   2231  H41   C    70       9.254  37.988  90.908  1.00  0.00           H  
ATOM   2232  H42   C    70       8.427  39.521  90.939  1.00  0.00           H  
ATOM   2233  N3    C    70       8.581  40.036  93.251  1.00  0.00           N  
ATOM   2234  C2    C    70       8.744  40.144  94.624  1.00  0.00           C  
ATOM   2235  O2    C    70       8.094  41.053  95.176  1.00  0.00           O  
ATOM   2236  C3'   C    70       8.777  37.419  97.914  1.00  0.00           C  
ATOM   2237  H3'   C    70       8.713  36.725  97.076  1.00  0.00           H  
ATOM   2238  C2'   C    70       8.271  38.806  97.497  1.00  0.00           C  
ATOM   2239  H2'   C    70       7.443  38.793  96.787  1.00  0.00           H  
ATOM   2240  O2'   C    70       7.933  39.587  98.659  1.00  0.00           O  
ATOM   2241 HO2'   C    70       7.254  39.102  99.132  1.00  0.00           H  
ATOM   2242  O3'   C    70       7.808  36.941  98.862  1.00  0.00           O  
ATOM   2243  P    U3    71       7.713  35.411  99.168  1.00  0.00           P  
ATOM   2244  OP1  U3    71       6.314  35.172  99.546  1.00  0.00           O  
ATOM   2245  OP2  U3    71       8.768  35.020 100.029  1.00  0.00           O  
ATOM   2246  O5'  U3    71       7.917  34.671  97.768  1.00  0.00           O  
ATOM   2247  C5'  U3    71       7.437  33.345  97.544  1.00  0.00           C  
ATOM   2248  H5'  U3    71       6.381  33.314  97.813  1.00  0.00           H  
ATOM   2249 H5''  U3    71       8.032  32.684  98.175  1.00  0.00           H  
ATOM   2250  C4'  U3    71       7.733  32.962  96.112  1.00  0.00           C  
ATOM   2251  H4'  U3    71       7.444  31.948  95.836  1.00  0.00           H  
ATOM   2252  O4'  U3    71       6.940  33.775  95.245  1.00  0.00           O  
ATOM   2253  C1'  U3    71       7.794  34.443  94.326  1.00  0.00           C  
ATOM   2254  H1'  U3    71       7.792  33.877  93.395  1.00  0.00           H  
ATOM   2255  N1   U3    71       7.191  35.784  94.068  1.00  0.00           N  
ATOM   2256  C6   U3    71       6.685  36.556  95.083  1.00  0.00           C  
ATOM   2257  H6   U3    71       6.769  36.222  96.106  1.00  0.00           H  
ATOM   2258  C5   U3    71       5.967  37.671  94.883  1.00  0.00           C  
ATOM   2259  H5   U3    71       5.605  38.227  95.735  1.00  0.00           H  
ATOM   2260  C4   U3    71       5.617  38.103  93.531  1.00  0.00           C  
ATOM   2261  O4   U3    71       4.957  39.087  93.300  1.00  0.00           O  
ATOM   2262  N3   U3    71       6.114  37.266  92.546  1.00  0.00           N  
ATOM   2263  H3   U3    71       5.934  37.522  91.586  1.00  0.00           H  
ATOM   2264  C2   U3    71       6.870  36.101  92.716  1.00  0.00           C  
ATOM   2265  O2   U3    71       7.212  35.441  91.712  1.00  0.00           O  
ATOM   2266  C3'  U3    71       9.206  33.328  95.772  1.00  0.00           C  
ATOM   2267  H3'  U3    71       9.863  33.367  96.641  1.00  0.00           H  
ATOM   2268  C2'  U3    71       9.101  34.608  94.920  1.00  0.00           C  
ATOM   2269  H2'  U3    71       9.205  35.535  95.485  1.00  0.00           H  
ATOM   2270  O2'  U3    71      10.127  34.654  93.904  1.00  0.00           O  
ATOM   2271 HO2'  U3    71      10.934  35.000  94.292  1.00  0.00           H  
ATOM   2272  O3'  U3    71       9.874  32.369  94.964  1.00  0.00           O  
ATOM   2273 HO3'  U3    71      10.389  32.893  94.346  1.00  0.00           H  
TER    2274       U3    71 
ATOM   2274 HO5'  U5    72      88.621  41.048  40.018  1.00  0.00           H  
ATOM   2275  O5'  U5    72      89.280  40.851  39.348  1.00  0.00           O  
ATOM   2276  C5'  U5    72      88.819  41.339  38.084  1.00  0.00           C  
ATOM   2277  H5'  U5    72      87.732  41.416  38.056  1.00  0.00           H  
ATOM   2278 H5''  U5    72      89.073  40.674  37.258  1.00  0.00           H  
ATOM   2279  C4'  U5    72      89.423  42.733  37.773  1.00  0.00           C  
ATOM   2280  H4'  U5    72      89.095  43.140  36.817  1.00  0.00           H  
ATOM   2281  O4'  U5    72      89.054  43.630  38.851  1.00  0.00           O  
ATOM   2282  C1'  U5    72      90.202  44.380  39.085  1.00  0.00           C  
ATOM   2283  H1'  U5    72      90.321  45.202  38.379  1.00  0.00           H  
ATOM   2284  N1   U5    72      90.274  45.085  40.432  1.00  0.00           N  
ATOM   2285  C6   U5    72      90.097  44.394  41.562  1.00  0.00           C  
ATOM   2286  H6   U5    72      89.960  43.323  41.606  1.00  0.00           H  
ATOM   2287  C5   U5    72      90.311  44.943  42.787  1.00  0.00           C  
ATOM   2288  H5   U5    72      90.171  44.285  43.632  1.00  0.00           H  
ATOM   2289  C4   U5    72      90.797  46.272  42.860  1.00  0.00           C  
ATOM   2290  O4   U5    72      91.150  46.738  43.914  1.00  0.00           O  
ATOM   2291  N3   U5    72      90.993  46.873  41.676  1.00  0.00           N  
ATOM   2292  H3   U5    72      91.545  47.719  41.673  1.00  0.00           H  
ATOM   2293  C2   U5    72      90.808  46.329  40.443  1.00  0.00           C  
ATOM   2294  O2   U5    72      91.165  46.863  39.394  1.00  0.00           O  
ATOM   2295  C3'  U5    72      91.011  42.798  37.658  1.00  0.00           C  
ATOM   2296  H3'  U5    72      91.524  41.844  37.533  1.00  0.00           H  
ATOM   2297  C2'  U5    72      91.349  43.454  38.954  1.00  0.00           C  
ATOM   2298  H2'  U5    72      91.320  42.674  39.714  1.00  0.00           H  
ATOM   2299  O2'  U5    72      92.711  43.880  39.039  1.00  0.00           O  
ATOM   2300 HO2'  U5    72      92.747  44.491  38.300  1.00  0.00           H  
ATOM   2301  O3'  U5    72      91.403  43.677  36.575  1.00  0.00           O  
ATOM   2302  P     U    73      91.384  43.315  35.065  1.00  0.00           P  
ATOM   2303  OP1   U    73      91.941  41.921  34.982  1.00  0.00           O  
ATOM   2304  OP2   U    73      92.066  44.412  34.385  1.00  0.00           O  
ATOM   2305  O5'   U    73      89.874  43.341  34.547  1.00  0.00           O  
ATOM   2306  C5'   U    73      89.317  42.384  33.644  1.00  0.00           C  
ATOM   2307  H5'   U    73      89.370  41.369  34.040  1.00  0.00           H  
ATOM   2308 H5''   U    73      89.906  42.471  32.731  1.00  0.00           H  
ATOM   2309  C4'   U    73      87.796  42.696  33.342  1.00  0.00           C  
ATOM   2310  H4'   U    73      87.271  41.853  32.894  1.00  0.00           H  
ATOM   2311  O4'   U    73      87.073  43.012  34.516  1.00  0.00           O  
ATOM   2312  C1'   U    73      86.181  44.082  34.224  1.00  0.00           C  
ATOM   2313  H1'   U    73      85.268  43.685  33.781  1.00  0.00           H  
ATOM   2314  N1    U    73      85.932  44.914  35.388  1.00  0.00           N  
ATOM   2315  C6    U    73      86.987  45.171  36.242  1.00  0.00           C  
ATOM   2316  H6    U    73      87.982  44.845  35.974  1.00  0.00           H  
ATOM   2317  C5    U    73      86.692  45.832  37.430  1.00  0.00           C  
ATOM   2318  H5    U    73      87.479  46.122  38.111  1.00  0.00           H  
ATOM   2319  C4    U    73      85.297  46.075  37.926  1.00  0.00           C  
ATOM   2320  O4    U    73      84.941  46.639  38.927  1.00  0.00           O  
ATOM   2321  N3    U    73      84.394  45.752  36.972  1.00  0.00           N  
ATOM   2322  H3    U    73      83.410  45.795  37.199  1.00  0.00           H  
ATOM   2323  C2    U    73      84.623  45.133  35.797  1.00  0.00           C  
ATOM   2324  O2    U    73      83.703  44.730  35.081  1.00  0.00           O  
ATOM   2325  C3'   U    73      87.686  43.974  32.379  1.00  0.00           C  
ATOM   2326  H3'   U    73      88.693  44.382  32.294  1.00  0.00           H  
ATOM   2327  C2'   U    73      86.878  44.993  33.186  1.00  0.00           C  
ATOM   2328  H2'   U    73      87.646  45.577  33.693  1.00  0.00           H  
ATOM   2329  O2'   U    73      86.041  45.774  32.437  1.00  0.00           O  
ATOM   2330 HO2'   U    73      86.507  46.025  31.636  1.00  0.00           H  
ATOM   2331  O3'   U    73      87.184  43.708  31.114  1.00  0.00           O  
ATOM   2332  P     U    74      88.053  43.861  29.870  1.00  0.00           P  
ATOM   2333  OP1   U    74      87.223  43.476  28.643  1.00  0.00           O  
ATOM   2334  OP2   U    74      89.395  43.263  30.060  1.00  0.00           O  
ATOM   2335  O5'   U    74      88.176  45.476  29.842  1.00  0.00           O  
ATOM   2336  C5'   U    74      87.213  46.355  29.110  1.00  0.00           C  
ATOM   2337  H5'   U    74      86.197  45.998  29.278  1.00  0.00           H  
ATOM   2338 H5''   U    74      87.451  46.334  28.047  1.00  0.00           H  
ATOM   2339  C4'   U    74      87.495  47.725  29.658  1.00  0.00           C  
ATOM   2340  H4'   U    74      86.935  48.384  28.995  1.00  0.00           H  
ATOM   2341  O4'   U    74      87.077  47.949  31.028  1.00  0.00           O  
ATOM   2342  C1'   U    74      88.026  48.775  31.688  1.00  0.00           C  
ATOM   2343  H1'   U    74      87.532  49.699  31.989  1.00  0.00           H  
ATOM   2344  N1    U    74      88.589  48.092  32.884  1.00  0.00           N  
ATOM   2345  C6    U    74      88.028  48.428  34.077  1.00  0.00           C  
ATOM   2346  H6    U    74      87.213  49.133  34.148  1.00  0.00           H  
ATOM   2347  C5    U    74      88.487  47.872  35.264  1.00  0.00           C  
ATOM   2348  H5    U    74      88.102  48.139  36.238  1.00  0.00           H  
ATOM   2349  C4    U    74      89.505  46.889  35.254  1.00  0.00           C  
ATOM   2350  O4    U    74      90.062  46.494  36.271  1.00  0.00           O  
ATOM   2351  N3    U    74      90.010  46.631  33.976  1.00  0.00           N  
ATOM   2352  H3    U    74      90.736  45.935  33.885  1.00  0.00           H  
ATOM   2353  C2    U    74      89.642  47.212  32.815  1.00  0.00           C  
ATOM   2354  O2    U    74      90.192  46.881  31.805  1.00  0.00           O  
ATOM   2355  C3'   U    74      88.930  48.318  29.508  1.00  0.00           C  
ATOM   2356  H3'   U    74      89.656  47.509  29.588  1.00  0.00           H  
ATOM   2357  C2'   U    74      89.052  49.297  30.642  1.00  0.00           C  
ATOM   2358  H2'   U    74      90.047  49.376  31.078  1.00  0.00           H  
ATOM   2359  O2'   U    74      88.659  50.613  30.254  1.00  0.00           O  
ATOM   2360 HO2'   U    74      89.413  51.015  29.818  1.00  0.00           H  
ATOM   2361  O3'   U    74      89.086  48.966  28.229  1.00  0.00           O  
ATOM   2362  P     G    75      90.464  49.259  27.469  1.00  0.00           P  
ATOM   2363  OP1   G    75      90.186  49.414  26.010  1.00  0.00           O  
ATOM   2364  OP2   G    75      91.509  48.293  27.937  1.00  0.00           O  
ATOM   2365  O5'   G    75      90.837  50.656  28.024  1.00  0.00           O  
ATOM   2366  C5'   G    75      90.034  51.775  27.641  1.00  0.00           C  
ATOM   2367  H5'   G    75      88.992  51.674  27.947  1.00  0.00           H  
ATOM   2368 H5''   G    75      90.155  51.999  26.581  1.00  0.00           H  
ATOM   2369  C4'   G    75      90.607  53.088  28.257  1.00  0.00           C  
ATOM   2370  H4'   G    75      89.914  53.928  28.218  1.00  0.00           H  
ATOM   2371  O4'   G    75      90.737  52.882  29.645  1.00  0.00           O  
ATOM   2372  C1'   G    75      91.883  53.574  30.139  1.00  0.00           C  
ATOM   2373  H1'   G    75      91.658  54.265  30.952  1.00  0.00           H  
ATOM   2374  N9    G    75      92.870  52.608  30.578  1.00  0.00           N  
ATOM   2375  C8    G    75      92.961  51.273  30.339  1.00  0.00           C  
ATOM   2376  H8    G    75      92.225  50.735  29.760  1.00  0.00           H  
ATOM   2377  N7    G    75      93.918  50.656  31.034  1.00  0.00           N  
ATOM   2378  C5    G    75      94.532  51.669  31.683  1.00  0.00           C  
ATOM   2379  C6    G    75      95.588  51.693  32.684  1.00  0.00           C  
ATOM   2380  O6    G    75      96.243  50.745  33.085  1.00  0.00           O  
ATOM   2381  N1    G    75      95.972  52.963  33.103  1.00  0.00           N  
ATOM   2382  H1    G    75      96.659  53.008  33.842  1.00  0.00           H  
ATOM   2383  C2    G    75      95.373  54.113  32.726  1.00  0.00           C  
ATOM   2384  N2    G    75      95.794  55.228  33.183  1.00  0.00           N  
ATOM   2385  H21   G    75      95.486  56.078  32.733  1.00  0.00           H  
ATOM   2386  H22   G    75      96.635  55.187  33.740  1.00  0.00           H  
ATOM   2387  N3    G    75      94.337  54.111  31.847  1.00  0.00           N  
ATOM   2388  C4    G    75      93.970  52.864  31.332  1.00  0.00           C  
ATOM   2389  C3'   G    75      91.953  53.548  27.661  1.00  0.00           C  
ATOM   2390  H3'   G    75      92.599  52.671  27.617  1.00  0.00           H  
ATOM   2391  C2'   G    75      92.338  54.422  28.882  1.00  0.00           C  
ATOM   2392  H2'   G    75      93.408  54.624  28.836  1.00  0.00           H  
ATOM   2393  O2'   G    75      91.682  55.717  28.972  1.00  0.00           O  
ATOM   2394 HO2'   G    75      91.854  56.175  28.146  1.00  0.00           H  
ATOM   2395  O3'   G    75      92.067  54.276  26.480  1.00  0.00           O  
ATOM   2396  P     C    76      93.346  54.261  25.542  1.00  0.00           P  
ATOM   2397  OP1   C    76      93.046  55.208  24.402  1.00  0.00           O  
ATOM   2398  OP2   C    76      93.739  52.837  25.327  1.00  0.00           O  
ATOM   2399  O5'   C    76      94.474  54.872  26.550  1.00  0.00           O  
ATOM   2400  C5'   C    76      94.611  56.213  26.719  1.00  0.00           C  
ATOM   2401  H5'   C    76      93.649  56.619  27.031  1.00  0.00           H  
ATOM   2402 H5''   C    76      94.977  56.675  25.803  1.00  0.00           H  
ATOM   2403  C4'   C    76      95.589  56.495  27.877  1.00  0.00           C  
ATOM   2404  H4'   C    76      95.535  57.531  28.212  1.00  0.00           H  
ATOM   2405  O4'   C    76      95.475  55.508  28.954  1.00  0.00           O  
ATOM   2406  C1'   C    76      96.786  55.309  29.564  1.00  0.00           C  
ATOM   2407  H1'   C    76      96.885  55.606  30.608  1.00  0.00           H  
ATOM   2408  N1    C    76      97.185  53.855  29.474  1.00  0.00           N  
ATOM   2409  C6    C    76      96.452  52.938  28.749  1.00  0.00           C  
ATOM   2410  H6    C    76      95.705  53.232  28.026  1.00  0.00           H  
ATOM   2411  C5    C    76      96.583  51.597  28.911  1.00  0.00           C  
ATOM   2412  H5    C    76      95.835  50.971  28.448  1.00  0.00           H  
ATOM   2413  C4    C    76      97.491  51.171  29.941  1.00  0.00           C  
ATOM   2414  N4    C    76      97.717  49.968  30.072  1.00  0.00           N  
ATOM   2415  H41   C    76      98.114  49.684  30.957  1.00  0.00           H  
ATOM   2416  H42   C    76      97.232  49.245  29.559  1.00  0.00           H  
ATOM   2417  N3    C    76      98.262  52.012  30.586  1.00  0.00           N  
ATOM   2418  C2    C    76      98.061  53.348  30.439  1.00  0.00           C  
ATOM   2419  O2    C    76      98.770  54.068  31.099  1.00  0.00           O  
ATOM   2420  C3'   C    76      97.030  56.255  27.374  1.00  0.00           C  
ATOM   2421  H3'   C    76      97.215  55.341  26.811  1.00  0.00           H  
ATOM   2422  C2'   C    76      97.694  56.102  28.768  1.00  0.00           C  
ATOM   2423  H2'   C    76      98.718  55.740  28.674  1.00  0.00           H  
ATOM   2424  O2'   C    76      97.761  57.297  29.413  1.00  0.00           O  
ATOM   2425 HO2'   C    76      98.349  57.858  28.901  1.00  0.00           H  
ATOM   2426  O3'   C    76      97.735  57.342  26.711  1.00  0.00           O  
ATOM   2427  P     G    77      98.991  57.008  25.806  1.00  0.00           P  
ATOM   2428  OP1   G    77      99.430  58.276  25.199  1.00  0.00           O  
ATOM   2429  OP2   G    77      98.576  55.921  24.868  1.00  0.00           O  
ATOM   2430  O5'   G    77     100.132  56.418  26.675  1.00  0.00           O  
ATOM   2431  C5'   G    77     100.862  57.347  27.466  1.00  0.00           C  
ATOM   2432  H5'   G    77     100.266  57.923  28.173  1.00  0.00           H  
ATOM   2433 H5''   G    77     101.356  58.109  26.862  1.00  0.00           H  
ATOM   2434  C4'   G    77     101.934  56.688  28.390  1.00  0.00           C  
ATOM   2435  H4'   G    77     102.505  57.470  28.892  1.00  0.00           H  
ATOM   2436  O4'   G    77     101.311  55.796  29.289  1.00  0.00           O  
ATOM   2437  C1'   G    77     102.227  54.688  29.450  1.00  0.00           C  
ATOM   2438  H1'   G    77     102.536  54.601  30.492  1.00  0.00           H  
ATOM   2439  N9    G    77     101.611  53.386  29.070  1.00  0.00           N  
ATOM   2440  C8    G    77     100.661  53.074  28.200  1.00  0.00           C  
ATOM   2441  H8    G    77     100.055  53.806  27.687  1.00  0.00           H  
ATOM   2442  N7    G    77     100.305  51.830  28.192  1.00  0.00           N  
ATOM   2443  C5    G    77     101.257  51.224  29.041  1.00  0.00           C  
ATOM   2444  C6    G    77     101.588  49.915  29.483  1.00  0.00           C  
ATOM   2445  O6    G    77     100.955  48.908  29.271  1.00  0.00           O  
ATOM   2446  N1    G    77     102.638  49.721  30.326  1.00  0.00           N  
ATOM   2447  H1    G    77     102.986  48.795  30.527  1.00  0.00           H  
ATOM   2448  C2    G    77     103.364  50.826  30.688  1.00  0.00           C  
ATOM   2449  N2    G    77     104.424  50.613  31.426  1.00  0.00           N  
ATOM   2450  H21   G    77     104.784  49.691  31.627  1.00  0.00           H  
ATOM   2451  H22   G    77     105.027  51.406  31.599  1.00  0.00           H  
ATOM   2452  N3    G    77     103.130  52.077  30.462  1.00  0.00           N  
ATOM   2453  C4    G    77     102.070  52.232  29.542  1.00  0.00           C  
ATOM   2454  C3'   G    77     102.887  55.878  27.563  1.00  0.00           C  
ATOM   2455  H3'   G    77     102.330  55.289  26.834  1.00  0.00           H  
ATOM   2456  C2'   G    77     103.443  54.955  28.657  1.00  0.00           C  
ATOM   2457  H2'   G    77     103.821  54.059  28.164  1.00  0.00           H  
ATOM   2458  O2'   G    77     104.417  55.461  29.536  1.00  0.00           O  
ATOM   2459 HO2'   G    77     105.187  55.056  29.132  1.00  0.00           H  
ATOM   2460  O3'   G    77     103.706  56.733  26.851  1.00  0.00           O  
ATOM   2461  P     G    78     104.754  56.260  25.832  1.00  0.00           P  
ATOM   2462  OP1   G    78     105.577  57.448  25.445  1.00  0.00           O  
ATOM   2463  OP2   G    78     103.935  55.656  24.806  1.00  0.00           O  
ATOM   2464  O5'   G    78     105.740  55.220  26.427  1.00  0.00           O  
ATOM   2465  C5'   G    78     106.768  55.533  27.436  1.00  0.00           C  
ATOM   2466  H5'   G    78     106.240  56.116  28.190  1.00  0.00           H  
ATOM   2467 H5''   G    78     107.585  56.110  27.003  1.00  0.00           H  
ATOM   2468  C4'   G    78     107.493  54.431  28.159  1.00  0.00           C  
ATOM   2469  H4'   G    78     108.288  54.820  28.795  1.00  0.00           H  
ATOM   2470  O4'   G    78     106.668  53.616  28.938  1.00  0.00           O  
ATOM   2471  C1'   G    78     107.169  52.271  28.928  1.00  0.00           C  
ATOM   2472  H1'   G    78     107.301  51.848  29.923  1.00  0.00           H  
ATOM   2473  N9    G    78     106.158  51.433  28.245  1.00  0.00           N  
ATOM   2474  C8    G    78     105.178  51.842  27.372  1.00  0.00           C  
ATOM   2475  H8    G    78     105.131  52.848  26.981  1.00  0.00           H  
ATOM   2476  N7    G    78     104.354  50.869  27.053  1.00  0.00           N  
ATOM   2477  C5    G    78     104.780  49.753  27.749  1.00  0.00           C  
ATOM   2478  C6    G    78     104.324  48.429  27.880  1.00  0.00           C  
ATOM   2479  O6    G    78     103.283  47.923  27.476  1.00  0.00           O  
ATOM   2480  N1    G    78     105.274  47.511  28.448  1.00  0.00           N  
ATOM   2481  H1    G    78     105.014  46.538  28.533  1.00  0.00           H  
ATOM   2482  C2    G    78     106.378  47.927  29.063  1.00  0.00           C  
ATOM   2483  N2    G    78     107.134  47.027  29.491  1.00  0.00           N  
ATOM   2484  H21   G    78     108.064  47.259  29.809  1.00  0.00           H  
ATOM   2485  H22   G    78     106.862  46.056  29.431  1.00  0.00           H  
ATOM   2486  N3    G    78     106.768  49.182  29.054  1.00  0.00           N  
ATOM   2487  C4    G    78     105.988  50.049  28.354  1.00  0.00           C  
ATOM   2488  C3'   G    78     108.235  53.433  27.345  1.00  0.00           C  
ATOM   2489  H3'   G    78     107.607  53.072  26.531  1.00  0.00           H  
ATOM   2490  C2'   G    78     108.479  52.243  28.288  1.00  0.00           C  
ATOM   2491  H2'   G    78     108.744  51.341  27.737  1.00  0.00           H  
ATOM   2492  O2'   G    78     109.351  52.545  29.323  1.00  0.00           O  
ATOM   2493 HO2'   G    78     109.889  51.803  29.610  1.00  0.00           H  
ATOM   2494  O3'   G    78     109.429  54.076  26.789  1.00  0.00           O  
ATOM   2495  P     U    79     109.949  53.530  25.369  1.00  0.00           P  
ATOM   2496  OP1   U    79     111.237  54.108  25.010  1.00  0.00           O  
ATOM   2497  OP2   U    79     108.861  53.627  24.404  1.00  0.00           O  
ATOM   2498  O5'   U    79     110.260  51.928  25.547  1.00  0.00           O  
ATOM   2499  C5'   U    79     111.305  51.439  26.404  1.00  0.00           C  
ATOM   2500  H5'   U    79     111.236  51.879  27.399  1.00  0.00           H  
ATOM   2501 H5''   U    79     112.231  51.813  25.966  1.00  0.00           H  
ATOM   2502  C4'   U    79     111.262  49.919  26.542  1.00  0.00           C  
ATOM   2503  H4'   U    79     112.145  49.632  27.113  1.00  0.00           H  
ATOM   2504  O4'   U    79     110.099  49.399  27.178  1.00  0.00           O  
ATOM   2505  C1'   U    79     109.852  48.066  26.786  1.00  0.00           C  
ATOM   2506  H1'   U    79     109.865  47.356  27.613  1.00  0.00           H  
ATOM   2507  N1    U    79     108.465  47.991  26.173  1.00  0.00           N  
ATOM   2508  C6    U    79     107.769  49.063  25.549  1.00  0.00           C  
ATOM   2509  H6    U    79     108.255  50.022  25.649  1.00  0.00           H  
ATOM   2510  C5    U    79     106.681  48.850  24.784  1.00  0.00           C  
ATOM   2511  H5    U    79     106.111  49.615  24.279  1.00  0.00           H  
ATOM   2512  C4    U    79     106.085  47.545  24.833  1.00  0.00           C  
ATOM   2513  O4    U    79     105.015  47.289  24.261  1.00  0.00           O  
ATOM   2514  N3    U    79     106.714  46.604  25.576  1.00  0.00           N  
ATOM   2515  H3    U    79     106.461  45.637  25.429  1.00  0.00           H  
ATOM   2516  C2    U    79     107.905  46.709  26.202  1.00  0.00           C  
ATOM   2517  O2    U    79     108.456  45.758  26.719  1.00  0.00           O  
ATOM   2518  C3'   U    79     111.235  49.235  25.188  1.00  0.00           C  
ATOM   2519  H3'   U    79     110.363  49.621  24.660  1.00  0.00           H  
ATOM   2520  C2'   U    79     110.843  47.766  25.662  1.00  0.00           C  
ATOM   2521  H2'   U    79     110.537  47.225  24.766  1.00  0.00           H  
ATOM   2522  O2'   U    79     111.902  47.129  26.272  1.00  0.00           O  
ATOM   2523 HO2'   U    79     112.240  46.390  25.760  1.00  0.00           H  
ATOM   2524  O3'   U    79     112.437  49.305  24.354  1.00  0.00           O  
ATOM   2525  P     G    80     112.253  48.923  22.853  1.00  0.00           P  
ATOM   2526  OP1   G    80     113.545  49.146  22.201  1.00  0.00           O  
ATOM   2527  OP2   G    80     111.119  49.749  22.367  1.00  0.00           O  
ATOM   2528  O5'   G    80     111.880  47.379  22.679  1.00  0.00           O  
ATOM   2529  C5'   G    80     112.901  46.442  22.990  1.00  0.00           C  
ATOM   2530  H5'   G    80     113.270  46.604  24.002  1.00  0.00           H  
ATOM   2531 H5''   G    80     113.731  46.427  22.285  1.00  0.00           H  
ATOM   2532  C4'   G    80     112.311  45.029  23.013  1.00  0.00           C  
ATOM   2533  H4'   G    80     113.050  44.304  23.352  1.00  0.00           H  
ATOM   2534  O4'   G    80     111.166  45.045  23.829  1.00  0.00           O  
ATOM   2535  C1'   G    80     110.221  44.148  23.329  1.00  0.00           C  
ATOM   2536  H1'   G    80     110.032  43.402  24.101  1.00  0.00           H  
ATOM   2537  N9    G    80     108.984  44.850  22.985  1.00  0.00           N  
ATOM   2538  C8    G    80     108.612  46.157  22.862  1.00  0.00           C  
ATOM   2539  H8    G    80     109.280  46.958  23.143  1.00  0.00           H  
ATOM   2540  N7    G    80     107.463  46.429  22.370  1.00  0.00           N  
ATOM   2541  C5    G    80     106.906  45.181  22.187  1.00  0.00           C  
ATOM   2542  C6    G    80     105.614  44.644  21.688  1.00  0.00           C  
ATOM   2543  O6    G    80     104.612  45.293  21.340  1.00  0.00           O  
ATOM   2544  N1    G    80     105.510  43.279  21.626  1.00  0.00           N  
ATOM   2545  H1    G    80     104.674  42.777  21.363  1.00  0.00           H  
ATOM   2546  C2    G    80     106.548  42.470  22.088  1.00  0.00           C  
ATOM   2547  N2    G    80     106.328  41.179  22.018  1.00  0.00           N  
ATOM   2548  H21   G    80     105.537  40.928  21.443  1.00  0.00           H  
ATOM   2549  H22   G    80     107.050  40.522  22.277  1.00  0.00           H  
ATOM   2550  N3    G    80     107.713  42.873  22.498  1.00  0.00           N  
ATOM   2551  C4    G    80     107.912  44.232  22.440  1.00  0.00           C  
ATOM   2552  C3'   G    80     111.863  44.651  21.642  1.00  0.00           C  
ATOM   2553  H3'   G    80     111.464  45.569  21.210  1.00  0.00           H  
ATOM   2554  C2'   G    80     110.872  43.611  22.049  1.00  0.00           C  
ATOM   2555  H2'   G    80     110.125  43.443  21.274  1.00  0.00           H  
ATOM   2556  O2'   G    80     111.449  42.318  22.446  1.00  0.00           O  
ATOM   2557 HO2'   G    80     112.154  42.202  21.805  1.00  0.00           H  
ATOM   2558  O3'   G    80     112.873  44.067  20.860  1.00  0.00           O  
ATOM   2559  P     U    81     112.985  44.571  19.305  1.00  0.00           P  
ATOM   2560  OP1   U    81     114.135  43.967  18.603  1.00  0.00           O  
ATOM   2561  OP2   U    81     112.893  46.010  19.259  1.00  0.00           O  
ATOM   2562  O5'   U    81     111.720  43.937  18.739  1.00  0.00           O  
ATOM   2563  C5'   U    81     111.579  42.601  18.614  1.00  0.00           C  
ATOM   2564  H5'   U    81     111.719  42.174  19.607  1.00  0.00           H  
ATOM   2565 H5''   U    81     112.338  42.164  17.965  1.00  0.00           H  
ATOM   2566  C4'   U    81     110.175  42.255  18.076  1.00  0.00           C  
ATOM   2567  H4'   U    81     110.109  41.177  18.221  1.00  0.00           H  
ATOM   2568  O4'   U    81     109.187  42.826  18.912  1.00  0.00           O  
ATOM   2569  C1'   U    81     107.954  42.792  18.252  1.00  0.00           C  
ATOM   2570  H1'   U    81     107.440  41.856  18.470  1.00  0.00           H  
ATOM   2571  N1    U    81     106.980  43.849  18.583  1.00  0.00           N  
ATOM   2572  C6    U    81     107.548  45.097  18.929  1.00  0.00           C  
ATOM   2573  H6    U    81     108.607  45.092  19.140  1.00  0.00           H  
ATOM   2574  C5    U    81     106.789  46.257  18.995  1.00  0.00           C  
ATOM   2575  H5    U    81     107.237  47.201  19.269  1.00  0.00           H  
ATOM   2576  C4    U    81     105.347  46.211  18.732  1.00  0.00           C  
ATOM   2577  O4    U    81     104.668  47.264  18.827  1.00  0.00           O  
ATOM   2578  N3    U    81     104.843  44.970  18.424  1.00  0.00           N  
ATOM   2579  H3    U    81     103.839  44.954  18.308  1.00  0.00           H  
ATOM   2580  C2    U    81     105.607  43.807  18.271  1.00  0.00           C  
ATOM   2581  O2    U    81     104.976  42.797  17.931  1.00  0.00           O  
ATOM   2582  C3'   U    81     109.750  42.801  16.679  1.00  0.00           C  
ATOM   2583  H3'   U    81     110.065  43.844  16.640  1.00  0.00           H  
ATOM   2584  C2'   U    81     108.246  42.810  16.717  1.00  0.00           C  
ATOM   2585  H2'   U    81     107.826  43.731  16.314  1.00  0.00           H  
ATOM   2586  O2'   U    81     107.610  41.551  16.269  1.00  0.00           O  
ATOM   2587 HO2'   U    81     107.709  41.397  15.326  1.00  0.00           H  
ATOM   2588  O3'   U    81     110.371  41.999  15.684  1.00  0.00           O  
ATOM   2589  P     A    82     110.812  42.508  14.236  1.00  0.00           P  
ATOM   2590  OP1   A    82     111.726  41.545  13.634  1.00  0.00           O  
ATOM   2591  OP2   A    82     111.389  43.850  14.318  1.00  0.00           O  
ATOM   2592  O5'   A    82     109.377  42.623  13.455  1.00  0.00           O  
ATOM   2593  C5'   A    82     108.639  41.501  12.987  1.00  0.00           C  
ATOM   2594  H5'   A    82     108.772  40.739  13.755  1.00  0.00           H  
ATOM   2595 H5''   A    82     109.023  41.080  12.058  1.00  0.00           H  
ATOM   2596  C4'   A    82     107.134  41.872  12.737  1.00  0.00           C  
ATOM   2597  H4'   A    82     106.652  40.942  12.435  1.00  0.00           H  
ATOM   2598  O4'   A    82     106.333  42.165  13.939  1.00  0.00           O  
ATOM   2599  C1'   A    82     105.237  42.961  13.510  1.00  0.00           C  
ATOM   2600  H1'   A    82     104.314  42.421  13.725  1.00  0.00           H  
ATOM   2601  N9    A    82     105.134  44.284  14.106  1.00  0.00           N  
ATOM   2602  C8    A    82     106.195  44.967  14.643  1.00  0.00           C  
ATOM   2603  H8    A    82     107.230  44.678  14.539  1.00  0.00           H  
ATOM   2604  N7    A    82     105.821  45.995  15.354  1.00  0.00           N  
ATOM   2605  C5    A    82     104.413  46.054  15.141  1.00  0.00           C  
ATOM   2606  C6    A    82     103.359  46.886  15.567  1.00  0.00           C  
ATOM   2607  N6    A    82     103.503  47.894  16.492  1.00  0.00           N  
ATOM   2608  H61   A    82     102.799  48.610  16.594  1.00  0.00           H  
ATOM   2609  H62   A    82     104.359  47.770  17.014  1.00  0.00           H  
ATOM   2610  N1    A    82     102.126  46.841  15.026  1.00  0.00           N  
ATOM   2611  C2    A    82     101.864  45.875  14.192  1.00  0.00           C  
ATOM   2612  H2    A    82     100.873  45.799  13.771  1.00  0.00           H  
ATOM   2613  N3    A    82     102.748  44.944  13.771  1.00  0.00           N  
ATOM   2614  C4    A    82     103.982  45.079  14.237  1.00  0.00           C  
ATOM   2615  C3'   A    82     106.803  43.093  11.801  1.00  0.00           C  
ATOM   2616  H3'   A    82     107.397  43.942  12.140  1.00  0.00           H  
ATOM   2617  C2'   A    82     105.240  43.064  11.991  1.00  0.00           C  
ATOM   2618  H2'   A    82     104.730  43.987  11.716  1.00  0.00           H  
ATOM   2619  O2'   A    82     104.688  41.844  11.541  1.00  0.00           O  
ATOM   2620 HO2'   A    82     103.734  41.904  11.457  1.00  0.00           H  
ATOM   2621  O3'   A    82     107.107  42.745  10.438  1.00  0.00           O  
ATOM   2622  P     A    83     107.283  43.824   9.348  1.00  0.00           P  
ATOM   2623  OP1   A    83     107.708  43.260   8.059  1.00  0.00           O  
ATOM   2624  OP2   A    83     108.189  44.857   9.889  1.00  0.00           O  
ATOM   2625  O5'   A    83     105.927  44.551   9.144  1.00  0.00           O  
ATOM   2626  C5'   A    83     104.864  43.874   8.406  1.00  0.00           C  
ATOM   2627  H5'   A    83     104.880  42.838   8.744  1.00  0.00           H  
ATOM   2628 H5''   A    83     105.208  43.958   7.376  1.00  0.00           H  
ATOM   2629  C4'   A    83     103.505  44.566   8.699  1.00  0.00           C  
ATOM   2630  H4'   A    83     102.697  43.897   8.402  1.00  0.00           H  
ATOM   2631  O4'   A    83     103.324  44.709  10.109  1.00  0.00           O  
ATOM   2632  C1'   A    83     102.382  45.746  10.356  1.00  0.00           C  
ATOM   2633  H1'   A    83     101.484  45.463  10.904  1.00  0.00           H  
ATOM   2634  N9    A    83     103.110  46.799  11.015  1.00  0.00           N  
ATOM   2635  C8    A    83     104.431  47.094  11.095  1.00  0.00           C  
ATOM   2636  H8    A    83     105.123  46.448  10.576  1.00  0.00           H  
ATOM   2637  N7    A    83     104.793  48.006  11.914  1.00  0.00           N  
ATOM   2638  C5    A    83     103.586  48.483  12.412  1.00  0.00           C  
ATOM   2639  C6    A    83     103.169  49.511  13.293  1.00  0.00           C  
ATOM   2640  N6    A    83     103.929  50.232  14.101  1.00  0.00           N  
ATOM   2641  H61   A    83     103.476  50.861  14.748  1.00  0.00           H  
ATOM   2642  H62   A    83     104.916  50.260  13.888  1.00  0.00           H  
ATOM   2643  N1    A    83     101.887  49.735  13.601  1.00  0.00           N  
ATOM   2644  C2    A    83     100.980  49.006  12.910  1.00  0.00           C  
ATOM   2645  H2    A    83      99.945  49.214  13.138  1.00  0.00           H  
ATOM   2646  N3    A    83     101.182  48.043  12.027  1.00  0.00           N  
ATOM   2647  C4    A    83     102.525  47.802  11.834  1.00  0.00           C  
ATOM   2648  C3'   A    83     103.236  45.889   7.974  1.00  0.00           C  
ATOM   2649  H3'   A    83     104.118  46.529   7.989  1.00  0.00           H  
ATOM   2650  C2'   A    83     102.108  46.300   8.906  1.00  0.00           C  
ATOM   2651  H2'   A    83     101.960  47.379   8.872  1.00  0.00           H  
ATOM   2652  O2'   A    83     100.866  45.674   8.634  1.00  0.00           O  
ATOM   2653 HO2'   A    83     100.236  46.146   8.085  1.00  0.00           H  
ATOM   2654  O3'   A    83     102.831  45.702   6.606  1.00  0.00           O  
ATOM   2655  P     G    84     102.688  46.990   5.657  1.00  0.00           P  
ATOM   2656  OP1   G    84     102.215  46.528   4.325  1.00  0.00           O  
ATOM   2657  OP2   G    84     103.903  47.825   5.668  1.00  0.00           O  
ATOM   2658  O5'   G    84     101.508  47.949   6.353  1.00  0.00           O  
ATOM   2659  C5'   G    84     100.136  47.813   6.124  1.00  0.00           C  
ATOM   2660  H5'   G    84      99.846  46.852   6.549  1.00  0.00           H  
ATOM   2661 H5''   G    84      99.916  47.832   5.057  1.00  0.00           H  
ATOM   2662  C4'   G    84      99.290  48.871   6.807  1.00  0.00           C  
ATOM   2663  H4'   G    84      98.232  48.702   6.601  1.00  0.00           H  
ATOM   2664  O4'   G    84      99.628  48.830   8.213  1.00  0.00           O  
ATOM   2665  C1'   G    84      99.538  50.102   8.756  1.00  0.00           C  
ATOM   2666  H1'   G    84      98.618  50.287   9.310  1.00  0.00           H  
ATOM   2667  N9    G    84     100.690  50.532   9.614  1.00  0.00           N  
ATOM   2668  C8    G    84     101.996  50.066   9.523  1.00  0.00           C  
ATOM   2669  H8    G    84     102.266  49.299   8.812  1.00  0.00           H  
ATOM   2670  N7    G    84     102.820  50.786  10.230  1.00  0.00           N  
ATOM   2671  C5    G    84     101.999  51.647  10.984  1.00  0.00           C  
ATOM   2672  C6    G    84     102.331  52.787  11.865  1.00  0.00           C  
ATOM   2673  O6    G    84     103.476  53.174  12.280  1.00  0.00           O  
ATOM   2674  N1    G    84     101.208  53.516  12.270  1.00  0.00           N  
ATOM   2675  H1    G    84     101.467  54.372  12.738  1.00  0.00           H  
ATOM   2676  C2    G    84      99.963  53.192  11.968  1.00  0.00           C  
ATOM   2677  N2    G    84      99.085  54.057  12.255  1.00  0.00           N  
ATOM   2678  H21   G    84      99.376  54.816  12.855  1.00  0.00           H  
ATOM   2679  H22   G    84      98.126  54.018  11.940  1.00  0.00           H  
ATOM   2680  N3    G    84      99.599  52.192  11.166  1.00  0.00           N  
ATOM   2681  C4    G    84     100.669  51.472  10.681  1.00  0.00           C  
ATOM   2682  C3'   G    84      99.679  50.253   6.373  1.00  0.00           C  
ATOM   2683  H3'   G    84     100.742  50.449   6.234  1.00  0.00           H  
ATOM   2684  C2'   G    84      99.224  51.052   7.582  1.00  0.00           C  
ATOM   2685  H2'   G    84      99.715  52.024   7.605  1.00  0.00           H  
ATOM   2686  O2'   G    84      97.812  51.270   7.513  1.00  0.00           O  
ATOM   2687 HO2'   G    84      97.718  51.501   6.586  1.00  0.00           H  
ATOM   2688  O3'   G    84      99.030  50.637   5.199  1.00  0.00           O  
ATOM   2689  P     U    85      99.591  51.884   4.434  1.00  0.00           P  
ATOM   2690  OP1   U    85      98.753  51.972   3.205  1.00  0.00           O  
ATOM   2691  OP2   U    85     101.051  51.680   4.235  1.00  0.00           O  
ATOM   2692  O5'   U    85      99.370  53.211   5.266  1.00  0.00           O  
ATOM   2693  C5'   U    85      98.175  53.987   5.197  1.00  0.00           C  
ATOM   2694  H5'   U    85      97.345  53.331   5.459  1.00  0.00           H  
ATOM   2695 H5''   U    85      97.953  54.329   4.186  1.00  0.00           H  
ATOM   2696  C4'   U    85      98.315  55.101   6.284  1.00  0.00           C  
ATOM   2697  H4'   U    85      97.306  55.471   6.465  1.00  0.00           H  
ATOM   2698  O4'   U    85      98.809  54.700   7.587  1.00  0.00           O  
ATOM   2699  C1'   U    85      99.873  55.672   7.880  1.00  0.00           C  
ATOM   2700  H1'   U    85      99.415  56.503   8.416  1.00  0.00           H  
ATOM   2701  N1    U    85     101.097  55.276   8.680  1.00  0.00           N  
ATOM   2702  C6    U    85     102.039  54.474   8.144  1.00  0.00           C  
ATOM   2703  H6    U    85     101.853  53.871   7.268  1.00  0.00           H  
ATOM   2704  C5    U    85     103.277  54.398   8.746  1.00  0.00           C  
ATOM   2705  H5    U    85     104.063  53.870   8.227  1.00  0.00           H  
ATOM   2706  C4    U    85     103.630  55.156   9.914  1.00  0.00           C  
ATOM   2707  O4    U    85     104.728  55.091  10.372  1.00  0.00           O  
ATOM   2708  N3    U    85     102.604  55.942  10.355  1.00  0.00           N  
ATOM   2709  H3    U    85     102.812  56.490  11.177  1.00  0.00           H  
ATOM   2710  C2    U    85     101.340  55.983   9.809  1.00  0.00           C  
ATOM   2711  O2    U    85     100.454  56.497  10.566  1.00  0.00           O  
ATOM   2712  C3'   U    85      99.035  56.267   5.693  1.00  0.00           C  
ATOM   2713  H3'   U    85      99.446  56.117   4.694  1.00  0.00           H  
ATOM   2714  C2'   U    85     100.310  56.226   6.527  1.00  0.00           C  
ATOM   2715  H2'   U    85     101.003  55.444   6.215  1.00  0.00           H  
ATOM   2716  O2'   U    85     101.042  57.466   6.589  1.00  0.00           O  
ATOM   2717 HO2'   U    85     100.449  58.189   6.809  1.00  0.00           H  
ATOM   2718  O3'   U    85      98.406  57.499   5.877  1.00  0.00           O  
ATOM   2719  P     G    86      97.090  57.920   5.190  1.00  0.00           P  
ATOM   2720  OP1   G    86      95.924  57.687   6.115  1.00  0.00           O  
ATOM   2721  OP2   G    86      96.944  57.362   3.851  1.00  0.00           O  
ATOM   2722  O5'   G    86      97.295  59.477   5.060  1.00  0.00           O  
ATOM   2723  C5'   G    86      98.439  59.928   4.317  1.00  0.00           C  
ATOM   2724  H5'   G    86      98.454  59.615   3.273  1.00  0.00           H  
ATOM   2725 H5''   G    86      99.353  59.545   4.771  1.00  0.00           H  
ATOM   2726  C4'   G    86      98.362  61.470   4.310  1.00  0.00           C  
ATOM   2727  H4'   G    86      97.565  61.704   3.604  1.00  0.00           H  
ATOM   2728  O4'   G    86      98.079  62.051   5.589  1.00  0.00           O  
ATOM   2729  C1'   G    86      99.252  62.548   6.198  1.00  0.00           C  
ATOM   2730  H1'   G    86      99.141  63.429   6.829  1.00  0.00           H  
ATOM   2731  N9    G    86      99.839  61.321   6.876  1.00  0.00           N  
ATOM   2732  C8    G    86      99.189  60.277   7.441  1.00  0.00           C  
ATOM   2733  H8    G    86      98.118  60.206   7.320  1.00  0.00           H  
ATOM   2734  N7    G    86     100.000  59.557   8.162  1.00  0.00           N  
ATOM   2735  C5    G    86     101.277  60.085   8.000  1.00  0.00           C  
ATOM   2736  C6    G    86     102.488  59.852   8.692  1.00  0.00           C  
ATOM   2737  O6    G    86     102.752  59.071   9.580  1.00  0.00           O  
ATOM   2738  N1    G    86     103.478  60.779   8.356  1.00  0.00           N  
ATOM   2739  H1    G    86     104.328  60.762   8.901  1.00  0.00           H  
ATOM   2740  C2    G    86     103.359  61.688   7.413  1.00  0.00           C  
ATOM   2741  N2    G    86     104.392  62.456   7.277  1.00  0.00           N  
ATOM   2742  H21   G    86     104.436  63.205   6.602  1.00  0.00           H  
ATOM   2743  H22   G    86     105.158  62.323   7.922  1.00  0.00           H  
ATOM   2744  N3    G    86     102.251  61.960   6.756  1.00  0.00           N  
ATOM   2745  C4    G    86     101.194  61.168   7.183  1.00  0.00           C  
ATOM   2746  C3'   G    86      99.621  62.167   3.878  1.00  0.00           C  
ATOM   2747  H3'   G    86     100.482  61.498   3.883  1.00  0.00           H  
ATOM   2748  C2'   G    86      99.938  63.213   4.991  1.00  0.00           C  
ATOM   2749  H2'   G    86     101.010  63.273   5.180  1.00  0.00           H  
ATOM   2750  O2'   G    86      99.455  64.504   4.809  1.00  0.00           O  
ATOM   2751 HO2'   G    86      98.575  64.482   4.425  1.00  0.00           H  
ATOM   2752  O3'   G    86      99.584  62.772   2.596  1.00  0.00           O  
ATOM   2753  P     C    87     100.219  61.946   1.286  1.00  0.00           P  
ATOM   2754  OP1   C    87      99.698  62.627   0.050  1.00  0.00           O  
ATOM   2755  OP2   C    87      99.881  60.521   1.456  1.00  0.00           O  
ATOM   2756  O5'   C    87     101.832  61.944   1.351  1.00  0.00           O  
ATOM   2757  C5'   C    87     102.540  63.235   1.376  1.00  0.00           C  
ATOM   2758  H5'   C    87     102.057  64.017   1.962  1.00  0.00           H  
ATOM   2759 H5''   C    87     102.541  63.643   0.365  1.00  0.00           H  
ATOM   2760  C4'   C    87     104.026  63.128   1.816  1.00  0.00           C  
ATOM   2761  H4'   C    87     104.632  63.943   1.422  1.00  0.00           H  
ATOM   2762  O4'   C    87     104.087  62.961   3.246  1.00  0.00           O  
ATOM   2763  C1'   C    87     105.135  62.037   3.527  1.00  0.00           C  
ATOM   2764  H1'   C    87     105.906  62.536   4.113  1.00  0.00           H  
ATOM   2765  N1    C    87     104.695  60.855   4.324  1.00  0.00           N  
ATOM   2766  C6    C    87     103.482  60.189   4.124  1.00  0.00           C  
ATOM   2767  H6    C    87     102.736  60.724   3.555  1.00  0.00           H  
ATOM   2768  C5    C    87     103.222  58.980   4.671  1.00  0.00           C  
ATOM   2769  H5    C    87     102.254  58.529   4.508  1.00  0.00           H  
ATOM   2770  C4    C    87     104.188  58.491   5.598  1.00  0.00           C  
ATOM   2771  N4    C    87     103.856  57.668   6.501  1.00  0.00           N  
ATOM   2772  H41   C    87     104.580  57.508   7.186  1.00  0.00           H  
ATOM   2773  H42   C    87     102.930  57.539   6.883  1.00  0.00           H  
ATOM   2774  N3    C    87     105.336  59.084   5.868  1.00  0.00           N  
ATOM   2775  C2    C    87     105.591  60.215   5.200  1.00  0.00           C  
ATOM   2776  O2    C    87     106.779  60.580   5.329  1.00  0.00           O  
ATOM   2777  C3'   C    87     104.685  61.786   1.308  1.00  0.00           C  
ATOM   2778  H3'   C    87     103.984  60.962   1.447  1.00  0.00           H  
ATOM   2779  C2'   C    87     105.817  61.597   2.283  1.00  0.00           C  
ATOM   2780  H2'   C    87     106.172  60.566   2.305  1.00  0.00           H  
ATOM   2781  O2'   C    87     106.874  62.478   2.019  1.00  0.00           O  
ATOM   2782 HO2'   C    87     107.723  62.344   2.447  1.00  0.00           H  
ATOM   2783  O3'   C    87     105.125  61.974  -0.008  1.00  0.00           O  
ATOM   2784  P     A    88     105.422  60.849  -1.078  1.00  0.00           P  
ATOM   2785  OP1   A    88     106.282  61.462  -2.063  1.00  0.00           O  
ATOM   2786  OP2   A    88     104.111  60.304  -1.476  1.00  0.00           O  
ATOM   2787  O5'   A    88     106.206  59.622  -0.376  1.00  0.00           O  
ATOM   2788  C5'   A    88     107.565  59.638  -0.135  1.00  0.00           C  
ATOM   2789  H5'   A    88     107.863  60.509   0.448  1.00  0.00           H  
ATOM   2790 H5''   A    88     108.190  59.622  -1.028  1.00  0.00           H  
ATOM   2791  C4'   A    88     107.954  58.415   0.754  1.00  0.00           C  
ATOM   2792  H4'   A    88     109.040  58.391   0.840  1.00  0.00           H  
ATOM   2793  O4'   A    88     107.211  58.397   1.970  1.00  0.00           O  
ATOM   2794  C1'   A    88     107.098  57.026   2.376  1.00  0.00           C  
ATOM   2795  H1'   A    88     107.626  56.864   3.316  1.00  0.00           H  
ATOM   2796  N9    A    88     105.623  56.696   2.569  1.00  0.00           N  
ATOM   2797  C8    A    88     104.575  56.998   1.693  1.00  0.00           C  
ATOM   2798  H8    A    88     104.841  57.591   0.831  1.00  0.00           H  
ATOM   2799  N7    A    88     103.456  56.402   1.957  1.00  0.00           N  
ATOM   2800  C5    A    88     103.694  55.809   3.216  1.00  0.00           C  
ATOM   2801  C6    A    88     102.912  54.939   4.023  1.00  0.00           C  
ATOM   2802  N6    A    88     101.652  54.504   3.914  1.00  0.00           N  
ATOM   2803  H61   A    88     101.408  53.687   4.456  1.00  0.00           H  
ATOM   2804  H62   A    88     101.144  54.780   3.085  1.00  0.00           H  
ATOM   2805  N1    A    88     103.458  54.474   5.140  1.00  0.00           N  
ATOM   2806  C2    A    88     104.721  54.827   5.423  1.00  0.00           C  
ATOM   2807  H2    A    88     105.231  54.326   6.233  1.00  0.00           H  
ATOM   2808  N3    A    88     105.620  55.437   4.646  1.00  0.00           N  
ATOM   2809  C4    A    88     104.993  55.950   3.580  1.00  0.00           C  
ATOM   2810  C3'   A    88     107.695  57.107   0.026  1.00  0.00           C  
ATOM   2811  H3'   A    88     106.688  57.105  -0.393  1.00  0.00           H  
ATOM   2812  C2'   A    88     107.685  56.160   1.255  1.00  0.00           C  
ATOM   2813  H2'   A    88     107.169  55.206   1.147  1.00  0.00           H  
ATOM   2814  O2'   A    88     109.083  55.893   1.623  1.00  0.00           O  
ATOM   2815 HO2'   A    88     109.486  55.464   0.864  1.00  0.00           H  
ATOM   2816  O3'   A    88     108.684  56.977  -1.019  1.00  0.00           O  
ATOM   2817  P     G    89     108.576  55.711  -2.015  1.00  0.00           P  
ATOM   2818  OP1   G    89     108.662  56.218  -3.430  1.00  0.00           O  
ATOM   2819  OP2   G    89     107.387  54.935  -1.658  1.00  0.00           O  
ATOM   2820  O5'   G    89     109.873  54.872  -1.600  1.00  0.00           O  
ATOM   2821  C5'   G    89     110.272  53.683  -2.278  1.00  0.00           C  
ATOM   2822  H5'   G    89     110.340  53.809  -3.359  1.00  0.00           H  
ATOM   2823 H5''   G    89     109.716  52.777  -2.037  1.00  0.00           H  
ATOM   2824  C4'   G    89     111.740  53.475  -1.902  1.00  0.00           C  
ATOM   2825  H4'   G    89     112.032  52.551  -2.401  1.00  0.00           H  
ATOM   2826  O4'   G    89     112.468  54.636  -2.190  1.00  0.00           O  
ATOM   2827  C1'   G    89     113.443  54.930  -1.135  1.00  0.00           C  
ATOM   2828  H1'   G    89     114.440  55.013  -1.567  1.00  0.00           H  
ATOM   2829  N9    G    89     113.142  56.190  -0.405  1.00  0.00           N  
ATOM   2830  C8    G    89     112.051  57.045  -0.569  1.00  0.00           C  
ATOM   2831  H8    G    89     111.125  56.763  -1.048  1.00  0.00           H  
ATOM   2832  N7    G    89     112.149  58.157   0.180  1.00  0.00           N  
ATOM   2833  C5    G    89     113.448  58.058   0.706  1.00  0.00           C  
ATOM   2834  C6    G    89     114.311  58.999   1.361  1.00  0.00           C  
ATOM   2835  O6    G    89     113.997  60.156   1.816  1.00  0.00           O  
ATOM   2836  N1    G    89     115.445  58.476   1.823  1.00  0.00           N  
ATOM   2837  H1    G    89     115.966  58.950   2.547  1.00  0.00           H  
ATOM   2838  C2    G    89     115.847  57.217   1.490  1.00  0.00           C  
ATOM   2839  N2    G    89     116.974  56.865   1.962  1.00  0.00           N  
ATOM   2840  H21   G    89     117.353  55.946   1.783  1.00  0.00           H  
ATOM   2841  H22   G    89     117.539  57.501   2.507  1.00  0.00           H  
ATOM   2842  N3    G    89     115.181  56.364   0.754  1.00  0.00           N  
ATOM   2843  C4    G    89     113.985  56.832   0.449  1.00  0.00           C  
ATOM   2844  C3'   G    89     111.993  53.198  -0.404  1.00  0.00           C  
ATOM   2845  H3'   G    89     111.414  53.853   0.246  1.00  0.00           H  
ATOM   2846  C2'   G    89     113.460  53.606  -0.372  1.00  0.00           C  
ATOM   2847  H2'   G    89     113.878  53.862   0.602  1.00  0.00           H  
ATOM   2848  O2'   G    89     114.230  52.544  -0.992  1.00  0.00           O  
ATOM   2849 HO2'   G    89     113.679  51.764  -0.896  1.00  0.00           H  
ATOM   2850  O3'   G    89     111.812  51.848  -0.045  1.00  0.00           O  
ATOM   2851  P     C    90     111.381  51.516   1.514  1.00  0.00           P  
ATOM   2852  OP1   C    90     110.952  50.107   1.497  1.00  0.00           O  
ATOM   2853  OP2   C    90     110.423  52.577   1.942  1.00  0.00           O  
ATOM   2854  O5'   C    90     112.599  51.707   2.406  1.00  0.00           O  
ATOM   2855  C5'   C    90     113.846  51.036   2.192  1.00  0.00           C  
ATOM   2856  H5'   C    90     114.103  50.999   1.133  1.00  0.00           H  
ATOM   2857 H5''   C    90     113.760  49.965   2.375  1.00  0.00           H  
ATOM   2858  C4'   C    90     115.031  51.607   2.981  1.00  0.00           C  
ATOM   2859  H4'   C    90     115.917  50.989   2.839  1.00  0.00           H  
ATOM   2860  O4'   C    90     115.446  52.938   2.578  1.00  0.00           O  
ATOM   2861  C1'   C    90     115.843  53.589   3.713  1.00  0.00           C  
ATOM   2862  H1'   C    90     116.825  54.017   3.511  1.00  0.00           H  
ATOM   2863  N1    C    90     114.972  54.774   3.933  1.00  0.00           N  
ATOM   2864  C6    C    90     113.674  54.833   3.581  1.00  0.00           C  
ATOM   2865  H6    C    90     113.267  54.007   3.018  1.00  0.00           H  
ATOM   2866  C5    C    90     113.044  56.030   3.697  1.00  0.00           C  
ATOM   2867  H5    C    90     112.011  56.136   3.398  1.00  0.00           H  
ATOM   2868  C4    C    90     113.647  57.127   4.322  1.00  0.00           C  
ATOM   2869  N4    C    90     112.962  58.232   4.516  1.00  0.00           N  
ATOM   2870  H41   C    90     113.373  59.043   4.955  1.00  0.00           H  
ATOM   2871  H42   C    90     112.045  58.303   4.098  1.00  0.00           H  
ATOM   2872  N3    C    90     114.879  57.008   4.798  1.00  0.00           N  
ATOM   2873  C2    C    90     115.465  55.805   4.775  1.00  0.00           C  
ATOM   2874  O2    C    90     116.560  55.719   5.346  1.00  0.00           O  
ATOM   2875  C3'   C    90     114.779  51.657   4.528  1.00  0.00           C  
ATOM   2876  H3'   C    90     113.754  52.005   4.661  1.00  0.00           H  
ATOM   2877  C2'   C    90     115.891  52.629   4.966  1.00  0.00           C  
ATOM   2878  H2'   C    90     115.675  53.193   5.874  1.00  0.00           H  
ATOM   2879  O2'   C    90     117.211  52.007   5.190  1.00  0.00           O  
ATOM   2880 HO2'   C    90     117.858  52.663   5.460  1.00  0.00           H  
ATOM   2881  O3'   C    90     115.000  50.344   5.198  1.00  0.00           O  
ATOM   2882  P     C    91     114.493  50.047   6.695  1.00  0.00           P  
ATOM   2883  OP1   C    91     115.123  48.792   7.197  1.00  0.00           O  
ATOM   2884  OP2   C    91     113.062  50.134   6.797  1.00  0.00           O  
ATOM   2885  O5'   C    91     115.037  51.272   7.529  1.00  0.00           O  
ATOM   2886  C5'   C    91     116.290  51.291   8.126  1.00  0.00           C  
ATOM   2887  H5'   C    91     117.060  51.116   7.374  1.00  0.00           H  
ATOM   2888 H5''   C    91     116.375  50.526   8.899  1.00  0.00           H  
ATOM   2889  C4'   C    91     116.620  52.622   8.863  1.00  0.00           C  
ATOM   2890  H4'   C    91     117.673  52.512   9.122  1.00  0.00           H  
ATOM   2891  O4'   C    91     116.534  53.796   8.049  1.00  0.00           O  
ATOM   2892  C1'   C    91     116.344  54.874   8.943  1.00  0.00           C  
ATOM   2893  H1'   C    91     117.171  55.568   8.791  1.00  0.00           H  
ATOM   2894  N1    C    91     115.038  55.526   8.551  1.00  0.00           N  
ATOM   2895  C6    C    91     114.114  54.812   7.857  1.00  0.00           C  
ATOM   2896  H6    C    91     114.175  53.744   7.711  1.00  0.00           H  
ATOM   2897  C5    C    91     113.001  55.469   7.324  1.00  0.00           C  
ATOM   2898  H5    C    91     112.264  54.963   6.718  1.00  0.00           H  
ATOM   2899  C4    C    91     112.890  56.821   7.751  1.00  0.00           C  
ATOM   2900  N4    C    91     111.845  57.496   7.431  1.00  0.00           N  
ATOM   2901  H41   C    91     111.846  58.401   7.880  1.00  0.00           H  
ATOM   2902  H42   C    91     111.044  57.237   6.873  1.00  0.00           H  
ATOM   2903  N3    C    91     113.694  57.439   8.654  1.00  0.00           N  
ATOM   2904  C2    C    91     114.779  56.812   9.072  1.00  0.00           C  
ATOM   2905  O2    C    91     115.417  57.386   9.986  1.00  0.00           O  
ATOM   2906  C3'   C    91     115.895  52.967  10.170  1.00  0.00           C  
ATOM   2907  H3'   C    91     114.830  52.912   9.944  1.00  0.00           H  
ATOM   2908  C2'   C    91     116.292  54.385  10.384  1.00  0.00           C  
ATOM   2909  H2'   C    91     115.630  54.910  11.073  1.00  0.00           H  
ATOM   2910  O2'   C    91     117.616  54.498  10.900  1.00  0.00           O  
ATOM   2911 HO2'   C    91     117.913  53.723  11.383  1.00  0.00           H  
ATOM   2912  O3'   C    91     116.294  52.028  11.164  1.00  0.00           O  
ATOM   2913  P     C    92     115.257  51.554  12.383  1.00  0.00           P  
ATOM   2914  OP1   C    92     116.010  50.665  13.303  1.00  0.00           O  
ATOM   2915  OP2   C    92     114.132  51.018  11.681  1.00  0.00           O  
ATOM   2916  O5'   C    92     114.924  52.861  13.227  1.00  0.00           O  
ATOM   2917  C5'   C    92     115.869  53.480  14.059  1.00  0.00           C  
ATOM   2918  H5'   C    92     116.769  53.679  13.478  1.00  0.00           H  
ATOM   2919 H5''   C    92     116.078  52.830  14.908  1.00  0.00           H  
ATOM   2920  C4'   C    92     115.538  54.869  14.637  1.00  0.00           C  
ATOM   2921  H4'   C    92     116.292  55.059  15.401  1.00  0.00           H  
ATOM   2922  O4'   C    92     115.703  55.914  13.740  1.00  0.00           O  
ATOM   2923  C1'   C    92     114.743  56.899  14.003  1.00  0.00           C  
ATOM   2924  H1'   C    92     115.172  57.891  14.151  1.00  0.00           H  
ATOM   2925  N1    C    92     113.679  57.133  12.934  1.00  0.00           N  
ATOM   2926  C6    C    92     113.315  56.116  12.206  1.00  0.00           C  
ATOM   2927  H6    C    92     113.825  55.164  12.236  1.00  0.00           H  
ATOM   2928  C5    C    92     112.312  56.281  11.303  1.00  0.00           C  
ATOM   2929  H5    C    92     112.043  55.469  10.642  1.00  0.00           H  
ATOM   2930  C4    C    92     111.507  57.475  11.310  1.00  0.00           C  
ATOM   2931  N4    C    92     110.539  57.612  10.483  1.00  0.00           N  
ATOM   2932  H41   C    92     110.027  58.482  10.511  1.00  0.00           H  
ATOM   2933  H42   C    92     110.295  56.872   9.840  1.00  0.00           H  
ATOM   2934  N3    C    92     111.861  58.517  12.001  1.00  0.00           N  
ATOM   2935  C2    C    92     112.899  58.323  12.864  1.00  0.00           C  
ATOM   2936  O2    C    92     113.133  59.214  13.588  1.00  0.00           O  
ATOM   2937  C3'   C    92     114.184  54.935  15.397  1.00  0.00           C  
ATOM   2938  H3'   C    92     113.325  54.681  14.775  1.00  0.00           H  
ATOM   2939  C2'   C    92     114.168  56.520  15.329  1.00  0.00           C  
ATOM   2940  H2'   C    92     113.135  56.859  15.246  1.00  0.00           H  
ATOM   2941  O2'   C    92     114.884  57.133  16.357  1.00  0.00           O  
ATOM   2942 HO2'   C    92     115.145  56.548  17.073  1.00  0.00           H  
ATOM   2943  O3'   C    92     114.295  54.503  16.746  1.00  0.00           O  
ATOM   2944  P     G    93     113.009  54.210  17.687  1.00  0.00           P  
ATOM   2945  OP1   G    93     113.474  54.291  19.090  1.00  0.00           O  
ATOM   2946  OP2   G    93     112.332  52.982  17.212  1.00  0.00           O  
ATOM   2947  O5'   G    93     112.013  55.335  17.397  1.00  0.00           O  
ATOM   2948  C5'   G    93     112.039  56.606  18.002  1.00  0.00           C  
ATOM   2949  H5'   G    93     112.991  57.093  17.789  1.00  0.00           H  
ATOM   2950 H5''   G    93     111.933  56.444  19.075  1.00  0.00           H  
ATOM   2951  C4'   G    93     111.063  57.580  17.371  1.00  0.00           C  
ATOM   2952  H4'   G    93     111.195  58.533  17.884  1.00  0.00           H  
ATOM   2953  O4'   G    93     111.286  57.841  15.967  1.00  0.00           O  
ATOM   2954  C1'   G    93     110.071  58.079  15.259  1.00  0.00           C  
ATOM   2955  H1'   G    93     110.013  59.025  14.720  1.00  0.00           H  
ATOM   2956  N9    G    93     109.696  57.034  14.282  1.00  0.00           N  
ATOM   2957  C8    G    93     109.987  55.635  14.372  1.00  0.00           C  
ATOM   2958  H8    G    93     110.765  55.236  15.007  1.00  0.00           H  
ATOM   2959  N7    G    93     109.516  54.955  13.392  1.00  0.00           N  
ATOM   2960  C5    G    93     108.719  55.830  12.663  1.00  0.00           C  
ATOM   2961  C6    G    93     107.755  55.639  11.573  1.00  0.00           C  
ATOM   2962  O6    G    93     107.494  54.631  10.979  1.00  0.00           O  
ATOM   2963  N1    G    93     107.070  56.776  11.236  1.00  0.00           N  
ATOM   2964  H1    G    93     106.319  56.766  10.561  1.00  0.00           H  
ATOM   2965  C2    G    93     107.303  57.954  11.862  1.00  0.00           C  
ATOM   2966  N2    G    93     106.516  58.954  11.658  1.00  0.00           N  
ATOM   2967  H21   G    93     106.880  59.788  12.096  1.00  0.00           H  
ATOM   2968  H22   G    93     105.676  58.902  11.099  1.00  0.00           H  
ATOM   2969  N3    G    93     108.182  58.205  12.816  1.00  0.00           N  
ATOM   2970  C4    G    93     108.784  57.058  13.229  1.00  0.00           C  
ATOM   2971  C3'   G    93     109.560  57.194  17.492  1.00  0.00           C  
ATOM   2972  H3'   G    93     109.330  56.157  17.246  1.00  0.00           H  
ATOM   2973  C2'   G    93     108.968  58.055  16.407  1.00  0.00           C  
ATOM   2974  H2'   G    93     108.065  57.646  15.954  1.00  0.00           H  
ATOM   2975  O2'   G    93     108.704  59.346  16.966  1.00  0.00           O  
ATOM   2976 HO2'   G    93     107.987  59.196  17.586  1.00  0.00           H  
ATOM   2977  O3'   G    93     109.110  57.468  18.779  1.00  0.00           O  
ATOM   2978  P     U    94     107.651  57.073  19.352  1.00  0.00           P  
ATOM   2979  OP1   U    94     107.706  57.181  20.819  1.00  0.00           O  
ATOM   2980  OP2   U    94     107.395  55.705  18.826  1.00  0.00           O  
ATOM   2981  O5'   U    94     106.688  58.129  18.723  1.00  0.00           O  
ATOM   2982  C5'   U    94     106.674  59.397  19.341  1.00  0.00           C  
ATOM   2983  H5'   U    94     107.673  59.816  19.225  1.00  0.00           H  
ATOM   2984 H5''   U    94     106.390  59.206  20.376  1.00  0.00           H  
ATOM   2985  C4'   U    94     105.605  60.349  18.717  1.00  0.00           C  
ATOM   2986  H4'   U    94     105.645  61.343  19.163  1.00  0.00           H  
ATOM   2987  O4'   U    94     105.825  60.517  17.307  1.00  0.00           O  
ATOM   2988  C1'   U    94     104.510  60.729  16.711  1.00  0.00           C  
ATOM   2989  H1'   U    94     104.432  61.740  16.313  1.00  0.00           H  
ATOM   2990  N1    U    94     104.175  59.677  15.727  1.00  0.00           N  
ATOM   2991  C6    U    94     104.947  58.515  15.641  1.00  0.00           C  
ATOM   2992  H6    U    94     105.665  58.195  16.381  1.00  0.00           H  
ATOM   2993  C5    U    94     104.800  57.743  14.553  1.00  0.00           C  
ATOM   2994  H5    U    94     105.328  56.808  14.442  1.00  0.00           H  
ATOM   2995  C4    U    94     103.889  58.020  13.513  1.00  0.00           C  
ATOM   2996  O4    U    94     103.731  57.344  12.513  1.00  0.00           O  
ATOM   2997  N3    U    94     103.107  59.110  13.716  1.00  0.00           N  
ATOM   2998  H3    U    94     102.318  59.311  13.117  1.00  0.00           H  
ATOM   2999  C2    U    94     103.238  59.995  14.748  1.00  0.00           C  
ATOM   3000  O2    U    94     102.637  61.068  14.727  1.00  0.00           O  
ATOM   3001  C3'   U    94     104.127  59.749  18.847  1.00  0.00           C  
ATOM   3002  H3'   U    94     104.095  58.684  18.619  1.00  0.00           H  
ATOM   3003  C2'   U    94     103.399  60.648  17.761  1.00  0.00           C  
ATOM   3004  H2'   U    94     102.496  60.179  17.372  1.00  0.00           H  
ATOM   3005  O2'   U    94     103.110  61.922  18.308  1.00  0.00           O  
ATOM   3006 HO2'   U    94     102.791  61.835  19.209  1.00  0.00           H  
ATOM   3007  O3'   U    94     103.669  60.024  20.174  1.00  0.00           O  
ATOM   3008  P     C    95     102.355  59.233  20.808  1.00  0.00           P  
ATOM   3009  OP1   C    95     101.755  60.132  21.806  1.00  0.00           O  
ATOM   3010  OP2   C    95     102.775  57.931  21.268  1.00  0.00           O  
ATOM   3011  O5'   C    95     101.346  59.005  19.541  1.00  0.00           O  
ATOM   3012  C5'   C    95     100.280  59.822  19.163  1.00  0.00           C  
ATOM   3013  H5'   C    95     100.483  60.853  18.873  1.00  0.00           H  
ATOM   3014 H5''   C    95      99.618  59.824  20.029  1.00  0.00           H  
ATOM   3015  C4'   C    95      99.468  59.175  18.055  1.00  0.00           C  
ATOM   3016  H4'   C    95      98.621  59.830  17.855  1.00  0.00           H  
ATOM   3017  O4'   C    95     100.215  59.044  16.796  1.00  0.00           O  
ATOM   3018  C1'   C    95      99.724  57.890  16.099  1.00  0.00           C  
ATOM   3019  H1'   C    95      99.211  58.208  15.191  1.00  0.00           H  
ATOM   3020  N1    C    95     100.830  56.959  15.823  1.00  0.00           N  
ATOM   3021  C6    C    95     101.790  56.755  16.785  1.00  0.00           C  
ATOM   3022  H6    C    95     101.752  57.293  17.720  1.00  0.00           H  
ATOM   3023  C5    C    95     102.786  55.869  16.556  1.00  0.00           C  
ATOM   3024  H5    C    95     103.545  55.702  17.305  1.00  0.00           H  
ATOM   3025  C4    C    95     102.837  55.221  15.279  1.00  0.00           C  
ATOM   3026  N4    C    95     103.849  54.472  14.862  1.00  0.00           N  
ATOM   3027  H41   C    95     103.830  53.983  13.979  1.00  0.00           H  
ATOM   3028  H42   C    95     104.698  54.530  15.407  1.00  0.00           H  
ATOM   3029  N3    C    95     101.843  55.374  14.371  1.00  0.00           N  
ATOM   3030  C2    C    95     100.852  56.189  14.633  1.00  0.00           C  
ATOM   3031  O2    C    95      99.947  56.364  13.788  1.00  0.00           O  
ATOM   3032  C3'   C    95      98.890  57.831  18.273  1.00  0.00           C  
ATOM   3033  H3'   C    95      99.552  57.166  18.827  1.00  0.00           H  
ATOM   3034  C2'   C    95      98.696  57.198  16.933  1.00  0.00           C  
ATOM   3035  H2'   C    95      98.737  56.109  16.952  1.00  0.00           H  
ATOM   3036  O2'   C    95      97.355  57.522  16.470  1.00  0.00           O  
ATOM   3037 HO2'   C    95      96.862  57.755  17.261  1.00  0.00           H  
ATOM   3038  O3'   C    95      97.541  57.981  18.912  1.00  0.00           O  
ATOM   3039  P     U    96      96.758  56.829  19.754  1.00  0.00           P  
ATOM   3040  OP1   U    96      95.426  57.220  20.184  1.00  0.00           O  
ATOM   3041  OP2   U    96      97.672  56.572  20.825  1.00  0.00           O  
ATOM   3042  O5'   U    96      96.677  55.517  18.775  1.00  0.00           O  
ATOM   3043  C5'   U    96      95.576  55.289  17.980  1.00  0.00           C  
ATOM   3044  H5'   U    96      95.360  56.125  17.315  1.00  0.00           H  
ATOM   3045 H5''   U    96      94.705  55.252  18.635  1.00  0.00           H  
ATOM   3046  C4'   U    96      95.679  54.023  17.163  1.00  0.00           C  
ATOM   3047  H4'   U    96      94.744  53.896  16.616  1.00  0.00           H  
ATOM   3048  O4'   U    96      96.763  53.985  16.219  1.00  0.00           O  
ATOM   3049  C1'   U    96      97.118  52.644  15.874  1.00  0.00           C  
ATOM   3050  H1'   U    96      96.805  52.470  14.845  1.00  0.00           H  
ATOM   3051  N1    U    96      98.574  52.370  16.095  1.00  0.00           N  
ATOM   3052  C6    U    96      99.242  53.024  17.159  1.00  0.00           C  
ATOM   3053  H6    U    96      98.804  53.704  17.875  1.00  0.00           H  
ATOM   3054  C5    U    96     100.622  53.020  17.158  1.00  0.00           C  
ATOM   3055  H5    U    96     101.105  53.476  18.010  1.00  0.00           H  
ATOM   3056  C4    U    96     101.427  52.254  16.241  1.00  0.00           C  
ATOM   3057  O4    U    96     102.672  52.154  16.185  1.00  0.00           O  
ATOM   3058  N3    U    96     100.649  51.603  15.291  1.00  0.00           N  
ATOM   3059  H3    U    96     101.221  51.095  14.631  1.00  0.00           H  
ATOM   3060  C2    U    96      99.252  51.641  15.157  1.00  0.00           C  
ATOM   3061  O2    U    96      98.745  51.144  14.174  1.00  0.00           O  
ATOM   3062  C3'   U    96      95.878  52.816  17.996  1.00  0.00           C  
ATOM   3063  H3'   U    96      96.707  53.086  18.651  1.00  0.00           H  
ATOM   3064  C2'   U    96      96.310  51.866  16.854  1.00  0.00           C  
ATOM   3065  H2'   U    96      96.914  51.199  17.470  1.00  0.00           H  
ATOM   3066  O2'   U    96      95.204  51.298  16.141  1.00  0.00           O  
ATOM   3067 HO2'   U    96      94.890  50.579  16.693  1.00  0.00           H  
ATOM   3068  O3'   U    96      94.724  52.298  18.713  1.00  0.00           O  
ATOM   3069  P     U    97      94.850  51.058  19.656  1.00  0.00           P  
ATOM   3070  OP1   U    97      93.653  50.967  20.556  1.00  0.00           O  
ATOM   3071  OP2   U    97      96.165  51.048  20.267  1.00  0.00           O  
ATOM   3072  O5'   U    97      94.909  49.837  18.650  1.00  0.00           O  
ATOM   3073  C5'   U    97      93.725  49.097  18.269  1.00  0.00           C  
ATOM   3074  H5'   U    97      93.106  49.774  17.680  1.00  0.00           H  
ATOM   3075 H5''   U    97      93.147  48.742  19.123  1.00  0.00           H  
ATOM   3076  C4'   U    97      94.209  47.912  17.398  1.00  0.00           C  
ATOM   3077  H4'   U    97      93.396  47.491  16.807  1.00  0.00           H  
ATOM   3078  O4'   U    97      95.359  48.295  16.597  1.00  0.00           O  
ATOM   3079  C1'   U    97      96.217  47.224  16.517  1.00  0.00           C  
ATOM   3080  H1'   U    97      96.324  46.931  15.473  1.00  0.00           H  
ATOM   3081  N1    U    97      97.636  47.657  16.929  1.00  0.00           N  
ATOM   3082  C6    U    97      97.806  48.435  18.055  1.00  0.00           C  
ATOM   3083  H6    U    97      97.055  48.457  18.830  1.00  0.00           H  
ATOM   3084  C5    U    97      98.866  49.194  18.219  1.00  0.00           C  
ATOM   3085  H5    U    97      98.876  49.743  19.148  1.00  0.00           H  
ATOM   3086  C4    U    97     100.023  49.084  17.314  1.00  0.00           C  
ATOM   3087  O4    U    97     101.125  49.655  17.559  1.00  0.00           O  
ATOM   3088  N3    U    97      99.836  48.283  16.213  1.00  0.00           N  
ATOM   3089  H3    U    97     100.597  48.081  15.581  1.00  0.00           H  
ATOM   3090  C2    U    97      98.698  47.533  16.010  1.00  0.00           C  
ATOM   3091  O2    U    97      98.588  46.901  15.005  1.00  0.00           O  
ATOM   3092  C3'   U    97      94.620  46.715  18.232  1.00  0.00           C  
ATOM   3093  H3'   U    97      95.182  47.120  19.074  1.00  0.00           H  
ATOM   3094  C2'   U    97      95.602  46.018  17.274  1.00  0.00           C  
ATOM   3095  H2'   U    97      96.281  45.407  17.869  1.00  0.00           H  
ATOM   3096  O2'   U    97      94.825  45.282  16.385  1.00  0.00           O  
ATOM   3097 HO2'   U    97      95.314  44.676  15.823  1.00  0.00           H  
ATOM   3098  O3'   U    97      93.525  45.976  18.792  1.00  0.00           O  
ATOM   3099  P     A    98      93.773  44.993  19.980  1.00  0.00           P  
ATOM   3100  OP1   A    98      92.499  44.373  20.287  1.00  0.00           O  
ATOM   3101  OP2   A    98      94.465  45.766  21.034  1.00  0.00           O  
ATOM   3102  O5'   A    98      94.752  43.856  19.581  1.00  0.00           O  
ATOM   3103  C5'   A    98      94.349  42.782  18.749  1.00  0.00           C  
ATOM   3104  H5'   A    98      94.016  43.127  17.770  1.00  0.00           H  
ATOM   3105 H5''   A    98      93.533  42.216  19.197  1.00  0.00           H  
ATOM   3106  C4'   A    98      95.593  41.896  18.589  1.00  0.00           C  
ATOM   3107  H4'   A    98      95.384  40.946  18.096  1.00  0.00           H  
ATOM   3108  O4'   A    98      96.560  42.632  17.749  1.00  0.00           O  
ATOM   3109  C1'   A    98      97.884  42.255  18.136  1.00  0.00           C  
ATOM   3110  H1'   A    98      98.304  41.891  17.198  1.00  0.00           H  
ATOM   3111  N9    A    98      98.552  43.526  18.433  1.00  0.00           N  
ATOM   3112  C8    A    98      98.122  44.545  19.246  1.00  0.00           C  
ATOM   3113  H8    A    98      97.166  44.664  19.732  1.00  0.00           H  
ATOM   3114  N7    A    98      98.971  45.538  19.365  1.00  0.00           N  
ATOM   3115  C5    A    98     100.098  45.110  18.711  1.00  0.00           C  
ATOM   3116  C6    A    98     101.335  45.641  18.362  1.00  0.00           C  
ATOM   3117  N6    A    98     101.783  46.821  18.757  1.00  0.00           N  
ATOM   3118  H61   A    98     102.593  47.119  18.233  1.00  0.00           H  
ATOM   3119  H62   A    98     101.232  47.390  19.384  1.00  0.00           H  
ATOM   3120  N1    A    98     102.220  44.884  17.642  1.00  0.00           N  
ATOM   3121  C2    A    98     101.884  43.673  17.261  1.00  0.00           C  
ATOM   3122  H2    A    98     102.635  43.049  16.800  1.00  0.00           H  
ATOM   3123  N3    A    98     100.757  43.059  17.482  1.00  0.00           N  
ATOM   3124  C4    A    98      99.856  43.883  18.147  1.00  0.00           C  
ATOM   3125  C3'   A    98      96.394  41.501  19.853  1.00  0.00           C  
ATOM   3126  H3'   A    98      96.497  42.352  20.527  1.00  0.00           H  
ATOM   3127  C2'   A    98      97.735  41.178  19.208  1.00  0.00           C  
ATOM   3128  H2'   A    98      98.590  41.343  19.863  1.00  0.00           H  
ATOM   3129  O2'   A    98      97.865  39.887  18.632  1.00  0.00           O  
ATOM   3130 HO2'   A    98      98.781  39.601  18.645  1.00  0.00           H  
ATOM   3131  O3'   A    98      95.833  40.408  20.517  1.00  0.00           O  
ATOM   3132  P     C    99      95.881  40.138  22.044  1.00  0.00           P  
ATOM   3133  OP1   C    99      94.869  39.083  22.322  1.00  0.00           O  
ATOM   3134  OP2   C    99      95.870  41.413  22.712  1.00  0.00           O  
ATOM   3135  O5'   C    99      97.301  39.512  22.221  1.00  0.00           O  
ATOM   3136  C5'   C    99      97.602  38.266  21.676  1.00  0.00           C  
ATOM   3137  H5'   C    99      97.435  38.350  20.603  1.00  0.00           H  
ATOM   3138 H5''   C    99      96.984  37.466  22.085  1.00  0.00           H  
ATOM   3139  C4'   C    99      99.089  37.836  21.802  1.00  0.00           C  
ATOM   3140  H4'   C    99      99.151  36.812  21.433  1.00  0.00           H  
ATOM   3141  O4'   C    99      99.785  38.633  20.918  1.00  0.00           O  
ATOM   3142  C1'   C    99     101.063  38.932  21.355  1.00  0.00           C  
ATOM   3143  H1'   C    99     101.746  38.574  20.584  1.00  0.00           H  
ATOM   3144  N1    C    99     101.336  40.413  21.663  1.00  0.00           N  
ATOM   3145  C6    C    99     100.275  41.208  22.077  1.00  0.00           C  
ATOM   3146  H6    C    99      99.318  40.801  22.368  1.00  0.00           H  
ATOM   3147  C5    C    99     100.476  42.533  21.929  1.00  0.00           C  
ATOM   3148  H5    C    99      99.695  43.226  22.203  1.00  0.00           H  
ATOM   3149  C4    C    99     101.683  43.057  21.502  1.00  0.00           C  
ATOM   3150  N4    C    99     101.967  44.298  21.528  1.00  0.00           N  
ATOM   3151  H41   C    99     101.293  44.928  21.939  1.00  0.00           H  
ATOM   3152  H42   C    99     102.961  44.477  21.515  1.00  0.00           H  
ATOM   3153  N3    C    99     102.735  42.358  21.182  1.00  0.00           N  
ATOM   3154  C2    C    99     102.604  40.978  21.287  1.00  0.00           C  
ATOM   3155  O2    C    99     103.584  40.192  21.157  1.00  0.00           O  
ATOM   3156  C3'   C    99      99.731  37.908  23.170  1.00  0.00           C  
ATOM   3157  H3'   C    99      99.291  38.831  23.549  1.00  0.00           H  
ATOM   3158  C2'   C    99     101.143  38.102  22.665  1.00  0.00           C  
ATOM   3159  H2'   C    99     101.708  38.626  23.436  1.00  0.00           H  
ATOM   3160  O2'   C    99     101.714  36.833  22.276  1.00  0.00           O  
ATOM   3161 HO2'   C    99     101.240  36.074  22.623  1.00  0.00           H  
ATOM   3162  O3'   C    99      99.461  36.760  24.006  1.00  0.00           O  
ATOM   3163  P     A   100      99.590  36.931  25.639  1.00  0.00           P  
ATOM   3164  OP1   A   100      99.344  35.647  26.324  1.00  0.00           O  
ATOM   3165  OP2   A   100      98.814  38.096  25.998  1.00  0.00           O  
ATOM   3166  O5'   A   100     101.212  37.244  25.651  1.00  0.00           O  
ATOM   3167  C5'   A   100     102.283  36.273  25.647  1.00  0.00           C  
ATOM   3168  H5'   A   100     102.245  35.752  24.690  1.00  0.00           H  
ATOM   3169 H5''   A   100     102.159  35.574  26.475  1.00  0.00           H  
ATOM   3170  C4'   A   100     103.604  37.004  25.834  1.00  0.00           C  
ATOM   3171  H4'   A   100     104.400  36.286  25.636  1.00  0.00           H  
ATOM   3172  O4'   A   100     103.782  37.972  24.817  1.00  0.00           O  
ATOM   3173  C1'   A   100     104.499  39.131  25.290  1.00  0.00           C  
ATOM   3174  H1'   A   100     105.419  39.333  24.742  1.00  0.00           H  
ATOM   3175  N9    A   100     103.704  40.410  25.331  1.00  0.00           N  
ATOM   3176  C8    A   100     102.331  40.686  25.183  1.00  0.00           C  
ATOM   3177  H8    A   100     101.603  39.888  25.147  1.00  0.00           H  
ATOM   3178  N7    A   100     102.093  41.910  24.825  1.00  0.00           N  
ATOM   3179  C5    A   100     103.363  42.553  24.987  1.00  0.00           C  
ATOM   3180  C6    A   100     103.824  43.877  24.642  1.00  0.00           C  
ATOM   3181  N6    A   100     103.140  44.883  24.241  1.00  0.00           N  
ATOM   3182  H61   A   100     102.292  44.687  23.728  1.00  0.00           H  
ATOM   3183  H62   A   100     103.615  45.774  24.225  1.00  0.00           H  
ATOM   3184  N1    A   100     105.100  44.185  24.880  1.00  0.00           N  
ATOM   3185  C2    A   100     105.848  43.232  25.428  1.00  0.00           C  
ATOM   3186  H2    A   100     106.872  43.552  25.552  1.00  0.00           H  
ATOM   3187  N3    A   100     105.608  41.976  25.665  1.00  0.00           N  
ATOM   3188  C4    A   100     104.305  41.621  25.342  1.00  0.00           C  
ATOM   3189  C3'   A   100     103.773  37.787  27.152  1.00  0.00           C  
ATOM   3190  H3'   A   100     102.873  38.388  27.279  1.00  0.00           H  
ATOM   3191  C2'   A   100     104.865  38.721  26.710  1.00  0.00           C  
ATOM   3192  H2'   A   100     104.821  39.583  27.375  1.00  0.00           H  
ATOM   3193  O2'   A   100     106.212  38.259  26.678  1.00  0.00           O  
ATOM   3194 HO2'   A   100     106.643  38.344  27.532  1.00  0.00           H  
ATOM   3195  O3'   A   100     104.179  37.025  28.201  1.00  0.00           O  
ATOM   3196  P     C   101     104.076  37.531  29.751  1.00  0.00           P  
ATOM   3197  OP1   C   101     104.317  36.320  30.619  1.00  0.00           O  
ATOM   3198  OP2   C   101     102.888  38.307  29.886  1.00  0.00           O  
ATOM   3199  O5'   C   101     105.299  38.500  30.095  1.00  0.00           O  
ATOM   3200  C5'   C   101     106.588  38.113  30.296  1.00  0.00           C  
ATOM   3201  H5'   C   101     106.851  37.432  29.485  1.00  0.00           H  
ATOM   3202 H5''   C   101     106.723  37.632  31.265  1.00  0.00           H  
ATOM   3203  C4'   C   101     107.445  39.407  30.226  1.00  0.00           C  
ATOM   3204  H4'   C   101     108.488  39.221  30.483  1.00  0.00           H  
ATOM   3205  O4'   C   101     107.346  40.188  28.992  1.00  0.00           O  
ATOM   3206  C1'   C   101     107.467  41.562  29.325  1.00  0.00           C  
ATOM   3207  H1'   C   101     108.385  41.892  28.838  1.00  0.00           H  
ATOM   3208  N1    C   101     106.324  42.420  28.942  1.00  0.00           N  
ATOM   3209  C6    C   101     105.020  41.876  28.949  1.00  0.00           C  
ATOM   3210  H6    C   101     104.860  40.812  29.051  1.00  0.00           H  
ATOM   3211  C5    C   101     103.930  42.643  28.777  1.00  0.00           C  
ATOM   3212  H5    C   101     102.916  42.289  28.660  1.00  0.00           H  
ATOM   3213  C4    C   101     104.163  44.029  28.589  1.00  0.00           C  
ATOM   3214  N4    C   101     103.140  44.758  28.255  1.00  0.00           N  
ATOM   3215  H41   C   101     102.259  44.308  28.055  1.00  0.00           H  
ATOM   3216  H42   C   101     103.270  45.757  28.184  1.00  0.00           H  
ATOM   3217  N3    C   101     105.356  44.539  28.738  1.00  0.00           N  
ATOM   3218  C2    C   101     106.434  43.771  28.954  1.00  0.00           C  
ATOM   3219  O2    C   101     107.410  44.361  29.329  1.00  0.00           O  
ATOM   3220  C3'   C   101     107.041  40.317  31.426  1.00  0.00           C  
ATOM   3221  H3'   C   101     105.953  40.323  31.497  1.00  0.00           H  
ATOM   3222  C2'   C   101     107.489  41.706  30.878  1.00  0.00           C  
ATOM   3223  H2'   C   101     106.958  42.587  31.240  1.00  0.00           H  
ATOM   3224  O2'   C   101     108.870  41.911  31.069  1.00  0.00           O  
ATOM   3225 HO2'   C   101     109.060  41.951  32.009  1.00  0.00           H  
ATOM   3226  O3'   C   101     107.737  40.006  32.656  1.00  0.00           O  
ATOM   3227  P     C   102     106.894  40.285  34.054  1.00  0.00           P  
ATOM   3228  OP1   C   102     107.767  39.942  35.249  1.00  0.00           O  
ATOM   3229  OP2   C   102     105.546  39.602  33.975  1.00  0.00           O  
ATOM   3230  O5'   C   102     106.662  41.904  33.983  1.00  0.00           O  
ATOM   3231  C5'   C   102     107.710  42.730  34.393  1.00  0.00           C  
ATOM   3232  H5'   C   102     108.690  42.425  34.026  1.00  0.00           H  
ATOM   3233 H5''   C   102     107.676  42.676  35.481  1.00  0.00           H  
ATOM   3234  C4'   C   102     107.563  44.277  34.124  1.00  0.00           C  
ATOM   3235  H4'   C   102     108.516  44.749  34.361  1.00  0.00           H  
ATOM   3236  O4'   C   102     107.137  44.523  32.844  1.00  0.00           O  
ATOM   3237  C1'   C   102     106.426  45.774  32.764  1.00  0.00           C  
ATOM   3238  H1'   C   102     107.006  46.499  32.193  1.00  0.00           H  
ATOM   3239  N1    C   102     105.113  45.684  32.156  1.00  0.00           N  
ATOM   3240  C6    C   102     104.437  44.514  31.993  1.00  0.00           C  
ATOM   3241  H6    C   102     104.768  43.615  32.492  1.00  0.00           H  
ATOM   3242  C5    C   102     103.139  44.552  31.546  1.00  0.00           C  
ATOM   3243  H5    C   102     102.608  43.611  31.532  1.00  0.00           H  
ATOM   3244  C4    C   102     102.532  45.814  31.295  1.00  0.00           C  
ATOM   3245  N4    C   102     101.325  45.782  30.738  1.00  0.00           N  
ATOM   3246  H41   C   102     100.965  46.629  30.322  1.00  0.00           H  
ATOM   3247  H42   C   102     100.864  44.883  30.727  1.00  0.00           H  
ATOM   3248  N3    C   102     103.209  46.917  31.332  1.00  0.00           N  
ATOM   3249  C2    C   102     104.487  46.893  31.765  1.00  0.00           C  
ATOM   3250  O2    C   102     105.075  48.014  31.964  1.00  0.00           O  
ATOM   3251  C3'   C   102     106.453  45.038  35.008  1.00  0.00           C  
ATOM   3252  H3'   C   102     105.460  44.590  34.965  1.00  0.00           H  
ATOM   3253  C2'   C   102     106.272  46.244  34.224  1.00  0.00           C  
ATOM   3254  H2'   C   102     105.305  46.659  34.510  1.00  0.00           H  
ATOM   3255  O2'   C   102     107.299  47.227  34.491  1.00  0.00           O  
ATOM   3256 HO2'   C   102     106.950  48.015  34.914  1.00  0.00           H  
ATOM   3257  O3'   C   102     106.774  45.274  36.303  1.00  0.00           O  
ATOM   3258  P     G   103     105.725  45.811  37.376  1.00  0.00           P  
ATOM   3259  OP1   G   103     106.456  45.647  38.636  1.00  0.00           O  
ATOM   3260  OP2   G   103     104.503  45.081  37.085  1.00  0.00           O  
ATOM   3261  O5'   G   103     105.482  47.393  36.958  1.00  0.00           O  
ATOM   3262  C5'   G   103     106.342  48.370  37.470  1.00  0.00           C  
ATOM   3263  H5'   G   103     107.383  48.180  37.209  1.00  0.00           H  
ATOM   3264 H5''   G   103     106.412  48.308  38.556  1.00  0.00           H  
ATOM   3265  C4'   G   103     105.944  49.765  37.054  1.00  0.00           C  
ATOM   3266  H4'   G   103     106.720  50.443  37.410  1.00  0.00           H  
ATOM   3267  O4'   G   103     105.738  49.982  35.613  1.00  0.00           O  
ATOM   3268  C1'   G   103     104.652  50.831  35.392  1.00  0.00           C  
ATOM   3269  H1'   G   103     104.887  51.592  34.648  1.00  0.00           H  
ATOM   3270  N9    G   103     103.409  50.091  34.919  1.00  0.00           N  
ATOM   3271  C8    G   103     103.038  48.739  34.943  1.00  0.00           C  
ATOM   3272  H8    G   103     103.637  47.966  35.400  1.00  0.00           H  
ATOM   3273  N7    G   103     102.045  48.429  34.145  1.00  0.00           N  
ATOM   3274  C5    G   103     101.626  49.671  33.637  1.00  0.00           C  
ATOM   3275  C6    G   103     100.489  49.986  32.840  1.00  0.00           C  
ATOM   3276  O6    G   103      99.546  49.303  32.425  1.00  0.00           O  
ATOM   3277  N1    G   103     100.436  51.322  32.492  1.00  0.00           N  
ATOM   3278  H1    G   103      99.591  51.637  32.037  1.00  0.00           H  
ATOM   3279  C2    G   103     101.312  52.258  33.008  1.00  0.00           C  
ATOM   3280  N2    G   103     100.951  53.482  32.795  1.00  0.00           N  
ATOM   3281  H21   G   103     100.188  53.710  32.174  1.00  0.00           H  
ATOM   3282  H22   G   103     101.703  54.108  33.046  1.00  0.00           H  
ATOM   3283  N3    G   103     102.335  51.965  33.836  1.00  0.00           N  
ATOM   3284  C4    G   103     102.477  50.678  34.040  1.00  0.00           C  
ATOM   3285  C3'   G   103     104.675  50.302  37.674  1.00  0.00           C  
ATOM   3286  H3'   G   103     103.940  49.499  37.620  1.00  0.00           H  
ATOM   3287  C2'   G   103     104.366  51.505  36.769  1.00  0.00           C  
ATOM   3288  H2'   G   103     103.306  51.732  36.877  1.00  0.00           H  
ATOM   3289  O2'   G   103     105.205  52.629  37.068  1.00  0.00           O  
ATOM   3290 HO2'   G   103     105.349  52.516  38.010  1.00  0.00           H  
ATOM   3291  O3'   G   103     104.962  50.816  39.008  1.00  0.00           O  
ATOM   3292  P     U   104     103.930  50.901  40.187  1.00  0.00           P  
ATOM   3293  OP1   U   104     104.576  51.725  41.222  1.00  0.00           O  
ATOM   3294  OP2   U   104     103.623  49.503  40.440  1.00  0.00           O  
ATOM   3295  O5'   U   104     102.631  51.626  39.629  1.00  0.00           O  
ATOM   3296  C5'   U   104     102.629  53.065  39.459  1.00  0.00           C  
ATOM   3297  H5'   U   104     103.552  53.419  39.001  1.00  0.00           H  
ATOM   3298 H5''   U   104     102.664  53.498  40.458  1.00  0.00           H  
ATOM   3299  C4'   U   104     101.371  53.653  38.815  1.00  0.00           C  
ATOM   3300  H4'   U   104     101.408  54.738  38.914  1.00  0.00           H  
ATOM   3301  O4'   U   104     101.303  53.237  37.434  1.00  0.00           O  
ATOM   3302  C1'   U   104      99.941  53.294  36.996  1.00  0.00           C  
ATOM   3303  H1'   U   104      99.676  54.040  36.247  1.00  0.00           H  
ATOM   3304  N1    U   104      99.434  51.968  36.535  1.00  0.00           N  
ATOM   3305  C6    U   104      99.978  50.800  37.014  1.00  0.00           C  
ATOM   3306  H6    U   104     100.811  50.786  37.701  1.00  0.00           H  
ATOM   3307  C5    U   104      99.500  49.601  36.602  1.00  0.00           C  
ATOM   3308  H5    U   104     100.019  48.701  36.898  1.00  0.00           H  
ATOM   3309  C4    U   104      98.511  49.428  35.635  1.00  0.00           C  
ATOM   3310  O4    U   104      98.161  48.336  35.094  1.00  0.00           O  
ATOM   3311  N3    U   104      98.035  50.648  35.129  1.00  0.00           N  
ATOM   3312  H3    U   104      97.194  50.499  34.588  1.00  0.00           H  
ATOM   3313  C2    U   104      98.275  51.891  35.688  1.00  0.00           C  
ATOM   3314  O2    U   104      97.580  52.868  35.398  1.00  0.00           O  
ATOM   3315  C3'   U   104     100.037  53.410  39.428  1.00  0.00           C  
ATOM   3316  H3'   U   104      99.949  52.385  39.788  1.00  0.00           H  
ATOM   3317  C2'   U   104      99.151  53.710  38.244  1.00  0.00           C  
ATOM   3318  H2'   U   104      98.188  53.220  38.388  1.00  0.00           H  
ATOM   3319  O2'   U   104      98.916  55.149  38.305  1.00  0.00           O  
ATOM   3320 HO2'   U   104      98.200  55.373  38.905  1.00  0.00           H  
ATOM   3321  O3'   U   104      99.941  54.269  40.551  1.00  0.00           O  
ATOM   3322  P     G   105      98.654  54.323  41.488  1.00  0.00           P  
ATOM   3323  OP1   G   105      99.130  55.127  42.635  1.00  0.00           O  
ATOM   3324  OP2   G   105      98.412  52.854  41.779  1.00  0.00           O  
ATOM   3325  O5'   G   105      97.499  55.117  40.766  1.00  0.00           O  
ATOM   3326  C5'   G   105      96.152  54.635  40.779  1.00  0.00           C  
ATOM   3327  H5'   G   105      95.598  54.813  41.701  1.00  0.00           H  
ATOM   3328 H5''   G   105      96.086  53.619  40.390  1.00  0.00           H  
ATOM   3329  C4'   G   105      95.481  55.417  39.601  1.00  0.00           C  
ATOM   3330  H4'   G   105      95.695  56.482  39.683  1.00  0.00           H  
ATOM   3331  O4'   G   105      95.890  54.883  38.332  1.00  0.00           O  
ATOM   3332  C1'   G   105      94.779  55.110  37.456  1.00  0.00           C  
ATOM   3333  H1'   G   105      95.100  55.847  36.720  1.00  0.00           H  
ATOM   3334  N9    G   105      94.477  53.910  36.684  1.00  0.00           N  
ATOM   3335  C8    G   105      94.894  52.627  36.873  1.00  0.00           C  
ATOM   3336  H8    G   105      95.520  52.384  37.719  1.00  0.00           H  
ATOM   3337  N7    G   105      94.375  51.677  36.081  1.00  0.00           N  
ATOM   3338  C5    G   105      93.458  52.487  35.390  1.00  0.00           C  
ATOM   3339  C6    G   105      92.391  52.082  34.441  1.00  0.00           C  
ATOM   3340  O6    G   105      92.140  50.966  34.047  1.00  0.00           O  
ATOM   3341  N1    G   105      91.629  53.127  33.927  1.00  0.00           N  
ATOM   3342  H1    G   105      90.854  53.007  33.290  1.00  0.00           H  
ATOM   3343  C2    G   105      91.876  54.372  34.323  1.00  0.00           C  
ATOM   3344  N2    G   105      90.930  55.327  34.003  1.00  0.00           N  
ATOM   3345  H21   G   105      90.066  55.070  33.548  1.00  0.00           H  
ATOM   3346  H22   G   105      91.220  56.287  34.127  1.00  0.00           H  
ATOM   3347  N3    G   105      92.874  54.797  35.137  1.00  0.00           N  
ATOM   3348  C4    G   105      93.629  53.816  35.587  1.00  0.00           C  
ATOM   3349  C3'   G   105      93.955  55.300  39.645  1.00  0.00           C  
ATOM   3350  H3'   G   105      93.710  54.258  39.853  1.00  0.00           H  
ATOM   3351  C2'   G   105      93.599  55.696  38.194  1.00  0.00           C  
ATOM   3352  H2'   G   105      92.709  55.176  37.839  1.00  0.00           H  
ATOM   3353  O2'   G   105      93.618  57.070  38.109  1.00  0.00           O  
ATOM   3354 HO2'   G   105      93.219  57.363  37.286  1.00  0.00           H  
ATOM   3355  O3'   G   105      93.407  56.225  40.526  1.00  0.00           O  
ATOM   3356  P     C   106      91.954  56.072  41.142  1.00  0.00           P  
ATOM   3357  OP1   C   106      91.790  56.954  42.309  1.00  0.00           O  
ATOM   3358  OP2   C   106      91.573  54.674  41.245  1.00  0.00           O  
ATOM   3359  O5'   C   106      91.069  56.619  39.950  1.00  0.00           O  
ATOM   3360  C5'   C   106      90.891  57.975  39.647  1.00  0.00           C  
ATOM   3361  H5'   C   106      91.754  58.438  39.169  1.00  0.00           H  
ATOM   3362 H5''   C   106      90.492  58.434  40.552  1.00  0.00           H  
ATOM   3363  C4'   C   106      89.835  58.068  38.558  1.00  0.00           C  
ATOM   3364  H4'   C   106      89.579  59.118  38.413  1.00  0.00           H  
ATOM   3365  O4'   C   106      90.238  57.493  37.275  1.00  0.00           O  
ATOM   3366  C1'   C   106      89.119  56.920  36.708  1.00  0.00           C  
ATOM   3367  H1'   C   106      88.985  57.407  35.742  1.00  0.00           H  
ATOM   3368  N1    C   106      89.126  55.451  36.676  1.00  0.00           N  
ATOM   3369  C6    C   106      90.025  54.700  37.374  1.00  0.00           C  
ATOM   3370  H6    C   106      90.717  55.092  38.104  1.00  0.00           H  
ATOM   3371  C5    C   106      90.108  53.380  37.166  1.00  0.00           C  
ATOM   3372  H5    C   106      90.844  52.875  37.774  1.00  0.00           H  
ATOM   3373  C4    C   106      89.124  52.835  36.302  1.00  0.00           C  
ATOM   3374  N4    C   106      89.117  51.586  36.033  1.00  0.00           N  
ATOM   3375  H41   C   106      88.558  51.233  35.270  1.00  0.00           H  
ATOM   3376  H42   C   106      89.756  51.013  36.565  1.00  0.00           H  
ATOM   3377  N3    C   106      88.176  53.502  35.646  1.00  0.00           N  
ATOM   3378  C2    C   106      88.240  54.857  35.751  1.00  0.00           C  
ATOM   3379  O2    C   106      87.510  55.519  34.966  1.00  0.00           O  
ATOM   3380  C3'   C   106      88.432  57.509  38.928  1.00  0.00           C  
ATOM   3381  H3'   C   106      88.466  56.531  39.408  1.00  0.00           H  
ATOM   3382  C2'   C   106      87.885  57.270  37.510  1.00  0.00           C  
ATOM   3383  H2'   C   106      87.171  56.447  37.535  1.00  0.00           H  
ATOM   3384  O2'   C   106      87.274  58.442  36.846  1.00  0.00           O  
ATOM   3385 HO2'   C   106      86.509  58.628  37.395  1.00  0.00           H  
ATOM   3386  O3'   C   106      87.549  58.445  39.732  1.00  0.00           O  
ATOM   3387  P     G   107      86.025  58.024  40.327  1.00  0.00           P  
ATOM   3388  OP1   G   107      85.642  59.121  41.211  1.00  0.00           O  
ATOM   3389  OP2   G   107      85.963  56.657  40.947  1.00  0.00           O  
ATOM   3390  O5'   G   107      85.064  58.073  38.981  1.00  0.00           O  
ATOM   3391  C5'   G   107      84.484  59.351  38.540  1.00  0.00           C  
ATOM   3392  H5'   G   107      85.355  59.911  38.200  1.00  0.00           H  
ATOM   3393 H5''   G   107      84.012  59.933  39.332  1.00  0.00           H  
ATOM   3394  C4'   G   107      83.589  59.204  37.296  1.00  0.00           C  
ATOM   3395  H4'   G   107      83.248  60.201  37.016  1.00  0.00           H  
ATOM   3396  O4'   G   107      84.208  58.554  36.202  1.00  0.00           O  
ATOM   3397  C1'   G   107      83.233  57.805  35.456  1.00  0.00           C  
ATOM   3398  H1'   G   107      83.205  58.048  34.394  1.00  0.00           H  
ATOM   3399  N9    G   107      83.601  56.348  35.566  1.00  0.00           N  
ATOM   3400  C8    G   107      84.581  55.799  36.353  1.00  0.00           C  
ATOM   3401  H8    G   107      85.267  56.385  36.946  1.00  0.00           H  
ATOM   3402  N7    G   107      84.563  54.510  36.297  1.00  0.00           N  
ATOM   3403  C5    G   107      83.498  54.204  35.460  1.00  0.00           C  
ATOM   3404  C6    G   107      83.069  52.962  34.957  1.00  0.00           C  
ATOM   3405  O6    G   107      83.488  51.857  35.115  1.00  0.00           O  
ATOM   3406  N1    G   107      82.010  53.073  34.028  1.00  0.00           N  
ATOM   3407  H1    G   107      81.581  52.193  33.780  1.00  0.00           H  
ATOM   3408  C2    G   107      81.564  54.296  33.619  1.00  0.00           C  
ATOM   3409  N2    G   107      80.560  54.304  32.766  1.00  0.00           N  
ATOM   3410  H21   G   107      80.111  53.434  32.517  1.00  0.00           H  
ATOM   3411  H22   G   107      80.109  55.204  32.685  1.00  0.00           H  
ATOM   3412  N3    G   107      81.931  55.438  34.158  1.00  0.00           N  
ATOM   3413  C4    G   107      82.879  55.340  35.055  1.00  0.00           C  
ATOM   3414  C3'   G   107      82.398  58.286  37.589  1.00  0.00           C  
ATOM   3415  H3'   G   107      82.717  57.318  37.975  1.00  0.00           H  
ATOM   3416  C2'   G   107      81.930  58.119  36.184  1.00  0.00           C  
ATOM   3417  H2'   G   107      81.256  57.264  36.132  1.00  0.00           H  
ATOM   3418  O2'   G   107      81.354  59.192  35.382  1.00  0.00           O  
ATOM   3419 HO2'   G   107      80.864  58.790  34.661  1.00  0.00           H  
ATOM   3420  O3'   G   107      81.397  58.796  38.400  1.00  0.00           O  
ATOM   3421  P     G   108      80.225  57.877  38.934  1.00  0.00           P  
ATOM   3422  OP1   G   108      79.466  58.557  40.015  1.00  0.00           O  
ATOM   3423  OP2   G   108      80.777  56.536  39.326  1.00  0.00           O  
ATOM   3424  O5'   G   108      79.217  57.589  37.702  1.00  0.00           O  
ATOM   3425  C5'   G   108      78.459  58.546  36.965  1.00  0.00           C  
ATOM   3426  H5'   G   108      79.075  59.367  36.598  1.00  0.00           H  
ATOM   3427 H5''   G   108      77.694  59.022  37.578  1.00  0.00           H  
ATOM   3428  C4'   G   108      77.711  57.876  35.805  1.00  0.00           C  
ATOM   3429  H4'   G   108      77.304  58.682  35.195  1.00  0.00           H  
ATOM   3430  O4'   G   108      78.537  56.972  35.005  1.00  0.00           O  
ATOM   3431  C1'   G   108      77.951  55.658  34.860  1.00  0.00           C  
ATOM   3432  H1'   G   108      78.009  55.268  33.844  1.00  0.00           H  
ATOM   3433  N9    G   108      78.516  54.541  35.704  1.00  0.00           N  
ATOM   3434  C8    G   108      79.623  54.496  36.618  1.00  0.00           C  
ATOM   3435  H8    G   108      80.013  55.418  37.023  1.00  0.00           H  
ATOM   3436  N7    G   108      80.152  53.286  36.796  1.00  0.00           N  
ATOM   3437  C5    G   108      79.203  52.447  36.189  1.00  0.00           C  
ATOM   3438  C6    G   108      79.095  51.033  36.191  1.00  0.00           C  
ATOM   3439  O6    G   108      79.826  50.183  36.728  1.00  0.00           O  
ATOM   3440  N1    G   108      77.946  50.590  35.575  1.00  0.00           N  
ATOM   3441  H1    G   108      77.710  49.608  35.545  1.00  0.00           H  
ATOM   3442  C2    G   108      77.019  51.395  35.042  1.00  0.00           C  
ATOM   3443  N2    G   108      75.893  50.956  34.623  1.00  0.00           N  
ATOM   3444  H21   G   108      75.633  49.992  34.465  1.00  0.00           H  
ATOM   3445  H22   G   108      75.264  51.684  34.315  1.00  0.00           H  
ATOM   3446  N3    G   108      77.067  52.729  35.018  1.00  0.00           N  
ATOM   3447  C4    G   108      78.186  53.194  35.596  1.00  0.00           C  
ATOM   3448  C3'   G   108      76.571  56.961  36.259  1.00  0.00           C  
ATOM   3449  H3'   G   108      76.974  56.553  37.185  1.00  0.00           H  
ATOM   3450  C2'   G   108      76.485  55.885  35.195  1.00  0.00           C  
ATOM   3451  H2'   G   108      75.966  55.032  35.632  1.00  0.00           H  
ATOM   3452  O2'   G   108      75.825  56.348  34.023  1.00  0.00           O  
ATOM   3453 HO2'   G   108      74.882  56.374  34.202  1.00  0.00           H  
ATOM   3454  O3'   G   108      75.373  57.712  36.389  1.00  0.00           O  
ATOM   3455  P     C   109      74.383  57.375  37.476  1.00  0.00           P  
ATOM   3456  OP1   C   109      73.336  58.274  37.085  1.00  0.00           O  
ATOM   3457  OP2   C   109      74.971  57.509  38.810  1.00  0.00           O  
ATOM   3458  O5'   C   109      73.855  55.859  37.383  1.00  0.00           O  
ATOM   3459  C5'   C   109      72.856  55.533  36.382  1.00  0.00           C  
ATOM   3460  H5'   C   109      73.079  55.824  35.355  1.00  0.00           H  
ATOM   3461 H5''   C   109      71.899  55.979  36.651  1.00  0.00           H  
ATOM   3462  C4'   C   109      72.505  54.103  36.316  1.00  0.00           C  
ATOM   3463  H4'   C   109      71.668  54.008  35.624  1.00  0.00           H  
ATOM   3464  O4'   C   109      73.628  53.419  35.838  1.00  0.00           O  
ATOM   3465  C1'   C   109      73.587  52.080  36.435  1.00  0.00           C  
ATOM   3466  H1'   C   109      73.636  51.314  35.662  1.00  0.00           H  
ATOM   3467  N1    C   109      74.729  51.834  37.420  1.00  0.00           N  
ATOM   3468  C6    C   109      75.485  52.812  37.972  1.00  0.00           C  
ATOM   3469  H6    C   109      75.208  53.847  37.834  1.00  0.00           H  
ATOM   3470  C5    C   109      76.610  52.502  38.714  1.00  0.00           C  
ATOM   3471  H5    C   109      77.149  53.314  39.180  1.00  0.00           H  
ATOM   3472  C4    C   109      76.937  51.109  38.701  1.00  0.00           C  
ATOM   3473  N4    C   109      77.868  50.647  39.410  1.00  0.00           N  
ATOM   3474  H41   C   109      78.474  51.251  39.946  1.00  0.00           H  
ATOM   3475  H42   C   109      78.148  49.678  39.357  1.00  0.00           H  
ATOM   3476  N3    C   109      76.203  50.146  38.239  1.00  0.00           N  
ATOM   3477  C2    C   109      75.054  50.479  37.682  1.00  0.00           C  
ATOM   3478  O2    C   109      74.314  49.582  37.240  1.00  0.00           O  
ATOM   3479  C3'   C   109      71.989  53.479  37.629  1.00  0.00           C  
ATOM   3480  H3'   C   109      72.621  53.919  38.400  1.00  0.00           H  
ATOM   3481  C2'   C   109      72.291  52.036  37.229  1.00  0.00           C  
ATOM   3482  H2'   C   109      72.587  51.396  38.060  1.00  0.00           H  
ATOM   3483  O2'   C   109      71.483  51.490  36.268  1.00  0.00           O  
ATOM   3484 HO2'   C   109      70.664  51.391  36.760  1.00  0.00           H  
ATOM   3485  O3'   C   109      70.594  53.658  37.893  1.00  0.00           O  
ATOM   3486  P     A   110      70.039  53.531  39.363  1.00  0.00           P  
ATOM   3487  OP1   A   110      68.658  53.984  39.228  1.00  0.00           O  
ATOM   3488  OP2   A   110      70.979  54.226  40.272  1.00  0.00           O  
ATOM   3489  O5'   A   110      70.173  51.991  39.723  1.00  0.00           O  
ATOM   3490  C5'   A   110      69.328  51.064  39.059  1.00  0.00           C  
ATOM   3491  H5'   A   110      69.279  51.369  38.013  1.00  0.00           H  
ATOM   3492 H5''   A   110      68.295  51.131  39.400  1.00  0.00           H  
ATOM   3493  C4'   A   110      69.944  49.622  39.221  1.00  0.00           C  
ATOM   3494  H4'   A   110      69.410  48.881  38.626  1.00  0.00           H  
ATOM   3495  O4'   A   110      71.278  49.576  38.860  1.00  0.00           O  
ATOM   3496  C1'   A   110      71.995  48.456  39.490  1.00  0.00           C  
ATOM   3497  H1'   A   110      72.204  47.766  38.672  1.00  0.00           H  
ATOM   3498  N9    A   110      73.243  48.912  40.157  1.00  0.00           N  
ATOM   3499  C8    A   110      73.534  50.151  40.691  1.00  0.00           C  
ATOM   3500  H8    A   110      72.863  50.941  40.389  1.00  0.00           H  
ATOM   3501  N7    A   110      74.690  50.304  41.291  1.00  0.00           N  
ATOM   3502  C5    A   110      75.156  48.957  41.236  1.00  0.00           C  
ATOM   3503  C6    A   110      76.308  48.190  41.673  1.00  0.00           C  
ATOM   3504  N6    A   110      77.415  48.679  42.191  1.00  0.00           N  
ATOM   3505  H61   A   110      77.356  49.624  42.543  1.00  0.00           H  
ATOM   3506  H62   A   110      78.145  48.026  42.436  1.00  0.00           H  
ATOM   3507  N1    A   110      76.325  46.869  41.459  1.00  0.00           N  
ATOM   3508  C2    A   110      75.328  46.255  40.927  1.00  0.00           C  
ATOM   3509  H2    A   110      75.406  45.180  41.000  1.00  0.00           H  
ATOM   3510  N3    A   110      74.154  46.753  40.466  1.00  0.00           N  
ATOM   3511  C4    A   110      74.216  48.139  40.623  1.00  0.00           C  
ATOM   3512  C3'   A   110      69.975  49.013  40.706  1.00  0.00           C  
ATOM   3513  H3'   A   110      70.389  49.834  41.291  1.00  0.00           H  
ATOM   3514  C2'   A   110      70.998  47.861  40.505  1.00  0.00           C  
ATOM   3515  H2'   A   110      71.456  47.633  41.467  1.00  0.00           H  
ATOM   3516  O2'   A   110      70.492  46.667  39.963  1.00  0.00           O  
ATOM   3517 HO2'   A   110      71.248  46.114  40.173  1.00  0.00           H  
ATOM   3518  O3'   A   110      68.820  48.423  41.273  1.00  0.00           O  
ATOM   3519  P     C   111      68.639  48.221  42.894  1.00  0.00           P  
ATOM   3520  OP1   C   111      67.269  47.658  42.990  1.00  0.00           O  
ATOM   3521  OP2   C   111      68.905  49.517  43.522  1.00  0.00           O  
ATOM   3522  O5'   C   111      69.723  47.146  43.305  1.00  0.00           O  
ATOM   3523  C5'   C   111      69.605  45.739  43.116  1.00  0.00           C  
ATOM   3524  H5'   C   111      69.854  45.552  42.071  1.00  0.00           H  
ATOM   3525 H5''   C   111      68.617  45.302  43.263  1.00  0.00           H  
ATOM   3526  C4'   C   111      70.426  44.960  44.053  1.00  0.00           C  
ATOM   3527  H4'   C   111      70.188  43.897  44.032  1.00  0.00           H  
ATOM   3528  O4'   C   111      71.876  45.120  43.850  1.00  0.00           O  
ATOM   3529  C1'   C   111      72.574  45.231  45.081  1.00  0.00           C  
ATOM   3530  H1'   C   111      73.404  44.532  45.187  1.00  0.00           H  
ATOM   3531  N1    C   111      73.141  46.590  45.220  1.00  0.00           N  
ATOM   3532  C6    C   111      72.940  47.663  44.360  1.00  0.00           C  
ATOM   3533  H6    C   111      72.272  47.629  43.512  1.00  0.00           H  
ATOM   3534  C5    C   111      73.453  48.879  44.568  1.00  0.00           C  
ATOM   3535  H5    C   111      73.190  49.715  43.937  1.00  0.00           H  
ATOM   3536  C4    C   111      74.287  49.095  45.700  1.00  0.00           C  
ATOM   3537  N4    C   111      74.760  50.288  45.924  1.00  0.00           N  
ATOM   3538  H41   C   111      74.410  51.067  45.384  1.00  0.00           H  
ATOM   3539  H42   C   111      75.465  50.383  46.640  1.00  0.00           H  
ATOM   3540  N3    C   111      74.533  48.101  46.543  1.00  0.00           N  
ATOM   3541  C2    C   111      73.969  46.864  46.332  1.00  0.00           C  
ATOM   3542  O2    C   111      74.223  46.023  47.152  1.00  0.00           O  
ATOM   3543  C3'   C   111      70.256  45.462  45.445  1.00  0.00           C  
ATOM   3544  H3'   C   111      70.073  46.526  45.594  1.00  0.00           H  
ATOM   3545  C2'   C   111      71.500  45.011  46.144  1.00  0.00           C  
ATOM   3546  H2'   C   111      71.588  45.690  46.993  1.00  0.00           H  
ATOM   3547  O2'   C   111      71.396  43.622  46.482  1.00  0.00           O  
ATOM   3548 HO2'   C   111      70.595  43.226  46.130  1.00  0.00           H  
ATOM   3549  O3'   C   111      69.094  44.818  46.017  1.00  0.00           O  
ATOM   3550  P     A   112      68.176  45.544  47.161  1.00  0.00           P  
ATOM   3551  OP1   A   112      67.156  44.574  47.579  1.00  0.00           O  
ATOM   3552  OP2   A   112      67.671  46.862  46.761  1.00  0.00           O  
ATOM   3553  O5'   A   112      69.140  45.875  48.385  1.00  0.00           O  
ATOM   3554  C5'   A   112      69.517  44.760  49.264  1.00  0.00           C  
ATOM   3555  H5'   A   112      69.922  43.926  48.690  1.00  0.00           H  
ATOM   3556 H5''   A   112      68.659  44.279  49.735  1.00  0.00           H  
ATOM   3557  C4'   A   112      70.550  45.104  50.257  1.00  0.00           C  
ATOM   3558  H4'   A   112      70.898  44.217  50.786  1.00  0.00           H  
ATOM   3559  O4'   A   112      71.718  45.670  49.637  1.00  0.00           O  
ATOM   3560  C1'   A   112      72.278  46.746  50.349  1.00  0.00           C  
ATOM   3561  H1'   A   112      73.341  46.528  50.456  1.00  0.00           H  
ATOM   3562  N9    A   112      72.240  47.999  49.600  1.00  0.00           N  
ATOM   3563  C8    A   112      71.506  48.428  48.512  1.00  0.00           C  
ATOM   3564  H8    A   112      70.766  47.771  48.078  1.00  0.00           H  
ATOM   3565  N7    A   112      71.778  49.633  48.082  1.00  0.00           N  
ATOM   3566  C5    A   112      72.729  50.025  48.970  1.00  0.00           C  
ATOM   3567  C6    A   112      73.585  51.127  49.036  1.00  0.00           C  
ATOM   3568  N6    A   112      73.405  52.207  48.350  1.00  0.00           N  
ATOM   3569  H61   A   112      72.502  52.378  47.931  1.00  0.00           H  
ATOM   3570  H62   A   112      74.140  52.897  48.410  1.00  0.00           H  
ATOM   3571  N1    A   112      74.594  51.189  49.829  1.00  0.00           N  
ATOM   3572  C2    A   112      74.791  50.250  50.723  1.00  0.00           C  
ATOM   3573  H2    A   112      75.660  50.287  51.362  1.00  0.00           H  
ATOM   3574  N3    A   112      74.109  49.122  50.775  1.00  0.00           N  
ATOM   3575  C4    A   112      73.113  49.023  49.799  1.00  0.00           C  
ATOM   3576  C3'   A   112      70.176  46.116  51.369  1.00  0.00           C  
ATOM   3577  H3'   A   112      69.466  46.771  50.865  1.00  0.00           H  
ATOM   3578  C2'   A   112      71.615  46.665  51.720  1.00  0.00           C  
ATOM   3579  H2'   A   112      71.537  47.635  52.210  1.00  0.00           H  
ATOM   3580  O2'   A   112      72.228  45.705  52.559  1.00  0.00           O  
ATOM   3581 HO2'   A   112      71.659  44.958  52.760  1.00  0.00           H  
ATOM   3582  O3'   A   112      69.554  45.321  52.419  1.00  0.00           O  
ATOM   3583  P     G   113      68.785  45.905  53.669  1.00  0.00           P  
ATOM   3584  OP1   G   113      68.362  44.833  54.560  1.00  0.00           O  
ATOM   3585  OP2   G   113      67.683  46.774  53.202  1.00  0.00           O  
ATOM   3586  O5'   G   113      69.827  46.898  54.477  1.00  0.00           O  
ATOM   3587  C5'   G   113      70.754  46.346  55.417  1.00  0.00           C  
ATOM   3588  H5'   G   113      71.284  45.488  55.004  1.00  0.00           H  
ATOM   3589 H5''   G   113      70.086  45.998  56.206  1.00  0.00           H  
ATOM   3590  C4'   G   113      71.712  47.381  55.987  1.00  0.00           C  
ATOM   3591  H4'   G   113      72.293  46.785  56.691  1.00  0.00           H  
ATOM   3592  O4'   G   113      72.572  47.808  54.917  1.00  0.00           O  
ATOM   3593  C1'   G   113      72.903  49.147  55.169  1.00  0.00           C  
ATOM   3594  H1'   G   113      73.990  49.141  55.248  1.00  0.00           H  
ATOM   3595  N9    G   113      72.538  50.088  54.123  1.00  0.00           N  
ATOM   3596  C8    G   113      71.448  50.152  53.347  1.00  0.00           C  
ATOM   3597  H8    G   113      70.662  49.411  53.366  1.00  0.00           H  
ATOM   3598  N7    G   113      71.394  51.141  52.448  1.00  0.00           N  
ATOM   3599  C5    G   113      72.528  51.928  52.777  1.00  0.00           C  
ATOM   3600  C6    G   113      73.206  53.062  52.161  1.00  0.00           C  
ATOM   3601  O6    G   113      72.914  53.768  51.209  1.00  0.00           O  
ATOM   3602  N1    G   113      74.371  53.384  52.715  1.00  0.00           N  
ATOM   3603  H1    G   113      74.760  54.287  52.483  1.00  0.00           H  
ATOM   3604  C2    G   113      74.802  52.825  53.853  1.00  0.00           C  
ATOM   3605  N2    G   113      75.742  53.390  54.595  1.00  0.00           N  
ATOM   3606  H21   G   113      76.003  54.361  54.506  1.00  0.00           H  
ATOM   3607  H22   G   113      75.825  53.021  55.532  1.00  0.00           H  
ATOM   3608  N3    G   113      74.285  51.738  54.454  1.00  0.00           N  
ATOM   3609  C4    G   113      73.170  51.249  53.773  1.00  0.00           C  
ATOM   3610  C3'   G   113      71.107  48.592  56.653  1.00  0.00           C  
ATOM   3611  H3'   G   113      70.237  48.877  56.062  1.00  0.00           H  
ATOM   3612  C2'   G   113      72.341  49.567  56.486  1.00  0.00           C  
ATOM   3613  H2'   G   113      71.979  50.594  56.431  1.00  0.00           H  
ATOM   3614  O2'   G   113      73.328  49.321  57.420  1.00  0.00           O  
ATOM   3615 HO2'   G   113      72.856  48.943  58.166  1.00  0.00           H  
ATOM   3616  O3'   G   113      70.741  48.450  58.038  1.00  0.00           O  
ATOM   3617  P     G   114      69.900  49.554  58.871  1.00  0.00           P  
ATOM   3618  OP1   G   114      69.365  48.896  60.070  1.00  0.00           O  
ATOM   3619  OP2   G   114      68.927  50.104  57.884  1.00  0.00           O  
ATOM   3620  O5'   G   114      71.038  50.655  59.225  1.00  0.00           O  
ATOM   3621  C5'   G   114      72.108  50.462  60.124  1.00  0.00           C  
ATOM   3622  H5'   G   114      72.674  49.566  59.865  1.00  0.00           H  
ATOM   3623 H5''   G   114      71.625  50.350  61.094  1.00  0.00           H  
ATOM   3624  C4'   G   114      73.037  51.653  60.340  1.00  0.00           C  
ATOM   3625  H4'   G   114      73.631  51.563  61.250  1.00  0.00           H  
ATOM   3626  O4'   G   114      74.024  52.107  59.418  1.00  0.00           O  
ATOM   3627  C1'   G   114      73.888  53.458  59.369  1.00  0.00           C  
ATOM   3628  H1'   G   114      74.924  53.783  59.466  1.00  0.00           H  
ATOM   3629  N9    G   114      73.259  53.842  58.040  1.00  0.00           N  
ATOM   3630  C8    G   114      72.207  53.289  57.397  1.00  0.00           C  
ATOM   3631  H8    G   114      71.750  52.427  57.858  1.00  0.00           H  
ATOM   3632  N7    G   114      71.891  53.765  56.251  1.00  0.00           N  
ATOM   3633  C5    G   114      72.790  54.815  56.176  1.00  0.00           C  
ATOM   3634  C6    G   114      72.982  55.742  55.084  1.00  0.00           C  
ATOM   3635  O6    G   114      72.325  55.790  54.033  1.00  0.00           O  
ATOM   3636  N1    G   114      74.018  56.636  55.376  1.00  0.00           N  
ATOM   3637  H1    G   114      74.228  57.262  54.612  1.00  0.00           H  
ATOM   3638  C2    G   114      74.752  56.671  56.562  1.00  0.00           C  
ATOM   3639  N2    G   114      75.645  57.644  56.668  1.00  0.00           N  
ATOM   3640  H21   G   114      75.963  58.189  55.879  1.00  0.00           H  
ATOM   3641  H22   G   114      76.046  57.707  57.592  1.00  0.00           H  
ATOM   3642  N3    G   114      74.628  55.798  57.587  1.00  0.00           N  
ATOM   3643  C4    G   114      73.652  54.907  57.270  1.00  0.00           C  
ATOM   3644  C3'   G   114      72.228  52.893  60.711  1.00  0.00           C  
ATOM   3645  H3'   G   114      71.462  53.046  59.951  1.00  0.00           H  
ATOM   3646  C2'   G   114      73.161  54.059  60.586  1.00  0.00           C  
ATOM   3647  H2'   G   114      72.589  54.968  60.399  1.00  0.00           H  
ATOM   3648  O2'   G   114      74.002  54.230  61.717  1.00  0.00           O  
ATOM   3649 HO2'   G   114      74.482  55.054  61.616  1.00  0.00           H  
ATOM   3650  O3'   G   114      71.685  52.662  62.018  1.00  0.00           O  
ATOM   3651  P     C   115      70.616  53.562  62.585  1.00  0.00           P  
ATOM   3652  OP1   C   115      71.084  54.974  62.622  1.00  0.00           O  
ATOM   3653  OP2   C   115      70.244  52.951  63.862  1.00  0.00           O  
ATOM   3654  O5'   C   115      69.421  53.427  61.506  1.00  0.00           O  
ATOM   3655  C5'   C   115      68.084  53.568  61.973  1.00  0.00           C  
ATOM   3656  H5'   C   115      68.087  54.516  62.510  1.00  0.00           H  
ATOM   3657 H5''   C   115      67.816  52.777  62.674  1.00  0.00           H  
ATOM   3658  C4'   C   115      67.098  53.601  60.779  1.00  0.00           C  
ATOM   3659  H4'   C   115      66.110  53.591  61.240  1.00  0.00           H  
ATOM   3660  O4'   C   115      67.303  54.850  60.110  1.00  0.00           O  
ATOM   3661  C1'   C   115      67.989  54.671  58.821  1.00  0.00           C  
ATOM   3662  H1'   C   115      67.209  54.970  58.120  1.00  0.00           H  
ATOM   3663  N1    C   115      69.145  55.606  58.656  1.00  0.00           N  
ATOM   3664  C6    C   115      69.815  56.070  59.740  1.00  0.00           C  
ATOM   3665  H6    C   115      69.510  55.690  60.703  1.00  0.00           H  
ATOM   3666  C5    C   115      70.785  57.043  59.505  1.00  0.00           C  
ATOM   3667  H5    C   115      71.257  57.422  60.399  1.00  0.00           H  
ATOM   3668  C4    C   115      71.020  57.402  58.179  1.00  0.00           C  
ATOM   3669  N4    C   115      72.021  58.214  57.913  1.00  0.00           N  
ATOM   3670  H41   C   115      72.237  58.534  56.980  1.00  0.00           H  
ATOM   3671  H42   C   115      72.444  58.762  58.649  1.00  0.00           H  
ATOM   3672  N3    C   115      70.394  56.958  57.143  1.00  0.00           N  
ATOM   3673  C2    C   115      69.357  56.138  57.409  1.00  0.00           C  
ATOM   3674  O2    C   115      68.810  55.695  56.381  1.00  0.00           O  
ATOM   3675  C3'   C   115      67.342  52.514  59.744  1.00  0.00           C  
ATOM   3676  H3'   C   115      67.814  51.634  60.181  1.00  0.00           H  
ATOM   3677  C2'   C   115      68.378  53.177  58.761  1.00  0.00           C  
ATOM   3678  H2'   C   115      69.372  52.966  59.156  1.00  0.00           H  
ATOM   3679  O2'   C   115      68.182  52.579  57.538  1.00  0.00           O  
ATOM   3680 HO2'   C   115      68.600  51.718  57.611  1.00  0.00           H  
ATOM   3681  O3'   C   115      66.086  52.140  59.158  1.00  0.00           O  
ATOM   3682  P     A   116      65.443  50.687  59.465  1.00  0.00           P  
ATOM   3683  OP1   A   116      65.644  50.357  60.908  1.00  0.00           O  
ATOM   3684  OP2   A   116      65.924  49.738  58.458  1.00  0.00           O  
ATOM   3685  O5'   A   116      63.903  50.741  59.137  1.00  0.00           O  
ATOM   3686  C5'   A   116      63.038  51.711  59.780  1.00  0.00           C  
ATOM   3687  H5'   A   116      63.247  52.684  59.336  1.00  0.00           H  
ATOM   3688 H5''   A   116      63.187  51.661  60.858  1.00  0.00           H  
ATOM   3689  C4'   A   116      61.600  51.420  59.507  1.00  0.00           C  
ATOM   3690  H4'   A   116      61.428  50.357  59.679  1.00  0.00           H  
ATOM   3691  O4'   A   116      60.765  52.257  60.263  1.00  0.00           O  
ATOM   3692  C1'   A   116      59.673  52.713  59.476  1.00  0.00           C  
ATOM   3693  H1'   A   116      58.688  52.565  59.919  1.00  0.00           H  
ATOM   3694  N9    A   116      59.893  54.184  59.423  1.00  0.00           N  
ATOM   3695  C8    A   116      60.952  54.890  60.003  1.00  0.00           C  
ATOM   3696  H8    A   116      61.868  54.512  60.430  1.00  0.00           H  
ATOM   3697  N7    A   116      60.863  56.174  59.819  1.00  0.00           N  
ATOM   3698  C5    A   116      59.657  56.326  59.051  1.00  0.00           C  
ATOM   3699  C6    A   116      58.869  57.448  58.578  1.00  0.00           C  
ATOM   3700  N6    A   116      59.192  58.733  58.729  1.00  0.00           N  
ATOM   3701  H61   A   116      59.974  58.898  59.345  1.00  0.00           H  
ATOM   3702  H62   A   116      58.753  59.515  58.263  1.00  0.00           H  
ATOM   3703  N1    A   116      57.725  57.195  57.932  1.00  0.00           N  
ATOM   3704  C2    A   116      57.395  55.954  57.709  1.00  0.00           C  
ATOM   3705  H2    A   116      56.580  55.821  57.014  1.00  0.00           H  
ATOM   3706  N3    A   116      57.949  54.816  58.217  1.00  0.00           N  
ATOM   3707  C4    A   116      59.101  55.111  58.826  1.00  0.00           C  
ATOM   3708  C3'   A   116      61.208  51.580  58.018  1.00  0.00           C  
ATOM   3709  H3'   A   116      61.667  52.496  57.647  1.00  0.00           H  
ATOM   3710  C2'   A   116      59.746  51.916  58.060  1.00  0.00           C  
ATOM   3711  H2'   A   116      59.439  52.639  57.305  1.00  0.00           H  
ATOM   3712  O2'   A   116      58.891  50.756  58.165  1.00  0.00           O  
ATOM   3713 HO2'   A   116      59.317  50.016  57.727  1.00  0.00           H  
ATOM   3714  O3'   A   116      61.413  50.432  57.239  1.00  0.00           O  
ATOM   3715  P     C   117      61.900  50.648  55.743  1.00  0.00           P  
ATOM   3716  OP1   C   117      62.239  49.330  55.114  1.00  0.00           O  
ATOM   3717  OP2   C   117      62.947  51.760  55.842  1.00  0.00           O  
ATOM   3718  O5'   C   117      60.623  51.183  54.976  1.00  0.00           O  
ATOM   3719  C5'   C   117      59.554  50.388  54.578  1.00  0.00           C  
ATOM   3720  H5'   C   117      59.105  50.031  55.505  1.00  0.00           H  
ATOM   3721 H5''   C   117      59.881  49.538  53.979  1.00  0.00           H  
ATOM   3722  C4'   C   117      58.489  51.247  53.793  1.00  0.00           C  
ATOM   3723  H4'   C   117      57.677  50.629  53.410  1.00  0.00           H  
ATOM   3724  O4'   C   117      58.053  52.334  54.643  1.00  0.00           O  
ATOM   3725  C1'   C   117      57.783  53.538  53.900  1.00  0.00           C  
ATOM   3726  H1'   C   117      56.749  53.817  54.103  1.00  0.00           H  
ATOM   3727  N1    C   117      58.606  54.649  54.335  1.00  0.00           N  
ATOM   3728  C6    C   117      59.692  54.438  55.112  1.00  0.00           C  
ATOM   3729  H6    C   117      60.007  53.429  55.333  1.00  0.00           H  
ATOM   3730  C5    C   117      60.416  55.461  55.627  1.00  0.00           C  
ATOM   3731  H5    C   117      61.230  55.313  56.322  1.00  0.00           H  
ATOM   3732  C4    C   117      60.049  56.751  55.120  1.00  0.00           C  
ATOM   3733  N4    C   117      60.628  57.879  55.587  1.00  0.00           N  
ATOM   3734  H41   C   117      61.314  57.771  56.320  1.00  0.00           H  
ATOM   3735  H42   C   117      60.208  58.765  55.347  1.00  0.00           H  
ATOM   3736  N3    C   117      58.910  57.010  54.488  1.00  0.00           N  
ATOM   3737  C2    C   117      58.128  55.991  54.127  1.00  0.00           C  
ATOM   3738  O2    C   117      57.043  56.298  53.532  1.00  0.00           O  
ATOM   3739  C3'   C   117      59.037  52.004  52.569  1.00  0.00           C  
ATOM   3740  H3'   C   117      60.053  52.370  52.715  1.00  0.00           H  
ATOM   3741  C2'   C   117      58.050  53.166  52.482  1.00  0.00           C  
ATOM   3742  H2'   C   117      58.283  54.029  51.858  1.00  0.00           H  
ATOM   3743  O2'   C   117      56.848  52.589  51.963  1.00  0.00           O  
ATOM   3744 HO2'   C   117      56.907  51.664  51.713  1.00  0.00           H  
ATOM   3745  O3'   C   117      58.983  51.243  51.368  1.00  0.00           O  
ATOM   3746  P     U   118      59.843  51.651  50.151  1.00  0.00           P  
ATOM   3747  OP1   U   118      59.408  50.718  49.059  1.00  0.00           O  
ATOM   3748  OP2   U   118      61.262  51.667  50.620  1.00  0.00           O  
ATOM   3749  O5'   U   118      59.316  53.080  49.910  1.00  0.00           O  
ATOM   3750  C5'   U   118      58.173  53.299  49.085  1.00  0.00           C  
ATOM   3751  H5'   U   118      57.279  52.918  49.577  1.00  0.00           H  
ATOM   3752 H5''   U   118      58.358  52.892  48.091  1.00  0.00           H  
ATOM   3753  C4'   U   118      57.930  54.719  48.786  1.00  0.00           C  
ATOM   3754  H4'   U   118      57.112  54.775  48.068  1.00  0.00           H  
ATOM   3755  O4'   U   118      57.734  55.482  49.900  1.00  0.00           O  
ATOM   3756  C1'   U   118      58.223  56.765  49.484  1.00  0.00           C  
ATOM   3757  H1'   U   118      57.348  57.403  49.361  1.00  0.00           H  
ATOM   3758  N1    U   118      59.229  57.375  50.426  1.00  0.00           N  
ATOM   3759  C6    U   118      60.110  56.442  50.979  1.00  0.00           C  
ATOM   3760  H6    U   118      60.075  55.377  50.800  1.00  0.00           H  
ATOM   3761  C5    U   118      61.105  56.864  51.808  1.00  0.00           C  
ATOM   3762  H5    U   118      61.768  56.190  52.329  1.00  0.00           H  
ATOM   3763  C4    U   118      61.197  58.280  52.176  1.00  0.00           C  
ATOM   3764  O4    U   118      62.066  58.759  52.915  1.00  0.00           O  
ATOM   3765  N3    U   118      60.288  59.176  51.510  1.00  0.00           N  
ATOM   3766  H3    U   118      60.424  60.142  51.772  1.00  0.00           H  
ATOM   3767  C2    U   118      59.276  58.756  50.697  1.00  0.00           C  
ATOM   3768  O2    U   118      58.403  59.539  50.302  1.00  0.00           O  
ATOM   3769  C3'   U   118      59.084  55.357  48.037  1.00  0.00           C  
ATOM   3770  H3'   U   118      60.045  55.205  48.530  1.00  0.00           H  
ATOM   3771  C2'   U   118      58.744  56.777  48.080  1.00  0.00           C  
ATOM   3772  H2'   U   118      59.645  57.381  47.975  1.00  0.00           H  
ATOM   3773  O2'   U   118      57.713  57.178  47.158  1.00  0.00           O  
ATOM   3774 HO2'   U   118      57.792  56.569  46.420  1.00  0.00           H  
ATOM   3775  O3'   U   118      59.172  54.948  46.693  1.00  0.00           O  
ATOM   3776  P     A   119      60.543  55.178  45.907  1.00  0.00           P  
ATOM   3777  OP1   A   119      60.576  54.474  44.658  1.00  0.00           O  
ATOM   3778  OP2   A   119      61.682  54.854  46.836  1.00  0.00           O  
ATOM   3779  O5'   A   119      60.665  56.728  45.658  1.00  0.00           O  
ATOM   3780  C5'   A   119      60.036  57.296  44.539  1.00  0.00           C  
ATOM   3781  H5'   A   119      58.954  57.261  44.667  1.00  0.00           H  
ATOM   3782 H5''   A   119      60.254  56.785  43.602  1.00  0.00           H  
ATOM   3783  C4'   A   119      60.420  58.768  44.485  1.00  0.00           C  
ATOM   3784  H4'   A   119      59.874  59.187  43.640  1.00  0.00           H  
ATOM   3785  O4'   A   119      59.927  59.568  45.573  1.00  0.00           O  
ATOM   3786  C1'   A   119      60.912  60.475  45.865  1.00  0.00           C  
ATOM   3787  H1'   A   119      60.580  61.499  46.032  1.00  0.00           H  
ATOM   3788  N9    A   119      61.549  60.214  47.167  1.00  0.00           N  
ATOM   3789  C8    A   119      61.714  59.016  47.802  1.00  0.00           C  
ATOM   3790  H8    A   119      61.331  58.189  47.223  1.00  0.00           H  
ATOM   3791  N7    A   119      62.305  59.077  48.985  1.00  0.00           N  
ATOM   3792  C5    A   119      62.592  60.455  49.099  1.00  0.00           C  
ATOM   3793  C6    A   119      63.104  61.285  50.161  1.00  0.00           C  
ATOM   3794  N6    A   119      63.429  60.901  51.383  1.00  0.00           N  
ATOM   3795  H61   A   119      63.412  59.900  51.518  1.00  0.00           H  
ATOM   3796  H62   A   119      63.703  61.518  52.134  1.00  0.00           H  
ATOM   3797  N1    A   119      63.115  62.598  49.983  1.00  0.00           N  
ATOM   3798  C2    A   119      62.650  63.118  48.836  1.00  0.00           C  
ATOM   3799  H2    A   119      62.798  64.181  48.714  1.00  0.00           H  
ATOM   3800  N3    A   119      62.028  62.497  47.862  1.00  0.00           N  
ATOM   3801  C4    A   119      62.043  61.129  48.043  1.00  0.00           C  
ATOM   3802  C3'   A   119      61.858  58.982  44.326  1.00  0.00           C  
ATOM   3803  H3'   A   119      62.435  58.389  45.036  1.00  0.00           H  
ATOM   3804  C2'   A   119      61.949  60.475  44.699  1.00  0.00           C  
ATOM   3805  H2'   A   119      62.975  60.524  45.064  1.00  0.00           H  
ATOM   3806  O2'   A   119      61.624  61.483  43.704  1.00  0.00           O  
ATOM   3807 HO2'   A   119      60.848  61.213  43.208  1.00  0.00           H  
ATOM   3808  O3'   A   119      62.292  58.834  42.997  1.00  0.00           O  
ATOM   3809  P     G   120      63.770  58.585  42.658  1.00  0.00           P  
ATOM   3810  OP1   G   120      63.859  58.565  41.162  1.00  0.00           O  
ATOM   3811  OP2   G   120      64.017  57.304  43.384  1.00  0.00           O  
ATOM   3812  O5'   G   120      64.626  59.753  43.174  1.00  0.00           O  
ATOM   3813  C5'   G   120      64.710  60.886  42.375  1.00  0.00           C  
ATOM   3814  H5'   G   120      63.699  61.217  42.139  1.00  0.00           H  
ATOM   3815 H5''   G   120      65.193  60.636  41.431  1.00  0.00           H  
ATOM   3816  C4'   G   120      65.359  62.153  43.055  1.00  0.00           C  
ATOM   3817  H4'   G   120      65.255  62.940  42.308  1.00  0.00           H  
ATOM   3818  O4'   G   120      64.673  62.367  44.277  1.00  0.00           O  
ATOM   3819  C1'   G   120      65.572  62.961  45.323  1.00  0.00           C  
ATOM   3820  H1'   G   120      65.194  63.947  45.592  1.00  0.00           H  
ATOM   3821  N9    G   120      65.591  62.131  46.562  1.00  0.00           N  
ATOM   3822  C8    G   120      65.382  60.796  46.761  1.00  0.00           C  
ATOM   3823  H8    G   120      65.010  60.125  46.001  1.00  0.00           H  
ATOM   3824  N7    G   120      65.604  60.408  48.017  1.00  0.00           N  
ATOM   3825  C5    G   120      65.966  61.550  48.696  1.00  0.00           C  
ATOM   3826  C6    G   120      66.539  61.736  49.981  1.00  0.00           C  
ATOM   3827  O6    G   120      66.690  60.964  50.893  1.00  0.00           O  
ATOM   3828  N1    G   120      66.806  63.112  50.250  1.00  0.00           N  
ATOM   3829  H1    G   120      66.873  63.402  51.215  1.00  0.00           H  
ATOM   3830  C2    G   120      66.821  64.066  49.292  1.00  0.00           C  
ATOM   3831  N2    G   120      67.388  65.227  49.583  1.00  0.00           N  
ATOM   3832  H21   G   120      67.840  65.267  50.485  1.00  0.00           H  
ATOM   3833  H22   G   120      67.710  65.922  48.924  1.00  0.00           H  
ATOM   3834  N3    G   120      66.364  63.872  48.020  1.00  0.00           N  
ATOM   3835  C4    G   120      65.920  62.606  47.787  1.00  0.00           C  
ATOM   3836  C3'   G   120      66.792  61.941  43.513  1.00  0.00           C  
ATOM   3837  H3'   G   120      66.850  60.951  43.965  1.00  0.00           H  
ATOM   3838  C2'   G   120      66.977  63.033  44.654  1.00  0.00           C  
ATOM   3839  H2'   G   120      67.641  62.857  45.500  1.00  0.00           H  
ATOM   3840  O2'   G   120      67.114  64.321  44.065  1.00  0.00           O  
ATOM   3841 HO2'   G   120      67.386  64.146  43.161  1.00  0.00           H  
ATOM   3842  O3'   G   120      67.780  62.012  42.479  1.00  0.00           O  
ATOM   3843  P     U   121      69.185  61.218  42.624  1.00  0.00           P  
ATOM   3844  OP1   U   121      69.955  61.380  41.425  1.00  0.00           O  
ATOM   3845  OP2   U   121      68.924  59.849  43.089  1.00  0.00           O  
ATOM   3846  O5'   U   121      70.007  61.890  43.785  1.00  0.00           O  
ATOM   3847  C5'   U   121      70.584  63.207  43.529  1.00  0.00           C  
ATOM   3848  H5'   U   121      69.943  63.866  42.944  1.00  0.00           H  
ATOM   3849 H5''   U   121      71.434  63.037  42.868  1.00  0.00           H  
ATOM   3850  C4'   U   121      70.995  63.907  44.744  1.00  0.00           C  
ATOM   3851  H4'   U   121      71.448  64.819  44.357  1.00  0.00           H  
ATOM   3852  O4'   U   121      69.917  64.184  45.566  1.00  0.00           O  
ATOM   3853  C1'   U   121      70.376  64.147  46.951  1.00  0.00           C  
ATOM   3854  H1'   U   121      70.009  65.032  47.471  1.00  0.00           H  
ATOM   3855  N1    U   121      70.009  62.964  47.754  1.00  0.00           N  
ATOM   3856  C6    U   121      69.575  61.763  47.231  1.00  0.00           C  
ATOM   3857  H6    U   121      69.511  61.630  46.161  1.00  0.00           H  
ATOM   3858  C5    U   121      69.285  60.696  47.993  1.00  0.00           C  
ATOM   3859  H5    U   121      68.907  59.793  47.537  1.00  0.00           H  
ATOM   3860  C4    U   121      69.583  60.762  49.441  1.00  0.00           C  
ATOM   3861  O4    U   121      69.495  59.783  50.205  1.00  0.00           O  
ATOM   3862  N3    U   121      69.950  61.970  49.908  1.00  0.00           N  
ATOM   3863  H3    U   121      70.088  62.126  50.896  1.00  0.00           H  
ATOM   3864  C2    U   121      70.182  63.120  49.167  1.00  0.00           C  
ATOM   3865  O2    U   121      70.478  64.163  49.697  1.00  0.00           O  
ATOM   3866  C3'   U   121      72.073  63.258  45.654  1.00  0.00           C  
ATOM   3867  H3'   U   121      71.798  62.260  45.996  1.00  0.00           H  
ATOM   3868  C2'   U   121      71.922  64.209  46.889  1.00  0.00           C  
ATOM   3869  H2'   U   121      72.487  63.667  47.647  1.00  0.00           H  
ATOM   3870  O2'   U   121      72.386  65.524  46.662  1.00  0.00           O  
ATOM   3871 HO2'   U   121      72.492  66.001  47.489  1.00  0.00           H  
ATOM   3872  O3'   U   121      73.324  63.373  45.044  1.00  0.00           O  
ATOM   3873  P     A   122      74.427  62.295  45.401  1.00  0.00           P  
ATOM   3874  OP1   A   122      75.590  62.576  44.588  1.00  0.00           O  
ATOM   3875  OP2   A   122      73.850  60.962  45.239  1.00  0.00           O  
ATOM   3876  O5'   A   122      74.903  62.516  46.923  1.00  0.00           O  
ATOM   3877  C5'   A   122      75.571  63.642  47.350  1.00  0.00           C  
ATOM   3878  H5'   A   122      75.082  64.541  46.976  1.00  0.00           H  
ATOM   3879 H5''   A   122      76.560  63.748  46.905  1.00  0.00           H  
ATOM   3880  C4'   A   122      75.716  63.702  48.822  1.00  0.00           C  
ATOM   3881  H4'   A   122      76.131  64.687  49.037  1.00  0.00           H  
ATOM   3882  O4'   A   122      74.493  63.560  49.450  1.00  0.00           O  
ATOM   3883  C1'   A   122      74.657  62.715  50.604  1.00  0.00           C  
ATOM   3884  H1'   A   122      74.239  63.265  51.447  1.00  0.00           H  
ATOM   3885  N9    A   122      74.001  61.402  50.435  1.00  0.00           N  
ATOM   3886  C8    A   122      73.171  60.911  49.461  1.00  0.00           C  
ATOM   3887  H8    A   122      72.941  61.523  48.601  1.00  0.00           H  
ATOM   3888  N7    A   122      72.948  59.585  49.599  1.00  0.00           N  
ATOM   3889  C5    A   122      73.519  59.381  50.861  1.00  0.00           C  
ATOM   3890  C6    A   122      73.413  58.311  51.806  1.00  0.00           C  
ATOM   3891  N6    A   122      72.675  57.256  51.647  1.00  0.00           N  
ATOM   3892  H61   A   122      72.205  57.023  50.783  1.00  0.00           H  
ATOM   3893  H62   A   122      72.736  56.564  52.379  1.00  0.00           H  
ATOM   3894  N1    A   122      73.856  58.530  53.050  1.00  0.00           N  
ATOM   3895  C2    A   122      74.399  59.661  53.434  1.00  0.00           C  
ATOM   3896  H2    A   122      74.726  59.697  54.463  1.00  0.00           H  
ATOM   3897  N3    A   122      74.678  60.697  52.670  1.00  0.00           N  
ATOM   3898  C4    A   122      74.083  60.513  51.412  1.00  0.00           C  
ATOM   3899  C3'   A   122      76.515  62.556  49.329  1.00  0.00           C  
ATOM   3900  H3'   A   122      76.189  61.628  48.861  1.00  0.00           H  
ATOM   3901  C2'   A   122      76.170  62.505  50.753  1.00  0.00           C  
ATOM   3902  H2'   A   122      76.532  61.516  51.035  1.00  0.00           H  
ATOM   3903  O2'   A   122      76.830  63.592  51.437  1.00  0.00           O  
ATOM   3904 HO2'   A   122      77.371  63.961  50.735  1.00  0.00           H  
ATOM   3905  O3'   A   122      77.903  62.764  49.051  1.00  0.00           O  
ATOM   3906  P     C   123      78.918  61.574  48.627  1.00  0.00           P  
ATOM   3907  OP1   C   123      80.277  62.212  48.525  1.00  0.00           O  
ATOM   3908  OP2   C   123      78.351  60.827  47.457  1.00  0.00           O  
ATOM   3909  O5'   C   123      78.914  60.637  49.926  1.00  0.00           O  
ATOM   3910  C5'   C   123      79.652  61.033  51.075  1.00  0.00           C  
ATOM   3911  H5'   C   123      79.450  62.060  51.377  1.00  0.00           H  
ATOM   3912 H5''   C   123      80.708  61.100  50.811  1.00  0.00           H  
ATOM   3913  C4'   C   123      79.535  60.117  52.367  1.00  0.00           C  
ATOM   3914  H4'   C   123      80.072  60.602  53.183  1.00  0.00           H  
ATOM   3915  O4'   C   123      78.304  59.676  52.803  1.00  0.00           O  
ATOM   3916  C1'   C   123      78.324  58.279  53.080  1.00  0.00           C  
ATOM   3917  H1'   C   123      78.042  58.172  54.127  1.00  0.00           H  
ATOM   3918  N1    C   123      77.280  57.680  52.291  1.00  0.00           N  
ATOM   3919  C6    C   123      76.945  58.099  50.945  1.00  0.00           C  
ATOM   3920  H6    C   123      77.432  58.987  50.568  1.00  0.00           H  
ATOM   3921  C5    C   123      76.187  57.334  50.181  1.00  0.00           C  
ATOM   3922  H5    C   123      75.965  57.627  49.166  1.00  0.00           H  
ATOM   3923  C4    C   123      75.653  56.126  50.711  1.00  0.00           C  
ATOM   3924  N4    C   123      74.905  55.357  50.002  1.00  0.00           N  
ATOM   3925  H41   C   123      74.671  55.576  49.045  1.00  0.00           H  
ATOM   3926  H42   C   123      74.320  54.672  50.460  1.00  0.00           H  
ATOM   3927  N3    C   123      75.842  55.697  51.954  1.00  0.00           N  
ATOM   3928  C2    C   123      76.676  56.497  52.689  1.00  0.00           C  
ATOM   3929  O2    C   123      76.878  56.017  53.790  1.00  0.00           O  
ATOM   3930  C3'   C   123      80.153  58.850  51.817  1.00  0.00           C  
ATOM   3931  H3'   C   123      79.693  58.664  50.846  1.00  0.00           H  
ATOM   3932  C2'   C   123      79.767  57.822  52.787  1.00  0.00           C  
ATOM   3933  H2'   C   123      79.800  56.800  52.410  1.00  0.00           H  
ATOM   3934  O2'   C   123      80.475  57.826  54.055  1.00  0.00           O  
ATOM   3935 HO2'   C   123      81.311  58.274  53.905  1.00  0.00           H  
ATOM   3936  O3'   C   123      81.605  58.847  51.797  1.00  0.00           O  
ATOM   3937  P     U   124      82.426  57.905  50.804  1.00  0.00           P  
ATOM   3938  OP1   U   124      83.868  58.109  51.077  1.00  0.00           O  
ATOM   3939  OP2   U   124      81.819  58.086  49.444  1.00  0.00           O  
ATOM   3940  O5'   U   124      82.090  56.380  51.193  1.00  0.00           O  
ATOM   3941  C5'   U   124      82.545  55.691  52.440  1.00  0.00           C  
ATOM   3942  H5'   U   124      82.425  56.375  53.280  1.00  0.00           H  
ATOM   3943 H5''   U   124      83.610  55.468  52.379  1.00  0.00           H  
ATOM   3944  C4'   U   124      81.810  54.384  52.892  1.00  0.00           C  
ATOM   3945  H4'   U   124      82.154  54.166  53.903  1.00  0.00           H  
ATOM   3946  O4'   U   124      80.357  54.608  52.833  1.00  0.00           O  
ATOM   3947  C1'   U   124      79.723  53.387  52.454  1.00  0.00           C  
ATOM   3948  H1'   U   124      79.110  52.971  53.253  1.00  0.00           H  
ATOM   3949  N1    U   124      78.832  53.498  51.225  1.00  0.00           N  
ATOM   3950  C6    U   124      79.094  54.474  50.310  1.00  0.00           C  
ATOM   3951  H6    U   124      79.892  55.183  50.476  1.00  0.00           H  
ATOM   3952  C5    U   124      78.401  54.597  49.116  1.00  0.00           C  
ATOM   3953  H5    U   124      78.535  55.417  48.426  1.00  0.00           H  
ATOM   3954  C4    U   124      77.456  53.564  48.768  1.00  0.00           C  
ATOM   3955  O4    U   124      76.866  53.491  47.705  1.00  0.00           O  
ATOM   3956  N3    U   124      77.090  52.691  49.807  1.00  0.00           N  
ATOM   3957  H3    U   124      76.392  51.997  49.581  1.00  0.00           H  
ATOM   3958  C2    U   124      77.812  52.602  51.013  1.00  0.00           C  
ATOM   3959  O2    U   124      77.452  51.747  51.821  1.00  0.00           O  
ATOM   3960  C3'   U   124      82.129  53.211  51.924  1.00  0.00           C  
ATOM   3961  H3'   U   124      82.152  53.615  50.912  1.00  0.00           H  
ATOM   3962  C2'   U   124      80.848  52.380  52.146  1.00  0.00           C  
ATOM   3963  H2'   U   124      80.585  51.796  51.264  1.00  0.00           H  
ATOM   3964  O2'   U   124      81.021  51.482  53.211  1.00  0.00           O  
ATOM   3965 HO2'   U   124      81.608  50.742  53.040  1.00  0.00           H  
ATOM   3966  O3'   U   124      83.338  52.656  52.250  1.00  0.00           O  
ATOM   3967  P     G   125      84.127  51.630  51.374  1.00  0.00           P  
ATOM   3968  OP1   G   125      85.522  51.590  51.933  1.00  0.00           O  
ATOM   3969  OP2   G   125      84.016  51.921  49.898  1.00  0.00           O  
ATOM   3970  O5'   G   125      83.344  50.208  51.549  1.00  0.00           O  
ATOM   3971  C5'   G   125      83.722  49.269  52.582  1.00  0.00           C  
ATOM   3972  H5'   G   125      83.505  49.807  53.505  1.00  0.00           H  
ATOM   3973 H5''   G   125      84.797  49.169  52.736  1.00  0.00           H  
ATOM   3974  C4'   G   125      82.891  48.033  52.436  1.00  0.00           C  
ATOM   3975  H4'   G   125      82.999  47.259  53.196  1.00  0.00           H  
ATOM   3976  O4'   G   125      81.494  48.409  52.408  1.00  0.00           O  
ATOM   3977  C1'   G   125      80.809  47.474  51.566  1.00  0.00           C  
ATOM   3978  H1'   G   125      80.105  46.874  52.142  1.00  0.00           H  
ATOM   3979  N9    G   125      80.133  48.287  50.538  1.00  0.00           N  
ATOM   3980  C8    G   125      80.633  49.388  49.862  1.00  0.00           C  
ATOM   3981  H8    G   125      81.554  49.864  50.162  1.00  0.00           H  
ATOM   3982  N7    G   125      79.780  49.969  49.049  1.00  0.00           N  
ATOM   3983  C5    G   125      78.616  49.160  49.122  1.00  0.00           C  
ATOM   3984  C6    G   125      77.434  49.220  48.384  1.00  0.00           C  
ATOM   3985  O6    G   125      76.993  50.177  47.725  1.00  0.00           O  
ATOM   3986  N1    G   125      76.596  48.168  48.613  1.00  0.00           N  
ATOM   3987  H1    G   125      75.758  48.177  48.049  1.00  0.00           H  
ATOM   3988  C2    G   125      76.940  47.179  49.487  1.00  0.00           C  
ATOM   3989  N2    G   125      76.241  46.142  49.186  1.00  0.00           N  
ATOM   3990  H21   G   125      76.515  45.236  49.540  1.00  0.00           H  
ATOM   3991  H22   G   125      75.538  46.205  48.465  1.00  0.00           H  
ATOM   3992  N3    G   125      78.016  47.073  50.166  1.00  0.00           N  
ATOM   3993  C4    G   125      78.880  48.072  49.932  1.00  0.00           C  
ATOM   3994  C3'   G   125      83.174  47.337  51.130  1.00  0.00           C  
ATOM   3995  H3'   G   125      83.292  48.011  50.281  1.00  0.00           H  
ATOM   3996  C2'   G   125      81.862  46.520  50.896  1.00  0.00           C  
ATOM   3997  H2'   G   125      81.678  46.279  49.849  1.00  0.00           H  
ATOM   3998  O2'   G   125      81.970  45.288  51.647  1.00  0.00           O  
ATOM   3999 HO2'   G   125      82.886  45.090  51.856  1.00  0.00           H  
ATOM   4000  O3'   G   125      84.263  46.491  51.189  1.00  0.00           O  
ATOM   4001  P     A   126      85.011  45.991  49.814  1.00  0.00           P  
ATOM   4002  OP1   A   126      86.213  45.196  50.270  1.00  0.00           O  
ATOM   4003  OP2   A   126      85.171  47.207  49.023  1.00  0.00           O  
ATOM   4004  O5'   A   126      84.030  44.993  49.047  1.00  0.00           O  
ATOM   4005  C5'   A   126      83.909  43.620  49.568  1.00  0.00           C  
ATOM   4006  H5'   A   126      83.817  43.679  50.653  1.00  0.00           H  
ATOM   4007 H5''   A   126      84.759  43.003  49.279  1.00  0.00           H  
ATOM   4008  C4'   A   126      82.677  42.975  49.081  1.00  0.00           C  
ATOM   4009  H4'   A   126      82.582  42.069  49.679  1.00  0.00           H  
ATOM   4010  O4'   A   126      81.474  43.695  49.344  1.00  0.00           O  
ATOM   4011  C1'   A   126      80.455  43.482  48.344  1.00  0.00           C  
ATOM   4012  H1'   A   126      79.589  43.102  48.885  1.00  0.00           H  
ATOM   4013  N9    A   126      80.237  44.755  47.641  1.00  0.00           N  
ATOM   4014  C8    A   126      81.137  45.798  47.370  1.00  0.00           C  
ATOM   4015  H8    A   126      82.186  45.842  47.624  1.00  0.00           H  
ATOM   4016  N7    A   126      80.527  46.827  46.771  1.00  0.00           N  
ATOM   4017  C5    A   126      79.220  46.372  46.537  1.00  0.00           C  
ATOM   4018  C6    A   126      78.072  46.846  45.895  1.00  0.00           C  
ATOM   4019  N6    A   126      78.085  48.001  45.301  1.00  0.00           N  
ATOM   4020  H61   A   126      77.181  48.264  44.934  1.00  0.00           H  
ATOM   4021  H62   A   126      78.896  48.603  45.307  1.00  0.00           H  
ATOM   4022  N1    A   126      76.956  46.118  45.759  1.00  0.00           N  
ATOM   4023  C2    A   126      76.941  44.919  46.220  1.00  0.00           C  
ATOM   4024  H2    A   126      76.061  44.346  45.968  1.00  0.00           H  
ATOM   4025  N3    A   126      77.992  44.291  46.815  1.00  0.00           N  
ATOM   4026  C4    A   126      79.095  45.048  46.933  1.00  0.00           C  
ATOM   4027  C3'   A   126      82.611  42.736  47.597  1.00  0.00           C  
ATOM   4028  H3'   A   126      82.771  43.666  47.051  1.00  0.00           H  
ATOM   4029  C2'   A   126      81.126  42.418  47.500  1.00  0.00           C  
ATOM   4030  H2'   A   126      80.813  42.584  46.469  1.00  0.00           H  
ATOM   4031  O2'   A   126      80.728  41.133  47.977  1.00  0.00           O  
ATOM   4032 HO2'   A   126      81.472  40.748  48.447  1.00  0.00           H  
ATOM   4033  O3'   A   126      83.398  41.697  47.116  1.00  0.00           O  
ATOM   4034  P     U   127      83.665  41.624  45.570  1.00  0.00           P  
ATOM   4035  OP1   U   127      84.579  40.482  45.342  1.00  0.00           O  
ATOM   4036  OP2   U   127      84.138  42.936  45.169  1.00  0.00           O  
ATOM   4037  O5'   U   127      82.285  41.389  44.761  1.00  0.00           O  
ATOM   4038  C5'   U   127      81.742  40.155  44.661  1.00  0.00           C  
ATOM   4039  H5'   U   127      81.674  39.732  45.663  1.00  0.00           H  
ATOM   4040 H5''   U   127      82.452  39.625  44.026  1.00  0.00           H  
ATOM   4041  C4'   U   127      80.390  40.065  44.017  1.00  0.00           C  
ATOM   4042  H4'   U   127      80.002  39.074  44.252  1.00  0.00           H  
ATOM   4043  O4'   U   127      79.486  40.972  44.645  1.00  0.00           O  
ATOM   4044  C1'   U   127      78.667  41.517  43.715  1.00  0.00           C  
ATOM   4045  H1'   U   127      77.619  41.487  44.013  1.00  0.00           H  
ATOM   4046  N1    U   127      78.958  42.935  43.434  1.00  0.00           N  
ATOM   4047  C6    U   127      80.149  43.561  43.657  1.00  0.00           C  
ATOM   4048  H6    U   127      81.019  42.970  43.900  1.00  0.00           H  
ATOM   4049  C5    U   127      80.391  44.866  43.379  1.00  0.00           C  
ATOM   4050  H5    U   127      81.393  45.223  43.567  1.00  0.00           H  
ATOM   4051  C4    U   127      79.398  45.694  42.858  1.00  0.00           C  
ATOM   4052  O4    U   127      79.533  46.896  42.573  1.00  0.00           O  
ATOM   4053  N3    U   127      78.141  45.104  42.844  1.00  0.00           N  
ATOM   4054  H3    U   127      77.394  45.688  42.495  1.00  0.00           H  
ATOM   4055  C2    U   127      77.852  43.839  43.168  1.00  0.00           C  
ATOM   4056  O2    U   127      76.649  43.506  43.232  1.00  0.00           O  
ATOM   4057  C3'   U   127      80.222  40.187  42.525  1.00  0.00           C  
ATOM   4058  H3'   U   127      80.845  41.025  42.211  1.00  0.00           H  
ATOM   4059  C2'   U   127      78.776  40.603  42.476  1.00  0.00           C  
ATOM   4060  H2'   U   127      78.616  41.286  41.641  1.00  0.00           H  
ATOM   4061  O2'   U   127      77.743  39.707  42.534  1.00  0.00           O  
ATOM   4062 HO2'   U   127      78.051  38.912  42.975  1.00  0.00           H  
ATOM   4063  O3'   U   127      80.415  39.046  41.784  1.00  0.00           O  
ATOM   4064  P     G   128      81.001  39.126  40.259  1.00  0.00           P  
ATOM   4065  OP1   G   128      81.139  37.725  39.741  1.00  0.00           O  
ATOM   4066  OP2   G   128      82.172  40.050  40.245  1.00  0.00           O  
ATOM   4067  O5'   G   128      79.847  39.871  39.417  1.00  0.00           O  
ATOM   4068  C5'   G   128      78.683  39.176  39.115  1.00  0.00           C  
ATOM   4069  H5'   G   128      78.307  38.544  39.919  1.00  0.00           H  
ATOM   4070 H5''   G   128      78.897  38.472  38.311  1.00  0.00           H  
ATOM   4071  C4'   G   128      77.637  40.105  38.509  1.00  0.00           C  
ATOM   4072  H4'   G   128      76.660  39.650  38.345  1.00  0.00           H  
ATOM   4073  O4'   G   128      77.456  41.213  39.334  1.00  0.00           O  
ATOM   4074  C1'   G   128      76.914  42.337  38.688  1.00  0.00           C  
ATOM   4075  H1'   G   128      75.880  42.516  38.984  1.00  0.00           H  
ATOM   4076  N9    G   128      77.777  43.520  38.891  1.00  0.00           N  
ATOM   4077  C8    G   128      78.967  43.716  39.550  1.00  0.00           C  
ATOM   4078  H8    G   128      79.447  42.856  39.993  1.00  0.00           H  
ATOM   4079  N7    G   128      79.312  44.963  39.662  1.00  0.00           N  
ATOM   4080  C5    G   128      78.301  45.598  39.007  1.00  0.00           C  
ATOM   4081  C6    G   128      78.086  46.974  38.662  1.00  0.00           C  
ATOM   4082  O6    G   128      78.800  47.951  38.921  1.00  0.00           O  
ATOM   4083  N1    G   128      76.857  47.275  38.081  1.00  0.00           N  
ATOM   4084  H1    G   128      76.687  48.265  37.975  1.00  0.00           H  
ATOM   4085  C2    G   128      76.008  46.320  37.706  1.00  0.00           C  
ATOM   4086  N2    G   128      74.915  46.699  37.110  1.00  0.00           N  
ATOM   4087  H21   G   128      74.308  46.004  36.702  1.00  0.00           H  
ATOM   4088  H22   G   128      74.744  47.690  37.015  1.00  0.00           H  
ATOM   4089  N3    G   128      76.242  44.981  37.814  1.00  0.00           N  
ATOM   4090  C4    G   128      77.392  44.741  38.520  1.00  0.00           C  
ATOM   4091  C3'   G   128      77.993  40.795  37.155  1.00  0.00           C  
ATOM   4092  H3'   G   128      78.958  41.300  37.108  1.00  0.00           H  
ATOM   4093  C2'   G   128      76.907  41.882  37.223  1.00  0.00           C  
ATOM   4094  H2'   G   128      77.099  42.740  36.580  1.00  0.00           H  
ATOM   4095  O2'   G   128      75.661  41.346  36.852  1.00  0.00           O  
ATOM   4096 HO2'   G   128      74.983  42.025  36.826  1.00  0.00           H  
ATOM   4097  O3'   G   128      77.811  39.933  36.078  1.00  0.00           O  
ATOM   4098  P     U   129      78.722  40.152  34.822  1.00  0.00           P  
ATOM   4099  OP1   U   129      78.434  39.127  33.796  1.00  0.00           O  
ATOM   4100  OP2   U   129      80.121  40.341  35.234  1.00  0.00           O  
ATOM   4101  O5'   U   129      78.154  41.565  34.272  1.00  0.00           O  
ATOM   4102  C5'   U   129      76.919  41.574  33.575  1.00  0.00           C  
ATOM   4103  H5'   U   129      76.202  40.930  34.084  1.00  0.00           H  
ATOM   4104 H5''   U   129      77.266  41.191  32.615  1.00  0.00           H  
ATOM   4105  C4'   U   129      76.398  43.064  33.467  1.00  0.00           C  
ATOM   4106  H4'   U   129      75.358  43.156  33.155  1.00  0.00           H  
ATOM   4107  O4'   U   129      76.605  43.729  34.686  1.00  0.00           O  
ATOM   4108  C1'   U   129      76.966  45.077  34.519  1.00  0.00           C  
ATOM   4109  H1'   U   129      76.132  45.670  34.896  1.00  0.00           H  
ATOM   4110  N1    U   129      78.318  45.639  35.091  1.00  0.00           N  
ATOM   4111  C6    U   129      79.385  44.802  35.297  1.00  0.00           C  
ATOM   4112  H6    U   129      79.215  43.776  35.006  1.00  0.00           H  
ATOM   4113  C5    U   129      80.549  45.244  35.780  1.00  0.00           C  
ATOM   4114  H5    U   129      81.350  44.543  35.965  1.00  0.00           H  
ATOM   4115  C4    U   129      80.692  46.597  36.220  1.00  0.00           C  
ATOM   4116  O4    U   129      81.715  47.119  36.654  1.00  0.00           O  
ATOM   4117  N3    U   129      79.645  47.475  35.918  1.00  0.00           N  
ATOM   4118  H3    U   129      79.741  48.463  36.106  1.00  0.00           H  
ATOM   4119  C2    U   129      78.417  46.993  35.374  1.00  0.00           C  
ATOM   4120  O2    U   129      77.519  47.801  35.110  1.00  0.00           O  
ATOM   4121  C3'   U   129      77.295  43.794  32.468  1.00  0.00           C  
ATOM   4122  H3'   U   129      78.343  43.544  32.632  1.00  0.00           H  
ATOM   4123  C2'   U   129      77.002  45.222  33.051  1.00  0.00           C  
ATOM   4124  H2'   U   129      77.812  45.925  32.856  1.00  0.00           H  
ATOM   4125  O2'   U   129      75.753  45.882  32.686  1.00  0.00           O  
ATOM   4126 HO2'   U   129      75.869  46.732  32.255  1.00  0.00           H  
ATOM   4127  O3'   U   129      76.937  43.630  31.030  1.00  0.00           O  
ATOM   4128  P     C   130      78.019  44.040  29.935  1.00  0.00           P  
ATOM   4129  OP1   C   130      77.533  43.620  28.600  1.00  0.00           O  
ATOM   4130  OP2   C   130      79.390  43.573  30.384  1.00  0.00           O  
ATOM   4131  O5'   C   130      77.998  45.632  29.950  1.00  0.00           O  
ATOM   4132  C5'   C   130      76.905  46.375  29.405  1.00  0.00           C  
ATOM   4133  H5'   C   130      76.045  46.109  30.020  1.00  0.00           H  
ATOM   4134 H5''   C   130      76.807  46.163  28.341  1.00  0.00           H  
ATOM   4135  C4'   C   130      77.013  47.897  29.668  1.00  0.00           C  
ATOM   4136  H4'   C   130      76.133  48.403  29.269  1.00  0.00           H  
ATOM   4137  O4'   C   130      77.201  48.296  31.013  1.00  0.00           O  
ATOM   4138  C1'   C   130      77.872  49.523  31.112  1.00  0.00           C  
ATOM   4139  H1'   C   130      77.242  50.303  31.540  1.00  0.00           H  
ATOM   4140  N1    C   130      79.084  49.367  31.985  1.00  0.00           N  
ATOM   4141  C6    C   130      79.720  48.122  32.117  1.00  0.00           C  
ATOM   4142  H6    C   130      79.369  47.306  31.503  1.00  0.00           H  
ATOM   4143  C5    C   130      80.821  48.070  32.926  1.00  0.00           C  
ATOM   4144  H5    C   130      81.358  47.133  32.972  1.00  0.00           H  
ATOM   4145  C4    C   130      81.229  49.243  33.609  1.00  0.00           C  
ATOM   4146  N4    C   130      82.361  49.271  34.321  1.00  0.00           N  
ATOM   4147  H41   C   130      82.885  48.427  34.499  1.00  0.00           H  
ATOM   4148  H42   C   130      82.682  50.138  34.729  1.00  0.00           H  
ATOM   4149  N3    C   130      80.818  50.481  33.374  1.00  0.00           N  
ATOM   4150  C2    C   130      79.757  50.513  32.490  1.00  0.00           C  
ATOM   4151  O2    C   130      79.344  51.657  32.274  1.00  0.00           O  
ATOM   4152  C3'   C   130      78.174  48.499  28.909  1.00  0.00           C  
ATOM   4153  H3'   C   130      79.132  48.016  29.098  1.00  0.00           H  
ATOM   4154  C2'   C   130      78.179  49.844  29.627  1.00  0.00           C  
ATOM   4155  H2'   C   130      79.185  50.250  29.521  1.00  0.00           H  
ATOM   4156  O2'   C   130      77.311  50.775  29.079  1.00  0.00           O  
ATOM   4157 HO2'   C   130      77.720  51.624  29.264  1.00  0.00           H  
ATOM   4158  O3'   C   130      78.014  48.566  27.519  1.00  0.00           O  
ATOM   4159  P     G   131      79.196  48.640  26.445  1.00  0.00           P  
ATOM   4160  OP1   G   131      78.454  48.767  25.203  1.00  0.00           O  
ATOM   4161  OP2   G   131      80.225  47.550  26.742  1.00  0.00           O  
ATOM   4162  O5'   G   131      79.824  50.100  26.715  1.00  0.00           O  
ATOM   4163  C5'   G   131      81.065  50.210  27.431  1.00  0.00           C  
ATOM   4164  H5'   G   131      81.805  49.836  26.724  1.00  0.00           H  
ATOM   4165 H5''   G   131      81.127  49.469  28.228  1.00  0.00           H  
ATOM   4166  C4'   G   131      81.351  51.601  27.964  1.00  0.00           C  
ATOM   4167  H4'   G   131      80.749  52.369  27.479  1.00  0.00           H  
ATOM   4168  O4'   G   131      81.436  51.668  29.409  1.00  0.00           O  
ATOM   4169  C1'   G   131      82.531  52.528  29.914  1.00  0.00           C  
ATOM   4170  H1'   G   131      82.186  53.447  30.389  1.00  0.00           H  
ATOM   4171  N9    G   131      83.384  51.877  30.898  1.00  0.00           N  
ATOM   4172  C8    G   131      83.661  50.543  31.123  1.00  0.00           C  
ATOM   4173  H8    G   131      83.082  49.755  30.664  1.00  0.00           H  
ATOM   4174  N7    G   131      84.571  50.277  31.982  1.00  0.00           N  
ATOM   4175  C5    G   131      84.957  51.537  32.428  1.00  0.00           C  
ATOM   4176  C6    G   131      86.030  51.970  33.263  1.00  0.00           C  
ATOM   4177  O6    G   131      86.921  51.307  33.891  1.00  0.00           O  
ATOM   4178  N1    G   131      86.117  53.316  33.360  1.00  0.00           N  
ATOM   4179  H1    G   131      86.745  53.618  34.091  1.00  0.00           H  
ATOM   4180  C2    G   131      85.379  54.182  32.706  1.00  0.00           C  
ATOM   4181  N2    G   131      85.627  55.479  32.917  1.00  0.00           N  
ATOM   4182  H21   G   131      86.338  55.731  33.589  1.00  0.00           H  
ATOM   4183  H22   G   131      85.049  56.155  32.438  1.00  0.00           H  
ATOM   4184  N3    G   131      84.364  53.932  31.904  1.00  0.00           N  
ATOM   4185  C4    G   131      84.251  52.580  31.720  1.00  0.00           C  
ATOM   4186  C3'   G   131      82.744  52.023  27.553  1.00  0.00           C  
ATOM   4187  H3'   G   131      83.388  51.143  27.528  1.00  0.00           H  
ATOM   4188  C2'   G   131      83.266  52.921  28.652  1.00  0.00           C  
ATOM   4189  H2'   G   131      84.350  52.835  28.716  1.00  0.00           H  
ATOM   4190  O2'   G   131      83.017  54.265  28.324  1.00  0.00           O  
ATOM   4191 HO2'   G   131      83.543  54.456  27.544  1.00  0.00           H  
ATOM   4192  O3'   G   131      82.615  52.588  26.203  1.00  0.00           O  
ATOM   4193  P     U   132      83.731  52.500  25.185  1.00  0.00           P  
ATOM   4194  OP1   U   132      83.233  52.825  23.863  1.00  0.00           O  
ATOM   4195  OP2   U   132      84.241  51.079  25.305  1.00  0.00           O  
ATOM   4196  O5'   U   132      84.867  53.577  25.618  1.00  0.00           O  
ATOM   4197  C5'   U   132      84.539  54.932  25.277  1.00  0.00           C  
ATOM   4198  H5'   U   132      83.592  55.202  25.745  1.00  0.00           H  
ATOM   4199 H5''   U   132      84.454  55.020  24.194  1.00  0.00           H  
ATOM   4200  C4'   U   132      85.774  55.803  25.696  1.00  0.00           C  
ATOM   4201  H4'   U   132      85.638  56.861  25.471  1.00  0.00           H  
ATOM   4202  O4'   U   132      85.919  55.755  27.083  1.00  0.00           O  
ATOM   4203  C1'   U   132      87.253  55.916  27.482  1.00  0.00           C  
ATOM   4204  H1'   U   132      87.529  56.965  27.590  1.00  0.00           H  
ATOM   4205  N1    U   132      87.656  55.299  28.812  1.00  0.00           N  
ATOM   4206  C6    U   132      87.234  54.059  29.230  1.00  0.00           C  
ATOM   4207  H6    U   132      86.668  53.432  28.557  1.00  0.00           H  
ATOM   4208  C5    U   132      87.697  53.549  30.442  1.00  0.00           C  
ATOM   4209  H5    U   132      87.414  52.587  30.844  1.00  0.00           H  
ATOM   4210  C4    U   132      88.564  54.253  31.317  1.00  0.00           C  
ATOM   4211  O4    U   132      89.136  53.873  32.296  1.00  0.00           O  
ATOM   4212  N3    U   132      88.763  55.556  30.877  1.00  0.00           N  
ATOM   4213  H3    U   132      89.226  56.202  31.500  1.00  0.00           H  
ATOM   4214  C2    U   132      88.254  56.121  29.710  1.00  0.00           C  
ATOM   4215  O2    U   132      88.398  57.394  29.575  1.00  0.00           O  
ATOM   4216  C3'   U   132      87.167  55.368  25.171  1.00  0.00           C  
ATOM   4217  H3'   U   132      87.011  54.367  24.768  1.00  0.00           H  
ATOM   4218  C2'   U   132      88.008  55.199  26.465  1.00  0.00           C  
ATOM   4219  H2'   U   132      87.933  54.155  26.770  1.00  0.00           H  
ATOM   4220  O2'   U   132      89.358  55.544  26.397  1.00  0.00           O  
ATOM   4221 HO2'   U   132      89.715  54.786  25.928  1.00  0.00           H  
ATOM   4222  O3'   U   132      87.780  56.276  24.279  1.00  0.00           O  
ATOM   4223  P     A   133      87.664  56.019  22.665  1.00  0.00           P  
ATOM   4224  OP1   A   133      86.277  55.535  22.298  1.00  0.00           O  
ATOM   4225  OP2   A   133      88.916  55.265  22.215  1.00  0.00           O  
ATOM   4226  O5'   A   133      87.838  57.554  22.028  1.00  0.00           O  
ATOM   4227  C5'   A   133      86.695  58.357  21.773  1.00  0.00           C  
ATOM   4228  H5'   A   133      86.300  58.879  22.645  1.00  0.00           H  
ATOM   4229 H5''   A   133      85.926  57.820  21.218  1.00  0.00           H  
ATOM   4230  C4'   A   133      87.227  59.403  20.782  1.00  0.00           C  
ATOM   4231  H4'   A   133      86.428  60.130  20.639  1.00  0.00           H  
ATOM   4232  O4'   A   133      88.413  60.093  21.269  1.00  0.00           O  
ATOM   4233  C1'   A   133      89.102  60.622  20.152  1.00  0.00           C  
ATOM   4234  H1'   A   133      89.052  61.709  20.088  1.00  0.00           H  
ATOM   4235  N9    A   133      90.454  60.081  20.261  1.00  0.00           N  
ATOM   4236  C8    A   133      90.932  58.790  20.398  1.00  0.00           C  
ATOM   4237  H8    A   133      90.361  57.873  20.384  1.00  0.00           H  
ATOM   4238  N7    A   133      92.218  58.704  20.544  1.00  0.00           N  
ATOM   4239  C5    A   133      92.623  60.028  20.460  1.00  0.00           C  
ATOM   4240  C6    A   133      93.924  60.642  20.385  1.00  0.00           C  
ATOM   4241  N6    A   133      95.131  60.070  20.457  1.00  0.00           N  
ATOM   4242  H61   A   133      95.985  60.608  20.430  1.00  0.00           H  
ATOM   4243  H62   A   133      95.190  59.062  20.423  1.00  0.00           H  
ATOM   4244  N1    A   133      94.007  61.990  20.375  1.00  0.00           N  
ATOM   4245  C2    A   133      92.877  62.686  20.405  1.00  0.00           C  
ATOM   4246  H2    A   133      92.973  63.759  20.488  1.00  0.00           H  
ATOM   4247  N3    A   133      91.628  62.214  20.265  1.00  0.00           N  
ATOM   4248  C4    A   133      91.587  60.872  20.265  1.00  0.00           C  
ATOM   4249  C3'   A   133      87.670  58.781  19.530  1.00  0.00           C  
ATOM   4250  H3'   A   133      88.214  57.856  19.720  1.00  0.00           H  
ATOM   4251  C2'   A   133      88.507  59.956  18.941  1.00  0.00           C  
ATOM   4252  H2'   A   133      89.211  59.667  18.160  1.00  0.00           H  
ATOM   4253  O2'   A   133      87.674  60.935  18.324  1.00  0.00           O  
ATOM   4254 HO2'   A   133      87.034  60.415  17.832  1.00  0.00           H  
ATOM   4255  O3'   A   133      86.579  58.375  18.695  1.00  0.00           O  
ATOM   4256  P     U   134      86.761  57.574  17.323  1.00  0.00           P  
ATOM   4257  OP1   U   134      85.518  56.942  16.821  1.00  0.00           O  
ATOM   4258  OP2   U   134      87.973  56.824  17.411  1.00  0.00           O  
ATOM   4259  O5'   U   134      86.987  58.845  16.339  1.00  0.00           O  
ATOM   4260  C5'   U   134      87.535  58.607  15.074  1.00  0.00           C  
ATOM   4261  H5'   U   134      87.063  57.764  14.570  1.00  0.00           H  
ATOM   4262 H5''   U   134      88.603  58.400  15.155  1.00  0.00           H  
ATOM   4263  C4'   U   134      87.200  59.839  14.248  1.00  0.00           C  
ATOM   4264  H4'   U   134      87.629  59.774  13.248  1.00  0.00           H  
ATOM   4265  O4'   U   134      85.825  59.783  13.977  1.00  0.00           O  
ATOM   4266  C1'   U   134      85.285  61.036  14.269  1.00  0.00           C  
ATOM   4267  H1'   U   134      85.353  61.607  13.343  1.00  0.00           H  
ATOM   4268  N1    U   134      83.903  60.815  14.725  1.00  0.00           N  
ATOM   4269  C6    U   134      83.588  59.735  15.507  1.00  0.00           C  
ATOM   4270  H6    U   134      84.387  59.096  15.852  1.00  0.00           H  
ATOM   4271  C5    U   134      82.282  59.373  15.695  1.00  0.00           C  
ATOM   4272  H5    U   134      82.026  58.465  16.221  1.00  0.00           H  
ATOM   4273  C4    U   134      81.240  60.162  15.127  1.00  0.00           C  
ATOM   4274  O4    U   134      80.062  59.832  15.228  1.00  0.00           O  
ATOM   4275  N3    U   134      81.617  61.261  14.449  1.00  0.00           N  
ATOM   4276  H3    U   134      80.869  61.807  14.044  1.00  0.00           H  
ATOM   4277  C2    U   134      82.919  61.644  14.167  1.00  0.00           C  
ATOM   4278  O2    U   134      83.180  62.614  13.389  1.00  0.00           O  
ATOM   4279  C3'   U   134      87.543  61.243  14.790  1.00  0.00           C  
ATOM   4280  H3'   U   134      88.250  61.294  15.618  1.00  0.00           H  
ATOM   4281  C2'   U   134      86.137  61.633  15.306  1.00  0.00           C  
ATOM   4282  H2'   U   134      85.916  61.088  16.225  1.00  0.00           H  
ATOM   4283  O2'   U   134      85.905  63.015  15.518  1.00  0.00           O  
ATOM   4284 HO2'   U   134      86.271  63.521  14.789  1.00  0.00           H  
ATOM   4285  O3'   U   134      87.945  62.134  13.772  1.00  0.00           O  
ATOM   4286  P     A   135      89.441  62.125  13.182  1.00  0.00           P  
ATOM   4287  OP1   A   135      89.393  62.933  11.997  1.00  0.00           O  
ATOM   4288  OP2   A   135      90.013  60.790  13.008  1.00  0.00           O  
ATOM   4289  O5'   A   135      90.208  62.858  14.378  1.00  0.00           O  
ATOM   4290  C5'   A   135      89.999  64.249  14.709  1.00  0.00           C  
ATOM   4291  H5'   A   135      89.196  64.418  15.427  1.00  0.00           H  
ATOM   4292 H5''   A   135      89.792  64.796  13.789  1.00  0.00           H  
ATOM   4293  C4'   A   135      91.291  64.916  15.320  1.00  0.00           C  
ATOM   4294  H4'   A   135      91.080  65.972  15.154  1.00  0.00           H  
ATOM   4295  O4'   A   135      91.340  64.636  16.764  1.00  0.00           O  
ATOM   4296  C1'   A   135      92.602  64.087  17.067  1.00  0.00           C  
ATOM   4297  H1'   A   135      93.059  64.430  17.996  1.00  0.00           H  
ATOM   4298  N9    A   135      92.360  62.610  17.051  1.00  0.00           N  
ATOM   4299  C8    A   135      91.142  61.965  17.055  1.00  0.00           C  
ATOM   4300  H8    A   135      90.219  62.526  17.084  1.00  0.00           H  
ATOM   4301  N7    A   135      91.229  60.649  16.971  1.00  0.00           N  
ATOM   4302  C5    A   135      92.625  60.402  17.000  1.00  0.00           C  
ATOM   4303  C6    A   135      93.435  59.235  17.085  1.00  0.00           C  
ATOM   4304  N6    A   135      93.069  57.978  17.143  1.00  0.00           N  
ATOM   4305  H61   A   135      92.082  57.777  17.069  1.00  0.00           H  
ATOM   4306  H62   A   135      93.757  57.329  17.497  1.00  0.00           H  
ATOM   4307  N1    A   135      94.718  59.329  17.259  1.00  0.00           N  
ATOM   4308  C2    A   135      95.265  60.557  17.301  1.00  0.00           C  
ATOM   4309  H2    A   135      96.345  60.562  17.265  1.00  0.00           H  
ATOM   4310  N3    A   135      94.634  61.693  17.254  1.00  0.00           N  
ATOM   4311  C4    A   135      93.267  61.573  17.151  1.00  0.00           C  
ATOM   4312  C3'   A   135      92.667  64.623  14.720  1.00  0.00           C  
ATOM   4313  H3'   A   135      92.724  63.643  14.246  1.00  0.00           H  
ATOM   4314  C2'   A   135      93.576  64.584  16.024  1.00  0.00           C  
ATOM   4315  H2'   A   135      94.476  63.981  15.909  1.00  0.00           H  
ATOM   4316  O2'   A   135      93.955  65.942  16.336  1.00  0.00           O  
ATOM   4317 HO2'   A   135      94.315  66.283  15.513  1.00  0.00           H  
ATOM   4318  O3'   A   135      93.064  65.668  13.790  1.00  0.00           O  
ATOM   4319  P     C   136      93.934  65.418  12.514  1.00  0.00           P  
ATOM   4320  OP1   C   136      94.426  66.807  12.093  1.00  0.00           O  
ATOM   4321  OP2   C   136      93.101  64.673  11.537  1.00  0.00           O  
ATOM   4322  O5'   C   136      95.167  64.475  12.901  1.00  0.00           O  
ATOM   4323  C5'   C   136      96.380  65.035  13.442  1.00  0.00           C  
ATOM   4324  H5'   C   136      96.200  65.313  14.480  1.00  0.00           H  
ATOM   4325 H5''   C   136      96.593  65.939  12.871  1.00  0.00           H  
ATOM   4326  C4'   C   136      97.588  64.100  13.439  1.00  0.00           C  
ATOM   4327  H4'   C   136      98.496  64.667  13.645  1.00  0.00           H  
ATOM   4328  O4'   C   136      97.357  63.093  14.346  1.00  0.00           O  
ATOM   4329  C1'   C   136      97.629  61.778  13.945  1.00  0.00           C  
ATOM   4330  H1'   C   136      98.326  61.292  14.628  1.00  0.00           H  
ATOM   4331  N1    C   136      96.424  60.855  13.719  1.00  0.00           N  
ATOM   4332  C6    C   136      95.103  61.261  13.685  1.00  0.00           C  
ATOM   4333  H6    C   136      94.846  62.301  13.819  1.00  0.00           H  
ATOM   4334  C5    C   136      94.065  60.424  13.523  1.00  0.00           C  
ATOM   4335  H5    C   136      93.059  60.789  13.382  1.00  0.00           H  
ATOM   4336  C4    C   136      94.408  59.076  13.405  1.00  0.00           C  
ATOM   4337  N4    C   136      93.533  58.197  13.078  1.00  0.00           N  
ATOM   4338  H41   C   136      93.829  57.257  13.299  1.00  0.00           H  
ATOM   4339  H42   C   136      92.589  58.523  12.922  1.00  0.00           H  
ATOM   4340  N3    C   136      95.618  58.613  13.370  1.00  0.00           N  
ATOM   4341  C2    C   136      96.647  59.462  13.579  1.00  0.00           C  
ATOM   4342  O2    C   136      97.782  59.000  13.455  1.00  0.00           O  
ATOM   4343  C3'   C   136      97.867  63.375  12.126  1.00  0.00           C  
ATOM   4344  H3'   C   136      96.951  63.357  11.536  1.00  0.00           H  
ATOM   4345  C2'   C   136      98.392  62.018  12.603  1.00  0.00           C  
ATOM   4346  H2'   C   136      98.182  61.242  11.867  1.00  0.00           H  
ATOM   4347  O2'   C   136      99.812  62.087  12.740  1.00  0.00           O  
ATOM   4348 HO2'   C   136     100.055  62.741  12.081  1.00  0.00           H  
ATOM   4349  O3'   C   136      98.798  64.096  11.356  1.00  0.00           O  
ATOM   4350  P     A   137      99.050  63.731   9.814  1.00  0.00           P  
ATOM   4351  OP1   A   137      99.121  65.043   9.130  1.00  0.00           O  
ATOM   4352  OP2   A   137      98.098  62.682   9.418  1.00  0.00           O  
ATOM   4353  O5'   A   137     100.548  63.080   9.839  1.00  0.00           O  
ATOM   4354  C5'   A   137     101.727  63.817   9.833  1.00  0.00           C  
ATOM   4355  H5'   A   137     101.658  64.535   9.016  1.00  0.00           H  
ATOM   4356 H5''   A   137     102.605  63.205   9.627  1.00  0.00           H  
ATOM   4357  C4'   A   137     101.933  64.575  11.148  1.00  0.00           C  
ATOM   4358  H4'   A   137     101.121  65.292  11.274  1.00  0.00           H  
ATOM   4359  O4'   A   137     101.966  63.762  12.314  1.00  0.00           O  
ATOM   4360  C1'   A   137     102.981  64.178  13.245  1.00  0.00           C  
ATOM   4361  H1'   A   137     102.641  64.235  14.279  1.00  0.00           H  
ATOM   4362  N9    A   137     104.227  63.397  13.041  1.00  0.00           N  
ATOM   4363  C8    A   137     104.288  62.284  12.280  1.00  0.00           C  
ATOM   4364  H8    A   137     103.611  62.130  11.452  1.00  0.00           H  
ATOM   4365  N7    A   137     105.372  61.573  12.511  1.00  0.00           N  
ATOM   4366  C5    A   137     105.986  62.222  13.570  1.00  0.00           C  
ATOM   4367  C6    A   137     107.106  61.966  14.439  1.00  0.00           C  
ATOM   4368  N6    A   137     107.779  60.814  14.460  1.00  0.00           N  
ATOM   4369  H61   A   137     108.398  60.750  15.255  1.00  0.00           H  
ATOM   4370  H62   A   137     107.451  59.948  14.056  1.00  0.00           H  
ATOM   4371  N1    A   137     107.356  62.810  15.398  1.00  0.00           N  
ATOM   4372  C2    A   137     106.612  63.858  15.518  1.00  0.00           C  
ATOM   4373  H2    A   137     106.815  64.461  16.391  1.00  0.00           H  
ATOM   4374  N3    A   137     105.506  64.123  14.910  1.00  0.00           N  
ATOM   4375  C4    A   137     105.303  63.373  13.860  1.00  0.00           C  
ATOM   4376  C3'   A   137     103.228  65.387  11.264  1.00  0.00           C  
ATOM   4377  H3'   A   137     104.042  64.765  10.890  1.00  0.00           H  
ATOM   4378  C2'   A   137     103.311  65.579  12.799  1.00  0.00           C  
ATOM   4379  H2'   A   137     104.312  65.876  13.112  1.00  0.00           H  
ATOM   4380  O2'   A   137     102.479  66.587  13.334  1.00  0.00           O  
ATOM   4381 HO2'   A   137     102.861  67.396  12.987  1.00  0.00           H  
ATOM   4382  O3'   A   137     103.122  66.568  10.508  1.00  0.00           O  
ATOM   4383  P     G   138     104.222  66.990   9.542  1.00  0.00           P  
ATOM   4384  OP1   G   138     103.946  68.369   9.296  1.00  0.00           O  
ATOM   4385  OP2   G   138     104.243  65.993   8.444  1.00  0.00           O  
ATOM   4386  O5'   G   138     105.496  66.740  10.431  1.00  0.00           O  
ATOM   4387  C5'   G   138     105.890  67.709  11.377  1.00  0.00           C  
ATOM   4388  H5'   G   138     105.064  67.808  12.081  1.00  0.00           H  
ATOM   4389 H5''   G   138     106.110  68.671  10.913  1.00  0.00           H  
ATOM   4390  C4'   G   138     107.129  67.333  12.180  1.00  0.00           C  
ATOM   4391  H4'   G   138     107.368  68.092  12.924  1.00  0.00           H  
ATOM   4392  O4'   G   138     106.935  66.104  12.872  1.00  0.00           O  
ATOM   4393  C1'   G   138     108.175  65.464  13.000  1.00  0.00           C  
ATOM   4394  H1'   G   138     108.292  65.264  14.065  1.00  0.00           H  
ATOM   4395  N9    G   138     108.190  64.266  12.121  1.00  0.00           N  
ATOM   4396  C8    G   138     107.356  63.983  11.085  1.00  0.00           C  
ATOM   4397  H8    G   138     106.538  64.621  10.782  1.00  0.00           H  
ATOM   4398  N7    G   138     107.657  62.866  10.503  1.00  0.00           N  
ATOM   4399  C5    G   138     108.780  62.419  11.182  1.00  0.00           C  
ATOM   4400  C6    G   138     109.530  61.189  11.094  1.00  0.00           C  
ATOM   4401  O6    G   138     109.423  60.270  10.288  1.00  0.00           O  
ATOM   4402  N1    G   138     110.440  60.964  12.168  1.00  0.00           N  
ATOM   4403  H1    G   138     110.953  60.097  12.104  1.00  0.00           H  
ATOM   4404  C2    G   138     110.824  61.958  13.002  1.00  0.00           C  
ATOM   4405  N2    G   138     111.891  61.732  13.683  1.00  0.00           N  
ATOM   4406  H21   G   138     112.424  60.878  13.600  1.00  0.00           H  
ATOM   4407  H22   G   138     112.202  62.481  14.286  1.00  0.00           H  
ATOM   4408  N3    G   138     110.151  63.068  13.152  1.00  0.00           N  
ATOM   4409  C4    G   138     109.140  63.254  12.219  1.00  0.00           C  
ATOM   4410  C3'   G   138     108.422  67.128  11.448  1.00  0.00           C  
ATOM   4411  H3'   G   138     108.215  66.448  10.622  1.00  0.00           H  
ATOM   4412  C2'   G   138     109.240  66.414  12.490  1.00  0.00           C  
ATOM   4413  H2'   G   138     110.083  65.857  12.081  1.00  0.00           H  
ATOM   4414  O2'   G   138     109.652  67.294  13.545  1.00  0.00           O  
ATOM   4415 HO2'   G   138     108.902  67.496  14.110  1.00  0.00           H  
ATOM   4416  O3'   G   138     108.992  68.326  11.001  1.00  0.00           O  
ATOM   4417  P     G   139     110.167  68.397   9.939  1.00  0.00           P  
ATOM   4418  OP1   G   139     110.509  69.839   9.851  1.00  0.00           O  
ATOM   4419  OP2   G   139     109.714  67.706   8.717  1.00  0.00           O  
ATOM   4420  O5'   G   139     111.497  67.618  10.427  1.00  0.00           O  
ATOM   4421  C5'   G   139     112.397  68.102  11.454  1.00  0.00           C  
ATOM   4422  H5'   G   139     111.870  68.645  12.238  1.00  0.00           H  
ATOM   4423 H5''   G   139     112.873  68.887  10.866  1.00  0.00           H  
ATOM   4424  C4'   G   139     113.471  67.120  11.945  1.00  0.00           C  
ATOM   4425  H4'   G   139     113.985  67.582  12.788  1.00  0.00           H  
ATOM   4426  O4'   G   139     112.855  65.921  12.326  1.00  0.00           O  
ATOM   4427  C1'   G   139     113.670  64.758  12.022  1.00  0.00           C  
ATOM   4428  H1'   G   139     113.839  64.161  12.918  1.00  0.00           H  
ATOM   4429  N9    G   139     112.970  63.926  11.017  1.00  0.00           N  
ATOM   4430  C8    G   139     111.894  64.335  10.290  1.00  0.00           C  
ATOM   4431  H8    G   139     111.352  65.254  10.454  1.00  0.00           H  
ATOM   4432  N7    G   139     111.471  63.451   9.439  1.00  0.00           N  
ATOM   4433  C5    G   139     112.417  62.369   9.565  1.00  0.00           C  
ATOM   4434  C6    G   139     112.486  61.043   9.002  1.00  0.00           C  
ATOM   4435  O6    G   139     111.597  60.576   8.284  1.00  0.00           O  
ATOM   4436  N1    G   139     113.435  60.268   9.524  1.00  0.00           N  
ATOM   4437  H1    G   139     113.433  59.300   9.236  1.00  0.00           H  
ATOM   4438  C2    G   139     114.184  60.669  10.589  1.00  0.00           C  
ATOM   4439  N2    G   139     115.133  59.874  10.914  1.00  0.00           N  
ATOM   4440  H21   G   139     115.704  60.050  11.728  1.00  0.00           H  
ATOM   4441  H22   G   139     115.173  59.017  10.382  1.00  0.00           H  
ATOM   4442  N3    G   139     114.171  61.862  11.156  1.00  0.00           N  
ATOM   4443  C4    G   139     113.264  62.677  10.576  1.00  0.00           C  
ATOM   4444  C3'   G   139     114.464  66.534  10.925  1.00  0.00           C  
ATOM   4445  H3'   G   139     113.838  66.361  10.050  1.00  0.00           H  
ATOM   4446  C2'   G   139     115.010  65.243  11.477  1.00  0.00           C  
ATOM   4447  H2'   G   139     115.476  64.588  10.741  1.00  0.00           H  
ATOM   4448  O2'   G   139     115.869  65.500  12.527  1.00  0.00           O  
ATOM   4449 HO2'   G   139     116.188  64.665  12.877  1.00  0.00           H  
ATOM   4450  O3'   G   139     115.560  67.408  10.710  1.00  0.00           O  
ATOM   4451  P     G   140     116.483  67.368   9.399  1.00  0.00           P  
ATOM   4452  OP1   G   140     117.541  68.515   9.490  1.00  0.00           O  
ATOM   4453  OP2   G   140     115.645  67.274   8.183  1.00  0.00           O  
ATOM   4454  O5'   G   140     117.230  65.947   9.580  1.00  0.00           O  
ATOM   4455  C5'   G   140     118.326  65.749  10.456  1.00  0.00           C  
ATOM   4456  H5'   G   140     117.922  66.043  11.424  1.00  0.00           H  
ATOM   4457 H5''   G   140     119.180  66.380  10.208  1.00  0.00           H  
ATOM   4458  C4'   G   140     118.665  64.260  10.467  1.00  0.00           C  
ATOM   4459  H4'   G   140     119.374  64.182  11.291  1.00  0.00           H  
ATOM   4460  O4'   G   140     117.578  63.358  10.698  1.00  0.00           O  
ATOM   4461  C1'   G   140     117.741  62.206   9.931  1.00  0.00           C  
ATOM   4462  H1'   G   140     117.530  61.240  10.389  1.00  0.00           H  
ATOM   4463  N9    G   140     116.817  62.257   8.770  1.00  0.00           N  
ATOM   4464  C8    G   140     116.062  63.327   8.340  1.00  0.00           C  
ATOM   4465  H8    G   140     115.882  64.240   8.888  1.00  0.00           H  
ATOM   4466  N7    G   140     115.173  62.923   7.414  1.00  0.00           N  
ATOM   4467  C5    G   140     115.510  61.511   7.232  1.00  0.00           C  
ATOM   4468  C6    G   140     114.835  60.553   6.360  1.00  0.00           C  
ATOM   4469  O6    G   140     113.886  60.694   5.581  1.00  0.00           O  
ATOM   4470  N1    G   140     115.405  59.254   6.479  1.00  0.00           N  
ATOM   4471  H1    G   140     115.357  58.711   5.628  1.00  0.00           H  
ATOM   4472  C2    G   140     116.524  58.977   7.199  1.00  0.00           C  
ATOM   4473  N2    G   140     117.039  57.747   7.223  1.00  0.00           N  
ATOM   4474  H21   G   140     116.767  56.984   6.620  1.00  0.00           H  
ATOM   4475  H22   G   140     117.922  57.665   7.705  1.00  0.00           H  
ATOM   4476  N3    G   140     117.100  59.870   7.924  1.00  0.00           N  
ATOM   4477  C4    G   140     116.561  61.152   7.982  1.00  0.00           C  
ATOM   4478  C3'   G   140     119.245  63.678   9.167  1.00  0.00           C  
ATOM   4479  H3'   G   140     118.655  63.924   8.284  1.00  0.00           H  
ATOM   4480  C2'   G   140     119.181  62.143   9.473  1.00  0.00           C  
ATOM   4481  H2'   G   140     119.258  61.480   8.611  1.00  0.00           H  
ATOM   4482  O2'   G   140     120.155  61.651  10.386  1.00  0.00           O  
ATOM   4483 HO2'   G   140     119.875  60.797  10.724  1.00  0.00           H  
ATOM   4484  O3'   G   140     120.543  64.184   8.987  1.00  0.00           O  
ATOM   4485  P     C   141     121.036  64.531   7.566  1.00  0.00           P  
ATOM   4486  OP1   C   141     122.404  65.092   7.728  1.00  0.00           O  
ATOM   4487  OP2   C   141     120.104  65.396   6.922  1.00  0.00           O  
ATOM   4488  O5'   C   141     121.217  63.175   6.827  1.00  0.00           O  
ATOM   4489  C5'   C   141     122.133  62.219   7.215  1.00  0.00           C  
ATOM   4490  H5'   C   141     122.215  62.318   8.297  1.00  0.00           H  
ATOM   4491 H5''   C   141     123.119  62.547   6.886  1.00  0.00           H  
ATOM   4492  C4'   C   141     121.917  60.733   6.799  1.00  0.00           C  
ATOM   4493  H4'   C   141     122.595  60.114   7.385  1.00  0.00           H  
ATOM   4494  O4'   C   141     120.616  60.259   6.998  1.00  0.00           O  
ATOM   4495  C1'   C   141     120.103  59.426   5.930  1.00  0.00           C  
ATOM   4496  H1'   C   141     119.842  58.432   6.292  1.00  0.00           H  
ATOM   4497  N1    C   141     118.944  60.052   5.173  1.00  0.00           N  
ATOM   4498  C6    C   141     118.494  61.352   5.490  1.00  0.00           C  
ATOM   4499  H6    C   141     119.088  61.882   6.220  1.00  0.00           H  
ATOM   4500  C5    C   141     117.555  61.987   4.804  1.00  0.00           C  
ATOM   4501  H5    C   141     117.351  63.040   4.934  1.00  0.00           H  
ATOM   4502  C4    C   141     116.934  61.191   3.825  1.00  0.00           C  
ATOM   4503  N4    C   141     115.923  61.596   3.183  1.00  0.00           N  
ATOM   4504  H41   C   141     115.581  62.518   3.411  1.00  0.00           H  
ATOM   4505  H42   C   141     115.487  60.930   2.561  1.00  0.00           H  
ATOM   4506  N3    C   141     117.195  60.025   3.503  1.00  0.00           N  
ATOM   4507  C2    C   141     118.233  59.438   4.179  1.00  0.00           C  
ATOM   4508  O2    C   141     118.536  58.277   3.843  1.00  0.00           O  
ATOM   4509  C3'   C   141     122.124  60.499   5.275  1.00  0.00           C  
ATOM   4510  H3'   C   141     121.724  61.332   4.697  1.00  0.00           H  
ATOM   4511  C2'   C   141     121.257  59.261   4.967  1.00  0.00           C  
ATOM   4512  H2'   C   141     120.862  59.232   3.951  1.00  0.00           H  
ATOM   4513  O2'   C   141     121.808  57.976   5.213  1.00  0.00           O  
ATOM   4514 HO2'   C   141     122.117  57.956   6.122  1.00  0.00           H  
ATOM   4515  O3'   C   141     123.499  60.244   4.980  1.00  0.00           O  
ATOM   4516  P    U3   142     124.177  60.320   3.610  1.00  0.00           P  
ATOM   4517  OP1  U3   142     125.601  59.883   3.801  1.00  0.00           O  
ATOM   4518  OP2  U3   142     123.909  61.733   3.110  1.00  0.00           O  
ATOM   4519  O5'  U3   142     123.464  59.366   2.564  1.00  0.00           O  
ATOM   4520  C5'  U3   142     123.547  57.996   2.459  1.00  0.00           C  
ATOM   4521  H5'  U3   142     123.484  57.593   3.470  1.00  0.00           H  
ATOM   4522 H5''  U3   142     124.485  57.752   1.961  1.00  0.00           H  
ATOM   4523  C4'  U3   142     122.423  57.347   1.576  1.00  0.00           C  
ATOM   4524  H4'  U3   142     122.665  56.286   1.628  1.00  0.00           H  
ATOM   4525  O4'  U3   142     121.043  57.517   1.995  1.00  0.00           O  
ATOM   4526  C1'  U3   142     120.198  57.609   0.838  1.00  0.00           C  
ATOM   4527  H1'  U3   142     119.433  56.833   0.829  1.00  0.00           H  
ATOM   4528  N1   U3   142     119.519  58.943   0.795  1.00  0.00           N  
ATOM   4529  C6   U3   142     120.037  60.047   1.465  1.00  0.00           C  
ATOM   4530  H6   U3   142     120.927  59.960   2.070  1.00  0.00           H  
ATOM   4531  C5   U3   142     119.518  61.319   1.230  1.00  0.00           C  
ATOM   4532  H5   U3   142     119.915  62.218   1.678  1.00  0.00           H  
ATOM   4533  C4   U3   142     118.343  61.510   0.402  1.00  0.00           C  
ATOM   4534  O4   U3   142     117.708  62.548   0.346  1.00  0.00           O  
ATOM   4535  N3   U3   142     117.823  60.333  -0.180  1.00  0.00           N  
ATOM   4536  H3   U3   142     117.154  60.464  -0.925  1.00  0.00           H  
ATOM   4537  C2   U3   142     118.321  59.066   0.041  1.00  0.00           C  
ATOM   4538  O2   U3   142     117.760  58.106  -0.513  1.00  0.00           O  
ATOM   4539  C3'  U3   142     122.521  57.802   0.120  1.00  0.00           C  
ATOM   4540  H3'  U3   142     122.753  58.867   0.146  1.00  0.00           H  
ATOM   4541  C2'  U3   142     121.121  57.473  -0.389  1.00  0.00           C  
ATOM   4542  H2'  U3   142     120.887  58.251  -1.115  1.00  0.00           H  
ATOM   4543  O2'  U3   142     121.104  56.135  -0.954  1.00  0.00           O  
ATOM   4544 HO2'  U3   142     121.963  55.919  -1.323  1.00  0.00           H  
ATOM   4545  O3'  U3   142     123.545  57.178  -0.648  1.00  0.00           O  
ATOM   4546 HO3'  U3   142     124.240  57.817  -0.822  1.00  0.00           H  
TER    4547       U3   142 
END   
